# Supplementary material for: Triplication of the interferon receptor locus contributes to hallmarks of Down syndrome in a mouse model
Source: Nat Genet. 2023 Jun 5;55(6):1034–47. doi: 10.1038/s41588-023-01399-7 (PMC10260402; doi:10.1038/s41588-023-01399-7)
Supplement: Supplementary file 3 — Demographics of human research cohort. Summary of Human Trisome Project cohort used for whole-blood RNA-seq analysis. [file 41588_2023_1399_MOESM3_ESM.xlsx]

## Sheet: A, Cohort
	Control	T21
n (%)	96 (24%)	304 (76%)
Age, median (interquartile range)	27.6 (14.4 - 38.9)	23.2 (15.2 - 32.2)
Sex, n (%)
Female	52 (54.2%)	141 (46.4%)
Male	44 (45.8%)	163 (53.6%)
