# Supplementary material for: Triplication of the interferon receptor locus contributes to hallmarks of Down syndrome in a mouse model
Source: Nat Genet. 2023 Jun 5;55(6):1034–47. doi: 10.1038/s41588-023-01399-7 (PMC10260402; doi:10.1038/s41588-023-01399-7)
Supplement: Supplementary file 4 — Whole-blood transcriptome analysis. Differential gene expression in whole blood was evaluated using DESeq2 with age, sex and sample source as covariates. GSEA was carried out using Hallmark gene sets and either log2-transformed fold-changes (for transcriptome studies) or Spearman ρ values (for correlations) as the ranking metric. GSEA was used to test for the enrichment of specific gene sets among upregulated or downregulated mRNAs or among positively or negatively correlated features. In all cases, to adjust for multiple hypothesis testing, q values were calculated from P values using the BH approach. a, DESeq2 differential expression analysis results for whole-blood transcriptome, comparing individuals with T21 (n = 304, 163 male and 141 female) to euploid controls (D21, n = 96, 44 male and 52 female). b, GSEA results with Hallmark gene sets for the whole-blood transcriptome comparison of individuals with T21 (n = 304) to euploid (D21, n = 96) controls. c, GSEA results with Hallmark gene sets for whole-blood gene expression correlations between HSA21- and non-HSA21-encoded genes in individuals with T21 only (n = 304). d, Spearman correlation analysis of whole-blood gene expression between IFNAR1 against all other detected genes in individuals with T21 (n = 304), P values determined by permutation test. e, Spearman correlation analysis of whole-blood gene expression between DYRK1A against all other detected genes in individuals with T21 (n = 304), P values determined by permutation test. f, Spearman correlation analysis of whole-blood gene expression between MYD88 against all other detected genes in individuals with T21, P values determined by permutation test. g, Spearman correlation analysis of whole-blood gene expression between STAT3 against all other detected genes in individuals with T21 (n = 304), P values determined by permutation test. h, Spearman correlation analysis of whole-blood gene expression between COX5A against all other detected genes in individu [file 41588_2023_1399_MOESM4_ESM.xlsx]

## Sheet: A, T21 v D21 RNAseq
Gene_Name	Chromosome	Gene_ID	BaseMean	BaseMean_Control	BaseMean_T21	FoldChange(FC)_adj	Log2(FC)_adj	p value	q value	Start	End	Gene_type	HGNC_ID
POFUT2	chr21	ENSG00000186866.16	1813.52	1306.9	1936.81	1.59325	0.671969	1.12793e-194	1.88805e-190	45263928	45287898	protein_coding	HGNC:14683
VPS26C	chr21	ENSG00000157538.14	3296.72	2579.36	3570.67	1.47238	0.558153	2.39195e-186	2.00194e-182	37223420	37267919	protein_coding	HGNC:3044
SUMO3	chr21	ENSG00000184900.15	3142.62	2401.95	3572.56	1.60216	0.680018	3.19889e-167	1.78487e-163	44805617	44818779	protein_coding	HGNC:11124
RCAN1	chr21	ENSG00000159200.18	558.021	431.52	633.412	1.57454	0.654934	1.04997e-134	4.39385e-131	34513142	34615113	protein_coding	HGNC:3040
NDUFV3	chr21	ENSG00000160194.18	1611.93	1281.74	1725.06	1.42232	0.508245	2.85001e-119	9.54125e-116	42879644	42913304	protein_coding	HGNC:7719
DONSON	chr21	ENSG00000159147.18	308.658	240.365	357.98	1.60639	0.683818	7.58598e-107	2.11636e-103	33559542	33588706	protein_coding	HGNC:2993
GART	chr21	ENSG00000159131.17	1848.63	1658.44	2325.53	1.49593	0.581038	1.69734e-101	4.05883e-98	33503931	33543491	protein_coding	HGNC:4163
PRMT2	chr21	ENSG00000160310.18	7873.24	6798.07	9807.1	1.53879	0.621797	2.34969e-98	4.91643e-95	46635595	46665124	protein_coding	HGNC:5186
MRPS6	chr21	ENSG00000243927.6	1423.83	1161.76	1715.29	1.59454	0.673145	7.66808e-98	1.42618e-94	34073224	34143034	protein_coding	HGNC:14051
IFNAR2	chr21	ENSG00000159110.19	4626.95	3433.17	5072.11	1.58472	0.664232	3.08943e-91	5.05056e-88	33229901	33265675	protein_coding	HGNC:5433
AGPAT3	chr21	ENSG00000160216.20	4546.68	3382.76	5039.11	1.59887	0.67705	3.31897e-91	5.05056e-88	43865223	43987592	protein_coding	HGNC:326
YBEY	chr21	ENSG00000182362.14	402.238	267.881	495.333	2.05301	1.03774	4.33309e-91	6.04429e-88	46286342	46297751	protein_coding	HGNC:1299
EPHB6	chr7	ENSG00000106123.12	870.051	1197.43	746.396	0.570936	-0.8086	4.81773e-91	6.20339e-88	142855061	142871094	protein_coding	HGNC:3396
UBE2G2	chr21	ENSG00000184787.19	4139.08	3774.09	4903.57	1.36388	0.447716	1.36339e-89	1.63012e-86	44768580	44801826	protein_coding	HGNC:12483
SCARF1	chr17	ENSG00000074660.16	3656.5	1410.02	3599.85	3.00041	1.58516	2.07368e-88	2.31409e-85	1633858	1645744	protein_coding	HGNC:16820
HMGN1	chr21	ENSG00000205581.11	5274.58	4624.01	6526.18	1.50624	0.590952	2.46015e-87	2.46483e-84	39342315	39349647	protein_coding	HGNC:4984
AL512306.2	chr1	ENSG00000240219.1	185.129	255.05	153.215	0.544561	-0.876835	2.50326e-87	2.46483e-84	204626775	204629712	lncRNA
CRYZL1	chr21	ENSG00000205758.12	751.238	613.853	863.902	1.49828	0.583306	5.61085e-86	5.21778e-83	33589341	33643926	protein_coding	HGNC:2420
CHAF1B	chr21	ENSG00000159259.8	151.1	107.871	178.689	1.81759	0.862028	1.23715e-85	1.08993e-82	36385392	36419015	protein_coding	HGNC:1911
MCM3AP	chr21	ENSG00000160294.11	4516.85	3744.33	5073.23	1.43215	0.518179	1.85434e-84	1.55199e-81	46235133	46286297	protein_coding	HGNC:6946
VSIG2	chr11	ENSG00000019102.12	74.8099	35.1788	86.0213	3.01569	1.59249	2.86825e-84	2.28627e-81	124747474	124752255	protein_coding	HGNC:17149
RWDD2B	chr21	ENSG00000156253.7	298.885	249.201	372.702	1.61617	0.692578	9.29693e-83	7.07369e-80	29004384	29019360	protein_coding	HGNC:1302
SETD4	chr21	ENSG00000185917.13	655.452	576.205	735.234	1.33523	0.41709	1.37272e-82	9.99042e-80	36034541	36079389	protein_coding	HGNC:1258
CFAP298	chr21	ENSG00000159079.19	523.845	437.835	619.263	1.51299	0.597405	1.95008e-82	1.3601e-79	32592079	32612603	protein_coding	HGNC:1301
CCT8	chr21	ENSG00000156261.13	4560.17	4041.82	5569.41	1.46725	0.553116	4.91501e-82	3.2909e-79	29055805	29073797	protein_coding	HGNC:1623
PTTG1IP	chr21	ENSG00000183255.12	11280.8	7321.1	11178.4	1.64764	0.720402	5.66832e-82	3.64931e-79	44849585	44873903	protein_coding	HGNC:13524
ATG9B	chr7	ENSG00000181652.19	213.144	337.397	175.362	0.455444	-1.13465	5.49153e-80	3.40455e-77	151012209	151024499	protein_coding	HGNC:21899
MMP1	chr11	ENSG00000196611.5	31.005	3.90905	31.3863	13.577	3.7631	1.94378e-76	1.16203e-73	102789919	102798160	protein_coding	HGNC:7155
SON	chr21	ENSG00000159140.21	11588.6	9630.51	13253.7	1.467	0.552869	1.57419e-75	9.08635e-73	33543038	33577481	protein_coding	HGNC:11183
PSMG1	chr21	ENSG00000183527.12	311.156	232.021	361.33	1.68425	0.752106	3.38145e-74	1.88673e-71	39174769	39183488	protein_coding	HGNC:3043
MEOX1	chr17	ENSG00000005102.14	155.749	73.6257	158.026	2.51564	1.33092	4.15531e-74	2.24373e-71	43640389	43661922	protein_coding	HGNC:7013
SLC37A1	chr21	ENSG00000160190.14	1045.49	914.39	1209.88	1.39229	0.477462	4.84793e-74	2.53592e-71	42496008	42581440	protein_coding	HGNC:11024
PDXK	chr21	ENSG00000160209.19	4934.41	3476.38	5125.82	1.58586	0.665263	1.24491e-72	6.31469e-70	43719094	43762307	protein_coding	HGNC:8819
HLCS	chr21	ENSG00000159267.14	504.47	402.529	606.872	1.62847	0.70352	1.29936e-72	6.39707e-70	36750888	36990236	protein_coding	HGNC:4976
GET1	chr21	ENSG00000182093.16	492.681	346.786	545.961	1.7104	0.774338	3.7011e-72	1.77008e-69	39377698	39428528	protein_coding	HGNC:12790
C21orf58	chr21	ENSG00000160298.17	250.247	206.742	312.851	1.62689	0.702116	5.16156e-72	2.39998e-69	46300181	46323875	protein_coding	HGNC:1300
AC010422.8	chr19	ENSG00000285589.1	816.534	661.156	880.673	1.40447	0.490025	3.31589e-71	1.50013e-68	12668071	12681834	protein_coding
AATBC	chr21	ENSG00000215458.8	1415.25	812.041	1493.24	2.03426	1.0245	4.64769e-71	2.04731e-68	43805758	43812567	lncRNA	HGNC:51526
CPT1B	chr22	ENSG00000205560.12	606.017	363.691	608.033	1.84221	0.881438	8.21312e-71	3.52511e-68	50568861	50578465	protein_coding	HGNC:2329
DYRK1A	chr21	ENSG00000157540.21	3928.41	3264.74	4323.22	1.39337	0.478582	7.0607e-70	2.95473e-67	37365573	37526358	protein_coding	HGNC:3091
BTG3	chr21	ENSG00000154640.14	189.287	153.578	246.021	1.75345	0.810196	1.84257e-66	7.52261e-64	17593653	17612947	protein_coding	HGNC:1132
LSS	chr21	ENSG00000160285.15	1890.82	1444.13	2152.79	1.60222	0.68007	9.09001e-65	3.6228e-62	46188141	46228824	protein_coding	HGNC:6708
FAM207A	chr21	ENSG00000160256.13	634.73	532.121	776.252	1.56932	0.650143	7.23555e-64	2.81665e-61	44940012	44976989	protein_coding	HGNC:15811
CSTB	chr21	ENSG00000160213.7	4869.75	3112.53	4918.35	1.72386	0.785642	6.91955e-63	2.63242e-60	43772511	43776445	protein_coding	HGNC:2482
CA1	chr8	ENSG00000133742.13	1902.93	294.733	1571.01	8.6246	3.10846	8.93064e-62	3.322e-59	85327608	85379014	protein_coding	HGNC:1368
DUSP13	chr10	ENSG00000079393.20	64.8942	15.6238	51.509	3.88898	1.95939	2.58468e-61	9.40544e-59	75094432	75109221	protein_coding	HGNC:19681
ADRA2A	chr10	ENSG00000150594.7	56.8743	28.0121	89.5378	4.07432	2.02656	2.77462e-60	9.88179e-58	111077029	111080907	protein_coding	HGNC:281
AC015813.1	chr17	ENSG00000264112.1	574.994	585.375	422.714	0.681949	-0.552264	4.6316e-60	1.61517e-57	57989039	57994850	lncRNA
AL844908.1	chr21	ENSG00000272825.1	179.206	108.632	183.292	1.84036	0.879988	3.23606e-59	1.10548e-56	44936303	44936954	lncRNA
SAMSN1	chr21	ENSG00000155307.18	1809.34	1088.82	1851.88	1.8474	0.885496	4.22428e-58	1.4142e-55	14485228	14658821	protein_coding	HGNC:10528
CELSR3	chr3	ENSG00000008300.17	118.592	157.055	85.5213	0.490383	-1.02802	9.13946e-58	2.99972e-55	48636463	48662886	protein_coding	HGNC:3230
CHKB-CPT1B	chr22	ENSG00000254413.8	192.171	120.357	196.547	1.79503	0.844004	5.3296e-55	1.71562e-52	50568869	50582965	protein_coding	HGNC:41998
TMEM50B	chr21	ENSG00000142188.17	1988.22	1533.08	2307.15	1.61741	0.693689	7.8737e-54	2.48675e-51	33432485	33479974	protein_coding	HGNC:1280
PFKL	chr21	ENSG00000141959.17	6676.49	5422.54	7567.67	1.48677	0.572177	4.51436e-53	1.39937e-50	44300051	44327376	protein_coding	HGNC:8876
LANCL3	chrX	ENSG00000147036.11	58.5286	39.599	73.5053	2.07696	1.05447	1.00812e-52	3.06817e-50	37571569	37684463	protein_coding	HGNC:24767
MSR1	chr8	ENSG00000038945.15	250.407	84.8419	228.011	3.09614	1.63047	3.01819e-52	9.02168e-50	16107878	16567490	protein_coding	HGNC:7376
SERPINE2	chr2	ENSG00000135919.13	63.414	183.974	86.5582	0.40154	-1.31638	3.56734e-52	1.04761e-49	223975045	224039318	protein_coding	HGNC:8951
MIS18A	chr21	ENSG00000159055.4	201.166	173.121	240.146	1.47161	0.557396	3.54874e-51	1.02418e-48	32268228	32279049	protein_coding	HGNC:1286
PDGFRB	chr5	ENSG00000113721.14	192.718	79.8684	190.728	2.7668	1.46822	3.94956e-51	1.12054e-48	150113839	150155872	protein_coding	HGNC:8804
CERCAM	chr9	ENSG00000167123.19	201.91	95.7763	224.75	2.76617	1.46789	4.13087e-50	1.15244e-47	128411751	128437351	protein_coding	HGNC:23723
LINC01547	chr21	ENSG00000183250.12	70.3348	50.9949	77.8853	1.65038	0.722796	6.53277e-50	1.79266e-47	44932814	44939937	lncRNA	HGNC:15707
XKRX	chrX	ENSG00000182489.9	27.65	70.1679	26.656	0.311308	-1.68358	2.79391e-49	7.54312e-47	100913445	100929433	protein_coding	HGNC:29845
PTPRM	chr18	ENSG00000173482.16	235.512	121.582	218.493	2.02242	1.01608	7.33325e-49	1.94843e-46	7566782	8406861	protein_coding	HGNC:9675
ADM5	chr19	ENSG00000224420.3	70.1203	50.8143	93.1096	2.06235	1.04429	3.11576e-48	8.14918e-46	49688664	49690575	protein_coding	HGNC:27293
CNTNAP3	chr9	ENSG00000106714.17	314.378	436.658	145.844	0.271897	-1.87887	8.13342e-48	2.09454e-45	39072767	39288315	protein_coding	HGNC:13834
BCAM	chr19	ENSG00000187244.12	209.903	40.0591	152.745	5.78466	2.53223	9.76959e-48	2.47778e-45	44809071	44821421	protein_coding	HGNC:6722
USP25	chr21	ENSG00000155313.15	2669.61	2179.92	3077.3	1.49446	0.579629	3.44038e-47	8.5953e-45	15730025	15880069	protein_coding	HGNC:12624
ABCC13	chr21	ENSG00000243064.8	243.756	73.795	240.074	4.53681	2.18168	3.87277e-47	9.53329e-45	14236206	14362754	transcribed_unprocessed_pseudogene	HGNC:16022
TMEM158	chr3	ENSG00000249992.2	372.174	138.735	443.631	4.1656	2.05853	5.18168e-47	1.25705e-44	45224466	45226287	protein_coding	HGNC:30293
AP001062.1	chr21	ENSG00000184441.4	443.202	393.766	543.366	1.46446	0.550369	5.28127e-47	1.2629e-44	44331234	44335851	lncRNA
XK	chrX	ENSG00000047597.7	558.166	196.216	551.655	3.61782	1.85512	5.42976e-47	1.26749e-44	37685791	37732130	protein_coding	HGNC:12811
FAM83H	chr8	ENSG00000180921.7	260.914	209.591	282.564	1.42497	0.510927	5.45191e-47	1.26749e-44	143723933	143738234	protein_coding	HGNC:24797
ACACB	chr12	ENSG00000076555.15	440.135	514.194	362.41	0.660511	-0.598345	7.80639e-47	1.76583e-44	109116595	109268226	protein_coding	HGNC:85
SPACA9	chr9	ENSG00000165698.16	114.281	81.3498	125.999	1.67318	0.74259	7.75904e-47	1.76583e-44	132878027	132890201	protein_coding	HGNC:1367
MAMDC4	chr9	ENSG00000177943.14	246.506	168.818	254.327	1.61586	0.692304	2.38527e-46	5.32359e-44	136850943	136860799	protein_coding	HGNC:24083
GNG7	chr19	ENSG00000176533.13	887.312	1379.89	908.118	0.609921	-0.713305	3.4448e-46	7.58717e-44	2511219	2702694	protein_coding	HGNC:4410
COL4A3	chr2	ENSG00000169031.20	39.34	57.2241	23.769	0.343684	-1.54084	4.61864e-46	1.00404e-43	227164624	227314792	protein_coding	HGNC:2204
FAM71F2	chr7	ENSG00000205085.11	64.2701	69.6713	40.9151	0.529754	-0.916605	1.34289e-45	2.88188e-43	128672288	128687872	protein_coding	HGNC:27998
STX1B	chr16	ENSG00000099365.11	30.6882	38.0988	21.3782	0.501817	-0.994766	1.6237e-45	3.4404e-43	30989256	31010638	protein_coding	HGNC:18539
AMH	chr19	ENSG00000104899.8	40.276	23.0753	54.5104	2.71532	1.44112	2.07398e-45	4.33955e-43	2249309	2252073	protein_coding	HGNC:464
TNNT3	chr11	ENSG00000130595.19	87.1187	152.262	77.4583	0.462071	-1.11381	3.15243e-45	6.51464e-43	1919703	1938706	protein_coding	HGNC:11950
IL10RB	chr21	ENSG00000243646.10	918.238	621.196	923.127	1.5925	0.671295	3.31497e-45	6.76698e-43	33266367	33310187	protein_coding	HGNC:5965
PIGP	chr21	ENSG00000185808.13	307.181	272.752	373.401	1.44345	0.529526	4.63505e-45	9.34773e-43	37059170	37073170	protein_coding	HGNC:3046
N4BP3	chr5	ENSG00000145911.6	267.727	599.551	371.397	0.563839	-0.826646	6.22817e-45	1.24111e-42	178113532	178126081	protein_coding	HGNC:29852
NUAK1	chr12	ENSG00000074590.13	57.0307	16.3963	54.8755	4.04599	2.01649	7.70395e-45	1.51713e-42	106063340	106140033	protein_coding	HGNC:14311
LRRC3	chr21	ENSG00000160233.8	126.938	89.8238	139.456	1.67242	0.741934	8.85897e-45	1.72431e-42	44455510	44462196	protein_coding	HGNC:14965
GRM2	chr3	ENSG00000164082.15	39.9525	18.2167	37.5685	2.31447	1.21068	1.1941e-44	2.29747e-42	51707068	51718613	protein_coding	HGNC:4594
PRSS16	chr6	ENSG00000112812.16	31.0033	14.3797	29.6064	2.39225	1.25837	1.60834e-44	3.05931e-42	27247701	27256624	protein_coding	HGNC:9480
AMY2B	chr1	ENSG00000240038.6	488.871	515.646	369.523	0.67412	-0.568922	5.07783e-44	9.55032e-42	103553815	103579534	protein_coding	HGNC:478
OXTR	chr3	ENSG00000180914.10	42.9401	33.3797	84.6999	2.9351	1.55341	6.59008e-44	1.22568e-41	8750408	8769628	protein_coding	HGNC:8529
LINC01422	chr22	ENSG00000223704.2	84.1751	113.849	64.4924	0.512969	-0.963056	8.49507e-44	1.56263e-41	26858634	26968763	lncRNA	HGNC:50728
C21orf91	chr21	ENSG00000154642.11	1864.86	1516.75	2337.03	1.65326	0.725312	9.66732e-44	1.75893e-41	17788974	17819386	protein_coding	HGNC:16459
NRG1	chr8	ENSG00000157168.20	426.789	151.235	343.372	2.69111	1.4282	1.0349e-43	1.86272e-41	31639222	32855666	protein_coding	HGNC:7997
TTC9	chr14	ENSG00000133985.3	1038.74	1714.72	1074.96	0.571877	-0.806223	1.41827e-43	2.52557e-41	70641916	70675366	protein_coding	HGNC:20267
KCNAB3	chr17	ENSG00000170049.9	174.22	130.215	182.091	1.4794	0.565014	1.80162e-43	3.17446e-41	7921859	7929803	protein_coding	HGNC:6230
CD248	chr11	ENSG00000174807.4	142.798	606.218	261.246	0.356627	-1.48751	4.87203e-43	8.49509e-41	66314494	66317044	protein_coding	HGNC:18219
FCMR	chr1	ENSG00000162894.12	8373.54	14263.9	10213.3	0.672036	-0.573389	1.22449e-42	2.11307e-40	206903317	206923247	protein_coding	HGNC:14315
PCNT	chr21	ENSG00000160299.17	1603.13	1502.94	2030.48	1.42555	0.511515	1.84752e-42	3.15568e-40	46324141	46445769	protein_coding	HGNC:16068
RHAG	chr6	ENSG00000112077.17	23.3947	6.91702	21.8067	4.33129	2.1148	2.56008e-42	4.3286e-40	49605175	49636839	protein_coding	HGNC:10006
PKNOX1	chr21	ENSG00000160199.15	954.26	796.129	985.763	1.28603	0.362923	3.17858e-42	5.32063e-40	42974510	43033931	protein_coding	HGNC:9022
RRP1	chr21	ENSG00000160214.13	819.806	754.896	995.325	1.39104	0.47616	4.53071e-42	7.50887e-40	43789513	43805293	protein_coding	HGNC:18785
LINC00671	chr17	ENSG00000213373.7	218.348	93.9786	192.41	2.29758	1.20011	7.88411e-42	1.29385e-39	42874670	42898704	lncRNA	HGNC:44339
TRIM71	chr3	ENSG00000206557.6	22.1934	9.7095	23.2192	2.91013	1.54108	1.0394e-41	1.68917e-39	32817997	32897824	protein_coding	HGNC:32669
KIAA0355	chr19	ENSG00000166398.13	901.005	1179.97	869.966	0.697169	-0.520419	1.51576e-41	2.43964e-39	34254552	34355571	protein_coding	HGNC:29016
UBXN10	chr1	ENSG00000162543.6	122.319	83.9925	147.113	1.93183	0.949966	1.93501e-41	3.08477e-39	20186096	20196050	protein_coding	HGNC:26354
RASGEF1A	chr10	ENSG00000198915.11	403.003	222.421	332.472	1.60676	0.684155	2.31623e-41	3.65768e-39	43194535	43266919	protein_coding	HGNC:24246
SSBP2	chr5	ENSG00000145687.16	804.007	990.032	778.722	0.752451	-0.410331	2.60474e-41	4.07483e-39	81413021	81751797	protein_coding	HGNC:15831
FOLR2	chr11	ENSG00000165457.14	205.218	116.519	205.842	1.93692	0.953763	2.76311e-41	4.28257e-39	72216601	72221950	protein_coding	HGNC:3793
GHRL	chr3	ENSG00000157017.16	420.807	201.868	334.231	1.8034	0.850723	3.67939e-41	5.6504e-39	10285666	10292947	protein_coding	HGNC:18129
ISL2	chr15	ENSG00000159556.10	132.078	147.768	73.4208	0.453776	-1.13995	5.60204e-41	8.52478e-39	76336773	76342475	protein_coding	HGNC:18524
RAB11FIP5	chr2	ENSG00000135631.17	606.009	318.75	558.32	1.92683	0.94623	7.61047e-41	1.14767e-38	73073382	73156721	protein_coding	HGNC:24845
CFAP161	chr15	ENSG00000156206.14	71.7746	37.9396	89.5088	2.82067	1.49604	8.49575e-41	1.26974e-38	81007033	81149179	protein_coding	HGNC:26782
RHOC	chr1	ENSG00000155366.16	2316.22	1590.82	2401.94	1.63258	0.707153	1.30351e-40	1.93093e-38	112701106	112707434	protein_coding	HGNC:669
OPN3	chr1	ENSG00000054277.14	515.506	773.017	581.088	0.713993	-0.486018	1.96775e-40	2.88931e-38	241590102	241677376	protein_coding	HGNC:14007
CDHR3	chr7	ENSG00000128536.16	38.7865	68.1951	35.6548	0.471818	-1.0837	3.3491e-40	4.87484e-38	105876796	106036432	protein_coding	HGNC:26308
AC005394.2	chr19	ENSG00000283403.1	52.4226	21.3336	57.3297	3.3318	1.7363	3.61731e-40	5.21984e-38	28435388	28727680	lncRNA
GLYCTK	chr3	ENSG00000168237.18	829.288	645.265	826.813	1.34077	0.423057	3.71115e-40	5.30948e-38	52287089	52295257	protein_coding	HGNC:24247
ALPK3	chr15	ENSG00000136383.6	35.4537	44.8287	24.5733	0.489265	-1.03131	6.40568e-40	9.08684e-38	84816680	84873482	protein_coding	HGNC:17574
TRAPPC10	chr21	ENSG00000160218.13	2165.46	1931.27	2587.6	1.421	0.506902	7.50208e-40	1.05527e-37	44012309	44106552	protein_coding	HGNC:11868
LIPH	chr3	ENSG00000163898.10	26.3636	16.7685	43.9852	3.10701	1.63553	7.87171e-40	1.09804e-37	185506262	185552588	protein_coding	HGNC:18483
CFAP410	chr21	ENSG00000160226.16	1418.88	1214.37	1660.73	1.45388	0.539912	1.44955e-39	2.00529e-37	44328944	44339402	protein_coding	HGNC:1260
HBG1	chr11	ENSG00000213934.8	3357.23	1094.19	5201.34	7.39844	2.88722	2.76317e-39	3.7912e-37	5248079	5249859	protein_coding	HGNC:4831
EVA1C	chr21	ENSG00000166979.13	215.659	130.761	192.698	1.58164	0.661424	6.48443e-39	8.82462e-37	32412006	32515397	protein_coding	HGNC:13239
FCRL2	chr1	ENSG00000132704.16	449.21	1269.62	591.116	0.401028	-1.31822	7.34029e-39	9.90881e-37	157745733	157777132	protein_coding	HGNC:14875
LINC02019	chr3	ENSG00000273356.1	83.128	85.6479	58.3213	0.63873	-0.646721	1.09741e-38	1.46956e-36	50669989	50672048	lncRNA	HGNC:52854
COL6A2	chr21	ENSG00000142173.16	2192.97	1416.79	2676.3	2.0748	1.05297	2.05793e-38	2.73394e-36	46098112	46132848	protein_coding	HGNC:2212
ANKRD55	chr5	ENSG00000164512.18	179.312	251.084	137.505	0.485153	-1.04349	2.33435e-38	3.07675e-36	56099680	56233330	protein_coding	HGNC:25681
LGALS3	chr14	ENSG00000131981.16	4384.89	2325.03	4155.07	2.00667	1.00481	2.88466e-38	3.77237e-36	55124110	55145423	protein_coding	HGNC:6563
IL10RB-DT	chr21	ENSG00000223799.1	357.802	249.102	381.22	1.68005	0.748501	5.00879e-38	6.49939e-36	33263873	33266260	lncRNA	HGNC:44303
APOBEC3G	chr22	ENSG00000239713.9	3051.47	2485.42	3478.18	1.47836	0.563999	8.34244e-38	1.07419e-35	39077067	39087743	protein_coding	HGNC:17357
VEPH1	chr3	ENSG00000197415.12	50.1082	28.2341	64.4019	2.78224	1.47625	1.43622e-37	1.83518e-35	157259742	157533619	protein_coding	HGNC:25735
HLA-DOA	chr6	ENSG00000204252.14	1610.67	2851.94	1866.88	0.605111	-0.724729	1.88771e-37	2.39381e-35	33004182	33009591	protein_coding	HGNC:4936
CRELD1	chr3	ENSG00000163703.18	143.982	183.071	142.711	0.746284	-0.422203	2.06555e-37	2.59965e-35	9933816	9945406	protein_coding	HGNC:14630
SOD1	chr21	ENSG00000142168.14	2271.27	1767.29	2573.75	1.57024	0.650984	2.53354e-37	3.16485e-35	31659622	31668931	protein_coding	HGNC:11179
TPCN1	chr12	ENSG00000186815.12	1664.78	1869.1	1490.48	0.765444	-0.385632	3.65252e-37	4.52886e-35	113221050	113298585	protein_coding	HGNC:18182
BTG1	chr12	ENSG00000133639.6	19820.3	22776.4	19059.1	0.81019	-0.303667	4.46552e-37	5.46471e-35	92140278	92145846	protein_coding	HGNC:1130
VENTX	chr10	ENSG00000151650.8	759.595	459.43	715.16	1.66742	0.737614	4.47258e-37	5.46471e-35	133237855	133241928	protein_coding	HGNC:13639
ATP5PF	chr21	ENSG00000154723.12	687.455	463.213	796.973	1.89335	0.92094	5.91335e-37	7.17272e-35	25716503	25735673	protein_coding	HGNC:847
CRIP2	chr14	ENSG00000182809.10	333.576	412.646	217.278	0.456221	-1.13219	6.18082e-37	7.44322e-35	105472962	105480170	protein_coding	HGNC:2361
P2RX5	chr17	ENSG00000083454.22	533.493	1071.58	660.022	0.565588	-0.822178	9.39328e-37	1.1231e-34	3672199	3696240	protein_coding	HGNC:8536
RRP1B	chr21	ENSG00000160208.13	1972.02	1970.87	2539.01	1.35311	0.436282	9.62538e-37	1.14269e-34	43659560	43696079	protein_coding	HGNC:23818
TSPAN17	chr5	ENSG00000048140.18	1788.11	1507.66	1889.81	1.30486	0.383898	9.91977e-37	1.16934e-34	176647387	176659054	protein_coding	HGNC:13594
CYYR1	chr21	ENSG00000166265.13	41.5096	22.9562	47.3834	2.31476	1.21086	1.3031e-36	1.52535e-34	26466209	26573286	protein_coding	HGNC:16274
CNKSR2	chrX	ENSG00000149970.16	74.0766	180.013	99.4013	0.49507	-1.0143	1.43956e-36	1.67339e-34	21372801	21654695	protein_coding	HGNC:19701
HOXC4	chr12	ENSG00000198353.8	94.1486	56.1546	105.281	2.10261	1.07218	1.52386e-36	1.75917e-34	54016931	54056030	protein_coding	HGNC:5126
MROH6	chr8	ENSG00000204839.9	670.395	340.948	561.223	1.77893	0.83101	2.24808e-36	2.57744e-34	143566192	143572772	protein_coding	HGNC:27814
AQP10	chr1	ENSG00000143595.13	230.256	125.033	280.671	2.705	1.43563	2.4205e-36	2.75625e-34	154321090	154325325	protein_coding	HGNC:16029
IFNAR1	chr21	ENSG00000142166.13	7576.52	5472.93	7919.38	1.54681	0.629295	2.44854e-36	2.76933e-34	33324429	33359864	protein_coding	HGNC:5432
P2RY12	chr3	ENSG00000169313.9	131.323	96.0822	170.919	1.98449	0.98877	2.49423e-36	2.80207e-34	151337380	151384812	protein_coding	HGNC:18124
HRK	chr12	ENSG00000135116.9	31.8383	121.479	43.2556	0.293195	-1.77007	2.77989e-36	3.10217e-34	116856144	116881441	protein_coding	HGNC:5185
AVIL	chr12	ENSG00000135407.10	409.611	566.469	336.135	0.54265	-0.881905	5.2299e-36	5.79436e-34	57797376	57818704	protein_coding	HGNC:14188
TP73-AS1	chr1	ENSG00000227372.12	597.98	768.852	621.99	0.776635	-0.364692	5.26162e-36	5.79436e-34	3735511	3747373	transcribed_unitary_pseudogene	HGNC:29052
ATP5PO	chr21	ENSG00000241837.7	929.478	657.125	1060.93	1.75643	0.812645	5.48085e-36	5.99634e-34	33903453	33915814	protein_coding	HGNC:850
TPST2	chr22	ENSG00000128294.16	4264.09	3437.03	4342.45	1.31789	0.398233	8.40072e-36	9.13115e-34	26521996	26596717	protein_coding	HGNC:12021
AEBP1	chr7	ENSG00000106624.11	246.155	570.444	333.836	0.538868	-0.891996	1.26517e-35	1.35239e-33	44104345	44114562	protein_coding	HGNC:303
STOM	chr9	ENSG00000148175.13	4321.25	2844.58	4272.67	1.59987	0.677953	1.27273e-35	1.35239e-33	121338987	121370304	protein_coding	HGNC:3383
AHSP	chr16	ENSG00000169877.10	1584.96	412.626	1209.57	4.01305	2.0047	1.27406e-35	1.35239e-33	31527900	31528803	protein_coding	HGNC:18075
MCEMP1	chr19	ENSG00000183019.7	1857.27	771.398	1730.73	2.50712	1.32603	1.27653e-35	1.35239e-33	7676628	7679826	protein_coding	HGNC:27291
FP565260.6	chr21	ENSG00000280433.1	344.377	286.421	406.5	1.52389	0.607761	1.36527e-35	1.43731e-33	5155499	5165472	protein_coding
CD200	chr3	ENSG00000091972.18	128.876	349.645	177.075	0.45125	-1.148	1.41519e-35	1.48055e-33	112332347	112362812	protein_coding	HGNC:7203
FOXO1	chr13	ENSG00000150907.10	1334.9	1922.6	1495.62	0.742403	-0.429725	2.09195e-35	2.17498e-33	40555667	40666641	protein_coding	HGNC:3819
MRPL39	chr21	ENSG00000154719.13	325.704	265.205	393.957	1.5853	0.664759	2.1688e-35	2.24095e-33	25585656	25607517	protein_coding	HGNC:14027
PMEPA1	chr20	ENSG00000124225.16	177.71	442.162	268.344	0.559243	-0.838453	2.37229e-35	2.43618e-33	57648392	57711536	protein_coding	HGNC:14107
TNFRSF13C	chr22	ENSG00000159958.6	1028.93	2533.29	1359.9	0.481323	-1.05492	2.52892e-35	2.58119e-33	41922023	41926818	protein_coding	HGNC:17755
NRCAM	chr7	ENSG00000091129.21	59.4481	301.1	110.775	0.270029	-1.88881	2.69797e-35	2.73705e-33	108147623	108456717	protein_coding	HGNC:7994
C2CD2	chr21	ENSG00000157617.17	471.16	453.164	585.726	1.35427	0.437512	3.38108e-35	3.40939e-33	41885112	41954018	protein_coding	HGNC:1266
AJM1	chr9	ENSG00000232434.2	467.863	286.043	475.033	1.79819	0.846542	3.53679e-35	3.54505e-33	136844415	136848801	protein_coding	HGNC:37284
BACH2	chr6	ENSG00000112182.15	1031.49	2153.79	1374.96	0.588668	-0.764474	3.70996e-35	3.69649e-33	89926528	90296908	protein_coding	HGNC:14078
BATF	chr14	ENSG00000156127.8	627.868	405.143	600.356	1.58608	0.665466	4.24357e-35	4.19717e-33	75522455	75546993	protein_coding	HGNC:958
MCM3AP-AS1	chr21	ENSG00000215424.10	231.042	196.891	281.258	1.52584	0.609599	4.26262e-35	4.19717e-33	46229196	46259390	lncRNA	HGNC:16417
TNF	chr6	ENSG00000232810.4	472.498	351.2	471.379	1.40971	0.4954	9.39866e-35	9.20024e-33	31575565	31578336	protein_coding	HGNC:11892
GYPB	chr4	ENSG00000250361.8	189.435	51.0397	159.584	4.69367	2.23072	9.58372e-35	9.32686e-33	143996104	144019345	protein_coding	HGNC:4703
NBEA	chr13	ENSG00000172915.18	43.8342	89.663	51.8931	0.517968	-0.949064	1.09581e-34	1.06027e-32	34942287	35673022	protein_coding	HGNC:7648
AXIN2	chr17	ENSG00000168646.13	272.436	406.158	254.084	0.573269	-0.802715	1.74193e-34	1.66654e-32	65528563	65561648	protein_coding	HGNC:904
LINC02295	chr14	ENSG00000258511.1	39.807	107.391	49.9592	0.408773	-1.29063	1.74231e-34	1.66654e-32	98136074	98139242	lncRNA	HGNC:53211
SYPL1	chr7	ENSG00000008282.8	1585.35	1959.17	1612.29	0.794358	-0.332138	1.77276e-34	1.68604e-32	106090503	106112576	protein_coding	HGNC:11507
ETS2	chr21	ENSG00000157557.13	3297.87	2067.39	3173.16	1.6514	0.723689	2.15364e-34	2.03671e-32	38805183	38824955	protein_coding	HGNC:3489
PPM1H	chr12	ENSG00000111110.12	97.7949	104.922	66.1822	0.581221	-0.782842	2.25508e-34	2.12067e-32	62643994	62935150	protein_coding	HGNC:18583
OSM	chr22	ENSG00000099985.4	436.776	246.078	459.508	2.0682	1.04838	2.51205e-34	2.34912e-32	30262829	30266851	protein_coding	HGNC:8506
BEND5	chr1	ENSG00000162373.13	68.14	144.94	87.313	0.551316	-0.859048	4.48029e-34	4.16642e-32	48727519	48776969	protein_coding	HGNC:25668
LRRN3	chr7	ENSG00000173114.13	483.475	1788.78	757.477	0.340816	-1.55294	5.02911e-34	4.65096e-32	111091006	111125454	protein_coding	HGNC:17200
AFF3	chr2	ENSG00000144218.19	439.298	1023.32	603.651	0.53762	-0.89534	6.46529e-34	5.94629e-32	99545419	100192428	protein_coding	HGNC:6473
SLC9A3R2	chr16	ENSG00000065054.14	148.49	112.832	164.259	1.54792	0.630327	8.17291e-34	7.39493e-32	2025356	2039026	protein_coding	HGNC:11076
SNCA	chr4	ENSG00000145335.16	7048.55	2483.35	6653.11	3.56588	1.83426	8.13796e-34	7.39493e-32	89700345	89838315	protein_coding	HGNC:11138
HBD	chr11	ENSG00000223609.11	100.147	16.1073	53.8532	4.72315	2.23975	8.15741e-34	7.39493e-32	5232678	5243657	protein_coding	HGNC:4829
AL591895.1	chr1	ENSG00000242861.1	329.371	405.614	301.139	0.705586	-0.503105	9.17005e-34	8.25256e-32	225840883	225846522	lncRNA
CR2	chr1	ENSG00000117322.17	238.035	868.92	482.928	0.502072	-0.994033	1.17691e-33	1.05349e-31	207454230	207489895	protein_coding	HGNC:2336
OSBP2	chr22	ENSG00000184792.16	2158.56	886.122	2143.9	3.2129	1.68387	2.36238e-33	2.1034e-31	30693782	30907824	protein_coding	HGNC:8504
CDKN2C	chr1	ENSG00000123080.12	194.984	149.089	207.082	1.46542	0.551315	2.52428e-33	2.23566e-31	50960745	50974634	protein_coding	HGNC:1789
GCNA	chrX	ENSG00000147174.11	115.606	152.311	109.854	0.681566	-0.553075	3.4018e-33	2.99698e-31	71578411	71613583	protein_coding	HGNC:15805
BCL11A	chr2	ENSG00000119866.22	607.369	1033.21	726.029	0.660489	-0.598393	3.79442e-33	3.32538e-31	60450520	60554467	protein_coding	HGNC:13221
WDR4	chr21	ENSG00000160193.12	359.195	358.382	449.49	1.30331	0.382185	3.82044e-33	3.33075e-31	42843094	42879568	protein_coding	HGNC:12756
B3GAT1	chr11	ENSG00000109956.13	645.702	282.926	651.08	2.64047	1.4008	3.85263e-33	3.34141e-31	134378504	134412242	protein_coding	HGNC:921
DOP1B	chr21	ENSG00000142197.12	1508.69	1328.39	1696.04	1.34011	0.422354	5.17598e-33	4.46602e-31	36156782	36294274	protein_coding	HGNC:1291
SMIM5	chr17	ENSG00000204323.5	400.696	246.733	446.776	2.08529	1.06025	5.38656e-33	4.62388e-31	75633434	75641404	protein_coding	HGNC:40030
HVCN1	chr12	ENSG00000122986.13	3129.7	4157.56	3114.54	0.715804	-0.482363	5.98695e-33	5.11304e-31	110627841	110704950	protein_coding	HGNC:28240
PLOD2	chr3	ENSG00000152952.12	22.7655	13.9731	33.1821	2.72933	1.44855	6.90166e-33	5.86431e-31	146069440	146163653	protein_coding	HGNC:9082
HEMGN	chr9	ENSG00000136929.13	639.941	291.494	739.617	3.12362	1.64322	8.04475e-33	6.80106e-31	97926791	97944856	protein_coding	HGNC:17509
APOBEC3H	chr22	ENSG00000100298.15	127.637	70.4497	124.063	1.91035	0.93384	9.04724e-33	7.61013e-31	39097224	39104067	protein_coding	HGNC:24100
AC107884.1	chr11	ENSG00000251364.7	147.45	243.365	147.795	0.555246	-0.8488	9.50783e-33	7.95758e-31	7418826	7513644	lncRNA
BPGM	chr7	ENSG00000172331.12	1966.68	727.48	1820.35	3.11466	1.63907	1.36141e-32	1.13377e-30	134646811	134679816	protein_coding	HGNC:1093
ITGB2-AS1	chr21	ENSG00000227039.6	5007.77	3202.53	4663.03	1.562	0.643395	1.61133e-32	1.33525e-30	44921051	44929678	lncRNA	HGNC:44304
CBR1	chr21	ENSG00000159228.13	1062.96	867.345	1182.2	1.43425	0.520296	1.76068e-32	1.45182e-30	36069941	36073166	protein_coding	HGNC:1548
NUMBL	chr19	ENSG00000105245.9	298.709	231.877	302.203	1.36686	0.450865	2.24785e-32	1.84445e-30	40665905	40690972	protein_coding	HGNC:8061
AC004865.2	chr1	ENSG00000239636.1	230.725	169.171	236.634	1.47667	0.562352	2.28912e-32	1.86915e-30	35569813	35577729	lncRNA
AC100861.1	chr8	ENSG00000246582.3	145.848	207.909	149.974	0.679585	-0.557274	2.97095e-32	2.41411e-30	23224471	23230926	lncRNA
ZDHHC8	chr22	ENSG00000099904.15	1353.37	1526.44	1296.29	0.823933	-0.279401	3.12678e-32	2.52846e-30	20129456	20148007	protein_coding	HGNC:18474
ACOT7	chr1	ENSG00000097021.19	303.947	267.049	388.619	1.56176	0.643169	3.45523e-32	2.76733e-30	6264269	6394391	protein_coding	HGNC:24157
AL161785.1	chr9	ENSG00000224307.2	220.709	168.909	96.6796	0.523382	-0.934064	3.45439e-32	2.76733e-30	129282458	129312665	lncRNA
ZSCAN18	chr19	ENSG00000121413.12	812.077	1102.35	814.954	0.696415	-0.521982	3.51015e-32	2.79792e-30	58083838	58118427	protein_coding	HGNC:21037
PPARD	chr6	ENSG00000112033.14	1479.85	1620.99	1382.03	0.827279	-0.273554	3.7005e-32	2.93567e-30	35342558	35428191	protein_coding	HGNC:9235
NCAM1	chr11	ENSG00000149294.16	451.464	288.689	462.715	1.74884	0.806401	3.83109e-32	3.02494e-30	112961247	113278436	protein_coding	HGNC:7656
CXCR5	chr11	ENSG00000160683.5	1035.93	1936.27	1261.71	0.602246	-0.731576	3.91384e-32	3.07576e-30	118883892	118897787	protein_coding	HGNC:1060
CLEC10A	chr17	ENSG00000132514.13	916.639	552.613	883.09	1.72221	0.784257	4.22428e-32	3.30422e-30	7074537	7080307	protein_coding	HGNC:16916
IFI27	chr14	ENSG00000165949.12	729.373	131.789	836.14	6.87684	2.78175	4.28009e-32	3.3323e-30	94104836	94116698	protein_coding	HGNC:5397
IFNGR2	chr21	ENSG00000159128.14	11891.3	7729.67	11153.4	1.53274	0.616112	5.62756e-32	4.3611e-30	33402896	33479348	protein_coding	HGNC:5440
COBLL1	chr2	ENSG00000082438.17	162.663	329.63	194.249	0.535572	-0.900847	6.13415e-32	4.73178e-30	164653624	164843679	protein_coding	HGNC:23571
ERBB2	chr17	ENSG00000141736.13	670.033	457.625	747.842	1.76499	0.819659	6.74009e-32	5.17534e-30	39687914	39730426	protein_coding	HGNC:3430
FECH	chr18	ENSG00000066926.11	1457.76	720.256	1506.53	2.431	1.28155	9.14561e-32	6.99034e-30	57544389	57586702	protein_coding	HGNC:3647
CACHD1	chr1	ENSG00000158966.16	42.0311	163.705	74.2142	0.376682	-1.40858	9.91706e-32	7.54553e-30	64470129	64693058	protein_coding	HGNC:29314
PATZ1	chr22	ENSG00000100105.18	1542.81	1966.84	1680.15	0.829404	-0.269854	1.09337e-31	8.28144e-30	31325804	31346346	protein_coding	HGNC:13071
OSBPL10	chr3	ENSG00000144645.14	225.267	553.496	303.95	0.492913	-1.0206	1.18059e-31	8.90176e-30	31657890	32077580	protein_coding	HGNC:16395
C12orf75	chr12	ENSG00000235162.8	800.305	673.615	983.589	1.55714	0.638899	1.41656e-31	1.06331e-29	105235290	105396097	protein_coding	HGNC:35164
TRAPPC3L	chr6	ENSG00000173626.10	34.3387	21.2353	44.0988	2.3241	1.21667	1.52255e-31	1.13777e-29	116494989	116545684	protein_coding	HGNC:21090
RIPOR3	chr20	ENSG00000042062.13	78.3198	39.2658	77.4537	2.23778	1.16207	1.60141e-31	1.19138e-29	50586108	50691542	protein_coding	HGNC:16168
SERPINE1	chr7	ENSG00000106366.9	52.2871	35.395	73.3325	2.35757	1.2373	1.8464e-31	1.36756e-29	101127104	101139247	protein_coding	HGNC:8583
CHMP7	chr8	ENSG00000147457.14	4232.03	6006.78	4792.92	0.764697	-0.387041	1.94317e-31	1.43289e-29	23243637	23262000	protein_coding	HGNC:28439
ITPKB	chr1	ENSG00000143772.9	5763.72	6921.24	5911.76	0.828982	-0.270587	2.55537e-31	1.87607e-29	226631690	226739323	protein_coding	HGNC:6179
PRAG1	chr8	ENSG00000275342.5	820.158	1290.45	914.458	0.662929	-0.593075	3.01367e-31	2.20287e-29	8317736	8386439	protein_coding	HGNC:25438
ICAM5	chr19	ENSG00000105376.5	66.1166	32.706	58.1402	1.95657	0.968328	3.04225e-31	2.21409e-29	10289952	10296778	protein_coding	HGNC:5348
CX3CR1	chr3	ENSG00000168329.13	8389.94	5808.55	8939.93	1.64903	0.721615	3.61166e-31	2.61713e-29	39263494	39281735	protein_coding	HGNC:2558
KCNH8	chr3	ENSG00000183960.9	44.7183	113.207	50.4224	0.387639	-1.36721	3.81984e-31	2.75604e-29	19148510	19535642	protein_coding	HGNC:18864
CCR12P	chr13	ENSG00000238241.2	246.815	546.032	255.864	0.404445	-1.30598	3.87347e-31	2.78275e-29	99404684	99417224	transcribed_unprocessed_pseudogene	HGNC:39812
BCL2L1	chr20	ENSG00000171552.13	14876.9	6459.93	13924.1	2.65226	1.40722	5.02131e-31	3.59195e-29	31664452	31723989	protein_coding	HGNC:992
RGS9	chr17	ENSG00000108370.17	205.567	114.723	209.431	1.99654	0.997501	6.12824e-31	4.36513e-29	65100812	65227703	protein_coding	HGNC:10004
TAPT1	chr4	ENSG00000169762.17	878.98	1171.15	945.559	0.778025	-0.362111	6.67402e-31	4.73375e-29	16160505	16227410	protein_coding	HGNC:26887
PTPRF	chr1	ENSG00000142949.17	47.5112	25.2624	57.1777	2.72663	1.44712	9.65883e-31	6.8219e-29	43525187	43623666	protein_coding	HGNC:9670
NPDC1	chr9	ENSG00000107281.10	1539.93	1270.75	1956.01	1.66814	0.738242	9.91476e-31	6.96396e-29	137039463	137046179	protein_coding	HGNC:7899
CDCA7L	chr7	ENSG00000164649.20	609.361	1344.97	912.78	0.632744	-0.660305	9.94317e-31	6.96396e-29	21900899	21945903	protein_coding	HGNC:30777
OPLAH	chr8	ENSG00000178814.17	540.668	245.939	460.577	2.0735	1.05207	1.04995e-30	7.32296e-29	144051266	144063965	protein_coding	HGNC:8149
TMPRSS3	chr21	ENSG00000160183.16	86.3286	55.9838	97.0062	1.90751	0.931689	1.09825e-30	7.62806e-29	42371837	42396091	protein_coding	HGNC:11877
PLPP5	chr8	ENSG00000147535.17	785.02	1311.55	920.121	0.661236	-0.596762	1.12833e-30	7.80457e-29	38263130	38269243	protein_coding	HGNC:25026
ZNF844	chr19	ENSG00000223547.10	222.498	286.474	203.372	0.667364	-0.583455	1.17622e-30	8.10237e-29	12064731	12081565	protein_coding	HGNC:25932
AJAP1	chr1	ENSG00000196581.11	25.102	49.7647	23.4452	0.419976	-1.25162	1.20127e-30	8.24102e-29	4654609	4792534	protein_coding	HGNC:30801
DNMT3A	chr2	ENSG00000119772.16	2282.68	2969.17	2479.23	0.808744	-0.306244	1.44289e-30	9.85815e-29	25227855	25342590	protein_coding	HGNC:2978
TMEM63A	chr1	ENSG00000196187.12	5147.95	6180	5018.6	0.783455	-0.352077	1.67061e-30	1.13676e-28	225845536	225882380	protein_coding	HGNC:29118
AC104389.6	chr11	ENSG00000284931.1	2211.39	1016.25	3861.63	5.29512	2.40466	1.95207e-30	1.3229e-28	5248270	5254783	protein_coding
CFAP58-DT	chr10	ENSG00000231233.1	135.631	59.0205	115.418	2.16877	1.11688	2.02639e-30	1.36773e-28	104351591	104353575	lncRNA	HGNC:45243
LEF1	chr4	ENSG00000138795.10	4522.21	8599.99	5592.7	0.595722	-0.747289	2.41689e-30	1.62475e-28	108047545	108168956	protein_coding	HGNC:6551
MYO6	chr6	ENSG00000196586.16	193.688	82.1527	155.162	2.08273	1.05848	2.99397e-30	2.00464e-28	75749192	75919537	protein_coding	HGNC:7605
AF064858.1	chr21	ENSG00000235888.3	22.7532	13.0134	23.0111	1.9577	0.969161	3.49099e-30	2.32812e-28	38988569	39062894	lncRNA
GPX1	chr3	ENSG00000233276.5	26911.3	13298.8	24313.1	2.09482	1.06683	3.87113e-30	2.57138e-28	49357176	49358358	polymorphic_pseudogene	HGNC:4553
MIR600HG	chr9	ENSG00000236901.6	489.598	961.05	626.356	0.603607	-0.728319	4.18993e-30	2.77214e-28	123109494	123115477	lncRNA	HGNC:23642
TEAD2	chr19	ENSG00000074219.13	23.9338	48.9115	25.6698	0.46968	-1.09025	4.77099e-30	3.14416e-28	49340595	49362457	protein_coding	HGNC:11715
PEG10	chr7	ENSG00000242265.5	29.197	63.8034	29.5901	0.407358	-1.29563	5.37502e-30	3.52833e-28	94656325	94669695	protein_coding	HGNC:14005
LINC00570	chr2	ENSG00000224177.7	118.6	41.691	101.977	3.07758	1.62179	6.36089e-30	4.15917e-28	11391810	11403080	lncRNA	HGNC:43717
TSPEAR	chr21	ENSG00000175894.18	174.244	75.0131	160.93	2.46128	1.29941	7.00292e-30	4.5608e-28	44497893	44711572	protein_coding	HGNC:1268
HBG2	chr11	ENSG00000196565.15	9833.44	3588.56	16949.1	7.13798	2.83552	7.02961e-30	4.5608e-28	5253188	5505605	protein_coding	HGNC:4832
CXCL8	chr4	ENSG00000169429.11	632.54	265.068	587.906	2.43429	1.2835	9.22593e-30	5.96266e-28	73740541	73743716	protein_coding	HGNC:6025
PRRT1	chr6	ENSG00000204314.12	31.8695	46.9896	25.6119	0.490747	-1.02695	1.15034e-29	7.40595e-28	32148359	32153083	protein_coding	HGNC:13943
TLE2	chr19	ENSG00000065717.15	279.631	412.621	281.946	0.64116	-0.641243	1.21336e-29	7.78176e-28	2997639	3047635	protein_coding	HGNC:11838
FCER2	chr19	ENSG00000104921.15	767.734	1960.62	1009.25	0.456794	-1.13039	1.25451e-29	8.01499e-28	7688758	7702146	protein_coding	HGNC:3612
LINC00494	chr20	ENSG00000235621.9	94.5875	206.925	115.96	0.505338	-0.98468	1.32586e-29	8.43863e-28	48359884	48370636	lncRNA	HGNC:27657
E2F2	chr1	ENSG00000007968.7	754.273	491.056	787.907	1.7436	0.802067	1.40159e-29	8.88681e-28	23506438	23531233	protein_coding	HGNC:3114
SLC19A1	chr21	ENSG00000173638.19	6375.95	3632.46	5507.93	1.62958	0.704503	1.42152e-29	8.97916e-28	45493572	45573365	protein_coding	HGNC:10937
BAIAP3	chr16	ENSG00000007516.13	607.865	757.754	427.949	0.511554	-0.96704	1.83731e-29	1.1562e-27	1333601	1349441	protein_coding	HGNC:948
DPCD	chr10	ENSG00000166171.13	105.778	58.2785	102.825	1.98015	0.985609	2.03274e-29	1.27438e-27	101570560	101609662	protein_coding	HGNC:24542
ITPRIPL1	chr2	ENSG00000198885.9	376.903	277.018	412.818	1.59093	0.669868	2.42551e-29	1.51495e-27	96325331	96330517	protein_coding	HGNC:29371
EGFL7	chr9	ENSG00000172889.16	148.467	92.6461	158.803	1.89087	0.919047	2.45243e-29	1.52607e-27	136658856	136672678	protein_coding	HGNC:20594
HS3ST1	chr4	ENSG00000002587.10	43.8043	119.343	64.5447	0.484801	-1.04454	2.68264e-29	1.66314e-27	11393150	11429564	protein_coding	HGNC:5194
FAM210B	chr20	ENSG00000124098.10	7636	3399.52	7080.31	2.47427	1.307	2.81315e-29	1.73761e-27	56358974	56368663	protein_coding	HGNC:16102
TSPO2	chr6	ENSG00000112212.12	31.1216	9.63992	25.975	3.51419	1.81319	3.00707e-29	1.85057e-27	41042467	41044337	protein_coding	HGNC:21256
CC2D2B	chr10	ENSG00000188649.14	26.0085	26.8504	14.8059	0.497546	-1.0071	3.49006e-29	2.13993e-27	95907603	96032684	protein_coding	HGNC:31666
LINC01963	chr2	ENSG00000260804.3	255.576	295.193	235.095	0.764177	-0.388022	4.00209e-29	2.44493e-27	216217045	216220192	lncRNA	HGNC:25283
SH3D21	chr1	ENSG00000214193.11	472.833	256.198	369.313	1.52826	0.611888	4.1137e-29	2.50397e-27	36306368	36329340	protein_coding	HGNC:26236
ABCB4	chr7	ENSG00000005471.17	73.1637	201.095	105.931	0.471493	-1.08469	4.71289e-29	2.8583e-27	87401697	87480435	protein_coding	HGNC:45
SELENBP1	chr1	ENSG00000143416.21	5410.5	1893.03	4801.15	3.42405	1.7757	4.80756e-29	2.90519e-27	151364304	151372707	protein_coding	HGNC:10719
TIAM1	chr21	ENSG00000156299.13	1499.26	1269.38	1649.78	1.36315	0.446947	5.46098e-29	3.28818e-27	31118416	31559977	protein_coding	HGNC:11805
FOXP1	chr3	ENSG00000114861.21	1950.06	2610.67	2079.4	0.762068	-0.392009	5.58921e-29	3.35333e-27	70952817	71583993	protein_coding	HGNC:3823
GPC2	chr7	ENSG00000213420.8	158.309	235.998	164.111	0.650548	-0.620272	5.72568e-29	3.42293e-27	100169606	100177381	protein_coding	HGNC:4450
SUN1	chr7	ENSG00000164828.18	1449.67	1816.76	1470.47	0.77957	-0.35925	6.30127e-29	3.75363e-27	816615	896435	protein_coding	HGNC:18587
AVPR1A	chr12	ENSG00000166148.3	31.7885	24.6732	48.3424	2.19466	1.134	6.75203e-29	4.00788e-27	63142759	63150942	protein_coding	HGNC:895
ITGB2	chr21	ENSG00000160255.18	61993.2	42404.6	60329.1	1.52085	0.604877	6.83038e-29	4.04006e-27	44885953	44931989	protein_coding	HGNC:6155
LARGE2	chr11	ENSG00000165905.18	263.999	467.278	304.94	0.606337	-0.721808	9.19067e-29	5.417e-27	45921621	45929096	protein_coding	HGNC:16522
ANKZF1	chr2	ENSG00000163516.14	2261.78	2363.42	2021.1	0.831659	-0.265935	1.08719e-28	6.3854e-27	219229783	219236679	protein_coding	HGNC:25527
GNAI1	chr7	ENSG00000127955.17	26.9681	47.0868	27.8814	0.534	-0.905088	1.18413e-28	6.93045e-27	79768028	80226181	protein_coding	HGNC:4384
AK1	chr9	ENSG00000106992.19	461.663	307.848	435.8	1.51292	0.597334	1.19972e-28	6.99728e-27	127866486	127877675	protein_coding	HGNC:361
DDR1	chr6	ENSG00000204580.13	238.005	396.183	270.749	0.636014	-0.65287	1.45808e-28	8.47456e-27	30876421	30900156	protein_coding	HGNC:2730
MDK	chr11	ENSG00000110492.15	81.1129	56.1979	94.611	1.80352	0.850812	1.54532e-28	8.95057e-27	46380756	46383837	protein_coding	HGNC:6972
GPAT2	chr2	ENSG00000186281.12	35.1083	44.181	19.7242	0.372678	-1.424	1.63345e-28	9.42838e-27	96021946	96039451	protein_coding	HGNC:27168
AC008537.3	chr19	ENSG00000279108.1	77.022	82.6621	59.1356	0.675154	-0.566711	1.75025e-28	1.00678e-26	40840159	40842039	TEC
LINC01819	chr2	ENSG00000231826.6	22.9591	20.3346	10.8467	0.479448	-1.06055	1.78946e-28	1.02581e-26	43027823	43040662	lncRNA	HGNC:52624
SLC1A7	chr1	ENSG00000162383.12	147.08	52.2268	133.484	2.8773	1.52472	1.91724e-28	1.09531e-26	53087179	53142632	protein_coding	HGNC:10945
ITGA6	chr2	ENSG00000091409.15	1485.88	2347.88	1675.8	0.670793	-0.57606	2.07523e-28	1.18154e-26	172427354	172506459	protein_coding	HGNC:6142
DENND2B	chr11	ENSG00000166444.19	45.4719	21.9185	40.6089	2.08025	1.05675	2.09573e-28	1.18917e-26	8693351	8910951	protein_coding	HGNC:11350
MORC3	chr21	ENSG00000159256.13	3462.8	2996.6	3988.41	1.39289	0.478083	2.46724e-28	1.39524e-26	36320189	36386148	protein_coding	HGNC:23572
FHOD1	chr16	ENSG00000135723.14	2112.36	1518	1875.57	1.28107	0.357352	2.94482e-28	1.65971e-26	67229387	67247481	protein_coding	HGNC:17905
USP16	chr21	ENSG00000156256.15	1628.56	1272.89	1843.98	1.53645	0.6196	3.06034e-28	1.71903e-26	29024629	29054488	protein_coding	HGNC:12614
SLC9A7	chrX	ENSG00000065923.10	479.579	766.529	546.955	0.672868	-0.571605	3.14047e-28	1.75814e-26	46599251	46759118	protein_coding	HGNC:17123
TCL6	chr14	ENSG00000187621.14	138.662	455.973	213.094	0.4105	-1.28455	3.708e-28	2.06894e-26	95650498	95679833	lncRNA	HGNC:13463
ADA	chr20	ENSG00000196839.13	1202.99	1184.78	1543.08	1.36686	0.45087	3.81411e-28	2.12108e-26	44619522	44652233	protein_coding	HGNC:186
IFIT1B	chr10	ENSG00000204010.3	640.851	244.74	604.046	3.26018	1.70495	4.47254e-28	2.479e-26	89378056	89385205	protein_coding	HGNC:23442
FKBP1B	chr2	ENSG00000119782.14	129.243	78.4677	134.084	1.90922	0.932982	4.84544e-28	2.67463e-26	24049701	24063681	protein_coding	HGNC:3712
AC010894.5	chr2	ENSG00000279884.1	182.598	211.69	139.837	0.611079	-0.710569	4.85744e-28	2.67463e-26	174545385	174546335	TEC
NOG	chr17	ENSG00000183691.6	428.143	1230.4	617.644	0.43825	-1.19018	4.87718e-28	2.67669e-26	56593699	56595611	protein_coding	HGNC:7866
LINC01359	chr1	ENSG00000226891.9	42.4677	39.3409	23.4618	0.542292	-0.882857	5.03604e-28	2.75484e-26	64972225	65002489	lncRNA	HGNC:50591
GMPR	chr6	ENSG00000137198.10	1998.53	852.632	1913.72	2.78883	1.47966	5.06168e-28	2.75985e-26	16238587	16295549	protein_coding	HGNC:4376
C1QB	chr1	ENSG00000173369.16	113.508	45.5308	123.105	3.21687	1.68566	6.05877e-28	3.29278e-26	22652762	22661637	protein_coding	HGNC:1242
C19orf33	chr19	ENSG00000167644.12	89.4867	47.5808	104.72	2.56599	1.35952	8.24589e-28	4.46692e-26	38304164	38305006	protein_coding	HGNC:16668
CRIP3	chr6	ENSG00000146215.13	97.4383	150.05	102.9	0.640879	-0.641876	8.43946e-28	4.55703e-26	43299710	43308797	protein_coding	HGNC:17751
SLC28A3	chr9	ENSG00000197506.8	39.9209	15.1225	34.3218	2.49899	1.32135	9.20832e-28	4.95621e-26	84275457	84340758	protein_coding	HGNC:16484
MYEOV	chr11	ENSG00000172927.8	67.6747	41.0813	82.5304	2.3782	1.24987	9.29445e-28	4.98653e-26	69294151	69367726	protein_coding	HGNC:7563
ABALON	chr20	ENSG00000281376.1	780.578	343.402	747.219	2.69242	1.4289	1.13896e-27	6.09106e-26	31721507	31723409	lncRNA	HGNC:49667
TAL1	chr1	ENSG00000162367.11	1061.81	566.286	1065.3	2.22722	1.15524	1.15086e-27	6.13511e-26	47216290	47232220	protein_coding	HGNC:11556
NCAPH	chr2	ENSG00000121152.10	71.5079	47.6078	74.8232	1.67922	0.747794	1.1546e-27	6.13548e-26	96335766	96377091	protein_coding	HGNC:1112
PRADC1	chr2	ENSG00000135617.4	289.478	228.454	292.77	1.33929	0.421472	1.44117e-27	7.63408e-26	73228010	73233239	protein_coding	HGNC:16047
TCTN1	chr12	ENSG00000204852.16	294.412	392.977	277.663	0.669216	-0.579457	1.48524e-27	7.84272e-26	110614027	110649430	protein_coding	HGNC:26113
RHOU	chr1	ENSG00000116574.6	690.434	493.492	676.823	1.44232	0.528388	1.53159e-27	8.06207e-26	228735479	228746664	protein_coding	HGNC:17794
LINC00926	chr15	ENSG00000247982.6	2005.91	4598.32	2593.9	0.510138	-0.97104	1.56584e-27	8.21647e-26	57300365	57307769	lncRNA	HGNC:27514
RAB3IL1	chr11	ENSG00000167994.13	112.475	46.88	102.894	2.75229	1.46064	1.68516e-27	8.81497e-26	61897301	61920269	protein_coding	HGNC:9780
LENG8	chr19	ENSG00000167615.16	15870.8	16566.4	14193	0.832885	-0.26381	1.74577e-27	9.10359e-26	54448887	54462037	protein_coding	HGNC:15500
SWAP70	chr11	ENSG00000133789.15	1060.03	1818.77	1298.48	0.67253	-0.572329	2.87853e-27	1.49639e-25	9664077	9752993	protein_coding	HGNC:17070
PRR5L	chr11	ENSG00000135362.14	1660.13	1171.19	1656.54	1.50175	0.586649	2.92392e-27	1.51528e-25	36296288	36465204	protein_coding	HGNC:25878
C1orf216	chr1	ENSG00000142686.8	443.767	332.423	430.444	1.35359	0.436789	3.10941e-27	1.60643e-25	35713877	35718894	protein_coding	HGNC:26800
SLC46A1	chr17	ENSG00000076351.13	316.099	234.148	301.218	1.34081	0.423108	3.56716e-27	1.83725e-25	28394642	28407197	protein_coding	HGNC:30521
RETN	chr19	ENSG00000104918.8	604.814	242.641	549.999	2.58067	1.36774	5.35629e-27	2.75027e-25	7669049	7670455	protein_coding	HGNC:20389
CAMK1D	chr10	ENSG00000183049.12	3247.31	3694.18	2705.36	0.695827	-0.523198	5.55338e-27	2.84275e-25	12349482	12835545	protein_coding	HGNC:19341
VLDLR	chr9	ENSG00000147852.16	46.3275	70.0769	35.4469	0.453459	-1.14096	5.6782e-27	2.89779e-25	2621787	2660056	protein_coding	HGNC:12698
AL161781.2	chr9	ENSG00000250850.2	30.8392	81.1186	37.9436	0.41098	-1.28286	6.05197e-27	3.07915e-25	37002697	37008040	lncRNA
OBSCN	chr1	ENSG00000154358.21	1208.53	1978.8	1347.01	0.6387	-0.64679	7.14316e-27	3.61237e-25	228208063	228378876	protein_coding	HGNC:15719
SLC35E3	chr12	ENSG00000175782.11	682.69	749.437	616.166	0.795894	-0.329351	7.13325e-27	3.61237e-25	68746125	68793964	protein_coding	HGNC:20864
PAN2	chr12	ENSG00000135473.15	1239.95	1503.54	1253.57	0.806745	-0.309816	8.15707e-27	4.11269e-25	56316223	56334053	protein_coding	HGNC:20074
BFSP1	chr20	ENSG00000125864.14	81.0478	45.5653	86.7302	2.10985	1.07714	8.26706e-27	4.15563e-25	17493905	17569220	protein_coding	HGNC:1040
PLEK2	chr14	ENSG00000100558.9	264.245	114.391	242.056	2.54252	1.34626	9.5505e-27	4.7864e-25	67386984	67412167	protein_coding	HGNC:19238
FHL2	chr2	ENSG00000115641.19	72.772	48.9021	88.382	2.01242	1.00893	9.78924e-27	4.89141e-25	105357712	105438513	protein_coding	HGNC:3703
TUT4	chr1	ENSG00000134744.14	1336.61	1871.38	1486.48	0.764898	-0.386661	1.00284e-26	4.99597e-25	52408282	52553487	protein_coding	HGNC:28981
MFAP3L	chr4	ENSG00000198948.12	353.853	270.09	442.184	1.79516	0.844115	1.05963e-26	5.26323e-25	169986597	170033031	protein_coding	HGNC:29083
RGS10	chr10	ENSG00000148908.15	2293.66	1834.01	2645.05	1.54329	0.626008	1.15099e-26	5.7001e-25	119499817	119542719	protein_coding	HGNC:9992
TSTA3	chr8	ENSG00000104522.16	3019.24	1688.93	2932.59	1.91029	0.933791	1.15862e-26	5.72097e-25	143612618	143618048	protein_coding	HGNC:12390
MAN1C1	chr1	ENSG00000117643.14	808.025	1329.24	941.271	0.664532	-0.58959	1.24693e-26	6.13892e-25	25617468	25786207	protein_coding	HGNC:19080
FUNDC2	chrX	ENSG00000165775.18	1531.12	1002.12	1527.54	1.64433	0.717496	2.09781e-26	1.02977e-24	155025980	155060304	protein_coding	HGNC:24925
ABI3	chr17	ENSG00000108798.9	2710.41	2090.37	2890.25	1.46185	0.547798	2.13843e-26	1.04664e-24	49210411	49223225	protein_coding	HGNC:29859
ERFL	chr19	ENSG00000268041.2	87.3067	121.944	81.0384	0.622881	-0.682972	2.25406e-26	1.10002e-24	41907705	41928516	protein_coding	HGNC:53894
TRIM10	chr6	ENSG00000204613.11	184.965	91.9506	182.026	2.48567	1.31363	2.30943e-26	1.12377e-24	30151943	30161211	protein_coding	HGNC:10072
STARD8	chrX	ENSG00000130052.13	344.26	258.851	384.887	1.58775	0.666983	2.47101e-26	1.19544e-24	68647666	68725842	protein_coding	HGNC:19161
AL022344.1	chr10	ENSG00000259869.2	34.0443	22.5465	45.7264	2.43268	1.28255	2.46722e-26	1.19544e-24	42751178	42754297	lncRNA
CCR5AS	chr3	ENSG00000223552.1	55.932	24.8997	50.5045	2.2029	1.1394	2.53098e-26	1.22093e-24	46364955	46407059	lncRNA	HGNC:54398
HIP1R	chr12	ENSG00000130787.14	1437.09	2189.05	1693.67	0.740302	-0.433814	2.9646e-26	1.42599e-24	122834453	122862961	protein_coding	HGNC:18415
SDK2	chr17	ENSG00000069188.17	111.621	270.267	130.579	0.420351	-1.25033	3.05025e-26	1.46298e-24	73334384	73644445	protein_coding	HGNC:19308
LRFN2	chr6	ENSG00000156564.9	26.0864	17.5776	35.6614	2.31756	1.2126	3.10555e-26	1.48525e-24	40391591	40587364	protein_coding	HGNC:21226
KLF1	chr19	ENSG00000105610.6	650.274	251.435	525.244	2.65705	1.40983	3.17577e-26	1.51451e-24	12884422	12887201	protein_coding	HGNC:6345
ESAM	chr11	ENSG00000149564.12	424.481	321.766	523.088	1.80585	0.852681	3.2048e-26	1.52401e-24	124752583	124762290	protein_coding	HGNC:17474
CAPN2	chr1	ENSG00000162909.18	7614.96	6232.54	7580.54	1.25827	0.331441	3.29411e-26	1.56204e-24	223701593	223776018	protein_coding	HGNC:1479
TOGARAM2	chr2	ENSG00000189350.12	306.582	222.775	336.128	1.60721	0.684556	3.48154e-26	1.64626e-24	28956611	29061373	protein_coding	HGNC:33715
ADAM28	chr8	ENSG00000042980.13	657.687	1016.91	695.384	0.635774	-0.653414	3.90573e-26	1.84163e-24	24294069	24359014	protein_coding	HGNC:206
ABLIM1	chr10	ENSG00000099204.20	4765.64	8297.93	6065.87	0.689576	-0.536218	3.98453e-26	1.87351e-24	114431113	114768061	protein_coding	HGNC:78
PNP	chr14	ENSG00000198805.11	2514.84	2096.01	2664.62	1.32686	0.408013	5.74215e-26	2.69237e-24	20468954	20477094	protein_coding	HGNC:7892
SMAD4	chr18	ENSG00000141646.14	2089.97	2303.85	2064.09	0.878362	-0.187113	5.80396e-26	2.71375e-24	51028394	51085045	protein_coding	HGNC:6770
AL512306.3	chr1	ENSG00000240710.1	49.8885	65.33	39.5124	0.564013	-0.8262	6.36404e-26	2.96735e-24	204603035	204616565	lncRNA
SH3RF3	chr2	ENSG00000172985.11	266.392	432.12	272.288	0.58018	-0.785429	7.66365e-26	3.56339e-24	109129205	109504634	protein_coding	HGNC:24699
MC1R	chr16	ENSG00000258839.3	334.481	271.454	378.616	1.47843	0.564062	1.01487e-25	4.70578e-24	89912119	89920977	protein_coding	HGNC:6929
ARHGEF28	chr5	ENSG00000214944.9	22.4967	11.5866	27.5654	2.73762	1.45292	1.15268e-25	5.33004e-24	73626158	73941993	protein_coding	HGNC:30322
TOX2	chr20	ENSG00000124191.18	67.4874	134.406	87.3036	0.603958	-0.72748	1.31422e-25	6.06026e-24	43914852	44069616	protein_coding	HGNC:16095
MFSD2B	chr2	ENSG00000205639.11	292.276	143.201	286.299	2.41322	1.27096	1.5025e-25	6.90945e-24	24010081	24063321	protein_coding	HGNC:37207
PAX5	chr9	ENSG00000196092.14	736.9	2182.65	1201.69	0.494463	-1.01606	1.5567e-25	7.13907e-24	36833269	37034268	protein_coding	HGNC:8619
PTPRN2	chr7	ENSG00000155093.19	644.651	372.663	597.108	1.74158	0.800393	1.80906e-25	8.27374e-24	157539056	158587823	protein_coding	HGNC:9677
NBPF9	chr1	ENSG00000269713.7	427.322	514.085	391.74	0.725617	-0.46272	2.00396e-25	9.14015e-24	149054027	149103561	protein_coding	HGNC:31991
NKD1	chr16	ENSG00000140807.7	124.345	242.169	153.022	0.577161	-0.792953	2.03139e-25	9.24007e-24	50548396	50649249	protein_coding	HGNC:17045
CALHM5	chr6	ENSG00000178033.6	18.836	12.9371	26.2009	2.33308	1.22224	2.11314e-25	9.58587e-24	116511639	116524788	protein_coding	HGNC:21568
CD22	chr19	ENSG00000012124.17	2038.18	5267	3067.57	0.52941	-0.917542	2.19865e-25	9.94681e-24	35319261	35347361	protein_coding	HGNC:1643
AMZ2	chr17	ENSG00000196704.12	1571.45	1366.84	1536.06	1.14849	0.199735	2.35327e-25	1.06176e-23	68247930	68257164	protein_coding	HGNC:28041
RNF144A	chr2	ENSG00000151692.15	989.536	1407.56	1084.54	0.736259	-0.441715	2.40993e-25	1.08441e-23	6917412	7068286	protein_coding	HGNC:20457
EDAR	chr2	ENSG00000135960.10	147.44	290.278	156.209	0.478491	-1.06344	2.41851e-25	1.08535e-23	108894471	108989372	protein_coding	HGNC:2895
WDR91	chr7	ENSG00000105875.14	969.226	961.363	846.382	0.861339	-0.215347	2.53686e-25	1.13541e-23	135183839	135211534	protein_coding	HGNC:24997
DXO	chr6	ENSG00000204348.10	385.287	414.98	350.341	0.819743	-0.286756	2.59667e-25	1.15909e-23	31969810	31972290	protein_coding	HGNC:2992
CRYBG2	chr1	ENSG00000176092.15	82.8176	52.1726	75.9689	1.55784	0.639545	2.72215e-25	1.21186e-23	26321698	26360080	protein_coding	HGNC:17295
FBLN2	chr3	ENSG00000163520.14	123.205	415.079	253.527	0.565691	-0.821915	3.02866e-25	1.34118e-23	13549125	13638422	protein_coding	HGNC:3601
TRABD2A	chr2	ENSG00000186854.11	1375.3	2053.3	1365.77	0.618824	-0.692398	3.02559e-25	1.34118e-23	84821650	84907008	protein_coding	HGNC:27013
FCER1G	chr1	ENSG00000158869.11	11195.3	6458.11	9856.28	1.64293	0.716275	3.28705e-25	1.45177e-23	161215234	161220699	protein_coding	HGNC:3611
EFNB1	chrX	ENSG00000090776.6	369.079	334.464	425.86	1.32469	0.405657	3.98116e-25	1.7537e-23	68829021	68842160	protein_coding	HGNC:3226
DGKD	chr2	ENSG00000077044.10	5538.42	6310.02	5556.72	0.860526	-0.21671	4.68766e-25	2.05949e-23	233354507	233472104	protein_coding	HGNC:2851
IFNG	chr12	ENSG00000111537.5	37.253	15.4875	35.5084	2.65514	1.40879	4.71344e-25	2.0654e-23	68154768	68159740	protein_coding	HGNC:5438
FOXJ3	chr1	ENSG00000198815.9	1869.43	2150.64	1881.93	0.854447	-0.226937	4.7745e-25	2.0867e-23	42176539	42335877	protein_coding	HGNC:29178
CD79A	chr19	ENSG00000105369.10	3881.39	9998.44	5835.12	0.536867	-0.897363	6.04595e-25	2.6355e-23	41877279	41881372	protein_coding	HGNC:1698
DPPA4	chr3	ENSG00000121570.12	29.9022	64.9704	36.0955	0.50541	-0.984473	6.16555e-25	2.68065e-23	109326141	109337572	protein_coding	HGNC:19200
CBR3-AS1	chr21	ENSG00000236830.7	89.2898	73.0604	102.341	1.48354	0.569046	6.24983e-25	2.71026e-23	36131767	36175815	lncRNA	HGNC:43664
TPGS2	chr18	ENSG00000134779.15	2565.99	1658.11	2653.42	1.76413	0.818956	7.12439e-25	3.08153e-23	36777647	36829216	protein_coding	HGNC:24561
ZMYND8	chr20	ENSG00000101040.19	1070.13	1289.43	1107.45	0.835429	-0.259412	7.19052e-25	3.10171e-23	47209214	47356889	protein_coding	HGNC:9397
IL10RA	chr11	ENSG00000110324.10	13915.2	11663.5	13638.1	1.20202	0.265459	7.20812e-25	3.10171e-23	117986348	118003037	protein_coding	HGNC:5964
ETHE1	chr19	ENSG00000105755.8	853.484	712.662	885.597	1.29254	0.370206	7.32595e-25	3.14434e-23	43506719	43527230	protein_coding	HGNC:23287
PLEKHG2	chr19	ENSG00000090924.15	756.872	1015.81	811.273	0.770239	-0.376622	7.53751e-25	3.22686e-23	39412669	39428415	protein_coding	HGNC:29515
SATB1-AS1	chr3	ENSG00000228956.8	367.048	654.4	435.771	0.617314	-0.695923	7.9138e-25	3.37931e-23	18445024	18920401	lncRNA	HGNC:50687
GIPC3	chr19	ENSG00000179855.8	81.0338	180.433	108.434	0.551201	-0.859349	8.12384e-25	3.46018e-23	3585478	3593541	protein_coding	HGNC:18183
MAP3K14-AS1	chr17	ENSG00000267278.6	341.575	452.682	359.44	0.761534	-0.39302	8.17189e-25	3.47181e-23	45247916	45269824	lncRNA	HGNC:44359
AKIP1	chr11	ENSG00000166452.12	287.082	228.579	284.932	1.29581	0.37385	8.28294e-25	3.51008e-23	8911139	8920084	protein_coding	HGNC:1170
AC096921.2	chr3	ENSG00000261468.1	84.4685	92.6593	67.9373	0.691362	-0.532487	8.7013e-25	3.67806e-23	30697661	30699576	lncRNA
DIRAS1	chr19	ENSG00000176490.5	33.532	85.6035	40.3884	0.426063	-1.23086	1.12959e-24	4.76278e-23	2714567	2721372	protein_coding	HGNC:19127
SEPTIN8	chr5	ENSG00000164402.14	317.352	245.795	313.582	1.33472	0.416539	1.32786e-24	5.58468e-23	132750819	132807241	protein_coding	HGNC:16511
ALPK2	chr18	ENSG00000198796.7	23.8845	6.42699	14.0695	2.69453	1.43003	1.35388e-24	5.67984e-23	58481247	58629091	protein_coding	HGNC:20565
AC018809.2	chr3	ENSG00000269982.1	60.2161	48.8652	69.6008	1.51552	0.599809	1.37425e-24	5.75088e-23	9958717	9962539	lncRNA
MYL9	chr20	ENSG00000101335.10	1846.74	1014.61	2232.86	2.71864	1.44288	1.4197e-24	5.92627e-23	36541497	36551447	protein_coding	HGNC:15754
BLK	chr8	ENSG00000136573.14	1088.76	2077.2	1340.87	0.598385	-0.740853	1.52593e-24	6.35386e-23	11486894	11564599	protein_coding	HGNC:1057
LOXL1	chr15	ENSG00000129038.16	52.4327	29.8527	45.6718	1.63576	0.70996	1.59384e-24	6.62019e-23	73925989	73952137	protein_coding	HGNC:6665
FCGBP	chr19	ENSG00000275395.6	531.995	1023.6	611.368	0.52708	-0.923906	1.70781e-24	7.07599e-23	39863323	39934626	protein_coding	HGNC:13572
TM4SF19	chr3	ENSG00000145107.15	73.0112	36.0799	86.4228	2.89137	1.53175	1.72806e-24	7.1422e-23	196319342	196338503	protein_coding	HGNC:25167
TPMT	chr6	ENSG00000137364.5	714.354	607.507	769.072	1.31595	0.396104	1.89326e-24	7.80573e-23	18128311	18155077	protein_coding	HGNC:12014
NIBAN3	chr19	ENSG00000167483.18	1707.8	4089.42	2490.18	0.556691	-0.845051	2.01755e-24	8.29773e-23	17523301	17553839	protein_coding	HGNC:24130
FCRLA	chr1	ENSG00000132185.16	687.458	1751.47	1038.56	0.538885	-0.89195	2.17053e-24	8.90504e-23	161706972	161714352	protein_coding	HGNC:18504
FCRL1	chr1	ENSG00000163534.15	942.06	2665.68	1400.95	0.46661	-1.09971	2.23536e-24	9.14857e-23	157794403	157820120	protein_coding	HGNC:18509
OLFML2B	chr1	ENSG00000162745.10	36.7369	20.0215	35.1716	1.93484	0.952217	2.29671e-24	9.37675e-23	161983192	162023854	protein_coding	HGNC:24558
ZNF263	chr16	ENSG00000006194.10	1306.89	1440.56	1301.92	0.887679	-0.17189	2.38642e-24	9.71928e-23	3263800	3301401	protein_coding	HGNC:13056
ELOVL6	chr4	ENSG00000170522.9	248.797	185.648	279.857	1.61462	0.691191	2.40155e-24	9.75715e-23	110045846	110199199	protein_coding	HGNC:15829
TNFRSF14-AS1	chr1	ENSG00000238164.6	748.324	631.438	775.223	1.27042	0.345307	2.48859e-24	1.00863e-22	2549920	2557031	lncRNA	HGNC:26966
AP000688.1	chr21	ENSG00000230212.6	84.7204	65.5401	92.5019	1.47942	0.565031	2.50869e-24	1.01432e-22	36069642	36126640	lncRNA
PAXBP1	chr21	ENSG00000159086.15	1328.75	1183.57	1555.82	1.37265	0.456968	2.93633e-24	1.18437e-22	32733899	32771792	protein_coding	HGNC:13579
STRADB	chr2	ENSG00000082146.13	8346.57	3602.1	7234.12	2.4543	1.29531	3.03909e-24	1.22287e-22	201387858	201480846	protein_coding	HGNC:13205
FAM104A	chr17	ENSG00000133193.12	2534.03	1731.41	2405.63	1.47464	0.560365	3.17932e-24	1.27623e-22	73207353	73236753	protein_coding	HGNC:25918
CLEC17A	chr19	ENSG00000187912.11	363.499	886.93	536.756	0.550329	-0.861633	3.19602e-24	1.27986e-22	14583084	14611157	protein_coding	HGNC:34520
LRFN4	chr11	ENSG00000173621.9	327.003	244.959	328.947	1.40757	0.493208	3.21382e-24	1.28392e-22	66856647	66860475	protein_coding	HGNC:28456
PIK3IP1	chr22	ENSG00000100100.13	6658.11	8793.26	6646.52	0.71509	-0.483803	3.57778e-24	1.42592e-22	31281594	31292534	protein_coding	HGNC:24942
TRAV2	chr14	ENSG00000211776.2	71.8349	104.505	70.133	0.621877	-0.685298	3.6624e-24	1.45617e-22	21712321	21712843	TR_V_gene	HGNC:12116
TTC17	chr11	ENSG00000052841.15	1984.69	2066.9	1871.6	0.890053	-0.168036	3.95359e-24	1.56823e-22	43358920	43494933	protein_coding	HGNC:25596
ITSN1	chr21	ENSG00000205726.15	279.672	193.369	278.02	1.53303	0.616384	4.18435e-24	1.65584e-22	33642400	33899861	protein_coding	HGNC:6183
KIR3DX1	chr19	ENSG00000104970.11	75.9407	50.1096	94.7031	2.09562	1.06737	4.32117e-24	1.70594e-22	54532692	54545771	transcribed_unprocessed_pseudogene	HGNC:25043
HMBS	chr11	ENSG00000256269.10	666.453	415.383	635.213	1.66603	0.736418	4.50814e-24	1.77557e-22	119084866	119093549	protein_coding	HGNC:4982
HSPA13	chr21	ENSG00000155304.6	1205.33	1050.42	1492.41	1.49288	0.578093	4.54133e-24	1.78444e-22	14371115	14383484	protein_coding	HGNC:11375
CALD1	chr7	ENSG00000122786.20	70.6998	49.5017	95.3576	2.18752	1.1293	4.55728e-24	1.78652e-22	134744252	134970729	protein_coding	HGNC:1441
DNASE1L2	chr16	ENSG00000167968.13	119.14	82.489	114.782	1.46509	0.550989	4.89588e-24	1.91477e-22	2235816	2238711	protein_coding	HGNC:2958
EML6	chr2	ENSG00000214595.12	61.4688	110.688	65.0776	0.542749	-0.881644	5.29424e-24	2.06574e-22	54723499	54972025	protein_coding	HGNC:35412
RNF11	chr1	ENSG00000123091.5	3404.98	2336.99	3511.12	1.60582	0.683306	5.58153e-24	2.17277e-22	51236273	51273447	protein_coding	HGNC:10056
C2orf88	chr2	ENSG00000187699.10	738.136	554.788	907.335	1.80972	0.855764	5.6546e-24	2.19611e-22	189879609	190203484	protein_coding	HGNC:28191
STRIP2	chr7	ENSG00000128578.10	32.2162	25.6236	39.5099	1.64373	0.716972	6.19236e-24	2.3994e-22	129434432	129488399	protein_coding	HGNC:22209
STON2	chr14	ENSG00000140022.13	90.6618	69.6979	109.37	1.70499	0.769763	6.72323e-24	2.59908e-22	81260656	81436465	protein_coding	HGNC:30652
LARGE1	chr22	ENSG00000133424.20	78.2943	185.369	106.765	0.516127	-0.954201	6.79611e-24	2.6212e-22	33162226	33922841	protein_coding	HGNC:6511
HDAC1	chr1	ENSG00000116478.12	4275.02	4951.64	4297.24	0.846617	-0.240219	6.87654e-24	2.64613e-22	32292083	32333635	protein_coding	HGNC:4852
BATF3	chr1	ENSG00000123685.9	108.39	77.8855	120.12	1.6519	0.724127	7.8913e-24	3.02964e-22	212686417	212699840	protein_coding	HGNC:28915
SYT11	chr1	ENSG00000132718.9	1239.08	909.692	1207.53	1.40078	0.486233	8.0364e-24	3.07829e-22	155859567	155885199	protein_coding	HGNC:19239
TRPV1	chr17	ENSG00000196689.12	165.286	190.118	155.474	0.789472	-0.34104	8.16483e-24	3.12034e-22	3565444	3609411	protein_coding	HGNC:12716
BRWD1	chr21	ENSG00000185658.13	2568.52	2297.39	2985.99	1.35976	0.443353	8.26143e-24	3.15007e-22	39184176	39321559	protein_coding	HGNC:12760
LEXM	chr1	ENSG00000162398.11	50.654	30.6216	56.0984	2.02721	1.01949	8.69579e-24	3.30815e-22	54806063	54842252	protein_coding	HGNC:26854
C1QA	chr1	ENSG00000173372.17	288.535	158.242	319.75	2.28408	1.19162	8.76351e-24	3.32636e-22	22636628	22639678	protein_coding	HGNC:1241
AP000692.2	chr21	ENSG00000273199.1	17.7357	14.53	23.4339	1.7378	0.797266	8.98657e-24	3.40331e-22	36319792	36320670	lncRNA
SLAMF8	chr1	ENSG00000158714.11	270.032	160.889	259.881	1.74672	0.804649	9.09961e-24	3.43834e-22	159826811	159837492	protein_coding	HGNC:21391
KCNH3	chr12	ENSG00000135519.8	320.575	375.686	270.936	0.680389	-0.555568	9.51892e-24	3.58868e-22	49539030	49558337	protein_coding	HGNC:6252
RNF216	chr7	ENSG00000011275.18	3472.61	3758.65	3346.94	0.871591	-0.198278	1.01438e-23	3.81567e-22	5620047	5781739	protein_coding	HGNC:21698
H3-2	chr1	ENSG00000273213.3	23.1902	34.2899	16.1868	0.419329	-1.25384	1.07058e-23	4.01802e-22	143894544	143905966	protein_coding	HGNC:32060
ACHE	chr7	ENSG00000087085.15	38.1004	16.0216	38.5187	3.0138	1.59158	1.07331e-23	4.01926e-22	100889994	100896974	protein_coding	HGNC:108
AL355488.1	chr1	ENSG00000273373.1	242.974	294.463	237.337	0.778155	-0.361871	1.09797e-23	4.10243e-22	110370154	110373003	lncRNA
NRDE2	chr14	ENSG00000119720.18	979.774	1064.61	956.482	0.881129	-0.182576	1.10703e-23	4.12709e-22	90267860	90331969	protein_coding	HGNC:20186
NEIL1	chr15	ENSG00000140398.14	356.755	415.85	308.549	0.706058	-0.502142	1.1163e-23	4.15239e-22	75346955	75357115	protein_coding	HGNC:18448
LDHA	chr11	ENSG00000134333.14	6695.81	5771.71	6776.87	1.2086	0.273339	1.11898e-23	4.15313e-22	18394560	18408425	protein_coding	HGNC:6535
PEA15	chr1	ENSG00000162734.12	3217.37	2605.31	3171.18	1.25644	0.329339	1.13303e-23	4.19596e-22	160205337	160215376	protein_coding	HGNC:8822
NAA16	chr13	ENSG00000172766.19	724.673	961.951	755.048	0.751823	-0.411535	1.1655e-23	4.3067e-22	41311267	41377030	protein_coding	HGNC:26164
PHLDA1	chr12	ENSG00000139289.13	152.196	101.247	135.063	1.41097	0.496688	1.17535e-23	4.33353e-22	76025447	76033932	protein_coding	HGNC:8933
MFGE8	chr15	ENSG00000140545.15	423.748	585.461	438.131	0.709983	-0.494145	1.22822e-23	4.51849e-22	88898683	88913381	protein_coding	HGNC:7036
AC103810.3	chr17	ENSG00000265982.1	359.503	242.637	330.095	1.43296	0.518998	1.29863e-23	4.76705e-22	64778842	64778937	unprocessed_pseudogene
EBF1	chr5	ENSG00000164330.17	84.9205	236.379	134.831	0.515428	-0.956156	1.31106e-23	4.7992e-22	158695916	159099916	protein_coding	HGNC:3126
GPRC5B	chr16	ENSG00000167191.12	34.425	73.3132	39.5469	0.492335	-1.02229	1.31312e-23	4.7992e-22	19856691	19886167	protein_coding	HGNC:13308
RPS6KA5	chr14	ENSG00000100784.12	1337.09	1451.08	1140.38	0.75264	-0.409968	1.42493e-23	5.19651e-22	90847861	91060641	protein_coding	HGNC:10434
GPR146	chr7	ENSG00000164849.10	1296.15	652.491	1251.44	2.21804	1.14929	1.57794e-23	5.74199e-22	1044546	1059261	protein_coding	HGNC:21718
MLC1	chr22	ENSG00000100427.15	934.766	680.154	1049.53	1.64728	0.720087	1.61142e-23	5.85108e-22	50059391	50085902	protein_coding	HGNC:17082
GNA11	chr19	ENSG00000088256.9	173.322	255.282	186.424	0.68611	-0.543489	1.63913e-23	5.93884e-22	3094362	3123999	protein_coding	HGNC:4379
PLEKHB1	chr11	ENSG00000021300.14	641.903	781.963	559.844	0.673538	-0.57017	1.82078e-23	6.58274e-22	73646178	73662819	protein_coding	HGNC:19079
AL122035.2	chr14	ENSG00000272909.1	75.4416	105.723	71.8134	0.632609	-0.660613	1.94413e-23	7.01353e-22	64440369	64442238	lncRNA
INSIG1	chr7	ENSG00000186480.13	1883.25	1727.08	2089.61	1.2507	0.322731	1.97148e-23	7.0969e-22	155297776	155310235	protein_coding	HGNC:6083
SLC4A1	chr17	ENSG00000004939.15	10045.4	3785.07	8518.84	2.93601	1.55386	1.98312e-23	7.12349e-22	44248390	44268141	protein_coding	HGNC:11027
HCAR3	chr12	ENSG00000255398.3	3999.11	2028.18	3347.43	1.78393	0.835056	2.00343e-23	7.18104e-22	122714756	122716811	protein_coding	HGNC:16824
BCL9	chr1	ENSG00000116128.11	341.816	459.188	355.269	0.73943	-0.435515	2.15069e-23	7.69239e-22	147541501	147626216	protein_coding	HGNC:1008
HOPX	chr4	ENSG00000171476.22	1204.94	827.995	1295.28	1.66475	0.735304	2.23682e-23	7.9834e-22	56647988	56681899	protein_coding	HGNC:24961
MYO7B	chr2	ENSG00000169994.18	777.15	449.801	735.343	1.78764	0.838059	2.32293e-23	8.27309e-22	127535802	127637729	protein_coding	HGNC:7607
TNIP3	chr4	ENSG00000050730.16	33.7767	17.2471	30.5702	1.95623	0.968075	2.66188e-23	9.46014e-22	121131408	121227466	protein_coding	HGNC:19315
LMO7	chr13	ENSG00000136153.20	227.398	368.142	262.804	0.662364	-0.594303	2.89911e-23	1.02814e-21	75620434	75859870	protein_coding	HGNC:6646
TRPM2	chr21	ENSG00000142185.16	976.746	620.457	904.979	1.55162	0.633773	2.99478e-23	1.05982e-21	44350163	44443081	protein_coding	HGNC:12339
TNFRSF10A	chr8	ENSG00000104689.10	564.445	716.779	570.807	0.765331	-0.385845	3.48717e-23	1.23147e-21	23190452	23225102	protein_coding	HGNC:11904
RIPK4	chr21	ENSG00000183421.12	47.865	37.2266	70.5235	2.11202	1.07863	3.72436e-23	1.31246e-21	41739369	41767089	protein_coding	HGNC:496
SATB1	chr3	ENSG00000182568.17	3732.91	5451.51	4268.4	0.749386	-0.416218	3.79665e-23	1.33513e-21	18345377	18445588	protein_coding	HGNC:10541
SCAF4	chr21	ENSG00000156304.15	1571.63	1503.09	1831.71	1.26247	0.336245	3.96866e-23	1.39269e-21	31671000	31732118	protein_coding	HGNC:19304
LGALS1	chr22	ENSG00000100097.12	5085.87	3189.8	4466.43	1.50227	0.587142	4.09788e-23	1.43503e-21	37675636	37679802	protein_coding	HGNC:6561
ZNF860	chr3	ENSG00000197385.6	76.4888	216.354	110.462	0.448748	-1.15602	4.4696e-23	1.56194e-21	31981750	31991723	protein_coding	HGNC:34513
MCF2L2	chr3	ENSG00000053524.12	56.0082	35.885	53.7633	1.60728	0.68462	4.49429e-23	1.56403e-21	183178043	183428778	protein_coding	HGNC:30319
BLVRB	chr19	ENSG00000090013.11	6829.19	3495.48	6163.9	1.98812	0.991407	4.49143e-23	1.56403e-21	40447765	40465764	protein_coding	HGNC:1063
UBE2F	chr2	ENSG00000184182.18	1283.31	1030.12	1299.44	1.31149	0.391207	4.64969e-23	1.61475e-21	237966827	238042782	protein_coding	HGNC:12480
FBXL8	chr16	ENSG00000135722.9	316.055	224.338	280.546	1.29546	0.373464	4.76769e-23	1.6523e-21	67159932	67164570	protein_coding	HGNC:17875
PXYLP1	chr3	ENSG00000155893.13	369.437	492.274	377.894	0.730807	-0.452438	5.19355e-23	1.79617e-21	141228726	141367753	protein_coding	HGNC:26303
YTHDC1	chr4	ENSG00000083896.12	3199.66	3493.77	3094.21	0.865743	-0.207989	5.43921e-23	1.87726e-21	68310387	68350089	protein_coding	HGNC:30626
SYNJ1	chr21	ENSG00000159082.17	1437.84	1170.8	1489.32	1.32882	0.410145	5.63662e-23	1.94138e-21	32628759	32728048	protein_coding	HGNC:11503
SOX4	chr6	ENSG00000124766.7	302.471	421.872	320.009	0.725355	-0.46324	6.92555e-23	2.38043e-21	21593751	21598619	protein_coding	HGNC:11200
MAF	chr16	ENSG00000178573.7	1989.95	1537.46	1982.83	1.35206	0.435157	8.53361e-23	2.92713e-21	79585843	79600737	protein_coding	HGNC:6776
CYTH2	chr19	ENSG00000105443.15	2394.82	1972.24	2353.66	1.22896	0.297436	8.75271e-23	2.99003e-21	48469208	48482314	protein_coding	HGNC:9502
EPB42	chr15	ENSG00000166947.14	1781.42	745.054	1572.93	2.65454	1.40846	8.74066e-23	2.99003e-21	43197227	43221125	protein_coding	HGNC:3381
GZMH	chr14	ENSG00000100450.13	3281.21	1646.23	3378.52	2.26089	1.17689	8.87257e-23	3.02481e-21	24606480	24609699	protein_coding	HGNC:4710
HLA-DOB	chr6	ENSG00000241106.8	468.768	963.244	616.607	0.591163	-0.758372	9.0601e-23	3.08246e-21	32812763	32820466	protein_coding	HGNC:4937
LDLRAD2	chr1	ENSG00000187942.12	51.1605	47.8389	71.0944	1.58151	0.661303	1.03782e-22	3.52373e-21	21812265	21825225	protein_coding	HGNC:32071
PDE7B	chr6	ENSG00000171408.14	29.416	69.6043	43.514	0.576985	-0.793393	1.15618e-22	3.91769e-21	135851701	136195574	protein_coding	HGNC:8792
ALOX12P2	chr17	ENSG00000262943.7	31.4481	18.5122	31.9626	1.86685	0.900603	1.17908e-22	3.98718e-21	6853861	6954107	transcribed_unprocessed_pseudogene	HGNC:432
MAP3K15	chrX	ENSG00000180815.14	22.0975	21.7232	11.9022	0.502391	-0.993116	1.2046e-22	4.06528e-21	19360056	19515261	protein_coding	HGNC:31689
SSBP4	chr19	ENSG00000130511.16	3446.09	2931.33	3711.49	1.31616	0.396339	1.2233e-22	4.12008e-21	18418864	18434562	protein_coding	HGNC:15676
PRPF3	chr1	ENSG00000117360.13	2026.6	2068.08	1891.29	0.899859	-0.152229	1.26043e-22	4.23662e-21	150321479	150353233	protein_coding	HGNC:17348
FBXO46	chr19	ENSG00000177051.6	1182.24	1373.11	1201.5	0.853393	-0.228718	1.3174e-22	4.41924e-21	45710629	45730896	protein_coding	HGNC:25069
DSEL	chr18	ENSG00000171451.14	54.2252	61.0615	34.479	0.506756	-0.980636	1.32408e-22	4.43275e-21	67506587	67516720	protein_coding	HGNC:18144
FGFBP2	chr4	ENSG00000137441.8	2997.4	1897.97	3289.06	1.88667	0.915844	1.40193e-22	4.68401e-21	15960245	15969309	protein_coding	HGNC:29451
MOB3C	chr1	ENSG00000142961.14	1997.45	1573.02	1991.71	1.30802	0.387382	1.43842e-22	4.79636e-21	46607715	46616891	protein_coding	HGNC:29800
KBTBD11	chr8	ENSG00000176595.4	710.683	733.212	578.578	0.757733	-0.400238	1.52158e-22	5.06356e-21	1973677	2006936	protein_coding	HGNC:29104
TNS1	chr2	ENSG00000079308.19	1970.58	975.404	1944.15	2.49994	1.32189	1.66839e-22	5.54112e-21	217799588	218033982	protein_coding	HGNC:11973
CEP41	chr7	ENSG00000106477.19	255.038	392.893	318.79	0.780362	-0.357784	1.70679e-22	5.65742e-21	130393771	130442433	protein_coding	HGNC:12370
EIF2AK3	chr2	ENSG00000172071.14	656.823	904.239	757.451	0.812655	-0.299285	1.72728e-22	5.71403e-21	88556741	88627464	protein_coding	HGNC:3255
VANGL1	chr1	ENSG00000173218.15	176.876	176.65	231.577	1.37753	0.462089	1.75216e-22	5.7849e-21	115641970	115698224	protein_coding	HGNC:15512
GLI1	chr12	ENSG00000111087.10	52.942	78.5214	53.8971	0.645808	-0.630823	1.796e-22	5.91796e-21	57459785	57472268	protein_coding	HGNC:4317
TMOD1	chr9	ENSG00000136842.14	852.449	434.639	875.607	2.35199	1.23388	1.82099e-22	5.98853e-21	97501180	97601743	protein_coding	HGNC:11871
LRRN2	chr1	ENSG00000170382.12	26.6642	33.7947	22.6145	0.617858	-0.694653	1.8703e-22	6.13863e-21	204617170	204685738	protein_coding	HGNC:16914
ADCY10P1	chr6	ENSG00000161912.18	462.018	501.453	396.585	0.758671	-0.398454	1.90349e-22	6.23534e-21	41101022	41140835	transcribed_unprocessed_pseudogene	HGNC:44143
GABPB1	chr15	ENSG00000104064.17	557.754	633.09	566.502	0.876749	-0.189765	1.99975e-22	6.53787e-21	50275392	50355408	protein_coding	HGNC:4074
DIP2A	chr21	ENSG00000160305.18	3611.11	3335.45	4521.34	1.41987	0.505763	2.16179e-22	7.05385e-21	46458891	46570015	protein_coding	HGNC:17217
WNT5B	chr12	ENSG00000111186.13	67.6398	41.1656	69.0876	1.80329	0.850631	2.18377e-22	7.11168e-21	1529891	1647212	protein_coding	HGNC:16265
HDGFL3	chr15	ENSG00000166503.9	221.19	189.166	270.569	1.5189	0.603024	2.3982e-22	7.79486e-21	83112738	83207823	protein_coding	HGNC:24937
FAM50B	chr6	ENSG00000145945.7	248.457	342.503	259.041	0.726944	-0.460084	2.40601e-22	7.80506e-21	3849373	3851320	protein_coding	HGNC:18789
LTBP1	chr2	ENSG00000049323.16	130.012	97.8286	169.618	1.96179	0.972169	2.58719e-22	8.37659e-21	32946953	33399509	protein_coding	HGNC:6714
LAMB2	chr3	ENSG00000172037.14	112.997	63.7127	97.0936	1.63908	0.712885	2.62943e-22	8.49692e-21	49121114	49133118	protein_coding	HGNC:6487
SLC8B1	chr12	ENSG00000089060.11	2293.86	2386.16	2044.12	0.833366	-0.262979	2.91186e-22	9.39144e-21	113298759	113359493	protein_coding	HGNC:26175
RUNX1	chr21	ENSG00000159216.18	2541.7	2426.24	2854.32	1.21491	0.280851	2.98846e-22	9.61996e-21	34787801	36004667	protein_coding	HGNC:10471
CD226	chr18	ENSG00000150637.9	2334.73	1987.13	2738.77	1.46222	0.548157	3.11948e-22	1.00224e-20	69831158	69961803	protein_coding	HGNC:16961
WHAMMP3	chr15	ENSG00000276141.4	277.489	236.882	303.299	1.33825	0.42035	3.29867e-22	1.05779e-20	22664359	22686213	transcribed_unprocessed_pseudogene	HGNC:27892
PAGE2B	chrX	ENSG00000238269.9	33.2574	12.2858	28.5007	2.79863	1.48472	3.71872e-22	1.1902e-20	55075030	55078909	protein_coding	HGNC:31805
UBASH3A	chr21	ENSG00000160185.15	1703.37	1632.26	2127.56	1.36694	0.450953	4.06192e-22	1.29757e-20	42403447	42447684	protein_coding	HGNC:12462
SEC14L4	chr22	ENSG00000133488.15	28.4244	10.9207	23.9128	2.91956	1.54575	4.37957e-22	1.39637e-20	30488902	30505711	protein_coding	HGNC:20627
CD300A	chr17	ENSG00000167851.15	10633.1	6764.32	9045.05	1.39776	0.483116	4.77953e-22	1.521e-20	74466399	74484794	protein_coding	HGNC:19319
TRAV1-1	chr14	ENSG00000255569.1	43.6221	74.7334	42.4961	0.506549	-0.981227	4.89489e-22	1.55476e-20	21621838	21622567	TR_V_gene	HGNC:12101
FAM30A	chr14	ENSG00000226777.7	651.569	1375.87	875.641	0.594621	-0.749957	4.91395e-22	1.55785e-20	105917979	105932642	lncRNA	HGNC:19955
PPP1R3E	chr14	ENSG00000235194.9	894.98	1101.92	891.955	0.780474	-0.357578	4.92821e-22	1.55942e-20	23295652	23302859	protein_coding	HGNC:14943
MSANTD3	chr9	ENSG00000066697.14	235.892	215.658	267.799	1.28832	0.365496	4.95685e-22	1.56552e-20	100427156	100451711	protein_coding	HGNC:23370
CALHM2	chr10	ENSG00000138172.11	2064.15	1621.25	1999.98	1.27636	0.352036	4.97723e-22	1.569e-20	103446786	103452402	protein_coding	HGNC:23493
HDX	chrX	ENSG00000165259.14	51.5492	44.6737	60.9236	1.43689	0.522947	5.17069e-22	1.62692e-20	84317874	84502479	protein_coding	HGNC:26411
ZNF740	chr12	ENSG00000139651.11	2554.64	2917.03	2647.66	0.891566	-0.165587	5.41918e-22	1.70191e-20	53180704	53195142	protein_coding	HGNC:27465
ACKR1	chr1	ENSG00000213088.12	105.998	40.0594	92.7469	2.82123	1.49632	5.60433e-22	1.75676e-20	159203307	159206500	protein_coding	HGNC:4035
SOX12	chr20	ENSG00000177732.8	495.483	777.396	608.217	0.750284	-0.414491	6.07657e-22	1.90123e-20	325595	330224	protein_coding	HGNC:11198
SLC26A8	chr6	ENSG00000112053.14	369.492	174.665	334.324	2.09223	1.06504	6.12784e-22	1.91369e-20	35943516	36024868	protein_coding	HGNC:14468
LINC02185	chr16	ENSG00000262097.2	25.9698	12.3083	23.2015	2.08745	1.06174	6.23829e-22	1.94456e-20	14001320	14016056	lncRNA	HGNC:53047
KCNIP2	chr10	ENSG00000120049.19	89.3545	101.385	75.2755	0.709549	-0.495025	6.49249e-22	2.02003e-20	101825974	101843920	protein_coding	HGNC:15522
ARL6IP5	chr3	ENSG00000144746.7	8692.52	7654.16	8741.92	1.16937	0.225732	6.6426e-22	2.0629e-20	69084937	69106092	protein_coding	HGNC:16937
ACIN1	chr14	ENSG00000100813.14	8233.43	8593.6	7855.32	0.898571	-0.154296	6.69427e-22	2.0751e-20	23058564	23095614	protein_coding	HGNC:17066
STRBP	chr9	ENSG00000165209.19	529.934	940.745	704.428	0.715241	-0.483498	7.03581e-22	2.17694e-20	123109500	123268586	protein_coding	HGNC:16462
AC104825.1	chr4	ENSG00000251615.3	110.257	129.909	105.525	0.779892	-0.358653	7.13533e-22	2.20366e-20	8355090	8358338	lncRNA
OVGP1	chr1	ENSG00000085465.13	118.133	136.409	98.1034	0.679244	-0.557999	7.40229e-22	2.2777e-20	111414319	111427735	protein_coding	HGNC:8524
AL135960.1	chr1	ENSG00000226252.1	50.7293	24.1887	48.5905	2.39264	1.2586	7.39581e-22	2.2777e-20	47225797	47230750	lncRNA
LTB4R	chr14	ENSG00000213903.9	4960.43	3145.59	4255.78	1.42199	0.507912	7.49633e-22	2.3024e-20	24311450	24318036	protein_coding	HGNC:6713
GZMA	chr5	ENSG00000145649.8	2337.29	1405.77	2440.14	1.86379	0.898241	7.97764e-22	2.44575e-20	55102646	55110252	protein_coding	HGNC:4708
CARMIL2	chr16	ENSG00000159753.14	2037.67	2623.93	2107.42	0.771161	-0.374895	8.77185e-22	2.68432e-20	67644988	67657569	protein_coding	HGNC:27089
KLHL34	chrX	ENSG00000185915.5	23.4259	47.6927	28.0219	0.519895	-0.943708	8.92954e-22	2.72758e-20	21654690	21658330	protein_coding	HGNC:26634
RGS3	chr9	ENSG00000138835.22	2911.58	2183.05	2776.44	1.32323	0.404067	8.95406e-22	2.73009e-20	113444731	113597743	protein_coding	HGNC:9999
C7orf31	chr7	ENSG00000153790.12	235.309	288.877	246.71	0.82965	-0.269426	9.95239e-22	3.02896e-20	25134692	25180356	protein_coding	HGNC:21722
AL596244.1	chr9	ENSG00000261534.1	56.4653	72.2783	55.9451	0.738471	-0.437387	1.00163e-21	3.04288e-20	121815674	121819452	lncRNA
IL16	chr15	ENSG00000172349.17	14113.5	15606.9	13608.5	0.849144	-0.235919	1.02037e-21	3.09418e-20	81159575	81314058	protein_coding	HGNC:5980
TFDP1	chr13	ENSG00000198176.13	2285.25	1763.83	2414.68	1.43919	0.525256	1.06523e-21	3.2244e-20	113584721	113641473	protein_coding	HGNC:11749
GLRX5	chr14	ENSG00000182512.5	2239.03	1282.19	2177.57	1.89873	0.925034	1.09524e-21	3.30925e-20	95533503	95544724	protein_coding	HGNC:20134
GIGYF1	chr7	ENSG00000146830.10	5690.56	5641.27	4926.7	0.852172	-0.230783	1.09949e-21	3.31611e-20	100679507	100694037	protein_coding	HGNC:9126
CNNM4	chr2	ENSG00000158158.12	372.708	420.063	363.534	0.842715	-0.246884	1.11499e-21	3.35679e-20	96760902	96811874	protein_coding	HGNC:105
SDC4	chr20	ENSG00000124145.6	98.5959	68.132	96.4847	1.50269	0.587552	1.12368e-21	3.37688e-20	45325288	45348424	protein_coding	HGNC:10661
SMIM24	chr19	ENSG00000095932.7	338.935	159.28	331.374	2.46715	1.30285	1.19167e-21	3.57479e-20	3473986	3480525	protein_coding	HGNC:37244
VPS41	chr7	ENSG00000006715.16	1805.47	2030.75	1742.8	0.835711	-0.258924	1.21357e-21	3.63398e-20	38722974	38932394	protein_coding	HGNC:12713
U62631.1	chr19	ENSG00000269553.1	86.1623	231.596	127.144	0.49959	-1.00118	1.21897e-21	3.64365e-20	35330843	35331920	lncRNA
ALAS2	chrX	ENSG00000158578.21	31753.4	10916.4	26588.7	3.0626	1.61476	1.22447e-21	3.65354e-20	55009055	55030977	protein_coding	HGNC:397
ACVRL1	chr12	ENSG00000139567.13	79.2601	53.2833	82.7923	1.67126	0.74094	1.23595e-21	3.68124e-20	51906908	51923361	protein_coding	HGNC:175
AC005534.1	chr7	ENSG00000224903.2	35.6806	44.5348	30.5996	0.63844	-0.647377	1.34183e-21	3.9895e-20	156654185	156659582	lncRNA
ICAM4	chr19	ENSG00000105371.10	228.287	135.283	216.424	1.73756	0.797067	1.36716e-21	4.05761e-20	10286955	10288522	protein_coding	HGNC:5347
EGF	chr4	ENSG00000138798.13	95.5995	67.2659	120.631	2.05917	1.04206	1.37985e-21	4.08803e-20	109912883	110013766	protein_coding	HGNC:3229
SMPD5	chr8	ENSG00000204791.10	38.0646	21.7283	38.9033	1.98306	0.987726	1.41425e-21	4.18252e-20	144049079	144051522	transcribed_unitary_pseudogene	HGNC:52275
ANKRD6	chr6	ENSG00000135299.17	197.083	185.672	149.006	0.773672	-0.370205	1.49594e-21	4.41633e-20	89433152	89633834	protein_coding	HGNC:17280
AL353807.3	chr1	ENSG00000246203.2	70.5039	52.6771	68.6654	1.36804	0.452113	1.56601e-21	4.61505e-20	155614726	155660245	unprocessed_pseudogene
AC009779.3	chr12	ENSG00000258056.2	176.569	149.809	181.888	1.2512	0.323314	1.72964e-21	5.08829e-20	55729104	55730852	lncRNA
TTC28	chr22	ENSG00000100154.14	53.7405	87.9195	59.7343	0.637388	-0.649756	1.74992e-21	5.13892e-20	27978014	28679865	protein_coding	HGNC:29179
ISCA1	chr9	ENSG00000135070.15	1279.25	982.864	1317.04	1.41255	0.498306	1.78422e-21	5.23047e-20	86264546	86283102	protein_coding	HGNC:28660
FAXDC2	chr5	ENSG00000170271.11	1211.32	743.914	1294.08	2.04408	1.03145	1.90085e-21	5.56265e-20	154818492	154859252	protein_coding	HGNC:1334
BMP2	chr20	ENSG00000125845.7	24.118	8.92489	17.8967	2.24118	1.16426	1.95733e-21	5.71794e-20	6767686	6780246	protein_coding	HGNC:1069
TPM1	chr15	ENSG00000140416.22	711.25	543.116	734.654	1.41567	0.501489	1.98086e-21	5.77659e-20	63042632	63071915	protein_coding	HGNC:12010
SPDYC	chr11	ENSG00000204710.2	50.5886	22.3873	66.8515	3.89271	1.96077	1.99651e-21	5.8121e-20	65170154	65173244	protein_coding	HGNC:32681
AC100835.2	chr15	ENSG00000275527.1	137.943	60.3819	116.234	2.49371	1.3183	2.00953e-21	5.83986e-20	74598919	74599397	lncRNA
NTAN1	chr16	ENSG00000157045.9	689.982	539.367	716.203	1.39768	0.48303	2.0459e-21	5.93525e-20	15037854	15056079	protein_coding	HGNC:29909
C1QC	chr1	ENSG00000159189.12	44.2127	15.2956	45.0428	3.27991	1.71366	2.1514e-21	6.23051e-20	22643633	22648110	protein_coding	HGNC:1245
OR2W3	chr1	ENSG00000238243.3	703.25	315.435	665.21	2.59487	1.37566	2.29971e-21	6.64851e-20	247895587	247896531	protein_coding	HGNC:15021
DOCK4	chr7	ENSG00000128512.23	566.329	302.414	545.812	1.97337	0.980659	2.42317e-21	6.99336e-20	111726110	112206407	protein_coding	HGNC:19192
DUSP5	chr10	ENSG00000138166.6	635.534	559.684	773.638	1.44267	0.52874	2.57423e-21	7.41652e-20	110497907	110511533	protein_coding	HGNC:3071
KLC3	chr19	ENSG00000104892.17	370.496	152.047	316.996	2.50839	1.32676	2.7268e-21	7.8426e-20	45333434	45351520	protein_coding	HGNC:20717
LZTS3	chr20	ENSG00000088899.15	91.4162	123.671	88.1696	0.670843	-0.575953	2.79655e-21	8.0294e-20	3162617	3173592	protein_coding	HGNC:30139
SLC35D2	chr9	ENSG00000130958.13	311.642	272.99	321.98	1.21644	0.282667	2.90409e-21	8.3239e-20	96313444	96383711	protein_coding	HGNC:20799
AC021188.1	chr2	ENSG00000230747.1	56.5265	35.5063	53.1667	1.58968	0.668732	2.95872e-21	8.46598e-20	96307263	96321731	lncRNA
C21orf59-TCP10L	chr21	ENSG00000265590.10	25.1494	22.8893	32.7579	1.53082	0.614308	3.01001e-21	8.59804e-20	32402511	32612865	protein_coding
DCAF12	chr9	ENSG00000198876.13	9508.41	5232.5	8817.83	1.90774	0.931862	3.07067e-21	8.75637e-20	34086387	34127399	protein_coding	HGNC:19911
GABPA	chr21	ENSG00000154727.10	1974.35	1792.87	2366.66	1.37708	0.461611	3.1229e-21	8.89018e-20	25734570	25772460	protein_coding	HGNC:4071
TRIM58	chr1	ENSG00000162722.9	4211.52	1898.79	4027.22	2.67082	1.41728	3.25732e-21	9.2571e-20	247857187	247880138	protein_coding	HGNC:24150
EPN2	chr17	ENSG00000072134.15	344.31	431.258	319.376	0.706491	-0.501257	3.29118e-21	9.33748e-20	19215615	19336715	protein_coding	HGNC:18639
ZNF300	chr5	ENSG00000145908.12	56.8531	67.3951	38.3833	0.50747	-0.978605	3.51441e-21	9.94468e-20	150894392	150904983	protein_coding	HGNC:13091
N6AMT1	chr21	ENSG00000156239.12	408.902	399.177	532.425	1.39591	0.481205	3.51708e-21	9.94468e-20	28872191	28885371	protein_coding	HGNC:16021
BAIAP2-DT	chr17	ENSG00000226137.5	1310.47	949.888	1269.14	1.39805	0.483416	4.02089e-21	1.135e-19	81029130	81034881	lncRNA	HGNC:44342
STAG3	chr7	ENSG00000066923.17	87.2047	120.229	92.257	0.736968	-0.440327	4.05348e-21	1.14228e-19	100177563	100221488	protein_coding	HGNC:11356
PTGER2	chr14	ENSG00000125384.7	1586.52	1176.11	1449.37	1.27918	0.35522	4.11283e-21	1.15705e-19	52314305	52328598	protein_coding	HGNC:9594
ATP7B	chr13	ENSG00000123191.15	46.4843	54.8347	38.54	0.660051	-0.599351	4.1851e-21	1.17469e-19	51930436	52012125	protein_coding	HGNC:870
PBX3	chr9	ENSG00000167081.18	426.538	453.371	397.796	0.857437	-0.221897	4.19319e-21	1.17469e-19	125747345	125967377	protein_coding	HGNC:8634
TTC24	chr1	ENSG00000187862.12	117.225	259.551	165.392	0.592113	-0.756056	4.19658e-21	1.17469e-19	156579727	156586770	protein_coding	HGNC:32348
ZCCHC14	chr16	ENSG00000140948.13	437.898	527.959	425.445	0.779063	-0.360188	4.34579e-21	1.21443e-19	87406246	87493024	protein_coding	HGNC:24134
FBXO7	chr22	ENSG00000100225.18	25953.1	14569.6	26355	2.08018	1.05671	4.80393e-21	1.34022e-19	32474676	32498829	protein_coding	HGNC:13586
EFNA1	chr1	ENSG00000169242.12	43.8054	111.324	67.5575	0.558998	-0.839086	4.89957e-21	1.36463e-19	155127876	155134899	protein_coding	HGNC:3221
ADAMTS1	chr21	ENSG00000154734.15	162.953	85.9524	149.381	1.866	0.899947	4.94077e-21	1.37381e-19	26835755	26845409	protein_coding	HGNC:217
LEF1-AS1	chr4	ENSG00000232021.7	121.672	251.784	152.851	0.552718	-0.855385	5.09217e-21	1.41356e-19	108167525	108258037	lncRNA	HGNC:40339
RELL1	chr4	ENSG00000181826.10	1145.3	1140.69	859.945	0.721359	-0.471211	5.22966e-21	1.44932e-19	37590800	37686376	protein_coding	HGNC:27379
AC093642.2	chr2	ENSG00000280119.1	25.0585	40.8049	22.9699	0.504486	-0.987114	5.28459e-21	1.46213e-19	242001209	242006013	TEC
RUNDC3A-AS1	chr17	ENSG00000267750.6	117.435	53.7914	109.819	2.43052	1.28126	5.43768e-21	1.502e-19	44299574	44315315	lncRNA	HGNC:51344
ARHGAP18	chr6	ENSG00000146376.11	579.855	544.357	676.781	1.2932	0.370945	5.4854e-21	1.51269e-19	129576132	129710177	protein_coding	HGNC:21035
MMP11	chr22	ENSG00000099953.10	63.4104	125.663	86.0981	0.644086	-0.634674	6.79874e-21	1.87178e-19	23768226	23784316	protein_coding	HGNC:7157
GPR84	chr12	ENSG00000139572.4	108.373	52.3734	103.127	2.12393	1.08674	6.93221e-21	1.90539e-19	54362445	54364487	protein_coding	HGNC:4535
OTUD1	chr10	ENSG00000165312.6	1075.06	1199.29	996.932	0.802781	-0.316922	7.05811e-21	1.93681e-19	23439458	23442390	protein_coding	HGNC:27346
MPHOSPH8	chr13	ENSG00000196199.14	2796.95	3008.73	2662.38	0.866545	-0.206654	7.15017e-21	1.95887e-19	19633659	19673441	protein_coding	HGNC:29810
SCP2	chr1	ENSG00000116171.18	2226.12	2020.86	2328.72	1.18172	0.240884	7.30627e-21	1.99836e-19	52927276	53051698	protein_coding	HGNC:10606
GPA33	chr1	ENSG00000143167.12	327.543	554.548	405.274	0.686957	-0.541707	7.5319e-21	2.05671e-19	167052836	167166479	protein_coding	HGNC:4445
SHISA8	chr22	ENSG00000234965.2	24.3964	48.5668	24.5795	0.464173	-1.10727	7.70086e-21	2.09942e-19	41909554	41914667	protein_coding	HGNC:18351
ZNF518B	chr4	ENSG00000178163.8	625.321	775.193	649.341	0.813409	-0.297948	7.94881e-21	2.1635e-19	10439880	10457426	protein_coding	HGNC:29365
AC025164.2	chr12	ENSG00000245904.4	635.746	770.966	632.854	0.794634	-0.331637	8.51035e-21	2.31258e-19	92145573	92226557	lncRNA
PDE3B	chr11	ENSG00000152270.9	2100.45	2739.45	2087.1	0.721441	-0.471047	9.16948e-21	2.48765e-19	14643804	14872044	protein_coding	HGNC:8779
AC090409.1	chr18	ENSG00000267279.2	61.2112	42.1902	74.2584	1.9813	0.986446	9.37211e-21	2.53851e-19	61585746	61607006	lncRNA
TMEM9B	chr11	ENSG00000175348.11	2009.56	1800.41	2035.95	1.15662	0.209909	9.63597e-21	2.60576e-19	8947202	8965011	protein_coding	HGNC:1168
CD79B	chr17	ENSG00000007312.12	2482.19	5075.93	3394.21	0.631504	-0.663136	1.00105e-20	2.70268e-19	63928740	63932354	protein_coding	HGNC:1699
COL4A4	chr2	ENSG00000081052.13	45.8603	64.8022	39.9418	0.565101	-0.82342	1.0949e-20	2.95129e-19	227002714	227164453	protein_coding	HGNC:2206
LINC01619	chr12	ENSG00000257242.8	55.7939	67.9234	46.9113	0.639438	-0.645123	1.10771e-20	2.98103e-19	91984976	92142914	lncRNA	HGNC:27409
LRP6	chr12	ENSG00000070018.9	61.061	84.0185	51.8217	0.565202	-0.823162	1.13751e-20	3.05629e-19	12116025	12267044	protein_coding	HGNC:6698
LINC01801	chr19	ENSG00000267767.3	29.0318	44.5423	28.9441	0.610868	-0.711067	1.14495e-20	3.07137e-19	34788527	34832869	lncRNA	HGNC:52592
OPTN	chr10	ENSG00000123240.17	4034.24	3053.01	4279.28	1.48208	0.567622	1.16875e-20	3.1302e-19	13099449	13138308	protein_coding	HGNC:17142
VWA7	chr6	ENSG00000204396.11	91.7201	45.7975	66.0711	1.5309	0.61438	1.18657e-20	3.17286e-19	31765590	31777328	protein_coding	HGNC:13939
SLC1A5	chr19	ENSG00000105281.12	1912.67	1260.31	1833.32	1.56359	0.644861	1.35151e-20	3.60811e-19	46774883	46788594	protein_coding	HGNC:10943
GUCY1B1	chr4	ENSG00000061918.13	184.122	142.652	222.708	1.68925	0.75638	1.35381e-20	3.6085e-19	155758992	155807774	protein_coding	HGNC:4687
EDN1	chr6	ENSG00000078401.7	31.5143	46.6301	32.2046	0.641125	-0.641323	1.37078e-20	3.64754e-19	12290361	12297194	protein_coding	HGNC:3176
PDE7A	chr8	ENSG00000205268.10	4049.89	5272.48	4330.4	0.791925	-0.336565	1.37281e-20	3.64754e-19	65717510	65842322	protein_coding	HGNC:8791
C1orf116	chr1	ENSG00000182795.13	49.0928	32.7421	60.6402	2.15905	1.1104	1.37772e-20	3.65479e-19	207018522	207032756	protein_coding	HGNC:28667
BANK1	chr4	ENSG00000153064.12	1275.64	2624.52	1761.33	0.626309	-0.675054	1.38721e-20	3.67413e-19	101411286	102074812	protein_coding	HGNC:18233
RAB29	chr1	ENSG00000117280.13	2806.87	2627.69	3083.51	1.20767	0.27223	1.39196e-20	3.6809e-19	205767986	205775482	protein_coding	HGNC:9789
GFRA2	chr8	ENSG00000168546.11	62.9394	34.2835	57.3831	1.82181	0.865374	1.45656e-20	3.84565e-19	21690398	21812357	protein_coding	HGNC:4244
ARHGEF37	chr5	ENSG00000183111.12	40.389	19.6723	37.7169	2.34732	1.23101	1.63728e-20	4.30919e-19	149551947	149634968	protein_coding	HGNC:34430
SLC5A3	chr21	ENSG00000198743.7	1296.16	1307.36	1747.83	1.40774	0.493384	1.63477e-20	4.30919e-19	34073578	34106260	protein_coding	HGNC:11038
AC097369.2	chr3	ENSG00000287595.1	27.3312	41.7837	26.0058	0.568115	-0.815746	1.74626e-20	4.58881e-19	72738918	72740525	lncRNA
MYH3	chr17	ENSG00000109063.15	205.319	249.675	202.382	0.782386	-0.354047	1.75154e-20	4.59009e-19	10628526	10657309	protein_coding	HGNC:7573
PTTG1	chr5	ENSG00000164611.13	148.665	120.418	173.344	1.51646	0.60071	1.75224e-20	4.59009e-19	160421855	160428739	protein_coding	HGNC:9690
YWHAQ	chr2	ENSG00000134308.14	5065.23	4838.13	5598.5	1.18765	0.248112	1.75851e-20	4.59934e-19	9583967	9630997	protein_coding	HGNC:12854
SPIB	chr19	ENSG00000269404.7	730.427	1538.12	1061.77	0.652996	-0.614854	1.86013e-20	4.85752e-19	50418938	50431314	protein_coding	HGNC:11242
RBM38	chr20	ENSG00000132819.17	14253.4	8395	13643.8	1.81681	0.861409	1.98363e-20	5.17196e-19	57391396	57409333	protein_coding	HGNC:15818
TUBGCP3	chr13	ENSG00000126216.15	1263.2	1267.3	1111.93	0.857439	-0.221893	2.05362e-20	5.34611e-19	112485011	112588205	protein_coding	HGNC:18598
DAPK2	chr15	ENSG00000035664.11	1327.18	1267.65	914.131	0.681774	-0.552635	2.10842e-20	5.48026e-19	63907036	64072033	protein_coding	HGNC:2675
DNAJC28	chr21	ENSG00000177692.11	24.6967	20.901	31.0922	1.6175	0.693762	2.12197e-20	5.50692e-19	33485530	33491720	protein_coding	HGNC:1297
USP46	chr4	ENSG00000109189.13	268.084	222.458	275.503	1.28683	0.363826	2.24776e-20	5.81534e-19	52590960	52659301	protein_coding	HGNC:20075
GRAP	chr17	ENSG00000154016.13	2146.95	3135.28	2471.21	0.757922	-0.399879	2.24466e-20	5.81534e-19	19020673	19047637	protein_coding	HGNC:4562
ZNNT1	chr8	ENSG00000261087.1	220.412	292.442	234.283	0.770293	-0.376521	2.27602e-20	5.87938e-19	101166805	101169629	lncRNA	HGNC:54438
AOC3	chr17	ENSG00000131471.7	826.933	528.789	771.993	1.53946	0.622427	2.35982e-20	6.08644e-19	42851184	42858130	protein_coding	HGNC:550
CTNNAL1	chr9	ENSG00000119326.15	128.621	76.6336	136.336	1.93962	0.955777	2.37885e-20	6.1261e-19	108942569	109013522	protein_coding	HGNC:2512
AC073957.2	chr7	ENSG00000257607.1	160.713	79.6275	150.951	2.20027	1.13768	2.40203e-20	6.17628e-19	1055360	1059261	lncRNA
TESC	chr12	ENSG00000088992.18	3532.62	1930.87	3279.47	1.92786	0.947	2.61353e-20	6.70979e-19	117038923	117099479	protein_coding	HGNC:26065
PITPNM2	chr12	ENSG00000090975.12	955.295	1445.23	1141.87	0.758035	-0.399663	2.64295e-20	6.77495e-19	122983480	123150015	protein_coding	HGNC:21044
GP6	chr19	ENSG00000088053.11	143.463	106.305	180.957	1.90603	0.930574	2.66754e-20	6.82751e-19	55013705	55038264	protein_coding	HGNC:14388
PTCH2	chr1	ENSG00000117425.14	43.1016	55.8285	41.4098	0.705694	-0.502885	2.74561e-20	7.01661e-19	44819844	44843253	protein_coding	HGNC:9586
CBR3	chr21	ENSG00000159231.6	135.705	105.03	163.333	1.68419	0.752058	2.89591e-20	7.38943e-19	36135079	36146562	protein_coding	HGNC:1549
RALGPS2	chr1	ENSG00000116191.17	1476.71	2871.36	1958.11	0.639928	-0.644019	3.03017e-20	7.72025e-19	178725147	178921841	protein_coding	HGNC:30279
SEC14L5	chr16	ENSG00000103184.12	88.2128	56.5735	106.595	2.33236	1.22179	3.08103e-20	7.8379e-19	4958330	5019157	protein_coding	HGNC:29032
LINC01943	chr2	ENSG00000280721.1	43.9934	24.8613	39.4552	1.75795	0.813894	3.35896e-20	8.53196e-19	87439523	87459044	lncRNA	HGNC:52767
ZNF347	chr19	ENSG00000197937.12	216.01	304.332	226.708	0.712664	-0.488707	3.44973e-20	8.74925e-19	53124072	53159075	protein_coding	HGNC:16447
ADRB2	chr5	ENSG00000169252.5	937.63	738.1	943.011	1.33252	0.414155	3.5222e-20	8.91953e-19	148825245	148828687	protein_coding	HGNC:286
KANK2	chr19	ENSG00000197256.10	128.196	55.5385	111.921	2.30045	1.20191	3.69571e-20	9.34478e-19	11164267	11197791	protein_coding	HGNC:29300
AL162424.1	chr9	ENSG00000269970.1	62.1215	41.556	70.0385	1.8964	0.923267	3.78409e-20	9.55384e-19	122372605	122372825	lncRNA
ARHGEF1	chr19	ENSG00000076928.17	21023.1	22671	19739.1	0.848084	-0.237721	3.85739e-20	9.72422e-19	41883161	41930150	protein_coding	HGNC:681
BEND2	chrX	ENSG00000177324.14	217.909	159.345	271.631	1.91085	0.934218	4.04473e-20	1.01812e-18	18162931	18220886	protein_coding	HGNC:28509
MTHFD2	chr2	ENSG00000065911.12	1000.2	848.073	1118.07	1.36846	0.452554	4.0644e-20	1.02153e-18	74198610	74217565	protein_coding	HGNC:7434
GNGT2	chr17	ENSG00000167083.7	272.208	235.628	292.918	1.28763	0.364715	4.11664e-20	1.03311e-18	49202791	49210574	protein_coding	HGNC:4412
CDC34	chr19	ENSG00000099804.9	6177.02	3655.81	5692.01	1.71244	0.776055	4.14674e-20	1.03911e-18	531760	542092	protein_coding	HGNC:1734
SFRP5	chr10	ENSG00000120057.5	33.4793	86.3045	38.2636	0.347364	-1.52548	4.23928e-20	1.06071e-18	97766751	97771999	protein_coding	HGNC:10779
AC090948.3	chr3	ENSG00000272529.1	118.084	165.232	114.14	0.639392	-0.645228	4.52014e-20	1.12929e-18	16345126	16346440	lncRNA
BLNK	chr10	ENSG00000095585.16	387.102	780.371	556.067	0.669312	-0.579249	4.58246e-20	1.14316e-18	96191702	96271587	protein_coding	HGNC:14211
DNM3	chr1	ENSG00000197959.14	140.977	117.939	179.376	1.62316	0.698806	4.68749e-20	1.16762e-18	171841498	172418466	protein_coding	HGNC:29125
ARNTL	chr11	ENSG00000133794.18	1410.39	1410.59	1188.95	0.816411	-0.292633	4.70536e-20	1.17033e-18	13276652	13387266	protein_coding	HGNC:701
FAM117A	chr17	ENSG00000121104.8	4508.85	3583.4	4603.68	1.34001	0.422245	4.84302e-20	1.20278e-18	49710332	49789180	protein_coding	HGNC:24179
TPST1	chr7	ENSG00000169902.15	182.327	182.475	108.573	0.53551	-0.901013	4.9036e-20	1.21602e-18	66205317	66420543	protein_coding	HGNC:12020
GDPD5	chr11	ENSG00000158555.15	1462.99	967.788	1279.95	1.38797	0.472978	5.24049e-20	1.29764e-18	75434640	75525941	protein_coding	HGNC:28804
DOK2	chr8	ENSG00000147443.13	7274.47	5722.2	6994.92	1.26841	0.343025	5.29947e-20	1.31031e-18	21908873	21913690	protein_coding	HGNC:2991
SLC14A1	chr18	ENSG00000141469.18	769.221	407.612	706.801	1.91181	0.934939	5.33452e-20	1.31703e-18	45687025	45752520	protein_coding	HGNC:10918
FCRL5	chr1	ENSG00000143297.19	593.457	1691.2	942.764	0.513015	-0.962928	5.48137e-20	1.35129e-18	157513377	157552515	protein_coding	HGNC:18508
COPZ2	chr17	ENSG00000005243.10	54.1525	34.0813	49.3116	1.54876	0.631118	5.68341e-20	1.39904e-18	48026167	48038030	protein_coding	HGNC:19356
CTC1	chr17	ENSG00000178971.16	3424.1	3866.67	3326.01	0.837648	-0.255584	5.84543e-20	1.43681e-18	8224815	8248056	protein_coding	HGNC:26169
AL122035.1	chr14	ENSG00000258824.2	36.843	50.6511	33.4592	0.611112	-0.710492	6.04283e-20	1.48315e-18	64422935	64448557	lncRNA
TLCD4	chr1	ENSG00000152078.10	67.616	25.9488	52.0607	2.27003	1.18271	6.66954e-20	1.63457e-18	95117355	95197607	protein_coding	HGNC:26477
CELF1	chr11	ENSG00000149187.18	5755.29	6298.11	5407.87	0.836492	-0.257577	6.84586e-20	1.67533e-18	47465933	47565569	protein_coding	HGNC:2549
MYL4	chr17	ENSG00000198336.9	2041.02	1016.96	2006.24	2.32255	1.21571	7.03952e-20	1.72021e-18	47200446	47223679	protein_coding	HGNC:7585
GSPT1	chr16	ENSG00000103342.13	6742.08	4370.66	6941.14	1.74548	0.803623	7.41e-20	1.8081e-18	11868128	11916082	protein_coding	HGNC:4621
UCN	chr2	ENSG00000163794.6	64.5471	44.1055	60.357	1.4511	0.537147	7.43492e-20	1.81037e-18	27307400	27308445	protein_coding	HGNC:12516
SSR4P1	chr21	ENSG00000235374.2	55.049	49.0911	66.4642	1.43072	0.51674	7.44091e-20	1.81037e-18	45070952	45074165	transcribed_processed_pseudogene	HGNC:23131
ASIC1	chr12	ENSG00000110881.11	30.3864	97.3242	54.8157	0.503382	-0.990274	7.51062e-20	1.82468e-18	50057548	50083611	protein_coding	HGNC:100
TGM2	chr20	ENSG00000198959.12	264.84	140.41	263.284	2.13576	1.09475	7.52865e-20	1.82641e-18	38127385	38166578	protein_coding	HGNC:11778
ARHGEF18	chr19	ENSG00000104880.18	4171.6	5050.7	4339.33	0.836625	-0.257346	7.80923e-20	1.89173e-18	7395113	7472484	protein_coding	HGNC:17090
HOXB4	chr17	ENSG00000182742.6	198.333	178.28	237.561	1.40555	0.491138	8.75495e-20	2.11776e-18	48575507	48578350	protein_coding	HGNC:5115
RHCE	chr1	ENSG00000188672.18	48.8248	24.3695	44.2134	2.12054	1.08443	8.84748e-20	2.13705e-18	25362249	25430192	protein_coding	HGNC:10008
TMCO6	chr5	ENSG00000113119.12	622.552	654.769	582.587	0.871359	-0.198661	8.86999e-20	2.13941e-18	140639427	140645408	protein_coding	HGNC:28814
LAG3	chr12	ENSG00000089692.9	412.465	301.808	498.491	1.77402	0.827024	9.15731e-20	2.20553e-18	6772512	6778455	protein_coding	HGNC:6476
EIF2B2	chr14	ENSG00000119718.11	612.24	587.735	673.247	1.17523	0.232948	9.40406e-20	2.25846e-18	75002921	75012366	protein_coding	HGNC:3258
F2R	chr5	ENSG00000181104.7	653.621	466.493	673.672	1.54498	0.627592	9.40384e-20	2.25846e-18	76716126	76735770	protein_coding	HGNC:3537
AC139495.2	chr5	ENSG00000250138.4	1865.3	708.496	1455.78	2.28039	1.18928	1.02667e-19	2.46209e-18	69631963	69636399	unprocessed_pseudogene
IGHD	chr14	ENSG00000211898.7	1714.9	4904.54	2808.9	0.53076	-0.913868	1.05573e-19	2.52816e-18	105836765	105845678	IG_C_gene	HGNC:5480
TCN1	chr11	ENSG00000134827.8	586.627	234.257	494.559	2.27397	1.18521	1.08371e-19	2.59147e-18	59852800	59866489	protein_coding	HGNC:11652
TFR2	chr7	ENSG00000106327.13	172.025	115.847	166.475	1.5301	0.613626	1.10824e-19	2.64634e-18	100620416	100642779	protein_coding	HGNC:11762
PDE5A	chr4	ENSG00000138735.16	241.937	184.957	289.005	1.68358	0.751528	1.18519e-19	2.82606e-18	119494397	119628804	protein_coding	HGNC:8784
LINC02772	chr1	ENSG00000271736.2	45.2164	17.7143	39.2248	2.55227	1.35178	1.19575e-19	2.84717e-18	157273760	157283968	lncRNA	HGNC:54292
LINC00954	chr2	ENSG00000228784.9	389.212	508.65	385.496	0.725879	-0.462199	1.19815e-19	2.84884e-18	19868860	19885047	lncRNA	HGNC:48668
MXRA7	chr17	ENSG00000182534.13	746.428	453.981	789.883	1.88112	0.911591	1.20052e-19	2.85043e-18	76672551	76711016	protein_coding	HGNC:7541
PRSS23	chr11	ENSG00000150687.12	766.57	466.958	830.328	1.93076	0.94917	1.20992e-19	2.86867e-18	86791059	86952910	protein_coding	HGNC:14370
KIAA0895L	chr16	ENSG00000196123.13	218.951	160.39	212.215	1.3688	0.452913	1.21275e-19	2.87131e-18	67175599	67184040	protein_coding	HGNC:34408
CACNB1	chr17	ENSG00000067191.16	450.592	334.206	409.023	1.26629	0.340611	1.23028e-19	2.9087e-18	39173453	39197703	protein_coding	HGNC:1401
CRTC3	chr15	ENSG00000140577.16	2207.27	2914.31	2503.03	0.835575	-0.259159	1.28062e-19	3.02345e-18	90529923	90645345	protein_coding	HGNC:26148
RTN2	chr19	ENSG00000125744.12	495.27	332.348	470.988	1.50022	0.58517	1.35263e-19	3.18896e-18	45485294	45497055	protein_coding	HGNC:10468
CMKLR1	chr12	ENSG00000174600.14	872.663	586.662	883.678	1.59507	0.673616	1.36104e-19	3.20429e-18	108288044	108339317	protein_coding	HGNC:2121
SUSD4	chr1	ENSG00000143502.15	311.452	347.775	512.063	1.58325	0.662886	1.39316e-19	3.2753e-18	223220819	223364178	protein_coding	HGNC:25470
PRKAR2B	chr7	ENSG00000005249.13	1600.2	1325.35	2062	1.6896	0.756679	1.51407e-19	3.55456e-18	107044705	107161811	protein_coding	HGNC:9392
PYM1	chr12	ENSG00000170473.17	830.396	746.395	873.411	1.20533	0.269427	1.52465e-19	3.57439e-18	55901413	55932618	protein_coding	HGNC:30258
GFI1	chr1	ENSG00000162676.12	767.318	629.056	887.745	1.49201	0.577255	1.56197e-19	3.65677e-18	92473043	92486925	protein_coding	HGNC:4237
ALOX15	chr17	ENSG00000161905.13	460.565	612.358	272.811	0.39056	-1.35638	1.58757e-19	3.71149e-18	4630919	4642294	protein_coding	HGNC:433
ID3	chr1	ENSG00000117318.9	600.826	1057.75	773.533	0.695348	-0.524193	1.63089e-19	3.80746e-18	23557926	23559501	protein_coding	HGNC:5362
SLC6A9	chr1	ENSG00000196517.12	77.5681	34.3509	66.1754	2.2592	1.17581	1.83876e-19	4.28678e-18	43991500	44031467	protein_coding	HGNC:11056
PPBP	chr4	ENSG00000163736.4	2724.83	1792.9	3130.92	1.92432	0.944347	1.86776e-19	4.34833e-18	73986439	73988190	protein_coding	HGNC:9240
GGT7	chr20	ENSG00000131067.17	740.088	796.008	647.711	0.784681	-0.349822	1.87096e-19	4.34973e-18	34844720	34872856	protein_coding	HGNC:4259
AC073210.3	chr7	ENSG00000286342.1	52.6695	19.2676	41.1972	2.68648	1.42571	1.87607e-19	4.35556e-18	64947571	64950701	lncRNA
ZBTB40	chr1	ENSG00000184677.18	2077.6	2452.42	2059.19	0.815857	-0.293611	1.88751e-19	4.37604e-18	22428838	22531157	protein_coding	HGNC:29045
BACE1	chr11	ENSG00000186318.16	212.943	148.962	194.011	1.36213	0.44586	1.97464e-19	4.57173e-18	117285207	117316259	protein_coding	HGNC:933
LINC00880	chr3	ENSG00000243629.2	25.4716	17.7585	26.8644	1.60261	0.68042	2.04837e-19	4.73587e-18	157081667	157128595	lncRNA	HGNC:27948
RAB27B	chr18	ENSG00000041353.10	459.996	385.555	542.993	1.48828	0.573644	2.16886e-19	5.00523e-18	54717860	54895516	protein_coding	HGNC:9767
SIGLEC8	chr19	ENSG00000105366.15	176.241	236.928	118.732	0.437018	-1.19424	2.17086e-19	5.00523e-18	51450847	51458456	protein_coding	HGNC:10877
UROD	chr1	ENSG00000126088.14	1177.07	970.965	1159.32	1.23609	0.305789	2.32164e-19	5.34553e-18	45010950	45015575	protein_coding	HGNC:12591
RALGDS	chr9	ENSG00000160271.16	581.506	514.43	617.682	1.2374	0.307311	2.365e-19	5.43787e-18	133097720	133149334	protein_coding	HGNC:9842
KCNJ15	chr21	ENSG00000157551.19	10233.3	5774.7	9345.74	1.75643	0.812648	2.50859e-19	5.76011e-18	38155549	38307357	protein_coding	HGNC:6261
DBNDD1	chr16	ENSG00000003249.14	119.123	201.562	115.942	0.520962	-0.940749	2.54866e-19	5.84411e-18	90004871	90020128	protein_coding	HGNC:28455
RUNDC3A	chr17	ENSG00000108309.14	1955.16	823.312	1655.95	2.42565	1.27837	2.5991e-19	5.95162e-18	44308413	44318670	protein_coding	HGNC:16984
ADIPOR1	chr1	ENSG00000159346.13	23116.8	12532.8	20989.1	1.86777	0.901316	2.8291e-19	6.46943e-18	202940826	202958572	protein_coding	HGNC:24040
DPM2	chr9	ENSG00000136908.17	1609.51	1076.51	1601.83	1.63219	0.706811	2.838e-19	6.48094e-18	127935099	127938484	protein_coding	HGNC:3006
NABP2	chr12	ENSG00000139579.13	543.143	487.904	575.239	1.21154	0.276847	2.85302e-19	6.50635e-18	56222015	56229854	protein_coding	HGNC:28412
IGHV5-78	chr14	ENSG00000211978.2	32.6923	101.901	54.8733	0.490477	-1.02774	2.88769e-19	6.57648e-18	106851123	106851417	IG_V_pseudogene	HGNC:5660
RAB30	chr11	ENSG00000137502.10	548.322	1042.88	763.137	0.695723	-0.523414	2.92119e-19	6.64373e-18	82973133	83071923	protein_coding	HGNC:9770
P3H3	chr12	ENSG00000110811.20	43.0836	26.5404	17.5546	0.619111	-0.69173	3.22059e-19	7.31471e-18	6828407	6839847	protein_coding	HGNC:19318
ZC3H12B	chrX	ENSG00000102053.12	35.508	44.8865	31.6823	0.654168	-0.612267	3.41149e-19	7.72733e-18	65366638	65507887	protein_coding	HGNC:17407
SERTAD2	chr2	ENSG00000179833.4	1604.38	2128.87	1769.69	0.805629	-0.311813	3.40902e-19	7.72733e-18	64631621	64751005	protein_coding	HGNC:30784
ADORA2B	chr17	ENSG00000170425.3	50.7518	30.6501	44.0029	1.51787	0.602048	3.43573e-19	7.77171e-18	15944917	15975746	protein_coding	HGNC:264
NEURL4	chr17	ENSG00000215041.10	1098.74	1152.22	1035.19	0.878856	-0.186301	3.53719e-19	7.99043e-18	7315628	7329393	protein_coding	HGNC:34410
PRRT3-AS1	chr3	ENSG00000230082.1	24.0245	19.2802	27.7672	1.54245	0.625223	3.81246e-19	8.60063e-18	9947404	9954787	lncRNA	HGNC:41151
SH3BGRL2	chr6	ENSG00000198478.8	761.852	575.436	920.845	1.77352	0.826612	3.89783e-19	8.78141e-18	79631329	79703655	protein_coding	HGNC:15567
DDX42	chr17	ENSG00000198231.13	2659.23	2913.41	2619.46	0.881706	-0.18163	3.90399e-19	8.78346e-18	63773603	63819317	protein_coding	HGNC:18676
LINC02397	chr12	ENSG00000205056.8	177.197	489.614	262.498	0.479854	-1.05933	4.02477e-19	9.04304e-18	92466451	92492091	lncRNA	HGNC:53323
TFPI	chr2	ENSG00000003436.16	20.5044	14.7765	26.3669	1.92565	0.945343	4.15864e-19	9.33129e-18	187464230	187565760	protein_coding	HGNC:11760
USP6NL	chr10	ENSG00000148429.14	329.42	490.455	388.765	0.760949	-0.394128	4.2968e-19	9.62841e-18	11453946	11611754	protein_coding	HGNC:16858
GPER1	chr7	ENSG00000164850.15	70.9649	26.9915	49.4801	1.94893	0.962682	4.43393e-19	9.9224e-18	1082208	1093815	protein_coding	HGNC:4485
GP1BA	chr17	ENSG00000185245.8	156.569	108.702	181.605	1.86272	0.897412	4.58949e-19	1.02568e-17	4932277	4935023	protein_coding	HGNC:4439
AC012676.1	chr16	ENSG00000262712.1	32.1535	34.5254	25.0017	0.684914	-0.546004	4.6558e-19	1.03911e-17	4335870	4337818	lncRNA
AC008622.2	chr19	ENSG00000275719.1	107.048	66.3101	98.2135	1.59918	0.677337	5.03172e-19	1.12152e-17	46787815	46789043	lncRNA
AC093866.1	chr4	ENSG00000251095.7	60.4653	29.0599	60.7697	3.11096	1.63736	5.10969e-19	1.13738e-17	89410960	89726752	lncRNA
IP6K2	chr3	ENSG00000068745.15	1788.54	1899.55	1738.1	0.900493	-0.151213	5.13674e-19	1.14188e-17	48688003	48740353	protein_coding	HGNC:17313
PPP2R2B	chr5	ENSG00000156475.18	320.18	175.894	261.278	1.57032	0.65106	5.35291e-19	1.18836e-17	146581146	147084784	protein_coding	HGNC:9305
FAM201A	chr9	ENSG00000204860.5	52.252	23.2511	36.3677	1.70195	0.767191	5.38145e-19	1.19311e-17	38620474	38624990	lncRNA	HGNC:27239
AL139384.1	chr13	ENSG00000274922.1	143.888	96.9505	125.179	1.3458	0.428469	5.68508e-19	1.25876e-17	112686769	112689815	lncRNA
SCMH1	chr1	ENSG00000010803.16	390.975	433.121	378.333	0.852132	-0.23085	5.98964e-19	1.32445e-17	41027200	41242154	protein_coding	HGNC:19003
CISD2	chr4	ENSG00000145354.12	666.611	466.894	692.404	1.58214	0.661877	6.05916e-19	1.33805e-17	102868974	102892807	protein_coding	HGNC:24212
SFRP2	chr4	ENSG00000145423.5	84.2389	35.9291	82.4629	2.80805	1.48957	6.13833e-19	1.35375e-17	153780591	153789083	protein_coding	HGNC:10777
TSPAN4	chr11	ENSG00000214063.11	622.915	456.27	611.05	1.39777	0.483123	6.33428e-19	1.39512e-17	842812	867116	protein_coding	HGNC:11859
FBXW5	chr9	ENSG00000159069.14	6657.15	5498.86	6454.84	1.20819	0.272849	6.37983e-19	1.40331e-17	136940435	136944738	protein_coding	HGNC:13613
ITPR1	chr3	ENSG00000150995.19	951.773	1248.99	1010.15	0.781043	-0.356526	6.4684e-19	1.42093e-17	4493345	4847840	protein_coding	HGNC:6180
SLC7A5	chr16	ENSG00000103257.9	811.694	610.098	851.936	1.4742	0.559933	6.61133e-19	1.45042e-17	87830023	87869507	protein_coding	HGNC:11063
TMEM40	chr3	ENSG00000088726.16	270.805	210.571	326.501	1.68499	0.75274	6.69701e-19	1.46729e-17	12733528	12769457	protein_coding	HGNC:25620
TARDBP	chr1	ENSG00000120948.17	2945.47	3249.74	2992.16	0.907018	-0.140796	6.91216e-19	1.51245e-17	11012344	11026420	protein_coding	HGNC:11571
ZSCAN25	chr7	ENSG00000197037.11	632.13	734.715	656.306	0.875798	-0.191329	7.05581e-19	1.54187e-17	99616946	99632408	protein_coding	HGNC:21961
KLHL14	chr18	ENSG00000197705.10	123.037	365.544	219.503	0.545502	-0.874345	8.16123e-19	1.78111e-17	32672673	32773023	protein_coding	HGNC:29266
AL023653.1	chrX	ENSG00000240143.1	117.212	95.8555	118.625	1.28093	0.357189	8.24759e-19	1.79761e-17	129794994	129796963	lncRNA
TMEM121	chr14	ENSG00000184986.11	54.3673	95.1119	57.9388	0.561494	-0.832658	8.37183e-19	1.82232e-17	105526583	105530202	protein_coding	HGNC:20511
FAM238C	chr10	ENSG00000283709.1	22.5276	31.4614	20.6023	0.595738	-0.747249	8.51802e-19	1.85173e-17	26931206	26944418	transcribed_unprocessed_pseudogene	HGNC:24672
CD72	chr9	ENSG00000137101.13	564.379	1218.42	818.486	0.632443	-0.660992	9.01272e-19	1.95673e-17	35609979	35646810	protein_coding	HGNC:1696
RPS6KL1	chr14	ENSG00000198208.12	35.06	46.9497	30.534	0.60375	-0.727976	9.08784e-19	1.97048e-17	74903951	74923302	protein_coding	HGNC:20222
HFE	chr6	ENSG00000010704.18	316.428	211.296	267.601	1.31813	0.398494	9.14126e-19	1.9795e-17	26087281	26098343	protein_coding	HGNC:4886
SLC25A37	chr8	ENSG00000147454.14	50892.2	29109.6	42810.6	1.57531	0.655631	9.24227e-19	1.99879e-17	23528956	23575463	protein_coding	HGNC:29786
DUSP3	chr17	ENSG00000108861.9	1759.03	1300.67	1695.2	1.36	0.443604	9.46408e-19	2.04412e-17	43766125	43778977	protein_coding	HGNC:3069
CABP5	chr19	ENSG00000105507.3	113.031	73.7843	127.799	1.99337	0.995207	1.01888e-18	2.19782e-17	48029383	48044079	protein_coding	HGNC:13714
ZNF506	chr19	ENSG00000081665.14	1393.72	1666.51	1393.65	0.813623	-0.297567	1.04903e-18	2.25994e-17	19785839	19821751	protein_coding	HGNC:23780
AL139415.1	chr1	ENSG00000232208.2	48.7881	119.82	67.2712	0.496207	-1.01099	1.06759e-18	2.29697e-17	8907393	8907744	processed_pseudogene
RELL2	chr5	ENSG00000164620.9	781.019	658.597	780.551	1.21965	0.286471	1.08001e-18	2.3207e-17	141636950	141641064	protein_coding	HGNC:26902
GPRASP1	chrX	ENSG00000198932.13	528.946	759.249	534.192	0.660875	-0.59755	1.17911e-18	2.53041e-17	102651092	102659083	protein_coding	HGNC:24834
BDH1	chr3	ENSG00000161267.12	451.02	566.948	468.135	0.798223	-0.325136	1.19876e-18	2.56928e-17	197509783	197573323	protein_coding	HGNC:1027
KAT2B	chr3	ENSG00000114166.8	3062.94	2427.01	3071.77	1.31475	0.39479	1.22918e-18	2.63111e-17	20040446	20154404	protein_coding	HGNC:8638
PRR5	chr22	ENSG00000186654.21	1684.36	1504	2034.15	1.42254	0.50847	1.26994e-18	2.71487e-17	44668547	44737681	protein_coding	HGNC:31682
AC092868.2	chr15	ENSG00000259674.1	33.2412	24.9339	37.6759	1.61699	0.693311	1.28679e-18	2.74741e-17	59406963	59408154	processed_pseudogene
TENT5C	chr1	ENSG00000183508.5	2646.28	1651.29	2932.21	1.92869	0.94762	1.35708e-18	2.89378e-17	117606048	117628389	protein_coding	HGNC:24712
C17orf107	chr17	ENSG00000205710.4	28.8822	29.4282	20.7207	0.661326	-0.596566	1.45098e-18	3.09008e-17	4899418	4902934	protein_coding	HGNC:37238
CD19	chr16	ENSG00000177455.15	653.682	1614.7	1015.49	0.587289	-0.767858	1.49869e-18	3.18762e-17	28931965	28939342	protein_coding	HGNC:1633
EID3	chr12	ENSG00000255150.2	89.6381	127.451	92.7279	0.689471	-0.536438	1.52064e-18	3.23021e-17	104303739	104305205	protein_coding	HGNC:32961
SLC15A2	chr3	ENSG00000163406.11	306.181	440.596	338.013	0.737022	-0.44022	1.53201e-18	3.25023e-17	121894401	121944188	protein_coding	HGNC:10921
BBOF1	chr14	ENSG00000119636.16	248.625	158.047	267.765	1.84546	0.883978	1.5486e-18	3.28127e-17	74019349	74082863	protein_coding	HGNC:19855
UTF1	chr10	ENSG00000171794.4	44.157	31.0442	49.4826	1.71973	0.782185	1.55931e-18	3.29979e-17	133230217	133231558	protein_coding	HGNC:12634
STK16	chr2	ENSG00000115661.14	952.444	810.725	932.625	1.17853	0.236995	1.60107e-18	3.38387e-17	219245455	219250337	protein_coding	HGNC:11394
CCDC144B	chr17	ENSG00000154874.15	34.1203	38.8506	15.6332	0.366163	-1.44944	1.70416e-18	3.59722e-17	18537800	18625617	transcribed_unprocessed_pseudogene	HGNC:26704
CEMIP2	chr9	ENSG00000135048.14	2386.44	2736.47	2332.8	0.828704	-0.271071	1.70886e-18	3.6026e-17	71683366	71816690	protein_coding	HGNC:11869
DGKA	chr12	ENSG00000065357.20	5608.7	6758.35	5597.73	0.798713	-0.324251	1.7966e-18	3.7828e-17	55927319	55954027	protein_coding	HGNC:2849
LINC00469	chr17	ENSG00000177338.14	22.1572	12.2869	22.2958	2.00208	1.0015	1.80183e-18	3.78905e-17	73749270	73828520	lncRNA	HGNC:26863
ZNF395	chr8	ENSG00000186918.14	1478.29	1765.75	1528.05	0.842468	-0.247306	1.82565e-18	3.83432e-17	28345590	28402701	protein_coding	HGNC:18737
PHETA2	chr22	ENSG00000177096.9	168.489	119.39	149.721	1.30435	0.383333	1.94932e-18	4.08381e-17	42074248	42079438	protein_coding	HGNC:27161
AC091825.3	chr5	ENSG00000280047.1	50.3864	63.8282	48.4405	0.728662	-0.456678	1.94716e-18	4.08381e-17	142165767	142168387	TEC
TGIF2	chr20	ENSG00000118707.10	1131.34	1340.21	1194.24	0.87177	-0.19798	2.0455e-18	4.27995e-17	36573488	36593950	protein_coding	HGNC:15764
NLRP1	chr17	ENSG00000091592.16	10499	10490.6	8980.58	0.832896	-0.263791	2.16717e-18	4.52886e-17	5499427	5619424	protein_coding	HGNC:14374
LEPROT	chr1	ENSG00000213625.9	2238.55	1813.39	2111.63	1.19684	0.259226	2.25359e-18	4.7036e-17	65420587	65436007	protein_coding	HGNC:29477
CHST12	chr7	ENSG00000136213.10	2299.51	2033.39	2589.51	1.32598	0.407058	2.30795e-18	4.81106e-17	2403588	2448484	protein_coding	HGNC:17423
RGL1	chr1	ENSG00000143344.15	170.085	111.507	169.027	1.56616	0.647231	2.32858e-18	4.84801e-17	183636085	183928531	protein_coding	HGNC:30281
HARS2	chr5	ENSG00000112855.17	1308.51	1300.76	1185.21	0.895671	-0.158959	2.3683e-18	4.92216e-17	140691430	140699305	protein_coding	HGNC:4817
KLHL29	chr2	ENSG00000119771.15	34.9955	53.924	36.0362	0.609434	-0.714458	2.37007e-18	4.92216e-17	23385179	23708611	protein_coding	HGNC:29404
CCR7	chr17	ENSG00000126353.3	6307.44	10961.2	7830	0.670291	-0.577141	2.3826e-18	4.94204e-17	40553769	40565472	protein_coding	HGNC:1608
TTC39C-AS1	chr18	ENSG00000264745.1	47.0188	17.3342	29.026	1.82978	0.871673	2.59052e-18	5.36667e-17	23994213	24015339	lncRNA	HGNC:51321
AKAP6	chr14	ENSG00000151320.11	29.6061	42.9879	26.0387	0.549253	-0.864457	2.65383e-18	5.49103e-17	32329298	32837684	protein_coding	HGNC:376
CCL5	chr17	ENSG00000271503.6	18256.6	12690	18964.7	1.58775	0.666985	2.82395e-18	5.8358e-17	35871491	35880793	protein_coding	HGNC:10632
SHARPIN	chr8	ENSG00000179526.17	3335.78	2246.68	3276.17	1.57402	0.654452	2.92393e-18	6.03498e-17	144098633	144108124	protein_coding	HGNC:25321
TNFRSF4	chr1	ENSG00000186827.11	430.14	248.368	349.728	1.4813	0.566862	2.96541e-18	6.11304e-17	1211340	1214153	protein_coding	HGNC:11918
OSBPL5	chr11	ENSG00000021762.20	1773.69	1215.62	1643.18	1.40963	0.495318	3.07013e-18	6.32114e-17	3087107	3166739	protein_coding	HGNC:16392
PGM5	chr9	ENSG00000154330.13	88.6974	110.073	48.9762	0.380426	-1.39431	3.08319e-18	6.34024e-17	68328308	68531061	protein_coding	HGNC:8908
CLDND2	chr19	ENSG00000160318.6	407.765	284.643	440.785	1.6496	0.72212	3.27704e-18	6.7306e-17	51367098	51369003	protein_coding	HGNC:28511
YIPF2	chr19	ENSG00000130733.10	971.076	800.984	978.184	1.26602	0.340305	3.49678e-18	7.17312e-17	10922185	10928681	protein_coding	HGNC:28476
PCDH12	chr5	ENSG00000113555.5	55.1597	40.3076	59.0423	1.54597	0.628515	3.76091e-18	7.7055e-17	141943585	141969741	protein_coding	HGNC:8657
AC006378.1	chr7	ENSG00000278959.1	40.9316	58.7156	43.4216	0.692146	-0.530852	3.80672e-18	7.78981e-17	93954044	93956519	TEC
AL390066.2	chr1	ENSG00000224950.2	219.735	167.249	227.27	1.41473	0.500523	3.84401e-18	7.85652e-17	116493016	116499212	lncRNA
HTRA2	chr2	ENSG00000115317.11	1253.4	1018.46	1181.3	1.19373	0.255482	3.87173e-18	7.90352e-17	74529377	74533348	protein_coding	HGNC:14348
TTC3	chr21	ENSG00000182670.13	4049.46	4037.16	4828.22	1.24044	0.310848	4.09245e-18	8.34391e-17	37073226	37203112	protein_coding	HGNC:12393
FAHD1	chr16	ENSG00000180185.11	458.762	397.846	477.13	1.23659	0.306369	4.16929e-18	8.49024e-17	1826941	1840207	protein_coding	HGNC:14169
FADS3	chr11	ENSG00000221968.9	306.123	436.662	337.463	0.74097	-0.432514	4.18497e-18	8.51181e-17	61873519	61892051	protein_coding	HGNC:3576
TBC1D27P	chr17	ENSG00000128438.10	86.6599	158.726	98.2125	0.570707	-0.809179	4.23155e-18	8.59611e-17	16922915	16934839	transcribed_unprocessed_pseudogene	HGNC:28104
NPM1P25	chr10	ENSG00000229417.1	32.1057	68.3985	44.969	0.608683	-0.716238	4.24345e-18	8.5994e-17	96189366	96190219	processed_pseudogene	HGNC:45204
AC114752.2	chr2	ENSG00000238201.1	51.9243	29.1234	54.4922	2.0452	1.03224	4.24192e-18	8.5994e-17	64338067	64341647	lncRNA
MCOLN1	chr19	ENSG00000090674.16	1724.53	1179.89	1655.83	1.49585	0.58097	4.29841e-18	8.70026e-17	7522624	7534009	protein_coding	HGNC:13356
SDC2	chr8	ENSG00000169439.12	73.3346	74.2491	41.3554	0.519945	-0.943568	4.3049e-18	8.70287e-17	96493813	96611790	protein_coding	HGNC:10659
MIR9-3HG	chr15	ENSG00000255571.9	236.8	171.122	228.435	1.39737	0.482715	4.37977e-18	8.84354e-17	89361579	89398487	lncRNA	HGNC:27388
AL139220.2	chr1	ENSG00000230615.7	134.9	65.7192	123.382	2.18383	1.12686	4.80893e-18	9.6984e-17	44030437	44115913	lncRNA
TPRG1	chr3	ENSG00000188001.10	68.5037	24.5122	38.6969	1.68193	0.750115	4.82365e-18	9.71638e-17	188947214	189325304	protein_coding	HGNC:24759
SLC20A2	chr8	ENSG00000168575.10	356.459	406.829	355.755	0.853352	-0.228787	4.89553e-18	9.84931e-17	42416475	42541926	protein_coding	HGNC:10947
AC018638.7	chr7	ENSG00000271553.1	55.7564	64.2958	46.1124	0.674378	-0.568371	4.91318e-18	9.87296e-17	128667043	128668156	lncRNA
SELENOK	chr3	ENSG00000113811.11	1065.22	744.15	1027.41	1.4791	0.564721	4.93536e-18	9.90564e-17	53884417	53891962	protein_coding	HGNC:30394
APBB1	chr11	ENSG00000166313.19	1378.61	1883.58	1465.48	0.744833	-0.425011	4.95227e-18	9.92768e-17	6395124	6419414	protein_coding	HGNC:581
TSPAN13	chr7	ENSG00000106537.8	392.484	854.125	582.933	0.638955	-0.646214	5.08014e-18	1.01718e-16	16753755	16784536	protein_coding	HGNC:21643
VPREB3	chr22	ENSG00000128218.8	219.415	608.086	361.043	0.549862	-0.862859	5.21473e-18	1.04288e-16	23752743	23754425	protein_coding	HGNC:12710
C3AR1	chr12	ENSG00000171860.5	1404.8	933.001	1382.12	1.55355	0.635571	5.31149e-18	1.06097e-16	8056844	8066359	protein_coding	HGNC:1319
TSPAN5	chr4	ENSG00000168785.8	1409.17	888.8	1377.1	1.70377	0.76873	5.4414e-18	1.08562e-16	98470367	98658611	protein_coding	HGNC:17753
CNR2	chr1	ENSG00000188822.8	668.791	983.56	744.132	0.723449	-0.467036	5.75645e-18	1.14711e-16	23870515	23913362	protein_coding	HGNC:2160
USP21	chr1	ENSG00000143258.16	1070.92	1137.61	1020.88	0.879502	-0.185241	5.85679e-18	1.16572e-16	161159450	161165723	protein_coding	HGNC:12620
ARHGAP27P1-BPTFP1-KPNA2P3	chr17	ENSG00000215769.8	1164.58	886.959	1051.32	1.21615	0.282322	6.25241e-18	1.24298e-16	64749663	64781707	lncRNA	HGNC:52873
PCSK5	chr9	ENSG00000099139.14	296.088	369.833	291.373	0.756383	-0.402811	6.40765e-18	1.27233e-16	75890644	76362975	protein_coding	HGNC:8747
L3MBTL2-AS1	chr22	ENSG00000235513.2	70.469	57.2022	78.5446	1.43185	0.517885	6.56204e-18	1.30145e-16	41207592	41228500	lncRNA	HGNC:40847
VPS9D1	chr16	ENSG00000075399.14	2393.14	1667.96	2254.53	1.4104	0.496107	6.92014e-18	1.37084e-16	89707134	89720898	protein_coding	HGNC:13526
CLCC1	chr1	ENSG00000121940.15	618.595	682.96	593.597	0.849979	-0.234502	7.15854e-18	1.41478e-16	108929508	108963457	protein_coding	HGNC:29675
CDKN2D	chr19	ENSG00000129355.7	4494.75	3004.65	3997.5	1.39769	0.483045	7.15885e-18	1.41478e-16	10566460	10569059	protein_coding	HGNC:1790
LYPD2	chr8	ENSG00000197353.4	160.272	71.3329	131.822	2.15126	1.10518	7.48363e-18	1.47722e-16	142750150	142752532	protein_coding	HGNC:25215
GSTO1	chr10	ENSG00000148834.13	1995.21	1525.93	1924.35	1.31604	0.396199	7.71129e-18	1.52037e-16	104235356	104267459	protein_coding	HGNC:13312
ALDH8A1	chr6	ENSG00000118514.14	36.734	46.8621	30.8903	0.616679	-0.697409	7.74425e-18	1.52507e-16	134917393	134950115	protein_coding	HGNC:15471
ATL2	chr2	ENSG00000119787.14	684.468	826.63	687.181	0.805788	-0.311528	7.86085e-18	1.54511e-16	38293954	38377285	protein_coding	HGNC:24047
COPDA1	chr14	ENSG00000253364.2	30.6313	39.8621	21.1267	0.477277	-1.0671	7.8645e-18	1.54511e-16	105647924	105649057	lncRNA	HGNC:53171
HNRNPH1	chr5	ENSG00000169045.17	9438.88	10808.3	9372.74	0.84518	-0.24267	7.9492e-18	1.55993e-16	179614178	179634784	protein_coding	HGNC:5041
CMBL	chr5	ENSG00000164237.9	53.1882	27.9581	56.9052	2.35328	1.23467	7.97903e-18	1.56395e-16	10275875	10307902	protein_coding	HGNC:25090
GAB3	chrX	ENSG00000160219.12	2257.93	1682.64	2007.48	1.22939	0.297945	8.04377e-18	1.57479e-16	154675249	154751583	protein_coding	HGNC:17515
DPEP3	chr16	ENSG00000141096.6	224.307	196.6	136.256	0.649676	-0.622208	8.60884e-18	1.68345e-16	67975663	67980549	protein_coding	HGNC:23029
MYLK	chr3	ENSG00000065534.18	327.302	258.237	403.107	1.71608	0.779113	8.99675e-18	1.75725e-16	123610049	123884331	protein_coding	HGNC:7590
HCAR2	chr12	ENSG00000182782.8	3408	1861.74	2827.76	1.61568	0.692142	9.10505e-18	1.77633e-16	122701293	122703357	protein_coding	HGNC:24827
MIRLET7BHG	chr22	ENSG00000197182.14	205.634	161.05	119.162	0.707755	-0.498677	9.15549e-18	1.78409e-16	46053869	46113928	lncRNA	HGNC:37189
EPS8	chr12	ENSG00000151491.14	95.6144	73.8416	105.359	1.5056	0.590338	9.66357e-18	1.88091e-16	15620134	15882329	protein_coding	HGNC:3420
ZNF609	chr15	ENSG00000180357.9	1446.5	1715.65	1441.87	0.814791	-0.295498	9.70415e-18	1.88662e-16	64460742	64686068	protein_coding	HGNC:29003
CHD7	chr8	ENSG00000171316.12	883.408	1077.52	872.127	0.781787	-0.355152	9.95919e-18	1.93396e-16	60678740	60868028	protein_coding	HGNC:20626
CRTC1	chr19	ENSG00000105662.16	1465.11	1660.87	1466.75	0.864829	-0.209513	1.01924e-17	1.97695e-16	18683678	18782333	protein_coding	HGNC:16062
F2RL3	chr19	ENSG00000127533.4	68.5377	57.079	91.0067	1.74534	0.803511	1.02657e-17	1.9888e-16	16888999	16892606	protein_coding	HGNC:3540
WDR97	chr8	ENSG00000179698.14	118.654	90.4678	123.274	1.42507	0.511028	1.02773e-17	1.9888e-16	144107726	144118328	protein_coding	HGNC:26959
C11orf95	chr11	ENSG00000188070.9	225.687	344.192	285.625	0.80325	-0.31608	1.04643e-17	2.02265e-16	63759892	63768775	protein_coding	HGNC:28449
SYVN1	chr11	ENSG00000162298.18	1563.05	1875.38	1625.39	0.844515	-0.243805	1.09283e-17	2.10991e-16	65121780	65134533	protein_coding	HGNC:20738
DCAF4L1	chr4	ENSG00000182308.7	36.295	46.3884	31.1695	0.626503	-0.674607	1.11741e-17	2.15488e-16	41981756	41986465	protein_coding	HGNC:27723
LINC02361	chr12	ENSG00000256576.2	285.332	344.035	279.119	0.785016	-0.349206	1.12302e-17	2.16321e-16	132186735	132189695	lncRNA	HGNC:53283
AC136475.9	chr11	ENSG00000270972.1	190.225	64.8957	143.195	2.36074	1.23924	1.15273e-17	2.21788e-16	333192	333688	lncRNA
TTC16	chr9	ENSG00000167094.16	670.516	451.112	670.939	1.58784	0.667067	1.2151e-17	2.3352e-16	127716079	127731590	protein_coding	HGNC:26536
STMP1	chr7	ENSG00000243317.8	1921.1	1503.46	1984.16	1.38229	0.467056	1.22326e-17	2.34819e-16	135662496	135693418	protein_coding	HGNC:41909
ARHGAP24	chr4	ENSG00000138639.18	264.582	314.13	238.186	0.720501	-0.472928	1.23071e-17	2.35977e-16	85475150	86002668	protein_coding	HGNC:25361
WDR27	chr6	ENSG00000184465.16	276.814	352.601	287.563	0.786016	-0.347369	1.24411e-17	2.38275e-16	169457212	169702067	protein_coding	HGNC:21248
ST7	chr7	ENSG00000004866.20	186.441	153.766	188.062	1.26432	0.338366	1.26097e-17	2.41228e-16	116953238	117230103	protein_coding	HGNC:11351
XPNPEP1	chr10	ENSG00000108039.18	1255.1	1135.56	1302.26	1.17285	0.230019	1.31685e-17	2.51629e-16	109864766	109923553	protein_coding	HGNC:12822
SEZ6L	chr22	ENSG00000100095.19	62.1562	44.6183	65.0065	1.56218	0.643558	1.33422e-17	2.54369e-16	26169462	26383597	protein_coding	HGNC:10763
ANKRD9	chr14	ENSG00000156381.9	526.356	268.013	439.793	1.84144	0.880832	1.33411e-17	2.54369e-16	102501767	102509799	protein_coding	HGNC:20096
TCL1A	chr14	ENSG00000100721.11	1460.39	4379.31	2567.6	0.54034	-0.888061	1.35504e-17	2.58043e-16	95709947	95714196	protein_coding	HGNC:11648
EPHX4	chr1	ENSG00000172031.7	25.5577	22.6452	42.1539	2.04457	1.03179	1.40261e-17	2.66799e-16	92029985	92063538	protein_coding	HGNC:23758
PDZD11	chrX	ENSG00000120509.10	299.352	264.553	310.557	1.20851	0.273228	1.42425e-17	2.70608e-16	70286595	70290514	protein_coding	HGNC:28034
ZNF608	chr5	ENSG00000168916.15	61.6557	94.5743	58.8455	0.581333	-0.782562	1.43528e-17	2.72393e-16	124636913	124748807	protein_coding	HGNC:29238
SLC6A8	chrX	ENSG00000130821.16	1946.68	907.335	1676.08	2.22939	1.15665	1.47033e-17	2.7873e-16	153687926	153696588	protein_coding	HGNC:11055
H2AJ	chr12	ENSG00000246705.4	761.036	554.634	721.094	1.3752	0.459642	1.49353e-17	2.82808e-16	14774383	14778002	protein_coding	HGNC:14456
BCL2A1	chr15	ENSG00000140379.8	1001.46	525.571	937.422	1.89982	0.925863	1.49525e-17	2.82813e-16	79960892	79971196	protein_coding	HGNC:991
CNN3	chr1	ENSG00000117519.16	47.9868	84.1035	54.9438	0.602185	-0.731721	1.50011e-17	2.83413e-16	94896949	94927223	protein_coding	HGNC:2157
ZNF318	chr6	ENSG00000171467.16	1095.14	1369.06	1156.45	0.822865	-0.281273	1.52271e-17	2.87358e-16	43307134	43369647	protein_coding	HGNC:13578
LOXL3	chr2	ENSG00000115318.12	367.289	240.412	315.16	1.36467	0.448551	1.63132e-17	3.07508e-16	74532258	74555690	protein_coding	HGNC:13869
RAB6B	chr3	ENSG00000154917.11	111.373	54.2987	92.8496	1.88632	0.915572	1.67413e-17	3.15222e-16	133824235	133895882	protein_coding	HGNC:14902
IL10	chr1	ENSG00000136634.7	19.375	10.6558	19.8023	2.0024	1.00173	1.69533e-17	3.18856e-16	206767602	206774541	protein_coding	HGNC:5962
HAVCR2	chr5	ENSG00000135077.9	953.281	778.701	964.693	1.27874	0.354718	1.72111e-17	3.23341e-16	157085832	157142869	protein_coding	HGNC:18437
PFKM	chr12	ENSG00000152556.17	276.456	297.282	252.751	0.822639	-0.281669	1.82628e-17	3.42713e-16	48105139	48146404	protein_coding	HGNC:8877
AGAP1	chr2	ENSG00000157985.19	327.393	208.772	315.794	1.61177	0.688646	1.83054e-17	3.43129e-16	235494043	236131800	protein_coding	HGNC:16922
MS4A1	chr11	ENSG00000156738.17	4299.62	10128	6264.77	0.573898	-0.801135	1.83792e-17	3.44127e-16	60455752	60470760	protein_coding	HGNC:7315
GPR153	chr1	ENSG00000158292.7	178.64	102.43	160.631	1.67475	0.743942	1.90461e-17	3.56215e-16	6247353	6261098	protein_coding	HGNC:23618
HBM	chr16	ENSG00000206177.7	5265.2	2288.67	4546.34	2.3106	1.20827	2.20407e-17	4.11763e-16	153892	166764	protein_coding	HGNC:4826
LIG1	chr19	ENSG00000105486.14	1042.51	1221.91	1047.88	0.835119	-0.259947	2.28201e-17	4.25847e-16	48115445	48170603	protein_coding	HGNC:6598
PHLDA3	chr1	ENSG00000174307.7	29.8222	10.2707	17.2683	1.7814	0.833011	2.49062e-17	4.64259e-16	201464278	201469237	protein_coding	HGNC:8934
VAV2	chr9	ENSG00000160293.17	686.748	914.294	735.158	0.776715	-0.364542	2.50787e-17	4.66956e-16	133761894	133992604	protein_coding	HGNC:12658
TSPAN3	chr15	ENSG00000140391.15	927.713	1354.48	1085.54	0.775688	-0.366452	2.51766e-17	4.68158e-16	77041404	77083984	protein_coding	HGNC:17752
CLIC1	chr6	ENSG00000213719.8	16725.6	12108.7	15370.6	1.31764	0.397955	2.51992e-17	4.68158e-16	31730581	31739763	protein_coding	HGNC:2062
CA6	chr1	ENSG00000131686.15	29.827	65.326	34.6225	0.467694	-1.09636	2.55112e-17	4.73428e-16	8945867	8975092	protein_coding	HGNC:1380
UQCR11	chr19	ENSG00000127540.12	1874.31	1339.18	1805.39	1.43681	0.522873	2.66325e-17	4.93689e-16	1597169	1605473	protein_coding	HGNC:30862
LINC01550	chr14	ENSG00000246223.9	226.794	364.64	264.671	0.687495	-0.540579	2.76668e-17	5.12294e-16	97924637	97978124	lncRNA	HGNC:20111
TLR10	chr4	ENSG00000174123.11	607.212	925.514	677.127	0.69089	-0.533472	2.80145e-17	5.18161e-16	38772238	38782990	protein_coding	HGNC:15634
HSF4	chr16	ENSG00000102878.16	168.422	112.341	144.583	1.33324	0.414938	2.8669e-17	5.2968e-16	67164681	67169945	protein_coding	HGNC:5227
LINC02615	chr4	ENSG00000251432.7	31.3691	44.5549	31.1389	0.661291	-0.596643	2.90287e-17	5.35735e-16	128292751	128519398	lncRNA	HGNC:53402
SPTB	chr14	ENSG00000070182.21	578.085	303.262	508.941	1.88237	0.912552	2.93194e-17	5.40503e-16	64746283	64879907	protein_coding	HGNC:11274
AOC2	chr17	ENSG00000131480.9	902.136	586.78	813.702	1.44751	0.533576	2.9564e-17	5.44414e-16	42844580	42850707	protein_coding	HGNC:549
POP4	chr19	ENSG00000105171.10	882.628	799.85	899.857	1.14966	0.201212	3.07567e-17	5.65754e-16	29606283	29617237	protein_coding	HGNC:30081
STX1A	chr7	ENSG00000106089.12	137.185	123.817	153.423	1.2821	0.358512	3.09734e-17	5.69115e-16	73699206	73719672	protein_coding	HGNC:11433
SOX6	chr11	ENSG00000110693.18	33.2815	12.9331	27.4113	2.55313	1.35227	3.10673e-17	5.70214e-16	15966449	16739591	protein_coding	HGNC:16421
SIPA1L3	chr19	ENSG00000105738.11	915.052	1336.46	1081.66	0.782829	-0.353231	3.14713e-17	5.76996e-16	37907208	38208369	protein_coding	HGNC:23801
CRAT	chr9	ENSG00000095321.17	955.536	698.483	990.265	1.51764	0.601828	3.23171e-17	5.91856e-16	129094794	129111189	protein_coding	HGNC:2342
OLR1	chr12	ENSG00000173391.9	124.376	28.2346	82.1087	3.30074	1.72279	3.2516e-17	5.94847e-16	10158301	10172138	protein_coding	HGNC:8133
SDSL	chr12	ENSG00000139410.15	94.1326	62.1933	94.388	1.62699	0.702209	3.27255e-17	5.98026e-16	113422380	113438276	protein_coding	HGNC:30404
ESPN	chr1	ENSG00000187017.17	695.35	309.817	615.004	2.38408	1.25343	3.34224e-17	6.10095e-16	6424776	6461367	protein_coding	HGNC:13281
LINC01355	chr1	ENSG00000261326.4	205.989	263.408	212.626	0.777829	-0.362475	3.53255e-17	6.44132e-16	23281307	23287488	lncRNA	HGNC:50584
FBXO9	chr6	ENSG00000112146.16	3482.08	2578.7	3522.52	1.4535	0.539527	3.80586e-17	6.93213e-16	53051991	53100873	protein_coding	HGNC:13588
RGL3	chr19	ENSG00000205517.12	46.4995	43.0162	26.7574	0.574662	-0.799213	3.86044e-17	7.02391e-16	11384341	11419342	protein_coding	HGNC:30282
ATP5F1E	chr20	ENSG00000124172.10	3940.58	2645.75	3770.25	1.51487	0.599195	3.86502e-17	7.0246e-16	59025475	59032345	protein_coding	HGNC:838
CDC42BPG	chr11	ENSG00000171219.9	229.576	280.678	229.827	0.787505	-0.344638	3.92029e-17	7.11733e-16	64823052	64844653	protein_coding	HGNC:29829
AL109955.1	chr20	ENSG00000218018.3	520.691	334.72	520.681	1.72439	0.786085	3.95576e-17	7.17393e-16	57377140	57393062	lncRNA
SORD	chr15	ENSG00000140263.14	552.875	606.042	476.702	0.759385	-0.397096	4.17599e-17	7.56514e-16	45023181	45077185	protein_coding	HGNC:11184
DHCR24	chr1	ENSG00000116133.13	320.616	282.688	383.567	1.42982	0.515837	4.30521e-17	7.79079e-16	54849627	54887195	protein_coding	HGNC:2859
SCN3A	chr2	ENSG00000153253.18	65.7194	165.317	92.2055	0.497803	-1.00635	4.42017e-17	7.9902e-16	165087522	165204067	protein_coding	HGNC:10590
AC097634.1	chr3	ENSG00000270562.1	62.1103	78.9457	57.6121	0.69122	-0.532782	4.43239e-17	8.00364e-16	71584943	71587409	lncRNA
RBBP8	chr18	ENSG00000101773.19	296.697	252.993	335.541	1.37992	0.46459	4.50606e-17	8.12791e-16	22798261	23026488	protein_coding	HGNC:9891
VSIG4	chrX	ENSG00000155659.15	100.032	44.9828	71.9344	1.73802	0.797446	4.63557e-17	8.34352e-16	66021738	66040125	protein_coding	HGNC:17032
AMN	chr14	ENSG00000166126.10	67.248	111.24	79.0648	0.669423	-0.57901	4.6338e-17	8.34352e-16	102922656	102933596	protein_coding	HGNC:14604
C9orf40	chr9	ENSG00000135045.7	329.31	292.974	351.107	1.23537	0.304941	4.82849e-17	8.68144e-16	74946583	74952912	protein_coding	HGNC:23433
HYAL3	chr3	ENSG00000186792.17	140.916	102.121	142.768	1.46511	0.55101	4.92008e-17	8.83661e-16	50292831	50299405	protein_coding	HGNC:5322
ARHGEF12	chr11	ENSG00000196914.9	793.552	552.6	805.238	1.56913	0.649962	5.23408e-17	9.39049e-16	120336413	120489937	protein_coding	HGNC:14193
ICAM1	chr19	ENSG00000090339.9	1848.87	1190.53	1637.46	1.44601	0.53208	5.30888e-17	9.5145e-16	10271093	10286615	protein_coding	HGNC:5344
MKRN1	chr7	ENSG00000133606.11	12910.6	8825.42	12658.6	1.54181	0.624629	5.33552e-17	9.55201e-16	140453033	140479536	protein_coding	HGNC:7112
DNAJC6	chr1	ENSG00000116675.16	38.4679	21.0498	33.6525	1.73243	0.7928	5.49292e-17	9.82329e-16	65248219	65415871	protein_coding	HGNC:15469
PRRC2B	chr9	ENSG00000130723.20	6063.37	7389.3	6350	0.836958	-0.256772	5.59983e-17	1.00038e-15	131373636	131500197	protein_coding	HGNC:28121
AC027682.4	chr16	ENSG00000261386.2	25.5688	35.8318	26.0536	0.688933	-0.537564	5.74871e-17	1.02588e-15	67549214	67563958	lncRNA
PCBD1	chr10	ENSG00000166228.9	219.826	175.453	212.263	1.2505	0.322507	5.83162e-17	1.03957e-15	70882280	70888565	protein_coding	HGNC:8646
TRAV10	chr14	ENSG00000211784.2	61.2453	79.8237	56.5825	0.66173	-0.595686	6.23768e-17	1.11077e-15	21825472	21826075	TR_V_gene	HGNC:12103
NKG7	chr19	ENSG00000105374.10	12476.6	9114.19	13500.5	1.56946	0.650269	6.32322e-17	1.12481e-15	51371606	51372701	protein_coding	HGNC:7830
PTPRK	chr6	ENSG00000152894.14	87.9699	254.823	156.611	0.56749	-0.817334	6.52961e-17	1.16029e-15	127968779	128520674	protein_coding	HGNC:9674
LTN1	chr21	ENSG00000198862.14	1669.84	1463.82	1920.42	1.36428	0.448142	6.74848e-17	1.19791e-15	28928144	28992956	protein_coding	HGNC:13082
AC090948.4	chr3	ENSG00000287377.1	47.6247	62.7351	48.4239	0.737083	-0.4401	6.92745e-17	1.22837e-15	16361348	16370398	lncRNA
ANO8	chr19	ENSG00000074855.11	701.816	618.246	732.775	1.21781	0.28429	7.47385e-17	1.32386e-15	17323223	17334855	protein_coding	HGNC:29329
EGLN3	chr14	ENSG00000129521.14	84.887	70.1067	95.0485	1.42394	0.509884	7.67882e-17	1.35873e-15	33924227	34462774	protein_coding	HGNC:14661
G0S2	chr1	ENSG00000123689.6	137.737	78.2	159.873	2.07995	1.05655	8.24361e-17	1.45712e-15	209675412	209676390	protein_coding	HGNC:30229
SCN1B	chr19	ENSG00000105711.12	260.43	158.651	232.079	1.56892	0.649771	8.57774e-17	1.51459e-15	35030470	35040449	protein_coding	HGNC:10586
SYTL4	chrX	ENSG00000102362.15	40.0049	33.3263	54.8311	1.82864	0.870772	8.82963e-17	1.55742e-15	100674491	100732123	protein_coding	HGNC:15588
PLCG1	chr20	ENSG00000124181.14	4276.25	5593.7	4645.08	0.803069	-0.316405	8.99407e-17	1.58476e-15	41136960	41196801	protein_coding	HGNC:9065
DOCK6	chr19	ENSG00000130158.14	33.125	33.5203	23.1354	0.638981	-0.646156	9.0989e-17	1.60154e-15	11199295	11262524	protein_coding	HGNC:19189
MIR3945HG	chr4	ENSG00000251230.6	192.086	107.159	185.563	1.8699	0.902958	9.43489e-17	1.65894e-15	184844554	184855751	lncRNA	HGNC:52002
ABHD17B	chr9	ENSG00000107362.13	561.598	706.84	637.349	0.886077	-0.174496	9.61877e-17	1.68949e-15	71862452	71910931	protein_coding	HGNC:24278
AC007406.5	chr12	ENSG00000261799.1	420.853	442.041	387.294	0.857102	-0.222461	9.68848e-17	1.69995e-15	273954	277123	lncRNA
URB1	chr21	ENSG00000142207.7	931.114	1014.31	1212.91	1.23487	0.304356	9.83871e-17	1.72451e-15	32311018	32393012	protein_coding	HGNC:17344
AC010615.2	chr19	ENSG00000268119.6	36.6722	23.4031	56.0286	2.49216	1.3174	9.90698e-17	1.73465e-15	21444241	21463908	lncRNA
DDO	chr6	ENSG00000203797.10	28.6456	9.21199	17.9318	2.01493	1.01073	1.0117e-16	1.76958e-15	110391771	110415575	protein_coding	HGNC:2727
SP140L	chr2	ENSG00000185404.16	1424.91	1754.22	1527.82	0.847871	-0.238084	1.03404e-16	1.80677e-15	230327184	230403732	protein_coding	HGNC:25105
RAB20	chr13	ENSG00000139832.5	745.149	487.082	761.844	1.67268	0.742161	1.06113e-16	1.85217e-15	110523066	110561722	protein_coding	HGNC:18260
NRXN2	chr11	ENSG00000110076.19	33.7407	21.801	35.5066	1.7631	0.818116	1.10491e-16	1.92657e-15	64606174	64723197	protein_coding	HGNC:8009
IGF2BP2	chr3	ENSG00000073792.15	808.413	469.861	810.756	1.93757	0.954246	1.10977e-16	1.93303e-15	185643739	185825056	protein_coding	HGNC:28867
MIR4539	chr14	ENSG00000265612.1	169.754	449.629	282.484	0.5846	-0.774479	1.12078e-16	1.95017e-15	105857513	105857572	miRNA	HGNC:41546
FCRL6	chr1	ENSG00000181036.14	1491.37	921.909	1492.43	1.71805	0.780771	1.14282e-16	1.98646e-15	159800511	159816257	protein_coding	HGNC:31910
NRF1	chr7	ENSG00000106459.15	946.534	1023.2	935.763	0.90023	-0.151634	1.14978e-16	1.99648e-15	129611720	129757082	protein_coding	HGNC:7996
GGT1	chr22	ENSG00000100031.19	67.8082	38.0469	56.085	1.59481	0.673384	1.15177e-16	1.99761e-15	24594811	24629005	protein_coding	HGNC:4250
GEMIN4	chr17	ENSG00000179409.11	553.96	738.94	630.647	0.827709	-0.272805	1.15281e-16	1.99761e-15	744421	753999	protein_coding	HGNC:15717
CYB561	chr17	ENSG00000008283.16	1248.65	878.545	1065.58	1.25185	0.324066	1.26678e-16	2.19283e-15	63432304	63446354	protein_coding	HGNC:2571
ACP2	chr11	ENSG00000134575.13	689.48	569.762	703.904	1.26907	0.343771	1.33086e-16	2.30138e-15	47239302	47248906	polymorphic_pseudogene	HGNC:123
LINC002481	chr4	ENSG00000246526.2	323.102	213.141	294.931	1.44875	0.534813	1.39197e-16	2.40456e-15	6687448	6690519	lncRNA	HGNC:27958
WDR33	chr2	ENSG00000136709.12	2590.56	2802.56	2542.94	0.890637	-0.16709	1.43399e-16	2.4746e-15	127701027	127811187	protein_coding	HGNC:25651
ARID1B	chr6	ENSG00000049618.23	1632.98	2045.55	1744.01	0.83054	-0.267878	1.51248e-16	2.60736e-15	156776020	157210779	protein_coding	HGNC:18040
MATN1-AS1	chr1	ENSG00000186056.10	147.298	183.349	143.5	0.751628	-0.411909	1.5357e-16	2.64466e-15	30718504	30726827	lncRNA	HGNC:40364
FRMD3	chr9	ENSG00000172159.16	204.186	131.083	214.372	1.70151	0.766814	1.5548e-16	2.6748e-15	83242990	83538546	protein_coding	HGNC:24125
EP400	chr12	ENSG00000183495.14	1687.26	1977.68	1700.13	0.837835	-0.255263	1.56557e-16	2.69056e-15	131949942	132080460	protein_coding	HGNC:11958
POLN	chr4	ENSG00000130997.16	17.853	19.9784	14.2111	0.659865	-0.599758	1.6146e-16	2.77197e-15	2071918	2242121	protein_coding	HGNC:18870
SLAMF7	chr1	ENSG00000026751.17	2575.84	2207.98	2977.06	1.40284	0.488349	1.66584e-16	2.85702e-15	160739057	160754821	protein_coding	HGNC:21394
MX2	chr21	ENSG00000183486.13	12375.6	8222.65	12441.8	1.56713	0.648127	1.6972e-16	2.90782e-15	41361999	41409393	protein_coding	HGNC:7533
PLEKHN1	chr1	ENSG00000187583.11	50.7178	35.0904	47.7966	1.41734	0.503189	1.73519e-16	2.96986e-15	966482	975865	protein_coding	HGNC:25284
C14orf132	chr14	ENSG00000227051.6	67.8036	51.7661	28.4921	0.499618	-1.0011	1.87697e-16	3.20925e-15	96039324	96093889	protein_coding	HGNC:20346
GGA2	chr16	ENSG00000103365.15	3605.26	4523.3	3978.93	0.860345	-0.217013	1.89902e-16	3.24364e-15	23463542	23521995	protein_coding	HGNC:16064
ADAM23	chr2	ENSG00000114948.13	66.331	64.595	39.8912	0.571552	-0.807043	1.92479e-16	3.28431e-15	206443532	206621127	protein_coding	HGNC:202
NR1H3	chr11	ENSG00000025434.19	249.678	181.761	223.42	1.2703	0.345169	2.08333e-16	3.55121e-15	47248300	47269033	protein_coding	HGNC:7966
QRSL1	chr6	ENSG00000130348.11	642.791	924.638	768.371	0.807296	-0.30883	2.11622e-16	3.60359e-15	106629578	106668417	protein_coding	HGNC:21020
ST6GAL1	chr3	ENSG00000073849.15	6238.54	8430.08	7239.12	0.835259	-0.259705	2.23783e-16	3.80682e-15	186930502	187078553	protein_coding	HGNC:10860
WDFY3-AS2	chr4	ENSG00000180769.10	45.1553	25.2938	39.1661	1.63501	0.709303	2.25632e-16	3.83437e-15	84965534	85011277	lncRNA	HGNC:21603
SAMD14	chr17	ENSG00000167100.14	205.084	115.365	198.14	1.94257	0.957967	2.25897e-16	3.83497e-15	50110040	50129882	protein_coding	HGNC:27312
CARD6	chr5	ENSG00000132357.14	1141.95	829.359	1080.65	1.35386	0.437077	2.34479e-16	3.97665e-15	40841308	40860175	protein_coding	HGNC:16394
ZNF683	chr1	ENSG00000176083.17	888.132	743.886	1533.32	2.19136	1.13183	2.43415e-16	4.12401e-15	26361634	26374522	protein_coding	HGNC:28495
TNFRSF18	chr1	ENSG00000186891.14	346.511	237.793	342.114	1.52568	0.609454	2.48152e-16	4.20001e-15	1203508	1206592	protein_coding	HGNC:11914
LY6G5C	chr6	ENSG00000204428.12	115.345	86.057	112.673	1.38311	0.467912	2.56047e-16	4.32926e-15	31676684	31684040	protein_coding	HGNC:13932
AC067930.4	chr8	ENSG00000255050.1	227.368	145.198	199.446	1.43417	0.520214	2.68753e-16	4.53951e-15	143573490	143577397	lncRNA
JAG2	chr14	ENSG00000184916.9	59.1447	45.5731	65.4391	1.50844	0.593058	2.71154e-16	4.57545e-15	105140982	105168824	protein_coding	HGNC:6189
ADAMTS17	chr15	ENSG00000140470.14	58.7785	79.4352	56.4871	0.66437	-0.589942	2.74633e-16	4.62948e-15	99971437	100342005	protein_coding	HGNC:17109
CHPT1	chr12	ENSG00000111666.11	2355.7	1382.79	2081.57	1.61084	0.687815	2.75582e-16	4.64082e-15	101696947	101744140	protein_coding	HGNC:17852
SLC25A34	chr1	ENSG00000162461.8	96.6564	77.3294	99.4723	1.33766	0.419713	2.85039e-16	4.79524e-15	15736258	15741392	protein_coding	HGNC:27653
KRT73-AS1	chr12	ENSG00000257495.5	56.8406	94.0358	55.3053	0.532189	-0.90999	2.93748e-16	4.9368e-15	52601467	52615305	lncRNA	HGNC:49607
PRDX4	chrX	ENSG00000123131.13	426.681	350.249	445.222	1.32589	0.406958	2.97575e-16	4.9961e-15	23664262	23686397	protein_coding	HGNC:17169
FP565260.1	chr21	ENSG00000275464.5	376.523	320.177	482.59	1.63492	0.709221	3.10843e-16	5.21363e-15	5130871	5154658	protein_coding
SNX9	chr6	ENSG00000130340.16	736.054	918.54	778.243	0.81982	-0.286622	3.20301e-16	5.36688e-15	157700387	157945077	protein_coding	HGNC:14973
HAGHL	chr16	ENSG00000103253.18	398.061	383.611	501.884	1.36758	0.451629	3.2633e-16	5.46243e-15	726936	735525	protein_coding	HGNC:14177
TMCC2	chr1	ENSG00000133069.17	1028.39	540.32	944.674	2.02641	1.01893	3.26861e-16	5.46586e-15	205227946	205285632	protein_coding	HGNC:24239
AC243772.2	chr1	ENSG00000233030.2	101.348	70.439	129.924	1.97182	0.97953	3.28025e-16	5.47984e-15	149785659	149793020	lncRNA
MRC2	chr17	ENSG00000011028.14	468.521	251.588	413.995	1.89191	0.91984	3.55608e-16	5.93472e-15	62627670	62693597	protein_coding	HGNC:16875
GNAO1	chr16	ENSG00000087258.15	140.93	79.5509	119.847	1.59083	0.669776	3.69241e-16	6.1561e-15	56191489	56357444	protein_coding	HGNC:4389
KLHL13	chrX	ENSG00000003096.14	18.4929	26.6215	18.2357	0.63431	-0.65674	3.85841e-16	6.42646e-15	117897813	118117340	protein_coding	HGNC:22931
CHTOP	chr1	ENSG00000160679.13	3883.88	3904.31	3676.77	0.931675	-0.102101	3.92241e-16	6.52656e-15	153633982	153646306	protein_coding	HGNC:24511
MMP8	chr11	ENSG00000118113.12	652.189	140.486	436.673	3.41237	1.77077	3.93565e-16	6.5421e-15	102711796	102727050	protein_coding	HGNC:7175
GUK1	chr1	ENSG00000143774.16	18197.6	10954.2	17010.3	1.74301	0.801581	3.95754e-16	6.57195e-15	228139962	228148984	protein_coding	HGNC:4693
ZXDC	chr3	ENSG00000070476.15	1551.82	1576.82	1403.45	0.871804	-0.197924	3.97009e-16	6.58626e-15	126437601	126475891	protein_coding	HGNC:28160
RCAN3	chr1	ENSG00000117602.12	3431.61	4824.31	3750.79	0.743755	-0.427101	3.99412e-16	6.61749e-15	24502351	24541040	protein_coding	HGNC:3042
OLFM1	chr9	ENSG00000130558.19	169.354	96.1045	160.299	1.81431	0.859422	4.00277e-16	6.61749e-15	135075422	135121179	protein_coding	HGNC:17187
ZNF577	chr19	ENSG00000161551.14	185.884	294.945	220.859	0.712031	-0.489987	4.00473e-16	6.61749e-15	51804816	51890950	protein_coding	HGNC:28673
ZNF880	chr19	ENSG00000221923.9	206.875	271.387	222.536	0.790632	-0.338922	4.00291e-16	6.61749e-15	52369917	52385795	protein_coding	HGNC:37249
LOXL2	chr8	ENSG00000134013.16	83.2581	89.7367	70.8499	0.758911	-0.397998	4.03566e-16	6.66202e-15	23296897	23425328	protein_coding	HGNC:6666
PODN	chr1	ENSG00000174348.14	71.6609	49.1882	84.7467	1.85813	0.893853	4.09835e-16	6.75884e-15	53062052	53085501	protein_coding	HGNC:23174
TGFBR2	chr3	ENSG00000163513.19	11051.1	12398.6	10600.7	0.831649	-0.265954	4.2913e-16	7.07008e-15	30606601	30694142	protein_coding	HGNC:11773
NSUN5P1	chr7	ENSG00000223705.9	965.187	1206.11	974.038	0.779856	-0.358721	4.32634e-16	7.12081e-15	75410322	75416787	transcribed_unprocessed_pseudogene	HGNC:19146
MDM2	chr12	ENSG00000135679.25	2845.42	2883.09	2450.94	0.828088	-0.272144	4.34683e-16	7.14751e-15	68808177	68850686	protein_coding	HGNC:6973
RIOK3	chr18	ENSG00000101782.15	3544	2673.16	3683.28	1.45592	0.541928	4.49152e-16	7.37817e-15	23453287	23486603	protein_coding	HGNC:11451
C2	chr6	ENSG00000166278.15	91.9318	57.5519	104.54	1.87315	0.905467	4.55051e-16	7.46775e-15	31897785	31945672	protein_coding	HGNC:1248
TRPM6	chr9	ENSG00000119121.22	1066.66	662.103	928.081	1.48933	0.574662	4.6563e-16	7.62998e-15	74722495	74888094	protein_coding	HGNC:17995
LINC00665	chr19	ENSG00000232677.8	127.755	218.675	146.882	0.637178	-0.650232	4.65849e-16	7.62998e-15	36313067	36331770	lncRNA	HGNC:44323
LINC02631	chr2	ENSG00000237772.2	41.123	37.394	25.7283	0.641598	-0.640259	4.67582e-16	7.65089e-15	138601599	138617469	lncRNA	HGNC:54112
FLVCR1	chr1	ENSG00000162769.13	474.438	540.269	419.215	0.745638	-0.423452	4.82746e-16	7.89129e-15	212858275	212899363	protein_coding	HGNC:24682
BRD9	chr5	ENSG00000028310.18	1224.01	1298.24	1193.8	0.905343	-0.143463	4.85354e-16	7.92618e-15	850291	892801	protein_coding	HGNC:25818
LIX1-AS1	chr5	ENSG00000251513.2	45.8502	105.437	64.1168	0.552064	-0.857092	4.91993e-16	8.02678e-15	97089075	97437217	lncRNA	HGNC:52976
DNAJC4	chr11	ENSG00000110011.13	1973.26	1721.01	2042.54	1.22312	0.290567	5.10025e-16	8.31287e-15	64230278	64234286	protein_coding	HGNC:5271
MBTPS1	chr16	ENSG00000140943.17	2968.06	3313.45	3058.85	0.90964	-0.136632	5.20768e-16	8.47971e-15	84053761	84116942	protein_coding	HGNC:15456
SERF2	chr15	ENSG00000140264.19	16499	11976.9	16352.5	1.4714	0.557188	5.27812e-16	8.58605e-15	43777087	43802589	protein_coding	HGNC:10757
ADGRG1	chr16	ENSG00000205336.12	3288.88	2245.87	3468.25	1.64014	0.713817	5.53675e-16	8.99803e-15	57610652	57665580	protein_coding	HGNC:4512
C17orf99	chr17	ENSG00000187997.11	22.5275	11.014	20.4176	2.15621	1.1085	5.79777e-16	9.41308e-15	78146353	78166177	protein_coding	HGNC:34490
MIR4538	chr14	ENSG00000263413.2	71.3128	182.102	114.435	0.587587	-0.767126	5.81588e-16	9.43334e-15	105858165	105858242	miRNA	HGNC:41664
TRAV3	chr14	ENSG00000211777.2	124.007	164.775	116.664	0.653813	-0.61305	5.91453e-16	9.57526e-15	21723713	21724321	TR_V_gene	HGNC:12128
H2BC6	chr6	ENSG00000274290.2	117.76	87.476	129.726	1.56263	0.643972	5.91482e-16	9.57526e-15	26172059	26184655	protein_coding	HGNC:4753
CFAP44	chr3	ENSG00000206530.11	238.41	289.821	230.75	0.767727	-0.381335	5.99867e-16	9.70162e-15	113286930	113441610	protein_coding	HGNC:25631
LINC02132	chr16	ENSG00000268804.1	27.8231	50.3752	35.147	0.66418	-0.590354	6.03511e-16	9.75113e-15	85935281	85936223	lncRNA	HGNC:52992
AL109615.4	chr6	ENSG00000287562.1	117.613	155.151	121.886	0.755017	-0.40542	6.12877e-16	9.89291e-15	44090787	44095585	lncRNA
NIPSNAP3B	chr9	ENSG00000165028.12	82.2613	119.477	85.8968	0.680095	-0.556191	6.66113e-16	1.07419e-14	104764129	104777764	protein_coding	HGNC:23641
BACH1-IT2	chr21	ENSG00000228817.4	33.9088	23.0594	31.659	1.44324	0.529308	7.44482e-16	1.19941e-14	29370497	29373709	lncRNA	HGNC:40007
UGT8	chr4	ENSG00000174607.11	27.468	66.4392	40.7509	0.559119	-0.838773	7.91233e-16	1.27351e-14	114598770	114678225	protein_coding	HGNC:12555
DACT1	chr14	ENSG00000165617.14	95.9051	175.246	101.303	0.53	-0.915935	7.92111e-16	1.27369e-14	58633967	58648321	protein_coding	HGNC:17748
ANO7L1	chr1	ENSG00000237276.8	78.8987	53.1216	89.1736	1.82369	0.86686	8.11529e-16	1.30366e-14	16215909	16228027	transcribed_unprocessed_pseudogene	HGNC:32248
TRERF1	chr6	ENSG00000124496.12	1959.87	2001.45	1736.86	0.848214	-0.2375	8.15621e-16	1.30898e-14	42224931	42452051	protein_coding	HGNC:18273
TIMM23	chr10	ENSG00000265354.4	636.013	580.839	668.332	1.17828	0.236684	8.18405e-16	1.31219e-14	45972489	46003742	protein_coding	HGNC:17312
SMOX	chr20	ENSG00000088826.18	1046.34	747.733	1199.01	1.81092	0.856723	8.27142e-16	1.32493e-14	4120980	4187747	protein_coding	HGNC:15862
LGR4	chr11	ENSG00000205213.14	26.1741	39.3635	26.2945	0.628442	-0.670148	8.80559e-16	1.40915e-14	27365961	27472790	protein_coding	HGNC:13299
AC109449.1	chr16	ENSG00000259940.2	55.7939	85.8326	65.9472	0.72914	-0.455732	8.91269e-16	1.42492e-14	27213308	27214993	lncRNA
AC008750.8	chr19	ENSG00000269403.1	92.8038	68.0015	105.639	1.64186	0.71533	9.07763e-16	1.44991e-14	51350373	51368099	protein_coding
NOS3	chr7	ENSG00000164867.11	121.041	156.791	120.581	0.731654	-0.450767	9.11277e-16	1.45413e-14	150991017	151014588	protein_coding	HGNC:7876
EZH1	chr17	ENSG00000108799.13	4217.76	4034.14	3662.97	0.89153	-0.165645	9.20712e-16	1.46779e-14	42700275	42745049	protein_coding	HGNC:3526
AC006230.1	chr4	ENSG00000287778.1	23.0133	54.763	30.6896	0.491482	-1.02479	9.24042e-16	1.4717e-14	11426874	11467802	lncRNA
LRRC75B	chr22	ENSG00000178026.13	42.7009	24.0915	35.7329	1.59197	0.670816	9.97924e-16	1.58786e-14	24585620	24593208	protein_coding	HGNC:33155
PRKCZ-AS1	chr1	ENSG00000182873.5	55.2577	60.3787	46.7226	0.745579	-0.423567	1.00764e-15	1.6018e-14	2181794	2184389	lncRNA	HGNC:40477
ARHGEF7	chr13	ENSG00000102606.18	1638.53	1906.51	1723.7	0.887607	-0.172006	1.04252e-15	1.65567e-14	111114559	111305737	protein_coding	HGNC:15607
PLCD1	chr3	ENSG00000187091.13	784.786	601.537	699.559	1.19122	0.252443	1.07541e-15	1.70628e-14	38007496	38029762	protein_coding	HGNC:9060
AC026333.3	chr12	ENSG00000256249.1	208.505	110.659	177.146	1.80045	0.848354	1.1026e-15	1.74777e-14	122687125	122715979	lncRNA
DICER1	chr14	ENSG00000100697.14	3390.84	3456.63	2840.24	0.796971	-0.3274	1.12796e-15	1.78628e-14	95086228	95158010	protein_coding	HGNC:17098
HP1BP3	chr1	ENSG00000127483.19	6305.49	7227.7	6480.51	0.87963	-0.185032	1.16556e-15	1.84408e-14	20740266	20787323	protein_coding	HGNC:24973
CTSC	chr11	ENSG00000109861.16	6127.57	4669.5	5650.18	1.24701	0.318476	1.16918e-15	1.84805e-14	88293592	88337761	protein_coding	HGNC:2528
SLC27A2	chr15	ENSG00000140284.11	45.089	33.881	49.097	1.53398	0.617283	1.22156e-15	1.92903e-14	50182196	50236385	protein_coding	HGNC:10996
KEL	chr7	ENSG00000197993.9	166.492	84.2144	144.447	2.03171	1.02269	1.27026e-15	2.00404e-14	142941114	142962363	protein_coding	HGNC:6308
MXI1	chr10	ENSG00000119950.21	2764.88	1510.09	2386.42	1.70797	0.772283	1.27468e-15	2.00912e-14	110207605	110287365	protein_coding	HGNC:7534
MVB12B	chr9	ENSG00000196814.15	568.429	440.19	567.112	1.33458	0.416385	1.29372e-15	2.03722e-14	126326829	126507041	protein_coding	HGNC:23368
SPTBN1	chr2	ENSG00000115306.16	2271.51	3582.91	2852.34	0.767652	-0.381476	1.29565e-15	2.03834e-14	54456317	54671446	protein_coding	HGNC:11275
ELMSAN1	chr14	ENSG00000156030.13	2144.57	2282.98	1966.6	0.841587	-0.248815	1.30151e-15	2.04564e-14	73715122	73790285	protein_coding	HGNC:19853
TMIE	chr3	ENSG00000181585.6	35.4469	52.6457	36.0392	0.643616	-0.635727	1.34061e-15	2.10511e-14	46694528	46710886	protein_coding	HGNC:30800
DACH1	chr13	ENSG00000276644.5	72.0222	91.7158	62.9666	0.636966	-0.650711	1.34475e-15	2.10963e-14	71437966	71867204	protein_coding	HGNC:2663
DMTN	chr8	ENSG00000158856.18	15812.5	8204.41	14098.5	2.01562	1.01122	1.39956e-15	2.19356e-14	22048995	22082527	protein_coding	HGNC:3382
AC131392.2	chr5	ENSG00000251158.1	75.9731	25.4718	52.0323	2.20808	1.14279	1.41423e-15	2.21448e-14	69898867	69903198	unprocessed_pseudogene
PNPLA7	chr9	ENSG00000130653.16	219.954	326.107	246.114	0.71991	-0.474112	1.47558e-15	2.30838e-14	137459952	137550402	protein_coding	HGNC:24768
IL12RB1	chr19	ENSG00000096996.16	2089.14	1736.44	2051.8	1.21346	0.27913	1.48335e-15	2.31837e-14	18058995	18098944	protein_coding	HGNC:5971
AL031777.1	chr6	ENSG00000217275.2	43.548	27.3989	45.3017	1.77028	0.823977	1.50776e-15	2.35433e-14	26202156	26202654	processed_pseudogene
RASSF4	chr10	ENSG00000107551.21	2541.24	1788.49	2201.99	1.26575	0.339997	1.51913e-15	2.36987e-14	44959407	44995891	protein_coding	HGNC:20793
SNX3	chr6	ENSG00000112335.15	4969.66	3872.68	4963.21	1.33651	0.418466	1.5621e-15	2.43464e-14	108211222	108261246	protein_coding	HGNC:11174
AC011477.1	chr19	ENSG00000267481.1	286.487	331.863	271.316	0.796182	-0.328829	1.57694e-15	2.45549e-14	19788755	19790531	lncRNA
ELMO3	chr16	ENSG00000102890.16	310.436	241.203	294.279	1.2566	0.329529	1.59698e-15	2.48438e-14	67199111	67204029	protein_coding	HGNC:17289
PTP4A2	chr1	ENSG00000184007.21	10084.3	9414.36	10296.2	1.11138	0.152352	1.64315e-15	2.55382e-14	31906421	31944856	protein_coding	HGNC:9635
CRLF3	chr17	ENSG00000176390.12	3621.72	4166.56	3663.72	0.859138	-0.219038	1.82343e-15	2.83139e-14	30769388	30824692	protein_coding	HGNC:17177
PLAAT5	chr11	ENSG00000168004.9	23.704	30.3928	18.0086	0.539502	-0.8903	1.82867e-15	2.8369e-14	63461404	63491194	protein_coding	HGNC:24978
ZMYND10	chr3	ENSG00000004838.14	80.5353	66.3251	88.1386	1.40199	0.487476	1.90185e-15	2.94505e-14	50341110	50345732	protein_coding	HGNC:19412
GPATCH1	chr19	ENSG00000076650.7	450.566	504.299	443.073	0.857444	-0.221886	1.90191e-15	2.94505e-14	33080899	33130542	protein_coding	HGNC:24658
LINC02422	chr12	ENSG00000255760.2	105.291	127.54	98.6599	0.740365	-0.433691	2.01595e-15	3.11877e-14	31876969	31959316	lncRNA	HGNC:53352
THOC7	chr3	ENSG00000163634.12	738.954	647.784	772.428	1.22772	0.295984	2.04877e-15	3.16661e-14	63833870	63863868	protein_coding	HGNC:29874
PYHIN1	chr1	ENSG00000163564.15	1462.77	1266.62	1612.58	1.3271	0.408276	2.07877e-15	3.21002e-14	158930796	158977059	protein_coding	HGNC:28894
COCH	chr14	ENSG00000100473.18	57.554	72.2994	44.9735	0.578756	-0.788972	2.1119e-15	3.25816e-14	30874514	30895065	protein_coding	HGNC:2180
CEACAM6	chr19	ENSG00000086548.9	248.841	57.5161	161.893	3.09546	1.63016	2.18668e-15	3.37013e-14	41750977	41772211	protein_coding	HGNC:1818
C10orf105	chr10	ENSG00000214688.6	532.324	441.683	330.903	0.711734	-0.490591	2.1885e-15	3.37013e-14	71711701	71737824	protein_coding	HGNC:20304
MS4A3	chr11	ENSG00000149516.14	356.135	138.572	279.503	2.16802	1.11638	2.19161e-15	3.37182e-14	60056587	60071115	protein_coding	HGNC:7317
AKAP1	chr17	ENSG00000121057.13	670.299	817.822	715.081	0.852634	-0.230001	2.19429e-15	3.37284e-14	57085092	57121346	protein_coding	HGNC:367
CDKL1	chr14	ENSG00000100490.9	139.192	124.795	162.396	1.35523	0.438539	2.27672e-15	3.49634e-14	50329404	50416461	protein_coding	HGNC:1781
SLC38A11	chr2	ENSG00000169507.9	34.0378	47.1122	24.0385	0.449692	-1.15299	2.30198e-15	3.53189e-14	164896186	164955525	protein_coding	HGNC:26836
LTBP3	chr11	ENSG00000168056.16	2452.69	3055.06	2356.16	0.741366	-0.431742	2.32631e-15	3.56594e-14	65538805	65558930	protein_coding	HGNC:6716
PFDN1	chr5	ENSG00000113068.10	816.237	748.281	854.308	1.16996	0.226455	2.32921e-15	3.56712e-14	140245035	140303113	protein_coding	HGNC:8866
NPR2	chr9	ENSG00000159899.14	79.6988	98.9365	78.1762	0.762754	-0.39071	2.34249e-15	3.58419e-14	35792154	35809732	protein_coding	HGNC:7944
LINC00334	chr21	ENSG00000182586.9	33.9989	26.8273	37.024	1.47067	0.556472	2.3591e-15	3.6063e-14	45234308	45264548	lncRNA	HGNC:16425
SAPCD1-AS1	chr6	ENSG00000235663.1	31.0851	15.5445	22.9004	1.56998	0.650742	2.40772e-15	3.67726e-14	31764310	31765588	lncRNA	HGNC:39824
GP5	chr3	ENSG00000178732.5	127.718	171.478	125.528	0.692494	-0.530126	2.4118e-15	3.68014e-14	194394821	194398354	protein_coding	HGNC:4443
PRKCA	chr17	ENSG00000154229.12	1015.34	1261.85	1011.05	0.76964	-0.377745	2.49258e-15	3.79994e-14	66302613	66810743	protein_coding	HGNC:9393
TBX21	chr17	ENSG00000073861.3	3115.18	2453.75	3441.22	1.47157	0.557359	2.55804e-15	3.89618e-14	47733236	47746122	protein_coding	HGNC:11599
ALDH6A1	chr14	ENSG00000119711.13	328.696	398.581	338.307	0.824092	-0.279122	2.57029e-15	3.91128e-14	74056847	74084492	protein_coding	HGNC:7179
SLC35D1	chr1	ENSG00000116704.8	702.302	942.186	800.344	0.826915	-0.274189	2.61536e-15	3.97625e-14	66999350	67054148	protein_coding	HGNC:20800
KCND1	chrX	ENSG00000102057.10	174.453	131.115	173.082	1.3703	0.454488	2.70167e-15	4.10375e-14	48961378	48971844	protein_coding	HGNC:6237
AC093495.1	chr3	ENSG00000228242.6	362.102	356.241	254.334	0.679316	-0.557846	2.70859e-15	4.11053e-14	14144637	14165978	lncRNA
AUH	chr9	ENSG00000148090.11	292.049	313.705	279.918	0.874607	-0.193294	2.72574e-15	4.13281e-14	91213815	91361913	protein_coding	HGNC:890
PITPNM3	chr17	ENSG00000091622.16	20.8208	25.6783	18.0901	0.65755	-0.604828	2.85914e-15	4.33115e-14	6451263	6556555	protein_coding	HGNC:21043
AC073869.1	chr2	ENSG00000152117.17	991.213	1126.49	974.989	0.844937	-0.243084	2.99231e-15	4.52878e-14	131492813	131521573	transcribed_processed_pseudogene
BCAS4	chr20	ENSG00000124243.17	696.552	1075.55	846.169	0.750857	-0.413391	3.01136e-15	4.55349e-14	50794894	50882676	protein_coding	HGNC:14367
BCL7A	chr12	ENSG00000110987.8	371.732	831.641	605.514	0.694331	-0.526305	3.07063e-15	4.63523e-14	122019422	122062044	protein_coding	HGNC:1004
ETFA	chr15	ENSG00000140374.16	1389.43	1258.31	1471	1.20495	0.268972	3.07095e-15	4.63523e-14	76215353	76311472	protein_coding	HGNC:3481
AC011511.5	chr19	ENSG00000267607.1	66.285	43.6276	64.0981	1.61864	0.694783	3.09136e-15	4.66182e-14	10285801	10289019	lncRNA
CD244	chr1	ENSG00000122223.13	1903.36	1518.46	1820.23	1.23182	0.300789	3.09995e-15	4.67058e-14	160830160	160862887	protein_coding	HGNC:18171
SIGLEC10	chr19	ENSG00000142512.15	4414.35	3856.32	2762.59	0.681982	-0.552194	3.17365e-15	4.77731e-14	51410020	51417803	protein_coding	HGNC:15620
SLIT1	chr10	ENSG00000187122.17	55.2672	61.0503	43.4886	0.675674	-0.565601	3.24249e-15	4.87655e-14	96998038	97185959	protein_coding	HGNC:11085
ZFP28	chr19	ENSG00000196867.8	122.318	150.626	115.198	0.726745	-0.460479	3.25561e-15	4.89189e-14	56538948	56556808	protein_coding	HGNC:17801
CNTNAP2	chr7	ENSG00000174469.23	75.7589	278.937	138.975	0.445379	-1.16689	3.2833e-15	4.92907e-14	146116002	148420998	protein_coding	HGNC:13830
AP000240.1	chr21	ENSG00000273017.1	51.6637	35.0048	47.5373	1.42413	0.510083	3.30215e-15	4.95293e-14	29359002	29359453	lncRNA
ZNF662	chr3	ENSG00000182983.15	60.1766	82.2671	54.792	0.602868	-0.730086	3.36916e-15	5.04439e-14	42906142	42919334	protein_coding	HGNC:31930
KANK3	chr19	ENSG00000186994.11	173.217	150.388	197.287	1.3673	0.451329	3.36809e-15	5.04439e-14	8322584	8343262	protein_coding	HGNC:24796
NAIP	chr5	ENSG00000249437.7	969.153	491.749	777.796	1.70305	0.76812	3.39424e-15	5.07741e-14	70968483	71025114	protein_coding	HGNC:7634
TTC23	chr15	ENSG00000103852.13	28.1525	20.6908	28.9279	1.47948	0.565087	3.40168e-15	5.084e-14	99136323	99251223	protein_coding	HGNC:25730
CARMIL3	chr14	ENSG00000186648.15	114.13	87.1259	131.388	1.58351	0.663128	3.43976e-15	5.13631e-14	24052009	24069729	protein_coding	HGNC:20272
MKNK1	chr1	ENSG00000079277.21	4076.21	2492.88	3274.01	1.3664	0.450375	3.44598e-15	5.14102e-14	46557408	46616843	protein_coding	HGNC:7110
AC096733.3	chr4	ENSG00000273472.1	35.3668	62.0725	43.0528	0.650526	-0.620321	3.50726e-15	5.22778e-14	140756528	140757921	lncRNA
ERCC6	chr10	ENSG00000225830.13	558.541	629.471	550.68	0.856631	-0.223254	3.60478e-15	5.36837e-14	49454470	49539538	protein_coding	HGNC:3438
USP27X	chrX	ENSG00000273820.2	110.791	133.417	112.071	0.814099	-0.296723	3.60827e-15	5.36879e-14	49879484	49882558	protein_coding	HGNC:13486
TNFSF15	chr9	ENSG00000181634.8	50.0245	39.2603	65.1448	1.76426	0.81906	3.64908e-15	5.42468e-14	114784652	114806039	protein_coding	HGNC:11931
IFITM1	chr11	ENSG00000185885.16	21649.3	15268.9	21089.5	1.4463	0.532367	3.69261e-15	5.48453e-14	313506	315272	protein_coding	HGNC:5412
CISH	chr3	ENSG00000114737.15	2626.47	2368.96	2873.81	1.25281	0.325164	3.80675e-15	5.64904e-14	50606490	50611831	protein_coding	HGNC:1984
SH3PXD2A	chr10	ENSG00000107957.16	432.62	606.704	467.342	0.737306	-0.439664	3.90409e-15	5.78835e-14	103594027	103855543	protein_coding	HGNC:23664
TUBB1	chr20	ENSG00000101162.4	5325.1	4641.37	7015.09	1.64635	0.719273	3.94463e-15	5.84329e-14	59019429	59026654	protein_coding	HGNC:16257
ST6GALNAC6	chr9	ENSG00000160408.14	1946.21	1694.57	2008.35	1.22247	0.289801	4.33116e-15	6.41019e-14	127885321	127905408	protein_coding	HGNC:23364
F8	chrX	ENSG00000185010.15	165.697	109.948	142.034	1.34146	0.423805	4.36381e-15	6.45282e-14	154835788	155026940	protein_coding	HGNC:3546
KIF11	chr10	ENSG00000138160.6	124.466	116.28	162.272	1.45215	0.538193	4.37414e-15	6.46238e-14	92593130	92655395	protein_coding	HGNC:6388
ANKRD13B	chr17	ENSG00000198720.13	68.4559	54.6799	74.7141	1.4262	0.512175	4.62238e-15	6.8231e-14	29589769	29614761	protein_coding	HGNC:26363
DTX4	chr11	ENSG00000110042.8	614.23	811.282	624.145	0.734164	-0.445825	4.77158e-15	7.03713e-14	59171430	59208588	protein_coding	HGNC:29151
APOBEC3C	chr22	ENSG00000244509.4	4616.82	4199.42	5064.04	1.24222	0.312922	4.80696e-15	7.08307e-14	39014257	39020352	protein_coding	HGNC:17353
PLAAT3	chr11	ENSG00000176485.11	282.407	203.154	277.425	1.43794	0.524006	4.81969e-15	7.09558e-14	63573195	63616883	protein_coding	HGNC:17825
LSM1	chr8	ENSG00000175324.10	465.326	367.094	479.655	1.36556	0.449491	5.0115e-15	7.37149e-14	38163335	38176730	protein_coding	HGNC:20472
GAL3ST4	chr7	ENSG00000197093.11	318.699	469.065	350.37	0.711574	-0.490915	5.18024e-15	7.613e-14	100159244	100168617	protein_coding	HGNC:24145
PTK7	chr6	ENSG00000112655.16	122.606	263.704	193.32	0.694846	-0.525235	5.19149e-15	7.62284e-14	43076307	43161719	protein_coding	HGNC:9618
ROGDI	chr16	ENSG00000067836.12	1294.78	920.551	1219.97	1.40223	0.487726	5.25058e-15	7.70284e-14	4796968	4802950	protein_coding	HGNC:29478
PRKAG1	chr12	ENSG00000181929.13	1334.29	1192.87	1309.63	1.1165	0.158978	5.46112e-15	8.0047e-14	49002274	49018807	protein_coding	HGNC:9385
S100A13	chr1	ENSG00000189171.14	60.1492	44.1942	57.1709	1.34131	0.423645	5.48186e-15	8.02808e-14	153618787	153631360	protein_coding	HGNC:10490
SUCNR1	chr3	ENSG00000198829.6	49.2738	30.675	52.1437	1.77131	0.824816	5.52145e-15	8.07898e-14	151873643	151884619	protein_coding	HGNC:4542
GABPB2	chr1	ENSG00000143458.12	1107.49	1319.33	1128.9	0.835778	-0.258809	5.52882e-15	8.0827e-14	151070578	151125542	protein_coding	HGNC:28441
JADE1	chr4	ENSG00000077684.16	1825.09	1895.99	1685.12	0.868494	-0.203412	5.59145e-15	8.16712e-14	128809700	128875224	protein_coding	HGNC:30027
PLCL1	chr2	ENSG00000115896.16	207.015	271.256	197.082	0.686955	-0.541712	5.6424e-15	8.23437e-14	197804593	198572581	protein_coding	HGNC:9063
AGAP7P	chr10	ENSG00000264204.2	287.695	251.279	162.326	0.601874	-0.732468	5.75693e-15	8.39418e-14	46109621	46131358	unprocessed_pseudogene	HGNC:23465
NCAPG	chr4	ENSG00000109805.10	62.7686	54.5011	84.6515	1.61933	0.695393	5.77676e-15	8.41577e-14	17810979	17844865	protein_coding	HGNC:24304
ARHGAP32	chr11	ENSG00000134909.18	159.332	248.297	191.041	0.742536	-0.429467	5.80732e-15	8.45294e-14	128965060	129279324	protein_coding	HGNC:17399
MIR29B2CHG	chr1	ENSG00000203709.12	1570.4	1344.18	1051.23	0.750868	-0.413368	5.9473e-15	8.64916e-14	207801518	207879115	lncRNA	HGNC:32018
AC096642.1	chr1	ENSG00000277007.1	17.0993	24.9105	17.8299	0.67801	-0.560621	5.95942e-15	8.65298e-14	219270774	219273387	lncRNA
AC027682.7	chr16	ENSG00000280214.1	51.5326	73.0661	53.6002	0.700762	-0.513003	5.96026e-15	8.65298e-14	67550815	67552935	TEC
M1AP	chr2	ENSG00000159374.17	30.7618	14.6431	22.7547	1.63987	0.713579	6.04812e-15	8.77291e-14	74557883	74648338	protein_coding	HGNC:25183
MARCHF2	chr19	ENSG00000099785.10	3655.45	2502.47	3394.75	1.44297	0.529039	6.14243e-15	8.902e-14	8413270	8439017	protein_coding	HGNC:28038
IL11RA	chr9	ENSG00000137070.17	1097.28	1139.48	943.394	0.801695	-0.318875	6.26319e-15	9.06916e-14	34650702	34661892	protein_coding	HGNC:5967
TK1	chr17	ENSG00000167900.12	151.701	119.756	181.939	1.58848	0.667651	6.56544e-15	9.49681e-14	78174091	78187233	protein_coding	HGNC:11830
CAPN12	chr19	ENSG00000182472.9	300.97	232.351	294.462	1.32112	0.401763	6.56987e-15	9.49681e-14	38730187	38769904	protein_coding	HGNC:13249
NSUN5P2	chr7	ENSG00000106133.18	764.855	954.343	772.038	0.782053	-0.354661	6.59246e-15	9.52124e-14	72947581	72954790	transcribed_unprocessed_pseudogene	HGNC:16609
ELP2	chr18	ENSG00000134759.14	1513.19	1785.51	1585.85	0.868419	-0.203537	6.77478e-15	9.77613e-14	36129444	36180557	protein_coding	HGNC:18248
LYNX1	chr8	ENSG00000180155.20	185.146	123.951	182.051	1.55947	0.641053	6.87421e-15	9.91107e-14	142771197	142777810	protein_coding	HGNC:29604
BNIP3L	chr8	ENSG00000104765.16	6577.08	4400.78	5985.69	1.4379	0.523963	7.2444e-15	1.04358e-13	26383054	26505636	protein_coding	HGNC:1085
GRK5	chr10	ENSG00000198873.12	1201.7	1382.63	1225.71	0.867407	-0.205219	7.44502e-15	1.07156e-13	119207571	119459745	protein_coding	HGNC:4544
AL390195.3	chr1	ENSG00000260948.1	48.734	64.6778	47.168	0.690739	-0.533787	7.50876e-15	1.0798e-13	111431046	111433068	lncRNA
DTX1	chr12	ENSG00000135144.7	432.174	785.817	591.722	0.722486	-0.468958	7.6218e-15	1.09512e-13	113056709	113098028	protein_coding	HGNC:3060
GPRASP2	chrX	ENSG00000158301.18	42.5334	64.9806	48.4949	0.710353	-0.493393	7.68713e-15	1.10356e-13	102712176	102717733	protein_coding	HGNC:25169
HOXB3	chr17	ENSG00000120093.11	227.113	195.976	266.991	1.43369	0.51973	7.88818e-15	1.13145e-13	48548870	48604912	protein_coding	HGNC:5114
PAPSS2	chr10	ENSG00000198682.13	152.72	104.108	145.014	1.46303	0.548959	8.01987e-15	1.14935e-13	87659613	87747705	protein_coding	HGNC:8604
TAS2R4	chr7	ENSG00000127364.3	42.8885	54.6203	40.5414	0.708841	-0.496466	8.16253e-15	1.1688e-13	141778442	141780819	protein_coding	HGNC:14911
SHB	chr9	ENSG00000107338.10	29.2464	21.0663	29.7671	1.51385	0.598219	8.25277e-15	1.18071e-13	37915898	38069227	protein_coding	HGNC:10838
MAK	chr6	ENSG00000111837.11	294.513	284.775	187.458	0.602163	-0.731774	8.36864e-15	1.19626e-13	10762723	10838555	protein_coding	HGNC:6816
GAB1	chr4	ENSG00000109458.8	525.919	568.28	449.809	0.7574	-0.400873	8.43167e-15	1.20425e-13	143336762	143474568	protein_coding	HGNC:4066
FCGR1CP	chr1	ENSG00000265531.3	290.711	128.404	253.224	2.0921	1.06495	8.4834e-15	1.2106e-13	143874793	143883575	unprocessed_pseudogene	HGNC:3615
CD58	chr1	ENSG00000116815.16	957.015	601.982	785.219	1.34764	0.430433	8.51413e-15	1.21395e-13	116514534	116571039	protein_coding	HGNC:1688
ABCC4	chr13	ENSG00000125257.16	375.469	334.757	433.371	1.34814	0.430969	8.57532e-15	1.22164e-13	95019835	95301475	protein_coding	HGNC:55
NFIX	chr19	ENSG00000008441.16	919.169	559.902	896.533	1.77452	0.827425	8.76718e-15	1.24791e-13	12995608	13098796	protein_coding	HGNC:7788
MIR4537	chr14	ENSG00000264781.1	157.312	402.462	259.238	0.60045	-0.735884	8.85333e-15	1.2591e-13	105859484	105859553	miRNA	HGNC:41682
AKAP8	chr19	ENSG00000105127.9	1435.29	1459.22	1368.18	0.926702	-0.109823	8.91875e-15	1.26733e-13	15353385	15379798	protein_coding	HGNC:378
TMEM255A	chrX	ENSG00000125355.15	43.2824	18.2947	36.9319	2.25993	1.17628	9.08165e-15	1.28938e-13	120258650	120311556	protein_coding	HGNC:26086
SLC25A39	chr17	ENSG00000013306.16	61950	29652.1	54680.5	2.19437	1.13381	9.20276e-15	1.30547e-13	44319625	44324870	protein_coding	HGNC:24279
CUBN	chr10	ENSG00000107611.16	206.344	299.41	210.676	0.677671	-0.561342	9.2253e-15	1.30756e-13	16823966	17129811	protein_coding	HGNC:2548
TYMS	chr18	ENSG00000176890.16	177.912	149.677	236.551	1.65326	0.72531	9.30825e-15	1.3182e-13	657653	673578	protein_coding	HGNC:12441
LINC01480	chr19	ENSG00000270164.1	61.1619	107.564	78.2041	0.693857	-0.52729	9.35803e-15	1.32413e-13	41535183	41536904	lncRNA	HGNC:51124
AC093157.1	chr1	ENSG00000233184.7	326.972	526.019	400.53	0.725589	-0.462775	9.85077e-15	1.39267e-13	101025844	101090513	lncRNA
MUC1	chr1	ENSG00000185499.16	38.9878	25.6382	35.0322	1.42323	0.509168	9.95889e-15	1.40677e-13	155185824	155192916	protein_coding	HGNC:7508
CCNG2	chr4	ENSG00000138764.15	2646.42	3071.31	2511.99	0.787598	-0.344469	1.01927e-14	1.43858e-13	77157207	77433388	protein_coding	HGNC:1593
PRSS57	chr19	ENSG00000185198.11	86.9435	45.9159	75.9308	1.77929	0.831306	1.02092e-14	1.43969e-13	685546	695498	protein_coding	HGNC:31397
ALOX12	chr17	ENSG00000108839.12	432.106	338.949	510.998	1.64111	0.714668	1.02633e-14	1.44611e-13	6996049	7010754	protein_coding	HGNC:429
FRMD4B	chr3	ENSG00000114541.15	432.505	324.607	396.897	1.26869	0.343345	1.04335e-14	1.46885e-13	69168782	69542583	protein_coding	HGNC:24886
GCDH	chr19	ENSG00000105607.13	741.421	898.382	776.887	0.843627	-0.245322	1.04558e-14	1.47075e-13	12891160	12914207	protein_coding	HGNC:4189
AGMAT	chr1	ENSG00000116771.6	364.523	598.089	474.807	0.764651	-0.387126	1.05839e-14	1.48752e-13	15571699	15585051	protein_coding	HGNC:18407
RRAS	chr19	ENSG00000126458.4	672.687	533.482	687.127	1.35066	0.433664	1.07137e-14	1.5045e-13	49635292	49640143	protein_coding	HGNC:10447
GPR157	chr1	ENSG00000180758.12	335.747	312.83	250.226	0.772382	-0.372614	1.13835e-14	1.59722e-13	9100305	9129102	protein_coding	HGNC:23687
IQCG	chr3	ENSG00000114473.14	146.413	115.889	140.604	1.25264	0.324973	1.14844e-14	1.61003e-13	197889077	197960142	protein_coding	HGNC:25251
DPH3	chr3	ENSG00000154813.10	890.476	770.093	880.928	1.17026	0.226826	1.15314e-14	1.61526e-13	16257061	16264969	protein_coding	HGNC:27717
AC079209.1	chr8	ENSG00000253214.2	25.3691	13.3563	22.7459	1.80081	0.848648	1.15862e-14	1.62158e-13	81149107	81165266	lncRNA
TLR3	chr4	ENSG00000164342.12	65.4492	44.8129	64.6983	1.5246	0.608435	1.21354e-14	1.69703e-13	186069152	186088069	protein_coding	HGNC:11849
GTF2IRD2B	chr7	ENSG00000174428.18	489	522.756	460.423	0.861404	-0.215239	1.27407e-14	1.78019e-13	75092573	75149817	protein_coding	HGNC:33125
C9orf78	chr9	ENSG00000136819.15	6446.13	4570.07	6668.85	1.57563	0.655932	1.27829e-14	1.7846e-13	129827290	129835863	protein_coding	HGNC:24932
FASLG	chr1	ENSG00000117560.8	391.945	347.432	466.388	1.40118	0.48664	1.30313e-14	1.81776e-13	172659103	172666876	protein_coding	HGNC:11936
BSG	chr19	ENSG00000172270.20	19651.2	12976	18292.6	1.52192	0.605889	1.36935e-14	1.90854e-13	571277	583493	protein_coding	HGNC:1116
CST7	chr20	ENSG00000077984.6	6309.33	4109.72	5952.67	1.52155	0.605543	1.37973e-14	1.9214e-13	24949269	24959928	protein_coding	HGNC:2479
E2F5	chr8	ENSG00000133740.11	180.221	378.04	272.739	0.688914	-0.537605	1.38468e-14	1.92669e-13	85177154	85217158	protein_coding	HGNC:3119
PRTFDC1	chr10	ENSG00000099256.19	25.5519	24.7524	35.2122	1.50739	0.592048	1.40056e-14	1.94718e-13	24848614	24952606	protein_coding	HGNC:23333
MT1E	chr16	ENSG00000169715.15	54.5784	33.3575	56.1488	1.75587	0.812183	1.40246e-14	1.9482e-13	56625475	56627112	protein_coding	HGNC:7397
SYNE4	chr19	ENSG00000181392.17	37.0336	31.4989	41.1876	1.36337	0.44718	1.42597e-14	1.97921e-13	36003307	36008813	protein_coding	HGNC:26703
MLXIP	chr12	ENSG00000175727.14	4385.64	4930.22	4348.85	0.862376	-0.213612	1.42912e-14	1.98194e-13	122078756	122147344	protein_coding	HGNC:17055
MEST	chr7	ENSG00000106484.16	108.839	165.491	128.637	0.742327	-0.429873	1.45844e-14	2.02093e-13	130486171	130506465	protein_coding	HGNC:7028
EMP1	chr12	ENSG00000134531.10	115.972	103.234	151.402	1.55489	0.636812	1.46354e-14	2.02465e-13	13196723	13219941	protein_coding	HGNC:3333
DYRK3	chr1	ENSG00000143479.17	61.7558	38.9469	62.9284	1.75611	0.812381	1.4626e-14	2.02465e-13	206635536	206684419	protein_coding	HGNC:3094
NBPF11	chr1	ENSG00000263956.6	705.723	824.42	699.078	0.821921	-0.282929	1.47279e-14	2.03576e-13	148102046	148152322	protein_coding	HGNC:31993
OBSCN-AS1	chr1	ENSG00000162913.10	52.3781	76.3385	56.347	0.702606	-0.509212	1.482e-14	2.0468e-13	228203503	228213664	lncRNA	HGNC:32047
ZFYVE28	chr4	ENSG00000159733.13	719.97	542.389	691.779	1.32105	0.401681	1.53533e-14	2.1187e-13	2269582	2418663	protein_coding	HGNC:29334
AC027607.1	chr4	ENSG00000248936.1	33.2384	29.5911	21.3749	0.684306	-0.547286	1.57818e-14	2.17605e-13	37588087	37588875	lncRNA
B4GALNT4	chr11	ENSG00000182272.12	77.2267	28.4029	49.32	1.88018	0.910868	1.60455e-14	2.21059e-13	369499	382117	protein_coding	HGNC:26315
KCNQ5	chr6	ENSG00000185760.15	87.829	165.711	123.422	0.71188	-0.490295	1.62168e-14	2.23234e-13	72621792	73198851	protein_coding	HGNC:6299
DCHS1	chr11	ENSG00000166341.8	345.58	484.563	334.26	0.650192	-0.621063	1.6514e-14	2.27139e-13	6621330	6655809	protein_coding	HGNC:13681
AP1S1	chr7	ENSG00000106367.15	585.395	512.264	597.07	1.20097	0.264201	1.71663e-14	2.35917e-13	101154456	101161596	protein_coding	HGNC:559
HES1	chr3	ENSG00000114315.4	53.0244	67.9746	46.0804	0.643713	-0.635511	1.73426e-14	2.38103e-13	194136148	194138732	protein_coding	HGNC:5192
LAIR2	chr19	ENSG00000167618.10	123.671	78.3879	135.887	1.89483	0.922066	1.73538e-14	2.38103e-13	54497879	54510687	protein_coding	HGNC:6478
RUNX2	chr6	ENSG00000124813.23	998.791	956.58	790.186	0.801596	-0.319052	1.7626e-14	2.4154e-13	45328157	45664349	protein_coding	HGNC:10472
NUMA1	chr11	ENSG00000137497.17	6297.27	7338.51	6443.77	0.857005	-0.222625	1.76332e-14	2.4154e-13	72002864	72080693	protein_coding	HGNC:8059
SLC1A4	chr2	ENSG00000115902.11	361.375	310.428	403.568	1.34615	0.428841	1.80967e-14	2.47484e-13	64988477	65023865	protein_coding	HGNC:10942
VIL1	chr2	ENSG00000127831.11	104.625	80.4579	127.721	1.75986	0.815463	1.80949e-14	2.47484e-13	218419121	218453295	protein_coding	HGNC:12690
GP9	chr3	ENSG00000169704.4	678.966	534.147	829.612	1.75558	0.811951	1.94126e-14	2.65263e-13	129060767	129062406	protein_coding	HGNC:4444
MAFB	chr20	ENSG00000204103.4	1807.88	1322.13	1867.15	1.45688	0.542879	1.94819e-14	2.65993e-13	40685848	40689236	protein_coding	HGNC:6408
AC025279.1	chr16	ENSG00000198106.8	126.608	234.411	163.92	0.661086	-0.59709	1.97711e-14	2.69721e-13	29291220	29372110	lncRNA
FAM102A	chr9	ENSG00000167106.12	6642.93	9683.05	7871.54	0.779382	-0.359597	2.00932e-14	2.73893e-13	127940582	127980989	protein_coding	HGNC:31419
GNG11	chr7	ENSG00000127920.6	556.379	482.442	723.212	1.6126	0.689388	2.02045e-14	2.75186e-13	93921735	93928610	protein_coding	HGNC:4403
EIF2AK1	chr7	ENSG00000086232.13	5205.9	4010.04	5319.67	1.39335	0.478556	2.03997e-14	2.77618e-13	6022247	6059175	protein_coding	HGNC:24921
TCF7	chr5	ENSG00000081059.20	12372.8	18193.1	14603.7	0.770611	-0.375925	2.11791e-14	2.87991e-13	134114681	134151865	protein_coding	HGNC:11639
KATNBL1	chr15	ENSG00000134152.11	1102.37	1104.29	861.064	0.750103	-0.414839	2.20262e-14	2.99267e-13	34140674	34210096	protein_coding	HGNC:26199
NACC2	chr9	ENSG00000148411.8	2720.11	2624.57	2158.13	0.798184	-0.325206	2.21558e-14	3.00604e-13	136006537	136095289	protein_coding	HGNC:23846
CLEC4D	chr12	ENSG00000166527.8	439.825	232.248	390.306	1.7568	0.812951	2.21606e-14	3.00604e-13	8509475	8522366	protein_coding	HGNC:14554
AC000123.2	chr7	ENSG00000279265.1	49.1526	61.4639	49.4658	0.778741	-0.360785	2.26985e-14	3.07652e-13	127349833	127350293	TEC
GNLY	chr2	ENSG00000115523.16	15642.5	11839.4	17797	1.58407	0.663636	2.27238e-14	3.07746e-13	85685175	85698854	protein_coding	HGNC:4414
RTL10	chr22	ENSG00000215012.9	814.685	969.827	857.488	0.86479	-0.209579	2.39445e-14	3.24015e-13	19846138	19854896	protein_coding	HGNC:26112
C1QTNF3	chr5	ENSG00000082196.20	60.8399	72.1424	57.2373	0.76525	-0.385998	2.39657e-14	3.24041e-13	34019448	34043832	protein_coding	HGNC:14326
HAGH	chr16	ENSG00000063854.13	3557.73	2182.08	3163.26	1.57369	0.654151	2.40678e-14	3.25158e-13	1795620	1827157	protein_coding	HGNC:4805
PYGM	chr11	ENSG00000068976.14	429.957	344.741	417.138	1.24387	0.314837	2.53423e-14	3.421e-13	64746389	64759974	protein_coding	HGNC:9726
ARHGEF6	chrX	ENSG00000129675.16	4772.83	5162.15	4654.81	0.886376	-0.17401	2.55232e-14	3.44265e-13	136665547	136780932	protein_coding	HGNC:685
MSC-AS1	chr8	ENSG00000235531.11	51.1219	33.5002	49.9686	1.59903	0.677198	2.62025e-14	3.53143e-13	71828167	72118393	lncRNA	HGNC:48724
MS4A4A	chr11	ENSG00000110079.18	175.772	94.0002	151.695	1.67258	0.742077	2.6299e-14	3.54158e-13	60185702	60317944	protein_coding	HGNC:13371
MINAR1	chr15	ENSG00000169330.9	31.8505	42.968	28.9062	0.636553	-0.651648	2.65735e-14	3.57568e-13	79432336	79472304	protein_coding	HGNC:29172
BAIAP2	chr17	ENSG00000175866.15	440.313	347.23	453.703	1.35789	0.441367	2.69582e-14	3.62452e-13	81035122	81117432	protein_coding	HGNC:947
ILF3	chr19	ENSG00000129351.17	7668.85	8755.74	7945.28	0.891437	-0.165795	2.70816e-14	3.63819e-13	10654261	10692417	protein_coding	HGNC:6038
CBX5	chr12	ENSG00000094916.16	1801.61	2170.22	1860.97	0.837691	-0.25551	2.87437e-14	3.85839e-13	54230942	54280133	protein_coding	HGNC:1555
CAPN15	chr16	ENSG00000103326.12	3671.79	3236.87	3827.5	1.2138	0.279529	2.903e-14	3.89369e-13	527712	554636	protein_coding	HGNC:11182
SPTA1	chr1	ENSG00000163554.15	66.542	37.0433	65.7017	2.08744	1.06173	2.99479e-14	4.01359e-13	158610704	158686715	protein_coding	HGNC:11272
IMPG2	chr3	ENSG00000081148.12	22.5677	28.6483	20.3317	0.671323	-0.574921	3.06772e-14	4.10804e-13	101222546	101320575	protein_coding	HGNC:18362
CEP55	chr10	ENSG00000138180.16	42.9687	36.339	57.9438	1.65889	0.730219	3.11099e-14	4.16266e-13	93496612	93529092	protein_coding	HGNC:1161
IFI27L2	chr14	ENSG00000119632.4	330.921	243.865	326.021	1.42831	0.514311	3.12011e-14	4.17153e-13	94127779	94130253	protein_coding	HGNC:19753
COPS3	chr17	ENSG00000141030.13	1657.31	1438.22	1669.18	1.19353	0.255239	3.20016e-14	4.27514e-13	17246616	17281273	protein_coding	HGNC:2239
NUDT6	chr4	ENSG00000170917.14	39.6258	33.816	43.5173	1.33742	0.419453	3.20433e-14	4.27729e-13	122888697	122922968	protein_coding	HGNC:8053
GATD3B	chr21	ENSG00000280071.4	231.345	191.566	283.753	1.63217	0.70679	3.27162e-14	4.36364e-13	5079294	5128413	protein_coding	HGNC:53816
UBE2C	chr20	ENSG00000175063.17	98.6501	74.5616	101.729	1.42556	0.511529	3.277e-14	4.36734e-13	45812576	45816957	protein_coding	HGNC:15937
RBX1	chr22	ENSG00000100387.9	739.831	542.141	765.549	1.49736	0.582418	3.28252e-14	4.3712e-13	40951347	40973309	protein_coding	HGNC:9928
ELL2	chr5	ENSG00000118985.16	640.169	568.034	711.422	1.29046	0.367884	3.34196e-14	4.44682e-13	95885098	95961851	protein_coding	HGNC:17064
MSC	chr8	ENSG00000178860.8	141.514	79.9818	130.726	1.74111	0.800006	3.41439e-14	4.5396e-13	71841549	71844468	protein_coding	HGNC:7321
SIAH2	chr3	ENSG00000181788.4	2909.08	2100.28	2928.38	1.47413	0.559862	3.46878e-14	4.60825e-13	150741125	150763477	protein_coding	HGNC:10858
NDFIP1	chr5	ENSG00000131507.11	4454.62	4888.55	4417.31	0.88681	-0.173303	3.53672e-14	4.69478e-13	142108779	142154440	protein_coding	HGNC:17592
PCED1B	chr12	ENSG00000179715.13	2146.75	2979.22	2452.66	0.795428	-0.330196	3.5415e-14	4.69739e-13	47079603	47236662	protein_coding	HGNC:28255
AC011498.6	chr19	ENSG00000267769.1	875.971	512.337	784.34	1.70523	0.769965	3.54647e-14	4.70027e-13	4454014	4455286	lncRNA
AC022239.1	chr8	ENSG00000269954.2	46.4382	90.0072	60.5274	0.629456	-0.667822	3.58171e-14	4.74322e-13	11552488	11564694	lncRNA
AC103858.3	chr15	ENSG00000286488.1	323.574	312.827	236.722	0.719574	-0.474785	3.69289e-14	4.88658e-13	81315806	81321258	lncRNA
YWHAH	chr22	ENSG00000128245.15	2639.56	2189.49	2655.36	1.25177	0.323966	3.72344e-14	4.92312e-13	31944522	31957603	protein_coding	HGNC:12853
SUSD1	chr9	ENSG00000106868.16	1037.6	856.105	1034.74	1.2446	0.315679	3.87465e-14	5.11495e-13	112040785	112175408	protein_coding	HGNC:25413
PDCD1	chr2	ENSG00000188389.11	372.398	273.046	380.463	1.46832	0.554164	3.87201e-14	5.11495e-13	241849884	241858894	protein_coding	HGNC:8760
PDGFA	chr7	ENSG00000197461.13	45.9781	40.5095	61.0038	1.60964	0.686735	3.87769e-14	5.11495e-13	497258	520296	protein_coding	HGNC:8799
TPM4	chr19	ENSG00000167460.17	8990.95	7758.25	9021.59	1.19345	0.255142	3.92855e-14	5.17795e-13	16067021	16103002	protein_coding	HGNC:12013
TBC1D9	chr4	ENSG00000109436.8	922.036	1161.69	946.106	0.789041	-0.341828	4.02135e-14	5.29193e-13	140620782	140756385	protein_coding	HGNC:21710
POU2F1	chr1	ENSG00000143190.23	762.802	840.611	734.473	0.854596	-0.226685	4.01954e-14	5.29193e-13	167220876	167427345	protein_coding	HGNC:9212
CLIC5	chr6	ENSG00000112782.19	176.245	129.782	163.77	1.31329	0.39318	4.04165e-14	5.31032e-13	45880827	46080348	protein_coding	HGNC:13517
NET1	chr10	ENSG00000173848.19	233.37	315.809	248.21	0.75395	-0.40746	4.04167e-14	5.31032e-13	5412557	5459056	protein_coding	HGNC:14592
NPC2	chr14	ENSG00000119655.10	5433.92	3951.07	4963.07	1.30475	0.38377	4.07375e-14	5.34828e-13	74476192	74494177	protein_coding	HGNC:14537
SPATA6	chr1	ENSG00000132122.12	128.87	116.706	93.3869	0.767892	-0.381025	4.17077e-14	5.47136e-13	48295373	48472208	protein_coding	HGNC:18309
TMEM86B	chr19	ENSG00000180089.6	352.664	234.876	321.325	1.45423	0.54026	4.19779e-14	5.50249e-13	55226638	55228784	protein_coding	HGNC:28448
VPS25	chr17	ENSG00000131475.7	1031.29	884.767	1004.41	1.1623	0.216987	4.20843e-14	5.50781e-13	42773449	42779599	protein_coding	HGNC:28122
BRI3BP	chr12	ENSG00000184992.13	1130.44	1210.88	1051.97	0.85198	-0.231108	4.20768e-14	5.50781e-13	124993645	125031231	polymorphic_pseudogene	HGNC:14251
CCNDBP1	chr15	ENSG00000166946.14	5583.07	4163.49	5032.6	1.24666	0.318072	4.21461e-14	5.51159e-13	43185118	43197177	protein_coding	HGNC:1587
KCNMB1	chr5	ENSG00000145936.9	218.045	150.818	193.842	1.33312	0.414801	4.25727e-14	5.56304e-13	170374671	170389634	protein_coding	HGNC:6285
POGZ	chr1	ENSG00000143442.22	2152.13	2302.2	2092.51	0.894087	-0.161513	4.28605e-14	5.59627e-13	151402724	151459494	protein_coding	HGNC:18801
ZNF711	chrX	ENSG00000147180.16	48.9862	97.8694	64.1747	0.603768	-0.727934	4.34801e-14	5.67274e-13	85244032	85273362	protein_coding	HGNC:13128
SRRD	chr22	ENSG00000100104.13	905.546	757.199	920.349	1.25842	0.33161	4.36079e-14	5.68499e-13	26483877	26494658	protein_coding	HGNC:33910
AC006001.3	chr7	ENSG00000229180.7	987.849	1030.82	923.563	0.880467	-0.18366	4.37936e-14	5.70475e-13	66526088	66592397	transcribed_unprocessed_pseudogene
PKD1	chr16	ENSG00000008710.20	2140.91	2575.87	2226.12	0.841437	-0.249072	4.40505e-14	5.73376e-13	2088708	2135898	protein_coding	HGNC:9008
PTPN13	chr4	ENSG00000163629.13	132.943	79.4287	108.386	1.45139	0.537434	4.41963e-14	5.74827e-13	86594315	86815171	protein_coding	HGNC:9646
ZNF398	chr7	ENSG00000197024.9	907.234	901.964	802.081	0.872486	-0.196797	4.75314e-14	6.17724e-13	149126416	149183042	protein_coding	HGNC:18373
AMIGO1	chr1	ENSG00000181754.7	757.152	988.983	787.039	0.766414	-0.383804	4.93971e-14	6.41472e-13	109504178	109509738	protein_coding	HGNC:20824
IRS2	chr13	ENSG00000185950.9	1511.08	1467.33	1097.4	0.718676	-0.476587	5.12954e-14	6.65608e-13	109752695	109786583	protein_coding	HGNC:6126
PARM1	chr4	ENSG00000169116.11	100.54	170.47	121.145	0.666667	-0.584962	5.1337e-14	6.65631e-13	74933095	75050115	protein_coding	HGNC:24536
LRP8	chr1	ENSG00000157193.18	333.443	305.176	363.307	1.22557	0.293455	5.31295e-14	6.8834e-13	53242364	53328469	protein_coding	HGNC:6700
HDGF	chr1	ENSG00000143321.19	8632.18	6688.5	8395.35	1.30985	0.3894	5.51364e-14	7.13788e-13	156742109	156766925	protein_coding	HGNC:4856
FAM78A	chr9	ENSG00000126882.13	5829.07	6382.39	5843.48	0.900264	-0.15158	5.52526e-14	7.14739e-13	131258076	131276510	protein_coding	HGNC:25465
DDX31	chr9	ENSG00000125485.17	349.972	443.225	384.868	0.845918	-0.241411	5.53046e-14	7.1486e-13	132592997	132670401	protein_coding	HGNC:16715
RHBDL1	chr16	ENSG00000103269.13	64.7009	43.4471	58.618	1.41757	0.503424	5.54035e-14	7.15586e-13	675666	678268	protein_coding	HGNC:10007
AC084036.1	chr3	ENSG00000272990.1	34.7801	37.3367	28.2285	0.723047	-0.467838	5.62151e-14	7.25508e-13	156523740	156524247	lncRNA
TTC39C	chr18	ENSG00000168234.13	1718.28	1607.89	1810.36	1.15122	0.203158	5.66247e-14	7.30232e-13	23992773	24135610	protein_coding	HGNC:26595
GPR137B	chr1	ENSG00000077585.14	446.274	377.622	459.57	1.25456	0.32718	5.81743e-14	7.49638e-13	236142505	236221865	protein_coding	HGNC:11862
KLHL32	chr6	ENSG00000186231.17	31.3413	44.4543	32.6957	0.696199	-0.522428	5.84324e-14	7.52384e-13	96924620	97140754	protein_coding	HGNC:21221
SMIM11B	chr21	ENSG00000273590.4	31.3235	26.6562	35.5951	1.38405	0.468894	5.89709e-14	7.58735e-13	7744962	7777853	protein_coding	HGNC:51846
RPGRIP1	chr14	ENSG00000092200.12	268.677	240.907	179.495	0.715918	-0.482134	5.93201e-14	7.62641e-13	21287939	21351301	protein_coding	HGNC:13436
TAF4B	chr18	ENSG00000141384.12	209.127	325.426	257.836	0.760409	-0.395153	5.97836e-14	7.68011e-13	26225936	26391685	protein_coding	HGNC:11538
COLGALT2	chr1	ENSG00000198756.12	139.386	83.1731	142.236	1.81637	0.86106	5.99829e-14	7.6998e-13	183929854	184037729	protein_coding	HGNC:16790
IL15RA	chr10	ENSG00000134470.21	394.404	290.024	364.541	1.2949	0.372836	6.02736e-14	7.73119e-13	5943639	5978187	protein_coding	HGNC:5978
GMEB2	chr20	ENSG00000101216.11	1558.32	1562.35	1412.52	0.887597	-0.172023	6.05193e-14	7.75676e-13	63587602	63627101	protein_coding	HGNC:4371
EMILIN1	chr2	ENSG00000138080.14	60.7454	49.503	66.8123	1.40933	0.495014	6.07502e-14	7.78039e-13	27078615	27086403	protein_coding	HGNC:19880
DCBLD2	chr3	ENSG00000057019.16	24.0931	36.5562	24.924	0.63268	-0.660452	6.16637e-14	7.89135e-13	98795941	98901695	protein_coding	HGNC:24627
FCGR1B	chr1	ENSG00000198019.13	924.311	443.819	757.309	1.83282	0.874069	6.38099e-14	8.15977e-13	121087345	121097161	protein_coding	HGNC:3614
CACNB3	chr12	ENSG00000167535.8	137.566	93.1381	116.017	1.28783	0.364947	6.44342e-14	8.23331e-13	48813794	48828941	protein_coding	HGNC:1403
CLSTN3	chr12	ENSG00000139182.15	1954.26	1561.29	1919.04	1.26885	0.343523	6.51002e-14	8.31207e-13	7129698	7158945	protein_coding	HGNC:18371
ASS1P1	chr6	ENSG00000220517.2	23.0816	16.3819	24.3996	1.55805	0.639737	6.67023e-14	8.51014e-13	25023247	25024483	processed_pseudogene	HGNC:759
TSPYL2	chrX	ENSG00000184205.14	1103.3	1283.77	1078.29	0.814837	-0.295416	6.71275e-14	8.55786e-13	53082367	53088540	protein_coding	HGNC:24358
LDLRAP1	chr1	ENSG00000157978.12	5276.29	7352.87	5989.77	0.786055	-0.347297	6.81258e-14	8.67852e-13	25543606	25568886	protein_coding	HGNC:18640
CD177	chr19	ENSG00000204936.10	753.165	243.984	750.224	3.39347	1.76276	6.91367e-14	8.8006e-13	43353686	43363172	protein_coding	HGNC:30072
NCS1	chr9	ENSG00000107130.10	29.738	29.3969	45.0208	1.63605	0.710214	7.12027e-14	9.0567e-13	130172404	130237303	protein_coding	HGNC:3953
SUCLG2	chr3	ENSG00000172340.14	1057.68	1287.97	1129.1	0.854802	-0.226338	7.22558e-14	9.18367e-13	67360460	67654614	protein_coding	HGNC:11450
MAF1	chr8	ENSG00000179632.10	5793.78	4725.37	5809.86	1.27846	0.354405	7.43243e-14	9.43942e-13	144104461	144107611	protein_coding	HGNC:24966
BMERB1	chr16	ENSG00000166780.11	71.6368	38.8148	53.1564	1.43734	0.523402	7.65386e-14	9.71327e-13	15434475	15625028	protein_coding	HGNC:19213
AL590764.2	chrX	ENSG00000285171.1	127.494	98.2844	120.725	1.26778	0.342306	7.66179e-14	9.71596e-13	71103987	71111575	protein_coding
QSOX2	chr9	ENSG00000165661.17	996.291	1397.02	1167.72	0.810468	-0.303174	7.70721e-14	9.75878e-13	136206333	136245812	protein_coding	HGNC:30249
HBB	chr11	ENSG00000244734.4	40603.1	18620.7	31253.5	2.13823	1.09642	7.70656e-14	9.75878e-13	5225464	5229395	protein_coding	HGNC:4827
RILP	chr17	ENSG00000167705.12	1971.61	1192.8	1787.83	1.65937	0.730639	7.85863e-14	9.94298e-13	1646145	1649866	protein_coding	HGNC:30266
C1orf21	chr1	ENSG00000116667.14	658.099	500.188	709.502	1.48568	0.571124	7.87544e-14	9.95672e-13	184387029	184629019	protein_coding	HGNC:15494
LY86-AS1	chr6	ENSG00000216863.10	36.5048	54.0737	40.1997	0.708255	-0.497659	8.01182e-14	1.01215e-12	6346465	6622771	lncRNA	HGNC:26593
YBX3	chr12	ENSG00000060138.13	18422.5	10411.4	17839.3	1.91662	0.938562	8.13699e-14	1.02719e-12	10699089	10723323	protein_coding	HGNC:2428
H1-2	chr6	ENSG00000187837.3	1573.84	961.553	1402.21	1.56494	0.646106	8.29055e-14	1.04578e-12	26055787	26056428	protein_coding	HGNC:4716
MS4A4E	chr11	ENSG00000214787.10	384.342	262.927	329.698	1.30083	0.379436	8.50917e-14	1.07255e-12	60200270	60243137	protein_coding	HGNC:14284
SALL2	chr14	ENSG00000165821.12	103.669	155.946	122.081	0.750253	-0.414551	8.59035e-14	1.08197e-12	21521080	21537216	protein_coding	HGNC:10526
DCLRE1A	chr10	ENSG00000198924.8	231.369	219.274	268.899	1.26997	0.344794	8.62095e-14	1.08501e-12	113834725	113854383	protein_coding	HGNC:17660
ATAT1	chr6	ENSG00000137343.18	209.889	231.777	206.46	0.872959	-0.196014	8.80447e-14	1.10727e-12	30626842	30646823	protein_coding	HGNC:21186
TIAM2	chr6	ENSG00000146426.18	165.141	149.222	105.3	0.664638	-0.589359	8.8247e-14	1.10898e-12	154832697	155257723	protein_coding	HGNC:11806
LIMS1	chr2	ENSG00000169756.16	2474.49	2319.9	2697.45	1.19316	0.254787	8.87497e-14	1.11446e-12	108534355	108687246	protein_coding	HGNC:6616
PTPRN	chr2	ENSG00000054356.14	46.1297	29.2409	49.6904	1.96651	0.975634	9.07621e-14	1.13888e-12	219289623	219309648	protein_coding	HGNC:9676
HBA1	chr16	ENSG00000206172.8	2247.6	1040.53	1971.32	2.66447	1.41385	9.10167e-14	1.14122e-12	176680	177522	protein_coding	HGNC:4823
AFMID	chr17	ENSG00000183077.15	180.003	141.091	168.928	1.22861	0.297024	9.31696e-14	1.16734e-12	78187317	78207701	protein_coding	HGNC:20910
AL355001.2	chr13	ENSG00000275964.1	68.4378	49.4381	61.6978	1.30028	0.378818	9.74125e-14	1.21959e-12	19863858	19865048	lncRNA
ADORA3	chr1	ENSG00000282608.2	100.018	107.198	67.5631	0.594517	-0.750209	9.96331e-14	1.24646e-12	111499429	111503633	protein_coding	HGNC:268
MKRN2	chr3	ENSG00000075975.16	999.567	1092.16	1013.33	0.9154	-0.127525	1.00825e-13	1.26043e-12	12557087	12583713	protein_coding	HGNC:7113
GRINA	chr8	ENSG00000178719.17	8359.71	5399.91	7513.47	1.47819	0.56383	1.00917e-13	1.26063e-12	143990056	143993415	protein_coding	HGNC:4589
ARPC5L	chr9	ENSG00000136950.13	1413.13	1279.52	1477.05	1.18381	0.243438	1.03242e-13	1.28872e-12	124862130	124877733	protein_coding	HGNC:23366
ITGAD	chr16	ENSG00000156886.12	88.6814	58.2615	99.1075	1.83975	0.879509	1.05487e-13	1.31576e-12	31393335	31426505	protein_coding	HGNC:6146
AGK	chr7	ENSG00000006530.18	693.849	673.762	765.15	1.15919	0.213118	1.0613e-13	1.32181e-12	141551278	141655244	protein_coding	HGNC:21869
MIR1282	chr15	ENSG00000221792.1	2448.82	1716.71	2399.51	1.51986	0.60394	1.06058e-13	1.32181e-12	43793659	43793759	miRNA	HGNC:35360
CAND2	chr3	ENSG00000144712.12	37.2222	46.9654	31.4895	0.634762	-0.655712	1.10579e-13	1.3762e-12	12796472	12871916	protein_coding	HGNC:30689
GET3	chr19	ENSG00000198356.12	2102.22	1750.6	2078.7	1.22932	0.297864	1.11969e-13	1.39246e-12	12737139	12748323	protein_coding	HGNC:752
NUGGC	chr8	ENSG00000189233.12	202.071	137.014	189.93	1.44848	0.534542	1.14975e-13	1.42877e-12	28021964	28083936	protein_coding	HGNC:33550
HNRNPD	chr4	ENSG00000138668.19	5978.09	6808.19	6050.56	0.872319	-0.197073	1.15655e-13	1.43617e-12	82352498	82374503	protein_coding	HGNC:5036
AP003486.1	chr11	ENSG00000255455.2	503.951	520.672	448.439	0.839783	-0.251911	1.16394e-13	1.44427e-12	130866254	130870247	lncRNA
KIFC3	chr16	ENSG00000140859.16	338.082	259.858	340.848	1.37709	0.461623	1.19782e-13	1.48521e-12	57758217	57863053	protein_coding	HGNC:6326
URB1-AS1	chr21	ENSG00000256073.3	41.8553	33.7217	44.7949	1.39365	0.478867	1.2247e-13	1.51741e-12	32393130	32393960	lncRNA	HGNC:23128
EPHA1	chr7	ENSG00000146904.9	365.186	484.09	357.102	0.700597	-0.513343	1.24854e-13	1.54581e-12	143390289	143408856	protein_coding	HGNC:3385
GLA	chrX	ENSG00000102393.11	785.565	581.872	714.145	1.26896	0.343643	1.27714e-13	1.58004e-12	101393273	101408012	protein_coding	HGNC:4296
KRT1	chr12	ENSG00000167768.4	1139.92	458.622	973.002	2.42606	1.27861	1.28112e-13	1.5838e-12	52674736	52680407	protein_coding	HGNC:6412
NPTX1	chr17	ENSG00000171246.6	27.4809	24.6182	43.7358	1.90565	0.930281	1.29571e-13	1.60065e-12	80466834	80477843	protein_coding	HGNC:7952
DMKN	chr19	ENSG00000161249.21	27.9165	16.21	23.9647	1.57251	0.653069	1.30675e-13	1.61311e-12	35497220	35513658	protein_coding	HGNC:25063
SIRPB3P	chr20	ENSG00000223750.1	23.0518	34.2426	24.545	0.661306	-0.596611	1.33645e-13	1.64855e-12	1665283	1708200	unprocessed_pseudogene	HGNC:49209
NAPRT	chr8	ENSG00000147813.16	3090.51	2035.79	2664.01	1.364	0.447847	1.34546e-13	1.65845e-12	143574785	143578649	protein_coding	HGNC:30450
AC144652.1	chr7	ENSG00000273117.1	84.7917	82.2945	103.107	1.2955	0.373506	1.36707e-13	1.68384e-12	155295918	155297541	lncRNA
SCCPDH	chr1	ENSG00000143653.10	449.425	408.596	493.04	1.24823	0.319882	1.42474e-13	1.75358e-12	246724409	246768137	protein_coding	HGNC:24275
LINC00892	chrX	ENSG00000233093.6	55.9992	23.1876	33.8267	1.54698	0.629452	1.459e-13	1.79443e-12	136639539	136642429	lncRNA	HGNC:48578
SLC22A17	chr14	ENSG00000092096.16	121.07	120.072	85.1039	0.671264	-0.575049	1.49062e-13	1.83197e-12	23346306	23352912	protein_coding	HGNC:23095
FCER1A	chr1	ENSG00000179639.10	1383.26	879.658	1431.26	1.70595	0.770574	1.51697e-13	1.86299e-12	159289714	159308224	protein_coding	HGNC:3609
PNOC	chr8	ENSG00000168081.9	147.593	267.268	195.838	0.709124	-0.49589	1.53459e-13	1.88324e-12	28316986	28343355	protein_coding	HGNC:9163
FAM214B	chr9	ENSG00000005238.19	3791.54	2577.57	3204.94	1.28611	0.36302	1.5412e-13	1.88998e-12	35104112	35116341	protein_coding	HGNC:25666
NPAS2	chr2	ENSG00000170485.17	57.8353	138.552	92.7625	0.600018	-0.736921	1.55415e-13	1.90446e-12	100820139	100996829	protein_coding	HGNC:7895
OST4	chr2	ENSG00000228474.6	3789.52	3039.38	3825.07	1.31669	0.396915	1.55827e-13	1.90812e-12	27070472	27071654	protein_coding	HGNC:32483
BLCAP	chr20	ENSG00000166619.15	2203.33	2401.32	2232.47	0.918344	-0.122893	1.56792e-13	1.91852e-12	37492472	37527931	protein_coding	HGNC:1055
BACH1	chr21	ENSG00000156273.16	7934.36	5807.37	7625.2	1.36452	0.448396	1.57196e-13	1.92206e-12	29194071	29630751	protein_coding	HGNC:935
MICALL2	chr7	ENSG00000164877.19	119.292	75.8602	102.257	1.4011	0.486562	1.57788e-13	1.9279e-12	1428465	1459470	protein_coding	HGNC:29672
PATJ	chr1	ENSG00000132849.20	594.563	635.799	517.654	0.787553	-0.34455	1.64392e-13	2.00711e-12	61742406	62178675	protein_coding	HGNC:28881
SLC27A3	chr1	ENSG00000143554.14	1863.11	1349.56	1721.92	1.30845	0.387862	1.66401e-13	2.03016e-12	153774354	153780157	protein_coding	HGNC:10997
TMEM183A	chr1	ENSG00000163444.12	2297.34	1980.76	2241.33	1.15562	0.208673	1.67991e-13	2.04807e-12	203007374	203024848	protein_coding	HGNC:20173
CD1E	chr1	ENSG00000158488.16	49.6625	37.9496	54.2974	1.49717	0.582233	1.69763e-13	2.06816e-12	158353696	158357553	protein_coding	HGNC:1638
RHOH	chr4	ENSG00000168421.13	2112.71	3006.47	2569.63	0.832497	-0.264482	1.73161e-13	2.10803e-12	40191053	40246967	protein_coding	HGNC:686
ETS1	chr11	ENSG00000134954.14	16908.7	24220.6	20117	0.803612	-0.315429	1.75942e-13	2.14033e-12	128458761	128587558	protein_coding	HGNC:3488
DAAM2	chr6	ENSG00000146122.17	132.491	157.147	82.7659	0.440641	-1.18233	1.76876e-13	2.15013e-12	39792298	39904877	protein_coding	HGNC:18143
LRP12	chr8	ENSG00000147650.11	62.4008	59.0933	77.8615	1.37899	0.463614	1.78526e-13	2.16861e-12	104489231	104589024	protein_coding	HGNC:31708
ZFYVE21	chr14	ENSG00000100711.13	505.737	425.033	475.396	1.14361	0.19359	1.7897e-13	2.17243e-12	103715730	103733668	protein_coding	HGNC:20760
RRM2	chr2	ENSG00000171848.15	298.238	282.527	444.415	1.62693	0.702151	1.88709e-13	2.28898e-12	10120698	10211725	protein_coding	HGNC:10452
RASSF1	chr3	ENSG00000068028.17	4875.04	3936.26	4642.88	1.20915	0.273998	1.8946e-13	2.29643e-12	50329782	50340980	protein_coding	HGNC:9882
ZNF841	chr19	ENSG00000197608.11	534.299	626.941	532.749	0.831162	-0.266799	1.91566e-13	2.32028e-12	52064466	52095765	protein_coding	HGNC:27611
STEAP3	chr2	ENSG00000115107.20	215.634	143.487	193.497	1.41732	0.503161	1.96964e-13	2.38324e-12	119223831	119265652	protein_coding	HGNC:24592
LINC02288	chr14	ENSG00000246548.3	22.068	19.5861	13.5762	0.645423	-0.631683	1.97049e-13	2.38324e-12	77041064	77069503	lncRNA	HGNC:27505
RNF10	chr12	ENSG00000022840.16	14770	9746.94	14104.9	1.56136	0.642804	2.00972e-13	2.42893e-12	120533480	120577588	protein_coding	HGNC:10055
SFSWAP	chr12	ENSG00000061936.9	1722.08	1788.64	1643.33	0.903192	-0.146896	2.01324e-13	2.43143e-12	131711081	131799737	protein_coding	HGNC:10790
CD160	chr1	ENSG00000117281.16	571.885	398.611	585.776	1.53215	0.615556	2.04095e-13	2.46312e-12	145719471	145739288	protein_coding	HGNC:17013
LINC00426	chr13	ENSG00000238121.6	362.487	255.565	309.544	1.24435	0.315397	2.0785e-13	2.50663e-12	30340267	30377145	lncRNA	HGNC:42761
TTC25	chr17	ENSG00000204815.10	51.2426	26.5437	45.2909	1.92515	0.944974	2.12155e-13	2.55671e-12	41930617	41966503	protein_coding	HGNC:25280
SHROOM1	chr5	ENSG00000164403.14	353.105	245.131	369.474	1.57869	0.658725	2.13711e-13	2.5736e-12	132822141	132830898	protein_coding	HGNC:24084
AL160272.1	chr9	ENSG00000284977.2	64.9571	62.3669	40.9856	0.61143	-0.709742	2.15824e-13	2.59718e-12	117759455	117879988	lncRNA
PCLAF	chr15	ENSG00000166803.13	43.798	39.0764	63.0628	1.69314	0.759701	2.16627e-13	2.60497e-12	64364304	64387687	protein_coding	HGNC:28961
CDK1	chr10	ENSG00000170312.16	52.5317	45.4282	72.956	1.6822	0.750352	2.1715e-13	2.60939e-12	60778331	60794852	protein_coding	HGNC:1722
CBX7	chr22	ENSG00000100307.13	5426.62	4911.44	4414.37	0.881366	-0.182187	2.24759e-13	2.69888e-12	39120167	39152680	protein_coding	HGNC:1557
AL359715.1	chr6	ENSG00000233967.7	18.8646	27.1422	19.1091	0.664073	-0.590586	2.27956e-13	2.73531e-12	80441295	80466674	lncRNA
DDAH2	chr6	ENSG00000213722.9	1340.09	1044.18	1337.07	1.33305	0.41473	2.33823e-13	2.8037e-12	31727038	31730617	protein_coding	HGNC:2716
AL121839.2	chr14	ENSG00000260711.2	263.324	318.682	253.849	0.765753	-0.38505	2.36637e-13	2.83541e-12	91752856	91759798	lncRNA
CLIC2	chrX	ENSG00000155962.13	144.473	95.1462	130.635	1.44706	0.533122	2.39761e-13	2.87078e-12	155276211	155334657	protein_coding	HGNC:2063
UBXN6	chr19	ENSG00000167671.12	18629.4	11286.8	16847.6	1.65416	0.726097	2.41119e-13	2.88499e-12	4444999	4457794	protein_coding	HGNC:14928
C1orf61	chr1	ENSG00000125462.18	18.9901	10.9648	16.8726	1.65445	0.726354	2.4195e-13	2.89285e-12	156404250	156456763	protein_coding	HGNC:30780
TNKS1BP1	chr11	ENSG00000149115.14	186.173	235.975	195.721	0.799877	-0.32215	2.47086e-13	2.95215e-12	57299638	57324952	protein_coding	HGNC:19081
TBC1D8B	chrX	ENSG00000133138.20	33.3759	12.1861	18.145	1.54143	0.624273	2.55621e-13	3.05195e-12	106802673	106876150	protein_coding	HGNC:24715
NCOA3	chr20	ENSG00000124151.19	2953.06	3662.1	3215.26	0.858088	-0.220802	2.60095e-13	3.10316e-12	47501887	47656877	protein_coding	HGNC:7670
USB1	chr16	ENSG00000103005.12	3567.22	2447.87	3158.91	1.33886	0.42101	2.654e-13	3.16419e-12	57999546	58021618	protein_coding	HGNC:25792
RAC3	chr17	ENSG00000169750.9	31.1455	22.6998	31.5988	1.46641	0.552289	2.68828e-13	3.20279e-12	82031678	82034204	protein_coding	HGNC:9803
ATP6V0E2-AS1	chr7	ENSG00000204934.10	138.465	221.896	171.317	0.734981	-0.444221	2.74657e-13	3.26991e-12	149867697	149880610	lncRNA	HGNC:44180
VDAC3	chr8	ENSG00000078668.14	2043.4	1869.37	2074.6	1.13141	0.178118	2.80414e-13	3.33607e-12	42391624	42405937	protein_coding	HGNC:12674
SGIP1	chr1	ENSG00000118473.22	25.1516	12.9166	26.7818	2.29511	1.19856	2.84597e-13	3.38343e-12	66533383	66751139	protein_coding	HGNC:25412
FRY	chr13	ENSG00000073910.22	1868.74	1769.7	1415.34	0.772491	-0.37241	2.8953e-13	3.43963e-12	31846713	32299125	protein_coding	HGNC:20367
SLPI	chr20	ENSG00000124107.5	706.117	200.265	367.493	1.92073	0.941656	2.89858e-13	3.44109e-12	45252239	45254564	protein_coding	HGNC:11092
REXO2	chr11	ENSG00000076043.10	556.145	512.645	613.885	1.23474	0.304209	2.91852e-13	3.4623e-12	114439386	114450279	protein_coding	HGNC:17851
LINC00649	chr21	ENSG00000237945.7	1861.07	1706.76	2312.19	1.43502	0.521068	3.02028e-13	3.58049e-12	33915534	33977691	lncRNA	HGNC:44305
GALK2	chr15	ENSG00000156958.15	352.415	332.307	370.104	1.13328	0.180508	3.05982e-13	3.62479e-12	49155656	49367869	protein_coding	HGNC:4119
LDLR	chr19	ENSG00000130164.14	432.725	433.646	546.072	1.31536	0.395462	3.11085e-13	3.68264e-12	11089462	11133820	protein_coding	HGNC:6547
ADRB1	chr10	ENSG00000043591.6	32.8022	19.9479	34.1595	1.83826	0.878343	3.11698e-13	3.68729e-12	114043866	114046904	protein_coding	HGNC:285
ABCA3	chr16	ENSG00000167972.14	304.821	231.775	278.82	1.23977	0.310076	3.12268e-13	3.69142e-12	2275881	2340746	protein_coding	HGNC:33
TRPM4	chr19	ENSG00000130529.16	105.441	75.6171	106.097	1.48489	0.570351	3.19891e-13	3.77886e-12	49157741	49211836	protein_coding	HGNC:17993
SYNE2	chr14	ENSG00000054654.17	3620.09	3051.6	3612.3	1.21881	0.285478	3.21112e-13	3.79061e-12	63761899	64226433	protein_coding	HGNC:17084
UBTF	chr17	ENSG00000108312.15	4970.54	6051.72	5379.66	0.869599	-0.201578	3.24526e-13	3.82395e-12	44205033	44221626	protein_coding	HGNC:12511
BLOC1S1	chr12	ENSG00000135441.7	963.249	698.731	869.267	1.30153	0.380208	3.24575e-13	3.82395e-12	55716037	55720087	protein_coding	HGNC:4200
TIGIT	chr3	ENSG00000181847.12	1129.23	853.842	1085.63	1.31414	0.39412	3.24621e-13	3.82395e-12	114276913	114310288	protein_coding	HGNC:26838
SPATC1	chr8	ENSG00000186583.12	26.7224	14.2008	25.0059	1.85998	0.895288	3.29888e-13	3.88326e-12	144012280	144047114	protein_coding	HGNC:30510
RTKN	chr2	ENSG00000114993.17	55.0659	50.8646	68.225	1.40348	0.489004	3.30891e-13	3.88722e-12	74425835	74442422	protein_coding	HGNC:10466
TRNP1	chr1	ENSG00000253368.4	46.6635	37.8325	55.5362	1.55695	0.638719	3.30921e-13	3.88722e-12	26993692	27000886	protein_coding	HGNC:34348
MARCKS	chr6	ENSG00000277443.3	8322.13	5446.56	7692.23	1.47215	0.55792	3.30889e-13	3.88722e-12	113857345	113863475	protein_coding	HGNC:6759
LINC00205	chr21	ENSG00000223768.2	663.765	664.31	832.637	1.29979	0.37828	3.34045e-13	3.92116e-12	45288050	45297806	lncRNA	HGNC:16420
MTMR1	chrX	ENSG00000063601.17	1706.32	1915.29	1723.97	0.883777	-0.178246	3.35727e-13	3.93815e-12	150692971	150765108	protein_coding	HGNC:7449
ACOT4	chr14	ENSG00000177465.4	55.7125	37.9931	53.041	1.46851	0.554354	3.44934e-13	4.04331e-12	73591706	73596496	protein_coding	HGNC:19748
RNF182	chr6	ENSG00000180537.13	85.013	36.8781	119.496	4.26958	2.0941	3.493e-13	4.08877e-12	13924446	13980310	protein_coding	HGNC:28522
C3orf35	chr3	ENSG00000198590.12	32.3863	39.493	24.639	0.623987	-0.680411	3.49296e-13	4.08877e-12	37381062	37440186	lncRNA	HGNC:24082
AC027097.2	chr18	ENSG00000267787.7	168.503	208.456	179.537	0.837712	-0.255473	3.50984e-13	4.10561e-12	57639455	57738603	lncRNA
CTSE	chr1	ENSG00000196188.11	57.3494	25.6521	47.9929	2.16559	1.11476	3.55376e-13	4.15408e-12	206009264	206023895	protein_coding	HGNC:2530
TRAV8-2	chr14	ENSG00000211786.3	135.715	173.837	137.173	0.756872	-0.401879	3.59475e-13	4.19906e-12	21846537	21847221	TR_V_gene	HGNC:12147
KIAA1522	chr1	ENSG00000162522.11	146.711	106.525	142.915	1.3969	0.482233	3.65054e-13	4.26126e-12	32741830	32774970	protein_coding	HGNC:29301
RAB13	chr1	ENSG00000143545.10	66.4416	39.4102	56.5061	1.49763	0.58268	3.79265e-13	4.42405e-12	153981617	153986358	protein_coding	HGNC:9762
ARFIP2	chr11	ENSG00000132254.12	791.752	817.445	743.567	0.894537	-0.160786	3.79625e-13	4.42517e-12	6474683	6481479	protein_coding	HGNC:17160
VPS52	chr6	ENSG00000223501.9	1322.3	1377.66	1279.86	0.915846	-0.126823	3.84404e-13	4.47775e-12	33250272	33272047	protein_coding	HGNC:10518
R3HDM2	chr12	ENSG00000179912.20	1932.81	1974.62	1794.54	0.893161	-0.163008	3.86521e-13	4.49928e-12	57253762	57431005	protein_coding	HGNC:29167
SEMA3B	chr3	ENSG00000012171.20	32.7742	37.3526	26.5045	0.667954	-0.58218	3.91872e-13	4.5584e-12	50267558	50277546	protein_coding	HGNC:10724
AC012513.3	chr2	ENSG00000279348.1	77.4933	98.8577	79.789	0.782604	-0.353646	3.92698e-13	4.56484e-12	216211404	216213519	TEC
PCGF5	chr10	ENSG00000180628.15	4757.92	3765.09	4897.5	1.34913	0.432034	3.93422e-13	4.57008e-12	91163012	91284337	protein_coding	HGNC:28264
POU2AF1	chr11	ENSG00000110777.12	1119.07	2199.52	1619.37	0.698699	-0.517256	4.05974e-13	4.71262e-12	111352255	111455630	protein_coding	HGNC:9211
AC138393.1	chr1	ENSG00000185495.10	196.396	217.7	176.179	0.782252	-0.354295	4.0863e-13	4.74017e-12	223992743	224010612	transcribed_unprocessed_pseudogene
ZHX2	chr8	ENSG00000178764.8	1292.1	1516.9	1303.36	0.836169	-0.258133	4.44613e-13	5.154e-12	122781655	122974510	protein_coding	HGNC:18513
CREB1	chr2	ENSG00000118260.15	2850.19	3129.08	2737.38	0.853991	-0.227707	4.60343e-13	5.33002e-12	207529737	207605988	protein_coding	HGNC:2345
GLRX	chr5	ENSG00000173221.14	2190.95	1561.23	2092.75	1.39466	0.479911	4.60434e-13	5.33002e-12	95751319	95822726	protein_coding	HGNC:4330
LRIG2	chr1	ENSG00000198799.12	799.39	928.047	813.438	0.86012	-0.21739	4.60897e-13	5.33169e-12	113073198	113132260	protein_coding	HGNC:20889
RUBCNL	chr13	ENSG00000102445.18	1930.93	2551.51	1997.98	0.747814	-0.419249	4.63773e-13	5.36126e-12	46342000	46438190	protein_coding	HGNC:20420
TXNL1	chr18	ENSG00000091164.13	1366.46	1309.76	1418.72	1.09852	0.135557	4.79239e-13	5.53622e-12	56597209	56651600	protein_coding	HGNC:12436
H2BC18	chr1	ENSG00000203814.6	365.088	222.39	345.92	1.61538	0.691875	4.84719e-13	5.59566e-12	149782689	149812373	protein_coding	HGNC:24700
EFHC1	chr6	ENSG00000096093.16	179.495	206.756	177.42	0.834096	-0.261715	5.02788e-13	5.80026e-12	52362123	52529886	protein_coding	HGNC:16406
COL19A1	chr6	ENSG00000082293.13	94.157	241.346	144.611	0.5534	-0.853606	5.03834e-13	5.80832e-12	69866556	70212468	protein_coding	HGNC:2196
MYL6	chr12	ENSG00000092841.18	16562.4	12010.4	15684	1.3625	0.446252	5.13173e-13	5.91191e-12	56158161	56163496	protein_coding	HGNC:7587
MFSD4B	chr6	ENSG00000173214.7	709.631	918.642	763.768	0.81104	-0.302155	5.23205e-13	6.02333e-12	111259327	111445354	protein_coding	HGNC:21053
ZNF629	chr16	ENSG00000102870.6	228.488	252.661	212.688	0.816224	-0.292962	5.24141e-13	6.02996e-12	30778456	30787205	protein_coding
FAM20A	chr17	ENSG00000108950.12	34.8953	15.1801	28.0416	2.03829	1.02736	5.29459e-13	6.08696e-12	68535113	68601367	protein_coding	HGNC:23015
SVBP	chr1	ENSG00000177868.12	396.145	311.449	384.477	1.28313	0.359664	5.38059e-13	6.17904e-12	42807052	42817397	protein_coding	HGNC:29204
CEACAM19	chr19	ENSG00000186567.13	122.293	83.2471	109.42	1.37925	0.463881	5.38207e-13	6.17904e-12	44662278	44684359	protein_coding	HGNC:31951
NPTXR	chr22	ENSG00000221890.4	240.366	266.454	205.152	0.726878	-0.460215	5.51918e-13	6.33211e-12	38818452	38844028	protein_coding	HGNC:7954
FAM120C	chrX	ENSG00000184083.12	214.915	271.248	232.246	0.834977	-0.260191	5.54186e-13	6.35378e-12	54068324	54183281	protein_coding	HGNC:16949
RNF212	chr4	ENSG00000178222.13	30.5425	47.0041	32.6023	0.632095	-0.661788	5.60435e-13	6.42103e-12	1056250	1113564	protein_coding	HGNC:27729
PSME3	chr17	ENSG00000131467.11	4447.46	3637.57	4313.16	1.22249	0.289818	5.68338e-13	6.50712e-12	42824385	42843760	protein_coding	HGNC:9570
TSPYL5	chr8	ENSG00000180543.5	93.2302	143.451	108.64	0.721474	-0.47098	5.70563e-13	6.52807e-12	97273488	97277928	protein_coding	HGNC:29367
RBM15B	chr3	ENSG00000259956.2	2356.7	2483.15	2309.75	0.917997	-0.123439	5.70948e-13	6.52807e-12	51391285	51397908	protein_coding	HGNC:24303
NOL9	chr1	ENSG00000162408.11	1153.64	1341.31	1189.84	0.868983	-0.2026	5.71923e-13	6.53476e-12	6521347	6554513	protein_coding	HGNC:26265
PSMA6	chr14	ENSG00000100902.11	456.291	335.311	467.058	1.45749	0.543489	5.76788e-13	6.58585e-12	35278633	35317493	protein_coding	HGNC:9535
THEM5	chr1	ENSG00000196407.12	44.8568	26.1268	43.9829	1.85704	0.893009	5.91796e-13	6.75261e-12	151847101	151853712	protein_coding	HGNC:26755
TPX2	chr20	ENSG00000088325.16	100.009	88.7266	134.485	1.57813	0.658218	5.94077e-13	6.77402e-12	31739271	31801805	protein_coding	HGNC:1249
HENMT1	chr1	ENSG00000162639.16	648.44	544.683	650.43	1.22771	0.29597	5.97598e-13	6.80952e-12	108648290	108661526	protein_coding	HGNC:26400
ADAMTS5	chr21	ENSG00000154736.6	64.7815	29.9536	44.4338	1.55348	0.635505	6.18818e-13	7.04653e-12	26917922	26967088	protein_coding	HGNC:221
MYL12A	chr18	ENSG00000101608.12	16660.1	13903.9	16064.8	1.18718	0.247537	6.23919e-13	7.09979e-12	3247481	3256236	protein_coding	HGNC:16701
TLCD3A	chr17	ENSG00000167695.15	31.8941	49.7112	37.4652	0.719589	-0.474755	6.43999e-13	7.3233e-12	732412	742968	protein_coding	HGNC:29646
CMTM2	chr16	ENSG00000140932.10	3918.17	2251.71	3250.95	1.53057	0.614067	6.45185e-13	7.3318e-12	66579448	66588275	protein_coding	HGNC:19173
LRP5	chr11	ENSG00000162337.12	60.8829	111.522	84.4604	0.706723	-0.500784	6.54132e-13	7.42844e-12	68312591	68449275	protein_coding	HGNC:6697
APP	chr21	ENSG00000142192.21	2309.69	2030.5	2611.68	1.34671	0.429438	6.63578e-13	7.52694e-12	25880550	26171128	protein_coding	HGNC:620
TMPRSS9	chr19	ENSG00000178297.13	232.845	131.708	224.025	1.93708	0.953887	6.63706e-13	7.52694e-12	2360238	2426239	protein_coding	HGNC:30079
CXCR3	chrX	ENSG00000186810.8	908.641	780.147	1019.13	1.35434	0.437587	6.75927e-13	7.66035e-12	71615916	71618511	protein_coding	HGNC:4540
DOCK3	chr3	ENSG00000088538.13	62.8115	59.6	43.3258	0.693109	-0.528846	6.77879e-13	7.67728e-12	50674927	51384198	protein_coding	HGNC:2989
WDFY2	chr13	ENSG00000139668.9	2234.71	2260.81	2052.14	0.892963	-0.163328	6.83114e-13	7.73133e-12	51584455	51767709	protein_coding	HGNC:20482
POLR3E	chr16	ENSG00000058600.16	933.455	1139.36	1020.03	0.878105	-0.187534	6.86671e-13	7.76634e-12	22297375	22335101	protein_coding	HGNC:30347
WDR73	chr15	ENSG00000177082.12	934.545	954.705	880.157	0.908633	-0.13823	6.90642e-13	7.80598e-12	84639281	84654343	protein_coding	HGNC:25928
C8G	chr9	ENSG00000176919.13	34.8541	22.7224	34.81	1.60651	0.683934	6.94282e-13	7.84183e-12	136945185	136946975	protein_coding	HGNC:1354
HEXIM2	chr17	ENSG00000168517.10	221.491	194.569	241.411	1.2893	0.366586	7.06526e-13	7.97474e-12	45160700	45170040	protein_coding	HGNC:28591
CDCP1	chr3	ENSG00000163814.8	34.8382	22.4572	34.4204	1.59413	0.672769	7.09704e-13	8.00521e-12	45082277	45146422	protein_coding	HGNC:24357
PEX5	chr12	ENSG00000139197.10	797.318	905.219	806.292	0.873295	-0.195458	7.10283e-13	8.00634e-12	7188685	7218574	protein_coding	HGNC:9719
SLC22A1	chr6	ENSG00000175003.15	96.3486	82.6641	59.0565	0.670055	-0.57765	7.31027e-13	8.23463e-12	160121815	160158718	protein_coding	HGNC:10963
GPR162	chr12	ENSG00000250510.8	588.836	513.006	369.972	0.693356	-0.528332	7.34551e-13	8.26876e-12	6821624	6829972	protein_coding	HGNC:16693
SLA2	chr20	ENSG00000101082.14	1931.27	1872.46	2149.12	1.17905	0.237623	7.36242e-13	8.28223e-12	36612318	36646196	protein_coding	HGNC:17329
KLF10	chr8	ENSG00000155090.15	1285.06	1089.68	1318	1.25155	0.323719	7.40387e-13	8.32326e-12	102648784	102655725	protein_coding	HGNC:11810
CR1L	chr1	ENSG00000197721.17	39.7872	20.743	34.3484	1.90905	0.932851	7.43441e-13	8.35199e-12	207645113	207738416	protein_coding	HGNC:2335
PDZD2	chr5	ENSG00000133401.16	18.8028	30.4348	21.0405	0.642815	-0.637525	7.46315e-13	8.37865e-12	31639131	32110932	protein_coding	HGNC:18486
SRSF5	chr14	ENSG00000100650.16	9603.77	9695	8857.92	0.899517	-0.152777	7.52478e-13	8.44218e-12	69726900	69772005	protein_coding	HGNC:10787
CORO2B	chr15	ENSG00000103647.13	68.126	242.069	141.179	0.551991	-0.857284	7.55567e-13	8.47116e-12	68578993	68727806	protein_coding	HGNC:2256
PPP4R3A	chr14	ENSG00000100796.17	3561.06	3823.44	3529.25	0.910591	-0.135125	7.65985e-13	8.58221e-12	91457611	91510554	protein_coding	HGNC:20219
POGLUT2	chr13	ENSG00000134901.13	27.5827	26.2013	35.5583	1.4253	0.511263	7.69542e-13	8.61629e-12	102784281	102798976	protein_coding	HGNC:19350
DLG3	chrX	ENSG00000082458.12	344.699	291.201	353.974	1.25329	0.325724	7.72878e-13	8.64786e-12	70444835	70505490	protein_coding	HGNC:2902
SRRM1	chr1	ENSG00000133226.17	2897.75	3142.61	2821.97	0.880632	-0.183388	7.88939e-13	8.82168e-12	24631716	24673281	protein_coding	HGNC:16638
ASAP2	chr2	ENSG00000151693.11	87.5792	81.3456	108.163	1.3863	0.471243	7.92221e-13	8.85246e-12	9206765	9405683	protein_coding	HGNC:2721
DIPK1B	chr9	ENSG00000165716.11	119.687	185.553	131.647	0.682445	-0.551214	8.11692e-13	9.06399e-12	136712572	136724742	protein_coding	HGNC:28290
PHPT1	chr9	ENSG00000054148.18	787.454	636.045	758.588	1.23242	0.301496	8.2969e-13	9.25298e-12	136848724	136851027	protein_coding	HGNC:30033
LSM14B	chr20	ENSG00000149657.20	1817.72	1896.01	1724.42	0.893875	-0.161855	8.29723e-13	9.25298e-12	62122461	62135374	protein_coding	HGNC:15887
BRD1	chr22	ENSG00000100425.18	1930.17	2081.02	1900.8	0.898766	-0.153983	8.30449e-13	9.25492e-12	49773283	49827512	protein_coding	HGNC:1102
SLC46A2	chr9	ENSG00000119457.8	320.075	286.541	216.581	0.727639	-0.458705	8.31102e-13	9.25603e-12	112878920	112890876	protein_coding	HGNC:16055
PERP	chr6	ENSG00000112378.12	147.928	124.692	162.606	1.3582	0.441697	8.46936e-13	9.42611e-12	138088505	138107419	protein_coding	HGNC:17637
IPO9	chr1	ENSG00000198700.10	1445.32	1614.39	1465.19	0.892776	-0.163629	8.48169e-13	9.43355e-12	201829149	201884291	protein_coding	HGNC:19425
SYNGR3	chr16	ENSG00000127561.15	50.6932	35.4545	50.7724	1.50864	0.593253	8.57691e-13	9.53313e-12	1989660	1994275	protein_coding	HGNC:11501
AL049840.6	chr14	ENSG00000269958.1	570.106	576.916	514.476	0.875696	-0.191498	8.96938e-13	9.96274e-12	103696353	103697163	lncRNA
FCGR1A	chr1	ENSG00000150337.13	1811.92	830.414	1530.65	1.93246	0.95044	8.98657e-13	9.9686e-12	149782671	149792518	protein_coding	HGNC:3613
ESCO2	chr8	ENSG00000171320.15	26.7971	27.3295	39.7438	1.52921	0.612782	8.98299e-13	9.9686e-12	27771949	27812640	protein_coding	HGNC:27230
EMC3	chr3	ENSG00000125037.12	2438.88	1749.51	2315.46	1.38375	0.468582	9.00455e-13	9.98193e-12	9962537	10011116	protein_coding	HGNC:23999
NAIPP1	chr5	ENSG00000250687.6	75.6155	35.415	56.237	1.70316	0.768217	9.07343e-13	1.00516e-11	70462244	70479215	transcribed_unprocessed_pseudogene	HGNC:54492
PHLPP1	chr18	ENSG00000081913.14	330.432	379.874	291.316	0.732934	-0.448245	9.42428e-13	1.04334e-11	62715541	62980433	protein_coding	HGNC:20610
TRAK1	chr3	ENSG00000182606.16	1553.59	1826.39	1642.27	0.882804	-0.179835	9.56623e-13	1.05835e-11	42013802	42225890	protein_coding	HGNC:29947
FOXK1	chr7	ENSG00000164916.11	1936.07	2377.86	2077.78	0.855814	-0.22463	9.70431e-13	1.07292e-11	4682295	4771442	protein_coding	HGNC:23480
ECHDC3	chr10	ENSG00000134463.15	134.255	124.239	89.8569	0.701351	-0.511792	9.88313e-13	1.09197e-11	11742366	11764070	protein_coding	HGNC:23489
FAM219A	chr9	ENSG00000164970.15	908.572	889.098	811.132	0.897657	-0.155764	9.92949e-13	1.09637e-11	34398184	34458570	protein_coding	HGNC:19920
PEG13	chr8	ENSG00000282164.3	95.1845	95.1167	78.5319	0.79597	-0.329213	1.00364e-12	1.10744e-11	140094894	140100543	lncRNA	HGNC:19969
DYNLL1	chr12	ENSG00000088986.11	2334.34	2164.95	2539.56	1.20454	0.268483	1.03064e-12	1.13649e-11	120469850	120498493	protein_coding	HGNC:15476
LRRC24	chr8	ENSG00000254402.7	200.511	184.859	220.985	1.23534	0.30491	1.03302e-12	1.13836e-11	144522388	144527033	protein_coding	HGNC:28947
RAB3GAP1	chr2	ENSG00000115839.17	1253.15	1505.45	1302.4	0.841996	-0.248115	1.04222e-12	1.14775e-11	135052265	135176394	protein_coding	HGNC:17063
SLC66A3	chr2	ENSG00000162976.13	1495.26	1242.93	1417.39	1.16399	0.21908	1.0621e-12	1.16887e-11	11155198	11178870	protein_coding	HGNC:28503
ANKRD35	chr1	ENSG00000198483.13	35.6646	15.6755	22.6147	1.56364	0.644909	1.06586e-12	1.17224e-11	145866560	145885866	protein_coding	HGNC:26323
AP000704.2	chr21	ENSG00000224790.3	21.4425	19.8828	27.2976	1.45259	0.538631	1.09819e-12	1.207e-11	36966461	36975164	lncRNA
TMED1	chr19	ENSG00000099203.7	673.531	534.755	626.744	1.2105	0.275604	1.09959e-12	1.20775e-11	10832067	10836318	protein_coding	HGNC:17291
TP53INP2	chr20	ENSG00000078804.13	661.614	745.127	558.896	0.722814	-0.468303	1.103e-12	1.2103e-11	34704339	34713439	protein_coding	HGNC:16104
ABCA11P	chr4	ENSG00000251595.7	62.8162	73.8294	57.4678	0.743317	-0.42795	1.10336e-12	1.2103e-11	425435	474129	transcribed_processed_pseudogene	HGNC:31
FCRL3	chr1	ENSG00000160856.21	1504.39	2490.41	1875	0.721831	-0.470268	1.11818e-12	1.22575e-11	157674321	157700769	protein_coding	HGNC:18506
DCAF8	chr1	ENSG00000132716.19	4704.67	4757.89	4555.83	0.949619	-0.0745799	1.12727e-12	1.23491e-11	160215715	160262549	protein_coding	HGNC:24891
FIS1	chr7	ENSG00000214253.9	2704.27	2073.56	2654.22	1.3362	0.418138	1.13269e-12	1.24004e-11	101239458	101252316	protein_coding	HGNC:21689
VAMP8	chr2	ENSG00000118640.11	2466.93	1975.46	2430.41	1.27742	0.353233	1.13432e-12	1.24101e-11	85561562	85582031	protein_coding	HGNC:12647
TUBA1C	chr12	ENSG00000167553.15	1120.21	987.085	1174.09	1.22633	0.294343	1.13634e-12	1.2424e-11	49188736	49274603	protein_coding	HGNC:20768
PLPP7	chr9	ENSG00000160539.6	23.9385	27.9985	19.4759	0.654881	-0.610696	1.13866e-12	1.24412e-11	131289459	131359022	protein_coding	HGNC:28174
MIR155HG	chr21	ENSG00000234883.6	80.8566	69.9524	114.591	1.73542	0.795285	1.17556e-12	1.28361e-11	25561909	25575168	lncRNA	HGNC:35460
PCSK1N	chrX	ENSG00000102109.9	301.721	162.921	261.989	1.79518	0.844132	1.18383e-12	1.29179e-11	48831096	48835610	protein_coding	HGNC:17301
ERG	chr21	ENSG00000157554.19	49.3019	15.1127	33.6637	2.26069	1.17676	1.18507e-12	1.29231e-11	38380027	38661780	protein_coding	HGNC:3446
MOB3B	chr9	ENSG00000120162.10	162.688	242.012	196.526	0.787513	-0.344624	1.19144e-12	1.2984e-11	27325209	27529814	protein_coding	HGNC:23825
MHENCR	chr20	ENSG00000232442.1	778.09	854.192	723.495	0.825255	-0.277089	1.20101e-12	1.30799e-11	63627227	63628824	lncRNA	HGNC:53110
FAM118B	chr11	ENSG00000197798.9	429.831	384.968	431.61	1.1426	0.192316	1.22246e-12	1.33048e-11	126211724	126262984	protein_coding	HGNC:26110
ZKSCAN5	chr7	ENSG00000196652.11	473.491	444.111	484.459	1.10646	0.145954	1.23029e-12	1.33813e-11	99504651	99534700	protein_coding	HGNC:12867
NAB2	chr12	ENSG00000166886.13	431.462	518.813	452.478	0.850134	-0.234238	1.27163e-12	1.38219e-11	57089043	57095476	protein_coding	HGNC:7627
TMEM92	chr17	ENSG00000167105.8	27.1217	10.5958	19.9971	1.9994	0.999568	1.30031e-12	1.41246e-11	50271406	50281485	protein_coding	HGNC:26579
IL1RL1	chr2	ENSG00000115602.17	40.117	44.1041	25.8168	0.539233	-0.89102	1.30347e-12	1.41496e-11	102311502	102352037	protein_coding	HGNC:5998
ATP8B4	chr15	ENSG00000104043.14	527.095	365.521	487.156	1.37798	0.462552	1.31032e-12	1.42148e-11	49858238	50182817	protein_coding	HGNC:13536
INO80B	chr2	ENSG00000115274.15	175.773	160.894	183.511	1.16716	0.223001	1.31365e-12	1.42417e-11	74455087	74457944	protein_coding	HGNC:13324
LINC02384	chr12	ENSG00000251301.7	399.894	238.315	388.152	1.72983	0.790627	1.31488e-12	1.42458e-11	68332888	68451663	lncRNA	HGNC:53308
ZC3H14	chr14	ENSG00000100722.20	824.106	943.173	851.231	0.887308	-0.172493	1.32259e-12	1.43201e-11	88562970	88627596	protein_coding	HGNC:20509
BIRC5	chr17	ENSG00000089685.15	85.9805	80.0813	125.165	1.63934	0.713117	1.40594e-12	1.52127e-11	78214186	78225636	protein_coding	HGNC:593
AL133410.1	chr9	ENSG00000227388.3	57.4242	66.9817	53.3825	0.764326	-0.38774	1.41941e-12	1.53485e-11	35772163	35790432	lncRNA
JAKMIP1	chr4	ENSG00000152969.20	58.1277	41.7401	61.4304	1.56422	0.645442	1.44724e-12	1.56394e-11	6026199	6200591	protein_coding	HGNC:26460
BICD1	chr12	ENSG00000151746.14	159.29	211.089	174.56	0.806066	-0.31103	1.47383e-12	1.59165e-11	32106835	32383633	protein_coding	HGNC:1049
PNMA1	chr14	ENSG00000176903.5	987.491	944.918	1061.96	1.14699	0.197849	1.49172e-12	1.60993e-11	73711783	73714384	protein_coding	HGNC:9158
DVL2	chr17	ENSG00000004975.12	900.967	1015.13	917.614	0.88606	-0.174523	1.51707e-12	1.63623e-11	7225342	7234517	protein_coding	HGNC:3086
MADCAM1	chr19	ENSG00000099866.15	51.3374	50.6871	37.1866	0.700144	-0.514276	1.53091e-12	1.65009e-11	489176	505343	protein_coding	HGNC:6765
REM2	chr14	ENSG00000139890.10	836.582	698.924	533.63	0.733753	-0.446634	1.53892e-12	1.65766e-11	22883222	22887678	protein_coding	HGNC:20248
DISP1	chr1	ENSG00000154309.8	83.0473	104.945	89.2866	0.826215	-0.275412	1.56564e-12	1.68535e-11	222872271	223005995	protein_coding	HGNC:19711
TXNL4B	chr16	ENSG00000140830.9	753.287	713.48	786.941	1.11971	0.16313	1.58416e-12	1.70419e-11	72044289	72094431	protein_coding	HGNC:26041
NFE2	chr12	ENSG00000123405.14	11808.4	7737.09	10404.9	1.41583	0.501643	1.60414e-12	1.72458e-11	54292111	54301015	protein_coding	HGNC:7780
WSB2	chr12	ENSG00000176871.8	1634.82	1387.78	1648.08	1.21868	0.285322	1.62003e-12	1.74055e-11	118032694	118062430	protein_coding	HGNC:19222
KDM7A-DT	chr7	ENSG00000260231.2	465.329	321.698	457.649	1.47949	0.565103	1.64451e-12	1.76571e-11	140177184	140179640	lncRNA	HGNC:48959
TELO2	chr16	ENSG00000100726.15	1613.5	1528.56	1751.2	1.16906	0.225353	1.64665e-12	1.76687e-11	1493344	1510457	protein_coding	HGNC:29099
CDK20	chr9	ENSG00000156345.17	101.827	117.847	99.1336	0.814597	-0.295842	1.66713e-12	1.7877e-11	87966441	87974753	protein_coding	HGNC:21420
LINC01238	chr2	ENSG00000237940.3	91.5908	133.308	98.8105	0.701679	-0.511118	1.79262e-12	1.92104e-11	241970683	241977276	lncRNA	HGNC:49795
TPM1-AS	chr15	ENSG00000259498.1	29.168	21.7588	31.1079	1.52995	0.613486	1.85752e-12	1.98932e-11	63046034	63049387	lncRNA	HGNC:53635
STMN3	chr20	ENSG00000197457.10	2559.94	3040.73	2525.88	0.805595	-0.311873	1.87202e-12	2.00356e-11	63639705	63657682	protein_coding	HGNC:15926
IDH2	chr15	ENSG00000182054.9	2809.04	2517.2	2994.17	1.21987	0.286731	1.88053e-12	2.01138e-11	90083045	90102504	protein_coding	HGNC:5383
ZNF319	chr16	ENSG00000166188.2	1526.36	1214.48	1434.62	1.21381	0.279545	1.91798e-12	2.05013e-11	57994668	58000453	protein_coding	HGNC:13644
SSR3	chr3	ENSG00000114850.6	2785.36	2635.96	2896.73	1.11558	0.157799	1.93526e-12	2.06728e-11	156540140	156555184	protein_coding	HGNC:11325
BABAM1	chr19	ENSG00000105393.16	1716.81	1411.88	1705	1.24783	0.319427	1.95568e-12	2.08643e-11	17267376	17281249	protein_coding	HGNC:25008
BBS2	chr16	ENSG00000125124.12	845.014	884.992	778.704	0.857357	-0.222032	1.955e-12	2.08643e-11	56466836	56520087	protein_coding	HGNC:967
BRAF	chr7	ENSG00000157764.13	1232.67	1352.82	1210.34	0.877765	-0.188094	1.98286e-12	2.11408e-11	140719327	140924928	protein_coding	HGNC:1097
NBPF1	chr1	ENSG00000219481.10	201.851	237.168	183.844	0.743687	-0.427233	2.04701e-12	2.18109e-11	16562319	16613562	protein_coding	HGNC:26088
AC136475.5	chr11	ENSG00000255328.1	264.298	90.737	176.584	1.99792	0.998501	2.0657e-12	2.1996e-11	327171	330122	lncRNA
XYLT1	chr16	ENSG00000103489.12	1071.44	1205.8	1034.33	0.83631	-0.25789	2.09983e-12	2.23453e-11	17101769	17470960	protein_coding	HGNC:15516
SLC7A6	chr16	ENSG00000103064.15	3470.58	4487.35	3875.14	0.840902	-0.24999	2.14757e-12	2.28387e-11	68264516	68301823	protein_coding	HGNC:11064
EVI5	chr1	ENSG00000067208.14	320.172	338.63	279.556	0.801091	-0.319962	2.15057e-12	2.28561e-11	92508696	92792404	protein_coding	HGNC:3501
AL158163.1	chr10	ENSG00000270589.1	53.6334	52.3158	42.5595	0.783303	-0.352358	2.15952e-12	2.29367e-11	110910596	110912244	lncRNA
ARHGAP10	chr4	ENSG00000071205.12	255.218	246.145	300.014	1.25698	0.32996	2.23534e-12	2.37263e-11	147732063	148072776	protein_coding	HGNC:26099
GGACT	chr13	ENSG00000134864.10	192.19	170.703	203.076	1.22199	0.289229	2.2367e-12	2.37263e-11	100530164	100589528	protein_coding	HGNC:25100
PCDH9	chr13	ENSG00000184226.15	195.419	542.146	323.407	0.549978	-0.862554	2.24646e-12	2.38147e-11	66302834	67230445	protein_coding	HGNC:8661
PAK6	chr15	ENSG00000137843.12	48.7534	33.1021	45.7935	1.45551	0.541521	2.25558e-12	2.38963e-11	40217428	40277487	protein_coding	HGNC:16061
GPATCH8	chr17	ENSG00000186566.13	1779.56	2017.88	1790.09	0.868711	-0.203052	2.2686e-12	2.4019e-11	44395281	44503430	protein_coding	HGNC:29066
TNRC6A	chr16	ENSG00000090905.19	1563.21	1806.33	1598.04	0.867418	-0.205201	2.30541e-12	2.43934e-11	24610209	24827632	protein_coding	HGNC:11969
LINC00899	chr22	ENSG00000231711.2	46.8952	34.2163	26.2307	0.729635	-0.454753	2.31868e-12	2.45183e-11	46039907	46044853	lncRNA	HGNC:48583
SFPQ	chr1	ENSG00000116560.11	5596.33	6514.55	5975.88	0.902862	-0.147423	2.32636e-12	2.4584e-11	35176378	35193145	protein_coding	HGNC:10774
TRAV8-1	chr14	ENSG00000211782.2	68.4896	86.4728	63.5539	0.681722	-0.552744	2.38137e-12	2.51493e-11	21797287	21797886	TR_V_gene	HGNC:12146
AP001505.1	chr21	ENSG00000276529.1	75.5226	71.0332	88.8992	1.30939	0.388893	2.40254e-12	2.53569e-11	44978832	44979274	lncRNA
HECW2-AS1	chr2	ENSG00000229056.2	72.8735	57.3547	88.9093	1.61293	0.68968	2.43269e-12	2.56589e-11	196260024	196264204	lncRNA	HGNC:54062
MTG1	chr10	ENSG00000148824.19	468.412	442.243	511.078	1.18639	0.246576	2.45684e-12	2.58973e-11	133394094	133422520	protein_coding	HGNC:32159
FHIT	chr3	ENSG00000189283.10	401.461	537.148	375.01	0.668254	-0.581532	2.48688e-12	2.61976e-11	59747277	61251459	protein_coding	HGNC:3701
TMEM63C	chr14	ENSG00000165548.11	202.747	147.595	232.635	1.67439	0.743634	2.5032e-12	2.63529e-11	77116568	77259495	protein_coding	HGNC:23787
UBXN7	chr3	ENSG00000163960.12	2090.2	2222.98	1958.09	0.865178	-0.208931	2.54709e-12	2.6798e-11	196347662	196432430	protein_coding	HGNC:29119
LIPE	chr19	ENSG00000079435.10	291.414	371.122	319.857	0.838579	-0.253981	2.60804e-12	2.74221e-11	42401514	42427388	protein_coding	HGNC:6621
BEND7	chr10	ENSG00000165626.17	34.5612	25.6922	16.1449	0.58071	-0.784111	2.65087e-12	2.78549e-11	13438484	13528974	protein_coding	HGNC:23514
HBA2	chr16	ENSG00000188536.13	14974.3	7248.41	12428.8	2.18886	1.13018	2.67794e-12	2.81217e-11	172876	173710	protein_coding	HGNC:4824
AF129075.4	chr21	ENSG00000286018.1	36.8363	32.951	45.365	1.49974	0.584708	2.78654e-12	2.92439e-11	29063446	29064368	lncRNA
AC007569.1	chr12	ENSG00000257221.4	82.9887	137.047	103.018	0.708898	-0.49635	2.79121e-12	2.92745e-11	108628668	108642349	lncRNA
LY6G6F	chr6	ENSG00000204424.9	99.5754	74.2792	110.481	1.63008	0.704947	2.79749e-12	2.9322e-11	31706885	31710595	protein_coding	HGNC:13933
SFXN3	chr10	ENSG00000107819.13	1395.47	1188.87	1329.63	1.13764	0.186049	2.83238e-12	2.96691e-11	101031234	101041244	protein_coding	HGNC:16087
ABLIM3	chr5	ENSG00000173210.19	329.74	246.29	375.466	1.71104	0.774876	2.83683e-12	2.96971e-11	149141483	149260542	protein_coding	HGNC:29132
AC139795.2	chr5	ENSG00000247679.3	74.6091	86.0676	71.5122	0.808587	-0.306525	2.85256e-12	2.98431e-11	177611240	177619754	lncRNA
TMEM60	chr7	ENSG00000135211.6	437.76	361.313	421.308	1.20065	0.263812	2.85971e-12	2.98993e-11	77793728	77798434	protein_coding	HGNC:21754
KBTBD7	chr13	ENSG00000120696.9	668.015	757.711	623.194	0.791872	-0.336662	2.94511e-12	3.07729e-11	41189834	41194569	protein_coding	HGNC:25266
MELK	chr9	ENSG00000165304.8	30.0535	26.1395	40.5302	1.61521	0.691721	2.97295e-12	3.10444e-11	36572862	36677683	protein_coding	HGNC:16870
AC006449.7	chr17	ENSG00000277969.1	114.037	97.9655	119.193	1.25786	0.330967	2.99133e-12	3.12169e-11	38702452	38704747	lncRNA
P2RX5-TAX1BP3	chr17	ENSG00000257950.3	86.8926	121.683	97.7758	0.780034	-0.358392	3.04662e-12	3.17741e-11	3663063	3696194	protein_coding	HGNC:49191
SPNS3	chr17	ENSG00000182557.8	367.006	396.857	300.209	0.728356	-0.457284	3.06088e-12	3.19029e-11	4433940	4488208	protein_coding	HGNC:28433
OAZ1	chr19	ENSG00000104904.12	65375.5	47676.9	62316	1.37692	0.461448	3.09342e-12	3.2222e-11	2269509	2273490	protein_coding	HGNC:8095
CACTIN	chr19	ENSG00000105298.14	1385.96	1514.86	1406.54	0.915452	-0.127443	3.09596e-12	3.22284e-11	3610645	3626815	protein_coding	HGNC:29938
ECT2	chr3	ENSG00000114346.13	186.176	169.793	213.048	1.29345	0.371222	3.1412e-12	3.2679e-11	172750682	172821474	protein_coding	HGNC:3155
ST8SIA1	chr12	ENSG00000111728.10	165.048	135.371	172.475	1.33183	0.413407	3.17132e-12	3.29718e-11	22063773	22437041	protein_coding	HGNC:10869
PHTF1	chr1	ENSG00000116793.16	528.952	412.08	501.836	1.24871	0.320438	3.24194e-12	3.36852e-11	113696831	113759489	protein_coding	HGNC:8939
ENPP5	chr6	ENSG00000112796.10	133.632	101.417	136.584	1.40914	0.494818	3.28542e-12	3.41158e-11	46159185	46170980	protein_coding	HGNC:13717
AC009093.1	chr16	ENSG00000259807.2	18.4222	13.2693	19.5285	1.56971	0.650501	3.31138e-12	3.43641e-11	29215385	29221040	lncRNA
DGAT1	chr8	ENSG00000185000.12	2932.95	2233.42	2616.91	1.20313	0.266794	3.43764e-12	3.56523e-11	144314584	144326910	protein_coding	HGNC:2843
AKT1S1	chr19	ENSG00000204673.10	1336.17	1063.6	1272.98	1.23742	0.307332	3.54535e-12	3.67465e-11	49869033	49878459	protein_coding	HGNC:28426
NXN	chr17	ENSG00000167693.17	28.2846	21.0909	31.1147	1.61996	0.69596	3.5586e-12	3.68611e-11	799310	979776	protein_coding	HGNC:18008
AC009237.14	chr2	ENSG00000272913.1	28.081	48.9944	35.8	0.694409	-0.526142	3.57742e-12	3.70331e-11	95525109	95526702	lncRNA
ASXL1	chr20	ENSG00000171456.20	2380.38	2736.03	2504.36	0.901346	-0.149846	3.59569e-12	3.71991e-11	32358330	32439319	protein_coding	HGNC:18318
AP003071.5	chr11	ENSG00000287725.1	23.3285	30.8232	19.8081	0.580517	-0.78459	3.67854e-12	3.80328e-11	69072915	69162440	protein_coding
AC245100.4	chr1	ENSG00000231551.8	81.2659	107.989	87.4407	0.782139	-0.354503	3.68525e-12	3.80786e-11	148402516	148432545	transcribed_unprocessed_pseudogene
NCBP3	chr17	ENSG00000074356.17	1751.8	1813.74	1667.25	0.90657	-0.14151	3.71595e-12	3.83721e-11	3802158	3846246	protein_coding	HGNC:24612
COA8	chr14	ENSG00000256053.7	317.186	284.364	325.236	1.17221	0.22923	3.75392e-12	3.87404e-11	103562962	103607523	protein_coding	HGNC:20492
LINC02289	chr14	ENSG00000258819.2	272.84	253.69	169.12	0.622422	-0.684035	3.79313e-12	3.91209e-11	77069169	77076392	lncRNA	HGNC:53205
INHBB	chr2	ENSG00000163083.6	31.0566	21.1811	13.7489	0.587464	-0.767428	3.89046e-12	4.01e-11	120346136	120351803	protein_coding	HGNC:6067
LBH	chr2	ENSG00000213626.13	9356.7	13711.2	11659.8	0.827017	-0.274011	4.00834e-12	4.12897e-11	30231534	30323730	protein_coding	HGNC:29532
PROCR	chr20	ENSG00000101000.6	58.7163	49.7984	63.2034	1.33057	0.412042	4.12419e-12	4.24569e-11	35172072	35216240	protein_coding	HGNC:9452
MPST	chr22	ENSG00000128309.16	1020.05	762.772	928.911	1.26423	0.338262	4.16772e-12	4.28786e-11	37019635	37029822	protein_coding	HGNC:7223
COL17A1	chr10	ENSG00000065618.21	70.3544	19.755	46.4959	2.65026	1.40614	4.20219e-12	4.32066e-11	104031286	104085880	protein_coding	HGNC:2194
TSPAN9	chr12	ENSG00000011105.14	245.531	188.659	276.285	1.59153	0.670419	4.2402e-12	4.35708e-11	3077355	3286564	protein_coding	HGNC:21640
ZHX3	chr20	ENSG00000174306.21	292.022	369.22	320.828	0.848689	-0.236692	4.29773e-12	4.41348e-11	41178448	41317672	protein_coding	HGNC:15935
POC1B	chr12	ENSG00000139323.14	806.896	710.873	836.45	1.20511	0.269169	4.32347e-12	4.43719e-11	89419718	89526047	protein_coding	HGNC:30836
SYNPO	chr5	ENSG00000171992.13	175.154	368.691	264.99	0.679024	-0.558465	4.32849e-12	4.43962e-11	150601080	150659207	protein_coding	HGNC:30672
B4GALT3	chr1	ENSG00000158850.15	1891.45	1666.85	1941.44	1.19248	0.25396	4.36946e-12	4.4789e-11	161171310	161177968	protein_coding	HGNC:926
RPRD1A	chr18	ENSG00000141425.18	740.394	822.857	735.869	0.876343	-0.190432	4.48605e-12	4.5956e-11	35984387	36067576	protein_coding	HGNC:25560
TIMP1	chrX	ENSG00000102265.12	3690.13	2613.52	3421.01	1.37277	0.457085	4.4893e-12	4.59611e-11	47582408	47586789	protein_coding	HGNC:11820
CLDND1	chr3	ENSG00000080822.17	1899.65	1662.81	1986.27	1.22711	0.295267	4.5142e-12	4.61596e-11	98497912	98523066	protein_coding	HGNC:1322
TNRC6B	chr22	ENSG00000100354.21	2854.13	3200.7	2741.37	0.838728	-0.253725	4.51354e-12	4.61596e-11	40044817	40335808	protein_coding	HGNC:29190
ZFP36L2	chr2	ENSG00000152518.8	17890	18415.4	16580.1	0.883919	-0.178014	4.58261e-12	4.68305e-11	43222402	43226606	protein_coding	HGNC:1108
CEBPA-DT	chr19	ENSG00000267296.2	78.0267	52.2163	66.943	1.3349	0.416733	4.63583e-12	4.73455e-11	33302857	33305054	lncRNA	HGNC:25710
LGSN	chr6	ENSG00000146166.17	27.3092	14.1524	28.9097	2.16173	1.11219	4.6764e-12	4.77306e-11	63275951	63319983	protein_coding	HGNC:21016
ADD2	chr2	ENSG00000075340.23	209.356	369.645	283.743	0.738506	-0.437318	4.71755e-12	4.81213e-11	70607618	70768225	protein_coding	HGNC:244
RCCD1	chr15	ENSG00000166965.12	169.49	225.484	192.853	0.833755	-0.262305	4.73369e-12	4.82565e-11	90954870	90963125	protein_coding	HGNC:30457
ANKRD34A	chr1	ENSG00000272031.3	85.2453	66.6271	82.9021	1.28959	0.366917	4.75078e-12	4.84013e-11	145959441	145964575	protein_coding	HGNC:27639
MAP4K2	chr11	ENSG00000168067.12	2948.3	3170.69	2891.4	0.896369	-0.157835	4.81538e-12	4.90296e-11	64784918	64803241	protein_coding	HGNC:6864
TP53BP1	chr15	ENSG00000067369.13	834.461	953.583	852.662	0.876659	-0.189912	4.85417e-12	4.93945e-11	43403061	43510728	protein_coding	HGNC:11999
AL512625.3	chr9	ENSG00000287168.1	74.9611	57.4712	73.0238	1.31393	0.393885	4.90095e-12	4.98402e-11	62801534	62802699	lncRNA
S100A4	chr1	ENSG00000196154.12	23358	16381.3	19655.1	1.23736	0.307271	4.91197e-12	4.99219e-11	153543613	153550136	protein_coding	HGNC:10494
ASCL2	chr11	ENSG00000183734.4	705.316	532.618	738.79	1.44044	0.526512	4.91848e-12	4.99578e-11	2268495	2270952	protein_coding	HGNC:739
NRIP1	chr21	ENSG00000180530.11	966.829	1020.57	1260.97	1.28014	0.356307	5.12811e-12	5.20555e-11	14961235	15065936	protein_coding	HGNC:8001
HMMR	chr5	ENSG00000072571.20	37.4868	31.5352	51.67	1.69053	0.757476	5.16853e-12	5.2434e-11	163460203	163491941	protein_coding	HGNC:5012
EBP	chrX	ENSG00000147155.11	346.121	295.736	355.472	1.24957	0.321433	5.22077e-12	5.29319e-11	48521799	48528716	protein_coding	HGNC:3133
JADE3	chrX	ENSG00000102221.14	54.8091	79.7358	61.268	0.739163	-0.436036	5.30074e-12	5.37101e-11	46912276	47061242	protein_coding	HGNC:22982
MTA3	chr2	ENSG00000057935.13	393.226	565.044	485.185	0.835977	-0.258466	5.32362e-12	5.39093e-11	42494569	42756947	protein_coding	HGNC:23784
MAP1LC3A	chr20	ENSG00000101460.13	364.399	390.071	287.439	0.708604	-0.496949	5.35415e-12	5.41857e-11	34546854	34560345	protein_coding	HGNC:6838
ABCC6	chr16	ENSG00000091262.15	112.236	89.3754	68.8792	0.739853	-0.434689	5.38597e-12	5.44419e-11	16148928	16223522	protein_coding	HGNC:57
TBP	chr6	ENSG00000112592.14	600.424	619.424	582.326	0.929764	-0.105063	5.38503e-12	5.44419e-11	170554302	170572870	protein_coding	HGNC:11588
ST6GALNAC1	chr17	ENSG00000070526.15	126.155	103.653	151.814	1.54685	0.62933	5.41421e-12	5.46943e-11	76624761	76643786	protein_coding	HGNC:23614
BCL11B	chr14	ENSG00000127152.18	3025.31	4043.64	3390.63	0.814861	-0.295374	5.45428e-12	5.50658e-11	99169287	99272197	protein_coding	HGNC:13222
AC022506.2	chr12	ENSG00000287200.1	52.1367	63.4462	47.2861	0.706828	-0.50057	5.47151e-12	5.52065e-11	57457596	57462818	lncRNA
CIT	chr12	ENSG00000122966.16	49.3421	38.3335	53.304	1.43767	0.523732	5.55664e-12	5.60317e-11	119685791	119877320	protein_coding	HGNC:1985
HYAL2	chr3	ENSG00000068001.14	425.815	320.258	378.192	1.21533	0.281346	5.58791e-12	5.63131e-11	50317790	50322782	protein_coding	HGNC:5321
RASGRF2	chr5	ENSG00000113319.13	573.994	739.696	595.809	0.779548	-0.35929	5.66124e-12	5.70177e-11	80960363	81230162	protein_coding	HGNC:9876
SKA2	chr17	ENSG00000182628.13	368.162	332.848	400.692	1.2326	0.3017	5.71388e-12	5.75134e-11	59109857	59155260	protein_coding	HGNC:28006
UBIAD1	chr1	ENSG00000120942.13	962.888	1201.97	1073.23	0.874346	-0.193724	5.7417e-12	5.77548e-11	11273206	11296049	protein_coding	HGNC:30791
CARD17	chr11	ENSG00000255221.3	54.5128	27.1125	47.7971	1.75575	0.812088	5.74477e-12	5.77548e-11	105092469	105101431	protein_coding	HGNC:33827
CDK13	chr7	ENSG00000065883.16	2048.09	2283.89	2066.51	0.890904	-0.166658	5.89804e-12	5.92601e-11	39950121	40099580	protein_coding	HGNC:1733
DSTYK	chr1	ENSG00000133059.17	854.473	884.43	804.484	0.895498	-0.159238	6.07618e-12	6.10133e-11	205142505	205211702	protein_coding	HGNC:29043
MX1	chr21	ENSG00000157601.14	9348.06	5351.45	11187.4	1.97844	0.98436	6.17135e-12	6.19318e-11	41420304	41459214	protein_coding	HGNC:7532
RTCA-AS1	chr1	ENSG00000224616.3	148.359	133.447	174.589	1.34764	0.430438	6.20772e-12	6.22595e-11	100251528	100266179	lncRNA	HGNC:50573
KLHL24	chr3	ENSG00000114796.16	1827.99	2016.63	1811.08	0.881843	-0.181407	6.21177e-12	6.22628e-11	183635610	183684519	protein_coding	HGNC:25947
RNF14	chr5	ENSG00000013561.18	1018.27	918.14	1054.96	1.17812	0.236482	6.28357e-12	6.29448e-11	141958328	141990292	protein_coding	HGNC:10058
PLXDC1	chr17	ENSG00000161381.14	532.497	800.255	587.402	0.697844	-0.519023	6.29608e-12	6.30323e-11	39063313	39154394	protein_coding	HGNC:20945
GNA12	chr7	ENSG00000146535.14	2487.75	2046.98	2695.61	1.37625	0.460748	6.62204e-12	6.6256e-11	2728105	2844308	protein_coding	HGNC:4380
DNAH10	chr12	ENSG00000197653.16	44.6767	25.9231	42.1061	1.67818	0.746894	6.87671e-12	6.8763e-11	123762188	123935720	protein_coding	HGNC:2941
KLF3-AS1	chr4	ENSG00000231160.10	309.063	391.131	312.701	0.773708	-0.370138	6.92757e-12	6.92302e-11	38602438	38664914	lncRNA	HGNC:25796
ENSA	chr1	ENSG00000143420.18	4820.1	4485	4919.22	1.1154	0.157563	7.08002e-12	7.07115e-11	150600851	150629612	protein_coding	HGNC:3360
AK5	chr1	ENSG00000154027.19	277.189	476.228	344.392	0.685966	-0.543791	7.13791e-12	7.12472e-11	77282019	77559966	protein_coding	HGNC:365
NUP160	chr11	ENSG00000030066.13	1190.62	1451.28	1287.4	0.86974	-0.201343	7.17579e-12	7.15826e-11	47778087	47848555	protein_coding	HGNC:18017
PDK1	chr2	ENSG00000152256.13	1228.17	1571.03	1293.68	0.79639	-0.328453	7.22941e-12	7.20745e-11	172555373	172608669	protein_coding	HGNC:8809
IDI1	chr10	ENSG00000067064.11	1585.73	1290.28	1633.08	1.30019	0.378726	7.26618e-12	7.2398e-11	1039152	1049170	protein_coding	HGNC:5387
AC092919.3	chr3	ENSG00000279673.1	41.1908	37.2204	47.6252	1.31972	0.400231	7.31464e-12	7.28375e-11	171460612	171462256	TEC
NDUFA4	chr7	ENSG00000189043.10	919.612	654.833	946.953	1.51905	0.603171	7.33173e-12	7.29642e-11	10931943	10940153	protein_coding	HGNC:7687
ARHGAP27P2	chr17	ENSG00000267472.1	36.6171	22.3499	32.3411	1.50452	0.589304	7.37097e-12	7.33111e-11	68198921	68199596	processed_pseudogene	HGNC:53771
TTC38	chr22	ENSG00000075234.17	1863.93	1491.2	1916.02	1.32775	0.408987	7.41267e-12	7.36822e-11	46267961	46294008	protein_coding	HGNC:26082
MCM7	chr7	ENSG00000166508.18	2276.93	2587.54	2313.36	0.878327	-0.18717	7.67669e-12	7.62612e-11	100092728	100101940	protein_coding	HGNC:6950
SLFN14	chr17	ENSG00000236320.3	26.7311	21.1463	34.9674	1.84038	0.880002	7.68911e-12	7.63392e-11	35548125	35558098	protein_coding	HGNC:32689
ARHGAP11A	chr15	ENSG00000198826.11	135.219	116.441	150.11	1.33795	0.420024	7.7558e-12	7.69557e-11	32615144	32639941	protein_coding	HGNC:15783
PPIF	chr10	ENSG00000108179.14	3031.5	1872.04	2328.47	1.28441	0.36111	7.98349e-12	7.91681e-11	79347469	79355334	protein_coding	HGNC:9259
UNKL	chr16	ENSG00000059145.18	1908.55	1945.16	1735.57	0.873531	-0.195069	8.03195e-12	7.96014e-11	1363205	1414751	protein_coding	HGNC:14184
PRR11	chr17	ENSG00000068489.12	191.22	164.154	209.672	1.32885	0.410178	8.1298e-12	8.05235e-11	59155499	59204705	protein_coding	HGNC:25619
SNED1	chr2	ENSG00000162804.14	280.457	325.406	257.039	0.759589	-0.396709	8.27637e-12	8.19268e-11	240998618	241095568	protein_coding	HGNC:24696
SNX24	chr5	ENSG00000064652.11	91.1965	70.7682	84.2331	1.22477	0.292507	8.49841e-12	8.40495e-11	122843439	123029354	protein_coding	HGNC:21533
AC093388.1	chr2	ENSG00000272979.1	20.2487	16.2353	23.8586	1.59984	0.67793	8.50085e-12	8.40495e-11	190454092	190454521	lncRNA
TCF4	chr18	ENSG00000196628.18	568.948	984.672	784.354	0.768501	-0.379881	8.5366e-12	8.43531e-11	55222185	55664787	protein_coding	HGNC:11634
TOMM40L	chr1	ENSG00000158882.15	520.002	478.654	536.417	1.14262	0.19235	8.81188e-12	8.70219e-11	161225939	161230746	protein_coding	HGNC:25756
TRIM44	chr11	ENSG00000166326.7	2788.2	3291.83	2929.39	0.872148	-0.197354	9.03662e-12	8.91886e-11	35662775	35818007	protein_coding	HGNC:19016
CYTOR	chr2	ENSG00000222041.11	439.205	312.425	410.246	1.3687	0.452802	9.06526e-12	8.94186e-11	87454781	87636740	lncRNA	HGNC:28717
TSPYL1	chr6	ENSG00000189241.7	2721.49	3005.16	2759.23	0.904233	-0.145233	9.07451e-12	8.94572e-11	116267760	116279903	protein_coding	HGNC:12382
PPL	chr16	ENSG00000118898.16	21.4613	21.0814	14.432	0.634268	-0.656835	9.0852e-12	8.95098e-11	4882507	4960741	protein_coding	HGNC:9273
TNPO2	chr19	ENSG00000105576.15	1729.27	1853.07	1716.46	0.913221	-0.130963	9.2591e-12	9.11695e-11	12699194	12724011	protein_coding	HGNC:19998
CNNM3	chr2	ENSG00000168763.16	1918.92	2032.96	1865.17	0.902882	-0.147391	9.32045e-12	9.17196e-11	96816245	96835382	protein_coding	HGNC:104
PHF2	chr9	ENSG00000197724.11	2190.71	2297.64	2042.05	0.870689	-0.199771	9.65817e-12	9.49871e-11	93576584	93679587	protein_coding	HGNC:8920
SLC10A3	chrX	ENSG00000126903.16	1377.32	1173.9	1366.77	1.19651	0.258833	9.74771e-12	9.58114e-11	154487306	154490690	protein_coding	HGNC:22979
AC147651.1	chr7	ENSG00000223855.2	83.3741	65.5139	94.5896	1.56137	0.642815	9.88349e-12	9.7089e-11	520391	525238	lncRNA
CXCL1	chr4	ENSG00000163739.5	370.715	221.181	304.118	1.42293	0.508862	9.89944e-12	9.71887e-11	73869393	73871308	protein_coding	HGNC:4602
CBX4	chr17	ENSG00000141582.15	2157.64	2287.34	2097.74	0.903053	-0.147117	9.94273e-12	9.75565e-11	79833156	79839440	protein_coding	HGNC:1554
SH2D3A	chr19	ENSG00000125731.13	649.032	740.801	644.513	0.847308	-0.239041	9.97402e-12	9.78061e-11	6752160	6767463	protein_coding	HGNC:16885
RFXANK	chr19	ENSG00000064490.14	1559.97	1310.89	1534.29	1.20555	0.269691	9.98176e-12	9.78248e-11	19192229	19201869	protein_coding	HGNC:9987
CYP4F22	chr19	ENSG00000171954.13	105.377	76.5489	110.339	1.5171	0.601313	9.99926e-12	9.79389e-11	15508525	15552317	protein_coding	HGNC:26820
AC022182.2	chr8	ENSG00000254802.1	67.9537	62.2469	82.3945	1.37447	0.458875	1.00211e-11	9.80953e-11	60965802	60967775	lncRNA
RAB32	chr6	ENSG00000118508.5	1667.23	1264.51	1539.39	1.25934	0.332671	1.00471e-11	9.82927e-11	146543833	146554953	protein_coding	HGNC:9772
KDM4C	chr9	ENSG00000107077.18	1166.47	1358.86	1241.12	0.89946	-0.152869	1.01548e-11	9.92883e-11	6720863	7175648	protein_coding	HGNC:17071
FMNL3	chr12	ENSG00000161791.14	2382.35	3224.75	2811.32	0.854011	-0.227674	1.01844e-11	9.95197e-11	49636499	49708165	protein_coding	HGNC:23698
DDX20	chr1	ENSG00000064703.12	640.74	699.555	644.433	0.907715	-0.139689	1.04935e-11	1.0248e-10	111755245	111768000	protein_coding	HGNC:2743
ZCCHC17	chr1	ENSG00000121766.15	672.037	605.35	705.762	1.19392	0.255712	1.06614e-11	1.04059e-10	31296982	31364953	protein_coding	HGNC:30246
TNK1	chr17	ENSG00000174292.12	131.425	183.708	142.973	0.746518	-0.421751	1.07071e-11	1.04383e-10	7380534	7389774	protein_coding	HGNC:11940
LINC01134	chr1	ENSG00000236423.6	41.633	35.0831	45.1218	1.32224	0.402987	1.07035e-11	1.04383e-10	3900352	3917225	lncRNA	HGNC:49449
PIGO	chr9	ENSG00000165282.14	570.972	625.307	576.587	0.907657	-0.139781	1.07308e-11	1.04553e-10	35088688	35096601	protein_coding	HGNC:23215
FBXL6	chr8	ENSG00000182325.11	803.68	718.305	818.884	1.16408	0.219193	1.08949e-11	1.06091e-10	144355431	144359376	protein_coding	HGNC:13603
CCDC65	chr12	ENSG00000139537.11	156.922	103.412	145.159	1.46938	0.555208	1.09776e-11	1.06834e-10	48904110	48931840	protein_coding	HGNC:29937
Z98886.1	chr1	ENSG00000287586.1	105.352	108.593	70.0218	0.610884	-0.71103	1.11175e-11	1.08132e-10	4730211	4734992	lncRNA
CYSTM1	chr5	ENSG00000120306.11	1417.97	746.618	1146.99	1.58195	0.661704	1.12294e-11	1.09157e-10	140175156	140282052	protein_coding	HGNC:30239
RAP1GAP	chr1	ENSG00000076864.19	247.259	63.817	151.919	3.16814	1.66364	1.12776e-11	1.09562e-10	21596215	21669363	protein_coding	HGNC:9858
TTN	chr2	ENSG00000155657.26	340.745	500.267	387.456	0.750025	-0.414989	1.13453e-11	1.10156e-10	178525989	178830802	protein_coding	HGNC:12403
DEFA4	chr8	ENSG00000164821.5	392.107	107.404	236.858	2.49779	1.32065	1.14123e-11	1.10742e-10	6935820	6938306	protein_coding	HGNC:2763
REG4	chr1	ENSG00000134193.15	23.144	71.6893	39.9851	0.516369	-0.953526	1.1437e-11	1.10918e-10	119794017	119811580	protein_coding	HGNC:22977
RBM19	chr12	ENSG00000122965.11	1125.63	1320.47	1193.71	0.887668	-0.171908	1.15704e-11	1.12147e-10	113816738	113966325	protein_coding	HGNC:29098
MEI1	chr22	ENSG00000167077.13	645.428	569.549	664.044	1.19749	0.260013	1.17555e-11	1.13874e-10	41699503	41799456	protein_coding	HGNC:28613
CCL4	chr17	ENSG00000275302.2	753.813	594.051	784.248	1.37104	0.455268	1.21345e-11	1.17478e-10	36103827	36105621	protein_coding	HGNC:10630
C10orf25	chr10	ENSG00000165511.6	24.8228	41.6342	31.3644	0.718238	-0.477465	1.22543e-11	1.1857e-10	44997698	45000888	lncRNA	HGNC:23509
ZDHHC23	chr3	ENSG00000184307.15	143.693	198.932	158.974	0.773604	-0.370333	1.23875e-11	1.19789e-10	113947901	113965401	protein_coding	HGNC:28654
MIR6080	chr17	ENSG00000278581.1	68.7006	47.3387	59.5353	1.2951	0.373063	1.24349e-11	1.20177e-10	64780759	64780824	miRNA	HGNC:50142
PTPN7	chr1	ENSG00000143851.15	2698.4	2381.48	2714.15	1.16525	0.220639	1.26e-11	1.21703e-10	202147013	202161588	protein_coding	HGNC:9659
CA3-AS1	chr8	ENSG00000253549.6	53.9298	29.8554	49.5937	1.81933	0.863406	1.26266e-11	1.2189e-10	85440596	85464915	lncRNA	HGNC:51657
ALG1L13P	chr8	ENSG00000253981.5	340.581	335.183	248.891	0.70591	-0.502444	1.27229e-11	1.22749e-10	8236003	8244667	transcribed_unprocessed_pseudogene	HGNC:44382
KIR2DL3	chr19	ENSG00000243772.8	96.4701	71.8033	108.606	1.6057	0.683199	1.28094e-11	1.23512e-10	54738513	54753052	protein_coding	HGNC:6331
EVA1B	chr1	ENSG00000142694.6	721.909	471.713	594.197	1.31981	0.400327	1.2878e-11	1.24102e-10	36322031	36324154	protein_coding	HGNC:25558
GLB1L2	chr11	ENSG00000149328.15	85.8342	45.2447	81.0896	1.86084	0.895957	1.31367e-11	1.26522e-10	134331874	134378341	protein_coding	HGNC:25129
VTI1B	chr14	ENSG00000100568.11	2373.9	2044.12	2320.98	1.15942	0.213407	1.31634e-11	1.26706e-10	67647085	67674820	protein_coding	HGNC:17793
HBQ1	chr16	ENSG00000086506.3	1105.92	573.619	898.462	1.78897	0.839129	1.31755e-11	1.26749e-10	180459	181179	protein_coding	HGNC:4833
WLS	chr1	ENSG00000116729.14	1409.98	1372.46	940.341	0.652428	-0.616108	1.34675e-11	1.29484e-10	68098473	68233120	protein_coding	HGNC:30238
SLC2A1	chr1	ENSG00000117394.23	1659.95	1375.57	1770.23	1.34565	0.428301	1.34877e-11	1.29604e-10	42925375	42958868	protein_coding	HGNC:11005
FUBP3	chr9	ENSG00000107164.16	953.108	1118.96	1005.26	0.881268	-0.182348	1.38139e-11	1.32662e-10	130578965	130638352	protein_coding	HGNC:4005
EMC1	chr1	ENSG00000127463.15	754.102	863.643	780.457	0.887112	-0.172812	1.38995e-11	1.33408e-10	19215660	19251527	protein_coding	HGNC:28957
RAP2A	chr13	ENSG00000125249.7	1069.06	941.715	1209.17	1.33019	0.411629	1.40085e-11	1.34377e-10	97434169	97469128	protein_coding	HGNC:9861
AL031846.1	chr22	ENSG00000225720.6	52.6958	37.8631	50.7296	1.39712	0.482459	1.41042e-11	1.35218e-10	39091586	39092855	transcribed_unprocessed_pseudogene
TOP1MT	chr8	ENSG00000184428.13	503.658	623.671	518.722	0.80463	-0.313603	1.41151e-11	1.35245e-10	143304384	143359979	protein_coding	HGNC:29787
UNK	chr17	ENSG00000132478.10	1078.01	1167.92	1075.05	0.905596	-0.14306	1.42394e-11	1.36358e-10	75784806	75825799	protein_coding	HGNC:29369
AC100786.1	chr17	ENSG00000246731.3	110.598	82.8808	102.843	1.27742	0.35323	1.43098e-11	1.36953e-10	74209980	74213342	lncRNA
CCDC167	chr6	ENSG00000198937.9	255.831	221.913	286.272	1.35994	0.443538	1.43533e-11	1.37292e-10	37482938	37499893	protein_coding	HGNC:21239
RSBN1L	chr7	ENSG00000187257.16	2336.47	2427.27	2174.88	0.879867	-0.184642	1.44976e-11	1.38593e-10	77696459	77783022	protein_coding	HGNC:24765
ASIC3	chr7	ENSG00000213199.8	98.0654	80.6373	98.5117	1.26555	0.339761	1.46885e-11	1.40338e-10	151048292	151052756	protein_coding	HGNC:101
TMEM116	chr12	ENSG00000198270.13	267.056	218.276	257.303	1.21278	0.278322	1.50503e-11	1.43688e-10	111931282	112013185	protein_coding	HGNC:25084
SMIM3	chr5	ENSG00000256235.2	567.708	479.447	577.89	1.24857	0.320278	1.50564e-11	1.43688e-10	150777946	150796734	protein_coding	HGNC:30248
AC102953.2	chr7	ENSG00000273230.1	82.6296	100.923	82.6672	0.794455	-0.331962	1.53275e-11	1.46192e-10	1464497	1467522	lncRNA
LGMN	chr14	ENSG00000100600.15	161.561	236.004	193.868	0.795758	-0.329598	1.54341e-11	1.47125e-10	92703807	92748679	protein_coding	HGNC:9472
DDX55	chr12	ENSG00000111364.16	658.878	740.589	669.235	0.88838	-0.170751	1.54821e-11	1.47498e-10	123602077	123620943	protein_coding	HGNC:20085
LINC00888	chr3	ENSG00000240024.5	67.3098	56.6573	72.1052	1.30347	0.382361	1.5517e-11	1.47747e-10	183447608	183456013	transcribed_unprocessed_pseudogene	HGNC:48575
STAT4	chr2	ENSG00000138378.19	2103.38	1801.18	2090.76	1.19196	0.253335	1.55566e-11	1.48039e-10	191029576	191151596	protein_coding	HGNC:11365
IGHJ3P	chr14	ENSG00000237111.1	80.3634	201.363	136.872	0.630057	-0.666445	1.55988e-11	1.48357e-10	105863416	105863465	IG_J_pseudogene	HGNC:5537
DNAH6	chr2	ENSG00000115423.19	39.8125	72.2588	47.8112	0.620518	-0.688455	1.575e-11	1.4971e-10	84516455	84819589	protein_coding	HGNC:2951
EFCAB12	chr3	ENSG00000172771.12	53.4482	55.5423	42.1479	0.717757	-0.478432	1.57714e-11	1.49828e-10	129401321	129428651	protein_coding	HGNC:28061
ZNF512B	chr20	ENSG00000196700.9	823.731	1031.36	904.958	0.857619	-0.22159	1.57928e-11	1.49946e-10	63956704	63969930	protein_coding	HGNC:29212
ADGRE4P	chr19	ENSG00000268758.7	426.954	422.058	278.508	0.621217	-0.686832	1.59026e-11	1.50904e-10	6952500	6997872	transcribed_unprocessed_pseudogene	HGNC:19240
GOLGA3	chr12	ENSG00000090615.15	2424.88	2936.82	2663.77	0.892762	-0.163653	1.59594e-11	1.51345e-10	132768914	132829078	protein_coding	HGNC:4426
CALML4	chr15	ENSG00000129007.14	343.054	263.65	318.766	1.24624	0.317578	1.59672e-11	1.51345e-10	68190705	68206110	protein_coding	HGNC:18445
ABCA1	chr9	ENSG00000165029.16	936.664	989.258	696.551	0.658652	-0.602411	1.6058e-11	1.52119e-10	104781006	104928155	protein_coding	HGNC:29
BNIPL	chr1	ENSG00000163141.20	83.7874	90.6793	74.8177	0.794195	-0.332435	1.60924e-11	1.52359e-10	151036321	151047720	protein_coding	HGNC:16976
CDAN1	chr15	ENSG00000140326.13	599.856	632.498	574.191	0.890392	-0.167487	1.65171e-11	1.56291e-10	42723544	42737128	protein_coding	HGNC:1713
FGR	chr1	ENSG00000000938.13	26379.6	18577.8	22696.8	1.25623	0.329097	1.66483e-11	1.57444e-10	27612064	27635185	protein_coding	HGNC:3697
PTRHD1	chr2	ENSG00000184924.5	398.633	335.809	411.553	1.27121	0.346208	1.69103e-11	1.59831e-10	24789734	24793382	protein_coding	HGNC:33782
FARP2	chr2	ENSG00000006607.14	175.663	212.245	179.742	0.823703	-0.279804	1.69988e-11	1.60578e-10	241356285	241494841	protein_coding	HGNC:16460
MRNIP	chr5	ENSG00000161010.15	1321.71	1491.53	1329	0.873055	-0.195855	1.7092e-11	1.61367e-10	179835133	179862173	protein_coding	HGNC:30817
VAPB	chr20	ENSG00000124164.16	1125.9	1178.15	1104.23	0.92553	-0.111649	1.75382e-11	1.65486e-10	58389229	58451101	protein_coding	HGNC:12649
ZNF182	chrX	ENSG00000147118.11	542.199	586.676	528.434	0.885969	-0.174672	1.76121e-11	1.6609e-10	47974851	48003978	protein_coding	HGNC:13001
ATF7IP2	chr16	ENSG00000166669.13	522.725	734.345	633.304	0.842585	-0.247105	1.77379e-11	1.67182e-10	10326434	10483638	protein_coding	HGNC:20397
SAFB2	chr19	ENSG00000130254.12	2732.96	2774.03	2501.97	0.885644	-0.175201	1.78844e-11	1.68373e-10	5586999	5624046	protein_coding	HGNC:21605
C12orf42	chr12	ENSG00000179088.14	36.2948	61.7279	48.6058	0.764485	-0.387441	1.78765e-11	1.68373e-10	103237591	103496010	protein_coding	HGNC:24729
RSAD1	chr17	ENSG00000136444.10	1222.9	1370.29	1244.89	0.893086	-0.163129	1.79855e-11	1.69229e-10	50478860	50485974	protein_coding	HGNC:25634
IGF2BP3	chr7	ENSG00000136231.14	81.9344	84.0837	118.948	1.4712	0.556995	1.81704e-11	1.70874e-10	23310209	23470491	protein_coding	HGNC:28868
FKRP	chr19	ENSG00000181027.11	623.078	666.255	608.348	0.898288	-0.15475	1.84267e-11	1.73186e-10	46746046	46776988	protein_coding	HGNC:17997
VNN3	chr6	ENSG00000093134.15	1629.24	1582.34	1204.68	0.727383	-0.459213	1.85764e-11	1.74495e-10	132722787	132736935	protein_coding	HGNC:16431
LRRC20	chr10	ENSG00000172731.14	147.948	141.394	164.434	1.19332	0.254986	1.88168e-11	1.76655e-10	70298970	70382650	protein_coding	HGNC:23421
GPR65	chr14	ENSG00000140030.6	2309.53	1831.92	2281.42	1.27818	0.35409	1.88398e-11	1.76771e-10	88005135	88014811	protein_coding	HGNC:4517
SASH1	chr6	ENSG00000111961.18	66.3433	77.7634	53.6556	0.639442	-0.645115	1.88772e-11	1.76928e-10	148272304	148552048	protein_coding	HGNC:19182
SLC5A2	chr16	ENSG00000140675.13	92.2876	106.067	86.3031	0.7915	-0.337339	1.88777e-11	1.76928e-10	31483002	31490860	protein_coding	HGNC:11037
ACSBG1	chr15	ENSG00000103740.10	65.7084	54.1725	74.595	1.47488	0.560596	1.89174e-11	1.77201e-10	78167468	78245688	protein_coding	HGNC:29567
CRY2	chr11	ENSG00000121671.12	1255.22	1302.88	1204.08	0.910253	-0.13566	1.91758e-11	1.79521e-10	45847118	45883248	protein_coding	HGNC:2385
ELOB	chr16	ENSG00000103363.14	2979.42	2198.17	2777.45	1.33281	0.414472	1.97471e-11	1.84766e-10	2771414	2777297	protein_coding	HGNC:11619
COQ8B	chr19	ENSG00000123815.12	1277.44	1046.95	1169.33	1.13764	0.186048	1.99351e-11	1.86421e-10	40691530	40718207	protein_coding	HGNC:19041
TRPV2	chr17	ENSG00000187688.15	2776.55	2654.54	2949.5	1.13069	0.177205	2.01866e-11	1.88668e-10	16415571	16437003	protein_coding	HGNC:18082
PFN2	chr3	ENSG00000070087.14	100.434	111.384	83.7898	0.717231	-0.47949	2.02463e-11	1.8912e-10	149964904	150050788	protein_coding	HGNC:8882
FAM104B	chrX	ENSG00000182518.13	149.47	132.337	158.232	1.23741	0.307321	2.05506e-11	1.91855e-10	55143102	55161310	protein_coding	HGNC:25085
CRIP1	chr14	ENSG00000213145.10	2286.11	1962.45	2418.61	1.27531	0.350842	2.07835e-11	1.93921e-10	105486317	105488947	protein_coding	HGNC:2360
PPM1M	chr3	ENSG00000164088.18	5149.36	4106.74	4639.29	1.15267	0.204985	2.08877e-11	1.94785e-10	52245759	52250599	protein_coding	HGNC:26506
RIMBP3	chr22	ENSG00000275793.1	58.8507	74.9466	59.1863	0.757566	-0.400557	2.09521e-11	1.95276e-10	18605815	18611919	protein_coding	HGNC:29344
HIGD1A	chr3	ENSG00000181061.13	839.203	671.66	862.523	1.32386	0.404747	2.14863e-11	2.00144e-10	42784298	42804531	protein_coding	HGNC:29527
LINC02035	chr3	ENSG00000273033.2	851.383	821.709	694.948	0.820493	-0.285437	2.15901e-11	2.00999e-10	122886941	122892416	lncRNA	HGNC:52875
LTBP2	chr14	ENSG00000119681.12	189.797	115.832	157.011	1.42827	0.514273	2.2003e-11	2.0473e-10	74498183	74612378	protein_coding	HGNC:6715
C1orf220	chr1	ENSG00000213057.5	111.066	209.543	145.153	0.654418	-0.611716	2.20789e-11	2.05322e-10	178542752	178548889	lncRNA	HGNC:33805
NT5E	chr6	ENSG00000135318.12	473.13	943.88	709.619	0.71063	-0.49283	2.21464e-11	2.05835e-10	85449584	85495791	protein_coding	HGNC:8021
ZC3H7B	chr22	ENSG00000100403.12	2368.15	2828.72	2586.75	0.898705	-0.154081	2.23829e-11	2.07917e-10	41301525	41360147	protein_coding	HGNC:30869
LINC00886	chr3	ENSG00000240875.6	31.6728	50.8202	35.7467	0.662499	-0.594011	2.25468e-11	2.09323e-10	156747343	156817062	lncRNA	HGNC:48572
ZEB2	chr2	ENSG00000169554.21	4147.77	3428.31	3978.79	1.18896	0.249697	2.26197e-11	2.09884e-10	144364364	144521057	protein_coding	HGNC:14881
ICK	chr6	ENSG00000112144.15	548.077	649.199	568.483	0.859276	-0.218806	2.27131e-11	2.10634e-10	53001279	53061802	protein_coding	HGNC:21219
IRF7	chr11	ENSG00000185507.21	5213.59	3573.33	5564.34	1.54375	0.626435	2.34542e-11	2.17386e-10	612553	615983	protein_coding	HGNC:6122
AL035252.4	chr20	ENSG00000277938.1	22.1817	27.2052	21.0286	0.740133	-0.434143	2.35097e-11	2.1778e-10	25229150	25231933	lncRNA
SMIM10L2A	chrX	ENSG00000178947.9	48.0896	61.638	47.151	0.73001	-0.454012	2.35737e-11	2.1817e-10	135421944	135428075	protein_coding	HGNC:34499
AC011468.1	chr19	ENSG00000260160.1	62.547	69.9796	57.7505	0.803937	-0.314846	2.35778e-11	2.1817e-10	52058490	52063703	lncRNA
UBE2J1	chr6	ENSG00000198833.7	4476.69	3724.87	4640.08	1.27578	0.351382	2.36159e-11	2.18402e-10	89326625	89352722	protein_coding	HGNC:17598
FKBP5	chr6	ENSG00000096060.14	4259.04	3956.85	3122.83	0.762432	-0.391319	2.38132e-11	2.20105e-10	35573585	35728583	protein_coding	HGNC:3721
AC116353.6	chr5	ENSG00000283602.1	193.261	107.464	145.22	1.40127	0.48673	2.39663e-11	2.21397e-10	140569962	140594570	transcribed_unitary_pseudogene
IFT52	chr20	ENSG00000101052.13	454.427	410.198	460.939	1.14648	0.197216	2.40308e-11	2.21871e-10	43590937	43647299	protein_coding	HGNC:15901
H2AC6	chr6	ENSG00000180573.9	7008.14	5183.41	6593.41	1.32278	0.40357	2.42737e-11	2.2399e-10	26124145	26139116	protein_coding	HGNC:4733
FAAHP1	chr1	ENSG00000232022.7	151.418	60.8761	87.3358	1.50696	0.591638	2.43382e-11	2.24461e-10	46432129	46482493	transcribed_unprocessed_pseudogene	HGNC:50679
JAZF1	chr7	ENSG00000153814.13	2175.9	1769.73	2215.97	1.30211	0.380853	2.45177e-11	2.25992e-10	27830573	28180795	protein_coding	HGNC:28917
BAG1	chr9	ENSG00000107262.24	6339.52	4513.54	6612.74	1.55691	0.63869	2.45526e-11	2.26189e-10	33247820	33264720	protein_coding	HGNC:937
AC092053.6	chr3	ENSG00000287958.1	106.307	70.1698	105.792	1.57477	0.655139	2.49607e-11	2.29822e-10	39258194	39263352	lncRNA
MYCBP	chr1	ENSG00000214114.9	998.771	876.513	967.648	1.12235	0.166527	2.50171e-11	2.30215e-10	38862493	38873368	protein_coding	HGNC:7554
LYPD3	chr19	ENSG00000124466.9	44.1406	60.1815	46.851	0.748164	-0.418574	2.51968e-11	2.31741e-10	43460787	43465608	protein_coding	HGNC:24880
DENND2C	chr1	ENSG00000175984.15	52.5964	35.4575	49.0129	1.41555	0.501359	2.60502e-11	2.39459e-10	114582848	114670422	protein_coding	HGNC:24748
CDCA5	chr11	ENSG00000146670.10	71.7756	67.1536	96.8826	1.48596	0.571392	2.66795e-11	2.45108e-10	65066300	65084164	protein_coding	HGNC:14626
ULBP3	chr6	ENSG00000131019.11	30.9905	26.6508	38.377	1.54272	0.62548	2.68426e-11	2.46472e-10	150061053	150069121	protein_coding	HGNC:14895
CAPN3	chr15	ENSG00000092529.25	376.563	386.495	324.774	0.817033	-0.291533	2.70676e-11	2.48402e-10	42359498	42412949	protein_coding	HGNC:1480
AC096970.1	chr3	ENSG00000287131.1	32.4143	16.4166	25.2936	1.632	0.706641	2.71115e-11	2.48668e-10	71785428	71786425	lncRNA
MAP3K4	chr6	ENSG00000085511.20	945.762	1062.53	953.278	0.878619	-0.18669	2.71924e-11	2.49274e-10	160991727	161117385	protein_coding	HGNC:6856
MYO7A	chr11	ENSG00000137474.22	116.981	75.3498	99.6041	1.37904	0.463668	2.74549e-11	2.51542e-10	77128246	77215241	protein_coding	HGNC:7606
ABCA13	chr7	ENSG00000179869.15	108.449	30.743	66.8984	2.36531	1.24203	2.76011e-11	2.52743e-10	48171458	48647497	protein_coding	HGNC:14638
Z82206.1	chr22	ENSG00000225528.3	128.085	119.389	152.003	1.33341	0.415122	2.76636e-11	2.53177e-10	39960397	39964718	protein_coding
MARC1	chr1	ENSG00000186205.13	909.194	819.336	608.035	0.709297	-0.495537	2.78266e-11	2.5453e-10	220786913	220819659	protein_coding	HGNC:26189
RNGTT	chr6	ENSG00000111880.16	693.688	916.332	807.045	0.864924	-0.209355	2.84342e-11	2.59945e-10	88609897	88963618	protein_coding	HGNC:10073
CORO6	chr17	ENSG00000167549.18	73.6557	50.743	67.2112	1.38511	0.469996	2.91537e-11	2.66377e-10	29614756	29622907	protein_coding	HGNC:21356
CROCC2	chr2	ENSG00000226321.5	50.486	36.1105	51.9335	1.53393	0.617229	2.93174e-11	2.67727e-10	240906330	240993311	protein_coding	HGNC:51677
MAP3K9	chr14	ENSG00000006432.15	182.218	248.743	201.556	0.784137	-0.350822	2.94014e-11	2.68348e-10	70722526	70809534	protein_coding	HGNC:6861
PAIP2B	chr2	ENSG00000124374.9	197.401	251.192	206.253	0.792685	-0.33518	2.94906e-11	2.69016e-10	71182738	71227103	protein_coding	HGNC:29200
CHCHD2	chr7	ENSG00000106153.13	4273.42	3771.67	4432.87	1.21493	0.280873	2.97094e-11	2.70863e-10	56101573	56106476	protein_coding	HGNC:21645
ITGA2B	chr17	ENSG00000005961.19	1492.4	1146.14	1801.74	1.80851	0.854798	2.9764e-11	2.71213e-10	44372180	44389649	protein_coding	HGNC:6138
PLVAP	chr19	ENSG00000130300.9	351.109	241.64	386.9	1.84333	0.882311	3.01468e-11	2.74553e-10	17351450	17377342	protein_coding	HGNC:13635
MS4A6A	chr11	ENSG00000110077.14	4882.38	3368.02	4206.37	1.28682	0.363814	3.1094e-11	2.83025e-10	60172014	60184666	protein_coding	HGNC:13375
IGHJ6	chr14	ENSG00000211900.2	105.89	258.556	173.685	0.624063	-0.680236	3.15426e-11	2.86952e-10	105863198	105863258	IG_J_gene	HGNC:5540
EVC2	chr4	ENSG00000173040.13	36.9799	34.523	48.4656	1.4646	0.550509	3.18029e-11	2.89163e-10	5542772	5709548	protein_coding	HGNC:19747
HGD	chr3	ENSG00000113924.12	50.8715	62.2785	46.2962	0.712997	-0.488032	3.21028e-11	2.91731e-10	120628172	120682269	protein_coding	HGNC:4892
LYRM1	chr16	ENSG00000102897.10	827.847	689.386	812.59	1.20449	0.268425	3.30042e-11	2.9976e-10	20899868	20925006	protein_coding	HGNC:25074
AL049834.1	chr14	ENSG00000042317.17	59.6193	50.7083	60.3458	1.22232	0.289625	3.32135e-11	3.0117e-10	88384924	88470350	protein_coding
DHRS12	chr13	ENSG00000102796.11	787.556	555.671	725.21	1.35224	0.435354	3.32067e-11	3.0117e-10	51767993	51804162	protein_coding	HGNC:25832
P2RY13	chr3	ENSG00000181631.7	12121	7402.45	9415.27	1.31195	0.39171	3.31978e-11	3.0117e-10	151326312	151329549	protein_coding	HGNC:4537
AC009404.1	chr2	ENSG00000236255.2	98.1981	103.097	84.2423	0.793556	-0.333595	3.33355e-11	3.02113e-10	117833937	117841658	lncRNA
CDYL2	chr16	ENSG00000166446.15	314.05	293.292	338.636	1.18427	0.244004	3.3442e-11	3.02915e-10	80597907	80804598	protein_coding	HGNC:23030
PLAAT4	chr11	ENSG00000133321.11	2805.12	2575.84	3102.87	1.2435	0.314407	3.37049e-11	3.05131e-10	63536808	63546462	protein_coding	HGNC:9869
NAT1	chr8	ENSG00000171428.14	185.29	142.607	184.703	1.3322	0.413815	3.39126e-11	3.06845e-10	18170477	18223689	protein_coding	HGNC:7645
AC007191.1	chr19	ENSG00000279407.1	159.699	217.875	165.347	0.733023	-0.448069	3.41497e-11	3.08824e-10	45714387	45717381	TEC
ULK2	chr17	ENSG00000083290.20	758.267	716.964	806.439	1.14996	0.201586	3.46261e-11	3.12766e-10	19770829	19867936	protein_coding	HGNC:13480
OLFM2	chr19	ENSG00000105088.8	415.445	582.261	487.851	0.811972	-0.300498	3.46418e-11	3.12766e-10	9853718	9936552	protein_coding	HGNC:17189
SHISAL2A	chr1	ENSG00000182183.15	385.064	536.836	450.159	0.815656	-0.293968	3.46236e-11	3.12766e-10	52633168	52669683	protein_coding	HGNC:28757
CD52	chr1	ENSG00000169442.9	7749.18	6304.93	8764.72	1.45594	0.541949	3.47884e-11	3.13752e-10	26317958	26320523	protein_coding	HGNC:1804
WBP1	chr2	ENSG00000239779.7	821.34	715.06	800.159	1.14549	0.195968	3.47814e-11	3.13752e-10	74458400	74460891	protein_coding	HGNC:12737
ZNF135	chr19	ENSG00000176293.19	79.5947	170.334	124.327	0.693783	-0.527443	3.48295e-11	3.13953e-10	58059239	58086310	protein_coding	HGNC:12919
FAM153A	chr5	ENSG00000170074.19	62.0721	65.1256	42.884	0.62267	-0.68346	3.49713e-11	3.15062e-10	177707981	177783398	protein_coding	HGNC:29940
KLHL33	chr14	ENSG00000185271.9	26.2047	55.8953	39.8316	0.661221	-0.596796	3.50704e-11	3.15784e-10	20425852	20436166	protein_coding	HGNC:31952
ARHGAP19	chr10	ENSG00000213390.11	1097.85	1120.03	995.555	0.870461	-0.200148	3.52138e-11	3.16905e-10	97222173	97292673	protein_coding	HGNC:23724
CTNNB1	chr3	ENSG00000168036.18	4371.4	4610.83	4271.22	0.913211	-0.13098	3.52482e-11	3.17045e-10	41194741	41260096	protein_coding	HGNC:2514
LAMC1	chr1	ENSG00000135862.6	94.2812	190.461	136.009	0.684199	-0.547512	3.6e-11	3.23507e-10	183023420	183145592	protein_coding	HGNC:6492
AC137932.2	chr16	ENSG00000261253.2	115.334	92.4386	134.769	1.62412	0.699657	3.60053e-11	3.23507e-10	89321133	89325110	lncRNA
GID4	chr17	ENSG00000141034.10	691.693	568.932	688.343	1.24806	0.319687	3.60288e-11	3.23544e-10	18039408	18068405	protein_coding	HGNC:28453
ASB3	chr2	ENSG00000115239.23	416.189	465.671	421.409	0.89138	-0.165888	3.60809e-11	3.23838e-10	53532672	53860160	protein_coding	HGNC:16013
SPOCK2	chr10	ENSG00000107742.13	14034.9	17311.5	14659.7	0.820565	-0.285311	3.66396e-11	3.28501e-10	72059034	72089032	protein_coding	HGNC:13564
MMRN1	chr4	ENSG00000138722.10	123.929	101.06	148.133	1.54307	0.625808	3.66201e-11	3.28501e-10	89879532	89954629	protein_coding	HGNC:7178
CALHM6	chr6	ENSG00000188820.13	539.115	331.624	536.44	1.63982	0.713536	3.74379e-11	3.35478e-10	116461370	116463771	protein_coding	HGNC:33391
LINC01772	chr1	ENSG00000226029.1	103.86	124.698	97.1824	0.753633	-0.408066	3.7865e-11	3.39123e-10	16460948	16468481	lncRNA	HGNC:52562
AL157935.3	chr9	ENSG00000257524.6	104.976	86.1844	107.983	1.30261	0.381403	3.79273e-11	3.395e-10	127867850	127906022	protein_coding
AC004069.1	chr4	ENSG00000251259.1	72.2448	57.2305	42.9149	0.716837	-0.480282	3.87611e-11	3.46778e-10	105137280	105140619	lncRNA
ZNF276	chr16	ENSG00000158805.12	5632.24	5321.82	5791.98	1.10387	0.142564	3.97157e-11	3.55128e-10	89720400	89740925	protein_coding	HGNC:23330
TROAP	chr12	ENSG00000135451.13	35.9433	32.3036	46.2099	1.47565	0.561353	3.98356e-11	3.56011e-10	49323236	49331731	protein_coding	HGNC:12327
IL1R1	chr2	ENSG00000115594.12	430.46	400.849	307.897	0.733441	-0.447247	3.99084e-11	3.56471e-10	102064544	102179874	protein_coding	HGNC:5993
AC015795.1	chr17	ENSG00000250751.1	96.1548	78.6694	102.592	1.36136	0.445054	4.01731e-11	3.58644e-10	49708334	49720060	lncRNA
LINC00304	chr16	ENSG00000180422.3	18.3281	26.5221	19.1429	0.663814	-0.59115	4.06011e-11	3.62079e-10	89159146	89164245	lncRNA	HGNC:26713
AL031985.3	chr1	ENSG00000260920.2	53.0969	66.5832	56.4578	0.824398	-0.278587	4.05857e-11	3.62079e-10	40464319	40466767	lncRNA
GLTP	chr12	ENSG00000139433.10	2025.48	1732.34	1900.59	1.11464	0.156582	4.15469e-11	3.70316e-10	109850945	109880541	protein_coding	HGNC:24867
KCNK6	chr19	ENSG00000099337.5	1948.4	1573.85	1786.42	1.15929	0.213246	4.17237e-11	3.71694e-10	38319845	38332076	protein_coding	HGNC:6281
AC007292.2	chr19	ENSG00000269318.1	70.063	59.7744	70.943	1.22197	0.289214	4.22953e-11	3.76585e-10	4356637	4358448	lncRNA
MMS19	chr10	ENSG00000155229.21	1744.04	1868.21	1734.88	0.91536	-0.12759	4.31185e-11	3.83711e-10	97458324	97498794	protein_coding	HGNC:13824
MYC	chr8	ENSG00000136997.19	2521.93	3501.63	2997.08	0.830941	-0.267181	4.35069e-11	3.86961e-10	127735434	127742951	protein_coding	HGNC:7553
MORC2-AS1	chr22	ENSG00000235989.4	36.9288	47.5964	34.9546	0.706563	-0.50111	4.35382e-11	3.87035e-10	30922308	30932449	lncRNA	HGNC:26662
GSPT2	chrX	ENSG00000189369.9	289.887	376.336	332.323	0.86304	-0.212501	4.36543e-11	3.8786e-10	51743442	51746232	protein_coding	HGNC:4622
PIK3R6	chr17	ENSG00000276231.5	455.401	452.299	350.97	0.750122	-0.414803	4.47035e-11	3.96972e-10	8802722	8867677	protein_coding	HGNC:27101
AC004943.2	chr16	ENSG00000259768.6	42.7628	67.6712	53.9203	0.774357	-0.36893	4.52618e-11	4.01717e-10	72665123	72822781	lncRNA
MKI67	chr10	ENSG00000148773.14	231.668	230.519	334.367	1.49448	0.579647	4.55887e-11	4.04403e-10	128096659	128126423	protein_coding	HGNC:7107
TCTEX1D2	chr3	ENSG00000213123.11	36.9039	29.9351	40.366	1.39782	0.483183	4.57792e-11	4.05878e-10	196291219	196318299	protein_coding	HGNC:28482
ZBTB12	chr6	ENSG00000204366.4	45.8343	68.4437	55.1763	0.781467	-0.355743	4.62372e-11	4.09721e-10	31899613	31902086	protein_coding	HGNC:19066
MFSD6L	chr17	ENSG00000185156.6	22.2791	26.5483	18.9558	0.67212	-0.57321	4.64021e-11	4.10966e-10	8797110	8799365	protein_coding	HGNC:26656
FBXO21	chr12	ENSG00000135108.14	722.074	840.017	754.49	0.880358	-0.183838	4.78011e-11	4.23132e-10	117141988	117190531	protein_coding	HGNC:13592
ENTPD2	chr9	ENSG00000054179.12	108.702	48.4338	86.2705	1.81397	0.859152	4.85389e-11	4.29436e-10	137048107	137054061	protein_coding	HGNC:3364
LINC00324	chr17	ENSG00000178977.3	524.131	446.415	494.492	1.12706	0.172562	4.86408e-11	4.3011e-10	8220642	8224043	lncRNA	HGNC:26628
COLGALT1	chr19	ENSG00000130309.11	4486.69	3768.63	4184.26	1.13057	0.177047	4.92956e-11	4.3567e-10	17555649	17583162	protein_coding	HGNC:26182
RBM48	chr7	ENSG00000127993.16	769.685	852.43	778.381	0.900231	-0.151634	4.98512e-11	4.40348e-10	92528773	92540481	protein_coding	HGNC:21785
ARG2	chr14	ENSG00000081181.8	107.753	86.8068	113.078	1.37201	0.456294	5.01235e-11	4.4252e-10	67619920	67651708	protein_coding	HGNC:664
TGFBR3	chr1	ENSG00000069702.11	934.288	747.482	995.744	1.38218	0.466941	5.05423e-11	4.45982e-10	91680343	91906335	protein_coding	HGNC:11774
DBH-AS1	chr9	ENSG00000225756.1	123.374	170.035	121.406	0.687707	-0.540134	5.11359e-11	4.50982e-10	133654586	133657313	lncRNA	HGNC:24155
SNX30	chr9	ENSG00000148158.17	1040.86	1037.96	907.249	0.855233	-0.225611	5.16279e-11	4.55081e-10	112750760	112881671	protein_coding	HGNC:23685
AL121820.3	chr14	ENSG00000287385.1	19.2583	31.8804	21.8024	0.653571	-0.613585	5.19133e-11	4.57356e-10	68605396	68611732	lncRNA
REEP5	chr5	ENSG00000129625.13	3761.11	3217.07	3602.96	1.13857	0.187218	5.1956e-11	4.57491e-10	112876385	112922289	protein_coding	HGNC:30077
KIFC1	chr6	ENSG00000237649.8	84.6051	75.1867	106.744	1.47664	0.562319	5.25376e-11	4.62369e-10	33391823	33409896	protein_coding	HGNC:6389
ZBTB7B	chr1	ENSG00000160685.13	12887.9	9720.34	11515.8	1.21172	0.277055	5.27103e-11	4.63645e-10	155002630	155018522	protein_coding	HGNC:18668
PROK2	chr3	ENSG00000163421.9	8690.95	5090.73	7709.97	1.58373	0.663325	5.37121e-11	4.7221e-10	71771655	71785206	protein_coding	HGNC:18455
ATP2B4	chr1	ENSG00000058668.14	4508.44	3840.43	4475.26	1.19783	0.260422	5.39883e-11	4.74389e-10	203626561	203744081	protein_coding	HGNC:817
TFAP4	chr16	ENSG00000090447.12	493.637	618.877	542.123	0.854426	-0.226973	5.44796e-11	4.78454e-10	4257186	4273075	protein_coding	HGNC:11745
NANS	chr9	ENSG00000095380.11	804.031	649.548	772.84	1.22864	0.297058	5.49928e-11	4.82708e-10	98056732	98083077	protein_coding	HGNC:19237
IGFBP7	chr4	ENSG00000163453.11	672.409	480.529	608.278	1.30765	0.386979	5.51738e-11	4.84043e-10	57030773	57110385	protein_coding	HGNC:5476
RNF216P1	chr7	ENSG00000196204.11	570.048	614.681	559.429	0.895282	-0.159585	5.52131e-11	4.84134e-10	4973988	5040675	transcribed_unprocessed_pseudogene	HGNC:33610
P4HA1	chr10	ENSG00000122884.12	826.928	692.79	788.37	1.1621	0.21674	5.56019e-11	4.87205e-10	73007217	73096974	protein_coding	HGNC:8546
PDE6G	chr17	ENSG00000185527.12	151.082	143.597	175.237	1.2617	0.335371	5.56215e-11	4.87205e-10	81650459	81663112	protein_coding	HGNC:8789
ARID5B	chr10	ENSG00000150347.16	780.905	1024.12	863.895	0.822194	-0.282449	5.58235e-11	4.88718e-10	61901684	62096944	protein_coding	HGNC:17362
PBX1	chr1	ENSG00000185630.18	217.198	140.682	208.495	1.61339	0.690091	5.66611e-11	4.95792e-10	164555584	164899296	protein_coding	HGNC:8632
RABEPK	chr9	ENSG00000136933.17	487.134	525.53	473.716	0.885867	-0.174837	5.6908e-11	4.97692e-10	125200542	125234161	protein_coding	HGNC:16896
POM121C	chr7	ENSG00000272391.6	2263.32	2674.91	2340.09	0.85309	-0.22923	5.7968e-11	5.06433e-10	75416786	75486299	protein_coding	HGNC:34005
AC007686.3	chr14	ENSG00000273729.1	404.14	389.644	343.117	0.861449	-0.215163	5.79623e-11	5.06433e-10	77028086	77031572	lncRNA
COPS4	chr4	ENSG00000138663.9	754.045	664.232	786.463	1.21537	0.281399	5.86612e-11	5.12222e-10	83034447	83075818	protein_coding	HGNC:16702
ABL2	chr1	ENSG00000143322.21	533.179	617.118	541.156	0.860164	-0.217317	5.94155e-11	5.18538e-10	179099330	179229684	protein_coding	HGNC:77
AL160006.1	chr1	ENSG00000258634.3	315.539	312.14	282.875	0.890735	-0.166931	5.9991e-11	5.23288e-10	110058340	110062555	lncRNA
SMPD3	chr16	ENSG00000103056.12	765.234	966.492	683.147	0.674883	-0.56729	6.0181e-11	5.24672e-10	68358327	68448508	protein_coding	HGNC:14240
SLC39A1	chr1	ENSG00000143570.18	251.734	195.506	226.211	1.18146	0.240576	6.22054e-11	5.42039e-10	153959099	153968184	protein_coding	HGNC:12876
AC008555.1	chr19	ENSG00000261754.2	49.3914	68.3369	53.0963	0.746	-0.422752	6.23514e-11	5.43028e-10	34811589	34814345	lncRNA
CNPPD1	chr2	ENSG00000115649.16	6082.89	4665.19	5955.67	1.33375	0.415493	6.23875e-11	5.4306e-10	219171897	219178106	protein_coding	HGNC:25220
RBM5	chr3	ENSG00000003756.17	9448.48	9448.71	8761.15	0.913645	-0.130295	6.28372e-11	5.46691e-10	50088919	50119021	protein_coding	HGNC:9902
GTF3A	chr13	ENSG00000122034.15	3516.36	3406.11	3922.02	1.17814	0.236507	6.42986e-11	5.59113e-10	27424619	27435823	protein_coding	HGNC:4662
IFITM3	chr11	ENSG00000142089.16	13974	8885.85	15543.4	1.88345	0.913379	6.52884e-11	5.67426e-10	319676	327537	protein_coding	HGNC:5414
IL24	chr1	ENSG00000162892.16	98.2179	167.722	113.197	0.682885	-0.550286	6.63066e-11	5.75976e-10	206897443	206904139	protein_coding	HGNC:11346
IGHJ5	chr14	ENSG00000242472.1	94.5903	246.613	162.727	0.619227	-0.69146	6.63659e-11	5.76192e-10	105863814	105863862	IG_J_gene	HGNC:5539
IGFBP3	chr7	ENSG00000146674.15	171.51	33.6347	50.1479	1.59812	0.676379	6.67537e-11	5.79259e-10	45912245	45921874	protein_coding	HGNC:5472
NRADDP	chr3	ENSG00000236409.2	38.7754	25.2206	34.3575	1.40152	0.486996	6.69456e-11	5.80623e-10	47010824	47013465	transcribed_unitary_pseudogene	HGNC:19337
ST3GAL4	chr11	ENSG00000110080.18	1631.31	986.995	1340.25	1.41505	0.500858	6.70021e-11	5.80812e-10	126355640	126440344	protein_coding	HGNC:10864
RCBTB2	chr13	ENSG00000136161.12	2756.56	1857.06	2220.13	1.22509	0.292889	6.73359e-11	5.83184e-10	48488959	48533256	protein_coding	HGNC:1914
SCN9A	chr2	ENSG00000169432.17	55.7745	47.7383	67.9317	1.48733	0.572725	6.73454e-11	5.83184e-10	166195185	166376001	protein_coding	HGNC:10597
SIN3B	chr19	ENSG00000127511.9	3173.52	3150.77	2889.91	0.902306	-0.148312	6.89634e-11	5.96686e-10	16829400	16880353	protein_coding	HGNC:19354
RAD54L2	chr3	ENSG00000164080.13	914.984	1039.07	933	0.883007	-0.179504	6.89759e-11	5.96686e-10	51541144	51668667	protein_coding	HGNC:29123
RHOBTB2	chr8	ENSG00000008853.16	517.99	676.069	583.901	0.84506	-0.242874	6.99588e-11	6.04876e-10	22987417	23020199	protein_coding	HGNC:18756
PNMA3	chrX	ENSG00000183837.9	291.349	351.262	246.268	0.660575	-0.598205	7.14187e-11	6.1718e-10	153056409	153060467	protein_coding	HGNC:18742
CBX2	chr17	ENSG00000173894.11	25.5266	57.6848	42.5872	0.701385	-0.511721	7.19753e-11	6.21669e-10	79778148	79787983	protein_coding	HGNC:1552
DLEU7	chr13	ENSG00000186047.10	76.6429	46.3712	60.9572	1.36863	0.452732	7.28644e-11	6.29024e-10	50519364	50843939	protein_coding	HGNC:17567
PLXNB1	chr3	ENSG00000164050.13	49.0157	53.3189	43.1476	0.780897	-0.356796	7.33047e-11	6.3221e-10	48403854	48430086	protein_coding	HGNC:9103
TMEM220	chr17	ENSG00000187824.8	63.4828	83.6903	64.4894	0.73882	-0.436706	7.3309e-11	6.3221e-10	10699015	10730316	protein_coding	HGNC:33757
ACOT13	chr6	ENSG00000112304.11	317.099	289.277	329.107	1.1597	0.21375	7.39117e-11	6.37079e-10	24667035	24705065	protein_coding	HGNC:20999
DOK7	chr4	ENSG00000175920.18	54.5822	91.7539	65.9746	0.67782	-0.561027	7.41868e-11	6.39121e-10	3463306	3501473	protein_coding	HGNC:26594
RECK	chr9	ENSG00000122707.12	283.859	328.858	284.607	0.845585	-0.241979	7.43437e-11	6.40143e-10	36036913	36124455	protein_coding	HGNC:11345
KLHL36	chr16	ENSG00000135686.13	3169.07	3454.32	3076.76	0.87293	-0.196062	7.45388e-11	6.41388e-10	84648511	84667686	protein_coding	HGNC:17844
ZNF212	chr7	ENSG00000170260.9	594.177	653.777	591.313	0.888667	-0.170285	7.45649e-11	6.41388e-10	149239651	149255606	protein_coding	HGNC:13004
AC074132.1	chr5	ENSG00000285618.1	21.1587	20.2085	13.7601	0.64649	-0.6293	7.52057e-11	6.46568e-10	91132303	91142470	lncRNA
CIITA	chr16	ENSG00000179583.19	5973.86	7876.14	6391.48	0.792387	-0.335722	7.54971e-11	6.4874e-10	10866222	10943021	protein_coding	HGNC:7067
GUCA1B	chr6	ENSG00000112599.9	133.895	131.819	112.228	0.828043	-0.272222	7.65951e-11	6.57838e-10	42183284	42194956	protein_coding	HGNC:4679
ZNF532	chr18	ENSG00000074657.13	231.627	247.126	206.776	0.814869	-0.29536	8.04711e-11	6.90772e-10	58862600	58986480	protein_coding	HGNC:30940
KRT8	chr12	ENSG00000170421.12	26.3453	16.7637	24.6301	1.57992	0.659853	8.31028e-11	7.12998e-10	52897187	52949954	protein_coding	HGNC:6446
RGPD2	chr2	ENSG00000185304.15	69.689	78.1068	44.8776	0.544368	-0.877347	8.32987e-11	7.14312e-10	87755960	87825952	protein_coding	HGNC:32415
MGAT5	chr2	ENSG00000152127.9	2011.8	2287.05	2021.53	0.865876	-0.207768	8.34218e-11	7.15001e-10	134119983	134454621	protein_coding	HGNC:7049
IER5L	chr9	ENSG00000188483.8	631.89	408.234	516.083	1.31645	0.396658	8.38171e-11	7.18022e-10	129175552	129178261	protein_coding	HGNC:23679
SIGLEC1	chr20	ENSG00000088827.12	815.476	357.355	828.449	2.11586	1.08125	8.41995e-11	7.20929e-10	3686970	3707128	protein_coding	HGNC:11127
PRICKLE1	chr12	ENSG00000139174.12	120.564	224.296	169.076	0.726532	-0.460902	8.51014e-11	7.28278e-10	42456757	42590355	protein_coding	HGNC:17019
EFCAB11	chr14	ENSG00000140025.16	65.4055	58.173	67.5575	1.18977	0.250679	8.61312e-11	7.36715e-10	89794669	89954777	protein_coding	HGNC:20357
ADGRG3	chr16	ENSG00000182885.17	9435.46	5941.61	8221.58	1.44348	0.529547	8.86555e-11	7.57919e-10	57668277	57689378	protein_coding	HGNC:13728
SGSM2	chr17	ENSG00000141258.13	2632	2692.53	2462.55	0.899906	-0.152154	8.9869e-11	7.67901e-10	2337498	2381058	protein_coding	HGNC:29026
PSMD14	chr2	ENSG00000115233.12	526.811	519.243	591.255	1.16354	0.218516	9.07569e-11	7.75092e-10	161308425	161411717	protein_coding	HGNC:16889
RBM6	chr3	ENSG00000004534.15	3266.98	3526.24	3126.45	0.868031	-0.204182	9.12591e-11	7.78983e-10	49940007	50100045	protein_coding	HGNC:9903
PLEKHF1	chr19	ENSG00000166289.6	1201.28	1024.68	1287.73	1.29907	0.377477	9.31814e-11	7.94986e-10	29665459	29675477	protein_coding	HGNC:20764
ABCF3	chr3	ENSG00000161204.11	1431.07	1497.87	1349.68	0.883977	-0.177919	9.36075e-11	7.98215e-10	184186023	184194012	protein_coding	HGNC:72
KLHDC8A	chr1	ENSG00000162873.14	41.7332	26.8407	42.8091	1.81958	0.863609	9.5609e-11	8.14867e-10	205336065	205357090	protein_coding	HGNC:25573
COQ5	chr12	ENSG00000110871.15	431.426	401.947	474.074	1.20942	0.27432	9.63556e-11	8.20395e-10	120503279	120534434	protein_coding	HGNC:28722
CACNA1D	chr3	ENSG00000157388.19	29.5285	28.7787	19.7135	0.626053	-0.675644	9.63219e-11	8.20395e-10	53328963	53813733	protein_coding	HGNC:1391
ENDOD1	chr11	ENSG00000149218.5	717.716	704.778	831.418	1.21021	0.275262	9.65807e-11	8.21893e-10	95089846	95132645	protein_coding	HGNC:29129
AC124016.3	chr4	ENSG00000273156.2	45.5522	50.7951	41.2563	0.787326	-0.344967	9.69035e-11	8.24222e-10	82344876	82346842	lncRNA
TEDC1	chr14	ENSG00000185347.17	463.712	424.675	492.545	1.19031	0.251341	9.82391e-11	8.35157e-10	105489855	105499575	protein_coding	HGNC:20127
ACE	chr17	ENSG00000159640.16	74.5833	42.2978	55.7416	1.35659	0.439981	9.8534e-11	8.37239e-10	63477061	63498380	protein_coding	HGNC:2707
CYSLTR2	chr13	ENSG00000152207.7	358.96	381	300.604	0.761588	-0.392918	9.95952e-11	8.45826e-10	48653711	48711226	protein_coding	HGNC:18274
AC008033.3	chr12	ENSG00000273824.1	169.531	110.219	184.119	1.76108	0.816458	9.97906e-11	8.47057e-10	68426331	68427737	lncRNA
SOX13	chr1	ENSG00000143842.15	315.243	235.416	307.688	1.36101	0.444675	1.0352e-10	8.78263e-10	204073115	204127743	protein_coding	HGNC:11192
RNFT2	chr12	ENSG00000135119.14	74.4012	107.422	86.9818	0.787223	-0.345156	1.04944e-10	8.89899e-10	116738178	116853631	protein_coding	HGNC:25905
BACH1-IT1	chr21	ENSG00000248476.1	67.1846	47.3776	60.3749	1.33325	0.414947	1.05574e-10	8.9479e-10	29351634	29361894	lncRNA	HGNC:40006
CKS2	chr9	ENSG00000123975.5	89.7098	75.0357	106.181	1.48843	0.573789	1.07287e-10	9.08843e-10	89311195	89316703	protein_coding	HGNC:2000
UTP25	chr1	ENSG00000117597.18	633.068	766.711	677.629	0.865107	-0.209049	1.0804e-10	9.14757e-10	209827972	209857565	protein_coding	HGNC:28440
AP001610.2	chr21	ENSG00000228318.3	172.996	109.286	222.325	1.95148	0.964566	1.08577e-10	9.18844e-10	41441056	41445708	lncRNA
RAB2B	chr14	ENSG00000129472.15	985.062	870.347	1001.23	1.17561	0.23341	1.09113e-10	9.22445e-10	21459020	21476960	protein_coding	HGNC:20246
RABL2A	chr2	ENSG00000144134.18	371.724	422.598	379.207	0.881783	-0.181505	1.09098e-10	9.22445e-10	113627229	113643396	protein_coding	HGNC:9799
FTX	chrX	ENSG00000230590.11	1326.02	1435.14	1262.42	0.85974	-0.218028	1.09807e-10	9.27842e-10	73940435	74293574	lncRNA	HGNC:37190
AC233976.1	chrX	ENSG00000229151.2	33.2177	43.5882	32.0983	0.680741	-0.554823	1.10571e-10	9.33829e-10	51190598	51396462	lncRNA
PPFIBP1	chr12	ENSG00000110841.14	70.6628	109.348	87.0463	0.762862	-0.390506	1.11136e-10	9.38126e-10	27523431	27695564	protein_coding	HGNC:9249
TRAPPC5	chr19	ENSG00000181029.9	969.916	732.446	901.538	1.2757	0.351287	1.1226e-10	9.47137e-10	7680833	7687703	protein_coding	HGNC:23067
TBCD	chr17	ENSG00000141556.21	2119.18	1954.59	2200.39	1.14669	0.197477	1.12942e-10	9.52415e-10	82752065	82945914	protein_coding	HGNC:11581
PDCD1LG2	chr9	ENSG00000197646.8	40.6012	19.2641	37.601	1.91925	0.940544	1.14582e-10	9.65754e-10	5510531	5571282	protein_coding	HGNC:18731
LINC01948	chr5	ENSG00000248727.6	177.804	168.227	138.125	0.795916	-0.329312	1.14738e-10	9.66585e-10	56451627	56481946	lncRNA	HGNC:52772
LINC00989	chr4	ENSG00000250334.6	338.05	280.247	385.495	1.46504	0.550937	1.15707e-10	9.74259e-10	79491802	79623479	lncRNA	HGNC:48918
MIIP	chr1	ENSG00000116691.11	1753.93	1401	1661.83	1.22279	0.290179	1.16672e-10	9.81884e-10	12019466	12032045	protein_coding	HGNC:25715
GATA1	chrX	ENSG00000102145.15	930.798	611.178	878.385	1.59654	0.674945	1.17225e-10	9.85643e-10	48786562	48794311	protein_coding	HGNC:4170
POLL	chr10	ENSG00000166169.17	2022.91	1529.23	1926.42	1.31711	0.397381	1.17236e-10	9.85643e-10	101578882	101588270	protein_coding	HGNC:9184
AC090948.1	chr3	ENSG00000271964.1	139.392	213.6	162.762	0.731227	-0.451608	1.18781e-10	9.98127e-10	16314439	16314987	lncRNA
MYL12B	chr18	ENSG00000118680.13	7895.06	6154.9	7175.07	1.19421	0.256057	1.22127e-10	1.02573e-09	3261479	3278431	protein_coding	HGNC:29827
CARM1	chr19	ENSG00000142453.11	2403.94	1785.29	2336.85	1.39065	0.475755	1.22508e-10	1.02842e-09	10871513	10923070	protein_coding	HGNC:23393
STING1	chr5	ENSG00000184584.13	3522.86	2921.12	3306.29	1.15489	0.207754	1.23357e-10	1.03503e-09	139475533	139482935	protein_coding	HGNC:27962
TOGARAM1	chr14	ENSG00000198718.13	259.935	327.872	274.82	0.815508	-0.294229	1.24565e-10	1.04463e-09	44962190	45074431	protein_coding	HGNC:19959
NBPF12	chr1	ENSG00000268043.7	787.021	905.417	792.075	0.856355	-0.223719	1.24786e-10	1.04596e-09	146938744	146996202	protein_coding	HGNC:24297
AP2S1	chr19	ENSG00000042753.11	2617.92	2057.54	2499.82	1.26659	0.340946	1.2519e-10	1.04883e-09	46838136	46850992	protein_coding	HGNC:565
B4GALT2	chr1	ENSG00000117411.16	91.949	86.3294	108.391	1.29259	0.370265	1.25904e-10	1.05428e-09	43978943	43991170	protein_coding	HGNC:925
[truncated: 14,742 more rows]

## Sheet: B, T21 v D21 RNAseq, GSEA
Pathway	p value	q value	log2(err)	ES	NES	Size	Leading_edge	Rank_metric
HALLMARK_INTERFERON_GAMMA_RESPONSE	1.97002e-26	9.65308e-25	1.3345	0.386572	8.5593	191	IFI27, BPGM, IFI44L, MX1, FCGR1A, IFITM3, GZMA, IFI44, CXCL10, RSAD2, USP18, ISG15, CXCL9, CMKLR1, CCL5, IFNAR2, CD274, MX2, IRF7, PLSCR1, CMPK2, IFIT1, ICAM1, MT2A, SOCS3, BATF2, OAS3, LY6E, IFIT3, SLAMF7, LAP3, TNFAIP6, SELP, MTHFD2, RTP4, PNP, TNFSF10, EPSTI1, ZBP1, GCH1, IL15RA, B2M, IFIT2, VAMP8, ARL4A, CDKN1A, IFI35, PSMA2, OAS2, FAS, DHX58, MYD88, NAMPT, CD69, IFITM2, PSMA3, DDX60, KLRK1, …	T21_vs_Control_FoldChange
HALLMARK_HEME_METABOLISM	2.66925e-20	6.53967e-19	1.16907	0.341988	7.54692	189	CA1, BCAM, HBD, GYPB, RHAG, AHSP, XK, SNCA, TSPO2, SELENBP1, OSBP2, RAP1GAP, BPGM, ALAS2, SLC4A1, ACKR1, TRIM58, KLF1, EPB42, TNS1, TRIM10, FECH, MYL4, SLC6A9, SLC6A8, TAL1, CTSE, HBB, RHCE, SPTA1, FBXO7, KEL, TMCC2, DMTN, BLVRB, TENT5C, GLRX5, SPTB, ADIPOR1, RBM38, SMOX, HBQ1, E2F2, ICAM4, MXI1, TSPAN5, HMBS, ABCG2, PDZK1IP1, GATA1, SLC25A37, HAGH, ARHGEF12, GYPC, ANK1, MKRN1, BSG, OPTN, RIOK3, …	T21_vs_Control_FoldChange
HALLMARK_INTERFERON_ALPHA_RESPONSE	2.7683e-19	4.52156e-18	1.13309	0.460077	7.3976	95	IFI27, GMPR, IFI44L, MX1, IFITM3, IFI44, CXCL10, RSAD2, USP18, ISG15, IRF7, PLSCR1, CMPK2, IFITM1, BATF2, CCRL2, LY6E, IFIT3, LAP3, RTP4, PROCR, EPSTI1, OAS1, B2M, LPAR6, IFIT2, IFI35, DHX58, IFITM2, PSMA3, DDX60, IFIH1, MOV10, PSME2, IL15, NMI, BST2, HERC6, CASP1, TRIM25, PSMB8, PARP9, UBE2L6, NCOA7, LAMP3, EIF2AK2, GBP4, PARP12, TRIM21, PARP14, TRAFD1, SAMD9L, STAT2, SAMD9, CSF1, CMTR1, OASL, H…	T21_vs_Control_FoldChange
HALLMARK_INFLAMMATORY_RESPONSE	7.62677e-18	9.34279e-17	1.08644	0.348999	7.17527	160	OLR1, MSR1, SCARF1, CXCL8, SERPINE1, OSM, IL10, GP1BA, CXCL10, TNFSF15, ICAM4, CXCL9, ITGB8, CMKLR1, CCL5, PROK2, SCN1B, MARCO, C3AR1, IFNAR1, IRF7, IFNGR2, TLR3, ADORA2B, IFITM1, ICAM1, FZD5, CCRL2, LY6E, ITGB3, TNFAIP6, SLC4A4, NMUR1, IL1B, CD70, TIMP1, ADM, HBEGF, RTP4, TNFSF10, LDLR, GCH1, IL15RA, CLEC5A, IL18RAP, PTGER2, CD14, SPHK1, CDKN1A, AXL, FFAR2, TLR2, CXCL6, NAMPT, CD69, IL18, IRAK2,…	T21_vs_Control_FoldChange
HALLMARK_OXIDATIVE_PHOSPHORYLATION	7.7087e-17	7.55453e-16	1.05746	0.307667	6.92486	199	ATP5PF, ATP5PO, NDUFA4, ATP5F1E, TIMM8B, UQCR11, ISCA1, NDUFS4, NDUFB3, COX6C, COX7B, COX7C, UQCRQ, COX7A2, NDUFA6, NDUFB2, UQCRB, ATP5F1C, ATP5ME, IDH2, NDUFA5, CYB5R3, ATP5MG, LDHA, ETFA, ACAT1, NDUFA1, ATP6V0C, NDUFB7, COX6A1, HTRA2, ATP5MF, TIMM10, ATP6V1G1, COX17, TCIRG1, ATP6V0E1, UQCRH, BDH2, COX6B1, MRPL15, MRPL11, ATP5PB, GPX4, COX7A2L, COX5A, TIMM17A, MRPS22, NDUFAB1, MDH1, VDAC3, ATP6V…	T21_vs_Control_FoldChange
HALLMARK_TNFA_SIGNALING_VIA_NFKB	8.10484e-12	6.61895e-11	0.875325	0.265761	5.73527	179	OLR1, SERPINE1, BMP2, G0S2, TUBB2A, BCL2A1, CXCL10, BTG3, MSC, ETS2, ATF3, CCL5, RCAN1, IFNGR2, SDC4, MARCKS, GFPT2, ICAM1, DUSP5, SOCS3, CCRL2, CXCL1, PHLDA1, TNF, TNFAIP6, IL1B, CCL4, HBEGF, DUSP4, LDLR, SAT1, GCH1, IL15RA, IFIT2, SPHK1, CDKN1A, CEBPB, KLF10, MAP2K3, SLC2A3, SIK1, TSC22D1, TLR2, CXCL6, KLF4, NAMPT, CD69, EGR1, LITAF, IL18, TNFSF9, IFIH1, EGR3, PTGS2, PLAUR, BHLHE40, TNFRSF9, JU…	T21_vs_Control_FoldChange
HALLMARK_ALLOGRAFT_REJECTION	2.42194e-10	1.69536e-09	0.814036	0.250903	5.33018	172	ACHE, IFNG, KRT1, IL10, C2, GZMA, DYRK3, CXCL9, CCL5, IFNAR2, PF4, F2R, IRF7, IFNGR2, TLR3, ITGB2, ELANE, RPS3A, ICAM1, GZMB, TNF, FASLG, RPL39, RPL9, IL1B, TIMP1, CCL4, CXCR3, CD8A, KLRD1, PRF1, CDKN2A, B2M, SRGN, IL18RAP, CCR5, GPR65, FGR, FAS, TLR2, IGSF6, TGFB1, NCR1, CCR1, IL18, IL12RB1, NME1, IL15, TLR1, CD3D, STAT4, PSMB10, CCR2, JAK2, FLNA, CD2, CD8B, NCF4, TLR6, ACVR2A, NLRP3, MRPL3, CD8…	T21_vs_Control_FoldChange
HALLMARK_IL6_JAK_STAT3_SIGNALING	1.42379e-09	8.72074e-09	0.788187	0.369244	5.06338	69	CXCL10, ACVRL1, CXCL9, IL10RB, PF4, IFNAR1, IFNGR2, SOCS3, CXCL1, TNF, ITGB3, IL1B, IL15RA, TNFRSF12A, CD14, CD36, FAS, TLR2, TGFB1, MYD88, CCR1, IL12RB1, PIM1, TNFRSF1B, HMOX1, LTBR, BAK1, PDGFC, CSF2RB, IL13RA1, IL2RG, STAT1, SOCS1, STAT2, CSF3R, CSF1, IFNGR1, IL18R1, HAX1, IL1R2, PTPN2, CSF2RA, CD38, IL7, TNFRSF1A, IRF9, MAP3K8, JUN, ITGA4, STAT3, TNFRSF21, IRF1, STAM2	T21_vs_Control_FoldChange
HALLMARK_MTORC1_SIGNALING	3.43812e-09	1.68468e-08	0.774939	0.225286	5.04848	196	PLOD2, PSMG1, HMBS, RRM2, ELOVL6, SLC1A5, ITGB2, CDC25A, PFKL, SLC7A5, DHCR24, EGLN3, GLRX, FADS2, MTHFD2, SLC1A4, SLC2A1, PSMA4, PNP, LDLR, IDI1, CDKN1A, GLA, INSIG1, EBP, MAP2K3, CTSC, SLC2A3, BUB1, SCD, NAMPT, PSMA3, PSMC6, PSME3, FADS1, GAPDH, LDHA, LTA4H, PSMC2, EEF1E1, BHLHE40, ARPC5L, CCNF, SEC11A, PPA1, TUBG1, PPIA, DDIT3, PLK1, PSMD14, AURKA, P4HA1, STARD4, SDF2L1, FDXR, XBP1, DAPP1, TM7…	T21_vs_Control_FoldChange
HALLMARK_IL2_STAT5_SIGNALING	2.86165e-09	1.55801e-08	0.774939	0.233029	5.0397	180	BCL2L1, BMP2, TGM2, IL10, IFITM3, CXCL10, SH3BGRL2, GUCY1B1, HOPX, BATF3, NCS1, GATA1, CDCP1, BATF, SLC1A5, EMP1, TNFRSF18, CST7, PLSCR1, SCN9A, TNFRSF4, MUC1, ST3GAL4, PHLDA1, SYT11, SELP, TIAM1, CDKN1C, PNP, TNFSF10, GSTO1, PTGER2, GPR65, ARL4A, TNFRSF8, ODC1, CISH, SLC2A3, EOMES, CDC6, GALM, PTCH1, FAH, CD48, IL10RA, RGS16, CASP3, PIM1, BHLHE40, AHNAK, TNFRSF9, TNFRSF1B, P4HA1, RHOB, MAFF, GLI…	T21_vs_Control_FoldChange
HALLMARK_ESTROGEN_RESPONSE_LATE	2.29744e-08	1.02341e-07	0.733762	0.251922	4.84947	141	LTF, BLVRB, GPER1, PRSS23, TMPRSS3, CCNA1, CHST8, OLFM1, MDK, BTG3, PRKAR2B, CHPT1, BATF, BAG1, PTGES, SLC27A2, CDC20, SLC7A5, SIAH2, TOP2A, CAV1, PAPSS2, PLAAT3, MYOF, KCNK5, CACNA2D2, RBBP8, DLG5, COX6C, FABP5, TIAM1, PERP, SLC1A4, GINS2, CKB, S100A9, PPIF, NRIP1, GLA, NBL1, CISH, LLGL2, ABCA3, KLF4, CDC6, RET, PLK4, IDH2, EGR3, TFF3, ATP2B4, STIL, TPBG, DNAJC1, JAK2, SERPINA1, ID2, TST, XBP1, …	T21_vs_Control_FoldChange
HALLMARK_APOPTOSIS	6.34451e-08	2.39139e-07	0.704976	0.242513	4.70251	144	PDGFRB, BCL2L1, BMP2, AVPR1A, GPX1, LGALS3, IFITM3, CCNA1, ERBB2, BTG3, ATF3, SOD1, EMP1, F2R, TOP2A, CAV1, BNIP3L, TNF, FASLG, IL1B, TGFBR3, ANXA1, TIMP1, APP, LMNA, TNFSF10, PRF1, SAT1, GCH1, BIK, TNFRSF12A, AIFM3, CD14, CDKN1A, PEA15, EBP, FAS, PMAIP1, PPP2R5B, CD69, IL18, HMGB2, EGR3, GNA15, CASP3, ANKH, CASP1, CD2, DDIT3, FEZ1, CLU, BCL2L11, HMOX1, DNAJA1, RHOB, CASP4, FDXR, BID, GPX4, TSPO,…	T21_vs_Control_FoldChange
HALLMARK_EPITHELIAL_MESENCHYMAL_TRANSITION	6.34451e-08	2.39139e-07	0.704976	0.260725	4.60001	116	MMP1, OXTR, PDGFRB, PLOD2, MYL9, CXCL8, SERPINE1, SLC6A8, CALD1, TGM2, COL6A2, MYLK, LOXL1, IGFBP3, COL5A1, SDC4, LGALS1, ITGB5, CXCL1, TPM1, ITGB3, TGFBR3, TIMP1, CADM1, GAS1, SAT1, DAB2, TNFRSF12A, TAGLN, FAS, CXCL6, TGFB1, FSTL3, BMP1, ITGB1, IL15, PLAUR, TPM4, PLOD1, FLNA, RHOB, ID2, EMP3, COL8A2, CAPG, THBS1, PCOLCE, COLGALT1, PPIB, IL32, DST, SPP1, GADD45B, QSOX1, GPC1, ACTA2, SPARC, SGCB, …	T21_vs_Control_FoldChange
HALLMARK_ADIPOGENESIS	7.53514e-07	2.6373e-06	0.659444	0.200939	4.30005	176	RETN, CMBL, ATP5PO, MYLK, SLC19A1, ELOVL6, RNF11, STOM, AGPAT3, SOD1, SLC1A5, ITSN1, CRAT, PFKL, CDKN2C, RIOK3, UQCR11, ADCY6, COX7B, UQCRQ, CAVIN2, ARL4A, CD36, CD151, PIM3, ITGA7, NDUFA5, FAH, COQ5, MGLL, DGAT1, NDUFB7, COX6A1, SCP2, SORBS1, SLC66A3, MRPL15, PFKFB3, GPX4, TST, TANK, RAB34, REEP5, NDUFAB1, BCL6, BCL2L13, UBC, MGST3, RMDN3, IFNGR1, SQOR, UQCR10, ACADM, IDH1, COX8A, RETSAT, CPT2, …	T21_vs_Control_FoldChange
HALLMARK_MYOGENESIS	1.15511e-06	3.77335e-06	0.643552	0.235033	4.26505	122	ACHE, MYL4, SLC6A8, DENND2B, COL6A2, FKBP1B, NCAM1, MYLK, IGFBP3, GNAO1, BAG1, CRAT, AK1, ITGB5, TNNT1, KIFC3, PPFIA4, HBEGF, APP, CKB, TNNC2, MRAS, IGFBP7, ACSL1, SPHK1, CDKN1A, CD36, TAGLN, MYBPC3, FOXO4, PYGM, TGFB1, SCD, PTP4A3, RYR1, ITGA7, NQO1, PDLIM7, GABARAPL2, MYL6B, ITGB1, KLF5, BHLHE40, SORBS1, EPHB3, CLU, CHRNB1, SMTN, FHL1	T21_vs_Control_FoldChange
HALLMARK_MYC_TARGETS_V1	4.4588e-06	1.36551e-05	0.610527	0.178605	4.01998	199	GSPT1, TYMS, RPL34, CDC20, CDC45, U2AF1, PSMA6, TFDP1, SNRPG, PSMA4, PRDX4, HDGF, ODC1, CCNA2, PSMA2, SNRPD2, EEF1B2, HDDC2, PSMC6, NME1, LDHA, ERH, YWHAQ, MAD2L1, RPS10, PPIA, PSMD14, ACP1, RPL6, H2AZ1, VBP1, COX5A, PGK1, NDUFAB1, VDAC3, KPNA2, PCNA, MCM4, HSPE1, PA2G4, PHB, CBX3, SRPK1, LSM7, PSMA7, CCT2, CLNS1A, PSMB3, GLO1, RAN, AP3S1, EIF2S2, DUT, PSMD8, SSB, UBE2E1, SNRPB2, SNRPD1, RPLP0, R…	T21_vs_Control_FoldChange
HALLMARK_REACTIVE_OXYGEN_SPECIES_PATHWAY	1.63363e-05	4.7087e-05	0.57561	0.338943	3.98654	49	SOD1, CDKN2D, GLRX, PRDX6, PRDX4, PRDX2, NDUFA6, SCAF4, FTL, NQO1, JUNB, GPX4, MPO, TXNRD2, PTPA, GLRX2, SRXN1, PRDX1, SELENOS, GCLM, PFKP, SBNO2, TXN, PDLIM1, GCLC, GSR, ATOX1, LSP1, ERCC2, G6PD, OXSR1, PRNP, HMOX2, NDUFB4, EGLN2, LAMTOR5, TXNRD1, GPX3	T21_vs_Control_FoldChange
HALLMARK_COMPLEMENT	2.35967e-05	6.08547e-05	0.57561	0.184061	3.86163	167	MMP8, OLR1, C1QC, SERPINE1, LTF, C1QA, LGALS3, DOCK4, C2, GZMA, GP1BA, GP9, FCER1G, CCL5, IRF7, USP16, PLSCR1, APOBEC3G, DUSP5, GZMB, CXCL1, CASP5, LAP3, TIMP1, F8, S100A13, CTSL, S100A9, S100A12, GNGT2, CD36, SRC, CEBPB, GZMK, CTSC, ADAM9, LTA4H, PLAUR, PRCP, CASP3, CTSB, CFH, PIM1, CTSH, JAK2, XPNPEP1, PLEK, CASP1, PLA2G4A, CLU, SERPINA1, MAFF, CASP4, KYNU, ANXA5, SERPING1, CSRP1, CASP7, PRKCD,…	T21_vs_Control_FoldChange
HALLMARK_KRAS_SIGNALING_UP	2.35967e-05	6.08547e-05	0.57561	0.19496	3.78042	144	TMEM158, BPGM, RETN, PLEK2, BMP2, G0S2, TFPI, PPBP, SLPI, PDCD1LG2, PLVAP, CXCL10, PCSK1N, FCER1G, GNG11, IGFBP3, CMKLR1, SCN1B, GYPC, EMP1, C3AR1, ITGB2, AKAP12, GFPT2, MAFB, GLRX, LY96, IL1B, HBEGF, ACE, HKDC1, GADD45G, F13A1, NAP1L2, KLF4, EPB41L3, PTGS2, IL10RA, RGS16, PLAUR, CLEC4A, CFH, PRDM1, ANKH, TNFRSF1B, PSMB8, USP12, ID2, NRP1, FBXO4, ADAM8, IL2RG, CAB39L, ENG, ARG1, CTSS, CA2, LAT2, …	T21_vs_Control_FoldChange
HALLMARK_FATTY_ACID_METABOLISM	7.27604e-05	0.000155011	0.538434	0.190653	3.61783	135	G0S2, CBR3, AOC3, CRAT, LGALS1, CBR1, DHCR24, PRDX6, IL4I1, IDI1, ACSL1, GPD1, HPGD, CD36, ODC1, YWHAH, PCBD1, UROD, BLVRA, LDHA, CRYZ, MGLL, GSTZ1, CA4, HSP90AA1, UBE2L6, NTHL1, H2AZ1, CEL, OSTC, UROS, MDH1, ACAA1, S100A10, ACAT2, CA2, PSME1, ACADM, IDH1, RETSAT, CPT2, REEP6, KMT5A, GRHPR, NBN, GLUL, ACOT8, CD1D, ACAA2, BPHL, EHHADH, RDH11, ACADS, SUCLG1, CCDC58, SUCLA2, MIF, RAP1GDS1, PTS, ECHS…	T21_vs_Control_FoldChange
HALLMARK_UV_RESPONSE_UP	7.95287e-05	0.000162371	0.538434	0.19302	3.59369	130	BMP2, SLC6A8, OLFM1, BTG3, CDC34, ATF3, BSG, HSPA13, GRINA, ICAM1, SLC6A12, HTR7, NAT1, CDKN1C, GCH1, PPIF, AP2S1, CREG1, UROD, RET, HYAL2, APOM, DGAT1, CASP3, JUNB, ARRB2, CLTB, BCL2L11, HMOX1, DNAJA1, RHOB, BAK1, BID, PSMC3, TST, PRKCD, SPR, ACAA1, GGH, FURIN, TUBA4A, PRKACA, SELENOW, CA2, TFRC, NR4A1, CYB5R1, TAP1, CEBPG, CNP, CYB5B, MGAT1, FOS, LYN, ATP6V1F, IGFBP2, TARS1, KCNH2, AQP3, PARP2,…	T21_vs_Control_FoldChange
HALLMARK_COAGULATION	0.000143972	0.000271332	0.518848	0.230524	3.54691	85	MMP1, MMP8, OLR1, SERPINE1, C1QA, CTSE, PRSS23, C2, GP1BA, GP9, C8G, PF4, ITGB3, ANXA1, TIMP1, F8, S100A13, PROS1, CAPN2, ADAM9, LTA4H, BMP1, CTSB, CFH, CTSH, PLEK, CLU, SERPINA1, MAFF, P2RY1, CAPN5, THBS1, SERPING1, SH2B2, CSRP1, FURIN, ARF4, CPQ, SPARC, MSRB2, F12, GNB2, FYN	T21_vs_Control_FoldChange
HALLMARK_E2F_TARGETS	5.3039e-05	0.000129946	0.557332	0.157027	3.51885	196	GSPT1, HMMR, CDK1, BIRC5, RRM2, MELK, DONSON, TK1, KIF4A, CDC20, PTTG1, CDC25A, CCNB2, MKI67, CKS2, DLGAP5, TOP2A, CDKN2C, CENPE, KIF18B, E2F8, CIT, SPC24, BUB1B, MTHFD2, CHEK1, CENPM, DSCC1, ESPL1, PRDX4, CDKN2A, CKS1B, BRCA2, CDCA3, TRIP13, CDKN1A, RAD51AP1, CDCA8, PHF5A, NAA38, SPAG5, GINS1, PLK4, AURKB, KIF2C, POLE4, UBE2T, NME1, HMGB2, HMGB3, MAD2L1, TUBG1, PLK1, AURKA, UBE2S, H2AZ1, ASF1B, …	T21_vs_Control_FoldChange
HALLMARK_HYPOXIA	6.82482e-05	0.000152007	0.538434	0.170655	3.46296	156	SELENBP1, SERPINE1, TGM2, MT1E, MXI1, IGFBP3, ATF3, COL5A1, ADORA2B, AKAP12, SDC4, PFKL, SIAH2, CAV1, MT2A, BNIP3L, CAVIN3, GLRX, PPFIA4, ADM, STBD1, SLC2A1, CDKN1C, TPST2, NEDD4L, SDC3, PRDX5, CDKN1A, SLC2A5, SLC2A3, PYGM, S100A4, WSB1, ANXA2, GAPDH, LDHA, PLAUR, TPBG, PIM1, BHLHE40, XPNPEP1, DDIT3, HMOX1, P4HA1, PFKFB3, MAFF, PGK1, NFIL3, SAP30, RORA, PFKP, DPYSL4, NDST1, IER3, PAM, GALK1, GPC1…	T21_vs_Control_FoldChange
HALLMARK_G2M_CHECKPOINT	6.3736e-05	0.000148717	0.538434	0.155917	3.44783	190	EGF, GSPT1, E2F2, HMMR, CDK1, BIRC5, TPX2, KIF4A, CDC20, PTTG1, CDC45, CDC25A, CCNB2, MKI67, CKS2, TROAP, SLC7A5, MARCKS, TOP2A, CDKN2C, CENPE, KIF11, MT2A, TTK, TFDP1, UBE2C, MEIS1, KIF15, CHEK1, GINS2, ESPL1, CKS1B, BRCA2, EXO1, E2F1, KNL1, ODC1, CCNA2, ATF5, PRC1, BUB1, MAPK14, CDC6, TGFB1, PLK4, AURKB, KIF2C, RAD54L, KIF23, HMGB3, NDC80, STIL, POLQ, PML, MAD2L1, CCNF, MNAT1, PLK1, AURKA, UBE2…	T21_vs_Control_FoldChange
HALLMARK_XENOBIOTIC_METABOLISM	0.000143972	0.000271332	0.518848	0.174486	3.37034	143	RAP1GAP, SERPINE1, BLVRB, SMOX, ETS2, SLC1A5, PTGES, GART, PAPSS2, MT2A, CBR1, SLC6A12, PTGDS, ARG2, DDAH2, PROS1, GSTO1, ABCC3, GCH1, PINK1, AKR1C3, HES6, CD36, ACP2, CYP2S1, FAS, PGRMC1, FAH, NQO1, UPP1, PYCR1, PSMB10, SERTAD1, SPINT2, HMOX1, ACP1, ID2, KYNU, AQP9, ASL, NPC1, ARG1, SSR3, CA2, CROT, SLC35B1, IDH1, CNDP2, HPRT1, CYB5A, RETSAT, TKFC, CASP6, GCLC, GSS, PDLIM5, JUP, ENTPD5, GCNT2, T…	T21_vs_Control_FoldChange
HALLMARK_CHOLESTEROL_HOMEOSTASIS	0.000609066	0.00106587	0.477271	0.233888	3.15565	67	AVPR1A, LGALS3, LSS, ATF3, PLSCR1, GLDC, FABP5, FADS2, FBXO6, LDLR, IDI1, ETHE1, TNFRSF12A, CXCL16, ATF5, EBP, SCD, PLAUR, ABCA2, CLU, STARD4, TM7SF2, ANXA5, NFIL3, S100A11, GUSB, PMVK, ACAT2, PCYT2, HMGCR, NIBAN1, MVD, CYP51A1, FDFT1, MVK	T21_vs_Control_FoldChange
HALLMARK_APICAL_JUNCTION	0.000526638	0.000955751	0.477271	0.15992	3.08898	143	CERCAM, MYL9, AMH, COL17A1, ICAM5, MDK, NRXN2, ICAM4, CD274, ADAMTS5, CRAT, CLDN5, ICAM1, TSPAN4, NEXN, BAIAP2, RRAS, CLDN9, SDC3, SRC, YWHAH, INSIG1, ADAM9, MAPK14, MAPK11, BMP1, ITGB1, CD209, MYL12B, ITGA9, VCL, PCDH1, NEGR1, TUBG1, ITGA10, ATP1A3, CD86, VASP, LAYN, ARPC2, LAMB3, LIMA1, IKBKG, NECTIN2, CD99, NECTIN3, CAP1, MAPK13, ITGB4, RHOF, MYH10, MAP3K20, ZYX, SKAP2, NECTIN1, MVD, PIK3R3, P…	T21_vs_Control_FoldChange
HALLMARK_ESTROGEN_RESPONSE_EARLY	0.00197942	0.00323305	0.431708	0.148967	2.91794	146	TGM2, FHL2, BLVRB, PRSS23, TMPRSS3, OLFM1, CHPT1, KRT8, BAG1, PTGES, SLC27A2, SLC7A5, SIAH2, PAPSS2, PLAAT3, MYOF, MUC1, KCNK5, SLC37A1, RBBP8, TIAM1, SLC1A4, SLC2A1, PPIF, NRIP1, GLA, NBL1, CISH, KLF10, WWC1, ABCA3, MYBL1, KLF4, PMAIP1, RET, SNX24, ENDOD1, EGR3, TFF3, TTC39A, TPBG, BHLHE40, JAK2, SYNGR1, MREG	T21_vs_Control_FoldChange
HALLMARK_GLYCOLYSIS	0.00102166	0.00172626	0.45506	0.137096	2.84936	164	PLOD2, B3GAT1, MXI1, HMMR, CDK1, IGFBP3, SOD1, COL5A1, ADORA2B, EGLN3, NDUFV3, GLRX, PPFIA4, CHST12, CLDN9, B4GALT2, SDC3, BIK, LDHA, TFF3, TPBG, SRD5A3, PLOD1, PPIA, NOL3, AURKA, P4HA1, CAPN5, CHPF, AKR1A1, IL13RA1, NANP, PGK1, SAP30, MDH1, GALK2, SLC16A3, MERTK, PFKP, DPYSL4, TXN, GUSB, GALE, PGLS, IER3, RARS1, PAM, GALK1, QSOX1, GPC1, BPNT1, ISG20, IDH1, TPI1, HAX1, CYB5A, ELF3, GOT1, CASP6, A…	T21_vs_Control_FoldChange
HALLMARK_PI3K_AKT_MTOR_SIGNALING	0.00290436	0.00459076	0.431708	0.172783	2.75821	91	CDK1, FASLG, MKNK1, TIAM1, DUSP3, SLC2A1, E2F1, CDKN1A, MAP2K3, AKT1S1, MYD88, ECSIT, PLA2G12A, DDIT3, AP2M1, DAPP1, IL2RG, TBK1, CAB39L, ARPC3, STAT2, PRKAG1, PIN1, RALB, ARHGDIA, UBE2N, CALR, UBE2D3, PIK3R3, PFN1, TNFRSF1A, SLA, PPP1CA, EIF4E, CFL1, TRIB3, GRK2, PTEN, ACTR2, RPS6KA1, NCK1, RIT1, TRAF2, NFKBIB, RAC1, ARF1, HSP90B1, HRAS, RIPK1, SQSTM1, CAB39, MKNK2, PRKAR2A, ACTR3, RPTOR, GRB2, …	T21_vs_Control_FoldChange
HALLMARK_P53_PATHWAY	0.00412711	0.00631963	0.407018	0.12283	2.64218	178	BMP2, PHLDA3, PDGFA, STOM, ATF3, H1-2, F2R, PRMT2, AK1, JAG2, STEAP3, H2AJ, ADA, PERP, BAIAP2, HBEGF, H2AW, APP, HINT1, ZNF365, PROCR, CDKN2A, SAT1, VDR, VAMP8, SPHK1, CDKN1A, FAS, TSC22D1, RALGDS, S100A4, KLF4, TGFB1, TNFSF9, TCN2, RGS16, TRIAP1, UPP1, RPS27L, SERTAD3, RHBDF2, CASP1, TPRKB, DDIT3, HMOX1, BAK1, FDXR, DDB2, RPS12, CGRRF1, PCNA, MAPKAPK3, TRAFD1, SOCS1, DRAM1, PLXNB2, S100A10, CD82…	T21_vs_Control_FoldChange
HALLMARK_DNA_REPAIR	0.00919171	0.0128684	0.38073	0.130768	2.56147	146	BCAM, GUK1, TYMS, AK1, RBX1, CMPK2, POLR2K, ADA, ADCY6, RAD51, PNP, POLL, PDE6G, POLE4, NME1, POLR1D, MRPL40, NT5C3A, COX17, GPX4, EIF1B, DDB2, POLR3GL, TAF13, CETN2, PCNA, GTF2A2, ZWINT, SUPT4H1, RPA3, GMPR2, GTF2B, TMED2, ARL6IP1, VPS28, RFC2, DUT, MPC2, HPRT1, SURF1, ITPA, POLR2J, DGCR8, DAD1, GTF2H5, SMAD5, ERCC8, MPG, NELFE, TAF10, VPS37B, POLR2G, POLB, POLR2I, FEN1, GTF2H1, ERCC2, POLR2H, T…	T21_vs_Control_FoldChange
HALLMARK_BILE_ACID_METABOLISM	0.00814552	0.0117391	0.38073	0.170352	2.52186	79	KLF1, SOD1, SLC27A2, OPTN, SOAT2, DHCR24, FADS2, BMP6, HSD3B7, IDI1, ACSL1, PRDX5, NEDD4, ABCA3, TFCP2L1, IDH2, FADS1, SCP2, ABCA2, PEX11G, FDXR, PEX11A, AQP9, PXMP2, NPC1, GCLM, ATXN1, CROT, IDH1, BCAR3, RETSAT, PAOX, SLC35B2, GSTK1, ABCD1, PEX7, NUDT12, ACSL5, PEX16, RXRA, HSD17B11, SLC22A18, PHYH, ABCD2, GNPAT, GNMT, PEX19, SULT1B1, PNPLA8	T21_vs_Control_FoldChange
HALLMARK_ANGIOGENESIS	0.0271854	0.0342657	0.352488	0.272718	2.33531	24	OLR1, PDGFA, PF4, JAG2, TIMP1, APP, S100A4, CXCL6, PGLYRP1, NRP1, SPP1, LRPAP1, VEGFA, VCAN, TNFRSF21, ITGAV, JAG1, FGFR1, CCND2, COL5A2	T21_vs_Control_FoldChange
HALLMARK_PROTEIN_SECRETION	0.027972	0.0342657	0.271289	0.141017	2.25113	91	SOD1, NAPA, GLA, AP2S1, CD63, CTSC, ICA1, AP2M1, TMX1, GNAS, VAMP3, GALC, VAMP7, TMED2, DST, YIPF6, PAM, KIF1B, AP3S1, BET1, CLTA, CAV2, COPE, AP2B1, M6PR, ANP32E, KRT18, RAB9A, TSG101, ARFGAP3, SEC24D, ARFIP1, NAPG, STX12, RAB22A, ARF1, VAMP4, VPS45, TMED10, ATP6V1H, COPB1, ERGIC3, YKT6, GOSR2, SEC22B, RER1, RAB5A, IGF2R, ADAM10, COPB2, LMAN1, PPT1, BNIP3, SGMS1, RAB2A, SNX2, CLCN3, ARCN1, SCAMP…	T21_vs_Control_FoldChange
HALLMARK_APICAL_SURFACE	0.027972	0.0342657	0.271289	0.231117	2.16547	29	GHRL, CD160, APP, GAS1, PLAUR, RTN4RL1, FLOT2, IL2RG, IL2RB, AKAP7, BRCA1, LYN, AFAP1L2, HSPB1, SULF2, B4GALT1, GATA3, MDGA1, ADAM10, CRYBG1, TMEM8B, ADIPOR2	T21_vs_Control_FoldChange
HALLMARK_PEROXISOME	0.0739261	0.0823268	0.161979	0.118835	1.86457	88	SOD1, SLC27A2, CRAT, TOP2A, DHCR24, FIS1, CADM1, HSD3B7, IDI1, ACSL1, PRDX5, YWHAH, IDH2, FADS1, SCP2, PEX11A, CEL, PEX2, TSPO, PRDX1, ACAA1, ATXN1, ITGB1BP1, ABCB9, MVP, IDH1, RETSAT, SLC25A19, SLC35B2, GSTK1, ACOT8, EHHADH, ABCD1, RDH11, CNBP, SLC25A4, NUDT19, HMGCL, ACSL5, HSD17B11, ECH1, HRAS, FDPS, ABCD2, ACSL4, GNPAT, PEX11B, STS, DHRS3, CTBP1, ACOX1, IDE, SOD2, ERCC1, ELOVL5, CDK7, CLN6	T21_vs_Control_FoldChange
HALLMARK_ANDROGEN_RESPONSE	0.0979021	0.106605	0.138805	0.114035	1.78925	88	ADAMTS1, KRT8, AKAP12, DHCR24, DBI, MAF, ABCC4, IDI1, SAT1, B2M, ELL2, HPGD, UBE2J1, INSIG1, TSC22D1, SCD, CENPN, FADS1, MYL12A, ANKH, UAP1, PA2G4, MERTK, STK39, RRP12, SRP19, H1-0, GNAI3, ABHD2, HMGCR, DNAJB9, PDLIM5, IQGAP2, STEAP4, RAB4A, GSR, CCND3, CDC14B, INPP4B, SPCS3, ADRM1, SEC24D, TMEM50A, VAPA, XRCC5, B4GALT1, ZMIZ1, ITGAV, SRF, LMAN1, PTK2B, ELOVL5, HMGCS1, NGLY1, NDRG1, NCOA4, GUCY1A…	T21_vs_Control_FoldChange
HALLMARK_SPERMATOGENESIS	0.122877	0.130891	0.122108	0.120663	1.67127	70	CCNA1, PCSK1N, PSMG1, CDK1, NCAPH, CCNB2, GFI1, TTK, ACE, SEPTIN4, ACRBP, ARL4A, CCT6B, SLC2A5, BUB1, KIF2C, PGS1, AURKA, RPL39L, PHF7, VDAC3, EZH2, NEFH	T21_vs_Control_FoldChange
HALLMARK_TGF_BETA_SIGNALING	0.132867	0.138521	0.116739	0.139841	1.62869	48	SERPINE1, BMP2, IFNGR2, LTBP2, CDKN1C, KLF10, TGFB1, JUNB, BMPR1A, ID2, PPM1A, THBS1, SMAD7, TGFBR1, ENG, FURIN, BCAR3, FKBP1A, UBE2D3, SLC20A1, PPP1CA, PPP1R15A	T21_vs_Control_FoldChange
HALLMARK_MITOTIC_SPINDLE	0.222777	0.222777	0.0852885	0.0620522	1.37393	191	DOCK4, CDK1, BIRC5, ANLN, SHROOM1, TPX2, ARHGEF12, KIF4A, ITSN1, CCNB2, DLGAP5, MARCKS, TOP2A, CENPE, CTTN, KIF11, TTK, CDC42BPA, PCNT, PIF1, TIAM1, KIF15, PCGF5, ESPL1, BRCA2, ECT2, OPHN1, ARHGAP10, PRC1, BUB1, CYTH2, KIF2C, KIF23, NDC80, PALLD, VCL, FGD4, FLNA, CDC42EP4, PLK1, BCL2L11, AURKA, CCDC88A, MAP3K11, TBCD, RACGAP1, TUBA4A, DST, LMNB1, KIF1B, ARHGEF3, RHOF, CLIP2, MYH10, CENPF, ARHGDIA…	T21_vs_Control_FoldChange
HALLMARK_NOTCH_SIGNALING	0.171828	0.175408	0.100279	-0.177259	-1.55704	27	HES1, CCND1, DTX1, DTX4, PRKCA, PPARD, NOTCH2, MAML2	T21_vs_Control_FoldChange
HALLMARK_MYC_TARGETS_V2	0.0689311	0.0785494	0.168238	-0.15131	-1.87489	58	SORD, HK2, SLC29A2, MYC, UTP20, RABEPK, NOLC1, PPRC1, NOP2, TCOF1, MYBBP1A, GRWD1, LAS1L, IPO4, DDX18, WDR43, PUS1, WDR74, RCL1, MPHOSPH10, TBRG4, DUSP2, FARSA, NOP56, HSPD1, PES1, CDK4, RRP9, EXOSC5, SUPV3L1	T21_vs_Control_FoldChange
HALLMARK_UNFOLDED_PROTEIN_RESPONSE	0.0659341	0.0769231	0.172324	-0.111722	-1.89814	107	DDIT4, EIF2AK3, TSPYL2, GEMIN4, WFS1, ASNS, NOLC1, DKC1, NOP14, CNOT4, FUS, EXOSC10, EEF2, DNAJC3, EDEM1, DCTN1, CNOT6, EDC4, NFYA, CXXC1, BAG3, TTC37, SLC30A5, DDX10, SEC31A, PARN, CNOT2, EXOSC2, NABP1, KHSRP, NOP56, HSPA9, DCP1A, ALDH18A1, RRP9, EXOSC5, IMP3, EIF4G1, EXOC2, ERN1, XPOT, IARS1, SDAD1, HERPUD1, MTREX, EIF4A3, EIF4A2, HYOU1, TATDN2, HSPA5, SRPRA, ERO1A, SRPRB, KIF5B, NPM1, BANF1, S…	T21_vs_Control_FoldChange
HALLMARK_UV_RESPONSE_DN	0.0519481	0.0620843	0.195789	-0.116761	-2.00508	110	VLDLR, SDC2, LAMC1, CDON, IRS1, PRKCA, KIT, VAV2, FBLN5, TOGARAM1, MYC, TGFBR2, PMP22, NOTCH2, DBP, YTHDC1, GRK5, PRKCE, PHF3, ATP2B1, NR1D2, CDK13, NIPBL, CACNA1A, ATRX, ATRN, NR3C1, AKT3, SYNJ2, SMAD3, MTA1, SIPA1L1, TENT4A, PRDM2, MAP2K5, RASA2, PIAS3, SCAF8, DLG1, SFMBT1, ATP2C1, CDKN1B, AGGF1, CELF2, BCKDHB, MIOS, NFKB1, WDR37, PIK3CD, ADD3	T21_vs_Control_FoldChange
HALLMARK_WNT_BETA_CATENIN_SIGNALING	0.0211777	0.0288252	0.352488	-0.219229	-2.26296	38	GNAI1, AXIN2, NKD1, LEF1, HEY1, TCF7, PPARD, MYC, DVL2, MAML1, CTNNB1, SKP2, NUMB, TP53, NCOR2, NOTCH4, FRAT1, PSEN2, KAT2A, ADAM17, HDAC2, CUL1, NCSTN	T21_vs_Control_FoldChange
HALLMARK_HEDGEHOG_SIGNALING	0.026973	0.0342657	0.276501	-0.257985	-2.26614	27	NRCAM, VLDLR, GLI1, SLIT1, HEY1, CDK5R1, NRP2, CELSR1, TLE1	T21_vs_Control_FoldChange
HALLMARK_KRAS_SIGNALING_DN	0.00702717	0.0104343	0.407018	-0.167683	-2.59002	86	EDAR, TCL1A, EDN1, EFHD1, SYNPO, CAMK1D, TAS2R4, TG, STAG3, PLAG1, LYPD3, UPK3B, ZBTB16, CCDC106, SLC5A5, CD40LG, NRIP2, DLK2, SLC25A23, NR6A1, SERPINB2, MYO15A, SIDT1, COQ8A, GAMT, TCF7L1, IDUA, SGK1	T21_vs_Control_FoldChange

## Sheet: C, T21 RNAseq HSA21 genes, GSEA
Query	Pathway	p value	q value	log2err	ES	NES	Size	Leading_edge	Rank_metric
MX1	HALLMARK_INTERFERON_GAMMA_RESPONSE	1.76149e-55	4.31564e-54	1.94135	0.558585	12.5428	190	OAS3, RSAD2, IFIT1, ISG15, CMPK2, IFIT3, PML, OAS2, XAF1, SERPING1, HELZ2, STAT2, IFI35, EIF2AK2, PARP14, IFI44L, UBE2L6, EPSTI1, BATF2, IRF9, IRF7, OASL, MX2, DHX58, LY6E, USP18, TAP1, LAP3, DDX58, IFIH1, IFIT2, HERC6, TOR1B, ZBP1, ADAR, STAT1, TRAFD1, DDX60, BST2, RNF213, SP110, TRIM21, PARP12, IFI44, TDRD7, RBCK1, IFI27, PLSCR1, PSME1, CMTR1, SAMD9L, ZNFX1, WARS1, IRF1, PSMB9, OGFR, LGALS3BP, …	Transcriptome correlation
MX1	HALLMARK_INTERFERON_ALPHA_RESPONSE	8.89594e-56	4.31564e-54	1.94668	0.754916	11.7722	94	RSAD2, ISG15, CMPK2, IFIT3, OAS1, HELZ2, STAT2, IFI35, EIF2AK2, PARP14, IFI44L, UBE2L6, EPSTI1, BATF2, IRF9, IRF7, OASL, TRIM5, LAMP3, DHX58, LY6E, USP18, TAP1, LAP3, IFIH1, IFIT2, PARP9, HERC6, ADAR, TRAFD1, DDX60, MOV10, BST2, NUB1, SP110, TRIM21, PARP12, IFI44, CNP, TDRD7, IFI27, GBP2, PLSCR1, PSME1, CMTR1, SAMD9L, WARS1, IRF1, TMEM140, PSMB9, OGFR, LGALS3BP, PSME2, PSMB8, GBP4, RNF31, IFITM3,…	Transcriptome correlation
CBR1	HALLMARK_MYC_TARGETS_V1	1.70114e-49	8.33557e-48	1.83722	0.510274	11.5635	199	CYC1, COX5A, ILF2, PHB, NOP16, RANBP1, AIMP2, YWHAE, PSMD8, PSMA1, CCT5, NHP2, KARS1, KPNA2, PSMD7, PCNA, APEX1, PSMA7, RAN, EXOSC7, LDHA, NDUFAB1, MRPS18B, CUL1, SSBP1, CCT4, PSMB2, RRP9, TXNL4A, RUVBL2, CDK4, LSM2, CSTF2, MRPL9, C1QBP, STARD7, VDAC3, CCT7, PHB2, PRPS2, POLE3, SLC25A3, SNRPB2, EIF2S2, SRM, CTPS1, SSB, PRDX4, SERBP1, CCT3, SNRPA1, PSMD14, VDAC1, NME1, UBE2E1, HSPD1, TRA2B, PSMD3,…	Transcriptome correlation
COL18A1	HALLMARK_MYC_TARGETS_V1	3.07608e-48	1.50728e-46	1.80883	-0.50448	-11.8498	199	CUL1, STARD7, KARS1, TCP1, IARS1, RRM1, HNRNPR, NOLC1, PWP1, SET, CCT4, CCT5, YWHAQ, CSTF2, VDAC1, ILF2, POLE3, SERBP1, KPNA2, DDX21, ETF1, PA2G4, EIF2S1, DDX18, MCM4, EIF4H, HSP90AB1, SF3B3, EPRS1, PRPS2, CCT7, EIF2S2, GOT2, MRPS18B, PSMD3, PSMB2, HDAC2, CTPS1, YWHAE, RANBP1, TOMM70, PABPC1, G3BP1, SNRPB2, EIF3D, VDAC3, MCM2, TRA2B, UBE2E1, SMARCC1, SNRPD3, RSL1D1, HSPD1, PSMD7, SSB, MCM6, APEX1…	Transcriptome correlation
CCT8	HALLMARK_MYC_TARGETS_V1	6.48412e-48	3.17722e-46	1.80309	0.513445	11.5821	199	ILF2, SERBP1, CCT4, CCT5, HNRNPR, CSTF2, TCP1, STARD7, PWP1, MRPS18B, HSPD1, CCT7, CTPS1, CCT3, APEX1, KARS1, PSMD7, KPNA2, RRM1, EIF3D, CDK4, CUL1, DDX18, PCNA, SET, EXOSC7, RANBP1, MCM6, POLE3, MRPL9, G3BP1, HDAC2, RNPS1, HNRNPD, VDAC3, IARS1, NOLC1, MCM4, NHP2, C1QBP, SNRPD3, EPRS1, PHB, RAN, TARDBP, YWHAQ, PABPC4, AIMP2, SYNCRIP, PRPS2, VDAC1, NOP56, TOMM70, EIF2S2, PSMD14, SRM, LDHA, COX5A, …	Transcriptome correlation
ITSN1	HALLMARK_HEME_METABOLISM	1.55403e-44	7.61474e-43	1.73878	0.501754	11.0793	189	ERMAP, BNIP3L, CTSB, RIOK3, BMP2K, MXI1, FOXO3, TOP1, XPO7, SPTA1, FECH, CAST, SNCA, MKRN1, ADIPOR1, TRIM58, H1-0, XK, BPGM, HEBP1, ARHGEF12, TNS1, MARCHF8, MPP1, GDE1, EIF2AK1, NCOA4, MARK3, ANK1, FBXO9, E2F2, SLC4A1, FBXO7, LMO2, EPB41, TMCC2, DMTN, SIDT2, SLC6A9, BACH1, PPP2R5B, ALAS2, TRIM10, RANBP10, OSBP2, SLC6A8, HDGF, EPB42, CA1, SPTB, RNF123, TAL1, GAPVD1, CAT, ALAD, RHAG, SELENBP1, MAP2…	Transcriptome correlation
IFNAR1	HALLMARK_OXIDATIVE_PHOSPHORYLATION	1.05275e-41	5.15846e-40	1.68434	-0.474105	-10.8833	199	NDUFV1, NDUFS7, ATP5MC2, NDUFB8, NDUFS6, MRPS12, CYC1, NDUFS8, COX5A, ETFB, NDUFB7, ECI1, ATP5MC1, TIMM13, HSD17B10, COX4I1, ATP5F1D, MRPS11, POLR2F, ATP5MC3, NDUFS3, NDUFB4, NDUFA9, MRPL11, SLC25A5, MGST3, MDH2, PMPCA, PHB2, UQCR10, MRPL34, VDAC3, ATP6V1F, TIMM50, ATP5F1A, TOMM22, VDAC2, ATP5MF, SUCLG1, ATP5PD, NDUFA3, IDH3B, ACAA2, ECH1, NDUFC1, NDUFA8, MRPS15, COX6A1, NDUFB2, ECHS1, NDUFB5, SL…	Transcriptome correlation
CBR1	HALLMARK_OXIDATIVE_PHOSPHORYLATION	9.32436e-40	2.28447e-38	1.64074	0.46074	10.441	199	UQCRFS1, ATP5MC3, CYC1, COX5A, SLC25A5, NDUFA8, NDUFA9, IDH3A, SUCLG1, ATP5F1A, MRPS11, TIMM10, MRPS12, NDUFB4, HCCS, ECI1, NDUFB8, ATP5MC2, TIMM13, FH, PDHB, ATP6V1F, VDAC2, ATP5MC1, OXA1L, LDHA, IDH2, NDUFAB1, HSD17B10, NDUFC1, TOMM22, NDUFS6, PDHA1, NDUFS3, GRPEL1, NDUFB5, MRPL34, CASP7, VDAC3, MDH2, IDH1, UQCRC2, AFG3L2, PHB2, ETFA, SLC25A3, NDUFS8, NDUFC2, GLUD1, MRPS30, NDUFS7, MDH1, NDUFB7…	Transcriptome correlation
MRPS6	HALLMARK_MYC_TARGETS_V1	6.93969e-40	3.40045e-38	1.64704	0.464878	10.7031	199	PHB, RANBP1, ILF2, MRPL9, RAN, NHP2, EXOSC7, PHB2, CCT4, VDAC3, NOP16, APEX1, TXNL4A, SSBP1, LSM2, COX5A, CDK4, C1QBP, SNRPD3, PPIA, FBL, PCNA, PSMA7, PSMA1, EIF3D, PWP1, POLE3, RPL18, RPS2, RFC4, NDUFAB1, SNRPA1, NPM1, PSMD14, MCM7, CCT7, RACK1, RPL22, HNRNPA1, SET, BUB3, SRM, LSM7, YWHAQ, NME1, RPL14, HSPE1, CTPS1, CYC1, TARDBP, TRA2B, MRPS18B, IMPDH2, RRP9, EIF2S2, CCT3, SNRPB2, PSMD8, HSPD1, …	Transcriptome correlation
ERG	HALLMARK_HEME_METABOLISM	3.70441e-39	1.81516e-37	1.62807	0.472772	10.5714	189	BNIP3L, H1-0, BPGM, SNCA, RIOK3, AHSP, CA1, FBXO9, RHAG, MXI1, FECH, SPTA1, LMO2, MBOAT2, GLRX5, HBD, SPTB, CLIC2, RHCE, EPB42, SELENBP1, HEBP1, TRIM10, GYPB, TRIM58, MKRN1, SLC4A1, SLC6A9, ERMAP, E2F2, TMCC2, SLC25A37, MARK3, BLVRB, FOXO3, HMBS, RBM38, ARHGEF12, GDE1, ADIPOR1, XK, TSPAN5, TNS1, DMTN, HAGH, ALAS2, KAT2B, BACH1, KLF1, TSPO2, SLC6A8, ISCA1, BCAM, NCOA4, HDGF, MPP1, FBXO7, PDZK1IP1,…	Transcriptome correlation
KCNJ15	HALLMARK_MYC_TARGETS_V1	7.07002e-39	3.46431e-37	1.6217	-0.457014	-10.5657	199	APEX1, EIF3D, ILF2, MCM7, POLE3, RANBP1, NHP2, MRPL9, SNRPD3, RACK1, CDK4, PHB, MRPS18B, RRP9, RSL1D1, FBL, VDAC3, CCT4, PHB2, NOP16, RPL18, TXNL4A, COX5A, C1QBP, RNPS1, HNRNPA1, PPIA, EXOSC7, PWP1, RAN, RPS2, STARD7, LSM2, RPL14, SRM, PABPC4, POLD2, SET, CYC1, NOP56, SLC25A3, IMPDH2, SNRPA, SNRPA1, RUVBL2, SSBP1, NPM1, CCT7, GLO1, RPL22, NAP1L1, YWHAQ, RPS5, RPS3, TCP1, SERBP1, PSMA1, TRA2B, CCT…	Transcriptome correlation
COL6A1	HALLMARK_INTERFERON_GAMMA_RESPONSE	7.19515e-39	3.52562e-37	1.6217	-0.470385	-10.4484	191	IRF1, TRIM21, WARS1, MYD88, TRAFD1, STAT3, TAP1, PLSCR1, IRF2, ICAM1, SOD2, ADAR, SECTM1, IFI35, PSMB9, MVP, FPR1, UBE2L6, OGFR, PTPN6, MX2, IFITM2, LCP2, RBCK1, ZNFX1, OASL, BATF2, PSMB10, SERPING1, CDKN1A, HELZ2, IRF9, LATS2, TAPBP, PARP14, LAP3, CASP4, TRIM25, HLA-A, EIF4E3, CSF2RB, IRF5, SP110, IRF7, TDRD7, TNFAIP6, FCGR1A, STAT2, IFIT2, PSMB8, PSME1, NAMPT, FGL2, IFIT3, CD86, SOCS3, NFKBIA, …	Transcriptome correlation
TSPEAR	HALLMARK_MYC_TARGETS_V1	2.02458e-38	9.92043e-37	1.6153	-0.459482	-10.3682	199	KARS1, AIMP2, SNRPA, CUL1, VDAC1, TCP1, RUVBL2, EIF3B, KPNA2, PSMB2, RNPS1, NOP56, POLD2, COX5A, PA2G4, RRP9, RANBP1, MRPS18B, PSMD8, ILF2, PSMD3, CDK4, CCT7, MCM2, CCT3, MCM6, SLC25A3, CSTF2, SRM, MCM7, APEX1, MRPL9, LSM2, MCM4, SF3B3, GOT2, HSP90AB1, PPM1G, PRPS2, EIF3D, YWHAQ, PHB, TXNL4A, STARD7, ODC1, VDAC3, PPIA, LDHA, CCT4, CYC1, PSMD1, RACK1, EXOSC7, PCNA, PRPF31, NHP2, TUFM, PSMC4, NOP16…	Transcriptome correlation
IFNGR2	HALLMARK_MYC_TARGETS_V1	2.6061e-37	1.27699e-35	1.58946	-0.455712	-10.4773	199	MCM7, ILF2, APEX1, MRPL9, CDK4, CCT4, NOP56, PWP1, EIF3D, RRP9, MRPS18B, RANBP1, RNPS1, POLE3, TCP1, POLD2, YWHAQ, CCT7, SNRPD3, FBL, IARS1, PHB, G3BP1, NHP2, SNRPA, CCT3, C1QBP, RACK1, SET, CTPS1, KARS1, HNRNPA1, RSL1D1, EXOSC7, IMPDH2, LSM2, RAN, PPIA, STARD7, PA2G4, RRM1, VDAC3, CSTF2, RPL18, TXNL4A, CUL1, RPL14, SNRPA1, NPM1, SRM, SERBP1, CAD, RPS2, SF3B3, TARDBP, RFC4, HNRNPR, PCNA, TOMM70, …	Transcriptome correlation
FAM207A	HALLMARK_MYC_TARGETS_V1	2.97546e-37	1.45798e-35	1.58946	0.450756	10.426	199	NHP2, PHB, CDK4, SRM, RRP9, RANBP1, MRPL9, LSM2, RUVBL2, ILF2, CYC1, APEX1, POLD2, RPL18, PSMD8, TXNL4A, NOP16, CCT7, RACK1, SNRPA, MRPS18B, COX5A, PHB2, MCM7, EXOSC7, FBL, CCT3, EIF3D, IMPDH2, C1QBP, RNPS1, NOP56, RPS2, PRPF31, RAN, RPL14, CCT4, NME1, PCNA, SSBP1, AIMP2, PPIA, SNRPD3, RPS5, TUFM, KARS1, MRPL23, RFC4, VDAC3, PWP1, RPS3, POLE3, PSMA7, PPM1G, CTPS1, SLC25A3, HNRNPA1, NDUFAB1, LSM7,…	Transcriptome correlation
CHAF1B	HALLMARK_E2F_TARGETS	2.84898e-36	1.396e-34	1.56979	0.445881	10.1507	196	MCM6, RACGAP1, MCM4, KIF22, RBBP7, MCM7, EZH2, DNMT1, SPAG5, DDX39A, CTPS1, KPNA2, MCM3, CDC25B, PCNA, POLD1, TCF19, STMN1, ZW10, MCM2, GINS3, PRIM2, MLH1, WEE1, UNG, RFC1, TIMELESS, TBRG4, NOP56, GINS4, LYAR, NUP205, SSRP1, LIG1, POLE, HNRNPD, ILF3, SUV39H1, UBR7, CNOT9, TUBG1, RRM2, CHEK1, CDK4, WDR90, RANBP1, PTTG1, DCTPP1, TUBB, SYNCRIP, PAICS, AK2, POLA2, CIT, PLK1, HELLS, PRPS1, NOLC1, CCNE…	Transcriptome correlation
U2AF1L5	HALLMARK_HEME_METABOLISM	4.83591e-34	2.3696e-32	1.51611	-0.441482	-10.2803	189	MARK3, TNS1, ADIPOR1, TSPAN5, ANK1, TRIM58, KEL, CTSE, GYPC, SLC4A1, SLC6A9, TRIM10, FBXO9, GATA1, MXI1, ALAS2, MARCHF8, SPTA1, SLC6A8, OSBP2, DMTN, FBXO7, EIF2AK1, RBM38, SNCA, ABCG2, SPTB, GDE1, EPB42, RANBP10, FECH, MPP1, BPGM, SIDT2, XK, HAGH, RNF123, BNIP3L, ARHGEF12, TAL1, SELENBP1, BCAM, PPP2R5B, GYPB, CA1, RHAG, MKRN1, OPTN, MYL4, ENDOD1, NCOA4, KLF1, BSG, XPO7, TMCC2, MAP2K3, ICAM4, GLRX…	Transcriptome correlation
TSPEAR	HALLMARK_OXIDATIVE_PHOSPHORYLATION	2.45532e-33	6.01554e-32	1.50239	-0.428746	-9.67463	199	FH, IDH2, ATP5F1A, VDAC1, MDH2, TIMM50, NDUFA9, SUPV3L1, COX5A, AFG3L2, MRPS12, IDH3A, ATP5F1B, VDAC2, SLC25A5, ATP5MC3, NDUFV1, NDUFS8, HSD17B10, ATP5MC2, ECHS1, PMPCA, SLC25A3, NDUFB8, IMMT, HADHA, ACAA2, GOT2, NDUFS7, TOMM22, IDH3B, SLC25A4, AIFM1, PDHA1, SDHA, VDAC3, LDHA, CYC1, ACO2, GRPEL1, NDUFC1, ETFB, ALDH6A1, COX10, ATP5F1D, ECH1, PDHB, NDUFA7, NDUFS6, MRPS30, NDUFB4, NNT, MRPL11, GPI, …	Transcriptome correlation
SUMO3	HALLMARK_MYC_TARGETS_V1	1.29296e-33	6.33552e-32	1.50926	0.428971	9.66174	199	COX5A, PSMA1, POLE3, RANBP1, APEX1, C1QBP, ILF2, RAN, NDUFAB1, PHB, TXNL4A, SNRPA1, STARD7, NOP16, GLO1, NHP2, SRSF3, PHB2, HPRT1, MRPS18B, VDAC3, PSMD14, TRA2B, CLNS1A, SSBP1, HNRNPA1, EIF2S1, PCNA, CYC1, EXOSC7, PSMA7, CCT4, SNRPD3, PPIA, NCBP2, PRDX4, EIF2S2, RSL1D1, YWHAQ, EIF3J, SERBP1, CCT2, MRPL9, NPM1, SRSF2, UBA2, NAP1L1, PTGES3, PWP1, UBE2E1, SET, FBL, CTPS1, LSM7, BUB3, SNRPB2, PRPS2, …	Transcriptome correlation
POFUT2	HALLMARK_HEME_METABOLISM	7.45705e-33	3.65395e-31	1.48854	-0.434043	-10.0406	189	MPP1, MAP2K3, NFE2, TNS1, SLC6A8, GATA1, SMOX, DMTN, ANK1, TRIM58, MKRN1, FBXO7, KEL, BSG, ADIPOR1, MARCHF8, GYPC, TAL1, HBQ1, CTSB, HDGF, SLC4A1, SPTA1, MYL4, OSBP2, MARCHF2, ALAS2, SPTB, SLC6A9, BLVRB, EPB42, EIF2AK1, ACKR1, SELENBP1, E2F2, GYPB, TMCC2, LRP10, TRIM10, RBM38, HAGH, KLF1, PDZK1IP1, BCAM, RNF123, TSPAN5, SNCA, TENT5C, MXI1, SLC66A2, HEBP1, SLC25A37, GDE1, CTSE, SEC14L1, XK, ATP6V0…	Transcriptome correlation
IL10RB	HALLMARK_MYC_TARGETS_V1	8.03622e-33	3.93775e-31	1.48854	-0.424576	-9.91496	199	NOP56, RNPS1, SNRPA, POLD2, RRP9, CDK4, MCM7, CCT3, EIF3D, MRPL9, IMPDH2, APEX1, RACK1, RSL1D1, CCT7, MRPS18B, KARS1, PA2G4, RUVBL2, CCT4, NHP2, PWP1, ILF2, PABPC4, SF3B3, SNRPD3, SRM, G3BP1, PRPF31, EIF3B, FBL, PHB, SET, RPL18, CAD, TCP1, RANBP1, YWHAQ, HSP90AB1, RPS2, LSM2, GOT2, TRIM28, IARS1, STARD7, PPIA, CSTF2, EPRS1, RPL14, CUL1, NOLC1, PPM1G, POLE3, HNRNPA1, TXNL4A, GLO1, EXOSC7, PSMD3, S…	Transcriptome correlation
CBR1	HALLMARK_HEME_METABOLISM	5.41048e-32	8.83711e-31	1.46752	-0.424762	-9.30639	189	FOXO3, LRP10, MBOAT2, NCOA4, SEC14L1, LAMP2, SLC25A37, PICALM, SLC22A4, MAP2K3, SDCBP, NFE2, NARF, GDE1, EPOR, MARCHF8, BMP2K, MPP1, SPTB, ADIPOR1, MXI1, ATP6V0A1, RNF123, TRIM58, EPB41, FOXJ2, MARK3, XK, SLC4A1, BACH1, MKRN1, BSG, TAL1, EPB42, SLC6A8, OSBP2, TNS1, SELENBP1, ARHGEF12, SLC6A9, CA1, KEL, DMTN, BTG2, LPIN2, KLF3, RBM38, ANK1, FBXO7, ALAS2, SLC7A11, TSPAN5, KLF1, SNCA, GYPC, GATA1, C…	Transcriptome correlation
IFNAR1	HALLMARK_MYC_TARGETS_V1	4.94255e-32	1.21092e-30	1.46752	-0.417095	-9.57463	199	PHB, CYC1, RANBP1, COX5A, RRP9, APEX1, RPL18, MRPL9, NHP2, TXNL4A, NOP16, SNRPA, CDK4, RACK1, MCM7, RPL14, ILF2, PHB2, FBL, PSMD8, PPIA, VDAC3, RUVBL2, SRM, RPS2, LSM2, SSBP1, POLD2, RPS3, RAN, CCT7, KARS1, PSMA7, EIF3D, MRPL23, SNRPD2, EXOSC7, MRPS18B, NOP56, PSMA1, RPS5, NME1, C1QBP, PCNA, PA2G4, AIMP2, PRPF31, RPL6, SLC25A3, SNRPB2, RNPS1, POLE3, RPS10, LSM7, RFC4, RPS6, SNRPA1, NDUFAB1, CCT4,…	Transcriptome correlation
CCT8	HALLMARK_E2F_TARGETS	6.17201e-32	1.51214e-30	1.46752	0.419295	9.38761	196	RBBP7, MLH1, CTPS1, PRPS1, ZW10, KPNA2, PAICS, STMN1, CDK4, PCNA, DCTPP1, RANBP1, MCM6, AK2, UBR7, HNRNPD, NOLC1, MCM4, NASP, SSRP1, RFC1, MCM3, PPP1R8, RAN, DDX39A, PRIM2, SYNCRIP, EZH2, NOP56, RACGAP1, CSE1L, TP53, TIMELESS, DNMT1, CNOT9, TBRG4, CHEK2, EIF2S1, UNG, TRA2B, ILF3, NUP205, NUP107, IPO7, RPA2, POLD2, HMGA1, MCM2, MCM7, RPA1, KIF22, GINS3, SPAG5, POLD1, TIPIN, LYAR, NME1, SRSF1, PA2G…	Transcriptome correlation
PTTG1IP	HALLMARK_MYC_TARGETS_V1	1.42952e-31	7.00465e-30	1.46045	-0.416355	-9.49131	199	MCM7, MRPL9, ILF2, APEX1, NOP56, RRP9, PWP1, CDK4, LSM2, CCT4, RACK1, MRPS18B, FBL, POLD2, PHB, NHP2, RANBP1, C1QBP, PPIA, CCT3, EIF3D, RPS2, RPL18, SNRPA, RSL1D1, KARS1, IMPDH2, CCT7, RPS5, RAN, G3BP1, SNRPD3, RFC4, TXNL4A, PHB2, EXOSC7, POLE3, NPM1, RNPS1, SNRPA1, CTPS1, RPL14, PA2G4, NOP16, VDAC3, SET, IARS1, RPS3, HNRNPA1, PCNA, RPS6, CAD, YWHAQ, SRM, RPL22, SNRPD2, BUB3, TOMM70, SERBP1, CCT2…	Transcriptome correlation
CBR1	HALLMARK_E2F_TARGETS	8.25634e-31	1.0114e-29	1.43903	0.412982	9.29411	196	DCTPP1, RANBP1, NASP, DDX39A, AK2, KPNA2, PCNA, RAN, TBRG4, UBE2S, CDK4, EZH2, MLH1, CHEK2, RBBP7, STMN1, POLE4, CTPS1, PRDX4, MTHFD2, NME1, TRA2B, EIF2S1, HNRNPD, RNASEH2A, POLD1, CKS1B, SNRPB, TUBG1, PPP1R8, H2AX, ZW10, PRPS1, GINS3, CNOT9, TIMELESS, MCM7, TIPIN, PAICS, TMPO, POLA2, CCNE1, RPA3, MCM4, HMGA1, EED, NOP56, PRIM2, SYNCRIP, POLD2, CHEK1, DCLRE1B, RPA2, TP53, SRSF2, CENPM, SHMT1, EXO…	Transcriptome correlation
TFF3	HALLMARK_HEME_METABOLISM	3.96542e-31	1.94305e-29	1.4462	0.423329	9.75359	189	GATA1, BLVRB, GYPC, HEBP1, HBQ1, ACKR1, HDGF, AHSP, HAGH, PDZK1IP1, CAT, SLC66A2, SPTA1, MARCHF2, SLC6A8, RHCE, BCAM, DMTN, RBM38, MPP1, GYPB, FBXO7, TNS1, SELENBP1, MYL4, GLRX5, MXI1, OSBP2, MAP2K3, TRIM10, E2F2, SPTB, SNCA, TMCC2, SLC4A1, EPB42, ALAS2, ADIPOR1, TRIM58, H1-0, ANK1, PGLS, MKRN1, KLF1, TSPAN5, KEL, HBD, HMBS, FECH, NFE2, SLC25A37, HBB, CTSB, BSG, TAL1, CTSE, XK, UROD, PRDX2, EPOR,…	Transcriptome correlation
GATD3A	HALLMARK_HEME_METABOLISM	5.77346e-30	2.829e-28	1.42456	-0.416268	-9.16513	189	TOP1, BMP2K, FOXO3, PICALM, SLC22A4, BACH1, LAMP2, NCOA4, GAPVD1, SDCBP, LPIN2, CAST, EPB41, MAP2K3, MKRN1, MARCHF8, MBOAT2, SEC14L1, LRP10, TRIM58, SNCA, MPP1, ADD1, RIOK3, ADIPOR1, TENT5C, MARK3, MXI1, NFE2, ALAS2, BPGM, FECH, XPO7, BTG2, CA2, GDE1, ARHGEF12, CA1, ELL2, GYPB, TSPO2, ABCG2, FOXJ2, XK, SLC6A8, BNIP3L, ANK1, TNS1, SLC4A1, SPTB, SPTA1, SYNJ1, EIF2AK1, CTSE, CIR1, NR3C1, SLC7A11, SE…	Transcriptome correlation
COL6A1	HALLMARK_INFLAMMATORY_RESPONSE	2.14442e-29	5.25383e-28	1.40995	-0.438069	-8.81813	160	IRF1, LYN, PSEN1, ICAM1, PLAUR, TNFRSF1B, CD14, MEFV, KIF1B, C3AR1, ADM, IFNGR2, FPR1, RHOG, CYBB, LCP2, FFAR2, CCRL2, AQP9, GNA15, IL1B, SELL, CDKN1A, CLEC5A, BEST1, C5AR1, NLRP3, SCARF1, CD55, TAPBP, CSF3R, TIMP1, MXD1, SLC31A1, PTPRE, PIK3R5, SLC31A2, PTAFR, ADGRE1, PROK2, TLR2, IRF7, SERPINE1, TNFAIP6, RAF1, NAMPT, IFNAR1, IL1R1, TLR1, NFKBIA, OSM, TNFSF10, ITGA5, EIF2AK2, HIF1A, FZD5, RIPK2,…	Transcriptome correlation
MX2	HALLMARK_INTERFERON_GAMMA_RESPONSE	1.285e-29	6.2965e-28	1.40995	0.408214	9.07577	190	ADAR, TRIM21, HELZ2, MYD88, TRAFD1, STAT3, IRF1, ZNFX1, IRF2, SECTM1, SP110, IRF9, ICAM1, RBCK1, FPR1, CSF2RB, SOD2, MX1, MVP, IFIT3, IFIT2, IFITM2, TAP1, PLSCR1, LCP2, SERPING1, BATF2, IRF7, TAPBP, OGFR, PTPN6, TRIM25, DDX58, ZBP1, IFITM3, UBE2L6, EIF2AK2, GBP6, TXNIP, PML, SOCS3, NAMPT, OASL, TNFAIP2, IFI35, TOR1B, NFKBIA, PARP14, OAS3, WARS1, HIF1A, RSAD2, IFIT1, FCGR1A, TDRD7, EIF4E3, CDKN1A,…	Transcriptome correlation
CFAP410	HALLMARK_HEME_METABOLISM	2.36356e-29	1.15814e-27	1.40995	-0.408395	-9.18628	189	MBOAT2, PICALM, SLC22A4, LAMP2, FOXO3, SDCBP, BMP2K, BACH1, LRP10, GDE1, SEC14L1, NFE2, BNIP3L, NCOA4, SLC25A37, MAP2K3, MPP1, CIR1, TOP1, MKRN1, MARK3, CAT, LMO2, HTATIP2, SNCA, ADIPOR1, LPIN2, ATP6V0A1, MARCHF8, RIOK3, BPGM, NARF, TRIM58, SPTB, MXI1, XK, CA1, SPTA1, SLC4A1, CA2, ALAS2, FECH, EPOR, TNS1, SLC7A11, SYNJ1, SELENBP1, CTSB, EPB42, OSBP2, TSPO2, CTSE, SLC6A9, TRIM10, SLC6A8, DMTN, H1-…	Transcriptome correlation
COL6A1	HALLMARK_TNFA_SIGNALING_VIA_NFKB	1.43608e-28	2.34559e-27	1.38775	-0.415193	-8.8652	179	PLEK, IRF1, SLC2A3, B4GALT5, TAP1, FOSL2, RNF19B, ICAM1, PLAUR, SOD2, NFIL3, BCL3, LITAF, CEBPB, ZFP36, IFNGR2, TRIB1, PFKFB3, JUNB, ETS2, SNN, DENND5A, ATF3, MARCKS, FOS, PPP1R15A, KLF4, CCRL2, IL1B, CDKN1A, RHOB, IER2, MAP2K3, MXD1, PTPRE, SAT1, KDM6B, NINJ1, NFE2L2, SLC2A6, TLR2, DRAM1, HES1, SERPINE1, TNFAIP6, IFIT2, NFKBIE, G0S2, NAMPT, MCL1, STAT5A, DUSP5, CEBPD, SOCS3, CFLAR, NFKBIA, DUSP1…	Transcriptome correlation
FAM207A	HALLMARK_HEME_METABOLISM	2.35108e-28	5.76015e-27	1.38026	-0.40151	-9.14829	189	LAMP2, PICALM, MBOAT2, SDCBP, FOXO3, BACH1, SLC22A4, NCOA4, LRP10, SEC14L1, BMP2K, GDE1, NFE2, SLC25A37, BNIP3L, LPIN2, ATP6V0A1, CIR1, NARF, MAP2K3, CAT, HTATIP2, SYNJ1, MPP1, XK, ADIPOR1, LMO2, EPOR, MXI1, SLC7A11, KDM7A, RIOK3, MARCHF8, TOP1, USP15, MKRN1, KLF3, SPTB, CA1, SNCA, BTG2, NR3C1, TRIM58, BPGM, SLC4A1, MARK3, CTSE, CA2, TNS1, RNF123, EPB42, GAPVD1, SPTA1, ALAS2, TSPO2, SELENBP1, OSB…	Transcriptome correlation
S100B	HALLMARK_INFLAMMATORY_RESPONSE	1.46149e-28	7.16132e-27	1.38775	-0.438763	-9.0391	160	PSEN1, ICAM1, PLAUR, TNFRSF1B, LYN, CSF3R, PTAFR, TLR2, MEFV, C5AR1, IFNGR2, RNF144B, FFAR2, AQP9, FPR1, TLR1, CD14, GNA15, PTPRE, SCARF1, IL1B, CD82, IL1R1, RHOG, RAF1, CYBB, MXD1, NAMPT, MARCO, STAB1, TAPBP, NOD2, CCRL2, NLRP3, IRF1, ITGA5, IRF7, LCP2, KIF1B, ADM, NFKBIA, KCNJ2, PIK3R5, OSM, P2RY2, MMP14, ABCA1, SELL, BEST1, CLEC5A, PROK2, TNFRSF9, CSF1, HIF1A, TNFSF10, IFNAR1, RIPK2, C3AR1, SC…	Transcriptome correlation
ETS2	HALLMARK_MYC_TARGETS_V1	1.76649e-28	8.65582e-27	1.38775	-0.395344	-8.85335	199	MRPL9, PHB, RACK1, RANBP1, PPIA, NHP2, ILF2, CDK4, FBL, APEX1, RPL18, RPS5, LSM2, PHB2, RPS2, MCM7, TXNL4A, RRP9, RAN, RPL14, COX5A, EIF3D, NOP16, RPS3, MRPS18B, SNRPD2, SSBP1, VDAC3, C1QBP, CCT4, RPS6, NPM1, POLD2, EXOSC7, RPLP0, PWP1, SNRPD3, RSL1D1, RPL6, LSM7, RPS10, SNRPA, NME1, RFC4, RPL22, IMPDH2, NOP56, SRM, CYC1, PSMA7, NDUFAB1, POLE3, PCNA, HSPE1, SNRPA1, HNRNPA1, CCT2, GLO1, HDDC2, PSM…	Transcriptome correlation
MX2	HALLMARK_INTERFERON_ALPHA_RESPONSE	3.75477e-28	9.19919e-27	1.38026	0.558622	8.88442	95	ADAR, TRIM21, TMEM140, HELZ2, TRAFD1, IRF1, IRF2, SP110, IRF9, SELL, MX1, IFIT3, IFIT2, IFITM2, TAP1, PLSCR1, BATF2, GBP2, PARP9, IRF7, OGFR, TRIM25, IFITM3, UBE2L6, EIF2AK2, NUB1, TXNIP, OASL, IFI35, PARP14, WARS1, RSAD2, TDRD7, CCRL2, IFITM1, CMPK2, TRIM5, OAS1, STAT2, PSMB9, ISG15, CSF1, LAMP3, PSME1, IFIH1, HLA-C, RNF31, IL4R, IFI27, LAP3, ISG20, HERC6, DHX58, EPSTI1, NMI, IFI44L, PSMB8, GMPR…	Transcriptome correlation
SMIM11B	HALLMARK_HEME_METABOLISM	4.11236e-28	2.01506e-26	1.37274	-0.401714	-8.76457	189	NFE2, LRP10, MAP2K3, MPP1, ATP6V0A1, SEC14L1, BSG, CTSB, MARCHF8, SMOX, TNS1, MKRN1, KEL, GDE1, SLC6A8, DMTN, GATA1, ADIPOR1, LAMP2, FBXO7, TRIM58, SDCBP, TAL1, ANK1, RNF123, MARCHF2, EPOR, ACKR1, DCAF11, OSBP2, PDZK1IP1, SPTB, ALAS2, HBQ1, BLVRB, GYPC, ADD1, HDGF, SLC4A1, NARF, E2F2, FOXO3, SLC22A4, EPB42, TMCC2, SELENBP1, CTSE, SLC25A37, MYL4, BCAM, SLC6A9, SPTA1, KLF1, SLC66A2, GYPB, EIF2AK1, …	Transcriptome correlation
RWDD2B	HALLMARK_MYC_TARGETS_V1	4.82755e-28	2.3655e-26	1.37274	0.392018	8.84704	199	ILF2, C1QBP, PWP1, POLE3, MRPL9, RAN, CCT4, YWHAQ, RANBP1, HNRNPA1, MRPS18B, RFC4, SET, APEX1, PCNA, PSMD14, SNRPD3, GLO1, EXOSC7, NPM1, TRA2B, SNRPA1, PHB, PPIA, SRSF3, BUB3, CTPS1, NHP2, VDAC3, RSL1D1, SERBP1, MCM7, UBA2, CDK4, STARD7, NCBP2, EIF2S2, PHB2, PSMA1, TOMM70, EIF3J, EIF3D, TXNL4A, CCT2, SSBP1, FBL, NDUFAB1, TARDBP, CLNS1A, COX5A, EIF2S1, IARS1, LSM2, NME1, HPRT1, HNRNPR, NAP1L1, SNR…	Transcriptome correlation
SUMO3	HALLMARK_OXIDATIVE_PHOSPHORYLATION	1.51678e-27	3.71611e-26	1.36518	0.3915	8.81778	199	COX5A, ATP5MC3, TOMM22, SLC25A5, UQCRFS1, NDUFB5, NDUFAB1, IDH3A, NDUFC1, TIMM9, MRPS11, NDUFS3, TIMM13, MRPS30, PHB2, ATP5F1A, UQCRC2, VDAC3, MRPL15, CYCS, ATP5MC2, NDUFB8, MRPS12, ABCB7, MRPL34, CYC1, MRPL11, FDX1, ETFA, AFG3L2, HCCS, PDHA1, MDH1, SUCLA2, ECI1, MRPL35, TIMM17A, NDUFB4, MRPS15, PDHB, NDUFS6, NDUFA9, GLUD1, NDUFA8, NDUFB2, SLC25A12, FXN, COX4I1, MTX2, SUCLG1, ATP5PB, MPC1, PDHX, …	Transcriptome correlation
MRPS6	HALLMARK_HEME_METABOLISM	1.68187e-27	4.12058e-26	1.35757	-0.400401	-8.98463	189	LRP10, LAMP2, FOXO3, SLC22A4, MBOAT2, SDCBP, NFE2, PICALM, SLC25A37, SEC14L1, GDE1, BMP2K, MAP2K3, MPP1, BACH1, NCOA4, ATP6V0A1, ADIPOR1, NARF, MARCHF8, TRIM58, CTSB, SPTA1, XK, TNS1, TSPO2, SPTB, MKRN1, SLC4A1, ALAS2, BNIP3L, DMTN, SLC6A8, KEL, TAL1, LPIN2, RNF123, MXI1, EPB42, ANK1, CA1, CTSE, SNCA, OSBP2, SLC6A9, GATA1, ACKR1, SELENBP1, EPOR, MARK3, TRIM10, CA2, HBQ1, H1-0, GYPB, BSG, BCAM, TO…	Transcriptome correlation
ETS2	HALLMARK_TNFA_SIGNALING_VIA_NFKB	3.38035e-27	5.79221e-26	1.34993	0.407754	8.95052	178	MARCKS, DENND5A, ZFP36, TLR2, IFNGR2, CEBPB, TRIB1, NFIL3, SOD2, PTPRE, PFKFB3, SLC2A3, MXD1, NFE2L2, NAMPT, IL1B, ICAM1, KDM6B, JUNB, FOSL2, SOCS3, RNF19B, BCL3, B4GALT5, LITAF, PLAUR, CEBPD, NFKBIA, DUSP1, PLEK, PPP1R15A, CFLAR, BCL6, IRS2, CXCL1, SNN, FOS, MCL1, TNFAIP2, PNRC1, F2RL1, IRF1, TNFRSF9, NINJ1, STAT5A, RELB, MAP2K3, JAG1, KLF6, BMP2, SGK1, NFKB2, PLAU, TNIP1, PTGS2, IFIT2, NFKB1, M…	Transcriptome correlation
ETS2	HALLMARK_OXIDATIVE_PHOSPHORYLATION	3.54625e-27	5.79221e-26	1.34993	-0.385516	-8.63325	199	MRPL11, MRPS12, NDUFB8, PHB2, MRPS15, COX4I1, TIMM13, NDUFS3, COX5A, NDUFV1, NDUFB4, MRPS11, NDUFS6, NDUFA9, ATP5MC2, SUCLG1, NDUFB7, VDAC3, TOMM22, UQCR10, MRPL34, ATP5MC3, ATP5MC1, ETFB, TIMM9, NDUFC1, ATP5F1A, ATP5MF, FXN, MDH1, NDUFS7, LDHB, TIMM50, NDUFS8, NDUFV2, NDUFB2, CYC1, PMPCA, NDUFAB1, NDUFA8, UQCRC2, POLR2F, SLC25A4, ATP5PD, CYB5A, UQCRH, SLC25A5, ECI1, ATP5PO, NDUFC2, MRPS30, MRPL1…	Transcriptome correlation
MRPS6	HALLMARK_OXIDATIVE_PHOSPHORYLATION	4.29323e-27	7.01228e-26	1.34993	0.386354	8.89523	199	FXN, ATP5MC3, SUCLG1, NDUFA8, PHB2, VDAC3, MRPS11, SLC25A5, ATP5F1A, NDUFB8, COX5A, NDUFC2, NDUFC1, MRPS12, NDUFS3, TOMM22, MRPL34, PDHB, MRPL11, NDUFB4, ATP5MC2, NDUFS6, NDUFA9, NDUFV2, COX4I1, TIMM13, NDUFAB1, TIMM9, PDHA1, MRPS15, MDH1, LDHB, POLR2F, GRPEL1, UQCRC2, UQCRFS1, TIMM50, NDUFV1, MRPS30, ATP5MC1, CYC1, AFG3L2, CYCS, NDUFS8, ATP5PB, SDHC, CYB5A, ETFA, NDUFB2, NDUFS7, ATP5PD, PMPCA, V…	Transcriptome correlation
U2AF1	HALLMARK_HEME_METABOLISM	1.43423e-27	7.02775e-26	1.36518	-0.398709	-8.8442	189	DCAF11, ADD1, DMTN, FBXO7, TNS1, EIF2AK1, MARCHF8, HDGF, SMOX, SLC6A8, CTSB, ARHGEF12, TAL1, ANK1, GATA1, SPTA1, MPP1, RNF123, RANBP10, TRIM58, UCP2, RAD23A, KEL, MKRN1, TMCC2, GYPC, MYL4, BSG, EPB41, MARCHF2, MAP2K3, ADIPOR1, SPTB, E2F2, HBQ1, OSBP2, EPB42, BLVRB, KLF1, PPP2R5B, RBM38, SLC4A1, CA2, PRDX2, TSPAN5, SLC10A3, H1-0, XPO7, SELENBP1, TRIM10, HAGH, ACKR1, FN3K, SLC6A9, EPOR, PDZK1IP1, B…	Transcriptome correlation
COL6A2	HALLMARK_INFLAMMATORY_RESPONSE	1.76441e-27	8.64562e-26	1.35757	-0.430605	-8.79872	160	LYN, IFNGR2, PSEN1, SELL, MEFV, MXD1, TLR2, SLC31A2, FFAR2, PLAUR, AQP9, FPR1, IL1B, IFNAR1, TLR1, CD55, PROK2, NAMPT, CSF3R, C5AR1, RAF1, NLRP3, PTAFR, ADM, RNF144B, IL1R1, ICAM1, CD14, SCARF1, SLC31A1, TNFRSF1B, KIF1B, PTPRE, HIF1A, IRF1, CYBB, TNFSF10, CLEC5A, CD82, RHOG, BEST1, KCNJ2, NFKBIA, LCP2, IL4R, GNA15, PDE4B, ABCA1, C3AR1, CSF1, TNFAIP6, NMI, BTG2, OSM, ACVR1B, CDKN1A, ADGRE1, NFKB1,…	Transcriptome correlation
CBR3	HALLMARK_HEME_METABOLISM	1.82632e-27	8.94897e-26	1.35757	-0.399714	-8.91027	189	LRP10, NFE2, MAP2K3, SDCBP, SEC14L1, LAMP2, GDE1, FOXO3, MPP1, PICALM, ATP6V0A1, CTSB, C3, ADIPOR1, MARCHF8, MKRN1, SMOX, SLC22A4, NCOA4, RNF123, MARCHF2, TNS1, DMTN, TRIM58, SLC25A37, TAL1, PPP2R5B, NARF, GATA1, SLC6A8, BSG, SPTB, DCAF11, ARHGEF12, EPOR, KEL, TMCC2, FBXO7, E2F2, ADD1, MBOAT2, BMP2K, BACH1, HDGF, SLC4A1, HBQ1, BCAM, SELENBP1, EPB42, CCND3, ALAS2, MARK3, ANK1, MXI1, XK, TSPO2, SNC…	Transcriptome correlation
COL6A2	HALLMARK_TNFA_SIGNALING_VIA_NFKB	4.12692e-27	1.01109e-25	1.34993	-0.412655	-8.96168	179	DENND5A, IFNGR2, TRIB1, SOD2, NFE2L2, RNF19B, SLC2A3, MXD1, SNN, NFIL3, TLR2, ZFP36, PLAUR, ETS2, IL1B, PFKFB3, NAMPT, MCL1, MARCKS, JUNB, BCL3, PPP1R15A, LITAF, CEBPB, KDM6B, SGK1, BCL6, IFIT2, ICAM1, B4GALT5, SOCS3, NINJ1, FOSL2, PTPRE, CXCL1, FOS, IRF1, TNFAIP2, SAT1, PNRC1, RHOB, KLF4, CFLAR, NFKBIA, CEBPD, DRAM1, F2RL1, DUSP1, RELB, PDE4B, STAT5A, ABCA1, CSF1, TNFAIP6, MAP2K3, PLEK, JAG1, BT…	Transcriptome correlation
EVA1C	HALLMARK_TNFA_SIGNALING_VIA_NFKB	2.63378e-27	1.29055e-25	1.35757	-0.406049	-8.89431	179	DENND5A, TRIB1, IFNGR2, NFE2L2, MXD1, MCL1, SOD2, SLC2A3, BTG2, NAMPT, NFIL3, PDE4B, IFIT2, ABCA1, FOS, SNN, BCL6, RNF19B, ZFP36, MARCKS, F2RL1, PLAUR, JUNB, ETS2, CXCL1, IL1B, PPP1R15A, PFKFB3, FOSL2, TLR2, PTPRE, PNRC1, VEGFA, NFKBIA, TNFAIP6, SGK1, TNFAIP2, DRAM1, B4GALT5, CFLAR, JAG1, BCL3, KDM6B, CEBPB, DUSP1, DDX58, SAT1, ICAM1, SOCS3, PTGS2, IRS2, IFIH1, IRF1, RHOB, LITAF, TANK, NINJ1, KLF…	Transcriptome correlation
C2CD2	HALLMARK_HEME_METABOLISM	2.71673e-27	1.3312e-25	1.35757	-0.394847	-8.74308	189	NFE2, MAP2K3, MPP1, LRP10, NARF, BSG, HBQ1, SLC25A37, BLVRB, GATA1, EPOR, GDE1, MARCHF2, ATP6V0A1, SEC14L1, GYPC, SLC6A8, DMTN, ADIPOR1, SLC66A2, ACKR1, KEL, PDZK1IP1, MKRN1, TAL1, TNS1, MYL4, SPTB, CTSB, ALAS2, SMOX, FBXO7, SDCBP, TRIM58, AHSP, SLC4A1, BCAM, HAGH, SELENBP1, MARCHF8, KLF1, HDGF, TMCC2, GYPB, OSBP2, EPB42, ANK1, TSPO2, RHCE, LAMP2, CTSE, FOXO3, SLC6A9, RNF123, HBD, SPTA1, RBM38, S…	Transcriptome correlation
MAP3K7CL	HALLMARK_HEME_METABOLISM	3.00706e-27	1.47346e-25	1.35757	0.394797	8.98575	189	CA2, SMOX, TAL1, MARCHF2, MYL4, XK, GYPC, TRIM10, GATA1, TMCC2, PDZK1IP1, FBXO7, FBXO9, HMBS, ADIPOR1, MXI1, OSBP2, HBQ1, TSPAN5, RANBP10, BNIP3L, CTSE, ARHGEF12, HAGH, SLC10A3, YPEL5, ENDOD1, DMTN, RHCE, KEL, TNS1, GLRX5, RBM38, SPTA1, RHAG, BLVRB, KLF1, HBB, SLC25A37, OPTN, SNCA, ANK1, EPOR, DCUN1D1, TRIM58, EIF2AK1, NCOA4, ELL2, SLC6A8, EPB42, TSPO2, KAT2B, ICAM4, KLF3, RIOK3, CA1, MKRN1, ISCA…	Transcriptome correlation
DONSON	HALLMARK_HEME_METABOLISM	3.67068e-27	1.79863e-25	1.34993	-0.393379	-8.61515	189	NFE2, MAP2K3, LRP10, MPP1, ATP6V0A1, BSG, SEC14L1, SLC6A8, KEL, GATA1, TNS1, MARCHF8, CTSB, DMTN, GYPC, HBQ1, SMOX, ADIPOR1, MARCHF2, GDE1, FBXO7, DCAF11, EPOR, TRIM58, TAL1, HDGF, MKRN1, ACKR1, ANK1, RNF123, OSBP2, ADD1, BLVRB, SPTB, MYL4, SLC4A1, ALAS2, PDZK1IP1, NARF, EIF2AK1, CTSE, SLC25A37, BCAM, SPTA1, PGLS, TMCC2, SDCBP, EPB42, KLF1, RBM38, SELENBP1, SLC6A9, FN3K, GYPB, HAGH, LAMP2, SLC66A…	Transcriptome correlation
PDE9A	HALLMARK_INFLAMMATORY_RESPONSE	3.79511e-27	1.8596e-25	1.34993	-0.426184	-8.65524	160	TLR2, CSF3R, ICAM1, AQP9, IFNGR2, TLR1, PTPRE, SCARF1, NAMPT, FPR1, TNFRSF1B, IL1B, PLAUR, KCNJ2, KIF1B, C5AR1, FFAR2, ADM, OSM, IL1R1, MXD1, MEFV, RNF144B, LYN, RAF1, PROK2, PIK3R5, CLEC5A, PSEN1, TNFRSF9, PTAFR, IRF1, RHOG, CD82, BEST1, NLRP3, CD14, CCRL2, IL18RAP, STAB1, MSR1, GNA15, OLR1, TNFSF10, NOD2, TNFAIP6, FZD5, CXCL6, LCP2, CD55, IFNAR1, KLF6, SCN1B, C3AR1, ITGA5, IL18, TNFSF9, CMKLR1,…	Transcriptome correlation
CFAP298	HALLMARK_HEME_METABOLISM	4.7934e-27	2.34877e-25	1.34993	-0.393687	-8.77767	189	LRP10, NFE2, MAP2K3, LAMP2, GDE1, SDCBP, SEC14L1, MPP1, ATP6V0A1, SLC22A4, FOXO3, PICALM, SLC25A37, ADIPOR1, CTSB, MBOAT2, NCOA4, MARCHF8, NARF, TNS1, KEL, MKRN1, SLC6A8, DMTN, TRIM58, BSG, EPOR, TAL1, GATA1, SPTB, MARCHF2, SLC4A1, FBXO7, RNF123, ALAS2, GYPC, OSBP2, EPB42, XK, PDZK1IP1, ACKR1, CTSE, SPTA1, HBQ1, ANK1, SMOX, SELENBP1, BLVRB, BCAM, BMP2K, TMCC2, MXI1, SLC6A9, KLF1, MYL4, TRIM10, TS…	Transcriptome correlation
COL18A1	HALLMARK_E2F_TARGETS	1.06394e-26	2.60666e-25	1.34223	-0.388043	-9.05234	196	UBR7, NOLC1, ZW10, NUP205, TP53, AK2, MLH1, RFC1, DCLRE1B, KPNA2, PRPS1, PA2G4, EIF2S1, RPA1, RBBP7, DNMT1, TUBB, MCM4, SSRP1, CTPS1, RANBP1, MCM3, TIMELESS, MCM2, IPO7, TRA2B, PPP1R8, CTCF, UNG, PAICS, MCM6, PCNA, RFC3, GINS3, RPA2, RAN, WEE1, RACGAP1, SYNCRIP, CDK4, PRIM2, CSE1L, MSH2, RAD50, XRCC6, SMC1A, SMC3, NOP56, NUP107, RPA3, HNRNPD, RNASEH2A, GINS4, NASP, RAD51C, CNOT9, EZH2, ILF3, BARD…	Transcriptome correlation
VPS26C	HALLMARK_HEME_METABOLISM	5.79374e-27	2.83893e-25	1.34993	-0.396055	-8.59261	189	NFE2, HBQ1, MAP2K3, NARF, MPP1, SLC25A37, BSG, BLVRB, GYPC, LRP10, GATA1, SLC6A8, MYL4, AHSP, SLC66A2, MARCHF2, ACKR1, KEL, PDZK1IP1, PGLS, DMTN, TNS1, SMOX, HAGH, KLF1, GYPB, ALAS2, SLC4A1, SELENBP1, OSBP2, FBXO7, TAL1, SPTB, ATP6V0A1, ADIPOR1, MKRN1, ANK1, RHCE, TRIM58, EPB42, BCAM, RBM38, HBD, EPOR, HDGF, MARCHF8, SLC6A9, CIR1, GLRX5, TSPAN5, SLC22A4, SPTA1, TMCC2, TRIM10, TSPO2, CTSB, FN3K, H…	Transcriptome correlation
SOD1	HALLMARK_OXIDATIVE_PHOSPHORYLATION	6.12718e-27	3.00232e-25	1.34993	0.382958	8.57212	199	ATP5PO, LDHB, UQCRH, MDH1, NDUFS3, VDAC3, ATP5PF, MRPL11, COX4I1, NDUFB2, ATP5MG, ATP5PD, ATP5ME, NDUFA6, ATP5PB, UQCRC2, NDUFA1, NDUFB5, UQCRQ, ATP5MF, NDUFV2, MRPS15, UQCRB, UQCR10, ACAT1, NDUFS4, MRPS22, COX6C, COX7C, SUCLG1, ETFA, COX7A2, CYB5A, NDUFC1, TOMM22, TIMM17A, NDUFAB1, PHB2, MRPL15, MRPL34, COX17, ATP5F1C, NDUFB8, COX5A, COX6A1, ATP5MC3, NDUFA8, TIMM9, NDUFB4, TIMM13, NDUFC2, MRPL35…	Transcriptome correlation
SETD4	HALLMARK_HEME_METABOLISM	6.21055e-27	3.04317e-25	1.34993	-0.390698	-8.58898	189	NFE2, LRP10, MAP2K3, MPP1, SDCBP, GDE1, SLC22A4, LAMP2, SEC14L1, SLC25A37, ATP6V0A1, ADIPOR1, NARF, CTSB, FOXO3, BSG, SLC6A8, MKRN1, TNS1, MARCHF2, MARCHF8, GATA1, DMTN, HBQ1, KEL, PICALM, GYPC, TAL1, TRIM58, EPOR, NCOA4, SLC4A1, SPTB, ALAS2, BLVRB, FBXO7, MBOAT2, SMOX, SELENBP1, OSBP2, SPTA1, ACKR1, SLC66A2, EPB42, ANK1, XK, BCAM, PDZK1IP1, CIR1, GYPB, HDGF, MYL4, TMCC2, MXI1, KLF1, TRIM10, SLC6…	Transcriptome correlation
SIK1B	HALLMARK_HEME_METABOLISM	6.46063e-27	3.16571e-25	1.34993	-0.391275	-8.63267	189	NFE2, MAP2K3, LRP10, NARF, SLC25A37, MPP1, BSG, EPOR, GDE1, MARCHF8, HBQ1, ADIPOR1, SLC6A8, BCAM, SPTB, KEL, DMTN, SLC4A1, OSBP2, ATP6V0A1, RBM38, KLF1, GATA1, SEC14L1, FOXO3, ALAS2, SELENBP1, TNS1, TRIM58, EPB42, GYPC, FBXO7, GYPB, MKRN1, RNF123, PDZK1IP1, SLC6A9, MARCHF2, ACKR1, AHSP, TSPAN5, SLC66A2, SLC22A4, TSPO2, TMCC2, TAL1, ANK1, MXI1, HDGF, HBD, CTSE, BLVRB, FN3K, MARK3, HAGH, CTSB, EIF2…	Transcriptome correlation
PRDM15	HALLMARK_HEME_METABOLISM	8.04451e-27	3.94181e-25	1.34223	-0.388962	-8.72498	189	NFE2, MAP2K3, LRP10, MPP1, NARF, BSG, ATP6V0A1, SDCBP, SLC25A37, HBQ1, GDE1, CTSB, BLVRB, ADIPOR1, MARCHF2, GATA1, SLC6A8, SEC14L1, ACKR1, SLC66A2, KEL, GYPC, EPOR, SLC22A4, PDZK1IP1, MKRN1, LAMP2, DMTN, TNS1, ALAS2, SMOX, TAL1, FBXO7, MARCHF8, PGLS, BCAM, SLC4A1, MYL4, SPTB, SELENBP1, GYPB, CTSE, KLF1, TRIM58, OSBP2, CIR1, HDGF, HAGH, EPB42, TMCC2, AHSP, HBB, ANK1, TSPO2, HBD, SPTA1, XK, RHCE, S…	Transcriptome correlation
SIK1	HALLMARK_E2F_TARGETS	9.1315e-27	4.47444e-25	1.34223	0.380876	8.56438	196	EZH2, STMN1, MELK, TIMELESS, DONSON, KIF4A, CCNE1, POLD1, NASP, CKS1B, CHEK2, RRM2, DDX39A, MCM2, BIRC5, HNRNPD, EIF2S1, MYBL2, GINS3, SMC6, KPNA2, MCM4, DCK, TRA2B, BUB1B, PCNA, CDC20, CDC25A, TUBG1, AURKB, BRCA2, TBRG4, CDK1, CENPM, MCM5, KIF2C, DSCC1, TMPO, UBE2S, DCLRE1B, PRPS1, CTPS1, TRIP13, MTHFD2, RANBP1, ATAD2, GINS1, MCM7, POLD2, RACGAP1, SRSF1, SMC4, PNN, ORC2, TOP2A, POLA2, BRMS1L, RP…	Transcriptome correlation
SOD1	HALLMARK_MYC_TARGETS_V1	1.83532e-26	4.49653e-25	1.3345	0.379986	8.50559	199	PPIA, RPL22, HSPE1, SSBP1, SNRPD2, RAN, NPM1, SNRPB2, RPL6, RPS3, FBL, VDAC3, NME1, ERH, SNRPD1, TXNL4A, MRPL9, RPS6, RANBP1, RPL14, PHB, HDDC2, EEF1B2, C1QBP, ILF2, EIF2S2, SNRPG, LSM7, RPS2, RPS10, SSB, PSMA7, RPL18, HNRNPA1, NDUFAB1, RPL34, PHB2, CCT2, RPS5, EXOSC7, RACK1, COPS5, PSMD14, RFC4, COX5A, CCT4, APEX1, RPLP0, NHP2, EIF3D, CLNS1A, PWP1, RSL1D1, GNL3, SNRPA1, PSMA2, NOP16, TRA2B, ACP1…	Transcriptome correlation
CFAP410	HALLMARK_TNFA_SIGNALING_VIA_NFKB	1.83532e-26	4.49653e-25	1.3345	-0.408847	-9.00209	179	DENND5A, SOD2, MXD1, B4GALT5, NFIL3, TRIB1, FOSL2, NAMPT, RNF19B, ETS2, MARCKS, NFE2L2, IFNGR2, PFKFB3, SLC2A3, IL1B, PTPRE, BCL6, ICAM1, JUNB, TLR2, ZFP36, PLAUR, MCL1, KDM6B, PLEK, CEBPB, CXCL1, PNRC1, CFLAR, BCL3, SOCS3, LITAF, IRF1, F2RL1, FOS, IFIT2, PPP1R15A, TNFAIP6, SNN, KLF6, DRAM1, TNFAIP2, MAP2K3, DUSP1, NFKBIA, CEBPD, PDE4B, IRS2, SAT1, JAG1, TNIP1, ABCA1, PLAU, CCRL2, TNFRSF9, NINJ1,…	Transcriptome correlation
NDUFV3	HALLMARK_TNFA_SIGNALING_VIA_NFKB	1.13096e-26	5.5417e-25	1.34223	-0.401875	-8.75518	179	NFIL3, NAMPT, MXD1, JUNB, SOD2, CXCL1, DENND5A, SLC2A3, MARCKS, IL1B, PNRC1, TRIB1, FOS, PPP1R15A, B4GALT5, MCL1, BCL6, RNF19B, ZFP36, TNFAIP6, DUSP1, FOSL2, PLAUR, PFKFB3, SOCS3, IFNGR2, NFE2L2, ICAM1, ETS2, CEBPB, TLR2, SAT1, IFIT2, PTPRE, IRF1, BCL3, KDM6B, LITAF, F2RL1, PLAU, G0S2, KLF6, IER2, CFLAR, NINJ1, PDE4B, PLEK, CEBPD, GADD45B, SNN, CXCL6, TNFAIP2, NFKBIA, PTGS2, SGK1, IRS2, ABCA1, BM…	Transcriptome correlation
SLC5A3	HALLMARK_HEME_METABOLISM	1.23149e-26	6.03429e-25	1.34223	-0.39111	-8.76606	189	MAP2K3, NFE2, MPP1, BSG, LRP10, CTSB, MARCHF2, ATP6V0A1, GATA1, SMOX, HDGF, HBQ1, SLC6A8, CCND3, DMTN, PGLS, KEL, PDZK1IP1, TNS1, FBXO7, SEC14L1, GYPC, DCAF11, EPOR, BLVRB, ACKR1, ADIPOR1, NARF, MKRN1, TAL1, SLC66A2, MARCHF8, BCAM, ANK1, TRIM58, OSBP2, ALAS2, MYL4, RNF123, SPTB, HAGH, SLC4A1, GDE1, ADD1, TMCC2, RBM38, KLF1, H1-0, EIF2AK1, GYPB, HEBP1, SELENBP1, SLC6A9, EPB42, CIR1, RAD23A, FN3K, …	Transcriptome correlation
CFAP410	HALLMARK_INFLAMMATORY_RESPONSE	3.95949e-26	6.46717e-25	1.32672	-0.417034	-8.70667	160	LYN, MXD1, TLR1, NAMPT, MEFV, AQP9, IFNGR2, PSEN1, KIF1B, IL1B, ADM, PTPRE, PROK2, C5AR1, FFAR2, ICAM1, RNF144B, IL1R1, TLR2, RAF1, IFNAR1, PLAUR, CSF3R, KCNJ2, FPR1, LCP2, SCARF1, HIF1A, IRF1, PTAFR, TNFAIP6, TNFSF10, KLF6, SELL, TNFRSF1B, CD55, NFKBIA, CLEC5A, PDE4B, NLRP3, NMI, ABCA1, OSM, SLC31A2, FZD5, CD82, CCRL2, CD14, TNFRSF9, TAPBP, IL18RAP, CYBB, RHOG, GNAI3, NOD2, PIK3R5, BEST1, CSF1, …	Transcriptome correlation
BTG3	HALLMARK_HEME_METABOLISM	1.83532e-26	8.99306e-25	1.3345	-0.388665	-8.61233	189	LRP10, NFE2, MAP2K3, ATP6V0A1, SEC14L1, MPP1, SDCBP, LAMP2, CTSB, EPOR, GDE1, BSG, NARF, SMOX, MARCHF2, MARCHF8, GATA1, ADIPOR1, HBQ1, KEL, PGLS, FOXO3, SLC6A8, RNF123, NCOA4, TAL1, TNS1, DMTN, MKRN1, GYPC, FBXO7, SLC22A4, SLC25A37, HDGF, ADD1, PICALM, PDZK1IP1, SPTB, BLVRB, DCAF11, TRIM58, OSBP2, ANK1, ACKR1, FN3K, ALAS2, SLC4A1, TMCC2, KLF1, BCAM, FOXJ2, SELENBP1, EPB42, MYL4, SLC66A2, C3, H1-0…	Transcriptome correlation
IL10RB	HALLMARK_TNFA_SIGNALING_VIA_NFKB	3.68876e-26	9.03747e-25	1.32672	0.395839	8.7071	179	IFNGR2, JUNB, MXD1, NAMPT, NFIL3, ETS2, DENND5A, CEBPB, ZFP36, TLR2, PFKFB3, IL1B, SOCS3, SLC2A3, SOD2, TRIB1, BCL6, CXCL1, PTPRE, MARCKS, PLAUR, RNF19B, ICAM1, PPP1R15A, MCL1, FOSL2, CFLAR, DUSP1, CEBPD, BCL3, SNN, TNFAIP2, NFE2L2, B4GALT5, KDM6B, FOS, F2RL1, LITAF, SAT1, GADD45B, NINJ1, IRF1, DRAM1, NFKBIA, IFIT2, KLF6, PNRC1, PLEK, TNFAIP6, PTGS2, RHOB, SGK1, TNFRSF9, PLAU, BMP2, G0S2, JAG1, I…	Transcriptome correlation
CBR3	HALLMARK_TNFA_SIGNALING_VIA_NFKB	3.89181e-26	9.53493e-25	1.32672	-0.401692	-8.76656	179	PLEK, ICAM1, RNF19B, BCL3, IRF1, LITAF, B4GALT5, FOSL2, TRIB1, MAP2K3, KDM6B, ETS2, PLAUR, NFIL3, CEBPB, SNN, ZFP36, TNIP1, DENND5A, NINJ1, MARCKS, IFNGR2, SLC2A3, CEBPD, SQSTM1, TLR2, IL1B, SOD2, MXD1, DUSP1, FOS, PPP1R15A, RELB, EHD1, PTPRE, IER2, CCRL2, JUNB, NFKBIA, PFKFB3, TNFAIP2, TAP1, CDKN1A, NFE2L2, STAT5A, PNRC1, PLAU, SERPINE1, RELA, NAMPT, NFKB2, B4GALT1, IRS2, TNFRSF9, CXCL1, SOCS3, …	Transcriptome correlation
N6AMT1	HALLMARK_HEME_METABOLISM	2.07104e-26	1.01481e-24	1.3345	-0.386385	-8.40335	189	NFE2, MAP2K3, LRP10, MPP1, ATP6V0A1, SEC14L1, CTSB, BSG, GDE1, SMOX, SDCBP, MARCHF2, SLC6A8, GATA1, HDGF, TNS1, MARCHF8, KEL, NARF, HBQ1, DCAF11, MKRN1, ADIPOR1, DMTN, RNF123, FBXO7, TAL1, EPOR, GYPC, ACKR1, LAMP2, BLVRB, PDZK1IP1, TRIM58, ADD1, SPTB, CCND3, ANK1, PGLS, BCAM, TMCC2, SLC4A1, SLC66A2, ALAS2, FOXO3, OSBP2, MYL4, SELENBP1, E2F2, KLF1, EIF2AK1, EPB42, SLC25A37, GYPB, CTSE, H1-0, C3, S…	Transcriptome correlation
UBASH3A	HALLMARK_INFLAMMATORY_RESPONSE	2.17207e-26	1.06431e-24	1.3345	-0.420281	-8.70001	160	IFNGR2, TLR2, CSF3R, FPR1, AQP9, NAMPT, TLR1, LYN, MEFV, IL1B, FFAR2, PLAUR, MXD1, RNF144B, ICAM1, SLC31A2, PSEN1, C5AR1, PTPRE, PTAFR, CD14, TNFRSF1B, IL1R1, SCARF1, BEST1, RAF1, RHOG, PROK2, ADM, OSM, GNA15, KCNJ2, CD82, NLRP3, STAB1, IRF1, TNFSF10, CCRL2, CD55, NOD2, CLEC5A, IFNAR1, SELL, NFKBIA, KIF1B, CYBB, SCN1B, IL18, ABCA1, IL18RAP, TNFAIP6, TIMP1, SLC31A1, SPHK1, C3AR1, TNFRSF9, IRF7, FZ…	Transcriptome correlation
RRP1	HALLMARK_MYC_TARGETS_V1	2.23942e-26	1.09731e-24	1.3345	0.376189	8.16362	199	CDK4, RRP9, POLD2, NOP56, SRM, CCT7, RNPS1, NHP2, PRPF31, CCT3, RUVBL2, SNRPA, IMPDH2, MRPS18B, MCM7, MRPL9, APEX1, PHB, EIF3D, ILF2, LSM2, CAD, RANBP1, RPL18, PPM1G, TCP1, KARS1, TRIM28, CCT4, RACK1, EXOSC7, PSMD8, CSTF2, EIF3B, GOT2, SF3B3, NOP16, FBL, PSMD3, CTPS1, PABPC4, AIMP2, HSP90AB1, SLC25A3, SNRPD3, PWP1, C1QBP, IARS1, HNRNPD, POLE3, PHB2, TUFM, PA2G4, TXNL4A, G3BP1, YWHAQ, CYC1, RPS2, …	Transcriptome correlation
WDR4	HALLMARK_HEME_METABOLISM	2.37411e-26	1.16332e-24	1.3345	-0.389396	-8.50819	189	NFE2, MAP2K3, LRP10, MPP1, NARF, GDE1, ATP6V0A1, SLC25A37, SEC14L1, SDCBP, BSG, EPOR, HBQ1, ADIPOR1, CTSB, GATA1, BLVRB, LAMP2, MARCHF2, SLC6A8, MKRN1, GYPC, TNS1, DMTN, KEL, ACKR1, MARCHF8, SLC22A4, PDZK1IP1, FBXO7, CIR1, TRIM58, SPTB, SLC66A2, BCAM, SLC4A1, TAL1, FOXO3, GYPB, ALAS2, SMOX, SELENBP1, HDGF, OSBP2, MYL4, HAGH, KLF1, CTSE, AHSP, EPB42, TMCC2, ANK1, NCOA4, TSPO2, SPTA1, HBD, PGLS, RB…	Transcriptome correlation
DNAJC28	HALLMARK_HEME_METABOLISM	2.50881e-26	1.22932e-24	1.3345	-0.389599	-8.73432	189	NFE2, MAP2K3, LRP10, ATP6V0A1, MPP1, SEC14L1, BSG, SMOX, GATA1, CTSB, HBQ1, TNS1, DMTN, KEL, MARCHF2, SLC6A8, ADIPOR1, GYPC, FBXO7, EPOR, MARCHF8, TAL1, SDCBP, RNF123, MKRN1, DCAF11, PDZK1IP1, HDGF, ACKR1, MYL4, BLVRB, OSBP2, NARF, TRIM58, LAMP2, GDE1, ANK1, CTSE, ALAS2, BCAM, SPTB, KLF1, ADD1, SLC4A1, SLC25A37, SPTA1, EPB42, TMCC2, SELENBP1, PGLS, SLC6A9, E2F2, EIF2AK1, HAGH, RBM38, NCOA4, FOXO3…	Transcriptome correlation
UBE2G2	HALLMARK_HEME_METABOLISM	2.98026e-26	1.46033e-24	1.32672	-0.391753	-8.88693	189	NFE2, LRP10, MAP2K3, MPP1, ATP6V0A1, GDE1, SLC25A37, SEC14L1, SLC22A4, LAMP2, SDCBP, NARF, BSG, ADIPOR1, FOXO3, MKRN1, CTSB, TNS1, SLC6A8, KEL, DMTN, SPTB, EPOR, GATA1, HBQ1, TRIM58, MARCHF8, BLVRB, ACKR1, MBOAT2, SLC4A1, MARCHF2, GYPC, ALAS2, PICALM, FBXO7, TAL1, SELENBP1, BCAM, SMOX, PDZK1IP1, NCOA4, OSBP2, EPB42, SPTA1, ANK1, MYL4, SNCA, SLC66A2, CTSE, TMCC2, RNF123, KLF1, GYPB, SLC6A9, XK, HA…	Transcriptome correlation
HMGN1	HALLMARK_HEME_METABOLISM	4.36558e-26	2.13914e-24	1.32672	-0.387627	-8.48974	189	LRP10, NFE2, MAP2K3, SEC14L1, ATP6V0A1, SDCBP, LAMP2, MPP1, GDE1, CTSB, NARF, FOXO3, PICALM, BSG, MARCHF8, SLC22A4, RNF123, SMOX, ADIPOR1, KEL, DCAF11, TNS1, SLC6A8, MARCHF2, EPOR, ADD1, GATA1, MKRN1, DMTN, TAL1, NCOA4, SLC25A37, C3, HBQ1, TRIM58, SPTB, FBXO7, HDGF, GYPC, ANK1, ACKR1, BLVRB, SLC4A1, FOXJ2, OSBP2, TMCC2, PDZK1IP1, BCAM, SELENBP1, EPB42, ALAS2, KLF1, CTSE, SPTA1, EIF2AK1, XK, MYL4,…	Transcriptome correlation
TSPEAR	HALLMARK_E2F_TARGETS	1.5448e-25	2.52317e-24	1.31101	-0.377727	-8.45195	196	UBE2S, POP7, MLH1, DDX39A, KIF22, KPNA2, NOP56, POLD2, PA2G4, RANBP1, CDK4, SSRP1, TUBB, DCLRE1B, DCTPP1, MCM2, TUBG1, MCM6, POLD1, MCM7, MCM3, HMGA1, MCM4, SPAG5, RBBP7, RNASEH2A, TP53, STMN1, NASP, H2AX, WEE1, DNMT1, TBRG4, PCNA, CENPM, PTTG1, TIMELESS, CDC25B, UNG, SNRPB, ZW10, POLA2, NOLC1, CTPS1, EZH2, TCF19, RAN, UBR7, XRCC6, GINS3, NUP205, GINS4, NME1, SUV39H1, AK2, PRPS1, SPC24, PRDX4, RA…	Transcriptome correlation
UBE2G2	HALLMARK_INFLAMMATORY_RESPONSE	1.13589e-25	2.78293e-24	1.31101	-0.419806	-8.81685	160	FPR1, C5AR1, PLAUR, TNFRSF1B, RHOG, ICAM1, CD14, LYN, PTAFR, AQP9, IL1B, CSF3R, FFAR2, MEFV, BEST1, TAPBP, IFNGR2, SELL, TLR2, IRF1, ADM, PSEN1, CD82, GNA15, SCN1B, ITGA5, TIMP1, PROK2, SCARF1, MXD1, NAMPT, IL1R1, RAF1, GP1BA, NFKBIA, TLR1, ITGB3, CCRL2, NLRP3, RNF144B, KIF1B, CDKN1A, LCP2, OSM, FZD5, SERPINE1, IFNAR1, CLEC5A, PTPRE, SLC31A2, TNFRSF9, RELA, IRF7, SEMA4D, CD55, CSF1, TNFAIP6, IFIT…	Transcriptome correlation
PIGP	HALLMARK_HEME_METABOLISM	6.05764e-26	2.96824e-24	1.31889	-0.389264	-8.42579	189	LRP10, NFE2, SEC14L1, ATP6V0A1, LAMP2, MAP2K3, SDCBP, GDE1, MPP1, PICALM, NARF, FOXO3, SLC22A4, EPOR, CTSB, NCOA4, BSG, MARCHF8, ADIPOR1, SLC25A37, MKRN1, MBOAT2, TNS1, SPTB, SLC6A8, RNF123, KEL, DMTN, SMOX, GATA1, TRIM58, TAL1, HBQ1, PDZK1IP1, MARCHF2, ACKR1, GYPC, FBXO7, SLC4A1, ALAS2, BLVRB, OSBP2, CTSE, DCAF11, SELENBP1, XK, ANK1, HDGF, BCAM, ADD1, TSPO2, MARK3, EPB42, H1-0, TMCC2, SPTA1, MYL…	Transcriptome correlation
DIP2A	HALLMARK_HEME_METABOLISM	6.19301e-26	3.03457e-24	1.31889	-0.385204	-8.39092	189	NFE2, MAP2K3, ATP6V0A1, LRP10, MPP1, CTSB, PGLS, BSG, HBQ1, SEC14L1, GATA1, SMOX, MARCHF2, NARF, HDGF, SLC6A8, TNS1, GYPC, SLC66A2, DMTN, BLVRB, KEL, PDZK1IP1, TAL1, DCAF11, FBXO7, MARCHF8, HEBP1, ACKR1, ADIPOR1, MKRN1, CIR1, SDCBP, TRIM58, ANK1, EPOR, MYL4, CCND3, ALAS2, H1-0, OSBP2, SLC4A1, BCAM, HAGH, KLF1, SPTB, GDE1, SLC25A37, GYPB, FN3K, E2F2, CTSE, RBM38, SELENBP1, EPB42, TMCC2, RNF123, EI…	Transcriptome correlation
MX2	HALLMARK_INFLAMMATORY_RESPONSE	1.92757e-25	3.14836e-24	1.31101	0.414559	8.50874	160	MEFV, LYN, IRF1, PLAUR, FFAR2, TNFRSF1B, IL1B, PSEN1, SELL, AQP9, ICAM1, FPR1, CSF3R, C5AR1, IFNGR2, MXD1, LCP2, KIF1B, ADM, TLR2, PTAFR, IFNAR1, SCARF1, IRF7, RHOG, CD14, TAPBP, TLR1, PROK2, EIF2AK2, RAF1, CD82, NLRP3, NAMPT, PIK3R5, PTPRE, ITGA5, SEMA4D, NFKBIA, IL1R1, RNF144B, HIF1A, GNA15, SLC31A2, CD55, BEST1, TIMP1, SCN1B, OSM, CCRL2, CDKN1A, IFITM1, NFKB1, C3AR1, TNFAIP6, TNFRSF9, KCNJ2, C…	Transcriptome correlation
PDE9A	HALLMARK_TNFA_SIGNALING_VIA_NFKB	1.40809e-25	3.44982e-24	1.31101	-0.396128	-8.55356	179	TLR2, B4GALT5, CEBPB, JUNB, ICAM1, IFNGR2, NFIL3, PTPRE, FOSL2, NAMPT, PLEK, ETS2, IL1B, PLAUR, ZFP36, DUSP1, TNFAIP2, CEBPD, TRIB1, MXD1, CXCL1, PFKFB3, SOCS3, SOD2, RNF19B, SLC2A3, MARCKS, BCL3, DENND5A, SAT1, KDM6B, LITAF, TNFRSF9, BCL6, PLAU, IER2, IRF1, PPP1R15A, CFLAR, NINJ1, MAP2K3, DRAM1, GADD45B, CCRL2, FOS, F2RL1, G0S2, BHLHE40, OLR1, JAG1, SLC16A6, TNIP1, RHOB, SNN, PTGS2, IER3, MAFF, …	Transcriptome correlation
MRPS6	HALLMARK_INFLAMMATORY_RESPONSE	3.54446e-25	4.34197e-24	1.30309	-0.411022	-8.51887	160	MEFV, AQP9, TLR2, LYN, KIF1B, ICAM1, CSF3R, TLR1, C5AR1, FPR1, FFAR2, MXD1, IL1B, IL1R1, PSEN1, PLAUR, IFNGR2, PTAFR, RNF144B, TNFRSF1B, NAMPT, PTPRE, ADM, SCARF1, SELL, PROK2, IFNAR1, RAF1, KCNJ2, RHOG, TAPBP, CD14, CD82, ABCA1, LCP2, HIF1A, IRF1, SCN1B, ITGA5, FZD5, NLRP3, OSM, NFKBIA, TNFRSF9, CCRL2, SEMA4D, BEST1, PIK3R5, GP1BA, IL18RAP, SLC31A2, C3AR1, CD55, TIMP1, GNA15, IL4R, ADGRE1, TNFAI…	Transcriptome correlation
PSMG1	HALLMARK_HEME_METABOLISM	9.72651e-26	4.76599e-24	1.31889	-0.382154	-8.38655	189	LRP10, NFE2, SEC14L1, MAP2K3, ATP6V0A1, LAMP2, SDCBP, MPP1, GDE1, FOXO3, PICALM, MARCHF8, CTSB, SMOX, SLC22A4, NARF, EPOR, BSG, NCOA4, ADIPOR1, ADD1, MARCHF2, RNF123, TNS1, DCAF11, TAL1, SLC6A8, KEL, MKRN1, GATA1, DMTN, FOXJ2, FBXO7, TRIM58, GYPC, HBQ1, SPTB, ANK1, SLC25A37, HDGF, ACKR1, OSBP2, EPB41, TMCC2, C3, PDZK1IP1, SLC4A1, ALAS2, SELENBP1, CA2, EPB42, CTSE, BLVRB, EIF2AK1, BCAM, KLF1, XK, …	Transcriptome correlation
COL6A2	HALLMARK_INTERFERON_GAMMA_RESPONSE	3.1598e-25	5.16101e-24	1.30309	-0.377218	-8.41259	191	MYD88, IRF2, SOD2, CSF2RB, MX2, FPR1, STAT3, NAMPT, PLSCR1, SECTM1, TRIM25, ADAR, SP110, TRIM21, IFITM2, TRAFD1, IFIT2, CASP4, ICAM1, SOCS3, HIF1A, IRF1, TNFAIP2, TNFSF10, ST8SIA4, PELI1, ZNFX1, NFKBIA, FCGR1A, EIF4E3, IFIT3, LCP2, IL4R, IFNAR2, PDE4B, MVP, PTPN6, TNFAIP6, HELZ2, LATS2, NMI, IFITM3, WARS1, FGL2, CDKN1A, TDRD7, NFKB1, BATF2, IRF7, GBP6, RBCK1, IRF9, EIF2AK2, CD274, PSMB9, SERPING1…	Transcriptome correlation
C21orf58	HALLMARK_INFLAMMATORY_RESPONSE	1.29913e-25	6.36574e-24	1.31101	-0.413273	-8.37171	160	NAMPT, FFAR2, TLR2, CSF3R, AQP9, MXD1, IFNGR2, PTPRE, RNF144B, TLR1, FPR1, ADM, PLAUR, SLC31A2, IL1B, LYN, PROK2, KCNJ2, OSM, IL1R1, RAF1, MEFV, ICAM1, C5AR1, SCARF1, NMI, TNFSF10, PSEN1, CD14, CD55, PTAFR, NFKBIA, CXCL6, IRF1, SELL, TNFRSF1B, BEST1, IL18RAP, NLRP3, IFNAR1, RHOG, TNFAIP6, CD82, TIMP1, GNAI3, IFITM1, HIF1A, KIF1B, ABCA1, IRF7, KLF6, NOD2, CXCL8, TPBG, TAPBP, IL18R1, MARCO, IL4R, C…	Transcriptome correlation
PRMT2	HALLMARK_HEME_METABOLISM	1.95491e-25	9.57905e-24	1.31101	-0.383012	-8.41431	189	ATP6V0A1, MAP2K3, NFE2, LRP10, SEC14L1, CTSB, MPP1, SDCBP, LAMP2, GDE1, BSG, H1-0, MARCHF8, TNS1, NARF, GATA1, SMOX, SLC6A8, ADIPOR1, MARCHF2, HBQ1, TAL1, DMTN, KEL, PICALM, MKRN1, FOXO3, HDGF, TRIM58, SLC22A4, NCOA4, GYPC, ACKR1, PGLS, RNF123, BLVRB, FBXO7, SLC25A37, EPOR, DCAF11, SLC66A2, PDZK1IP1, SPTB, SLC4A1, ANK1, HEBP1, CIR1, ALAS2, E2F2, MYL4, BCAM, TMCC2, CTSE, EPB42, OSBP2, C3, SPTA1, S…	Transcriptome correlation
MX2	HALLMARK_TNFA_SIGNALING_VIA_NFKB	9.99554e-25	1.22445e-23	1.2871	0.387587	8.41568	179	RNF19B, IRF1, PLAUR, DENND5A, TRIB1, NFIL3, KDM6B, MARCKS, IL1B, BCL3, ZFP36, ICAM1, LITAF, SOD2, IFNGR2, SLC2A3, MXD1, IFIT2, TAP1, ETS2, TLR2, JUNB, PLEK, PPP1R15A, FOSL2, RELB, B4GALT5, IER2, PFKFB3, NFE2L2, NINJ1, DDX58, CEBPB, NFKB2, SNN, STAT5A, GADD45B, DUSP1, SOCS3, NAMPT, CEBPD, PTPRE, FOS, TNFAIP2, MCL1, CFLAR, NFKBIA, TNIP1, SQSTM1, MAP2K3, EHD1, BCL6, CXCL1, F2RL1, CCRL2, CDKN1A, NFKB…	Transcriptome correlation
PCNT	HALLMARK_INFLAMMATORY_RESPONSE	2.58375e-25	1.26604e-23	1.30309	-0.412134	-8.60902	160	IFNGR2, FPR1, PLAUR, FFAR2, TLR2, CSF3R, IL1B, AQP9, C5AR1, RHOG, BEST1, CD14, ADM, PROK2, NAMPT, LYN, PTAFR, ICAM1, TNFRSF1B, OSM, SELL, TLR1, CD82, MEFV, NFKBIA, SLC31A2, MXD1, RAF1, SCARF1, GNA15, TIMP1, RNF144B, SCN1B, PSEN1, IL1R1, IFITM1, KCNJ2, IRF1, NLRP3, TNFAIP6, IRF7, TNFSF10, PTPRE, NOD2, CD55, CXCL6, IFNAR1, TAPBP, CLEC5A, CCRL2, CSF1, TNFRSF9, NMI, IL18RAP, SPHK1, MARCO, ITGA5, C3AR…	Transcriptome correlation
ETS2	HALLMARK_INFLAMMATORY_RESPONSE	1.05478e-24	1.2921e-23	1.2871	0.412229	8.60862	160	LYN, AQP9, TLR2, IFNGR2, IFNAR1, PTPRE, PSEN1, MXD1, NAMPT, IL1B, TLR1, ICAM1, KIF1B, CSF3R, MEFV, C5AR1, PROK2, ADM, IL1R1, FPR1, SCARF1, PLAUR, NFKBIA, FFAR2, CD82, RNF144B, PTAFR, RAF1, LCP2, TNFRSF1B, NLRP3, OSM, HIF1A, KCNJ2, CD55, IRF1, TNFRSF9, CD14, PIK3R5, SELL, RHOG, KLF6, CLEC5A, BEST1, IL18RAP, SLC31A2, ITGA5, NFKB1, IL4R, SCN1B, GNA15, TAPBP, SEMA4D, TIMP1, PDE4B, CXCL6, NOD2, BTG2, …	Transcriptome correlation
PTTG1IP	HALLMARK_TNFA_SIGNALING_VIA_NFKB	5.79858e-25	1.42065e-23	1.29512	0.383813	8.24265	179	IFNGR2, ETS2, TLR2, CEBPB, MXD1, PLAUR, TRIB1, DENND5A, NFIL3, JUNB, ZFP36, NAMPT, PTPRE, RNF19B, KDM6B, ICAM1, SOD2, CEBPD, IL1B, SNN, CXCL1, MARCKS, BCL3, SLC2A3, PFKFB3, TNFAIP2, PPP1R15A, FOSL2, DUSP1, LITAF, SOCS3, NINJ1, BCL6, FOS, CFLAR, B4GALT5, TNFRSF9, NFE2L2, MCL1, SGK1, F2RL1, RHOB, IRS2, NFKBIA, IRF1, PNRC1, PLEK, PLAU, DRAM1, BMP2, MAP2K3, GADD45B, PTGS2, SAT1, JAG1, CXCL6, RELB, IF…	Transcriptome correlation
RRP1	HALLMARK_INFLAMMATORY_RESPONSE	6.5717e-25	1.61007e-23	1.29512	-0.407176	-8.41576	160	TLR1, NAMPT, MXD1, AQP9, IFNGR2, TLR2, CSF3R, PTPRE, KCNJ2, IL1R1, PROK2, RAF1, LYN, IL1B, MEFV, FFAR2, RNF144B, SCARF1, ADM, FPR1, C5AR1, OSM, KIF1B, IFNAR1, TNFSF10, PSEN1, PLAUR, ICAM1, SLC31A2, PTAFR, KLF6, CD55, ABCA1, HIF1A, TNFAIP6, TNFRSF9, IL18RAP, GNAI3, NMI, CXCL6, SELL, PDE4B, CLEC5A, IRF1, TNFRSF1B, CD82, NOD2, LCP2, NFKBIA, PIK3R5, NLRP3, CCRL2, CD14, IL18R1, BEST1, IL4R, FZD5, RHOG…	Transcriptome correlation
MIS18A	HALLMARK_HEME_METABOLISM	3.48951e-25	1.70986e-23	1.30309	-0.384737	-8.72437	189	LRP10, NFE2, MAP2K3, ATP6V0A1, SEC14L1, LAMP2, SDCBP, NARF, MPP1, GDE1, SLC22A4, BSG, CTSB, EPOR, SMOX, MARCHF8, SLC25A37, PICALM, MARCHF2, ADIPOR1, GATA1, FOXO3, TNS1, HBQ1, KEL, DMTN, SLC6A8, TAL1, RNF123, DCAF11, MKRN1, GYPC, PDZK1IP1, TRIM58, FBXO7, NCOA4, ACKR1, SPTB, BLVRB, HDGF, OSBP2, PGLS, ALAS2, ANK1, SLC4A1, C3, ADD1, SLC66A2, TMCC2, CTSE, BCAM, SELENBP1, KLF1, EPB42, MYL4, CCND3, XK, …	Transcriptome correlation
ABCG1	HALLMARK_OXIDATIVE_PHOSPHORYLATION	4.31379e-25	2.11376e-23	1.29512	-0.370221	-8.42431	199	UQCR11, NDUFS3, NDUFA4, UQCR10, MRPL11, ATP5MG, NDUFB2, COX17, NDUFA6, NDUFB5, COX7A2, COX7A2L, ETFA, COX4I1, ATP5MF, MRPL15, NDUFAB1, COX7C, MRPS15, COX6A1, UQCRH, UQCRQ, TIMM17A, TIMM9, NDUFC1, COX6C, ATP5PD, ATP5F1C, COX5A, ATP5MC3, TIMM8B, COX7B, MDH1, ATP5PB, PHB2, ATP5PO, BDH2, TIMM13, ATP5PF, CYCS, NDUFB7, ATP6V1G1, MRPS22, NDUFB8, ACAT1, MRPL34, TOMM22, NDUFB4, UQCRC2, MRPL35, NDUFA5, MRP…	Transcriptome correlation
KCNJ15	HALLMARK_TNFA_SIGNALING_VIA_NFKB	1.08791e-24	2.66538e-23	1.2871	0.389395	8.26801	179	NFIL3, SLC2A3, IL1B, IFNGR2, PFKFB3, MARCKS, NAMPT, JUNB, DENND5A, ZFP36, SOCS3, BCL6, MXD1, SOD2, TRIB1, BCL3, PLAUR, FOSL2, TLR2, B4GALT5, ETS2, KDM6B, RNF19B, ICAM1, CXCL1, PPP1R15A, CFLAR, CEBPB, LITAF, PTPRE, NFE2L2, IRF1, FOS, PLEK, MCL1, CEBPD, DUSP1, PNRC1, GADD45B, TNFRSF9, TNFAIP2, IER2, NINJ1, IFIT2, TNFAIP6, PLAU, F2RL1, SNN, RELB, NFKBIA, G0S2, SAT1, TNIP1, NFKB2, TAP1, KLF6, EHD1, D…	Transcriptome correlation
FAM207A	HALLMARK_OXIDATIVE_PHOSPHORYLATION	1.65381e-24	2.70122e-23	1.2871	0.367284	8.49528	199	MRPS12, NDUFV1, TIMM50, NDUFS8, ETFB, NDUFS7, NDUFB8, ATP5MC2, CYC1, MRPS11, TIMM13, ATP5F1A, ATP5MC1, NDUFS6, COX5A, PHB2, SLC25A5, FXN, ATP5MC3, NDUFB7, NDUFB4, ECI1, NDUFA9, TOMM22, ATP5F1D, HSD17B10, NDUFA8, PMPCA, MRPL11, SUCLG1, COX4I1, VDAC2, NDUFC1, ECHS1, MDH2, MRPS15, MRPL34, FH, NDUFS3, POLR2F, NDUFA3, AFG3L2, COX10, GRPEL1, PDHA1, ECH1, IDH3B, VDAC3, TIMM9, MRPS30, SLC25A4, NDUFC2, SL…	Transcriptome correlation
CRYZL1	HALLMARK_HEME_METABOLISM	5.68813e-25	2.78718e-23	1.29512	-0.378841	-8.51598	189	NFE2, MAP2K3, LRP10, MPP1, ATP6V0A1, BSG, SEC14L1, SMOX, GATA1, CTSB, HBQ1, TNS1, SLC6A8, DMTN, MARCHF2, KEL, MARCHF8, MKRN1, ADIPOR1, GYPC, FBXO7, HDGF, EPOR, TRIM58, TAL1, ANK1, BLVRB, DCAF11, SPTB, ADD1, NARF, ACKR1, GDE1, PDZK1IP1, MYL4, PGLS, CCND3, RNF123, BCAM, OSBP2, SLC66A2, SLC4A1, ALAS2, EIF2AK1, TMCC2, SDCBP, SLC25A37, CTSE, SPTA1, SELENBP1, HAGH, EPB42, KLF1, RBM38, E2F2, SLC6A9, FN3…	Transcriptome correlation
COL18A1	HALLMARK_OXIDATIVE_PHOSPHORYLATION	1.92019e-24	3.1363e-23	1.27903	-0.364546	-8.56283	199	IDH3A, AFG3L2, VDAC2, FH, HSPA9, ATP5F1A, VDAC1, NNT, ACAA2, ATP6V1H, PDHB, DLAT, PDHA1, COX10, GLUD1, IMMT, NDUFB5, CASP7, ABCB7, GOT2, MDH2, LRPPRC, TOMM70, HCCS, NDUFA9, UQCRC2, VDAC3, TOMM22, IDH2, ATP5MC3, SLC25A5, FXN, AIFM1, ETFA, SLC25A12, SUCLA2, HADHA, LDHA, PDHX, NDUFS4, ETFDH, MRPS30, CS, ALDH6A1, UQCRB, COX5A, ATP5F1B, ATP6V1D, CYB5A, SDHA, SUCLG1, MDH1, SLC25A3, SUPV3L1, OPA1, MRPL3…	Transcriptome correlation
IL10RB	HALLMARK_INFLAMMATORY_RESPONSE	2.00898e-24	3.28133e-23	1.27903	0.407031	8.48722	160	IFNGR2, MXD1, NAMPT, AQP9, TLR1, CSF3R, TLR2, PROK2, FFAR2, SCARF1, IL1B, ADM, PTPRE, LYN, RAF1, OSM, PLAUR, IFNAR1, MEFV, ICAM1, FPR1, IL1R1, C5AR1, KCNJ2, KIF1B, PSEN1, RNF144B, CD55, IRF1, PTAFR, CD82, SLC31A2, NFKBIA, IL18RAP, KLF6, TNFRSF1B, SELL, NLRP3, TNFAIP6, TNFSF10, CLEC5A, LCP2, TNFRSF9, IL4R, HIF1A, NOD2, BEST1, IFITM1, PIK3R5, RHOG, NMI, CD14, PDE4B, CXCL6, GNAI3, BTG2, CSF1, ABCA1,…	Transcriptome correlation
ATP5PO	HALLMARK_MYC_TARGETS_V1	6.79259e-25	3.32837e-23	1.29512	0.36978	8.35448	199	SNRPD2, ERH, HSPE1, RPL6, PPIA, SNRPG, SNRPB2, SNRPD1, RPL22, EEF1B2, RPL34, HDDC2, RAN, NPM1, RPS6, RPS10, COPS5, NME1, SSBP1, PSMA2, LSM7, RPS3, SSB, EIF2S2, PSMA4, VDAC3, CCT2, GNL3, CBX3, CLNS1A, H2AZ1, PSMD14, NDUFAB1, FBL, PSMC6, PSMA6, PSMA7, VBP1, TXNL4A, UBE2E1, RPLP0, EIF4E, PRDX4, MAD2L1, HNRNPA1, RSL1D1, TRA2B, COX5A, RFC4, C1QBP, AP3S1, PSMA1, RANBP1, RPS5, ACP1, SRSF3, PHB, HPRT1, R…	Transcriptome correlation
MRPL39	HALLMARK_HEME_METABOLISM	8.33884e-25	4.08603e-23	1.2871	-0.377242	-8.13555	189	LRP10, NFE2, SEC14L1, LAMP2, MAP2K3, ATP6V0A1, SDCBP, GDE1, MPP1, PICALM, EPOR, CTSB, FOXO3, NCOA4, MARCHF8, SLC22A4, RNF123, NARF, SMOX, MARCHF2, DCAF11, ADIPOR1, TAL1, BSG, GATA1, KEL, TNS1, DMTN, MKRN1, ADD1, FOXJ2, C3, SLC6A8, HDGF, HBQ1, FBXO7, SPTB, SLC25A37, TRIM58, GYPC, TMCC2, OSBP2, PDZK1IP1, ANK1, CTSE, ACKR1, XK, EPB41, CCND3, CA2, BLVRB, PGLS, BCAM, SLC4A1, EPB42, MBOAT2, SELENBP1, L…	Transcriptome correlation
TMEM50B	HALLMARK_HEME_METABOLISM	8.89107e-25	4.35663e-23	1.2871	-0.377193	-8.36725	189	MAP2K3, NFE2, LRP10, ATP6V0A1, SEC14L1, MPP1, CTSB, SMOX, BSG, ADD1, MARCHF2, SLC6A8, MARCHF8, DCAF11, TNS1, HDGF, GATA1, KEL, DMTN, MKRN1, FBXO7, EPOR, TAL1, HBQ1, RNF123, GYPC, SDCBP, ADIPOR1, ANK1, GDE1, TRIM58, PDZK1IP1, SPTB, FN3K, PGLS, CCND3, ACKR1, NARF, EIF2AK1, OSBP2, BLVRB, TMCC2, SLC4A1, BCAM, E2F2, FOXO3, MYL4, LAMP2, FOXJ2, C3, ALAS2, KLF1, SPTA1, SELENBP1, SLC66A2, EPB42, SLC6A9, R…	Transcriptome correlation
PTTG1IP	HALLMARK_INFLAMMATORY_RESPONSE	3.14548e-24	5.13762e-23	1.27903	0.403209	8.17183	160	IFNGR2, CSF3R, TLR2, AQP9, C5AR1, MXD1, TLR1, MEFV, PSEN1, PLAUR, LYN, RAF1, NAMPT, FPR1, PTPRE, ICAM1, IL1R1, IL1B, IFNAR1, PROK2, SCARF1, PTAFR, TNFRSF1B, FFAR2, CD82, ADM, KIF1B, RNF144B, OSM, KCNJ2, TNFRSF9, NLRP3, SLC31A2, CD14, CD55, RHOG, BEST1, CLEC5A, PIK3R5, NFKBIA, IRF1, SELL, LCP2, ITGA5, GNA15, IL18RAP, TIMP1, CXCL6, KLF6, TNFSF10, HIF1A, CSF1, NOD2, SCN1B, SLC31A1, IL4R, TAPBP, CCRL…	Transcriptome correlation
ADARB1	HALLMARK_HEME_METABOLISM	1.16544e-24	5.13955e-23	1.2871	-0.37933	-8.2282	189	NFE2, MAP2K3, MPP1, GDE1, SLC25A37, LRP10, CTSB, HBQ1, BSG, BLVRB, NARF, MARCHF2, SLC66A2, ATP6V0A1, ADIPOR1, EPOR, SDCBP, SLC22A4, MKRN1, SLC6A8, ACKR1, GATA1, KEL, DMTN, LAMP2, GYPC, SPTB, TNS1, PDZK1IP1, HEBP1, SELENBP1, BCAM, SEC14L1, AHSP, SLC4A1, MBOAT2, HAGH, MYL4, TAL1, ALAS2, PGLS, GYPB, RHCE, SMOX, FBXO7, TRIM58, EPB42, TSPO2, KLF1, MARCHF8, CTSE, TMCC2, SNCA, FOXO3, HDGF, CIR1, OSBP2, …	Transcriptome correlation
ADARB1	HALLMARK_INFLAMMATORY_RESPONSE	2.09777e-24	5.13955e-23	1.27903	-0.40424	-8.14488	160	FPR1, PLAUR, RHOG, TNFRSF1B, C5AR1, CD14, BEST1, ICAM1, IFNGR2, IL1B, GNA15, PTAFR, CSF3R, AQP9, FFAR2, LYN, TLR2, TIMP1, MEFV, SCN1B, ADM, CCRL2, IRF1, PSEN1, SELL, SCARF1, NAMPT, CD82, RNF144B, PROK2, TAPBP, OSM, TLR1, IL1R1, MXD1, NFKBIA, RAF1, SPHK1, CDKN1A, ICAM4, ITGB3, ITGA5, SLC31A2, NLRP3, GP1BA, CLEC5A, IFITM1, FZD5, PTPRE, IRF7, IL18, TNFAIP6, SERPINE1, TNFRSF9, OLR1, NOD2, KIF1B, C3AR…	Transcriptome correlation
RUNX1	HALLMARK_HEME_METABOLISM	1.11e-24	5.439e-23	1.2871	-0.375325	-8.27399	189	NFE2, NARF, PGLS, SLC66A2, MAP2K3, HBQ1, LRP10, SLC25A37, BLVRB, HBD, MPP1, BSG, AHSP, GDE1, GYPB, SLC22A4, MARCHF2, CIR1, ATP6V0A1, GYPC, GATA1, HTATIP2, ALAS2, SLC6A8, HAGH, HBB, CTSB, EPOR, MYL4, PDZK1IP1, SDCBP, HDGF, ICAM4, SELENBP1, KLF1, SLC4A1, ADIPOR1, KEL, ACKR1, DMTN, SEC14L1, TSPO2, TNS1, EPB42, RBM38, MKRN1, PPP2R5B, RHCE, SPTB, TAL1, HEBP1, HMBS, FBXO7, MARCHF8, TMCC2, SMOX, GLRX5, …	Transcriptome correlation
CBR3	HALLMARK_INFLAMMATORY_RESPONSE	3.85934e-24	6.30358e-23	1.27091	-0.40412	-8.33973	160	TNFRSF1B, LYN, PSEN1, ICAM1, IRF1, FPR1, RHOG, MEFV, PLAUR, C5AR1, PTAFR, LCP2, CD14, CSF3R, AQP9, PIK3R5, GNA15, IFNGR2, TLR2, KIF1B, IL1B, ITGA5, MXD1, IL1R1, TAPBP, NLRP3, PTPRE, BEST1, CCRL2, FFAR2, NFKBIA, TLR1, SELL, TIMP1, CD82, SCN1B, CDKN1A, SLC31A1, RAF1, SCARF1, GP1BA, SERPINE1, ADM, RELA, NAMPT, ITGB3, FZD5, RNF144B, TNFRSF9, NOD2, ADGRE1, SLC31A2, IFNAR1, PROK2, STAB1, HIF1A, C3AR1, …	Transcriptome correlation
KCNJ15	HALLMARK_OXIDATIVE_PHOSPHORYLATION	4.48396e-24	7.32381e-23	1.27091	-0.36073	-8.33971	199	AFG3L2, ATP5F1A, SLC25A5, NDUFV1, TIMM50, TIMM13, MRPS12, VDAC3, PMPCA, FXN, ATP5MC2, TOMM22, PHB2, NDUFB8, COX5A, VDAC2, NDUFA9, ECI1, TIMM9, ATP5MC3, MRPL11, ABCB7, SUPV3L1, PDHA1, UQCRC2, CYC1, COX4I1, PDHB, MRPS11, MDH2, NDUFS3, FH, SLC25A3, COX10, OXA1L, NDUFS6, MRPL34, NDUFS7, IDH3A, GRPEL1, ACAA2, NDUFC1, ETFA, ATP5MC1, ETFB, MRPS30, NDUFS8, NDUFB5, MRPS15, CYB5A, SUCLG1, LDHB, MDH1, NDUFA…	Transcriptome correlation
MRPL39	HALLMARK_MYC_TARGETS_V1	3.23471e-24	7.92504e-23	1.27903	0.360704	8.54444	199	SNRPB2, SNRPD1, RAN, NPM1, EIF2S2, RPL6, PPIA, CCT2, ERH, SSB, SNRPD2, HSPE1, PSMD14, GNL3, COPS5, SNRPG, HDDC2, CLNS1A, EEF1B2, TRA2B, CBX3, RPL22, EIF4E, LSM7, RPL34, EIF2S1, SRSF3, HNRNPA1, PSMA2, MAD2L1, SSBP1, RFC4, RPS6, SRSF7, PSMA4, VDAC3, BUB3, RPS3, EIF3J, HPRT1, NDUFAB1, UBE2E1, NAP1L1, C1QBP, PSMC6, VBP1, FBL, NME1, NCBP2, SNRPA1, RSL1D1, PWP1, GLO1, SET, UBA2, CCT4, RPS10, ILF2, DUT,…	Transcriptome correlation
GATD3B	HALLMARK_E2F_TARGETS	2.56547e-24	1.25708e-22	1.27903	0.362467	8.16713	196	EZH2, PPP1R8, ZW10, AK2, ORC6, ILF3, MLH1, CNOT9, WEE1, NUP107, IPO7, PCNA, RBBP7, EIF2S1, CTPS1, RFC1, SRSF2, ATAD2, SYNCRIP, TIPIN, PRPS1, MCM7, BUB1B, HELLS, SRSF1, RANBP1, TRA2B, CBX5, TIMELESS, TFRC, RAD1, DONSON, RAN, ORC2, DNMT1, TRIP13, CHEK2, TMPO, MSH2, RFC3, MRE11, MMS22L, SMC6, PAN2, MCM4, NASP, NUP205, LIG1, DDX39A, ASF1A, HUS1, PAICS, DCK, SMC4, EED, BARD1, STMN1, RACGAP1, STAG1, TB…	Transcriptome correlation
MRPS6	HALLMARK_TNFA_SIGNALING_VIA_NFKB	1.28867e-23	1.2629e-22	1.26274	-0.373945	-8.17827	179	DENND5A, TLR2, NFIL3, TRIB1, ICAM1, MARCKS, MXD1, ETS2, IL1B, KDM6B, RNF19B, B4GALT5, ZFP36, SLC2A3, SOD2, PLAUR, IFNGR2, JUNB, NAMPT, PTPRE, FOSL2, BCL3, PFKFB3, CEBPB, NFE2L2, MAP2K3, DUSP1, LITAF, TNFAIP2, PPP1R15A, SOCS3, IRS2, CEBPD, CFLAR, PLEK, TNIP1, RELB, F2RL1, BCL6, FOS, PNRC1, ABCA1, MCL1, NINJ1, NFKB2, IRF1, CXCL1, SNN, NFKBIA, TNFRSF9, CCRL2, JAG1, IER2, IFIT2, TNFAIP6, PLAU, STAT5A…	Transcriptome correlation
S100B	HALLMARK_INTERFERON_GAMMA_RESPONSE	5.78399e-24	1.41708e-22	1.27091	-0.370758	-8.27039	191	ICAM1, MYD88, SECTM1, TNFAIP2, TRIM21, TRAFD1, IFITM2, FPR1, STAT3, ADAR, MX2, OGFR, HELZ2, PTPN6, CSF2RB, MVP, SOD2, IRF2, RBCK1, BATF2, NAMPT, IRF9, TAPBP, SP110, IRF1, FCGR1A, IRF7, SERPING1, LCP2, ZNFX1, TRIM25, PLSCR1, IFIT3, NFKBIA, IFIT2, SOCS3, PELI1, IRF5, TXNIP, HLA-B, LATS2, ST8SIA4, WARS1, ZBP1, HIF1A, TNFSF10, CASP4, SELP, TAP1, RIPK2, IFI35, TNFAIP6, PTGS2, FGL2, CDKN1A, CASP1, IFIT…	Transcriptome correlation
RRP1	HALLMARK_HEME_METABOLISM	8.74319e-24	1.42805e-22	1.26274	-0.369089	-8.19232	189	MBOAT2, LAMP2, PICALM, SLC22A4, SDCBP, BACH1, LRP10, GDE1, SLC25A37, FOXO3, HTATIP2, NCOA4, NARF, LMO2, NFE2, BNIP3L, BMP2K, SEC14L1, CAT, USP15, CIR1, SLC7A11, ATP6V0A1, MAP2K3, CA1, XK, SYNJ1, MPP1, KDM7A, BPGM, MXI1, ADIPOR1, YPEL5, EPOR, SNCA, TSPO2, RIOK3, HBD, AHSP, RHAG, BTG2, GYPB, ALAS2, HBB, CA2, SPTB, SELENBP1, MKRN1, SLC4A1, MARCHF8, NR3C1, EPB42, CTSE, NEK7, TRIM58, DCUN1D1, KLF3, CT…	Transcriptome correlation
GATD3A	HALLMARK_OXIDATIVE_PHOSPHORYLATION	7.30843e-24	1.79056e-22	1.26274	0.364143	8.54105	199	MRPS11, MRPS12, NDUFS6, ATP5MC1, ATP5MC2, BAX, SURF1, NDUFS7, NDUFV1, ATP5MC3, NDUFB7, CYC1, NDUFB8, NDUFB4, PHB2, COX5A, ATP6V1F, NDUFC1, NDUFA8, ATP5PD, RHOT2, ETFB, SUCLG1, COX8A, HSD17B10, NDUFS8, COX4I1, POLR2F, NDUFS3, TIMM13, NDUFA3, GRPEL1, ECI1, UQCR10, VDAC3, TIMM9, MRPL34, NDUFC2, TIMM50, MRPS15, TIMM10, ATP5F1D, PMPCA, SLC25A5, UQCRFS1, MGST3, OXA1L, SLC25A6, MRPL11, NDUFA9, HTRA2, CO…	Transcriptome correlation
BRWD1	HALLMARK_HEME_METABOLISM	4.97694e-24	2.4387e-22	1.27091	-0.368435	-8.31052	189	MAP2K3, NFE2, MPP1, LRP10, BSG, ATP6V0A1, SMOX, CTSB, MARCHF2, DCAF11, GATA1, HDGF, PGLS, HBQ1, SLC6A8, SEC14L1, CCND3, DMTN, KEL, TNS1, GYPC, FBXO7, PDZK1IP1, ADD1, TAL1, MARCHF8, BLVRB, EPOR, MKRN1, ADIPOR1, ANK1, RNF123, ACKR1, SLC66A2, FN3K, NARF, TRIM58, MYL4, TMCC2, BCAM, RAD23A, OSBP2, SPTB, EIF2AK1, KLF1, SLC4A1, RBM38, ALAS2, UCP2, E2F2, HAGH, SELENBP1, GYPB, EPB42, SLC6A9, SLC10A3, GDE1…	Transcriptome correlation
UBASH3A	HALLMARK_TNFA_SIGNALING_VIA_NFKB	1.45088e-23	3.55466e-22	1.25451	-0.379314	-8.2765	179	CEBPB, IFNGR2, CEBPD, TLR2, JUNB, DUSP1, NFIL3, CXCL1, NAMPT, IL1B, TRIB1, PLAUR, ETS2, SAT1, MXD1, TNFAIP2, ICAM1, ZFP36, FOS, DENND5A, NINJ1, RNF19B, PPP1R15A, SOD2, SNN, BCL3, PTPRE, MARCKS, B4GALT5, FOSL2, SLC2A3, PFKFB3, SOCS3, LITAF, DRAM1, KDM6B, IER3, NFE2L2, MAP2K3, F2RL1, IRS2, RHOB, PLEK, IRF1, MCL1, CFLAR, PLAU, CCRL2, BCL6, SGK1, JAG1, NFKBIA, IFIT2, RELB, PNRC1, IL18, GADD45A, ABCA1…	Transcriptome correlation
COL6A1	HALLMARK_INTERFERON_ALPHA_RESPONSE	3.02476e-23	3.70533e-22	1.24623	-0.508913	-8.10895	95	IRF1, TRIM21, WARS1, TRAFD1, TAP1, PLSCR1, IRF2, TMEM140, ADAR, IFI35, PSMB9, UBE2L6, OGFR, IFITM2, PARP9, OASL, BATF2, CCRL2, OAS1, GBP2, SELL, HELZ2, IRF9, HLA-C, PARP14, LAP3, TRIM25, SP110, IRF7, TDRD7, STAT2, IFIT2, PSMB8, PSME1, IFIT3, NUB1, IFITM3, IFI27, CD74, CASP1, EIF2AK2, RIPK2, GMPR, TXNIP, NMI, MX1, EPSTI1, ISG15, GBP4, TRIM5, TENT5A, RSAD2, CMPK2, IFIH1, PSME2, BST2, IFITM1, CSF1, …	Transcriptome correlation
AIRE	HALLMARK_HEME_METABOLISM	1.12646e-23	5.51968e-22	1.26274	-0.368908	-8.12435	189	MAP2K3, NFE2, MPP1, LRP10, SEC14L1, EPOR, SDCBP, CTSB, CCND3, HBQ1, SMOX, FOXO3, MKRN1, SLC66A2, HEBP1, ATP6V0A1, NARF, BSG, MARCHF2, LAMP2, C3, ICAM4, BLVRB, MARCHF8, GATA1, TNS1, SPTA1, ADIPOR1, PGLS, GDE1, ALAS2, HDGF, SLC6A8, NCOA4, TRIM58, ACKR1, RAD23A, RAP1GAP, CA2, CIR1, SLC22A4, FBXO7, PICALM, MARK3, DMTN, GYPC, SLC4A1, ADD1, FN3K, SLC25A37, TAL1, EIF2AK1, KEL, HBD, MYL4, DCAF11, TSPO2, …	Transcriptome correlation
EVA1C	HALLMARK_INFLAMMATORY_RESPONSE	2.77119e-23	6.78942e-22	1.24623	-0.398707	-8.20205	160	IFNGR2, LYN, HIF1A, MXD1, SELL, TLR1, MEFV, BTG2, PSEN1, NAMPT, IFNAR1, PDE4B, AQP9, PROK2, CYBB, ABCA1, FFAR2, ADM, IL1R1, RAF1, PLAUR, RNF144B, CD55, CSF3R, SLC31A2, IL4R, PTAFR, IL1B, TLR2, C5AR1, PTPRE, SCARF1, NFKBIA, TNFAIP6, TNFSF10, TNFSF15, EIF2AK2, FPR1, KCNJ2, ICAM1, KIF1B, NLRP3, CD14, GNAI3, ACVR1B, CLEC5A, IRF1, SLC31A1, LAMP3, KLF6, LCP2, NMI, ATP2B1, LPAR1, SGMS2, OSM, NFKB1, CD40…	Transcriptome correlation
CHAF1B	HALLMARK_MYC_TARGETS_V1	3.5319e-23	8.65316e-22	1.24623	0.359299	8.21891	199	MCM6, MCM4, MCM7, RRM1, CSTF2, YWHAQ, CTPS1, KPNA2, PCNA, HNRNPR, MCM2, IARS1, ILF2, PWP1, G3BP1, RNPS1, NOP56, CUL1, CAD, PSMD7, CCT3, PSMB2, STARD7, PRPF31, MRPS18B, HNRNPD, HNRNPA3, RRP9, EPRS1, SNRPA, MRPL9, CDK2, SF3B3, CCT7, SERBP1, CDK4, AIMP2, LDHA, RANBP1, PHB, TARDBP, EXOSC7, SYNCRIP, DDX18, POLE3, CCT4, PSMD8, PSMD3, TCP1, NOLC1, LSM2, GOT2, VDAC1, TYMS, PSMD1, RUVBL2, SLC25A3, SNRPA1,…	Transcriptome correlation
PAXBP1	HALLMARK_HEME_METABOLISM	1.97426e-23	9.67388e-22	1.25451	-0.369666	-8.31092	189	NFE2, MAP2K3, LRP10, ATP6V0A1, MPP1, SEC14L1, BSG, SMOX, CTSB, MARCHF2, DCAF11, GATA1, HDGF, SLC6A8, PGLS, HBQ1, ADD1, MARCHF8, TNS1, KEL, DMTN, GYPC, EPOR, FBXO7, CCND3, NARF, TAL1, RNF123, PDZK1IP1, MKRN1, ADIPOR1, ACKR1, GDE1, BLVRB, ANK1, TRIM58, FN3K, SDCBP, SPTB, OSBP2, SLC66A2, EIF2AK1, MYL4, BCAM, TMCC2, SLC4A1, KLF1, ALAS2, RBM38, SELENBP1, E2F2, EPB42, HAGH, SLC10A3, RAD23A, SLC6A9, CTS…	Transcriptome correlation
SETD4	HALLMARK_INFLAMMATORY_RESPONSE	4.04083e-23	9.90003e-22	1.24623	-0.397677	-8.13036	160	FPR1, C5AR1, RHOG, LYN, TNFRSF1B, PLAUR, AQP9, CD14, PTAFR, ICAM1, IL1B, IFNGR2, SELL, CSF3R, MEFV, CD82, FFAR2, PSEN1, BEST1, TLR2, ADM, GNA15, PROK2, TAPBP, IRF1, SCN1B, TIMP1, ITGA5, NAMPT, IL1R1, MXD1, SCARF1, RAF1, TLR1, ITGB3, NLRP3, GP1BA, NFKBIA, IFNAR1, RNF144B, KIF1B, CDKN1A, OSM, SLC31A2, CCRL2, LCP2, FZD5, SERPINE1, CD55, TNFRSF9, CLEC5A, PTPRE, KCNJ2, SLC31A1, TNFAIP6, CSF1, IRF7, SE…	Transcriptome correlation
SOD1	HALLMARK_TNFA_SIGNALING_VIA_NFKB	6.0794e-23	9.92968e-22	1.2379	-0.373241	-7.99926	179	KDM6B, RNF19B, DENND5A, TRIB1, ICAM1, ZFP36, ETS2, NFIL3, LITAF, PLEK, MARCKS, BCL3, TLR2, B4GALT5, SLC2A3, SOD2, FOSL2, PLAUR, SNN, IRF1, IFNGR2, MXD1, IL1B, PTPRE, CEBPB, NINJ1, PPP1R15A, FOS, TNFAIP2, DUSP1, PFKFB3, NFE2L2, JUNB, CEBPD, NFKB2, MAP2K3, TNIP1, CFLAR, EHD1, NFKBIA, RELB, STAT5A, IRS2, NAMPT, PNRC1, B4GALT1, MCL1, TNFRSF9, SQSTM1, F2RL1, NFKB1, SOCS3, CXCL1, CDKN1A, IER2, SGK1, BC…	Transcriptome correlation
PDE9A	HALLMARK_HEME_METABOLISM	6.29782e-23	1.02864e-21	1.2379	-0.363528	-8.04656	189	NARF, LRP10, GDE1, MBOAT2, PICALM, SDCBP, SLC22A4, LAMP2, NFE2, SLC25A37, FOXO3, MAP2K3, CTSB, LMO2, ATP6V0A1, SEC14L1, HTATIP2, BNIP3L, MPP1, HBD, CA1, AHSP, SLC66A2, CIR1, BACH1, BCAM, NCOA4, BPGM, TSPO2, BSG, GYPB, SPTB, EPOR, SELENBP1, ACKR1, SLC4A1, BLVRB, SNCA, XK, ALAS2, SLC7A11, CAT, MXI1, ADIPOR1, CTSE, SLC6A8, EPB42, HBB, MKRN1, TRIM58, RHCE, KLF1, MARCHF2, RNF123, MARCHF8, FECH, TNS1, …	Transcriptome correlation
ZBTB21	HALLMARK_HEME_METABOLISM	2.73497e-23	1.34013e-21	1.24623	-0.366221	-8.06011	189	NFE2, MAP2K3, BSG, LRP10, MPP1, PGLS, MARCHF2, HBQ1, SMOX, ATP6V0A1, GATA1, CTSB, HDGF, NARF, SLC6A8, GYPC, KEL, PDZK1IP1, DMTN, BLVRB, CCND3, DCAF11, ACKR1, FBXO7, TNS1, SLC66A2, TAL1, EPOR, SEC14L1, MARCHF8, ADIPOR1, KLF1, MYL4, BCAM, MKRN1, RNF123, HAGH, OSBP2, TMCC2, ALAS2, SPTB, FN3K, RBM38, ANK1, SELENBP1, TRIM58, GYPB, SLC4A1, PIGQ, E2F2, EPB42, GDE1, EIF2AK1, RAD23A, SLC25A37, ADD1, CTSE,…	Transcriptome correlation
KCNE1B	HALLMARK_HEME_METABOLISM	3.31456e-23	1.62413e-21	1.24623	0.370533	8.15215	189	GDE1, CCND3, LMO2, CAT, LAMP2, MAP2K3, EPOR, ERMAP, SDCBP, NFE2, TSPO2, FOXO3, PICALM, H1-0, HEBP1, C3, SLC66A2, LRP10, CTSB, MARCHF2, SLC25A37, BCAM, MPP1, TAL1, ATP6V0A1, SEC14L1, ICAM4, ADIPOR1, GATA1, SPTB, E2F2, HDGF, TMCC2, CA2, UBAC1, MXI1, HBQ1, ARHGEF12, SNCA, CTNS, CAST, XK, FBXO7, NARF, NCOA4, CTSE, DMTN, PGLS, HBB, MARCHF8, ACKR1, BLVRB, MKRN1, GYPC, RNF123, TRIM10, PPP2R5B, SLC7A11, …	Transcriptome correlation
CFAP298	HALLMARK_MYC_TARGETS_V1	8.56056e-23	1.78064e-21	1.2379	0.351235	8.31371	199	CCT4, C1QBP, RAN, ILF2, BUB3, MRPL9, SNRPA1, RANBP1, TARDBP, HNRNPA1, TRA2B, RFC4, PWP1, NCBP2, FBL, APEX1, NPM1, PHB, SRSF3, MCM7, SNRPD3, CCT2, NDUFAB1, POLE3, EXOSC7, PHB2, SRSF7, GLO1, PSMD14, PPIA, CLNS1A, SET, PCNA, EIF3J, UBA2, HNRNPA3, NHP2, LSM7, SSBP1, SRSF2, TXNL4A, EIF2S1, RPLP0, PSMA1, VDAC3, RPS3, CTPS1, DUT, HSPD1, PTGES3, TOMM70, LSM2, EIF2S2, NAP1L1, HPRT1, RPS2, CDK2, PSMA7, SRS…	Transcriptome correlation
CFAP298	HALLMARK_INFLAMMATORY_RESPONSE	1.09019e-22	1.78064e-21	1.2295	-0.390268	-8.11509	160	LYN, C5AR1, FPR1, AQP9, ICAM1, TNFRSF1B, PTAFR, RHOG, MEFV, PLAUR, CSF3R, PSEN1, IFNGR2, IL1B, TLR2, SELL, CD14, CD82, FFAR2, IL1R1, TLR1, MXD1, ADM, BEST1, IRF1, TAPBP, ITGA5, KIF1B, PROK2, IFNAR1, NAMPT, RAF1, GNA15, SCN1B, SCARF1, LCP2, RNF144B, NFKBIA, NLRP3, TIMP1, GP1BA, ITGB3, PTPRE, TNFRSF9, CCRL2, CDKN1A, SEMA4D, PIK3R5, SERPINE1, OSM, CSF1, FZD5, CLEC5A, HIF1A, CD55, SLC31A2, KCNJ2, NFK…	Transcriptome correlation
URB1	HALLMARK_HEME_METABOLISM	4.62327e-23	2.2654e-21	1.24623	-0.367138	-8.38262	189	NFE2, NARF, SLC25A37, LRP10, MAP2K3, SLC22A4, SDCBP, HTATIP2, MPP1, SLC66A2, GDE1, HBQ1, CIR1, MBOAT2, LAMP2, BLVRB, ATP6V0A1, AHSP, EPOR, PGLS, BSG, LMO2, MARCHF2, HBD, HBB, ACKR1, TSPO2, GATA1, RHCE, GYPB, ALAS2, ADIPOR1, CTSB, PDZK1IP1, HAGH, HEBP1, SEC14L1, GYPC, PICALM, MYL4, SELENBP1, SLC4A1, SLC6A8, SPTB, MKRN1, BCAM, KEL, SNCA, CA1, DMTN, XK, TAL1, ICAM4, KLF1, BNIP3L, EPB42, TNS1, BPGM, …	Transcriptome correlation
C21orf58	HALLMARK_INTERFERON_GAMMA_RESPONSE	9.7312e-23	2.38414e-21	1.2379	-0.365131	-8.1137	191	NAMPT, CSF2RB, FPR1, SECTM1, SOD2, CASP4, TRIM25, PELI1, ST8SIA4, ICAM1, IFITM2, SOCS3, TNFAIP2, MYD88, NMI, CASP1, PLSCR1, TNFSF10, FCGR1A, MVP, IFIT2, MX2, NFKBIA, IRF1, TRIM21, PTGS2, EIF4E3, LATS2, STAT3, TNFAIP6, IRF2, IFIT3, TRAFD1, FGL2, HIF1A, IRF9, FAS, IRF7, ADAR, CD274, SP110, TAPBP, IL4R, IFITM3, HELZ2, RBCK1, PDE4B, TXNIP, SERPING1, OGFR, CASP8, PTPN6, PSMB9, CD86, BATF2, GBP6, IFNAR…	Transcriptome correlation
ETS2	HALLMARK_HEME_METABOLISM	2.60289e-22	2.55083e-21	1.22105	0.359495	8.15175	189	SDCBP, PICALM, LAMP2, SEC14L1, SLC22A4, BACH1, MBOAT2, LRP10, FOXO3, NFE2, NARF, GDE1, BMP2K, ATP6V0A1, MAP2K3, NCOA4, SLC25A37, CAT, TOP1, LPIN2, MPP1, SLC7A11, BTG2, SYNJ1, EPOR, CIR1, LMO2, HTATIP2, BNIP3L, MKRN1, ADIPOR1, GAPVD1, CTSB, XK, MARCHF8, FOXJ2, H1-0, KDM7A, MXI1, SPTB, SNCA, TRIM58, KLF3, RNF123, CA2, C3, TNS1, BPGM, EPB41, MARK3, CA1, CAST, SLC4A1, ALAS2, TAL1, CTSE, HBB, OSBP2, B…	Transcriptome correlation
RCAN1	HALLMARK_HEME_METABOLISM	5.49695e-23	2.6935e-21	1.2379	-0.363567	-8.21511	189	NFE2, LRP10, MAP2K3, ATP6V0A1, NARF, MPP1, SEC14L1, BSG, SMOX, GATA1, HBQ1, DCAF11, MARCHF2, GYPC, PDZK1IP1, KEL, SLC6A8, TAL1, DMTN, TNS1, MARCHF8, EPOR, SLC25A37, FBXO7, ACKR1, PGLS, SDCBP, ADIPOR1, OSBP2, ANK1, RNF123, BLVRB, SLC22A4, TRIM58, MYL4, ALAS2, HDGF, FN3K, ADD1, MKRN1, KLF1, CTSB, TMCC2, CTSE, LAMP2, SLC66A2, SPTB, EPB42, SLC4A1, SELENBP1, BCAM, RBM38, PIGQ, SLC6A9, CCND3, GDE1, E2F…	Transcriptome correlation
HLCS	HALLMARK_INFLAMMATORY_RESPONSE	5.64256e-23	2.76485e-21	1.2379	-0.396376	-8.36823	160	FPR1, PLAUR, RHOG, CD14, IFNGR2, CSF3R, FFAR2, C5AR1, PTAFR, IL1B, AQP9, BEST1, TNFRSF1B, SELL, ADM, TLR2, LYN, CD82, ICAM1, TIMP1, GNA15, MEFV, PROK2, SCN1B, PSEN1, IRF1, NAMPT, TAPBP, SCARF1, IRF7, SLC31A2, MXD1, RAF1, IFITM1, IL1R1, NFKBIA, OSM, TLR1, NLRP3, ITGA5, CD55, RNF144B, IFNAR1, CDKN1A, CLEC5A, CSF1, TNFAIP6, SPHK1, ITGB3, PTPRE, CCRL2, TNFRSF9, GP1BA, KCNJ2, C3AR1, NOD2, KIF1B, MARCO…	Transcriptome correlation
LSS	HALLMARK_INFLAMMATORY_RESPONSE	6.66185e-23	3.26431e-21	1.2379	-0.395413	-7.88047	160	IFNGR2, FPR1, CSF3R, AQP9, PLAUR, FFAR2, C5AR1, PROK2, TLR2, LYN, NAMPT, IL1B, MXD1, ADM, MEFV, SELL, PTAFR, CD14, TLR1, IL1R1, RHOG, PSEN1, RAF1, ICAM1, CD82, OSM, BEST1, SCARF1, TNFRSF1B, SLC31A2, TNFSF10, KCNJ2, RNF144B, IFNAR1, CD55, NLRP3, GNA15, PTPRE, TNFAIP6, NMI, TIMP1, SCN1B, ABCA1, NFKBIA, IL18RAP, IL4R, CLEC5A, TAPBP, IFITM1, CXCL6, IRF1, KIF1B, HIF1A, NOD2, CSF1, TNFRSF9, IRF7, ITGA5…	Transcriptome correlation
GATD3B	HALLMARK_MYC_TARGETS_V1	1.69115e-22	4.14333e-21	1.2295	0.350358	7.94086	199	NCBP1, MRPS18B, SERBP1, STARD7, PWP1, POLE3, SET, TOMM70, TARDBP, PSMD14, XPOT, PCNA, HNRNPR, IARS1, EIF2S1, CTPS1, GLO1, BUB3, ILF2, SRSF2, DDX18, UBA2, SNRPD3, SYNCRIP, YWHAQ, DHX15, EIF3J, MCM7, DDX21, SRSF1, RANBP1, TRA2B, CCT4, G3BP1, PRPS2, RAN, ORC2, C1QBP, SNRPA1, NDUFAB1, EPRS1, ABCE1, HDAC2, RRM1, HNRNPA1, NCBP2, MCM4, SRSF3, HNRNPA3, CUL1, LSM2, RSL1D1, CCT2, EXOSC7, RFC4, APEX1, MRPL9…	Transcriptome correlation
UBASH3A	HALLMARK_MYC_TARGETS_V1	2.54407e-22	4.15531e-21	1.22105	0.35083	7.91455	199	IARS1, CDK4, G3BP1, CAD, CCT4, IMPDH2, MRPS18B, MRPL9, EIF3D, RRM1, NOP56, PWP1, RNPS1, POLD2, MYC, TARDBP, PABPC4, CTPS1, CCT3, CCT7, MCM7, ILF2, SNRPD3, TCP1, RRP9, NHP2, FBL, RPL18, NOLC1, RACK1, APEX1, TOMM70, MCM6, HNRNPA1, YWHAQ, POLE3, DDX18, C1QBP, SF3B3, GOT2, CSTF2, SET, RSL1D1, EPRS1, HSP90AB1, BUB3, HSPD1, SRM, HNRNPR, PABPC1, NPM1, RPS2, SNRPA, RANBP1, RPL14, XPOT, LSM2, SNRPA1, SERB…	Transcriptome correlation
SON	HALLMARK_HEME_METABOLISM	8.56056e-23	4.19467e-21	1.2379	-0.363842	-8.38484	189	PGLS, NFE2, HBQ1, SLC66A2, MARCHF2, MAP2K3, BLVRB, GATA1, BSG, NARF, GYPC, MPP1, PDZK1IP1, SLC25A37, HAGH, MYL4, ACKR1, KEL, SMOX, SLC6A8, AHSP, GYPB, HDGF, KLF1, ALAS2, CCND3, DMTN, TAL1, LRP10, SELENBP1, RHCE, ADIPOR1, HEBP1, HBD, EPOR, RBM38, FBXO7, TNS1, CTSB, BCAM, SLC4A1, TMCC2, EPB42, TSPO2, ICAM4, HBB, HMBS, OSBP2, GLRX5, TSPAN5, PIGQ, CIR1, PPP2R5B, CTSE, SLC6A9, SPTB, MKRN1, TRIM58, TRI…	Transcriptome correlation
RBM11	HALLMARK_HEME_METABOLISM	8.70689e-23	4.26637e-21	1.2379	-0.36004	-7.90839	189	MAP2K3, NFE2, ATP6V0A1, ADD1, SEC14L1, MPP1, LRP10, CTSB, BSG, HDGF, DCAF11, GDE1, MARCHF2, SMOX, RNF123, SLC6A8, MARCHF8, HBQ1, TNS1, GATA1, SPTB, DMTN, MKRN1, FBXO7, EPOR, PGLS, KEL, EIF2AK1, CCND3, TAL1, ARHGEF12, ADIPOR1, E2F2, GYPC, BCAM, ANK1, TRIM58, FN3K, BLVRB, RAD23A, PPP2R5B, UCP2, FOXO3, SLC10A3, NARF, C3, TMCC2, SLC4A1, ACKR1, PDZK1IP1, MYL4, SELENBP1, MARK3, OSBP2, HAGH, KLF1, RBM38…	Transcriptome correlation
RRP1	HALLMARK_TNFA_SIGNALING_VIA_NFKB	3.51724e-22	4.30861e-21	1.22105	-0.367623	-7.97572	179	NAMPT, MXD1, IFNGR2, NFIL3, TLR2, PTPRE, DENND5A, CXCL1, B4GALT5, TRIB1, JUNB, SOD2, BCL6, IL1B, ETS2, CEBPB, TNFAIP2, FOSL2, MCL1, CFLAR, ZFP36, PFKFB3, SLC2A3, NFE2L2, MARCKS, DUSP1, DRAM1, SAT1, SOCS3, RNF19B, PNRC1, F2RL1, FOS, PLAUR, PTGS2, ICAM1, CEBPD, IFIT2, PPP1R15A, KDM6B, SNN, BCL3, KLF6, JAG1, IRS2, ABCA1, TNFAIP6, NINJ1, PLAU, TNFRSF9, LITAF, SGK1, CXCL6, PLEK, RHOB, PDE4B, IRF1, SLC…	Transcriptome correlation
C21orf58	HALLMARK_E2F_TARGETS	2.66171e-22	4.34746e-21	1.22105	0.350214	7.93966	196	GINS4, MCM6, CDC25B, KIF22, HMGA1, POLE, SPAG5, RACGAP1, POLD1, STMN1, MCM4, TCF19, UNG, CBX5, MCM7, DNMT1, ILF3, GINS3, CDK4, PAICS, TBRG4, CNOT9, CTPS1, TUBG1, NOP56, RBBP7, MCM2, EZH2, TUBB, LIG1, TIMELESS, POLD2, MCM3, PRIM2, WEE1, MLH1, KPNA2, H2AX, WDR90, RFC1, DDX39A, CIT, NUP205, SSRP1, DCTPP1, PA2G4, GINS1, SUV39H1, SPC24, PLK1, PCNA, PMS2, PRPS1, RPA1, NOLC1, SHMT1, TP53, UBR7, ZW10, CS…	Transcriptome correlation
CBR3	HALLMARK_MYC_TARGETS_V1	3.57635e-22	4.38103e-21	1.22105	0.345427	7.98283	199	NPM1, FBL, RPS3, RPS6, RPL14, RPL22, RPS5, RAN, RPS2, RSL1D1, RPL6, C1QBP, NAP1L1, RPLP0, RACK1, LSM7, HNRNPA1, SNRPD2, RPL18, EEF1B2, PPIA, SNRPD3, PHB2, MRPL9, GNL3, HSPE1, SSBP1, DUT, MAD2L1, APEX1, CLNS1A, CCT2, SNRPD1, RPS10, SNRPA1, CCT4, NCBP2, BUB3, RFC4, UBA2, ILF2, EXOSC7, EIF3D, EIF2S2, RPL34, RANBP1, ERH, HDDC2, MYC, NHP2, HSPD1, TOMM70, TRA2B, SRSF7, SSB, NDUFAB1, POLE3, ABCE1, TXNL4…	Transcriptome correlation
SUMO3	HALLMARK_HEME_METABOLISM	2.69112e-22	4.3955e-21	1.22105	-0.358062	-7.81511	189	LRP10, NFE2, SEC14L1, LAMP2, SDCBP, SLC22A4, PICALM, NARF, ATP6V0A1, FOXO3, MAP2K3, MBOAT2, SLC25A37, NCOA4, GDE1, MPP1, MARCHF8, CIR1, EPOR, BSG, RNF123, MKRN1, SPTB, MARK3, FOXJ2, ADIPOR1, TNS1, TRIM58, LPIN2, BMP2K, SLC6A8, OSBP2, EPB41, ALAS2, SLC4A1, ANK1, ADD1, KEL, SMOX, ACKR1, BACH1, TAL1, DMTN, SELENBP1, EPB42, XK, SLC6A9, GATA1, FBXO7, CTSE, KLF1, PDZK1IP1, GYPB, GYPC, BCAM, SPTA1, TOP1…	Transcriptome correlation
PIGP	HALLMARK_MYC_TARGETS_V1	2.54407e-22	6.23297e-21	1.22105	0.350999	8.12118	199	NPM1, HNRNPA1, RAN, C1QBP, TRA2B, CCT4, SNRPD3, RSL1D1, BUB3, UBA2, NCBP2, PSMD14, PPIA, NAP1L1, CCT2, GLO1, CLNS1A, SNRPA1, SRSF3, EIF3J, NDUFAB1, EIF2S2, ILF2, FBL, RANBP1, POLE3, HPRT1, MAD2L1, PWP1, SET, RFC4, GNL3, EIF2S1, LSM7, SNRPD1, MRPL9, RPL22, SSBP1, SRSF7, RPS6, TOMM70, EIF4E, SSB, RPL6, RPS3, RPLP0, PHB2, ABCE1, DUT, SNRPB2, PSMA1, RPS2, HSPE1, HSPD1, APEX1, EEF1B2, TXNL4A, PTGES3, …	Transcriptome correlation
ATP5PF	HALLMARK_MYC_TARGETS_V1	1.51469e-22	7.42199e-21	1.2295	0.351595	8.01327	199	ERH, SNRPD2, SNRPG, HSPE1, RPL6, RPL34, EEF1B2, SNRPD1, COPS5, PSMA2, PSMA4, SNRPB2, PPIA, HDDC2, LSM7, PSMA6, RAN, RPS10, CBX3, RPS6, SSB, GNL3, CCT2, PSMC6, CLNS1A, EIF2S2, NME1, RPS3, NPM1, RPL22, VBP1, H2AZ1, NDUFAB1, PRDX4, PSMD14, SSBP1, PSMA7, UBE2E1, AP3S1, EIF4E, RPLP0, MAD2L1, TXNL4A, SRSF3, SRSF7, VDAC3, HPRT1, TRA2B, FBL, CNBP, DUT, ACP1, HNRNPA1, PSMA1, EIF3J, COX5A, C1QBP, RFC4, EIF…	Transcriptome correlation
YBEY	HALLMARK_INTERFERON_GAMMA_RESPONSE	1.51469e-22	7.42199e-21	1.2295	-0.360715	-8.16091	191	ADAR, STAT3, ZNFX1, IRF2, SOD2, LCP2, MYD88, TRIM21, TRAFD1, MX2, CSF2RB, IRF1, ICAM1, FPR1, SECTM1, TAPBP, TXNIP, HELZ2, PTPN6, MVP, SP110, TNFAIP2, RBCK1, HIF1A, IFIT2, OGFR, TAP1, NAMPT, WARS1, BATF2, GBP6, IFITM2, LATS2, NFKBIA, NFKB1, TRIM25, IRF9, EIF4E3, SERPING1, IFIT3, PLSCR1, SOCS3, ST8SIA4, PELI1, PARP14, FCGR1A, UBE2L6, RIPK1, DDX58, CASP4, PDE4B, STAT1, MX1, HLA-A, IFITM3, CDKN1A, PM…	Transcriptome correlation
GABPA	HALLMARK_HEME_METABOLISM	1.5441e-22	7.5661e-21	1.2295	-0.360804	-8.08421	189	MAP2K3, NFE2, MPP1, BSG, LRP10, SMOX, DCAF11, HDGF, CTSB, MARCHF2, ATP6V0A1, PGLS, GATA1, SLC6A8, HBQ1, DMTN, ADD1, KEL, TNS1, GYPC, FBXO7, CCND3, MARCHF8, PDZK1IP1, FN3K, TAL1, ANK1, MKRN1, RAD23A, BLVRB, SEC14L1, RNF123, EIF2AK1, ADIPOR1, ACKR1, TRIM58, EPOR, SPTB, SLC66A2, BCAM, OSBP2, MYL4, RBM38, KLF1, SLC4A1, E2F2, UCP2, TMCC2, ALAS2, HAGH, SLC10A3, SELENBP1, SLC6A9, EPB42, NARF, PIGQ, GYPB…	Transcriptome correlation
USP16	HALLMARK_HEME_METABOLISM	1.74998e-22	8.57488e-21	1.2295	-0.369748	-8.31372	189	MAP2K3, NFE2, LRP10, ATP6V0A1, SEC14L1, MPP1, SMOX, DCAF11, CTSB, BSG, MARCHF2, ADD1, HDGF, GATA1, PGLS, MARCHF8, RNF123, SLC6A8, TNS1, KEL, HBQ1, DMTN, CCND3, TAL1, EPOR, FBXO7, GYPC, PDZK1IP1, MKRN1, ADIPOR1, FN3K, ANK1, ACKR1, NARF, SDCBP, BLVRB, GDE1, TRIM58, TMCC2, EIF2AK1, SPTB, OSBP2, FOXJ2, BCAM, SLC66A2, MYL4, KLF1, SLC10A3, SLC4A1, C3, UCP2, E2F2, RBM38, SELENBP1, RAD23A, EPB42, ALAS2, …	Transcriptome correlation
YBEY	HALLMARK_TNFA_SIGNALING_VIA_NFKB	4.10836e-22	1.00655e-20	1.22105	-0.363451	-7.90657	179	DENND5A, RNF19B, TRIB1, KDM6B, SOD2, PLAUR, IRF1, ZFP36, LITAF, MXD1, B4GALT5, MARCKS, ICAM1, NFIL3, BCL3, PLEK, NFE2L2, FOSL2, ETS2, TLR2, SLC2A3, STAT5A, IL1B, IFNGR2, SNN, PTPRE, PFKFB3, PPP1R15A, CEBPB, TNFAIP2, NINJ1, IFIT2, TAP1, NAMPT, F2RL1, CFLAR, NFKB2, JUNB, PNRC1, NFKBIA, FOS, MCL1, SQSTM1, NFKB1, RELB, CEBPD, CXCL1, IRS2, TNIP1, DUSP1, SGK1, EHD1, B4GALT1, BCL6, IER2, CSF1, SOCS3, RH…	Transcriptome correlation
EVA1C	HALLMARK_INTERFERON_GAMMA_RESPONSE	7.18802e-22	1.17404e-20	1.21254	-0.354934	-7.97675	191	HIF1A, CSF2RB, IRF2, SOD2, PLSCR1, NAMPT, PDE4B, SP110, IFIT2, PELI1, ST8SIA4, MYD88, FGL2, TRIM25, ADAR, IL4R, MX2, NFKBIA, TNFAIP6, TNFSF10, IFNAR2, EIF4E3, TNFAIP2, EIF2AK2, LATS2, TRAFD1, FPR1, STAT3, DDX58, TRIM21, IFIT3, ICAM1, JAK2, IFITM2, CASP4, SECTM1, SOCS3, PTGS2, PARP14, IFIH1, IRF1, TDRD7, P2RY14, CD274, IFIT1, HELZ2, LCP2, NMI, FCGR1A, ZNFX1, PLA2G4A, NFKB1, BATF2, CMPK2, CD40, NCO…	Transcriptome correlation
RWDD2B	HALLMARK_HEME_METABOLISM	4.8177e-22	1.18034e-20	1.21254	-0.354699	-7.6817	189	LAMP2, LRP10, SDCBP, NFE2, ATP6V0A1, SEC14L1, PICALM, SLC22A4, NARF, MAP2K3, MBOAT2, GDE1, SLC25A37, FOXO3, NCOA4, MPP1, EPOR, ADIPOR1, BACH1, CIR1, CAT, MKRN1, MARCHF8, BSG, CTSB, HTATIP2, TNS1, HBQ1, XK, ALAS2, SLC6A8, GATA1, TRIM58, SPTB, LMO2, CTSE, KEL, SLC4A1, SLC66A2, DMTN, BMP2K, RNF123, PDZK1IP1, LPIN2, ACKR1, MXI1, GYPC, TAL1, SELENBP1, OSBP2, TSPO2, BLVRB, EPB42, C3, MARCHF2, FBXO7, SP…	Transcriptome correlation
PIGP	HALLMARK_INFLAMMATORY_RESPONSE	7.90086e-22	1.29047e-20	1.21254	-0.387562	-7.74715	160	FPR1, C5AR1, TNFRSF1B, LYN, PTAFR, RHOG, ICAM1, PLAUR, CSF3R, AQP9, CD14, PSEN1, MEFV, IRF1, ITGA5, TLR2, CD82, IL1B, SELL, IFNGR2, FFAR2, TAPBP, BEST1, LCP2, IL1R1, GNA15, ADM, RAF1, SCN1B, TIMP1, SCARF1, PROK2, MXD1, KIF1B, NFKBIA, TLR1, NLRP3, NAMPT, GP1BA, PIK3R5, TNFRSF9, PTPRE, SEMA4D, IFNAR1, ITGB3, CDKN1A, RNF144B, RELA, SERPINE1, CSF1, NFKB1, OSM, CLEC5A, CCRL2, SLC31A2, FZD5, CD55, IRF7…	Transcriptome correlation
FAM207A	HALLMARK_TNFA_SIGNALING_VIA_NFKB	1.08711e-21	1.33171e-20	1.20398	-0.36557	-8.02868	179	MXD1, DENND5A, NAMPT, SOD2, TLR2, PTPRE, NFIL3, TRIB1, ETS2, B4GALT5, NFE2L2, FOSL2, PNRC1, MCL1, IFNGR2, RNF19B, TNFAIP2, KDM6B, IRS2, MARCKS, IL1B, F2RL1, ZFP36, CFLAR, SLC2A3, CXCL1, BCL6, PFKFB3, JUNB, ICAM1, CEBPB, DUSP1, SGK1, LITAF, FOS, SNN, PTGS2, PLEK, KLF6, PPP1R15A, PLAUR, SOCS3, BCL3, IFIT2, TNFRSF9, ABCA1, NINJ1, JAG1, CEBPD, PDE4B, IRF1, DRAM1, MAP2K3, CXCL6, NFKBIA, PLAU, RHOB, SA…	Transcriptome correlation
C21orf58	HALLMARK_TNFA_SIGNALING_VIA_NFKB	1.30143e-21	1.59425e-20	1.20398	-0.362078	-7.81308	179	JUNB, NAMPT, SAT1, DUSP1, CXCL1, TLR2, CEBPB, NFIL3, MXD1, IFNGR2, PTPRE, CEBPD, PLAUR, SOD2, DENND5A, IL1B, ZFP36, MARCKS, ETS2, PPP1R15A, FOS, TRIB1, ICAM1, SOCS3, BCL6, SLC2A3, FOSL2, TNFAIP2, PFKFB3, RNF19B, MCL1, NFE2L2, F2RL1, DRAM1, BCL3, IFIT2, NFKBIA, NINJ1, B4GALT5, IRS2, CFLAR, CXCL6, SGK1, IRF1, KDM6B, IER3, GADD45B, PTGS2, SNN, G0S2, LITAF, IER2, PNRC1, JAG1, TNFAIP6, BCL2A1, RHOB, A…	Transcriptome correlation
PRDM15	HALLMARK_INFLAMMATORY_RESPONSE	7.06921e-22	1.73196e-20	1.21254	-0.389157	-8.0333	160	FPR1, RHOG, CD14, C5AR1, PLAUR, TNFRSF1B, BEST1, TIMP1, PTAFR, ICAM1, IL1B, LYN, AQP9, GNA15, CD82, FFAR2, CSF3R, IFNGR2, SELL, TLR2, SCN1B, TAPBP, ADM, IRF1, PSEN1, MEFV, ITGA5, PROK2, NFKBIA, SCARF1, ITGB3, NAMPT, GP1BA, CDKN1A, NLRP3, IL1R1, IFITM1, CCRL2, OSM, RAF1, SLC31A2, MXD1, TLR1, RELA, IRF7, ICAM4, ADRM1, RNF144B, EMP3, CLEC5A, TNFRSF9, LCP2, FZD5, C3AR1, IFNAR1, SERPINE1, CD55, SPHK1,…	Transcriptome correlation
KCNJ15	HALLMARK_INFLAMMATORY_RESPONSE	1.46858e-21	1.79901e-20	1.20398	0.384678	7.70553	160	AQP9, PROK2, ADM, FFAR2, IL1B, IFNGR2, CSF3R, NAMPT, MXD1, TLR1, SCARF1, PLAUR, LYN, FPR1, IFNAR1, OSM, TLR2, MEFV, ICAM1, C5AR1, IL1R1, KIF1B, RAF1, PTPRE, SELL, PSEN1, KCNJ2, IRF1, CD55, CD82, LCP2, IL4R, PTAFR, TNFRSF1B, IL18RAP, TNFRSF9, TNFAIP6, RHOG, TAPBP, PIK3R5, RNF144B, CD14, IFITM1, NFKBIA, BEST1, TNFSF10, CLEC5A, IRF7, KLF6, HIF1A, ITGA5, NMI, NLRP3, SLC31A2, EIF2AK2, PDE4B, SCN1B, TI…	Transcriptome correlation
IFNGR2	HALLMARK_TNFA_SIGNALING_VIA_NFKB	9.9206e-22	2.08667e-20	1.20398	0.365846	7.78204	178	NFIL3, JUNB, NAMPT, CEBPB, TLR2, PLAUR, DENND5A, MXD1, ETS2, ZFP36, SLC2A3, IL1B, CXCL1, TRIB1, MARCKS, CEBPD, BCL3, RNF19B, SOD2, PPP1R15A, PTPRE, DUSP1, KDM6B, NINJ1, PFKFB3, BCL6, ICAM1, TNFAIP2, FOSL2, FOS, SOCS3, SNN, LITAF, CFLAR, B4GALT5, NFE2L2, MCL1, PNRC1, TNFRSF9, F2RL1, SGK1, RHOB, IRF1, NFKBIA, PLAU, PLEK, SAT1, IRS2, IFIT2, DRAM1, MAP2K3, PTGS2, RELB, GADD45B, IER2, G0S2, TNIP1, TNF…	Transcriptome correlation
IFNGR2	HALLMARK_INFLAMMATORY_RESPONSE	1.27755e-21	2.08667e-20	1.20398	0.386217	7.69259	159	AQP9, CSF3R, NAMPT, TLR2, PLAUR, MXD1, TLR1, FPR1, PROK2, C5AR1, IL1B, RAF1, FFAR2, MEFV, LYN, SCARF1, ADM, PTPRE, IL1R1, PSEN1, ICAM1, IFNAR1, OSM, PTAFR, CD82, TNFRSF1B, SELL, RNF144B, KCNJ2, KIF1B, TNFRSF9, RHOG, CD55, IRF1, BEST1, NFKBIA, SLC31A2, CD14, PIK3R5, IL18RAP, NLRP3, CLEC5A, TNFSF10, LCP2, TNFAIP6, IL4R, ITGA5, TIMP1, CXCL6, ABCA1, HIF1A, GNA15, KLF6, IFITM1, CSF1, SCN1B, IRF7, NOD2…	Transcriptome correlation
NRIP1	HALLMARK_HEME_METABOLISM	4.40392e-22	2.15792e-20	1.21254	-0.357403	-7.97326	189	MAP2K3, NFE2, BSG, LRP10, MPP1, NARF, MARCHF2, PGLS, HBQ1, SMOX, SLC6A8, HDGF, GATA1, EPOR, ATP6V0A1, DMTN, KEL, TNS1, SEC14L1, GYPC, SLC66A2, PDZK1IP1, ACKR1, SPTB, FBXO7, MARCHF8, MKRN1, BLVRB, RBM38, CCND3, BCAM, TAL1, SELENBP1, RNF123, KLF1, ADIPOR1, GYPB, CTSB, TRIM58, ALAS2, SLC4A1, OSBP2, FN3K, HAGH, ANK1, DCAF11, RAD23A, TMCC2, EIF2AK1, ADD1, SLC25A37, EPB42, SLC10A3, E2F2, MYL4, PRDX2, S…	Transcriptome correlation
TTC3	HALLMARK_INFLAMMATORY_RESPONSE	4.58125e-22	2.24481e-20	1.21254	-0.391921	-8.07354	160	FPR1, PLAUR, RHOG, CSF3R, FFAR2, BEST1, IFNGR2, CD14, IL1B, TNFRSF1B, ICAM1, AQP9, TLR2, C5AR1, ADM, GNA15, TIMP1, PTAFR, SCARF1, MEFV, OSM, CD82, IFITM1, PROK2, LYN, IRF7, IRF1, NAMPT, SCN1B, SELL, SLC31A2, MXD1, SPHK1, PSEN1, TLR1, RAF1, CCRL2, TAPBP, IL1R1, NFKBIA, RNF144B, TNFAIP6, CLEC5A, KCNJ2, NLRP3, PTPRE, CDKN1A, CD55, TNFRSF9, ITGA5, C3AR1, NOD2, IL18RAP, ICAM4, NMI, MARCO, IL18, TNFSF1…	Transcriptome correlation
URB1	HALLMARK_INFLAMMATORY_RESPONSE	1.03958e-21	2.54698e-20	1.20398	-0.385999	-8.10882	160	FPR1, RHOG, PLAUR, FFAR2, IFNGR2, CSF3R, IL1B, BEST1, TLR2, AQP9, ADM, ICAM1, C5AR1, CD14, TNFRSF1B, PTAFR, PROK2, NAMPT, TIMP1, OSM, SCARF1, CD82, GNA15, IFITM1, LYN, MEFV, SCN1B, SELL, RAF1, TLR1, IRF1, MXD1, IRF7, SLC31A2, RNF144B, IL1R1, TAPBP, SPHK1, TNFAIP6, NFKBIA, PSEN1, CCRL2, KCNJ2, CXCL6, ICAM4, PTPRE, TNFSF10, NMI, CLEC5A, IL18RAP, C3AR1, NLRP3, ITGA5, CD55, NOD2, IL18, FZD5, TNFRSF9,…	Transcriptome correlation
RWDD2B	HALLMARK_INFLAMMATORY_RESPONSE	1.65961e-21	2.7107e-20	1.20398	-0.378382	-7.63785	160	FPR1, CSF3R, AQP9, C5AR1, TLR2, PTAFR, LYN, PLAUR, MEFV, FFAR2, IFNGR2, ICAM1, PSEN1, TNFRSF1B, IL1B, SELL, RHOG, IL1R1, CD82, MXD1, RAF1, CD14, PROK2, ADM, TLR1, NAMPT, SCARF1, ITGA5, IRF1, PTPRE, BEST1, KIF1B, RNF144B, TAPBP, IFNAR1, LCP2, GNA15, SCN1B, NFKBIA, TIMP1, OSM, CD55, SLC31A2, TNFRSF9, KCNJ2, CSF1, PIK3R5, SEMA4D, NLRP3, CLEC5A, IRF7, HIF1A, FZD5, ABCA1, NOD2, IL18RAP, TNFAIP6, IFITM…	Transcriptome correlation
MX2	HALLMARK_MYC_TARGETS_V1	3.52759e-21	3.45704e-20	1.18665	-0.337657	-7.726	199	RPS3, FBL, SNRPD3, PPIA, RPL6, TXNL4A, RPS6, ACP1, RPLP0, PHB2, RAN, RPS5, RPS2, C1QBP, RACK1, RPS10, EEF1B2, SNRPD2, NPM1, RANBP1, RSL1D1, MRPL9, GLO1, APEX1, HNRNPA1, RPL14, ILF2, VDAC3, HDDC2, BUB3, LSM7, POLE3, NDUFAB1, PHB, CLNS1A, RPL22, CCT2, PSMD14, SSBP1, RPL18, EIF3D, SNRPA1, COX5A, NAP1L1, SET, TRA2B, CCT4, EIF3J, GNL3, PSMA7, HSPE1, PWP1, SRSF3, RFC4, ERH, RPL34, SNRPD1, EXOSC7, EIF4E…	Transcriptome correlation
NDUFV3	HALLMARK_INTERFERON_GAMMA_RESPONSE	1.46858e-21	3.59802e-20	1.20398	-0.352301	-7.90876	191	NAMPT, SOD2, CSF2RB, FPR1, CASP4, TNFAIP6, ST8SIA4, IFITM2, SOCS3, ICAM1, PELI1, IFIT2, IRF1, TRIM25, STAT3, SECTM1, IRF2, MYD88, MX2, EIF4E3, TNFSF10, PLSCR1, NMI, ADAR, HIF1A, MVP, TRIM21, PDE4B, FCGR1A, TNFAIP2, NFKBIA, PTGS2, CD274, SP110, TAPBP, IFIT3, TRAFD1, GBP6, IL4R, LCP2, FAS, LATS2, SELP, ZNFX1, TAP1, CASP1, IRF9, SERPING1, IRF7, TXNIP, HELZ2, P2RY14, IFITM3, DDX58, PTPN6, BATF2, ISG2…	Transcriptome correlation
HSPA13	HALLMARK_HEME_METABOLISM	7.42563e-22	3.63856e-20	1.21254	-0.359782	-7.89609	189	MAP2K3, NFE2, LRP10, ATP6V0A1, MPP1, BSG, ADD1, SEC14L1, DCAF11, PGLS, CTSB, SMOX, HDGF, MARCHF2, SLC6A8, GATA1, CCND3, HBQ1, TNS1, FBXO7, MARCHF8, DMTN, FN3K, KEL, GYPC, EPOR, MKRN1, PDZK1IP1, ANK1, RAD23A, UCP2, RNF123, EIF2AK1, TAL1, TRIM58, ADIPOR1, BLVRB, ACKR1, NARF, SPTB, SLC66A2, OSBP2, RBM38, BCAM, MYL4, TMCC2, SLC4A1, E2F2, ALAS2, SLC10A3, KLF1, HAGH, GDE1, FOXJ2, SELENBP1, SLC6A9, GYPB…	Transcriptome correlation
KCNJ15	HALLMARK_HEME_METABOLISM	3.86355e-21	3.78627e-20	1.18665	0.349518	7.67537	189	SLC22A4, LRP10, PICALM, SDCBP, LAMP2, MBOAT2, NARF, NFE2, SEC14L1, BACH1, CIR1, GDE1, ATP6V0A1, SLC25A37, HTATIP2, FOXO3, MAP2K3, BMP2K, MPP1, NCOA4, LPIN2, SLC7A11, CAT, LMO2, BTG2, EPOR, SYNJ1, ALAS2, CTSE, XK, BNIP3L, TOP1, ADIPOR1, CA1, BSG, MARCHF8, MKRN1, ACKR1, USP15, SELENBP1, SPTB, TSPO2, TNS1, RHD, PDZK1IP1, SLC4A1, BCAM, HBD, GYPB, TRIM58, CTSB, MARK3, KDM7A, CA2, EPB42, KEL, SNCA, RNF…	Transcriptome correlation
NDUFV3	HALLMARK_INFLAMMATORY_RESPONSE	3.04765e-21	3.79217e-20	1.19534	-0.380945	-7.95082	160	NAMPT, MXD1, AQP9, ADM, FFAR2, LYN, PROK2, TLR1, IL1B, CSF3R, FPR1, RAF1, TNFAIP6, OSM, IL1R1, PLAUR, C5AR1, IFNGR2, SELL, ICAM1, KCNJ2, TLR2, SCARF1, PTPRE, IRF1, RNF144B, PTAFR, MEFV, CD55, TNFSF10, KLF6, NMI, HIF1A, PDE4B, IFNAR1, KIF1B, IL18RAP, CXCL6, NFKBIA, IFITM1, TAPBP, CD82, ABCA1, SLC31A2, PSEN1, BEST1, IL4R, LCP2, RHOG, TNFRSF1B, GNAI3, IL18R1, CD14, IRF7, SCN1B, CSF1, SEMA4D, CLEC5A,…	Transcriptome correlation
NDUFV3	HALLMARK_HEME_METABOLISM	3.09565e-21	3.79217e-20	1.19534	-0.349545	-7.81905	189	MBOAT2, SLC22A4, SDCBP, LAMP2, PICALM, LRP10, BACH1, CIR1, NARF, SLC25A37, NFE2, HTATIP2, SEC14L1, FOXO3, NCOA4, BMP2K, SLC7A11, GDE1, MAP2K3, BNIP3L, MPP1, ATP6V0A1, CTSE, LPIN2, USP15, ADIPOR1, SNCA, ALAS2, MKRN1, CA1, XK, YPEL5, AHSP, ACKR1, CAT, HBB, TRIM58, TSPO2, BTG2, HBD, SPTB, BPGM, HBQ1, SLC4A1, GYPB, MYL4, TNS1, SELENBP1, EPOR, PDZK1IP1, MXI1, RHCE, LMO2, OSBP2, MARCHF8, SPTA1, TOP1, K…	Transcriptome correlation
FAM207A	HALLMARK_INFLAMMATORY_RESPONSE	4.15151e-21	4.06848e-20	1.18665	-0.374947	-7.77654	160	MXD1, TLR1, LYN, AQP9, NAMPT, IL1R1, TLR2, PTPRE, RAF1, MEFV, CSF3R, C5AR1, RNF144B, IFNGR2, PSEN1, IFNAR1, KIF1B, IL1B, PTAFR, FPR1, PROK2, KCNJ2, HIF1A, FFAR2, ICAM1, LCP2, SCARF1, KLF6, PLAUR, ADM, TNFRSF9, ABCA1, TNFRSF1B, SELL, SLC31A2, CD82, PIK3R5, PDE4B, GNAI3, CD55, IRF1, OSM, CXCL6, NFKBIA, TNFSF10, NLRP3, IL18RAP, CLEC5A, ITGA5, TNFAIP6, NOD2, CD14, FZD5, SEMA4D, RHOG, BEST1, CSF1, CCR…	Transcriptome correlation
SOD1	HALLMARK_INFLAMMATORY_RESPONSE	3.33562e-21	4.08613e-20	1.19534	-0.376659	-7.58859	160	LYN, PSEN1, MEFV, AQP9, C5AR1, PTAFR, ICAM1, TNFRSF1B, FPR1, CSF3R, TLR2, PLAUR, LCP2, IRF1, IFNGR2, KIF1B, MXD1, PIK3R5, IL1B, IL1R1, PTPRE, ITGA5, TLR1, RHOG, CD82, IFNAR1, SELL, RAF1, CD14, FFAR2, HIF1A, SCARF1, RNF144B, NLRP3, NFKBIA, NAMPT, TAPBP, GNA15, BEST1, TNFRSF9, ADM, SEMA4D, PROK2, NFKB1, SCN1B, CDKN1A, SLC31A1, SLC31A2, ABCA1, STAB1, TIMP1, GP1BA, CSF1, NOD2, CD55, OSM, ITGB3, RELA,…	Transcriptome correlation
RRP1B	HALLMARK_INFLAMMATORY_RESPONSE	8.4949e-22	4.1625e-20	1.20398	-0.381729	-7.97554	160	CSF3R, IFNGR2, FFAR2, FPR1, TLR2, OSM, AQP9, PLAUR, NAMPT, IL1B, PROK2, ADM, BEST1, SCARF1, MXD1, TLR1, SLC31A2, RAF1, KCNJ2, RHOG, C5AR1, IFITM1, IL1R1, ICAM1, MEFV, CXCL6, TNFSF10, PTAFR, RNF144B, PTPRE, CD14, IRF7, NMI, TNFAIP6, TNFRSF1B, IL18RAP, CD82, TIMP1, CD55, IL18, LYN, SCN1B, CLEC5A, TNFRSF9, GNA15, SELL, SPHK1, PSEN1, NOD2, IRF1, CCRL2, STAB1, OLR1, CXCL8, ICAM4, ABCA1, MARCO, NFKBIA,…	Transcriptome correlation
SOD1	HALLMARK_HEME_METABOLISM	4.48747e-21	4.39772e-20	1.18665	-0.343952	-7.54408	189	LAMP2, LRP10, PICALM, SEC14L1, SDCBP, ATP6V0A1, NFE2, GDE1, FOXO3, SLC22A4, NCOA4, MAP2K3, BACH1, MBOAT2, TOP1, LPIN2, BMP2K, NARF, FOXJ2, CTSB, MPP1, C3, MARCHF8, RNF123, ADIPOR1, EPOR, NFE2L1, DCAF11, SLC25A37, ADD1, CA2, CAT, XK, MKRN1, TAL1, CAST, KEL, TNS1, SMOX, EPB41, SLC7A11, CTSE, H1-0, GAPVD1, MARK3, MARCHF2, BSG, TRIM58, DMTN, SPTB, SLC6A8, SIDT2, SYNJ1, GATA1, ARHGEF12, FBXO7, BTG2, T…	Transcriptome correlation
PDE9A	HALLMARK_MYC_TARGETS_V1	3.76756e-21	4.61526e-20	1.18665	0.338585	7.68847	199	MYC, IMPDH2, MRPS18B, POLD2, NHP2, RPL18, CDK4, C1QBP, APEX1, RACK1, NOP56, PABPC1, RPS2, HSP90AB1, HSPD1, CCT3, EIF3D, CCT4, RSL1D1, LSM2, FBL, RPL14, SNRPD3, RRP9, G3BP1, SRM, CTPS1, HNRNPA1, NPM1, SERBP1, CAD, RPS5, PABPC4, MRPL9, CCT7, IARS1, TARDBP, ILF2, SET, TOMM70, NOLC1, MCM7, DDX18, NAP1L1, EXOSC7, UBA2, NOP16, POLE3, TCP1, RPL22, CDK2, RANBP1, RRM1, TRIM28, PRPS2, HNRNPD, PWP1, RNPS1, …	Transcriptome correlation
UBASH3A	HALLMARK_INTERFERON_GAMMA_RESPONSE	4.00753e-21	4.90922e-20	1.18665	-0.343726	-7.76904	191	MYD88, FPR1, NAMPT, CSF2RB, SECTM1, IFITM2, TNFAIP2, ICAM1, SOD2, PELI1, SOCS3, TRIM25, CASP4, LATS2, PLSCR1, MX2, TRIM21, ST8SIA4, FCGR1A, IRF1, TNFSF10, IRF2, STAT3, MVP, NFKBIA, IFIT2, TRAFD1, TNFAIP6, PTGS2, IRF5, IRF7, CD86, WARS1, NMI, IFIT3, FGL2, HIF1A, CASP1, OGFR, PTPN6, ADAR, IRF9, HELZ2, IFITM3, RBCK1, SP110, CDKN1A, BATF2, HLA-B, EIF4E3, SELP, PLA2G4A, SERPING1, IFI27, PSMB9, TXNIP, …	Transcriptome correlation
ITSN1	HALLMARK_INTERFERON_GAMMA_RESPONSE	2.06555e-21	5.06061e-20	1.19534	0.349691	7.76451	191	IRF5, SAMHD1, LATS2, CD86, WARS1, BPGM, PLA2G4A, HIF1A, CDKN1A, IFI27, RIPK2, ZNFX1, LAP3, IRF2, LCP2, MYD88, OAS3, MX2, STAT3, ADAR, TDRD7, NUP93, FGL2, TXNIP, OAS2, CMPK2, TRAFD1, MARCHF1, TRIM26, SP110, STAT2, STAT1, NFKB1, IFIH1, RIPK1, PARP14, IFIT2, JAK2, CSF2RB, HELZ2, MX1, PIM1, SELP, TOR1B, IDO1, IRF8, CD74, ICAM1, NFKBIA, DDX58, PLSCR1, TRIM21, HLA-DRB1, RNF213, EPSTI1, BATF2, IFIT3, DD…	Transcriptome correlation
CHAF1B	HALLMARK_HEME_METABOLISM	3.19163e-21	5.213e-20	1.19534	-0.350546	-7.79419	189	LAMP2, SLC22A4, NFE2, MBOAT2, SDCBP, SLC25A37, LRP10, PICALM, NCOA4, BNIP3L, GDE1, NARF, HTATIP2, EPOR, MAP2K3, ATP6V0A1, SEC14L1, FOXO3, BACH1, LMO2, MPP1, BMP2K, CIR1, ADIPOR1, XK, CTSE, CA1, SNCA, MXI1, BLVRB, SLC66A2, AHSP, OSBP2, HBQ1, BSG, TSPO2, GYPB, BTG2, TNS1, MKRN1, ALAS2, EPB42, SLC4A1, PDZK1IP1, GATA1, SELENBP1, TAL1, TRIM10, SLC7A11, ACKR1, USP15, MARCHF8, BPGM, CA2, CAT, MYL4, SPTA…	Transcriptome correlation
BACE2	HALLMARK_INFLAMMATORY_RESPONSE	1.07523e-21	5.2686e-20	1.20398	-0.384466	-8.05925	160	SCARF1, FFAR2, IFITM1, CSF3R, MEFV, TNFRSF1B, ICAM1, PLAUR, IL1B, FPR1, TLR2, STAB1, AQP9, CLEC5A, IL18RAP, CD14, KIF1B, KCNJ2, NMI, OSM, IRF1, TPBG, PSEN1, PIK3R5, IFNGR2, ADM, IL15RA, MARCO, TNFRSF9, PROK2, RHOG, IRF7, PTPRE, GNA15, TLR1, MSR1, TNFSF10, C5AR1, TIMP1, NOD2, MXD1, NAMPT, ITGA5, CMKLR1, SLC31A2, TAPBP, IL1R1, CXCL6, RAF1, RNF144B, OLR1, LYN, IL10, BST2, LCP2, IL18R1, PTAFR, CD55, …	Transcriptome correlation
COL6A1	HALLMARK_HEME_METABOLISM	5.45018e-21	5.34118e-20	1.18665	-0.34393	-7.58105	189	NFE2, PICALM, SDCBP, GDE1, LRP10, LAMP2, CTSB, SEC14L1, C3, ATP6V0A1, MPP1, LMO2, MAP2K3, TOP1, SLC22A4, FOXO3, NARF, HEBP1, CAT, BMP2K, SIDT2, ACKR1, BACH1, NCOA4, CA2, MKRN1, ICAM4, MBOAT2, TSPO2, TNS1, E2F2, SLC66A2, BLVRB, RHCE, CAST, MARK3, BSG, DCAF11, HBD, XK, PPP2R5B, SPTB, ALAS2, BLVRA, ADIPOR1, RNF123, MARCHF8, SLC25A37, HTATIP2, SMOX, MYL4, MARCHF2, FECH, GATA1, HDGF, DMTN, SLC6A8, SLC…	Transcriptome correlation
PSMG1	HALLMARK_MYC_TARGETS_V1	2.47173e-21	6.05574e-20	1.19534	0.341772	7.77605	199	RAN, CCT2, CLNS1A, PSMD14, TRA2B, SRSF3, EIF2S2, NPM1, NDUFAB1, BUB3, SRSF7, SNRPD1, HPRT1, GNL3, COPS5, PPIA, EIF3J, EIF2S1, SNRPA1, LSM7, MAD2L1, GLO1, SSB, C1QBP, SNRPB2, EIF4E, HNRNPA1, PSMA1, NCBP2, DUT, RPL6, CBX3, ERH, EEF1B2, RFC4, UBA2, SNRPD2, HSPE1, HDDC2, SRSF2, NAP1L1, UBE2E1, SNRPG, RANBP1, PRDX4, PSMA7, SSBP1, ABCE1, PSMA6, VDAC3, PSMA2, VBP1, RPS3, ILF2, PCNA, CCT4, PSMA4, RPS6, P…	Transcriptome correlation
UBE2G2	HALLMARK_TNFA_SIGNALING_VIA_NFKB	3.86355e-21	6.31046e-20	1.18665	-0.359144	-7.96497	179	RNF19B, MAP2K3, PLAUR, BCL3, NFIL3, ICAM1, LITAF, TNIP1, NINJ1, CEBPB, TRIB1, IL1B, KDM6B, PPP1R15A, RELB, CEBPD, JUNB, SLC2A3, IFNGR2, MARCKS, IER2, TLR2, SOD2, ZFP36, DUSP1, IRF1, DENND5A, SQSTM1, ETS2, EHD1, FOS, SNN, FOSL2, B4GALT5, CXCL1, PLEK, NFKB2, MXD1, PFKFB3, NAMPT, SOCS3, NFKBIA, PLAU, CCRL2, PNRC1, GADD45B, F2RL1, CDKN1A, STAT5A, TNFAIP2, SERPINE1, IRS2, PTPRE, NFE2L2, TNFRSF9, G0S2,…	Transcriptome correlation
ITSN1	HALLMARK_INFLAMMATORY_RESPONSE	3.86355e-21	6.31046e-20	1.18665	0.38083	7.65878	160	CYBB, ACVR1B, P2RY2, FZD5, NLRP3, SLC31A1, CCRL2, SGMS2, STAB1, ADGRE1, C3AR1, LYN, HIF1A, MARCO, KIF1B, PSEN1, CDKN1A, MSR1, RIPK2, RNF144B, GNA15, LCP2, SERPINE1, MEFV, PVR, NOD2, LPAR1, ADORA2B, MMP14, TLR2, PTGIR, AXL, CLEC5A, GP1BA, AHR, TNFRSF1B, PTPRE, NFKB1, OLR1, CD14, ICAM4, ITGB3, IL18, P2RX7, ICAM1, NFKBIA, HBEGF, CSF1, MXD1, GABBR1, IL15, EIF2AK2, CXCL9, CHST2, LAMP3, IL10, TLR1, CMK…	Transcriptome correlation
PKNOX1	HALLMARK_OXIDATIVE_PHOSPHORYLATION	1.30143e-21	6.377e-20	1.20398	-0.344229	-7.76206	199	ATP6V1F, COX6B1, GPX4, COX5B, ATP6V0C, COX8A, ATP5F1D, UQCRC1, ATP6V0E1, NDUFS7, IDH3G, BAX, ISCU, UQCR11, NDUFS8, HSD17B10, SURF1, NDUFA2, NDUFA3, NDUFS6, ATP5MC2, ATP6AP1, ETFB, ATP5F1E, CYB5R3, COX6A1, ATP5MF, TIMM13, SLC25A11, UQCR10, ATP5MC1, ATP5PD, NDUFB7, ECH1, GPI, ATP6V1E1, SLC25A6, CYC1, IDH3B, POLR2F, ACADVL, COX4I1, NDUFB4, ECI1, ECHS1, ATP6V0B, OXA1L, NDUFB8, NDUFS2, COX5A, MDH2, MR…	Transcriptome correlation
CFAP410	HALLMARK_INTERFERON_GAMMA_RESPONSE	5.35372e-21	6.55831e-20	1.18665	-0.348683	-7.88441	191	SOD2, CSF2RB, NAMPT, IRF2, STAT3, SP110, MYD88, CASP4, ICAM1, ADAR, TRIM25, FPR1, LCP2, PLSCR1, ST8SIA4, PELI1, SOCS3, SECTM1, HIF1A, IRF1, MX2, LATS2, IFIT2, EIF4E3, TRIM21, TNFAIP6, TNFSF10, TNFAIP2, ZNFX1, FCGR1A, TRAFD1, NFKBIA, IFITM2, GBP6, PDE4B, NMI, TAPBP, CASP1, IFIT3, BPGM, PTGS2, DDX58, CD274, TDRD7, FGL2, SERPING1, MVP, PTPN6, BATF2, FAS, TXNIP, HELZ2, SELP, EIF2AK2, JAK2, STAT1, IFI…	Transcriptome correlation
SIK1	HALLMARK_HEME_METABOLISM	2.85568e-21	6.99641e-20	1.19534	-0.348073	-7.82056	189	GDE1, SLC22A4, SDCBP, XK, MXI1, GYPB, HBB, MBOAT2, NFE2, ACKR1, NARF, SLC25A37, SEC14L1, MARCHF2, BLVRB, ADIPOR1, LAMP2, ALAS2, MPP1, NCOA4, LRP10, AHSP, HTATIP2, PICALM, MYL4, BNIP3L, FOXO3, EPB42, KEL, SMOX, DMTN, SLC6A8, ARHGEF12, GYPC, HAGH, SELENBP1, TRIM58, CTSE, MAP2K3, SLC4A1, HBQ1, TAL1, ABCG2, CA1, TNS1, GATA1, OSBP2, SLC10A3, BSG, EPOR, SPTB, BPGM, TSPAN5, SNCA, HBD, RAP1GAP, TSPO2, KL…	Transcriptome correlation
IFNAR1	HALLMARK_INFLAMMATORY_RESPONSE	4.82342e-21	7.87826e-20	1.18665	0.374526	7.74944	159	AQP9, TLR1, PROK2, MXD1, NAMPT, LYN, CSF3R, KIF1B, IL1B, MEFV, IFNGR2, PSEN1, ADM, IL1R1, FFAR2, TLR2, PTPRE, IL4R, SCARF1, RAF1, KCNJ2, CD55, C5AR1, ICAM1, FPR1, SELL, TNFRSF9, HIF1A, PTAFR, OSM, LCP2, CD82, PIK3R5, RNF144B, BTG2, KLF6, PLAUR, PDE4B, NLRP3, IL18RAP, IRF1, TNFRSF1B, GNAI3, NFKBIA, ITGA5, ABCA1, SLC31A2, EIF2AK2, NFKB1, CD14, TNFSF10, TNFAIP6, CLEC5A, TAPBP, SEMA4D, RHOG, TNFSF15,…	Transcriptome correlation
HMGN1	HALLMARK_MYC_TARGETS_V1	3.33562e-21	8.17226e-20	1.19534	0.339788	7.66733	199	NPM1, TRA2B, CLNS1A, SRSF3, BUB3, RAN, CCT2, HNRNPA1, NAP1L1, EIF3J, GNL3, SRSF7, C1QBP, EIF4E, UBA2, MAD2L1, DUT, NCBP2, HPRT1, PSMD14, EIF2S2, EIF2S1, CBX3, RPL6, RFC4, LSM7, SNRPD1, EEF1B2, ABCE1, SNRPA1, SSB, COPS5, NDUFAB1, CCT4, FBL, RPS3, RPS6, PTGES3, GLO1, PPIA, PSMA1, RPLP0, RSL1D1, SRSF2, SET, HDDC2, HSPE1, SNRPB2, VBP1, TOMM70, UBE2E1, ERH, POLE3, PSMC6, SNRPD2, SNRPD3, RANBP1, ACP1, …	Transcriptome correlation
BACE2	HALLMARK_INTERFERON_GAMMA_RESPONSE	3.4316e-21	8.40743e-20	1.18665	-0.34754	-7.89654	191	MVP, FCGR1A, CASP1, SECTM1, CASP4, ICAM1, OGFR, TRIM21, FPR1, IFITM3, TNFAIP2, MYD88, TRIM25, RBCK1, NMI, IFITM2, IRF1, ZBP1, SOCS3, IL15RA, PSMB9, IRF7, EIF4E3, HLA-A, TNFSF10, IRF9, MX2, PLSCR1, PSMB10, NAMPT, CMKLR1, TAP1, CFH, STAT3, TAPBP, GBP6, C1R, SERPING1, PSMB8, ZNFX1, SOD2, CD86, ADAR, CD274, TRAFD1, BATF2, PSME1, UPP1, PTPN6, BST2, HLA-B, VAMP5, LCP2, TOR1B, IFI35, IFIT2, OASL, ST8SIA…	Transcriptome correlation
EVA1C	HALLMARK_OXIDATIVE_PHOSPHORYLATION	7.47586e-21	9.15793e-20	1.17789	0.336645	7.62825	199	NDUFV1, SLC25A4, SUPV3L1, RETSAT, MRPS12, MGST3, PMPCA, NDUFB7, MRPS11, IDH3B, NDUFS7, NDUFS8, TIMM50, ACAA2, PHYH, RHOT2, DLST, NDUFB8, FXN, HSD17B10, GRPEL1, ETFB, NDUFS6, ATP5F1A, ATP5F1D, IDH2, ECHS1, AFG3L2, SURF1, NDUFA3, MDH2, PHB2, ATP5MC2, PDHA1, COX10, ECI1, MRPL11, ECH1, CYC1, NDUFB4, SDHA, POLR2F, NDUFC2, SLC25A3, GOT2, VDAC3, NDUFC1, PDHB, MRPL34, ATP5MC1, COX5A, NDUFS3, HSPA9, TOMM2…	Transcriptome correlation
S100B	HALLMARK_TNFA_SIGNALING_VIA_NFKB	6.41479e-21	1.04775e-19	1.18665	-0.356153	-7.70079	179	RNF19B, ICAM1, PLAUR, TLR2, TNFAIP2, IFNGR2, TRIB1, KDM6B, DENND5A, NINJ1, NFIL3, CEBPB, ZFP36, PTPRE, BCL3, MARCKS, CXCL1, IL1B, NFKB2, CEBPD, JUNB, MXD1, SLC2A3, LITAF, SOD2, TNIP1, PLAU, MAP2K3, NAMPT, RELB, B4GALT5, CCRL2, IER2, F2RL1, IRF1, IRS2, ETS2, DUSP1, NFKBIA, PLEK, NFE2L2, FOSL2, IFIT2, SOCS3, SAT1, DRAM1, SQSTM1, SGK1, ABCA1, JAG1, PFKFB3, RHOB, FOS, SNN, PPP1R15A, TNFRSF9, CSF1, GA…	Transcriptome correlation
TRAPPC10	HALLMARK_HEME_METABOLISM	2.18495e-21	1.07063e-19	1.19534	-0.350568	-7.89105	189	NFE2, PGLS, MAP2K3, NARF, HBQ1, MARCHF2, BSG, MPP1, SLC66A2, GATA1, LRP10, BLVRB, ATP6V0A1, PDZK1IP1, SMOX, GYPC, CTSB, HDGF, EPOR, SLC6A8, ACKR1, KEL, DMTN, CCND3, MYL4, SLC25A37, TAL1, HAGH, CIR1, TNS1, HBB, FBXO7, KLF1, PIGQ, HEBP1, GYPB, AHSP, ADIPOR1, ALAS2, RHCE, HBD, BCAM, MKRN1, SELENBP1, OSBP2, SLC4A1, SEC14L1, RBM38, TMCC2, SPTB, SDCBP, MARCHF8, DCAF11, FN3K, ANK1, ICAM4, EPB42, TRIM58,…	Transcriptome correlation
[truncated: 5,986 more rows]

## Sheet: D, IFNAR1 x T21 RNAseq all
EnsemblID	Gene_name	rho	p value	q value
ENSG00000163625.15	WDFY3	0.822559	0	0
ENSG00000100368.14	CSF2RB	0.801516	0	0
[truncated: 16,738 more rows]

## Sheet: E, DYRK1A x T21 RNAseq all
EnsemblID	Gene_name	rho	p value	q value
[truncated: 16,740 more rows]

[truncated: 3 more sheets: F, MYD88 x  T21 RNAseq HSA21, G, STAT3 x  T21 RNAseq HSA21, H, COX5A x  T21 RNAseq HSA21]
