# Supplementary material for: Triplication of the interferon receptor locus contributes to hallmarks of Down syndrome in a mouse model
Source: Nat Genet. 2023 Jun 5;55(6):1034–47. doi: 10.1038/s41588-023-01399-7 (PMC10260402; doi:10.1038/s41588-023-01399-7)
Supplement: Supplementary file 6 — Additional method details. a, Nucleotide sequences (5′ to 3′) of CRISPR gRNAs flanking the interferon receptor (Ifnr) locus on mouse chromosome 16 (MMU16), as used in generating knockout alleles. b, PCR strategy used to screen mutant mice for large chromosomal rearrangements on MMU16 with primer nucleotide sequences, conditions and expected product sizes. c, PCR strategy used for genotyping of mice used in this study with primer nucleotide sequences, conditions and expected product sizes. d, Table of triplicated MMU16 genes in the Dp16 mouse model of DS, listing Gene symbol, Ensembl identifier, location and gene type. e, Information about antibodies used in this study, including target epitope, fluorophore (when applicable), supplier name, catalog number, clone, lot number, research resource identifier numbers (RRID) and dilution used; N/A: not applicable. f, Information about reagents used in this study including, reagent name, manufacturer and catalog number. g, Information about software tools used in this study, including tool name, version, RRID (when applicable) and manufacturer (when applicable). [file 41588_2023_1399_MOESM6_ESM.xlsx]

## Sheet: A, gRNAs
gRNA	Putative guide locations on MMU16 (bp)	Target genomic sequence (PAM site in bold)
gRNA centromeric top	91,372,783 upstream of Ifnar2	CAACCCCGATCCGTTAACTC TGG
gRNA centromeric bottom	91,372,783 upstream of Ifnar2	CGGGCGGAGCCGGCGACAAA TGG
gRNA telomeric top	91,565,169 downstream of Ifngr2	GCACAAAGACCGTACATCTA AGG
gRNA telomeric top	91,565,169 downstream of Ifngr2	TCCAAGGAAGATGCGACATT GGG

## Sheet: B, F0 Screening
Assessment	Primer combination	Primer sequence (5' to 3')	PCR condition	Product size (bp)
Breakpoint on MMU16 at 91,372,783 bp	Ifnr_FW1 + Ifnr_REV1	Ifnr_FW1: GCATGATTGACAAGCGTTCTGACAC	PCR using GoTaq Hot Start Polymerase (Promega-M5001) with the following thermocycler conditions: 58ᵒC, 40" extension, 35 cycles	663
		Ifnr_REV1: TACAGTACCTGAATCGCCGGGTCTC
Breakpoint on MMU16 at 91,565,169 bp	Ifnr_FW2 + Ifnr_REV2	Ifnr_FW2: CATCACAGGGCATGTGTCACCACGC	PCR using GoTaq Hot Start Polymerase (Promega-M5001) with the following thermocycler conditions:58ᵒC, 40" extension, 35 cycles	594
		Ifnr_REV2: GTTAGCACAGGAGTCAATCCTACTG
Deletion of genomic region on MMU16 at 91,372,783 from 91,565,169 bp	Ifnr_FW1 + Ifnr_REV2	Ifnr_FW1: GCATGATTGACAAGCGTTCTGACAC	PCR using GoTaq Hot Start Polymerase (Promega-M5001) with the following thermocycler conditions:58ᵒC, 40" extension, 35 cycles	Not known, probably ~500
		Ifnr_REV2: GTTAGCACAGGAGTCAATCCTACTG
Inversion of genomic region on MMU16 at 91,372,783 from 91,565,169 bp	Ifnr_FW1 + Ifnr_FW2	Ifnr_FW1: GCATGATTGACAAGCGTTCTGACAC	PCR using GoTaq Hot Start Polymerase (Promega-M5001) with the following thermocycler conditions:60ᵒC, 40" extension, 35 cycles	Not known, probably ~500
		Ifnr_FW2: CATCACAGGGCATGTGTCACCACGC
Inversion of genomic region on MMU16 at 91,372,783 from 91,565,169 bp	Ifnr REV1 + Ifnr REV2	Ifnr_REV1: TACAGTACCTGAATCGCCGGGTCTC	PCR using GoTaq Hot Start Polymerase (Promega-M5001) with the following thermocycler conditions:58ᵒC, 40" extension, 35 cycles	Not known, probably ~500
		Ifnr_REV2: GTTAGCACAGGAGTCAATCCTACTG
Duplication of genomic region on MMU16 at 91,372,783 from 91,565,169 bp	Ifnr_FW2 + Ifnr_REV1	Ifnr_FW2: CATCACAGGGCATGTGTCACCACGC	PCR using GoTaq Hot Start Polymerase (Promega-M5001) with the following thermocycler conditions:64ᵒC, 40" extension, 35 cycles	Not known, probably ~500
		Ifnr_REV1: TACAGTACCTGAATCGCCGGGTCTC

## Sheet: C, Genotyping
PCR	Target area of the genome	Primer and sequence (5' to 3')	PCR conditions	Product size (bp)
Multiplexed identification of Dp16+ genotype modified from Li et al. 2007	Dp16 junction for segmental duplication on MMU16	Dp16_FW: CTGCCAGCCACTCTAGCTCT	10X standard buffer (New England BioLabs, Inc; cat# M0273S) in combination with Taq per sample (New England BioLabs, Inc; cat# M0273S) with the following thermocycler conditions: 55ᵒC, 30" extension, 35 cycles	355
		Dp16_REB: AATTTCTGTGGGGCAAAATG
	Gapdh house-keeping gene	Gapdh_FW: CAGATTTGGCCGTATTGGGC		185
		Gapdh_REV: CGTTGATGACAAGCTTCCCAT TC
Multiplexed identification of wildtype and deletion from 91,372,783 to 91,565,169 bp on MMU16	Wildtype at MMU16 from 91,372,783 to 91,565,169 bp	Ifnr_FW1: GCATGATTGACAAGCGTTCTGACAC	10X standard buffer (New England BioLabs, Inc; cat# M0273S) in combination with Taq per sample (New England BioLabs, Inc; cat# M0273S) with the following thermocycler conditions: 58ᵒC, 30" extension, 35 cycles	660
		Ifnr_REV3: GCCTTGCTGTTCTGACTCCGTT
	Deletion on MMU16 from 91,372,783 to 91,565,169 bp	Ifnr_FW1: GCATGATTGACAAGCGTTCTGACAC		360
		Ifnr_REV1: TACAGTACCTGAATCGCCGGGTCTC
Y chromosome	NC_000087.8 Mus musculus strain C57BL/6J chromosome Y, GRCm39	Y_FW: GCTTCAGTAATCTCAGCACCTAGAA	AccuStart II GelTrack PCR SuperMix (Quantibio, cat#95136) with the following thermocycler conditions: 63ᵒC, 30" extension, 35 cycles	591
		Y_REV: TGAGTTCTATGGAGACCACAGC
Positive control PCR run seperately with non-multiplexed Y-chromosome PCR	Oimr house-keeping gene	Oimr_FW: CTAGGCCACAGAATTGAAAGATCT	AccuStart II GelTrack PCR SuperMix (Quantibio, cat#95136) with the following thermocycler conditions: 55ᵒC, 30" extension, 35 cycles	185
		Oimr_REV: GTAGGTGGAAATTCTAGCATCATCC

## Sheet: D, Triplicated Dp16 genes
Gene_symbol	chr	Ensembl_ID	start	end	gene_type
Rbm11	chr16	ENSMUSG00000032940.16	75592844	75602829	protein_coding
Hspa13	chr16	ENSMUSG00000032932.15	75745431	75767104	protein_coding
Samsn1	chr16	ENSMUSG00000022876.18	75858793	76022281	protein_coding
Nrip1	chr16	ENSMUSG00000048490.14	76287400	76373827	protein_coding
Gm9843	chr16	ENSMUSG00000050299.8	76403251	76403652	processed_pseudogene
Usp25	chr16	ENSMUSG00000022867.11	77013706	77116780	protein_coding
Mir99ahg	chr16	ENSMUSG00000090386.10	77236317	77773427	lncRNA
Gm38071	chr16	ENSMUSG00000103916.1	77416624	77420001	TEC
9430053O09Rik	chr16	ENSMUSG00000102344.1	77419251	77421820	TEC
Gm36963	chr16	ENSMUSG00000103932.1	77539882	77542205	TEC
Mir99a	chr16	ENSMUSG00000065530.1	77598936	77599000	miRNA
C130023A14Rik	chr16	ENSMUSG00000102854.1	77646340	77649426	TEC
Gm37694	chr16	ENSMUSG00000102562.1	77685277	77687409	TEC
E330011O21Rik	chr16	ENSMUSG00000109841.2	78250861	78302487	lncRNA
Cxadr	chr16	ENSMUSG00000022865.14	78301489	78359774	protein_coding
Btg3	chr16	ENSMUSG00000022863.15	78332637	78377192	protein_coding
D16Ertd472e	chr16	ENSMUSG00000022864.14	78540338	78576708	protein_coding
Chodl	chr16	ENSMUSG00000022860.15	78930948	78951733	protein_coding
Ncam2	chr16	ENSMUSG00000022762.18	81200697	81626828	protein_coding
A730009L09Rik	chr16	ENSMUSG00000110358.1	84515121	84523888	protein_coding
Mir155hg	chr16	ENSMUSG00000097418.7	84703167	84715245	lncRNA
Mrpl39	chr16	ENSMUSG00000022889.7	84717576	84735742	protein_coding
Jam2	chr16	ENSMUSG00000053062.16	84774123	84825928	protein_coding
Atp5j	chr16	ENSMUSG00000022890.13	84827866	84835625	protein_coding
Gabpa	chr16	ENSMUSG00000008976.16	84834925	84863779	protein_coding
App	chr16	ENSMUSG00000022892.11	84949685	85173766	protein_coding
Gm49227	chr16	ENSMUSG00000115469.1	85080111	85083392	lncRNA
Gm49226	chr16	ENSMUSG00000114988.1	85148829	85155274	lncRNA
Cyyr1	chr16	ENSMUSG00000041134.15	85421533	85553397	protein_coding
Gm2541	chr16	ENSMUSG00000089698.1	85553233	85553943	processed_pseudogene
Gm6278	chr16	ENSMUSG00000116972.1	85644252	85645023	processed_pseudogene
Adamts1	chr16	ENSMUSG00000022893.14	85793827	85803113	protein_coding
Adamts5	chr16	ENSMUSG00000022894.6	85856173	85901828	protein_coding
N6amt1	chr16	ENSMUSG00000044442.11	87354185	87368742	protein_coding
Ltn1	chr16	ENSMUSG00000052299.9	87376651	87432612	protein_coding
Rwdd2b	chr16	ENSMUSG00000041079.12	87433407	87440573	protein_coding
Usp16	chr16	ENSMUSG00000025616.14	87454703	87483517	protein_coding
Cct8	chr16	ENSMUSG00000025613.13	87483326	87495873	protein_coding
B130034C11Rik	chr16	ENSMUSG00000093606.1	87495999	87504033	lncRNA
Map3k7cl	chr16	ENSMUSG00000025610.7	87553330	87595336	protein_coding
Bach1	chr16	ENSMUSG00000025612.5	87698945	87733346	protein_coding
2810407A14Rik	chr16	ENSMUSG00000055972.5	87784075	87839293	lncRNA
Grik1	chr16	ENSMUSG00000022935.16	87895900	88290265	protein_coding
Cldn8	chr16	ENSMUSG00000050520.4	88560828	88563183	protein_coding
Tiam1	chr16	ENSMUSG00000002489.16	89787111	90143769	protein_coding
Sod1	chr16	ENSMUSG00000022982.10	90220754	90226329	protein_coding
Scaf4	chr16	ENSMUSG00000022983.16	90225680	90284503	protein_coding
Gm49708	chr16	ENSMUSG00000116656.1	90341595	90349642	lncRNA
Hunk	chr16	ENSMUSG00000053414.8	90386013	90499553	protein_coding
Gm36001	chr16	ENSMUSG00000116753.1	90548633	90550609	lncRNA
Mis18a	chr16	ENSMUSG00000022978.11	90719312	90727404	protein_coding
Mrap	chr16	ENSMUSG00000039956.9	90738207	90749785	protein_coding
Urb1	chr16	ENSMUSG00000039929.14	90751527	90810413	protein_coding
Eva1c	chr16	ENSMUSG00000039903.17	90826719	90905109	protein_coding
Gm49727	chr16	ENSMUSG00000116836.1	90925532	90928110	TEC
Cfap298	chr16	ENSMUSG00000022972.10	90925809	90935114	protein_coding
Synj1	chr16	ENSMUSG00000022973.18	90936092	91011308	protein_coding
Paxbp1	chr16	ENSMUSG00000022974.12	91014037	91044543	protein_coding
4932438H23Rik	chr16	ENSMUSG00000039851.11	91053935	91095122	protein_coding
Olig2	chr16	ENSMUSG00000039830.9	91225457	91228677	protein_coding
Olig1	chr16	ENSMUSG00000046160.6	91269772	91271933	protein_coding
Ifnar2	chr16	ENSMUSG00000022971.18	91372783	91405589	protein_coding
Il10rb	chr16	ENSMUSG00000022969.13	91406164	91425834	protein_coding
A930006K02Rik	chr16	ENSMUSG00000084866.2	91465025	91470128	lncRNA
Ifnar1	chr16	ENSMUSG00000022967.13	91485238	91507441	protein_coding
Ifngr2	chr16	ENSMUSG00000022965.8	91547072	91565623	protein_coding
Tmem50b	chr16	ENSMUSG00000022964.14	91574503	91597800	protein_coding
Gm15964	chr16	ENSMUSG00000085337.1	91611468	91623861	lncRNA
Dnajc28	chr16	ENSMUSG00000039763.10	91614254	91619026	protein_coding
Gart	chr16	ENSMUSG00000022962.15	91621186	91646952	protein_coding
Son	chr16	ENSMUSG00000022961.18	91647506	91679221	protein_coding
Donson	chr16	ENSMUSG00000022960.13	91676808	91688770	protein_coding
Gm10785	chr16	ENSMUSG00000085169.2	91688898	91715642	lncRNA
Cryzl1	chr16	ENSMUSG00000058240.14	91689322	91728975	protein_coding
Itsn1	chr16	ENSMUSG00000022957.20	91729281	91920597	protein_coding
Atp5o	chr16	ENSMUSG00000022956.11	91925214	91931687	protein_coding
D430001F17Rik	chr16	ENSMUSG00000087190.2	91931237	91962915	lncRNA
Mrps6	chr16	ENSMUSG00000039680.10	92058270	92112227	protein_coding
Slc5a3	chr16	ENSMUSG00000089774.2	92058322	92087473	protein_coding
Gm16310	chr16	ENSMUSG00000086331.1	92094568	92096490	lncRNA
Kcne2	chr16	ENSMUSG00000039672.12	92292389	92298129	protein_coding
Smim11	chr16	ENSMUSG00000051989.11	92301286	92313041	protein_coding
Kcne1	chr16	ENSMUSG00000039639.7	92345982	92359468	protein_coding
Rcan1	chr16	ENSMUSG00000022951.16	92391953	92470867	protein_coding
2410124H12Rik	chr16	ENSMUSG00000051297.8	92478742	92497366	lncRNA
Clic6	chr16	ENSMUSG00000022949.9	92485736	92541243	protein_coding
Runx1	chr16	ENSMUSG00000022952.17	92601466	92826149	protein_coding
Setd4	chr16	ENSMUSG00000022948.16	93583457	93604063	protein_coding
Cbr1	chr16	ENSMUSG00000051483.9	93605853	93610505	protein_coding
Gm5678	chr16	ENSMUSG00000082815.2	93628097	93630451	protein_coding
Cbr3	chr16	ENSMUSG00000022947.8	93683215	93690990	protein_coding
Dop1b	chr16	ENSMUSG00000022946.10	93711904	93810590	protein_coding
Gm30881	chr16	ENSMUSG00000116927.1	93808540	93833019	lncRNA
Morc3	chr16	ENSMUSG00000039456.10	93832121	93876073	protein_coding
Chaf1b	chr16	ENSMUSG00000022945.12	93883901	93906115	protein_coding
Cldn14	chr16	ENSMUSG00000047109.13	93919031	94008837	protein_coding
Sim2	chr16	ENSMUSG00000062713.8	94084931	94127032	protein_coding
Hlcs	chr16	ENSMUSG00000040820.16	94128882	94313571	protein_coding
Gm6363	chr16	ENSMUSG00000114993.1	94242274	94243347	processed_pseudogene
Ripply3	chr16	ENSMUSG00000022941.8	94328420	94336935	protein_coding
Pigp	chr16	ENSMUSG00000022940.17	94358763	94371842	protein_coding
Ttc3	chr16	ENSMUSG00000040785.19	94370618	94469343	protein_coding
Vps26c	chr16	ENSMUSG00000022898.13	94497783	94526830	protein_coding
Dyrk1a	chr16	ENSMUSG00000022897.15	94570010	94695517	protein_coding
Gm41505	chr16	ENSMUSG00000116641.1	94721894	94753438	lncRNA
Kcnj6	chr16	ENSMUSG00000043301.16	94748636	94997701	protein_coding
Kcnj15	chr16	ENSMUSG00000062609.14	95257558	95300260	protein_coding
Erg	chr16	ENSMUSG00000040732.20	95359169	95586593	protein_coding
Ets2	chr16	ENSMUSG00000022895.16	95702075	95721051	protein_coding
Psmg1	chr16	ENSMUSG00000022913.16	95979933	95990960	protein_coding
Brwd1	chr16	ENSMUSG00000022914.17	95992092	96082526	protein_coding
Hmgn1	chr16	ENSMUSG00000040681.16	96120618	96127729	protein_coding
Wrb	chr16	ENSMUSG00000023147.17	96145407	96157852	protein_coding
Lca5l	chr16	ENSMUSG00000045275.16	96158407	96192271	protein_coding
Sh3bgr	chr16	ENSMUSG00000040666.19	96200450	96228935	protein_coding
B3galt5	chr16	ENSMUSG00000074892.9	96235801	96319859	protein_coding
Pcp4	chr16	ENSMUSG00000090223.2	96467606	96525793	protein_coding
Dscam	chr16	ENSMUSG00000050272.10	96590840	97170752	protein_coding
Bace2	chr16	ENSMUSG00000040605.7	97356742	97442936	protein_coding
Mx1	chr16	ENSMUSG00000000386.16	97447035	97462907	polymorphic_pseudogene
Fam3b	chr16	ENSMUSG00000022938.8	97470965	97514816	protein_coding
Mx2	chr16	ENSMUSG00000023341.15	97535308	97560900	polymorphic_pseudogene
Ripk4	chr16	ENSMUSG00000005251.15	97741933	97763787	protein_coding
Prdm15	chr16	ENSMUSG00000014039.18	97791467	97851850	protein_coding
C2cd2	chr16	ENSMUSG00000045975.8	97855209	97962598	protein_coding
Zbtb21	chr16	ENSMUSG00000046962.16	97943357	97962622	protein_coding

## Sheet: E, Antibodies
Target epitope	Fluorophore	Supplier Name	Catalogue Number	Clone	RRID	Dilution	Application
Mouse CD4	BV711	BioLegend	100550	RM4-5	RRID:AB_2562607	1:600	Flow Cytometry
Mouse IA/IE	BV650	BioLegend	107641	M5/114.15.2	RRID:AB_2565975	1:4800	Flow Cytometry
Mouse Ly6C	BV605	BioLegend	128036	HK1.4	RRID:AB_2562353	1:600	Flow Cytometry
Mouse CD8	BV510	BioLegend	100751	53-6.7	RRID:AB_2561389	1:100	Flow Cytometry
Mouse CD115	BV421	BioLegend	135513	AFS98	RRID:AB_2562667	1:100	Flow Cytometry
Mouse CD45	Pacific Blue	BioLegend	109820	104	RRID:AB_492872	1:400	Flow Cytometry
Mouse SiglecF	BB515	BD Biosciences	564514	E50-2440	RRID:AB_2738833	1:100	Flow Cytometry
Mouse CD11b	AF532	Invitrogen	58-0112-82	M1/70	RRID:AB_2811905	1:800	Flow Cytometry
Mouse NK1.1	BB700	BD Biosciences	566502	PK136	RRID:AB_2744491	1:100	Flow Cytometry
Mouse CD3	PE/Cy7	BioLegend	100220	17A2	RRID:AB_1732057	1:100	Flow Cytometry
Mouse Ly6G	BV605	BioLegend	127623	1A8	RRID:AB_10645331	1:600	Flow Cytometry
Mouse B220	AF700	Invitrogen	56-0452-82	RA3-6B2	RRID:AB_891458	1:400	Flow Cytometry
Mouse IFNAR1	PE	BioLegend	127312	MAR1-5A3	RRID:AB_2248800	1:50	Flow Cytometry
Mouse IgG1k	PE	Invitrogen	MA1-10407	MOPC-21	RRID:AB_2536775	1:50	Flow Cytometry
Mosue IFNGR2	PE	BioLegend	113603	MOB-47	RRID:AB_313560	1:10	Flow Cytometry
Armenian hamster IgG	PE	BioLegend	400907	HTK888	RRID:AB_326593	1:10	Flow Cytometry
Mouse IL10RB	PE	Miltenyi	130-114-497	REA856	RRID:AB_2726668	1:10	Flow Cytometry
REA control human IgG1	PE	Miltenyi	130-113-462	REA293	RRID:AB_2751113	1:10	Flow Cytometry
phospho-STAT1 (Tyr701)	PE	BD Biosciences	562069	4a	RRID:AB_399855	1:10	Flow Cytometry
STAT1	NA	Cell Signaling Technology	9172	NA	RRID:AB_2198300	1:1000	Western Blot
phospho-STAT1 (Tyr701)	NA	Cell Signaling Technology	9167S	58C6	RRID:AB_561284	1:1000	Western Blot
GAPDH	NA	Thermo	AM4300	6C5	RRID:AB_2536381	1:5000	Western Blot
Goat anti-mouse	NA	Southern Biotech	1031-05	NA	RRID:AB_2794307	1:2000	Western Blot
Goat anti-rabbit	NA	Thermo	65-6120	NA	RRID:AB_2533967	1:2000	Western Blot

## Sheet: F, Reagents
Reagent	Manufacturer	Catalogue Number
V-PLEX Human Biomarker 54-Plex Kit	Mesoscale Discovery	Cat#K15248D
2-mercaptoethanol	Sigma	Cat#M3148
AllPrep DNA/RNA/Protein Mini Kit	QIAGEN	Cat80004
anti-mouse CD16/32 BioLegend TruStain FcX clone 39	BioLegend	Cat#101320
BD Horizon Brilliant Stain Buffer Plus	BD Biosciences	Cat#566385
BD Lyse-Fix buffer	BD Biosciences	Cat#5580249
BD Vacutainer® K2 EDTA tubes	BD	Cat#366643
Cas9 mRNA	Sigma	Cat#CAS9MRNA-1EA
Complete mini tablet	Roche	Cat#11836153001
Dp16 mice	JAX	Cat#JAX:01353
GLOBINclearTM Human Kit	ThermoFisher Scientific	Cat#AM1980
Halt Phosphatase Inhibitor Cocktail	Thermo Scientific	Cat#87786
IFN-a2A	R&D Systems	Cat#12100-1
IFN-alpha/beta R2 ELISA Kit	Raybiotech	Cat#31852-29-6
IFN-g	R&D Systems	Cat#485-MI
LEGENDplex Mouse Anti-Virus Response Panel	BioLegend	Cat#740621
lithium heparin tubes	Sarstedt	Cat#41.1393.105
Lysing Matrix D tubes	MP Biomedicals	Cat#6913500
MEGAclearTM Transcription Clean-Up Kit	Life Technologies	Cat#AM1908
MEGAshortscriptTM T7 Transcription Kit	LifeTechnologies	Cat#AM1354
Mini-Beadbeater-24	BioSpec Products	Cat#112011
NEBNext Ultra™ II Directional RNA Library Prep Kit for Illumina®	New England Biolabs	Cat#E7760L
NEBNext® DNA Library Prep Kit	New England Biolabs	Cat#E7410
NEBNext® Poly(A) mRNA Magnetic Isolation Module	New England Biolabs	Cat#E7490L
paraformaldehyde	Ted Pella Inc	Cat#8505
PAXgene Blood RNA Kit	QIAGEN	Cat#762164
PAXgene RNA Tubes	PreAnalytiX/QIAGEN	Cat#762165
Perfusion Two Automated Perfusion Instrument	Leica	Cat#39471005
permeabilization buffer III	BD Biosciences	Cat# 558050
poly(I:C)	InvivoGen	Cat#31852-29-6
QIAshreeder	QIAGEN	Cat#79656
RLT Plus	Qiagen	Cat#1048849
RNA was purified using TRIzol reagent	Invitrogen	Cat#15596026
trypsin in PBS on ice	BioWorld	Cat#21560033
tubes containing serum gel with clotting activator	Sarstedt	Cat#41.1500.005
tubes with heparin sodium salt	Sigma	Cat#2106
Universal Plus mRNA Kit Poly(A)	Tecan/Nugen	Cat#0521-A01

## Sheet: G, Software
Tool/Software	Version	RRID	Manufacturer
Adobe Illustrator	24.1
BBTools	37.99	RRID:SCR_016968
bcl2fastq	2.20.0.422
Bioconductor	3.11
broom	0.7.9
BWA	0.7.15
CNV-seq	0.2-8	RRID:SCR_013357
coxme	2.2-16
DESeq2	1.28.1	RRID:SCR_015687)
Drishti	2.6.5
ea-utils	1.05
emmeans	1.5.1
Endnote	20.5.
Ethovision	8.5		Noldus
FastQ Screen	0.11.0	RRID:SCR_000141
fastq-mcf from ea-utils	1.05	RRID:SCR_005553
FASTQC	0.11.5	RRID:SCR_014583
fgsea package	1.14.0	RRID:SCR_020938
FlowJo	10		BD Biosciences
FreezeScan	2		Clever Sys. Inc
ggplot2	3.3.1	RRID:SCR_014601
GraphPad Prism	8.0.1
HISAT2	2.1.0	RRID:SCR_0155303
Hmisc	4.4-0
Hmisc package	4.4-0
HTSeq-count	0.6.1	RRID:SCR_005514
IPA	winter 2022 release		Qiagen
LEGENDplex	2021
lmerTest	3.1-2
Microsoft Excel	16.71		Microsoft
Microsoft Word	16.7		Microsoft
NRecon	1.7.4.6
Photoshop	24.2.0		Adobe
R	4.0.1
Rotarod	1.4.1		Med Associated, Inc
RSeQC	4.0.0
RStudio	2022.02.0
SAMtools	1.5
survival	3.2-7
WinEDMA	2021
