# Supplementary material for: Triplication of the interferon receptor locus contributes to hallmarks of Down syndrome in a mouse model
Source: Nat Genet. 2023 Jun 5;55(6):1034–47. doi: 10.1038/s41588-023-01399-7 (PMC10260402; doi:10.1038/s41588-023-01399-7)
Supplement: Supplementary file 7 — Transcriptome analysis of adult mouse mesenteric lymph nodes. Differential gene expression in adult mouse mesenteric lymph nodes was evaluated using DESeq2 with sex, batch and RIN as covariates. GSEA was carried out using Hallmark gene sets and either log2-transformed fold-changes (for transcriptome studies) or Spearman ρ values (for correlations) as the ranking metric. GSEA was used to test for enrichment of specific gene sets among upregulated or downregulated mRNAs. In all cases, to adjust for multiple hypothesis testing, q values were calculated from P values using the BH approach. Sample sizes are WT (n = 5, 2 male and 3 female), Dp16 (n = 6, 3 male and 3 female) and Dp162xIfnrs (n = 6, 3 male and 3 female). a, DESeq2 differential expression analysis results for mesenteric lymph node transcriptomes, comparing Dp16 to WT mice. b, DESeq2 differential expression analysis results for mesenteric lymph node transcriptomes, comparing Dp162xIfnrs to WT mice. c, DESeq2 differential expression analysis results for mesenteric lymph node transcriptomes, comparing Dp162xIfnrs to Dp16 mice. d, GSEA results with Hallmark gene sets for the mesenteric lymph node transcriptome comparison of Dp16 to WT mice. e, GSEA results with Hallmark gene sets for the mesenteric lymph node transcriptome comparison of Dp162xIfnrs to WT mice. f, GSEA results with Hallmark gene sets for the mesenteric lymph node transcriptome comparison of Dp162xIfnrs to Dp16 mice. [file 41588_2023_1399_MOESM7_ESM.xlsx]

## Sheet: A, Dp16 v WT
Gene symbol	Chromosome	Ensembl ID	Base Mean WT	Base Mean Dp16	Fold-change	Adjusted Fold-change	Adjusted Log2 Fold-change	p-value	FDR q-value (BH)
Gpnmb	chr6	ENSMUSG00000029816.10	1819.64	3496.86	1.91994	1.90265	0.928014	4.91735e-33	7.79597e-29
Nrip1	chr16	ENSMUSG00000048490.14	2406.86	4290.7	1.78303	1.76844	0.822477	2.73072e-32	2.16464e-28
Tmem50b	chr16	ENSMUSG00000022964.14	1849.41	2804.55	1.51691	1.50771	0.592362	3.04692e-31	1.6102e-27
Fam135b	chr15	ENSMUSG00000036800.8	2.44612	50.7889	19.4144	18.5411	4.21265	6.09667e-31	2.41641e-27
Acpp	chr9	ENSMUSG00000032561.15	326.667	705.441	2.16233	2.13484	1.09413	3.62942e-29	1.15082e-25
Ifnar2	chr16	ENSMUSG00000022971.18	4453.67	6750.63	1.51617	1.50615	0.590865	7.28146e-29	1.924e-25
Gabpa	chr16	ENSMUSG00000008976.16	2373.4	3567.45	1.50367	1.49382	0.57901	1.14947e-28	2.60338e-25
Atp5j	chr16	ENSMUSG00000022890.13	5262.76	7856.56	1.4927	1.48311	0.568629	1.43102e-28	2.83592e-25
Atp5o	chr16	ENSMUSG00000022956.11	5494.43	8195.21	1.49143	1.48163	0.567188	5.40721e-28	9.5251e-25
Xlr4c	chrX	ENSMUSG00000031362.17	450.411	1025.12	2.27746	2.24417	1.16618	2.08928e-26	3.31235e-23
a	chr2	ENSMUSG00000027596.10	40.8036	195.296	4.73794	4.6077	2.20405	2.4827e-26	3.57824e-23
Mrpl39	chr16	ENSMUSG00000022889.7	1798.13	2844.25	1.58095	1.56805	0.648974	4.46587e-26	5.90016e-23
Son	chr16	ENSMUSG00000022961.18	24390.9	36026.7	1.47709	1.46492	0.550821	2.95074e-22	3.59854e-19
Synj1	chr16	ENSMUSG00000022973.18	1149.55	1873.08	1.63092	1.61378	0.69044	6.99605e-22	7.92252e-19
Usp16	chr16	ENSMUSG00000025616.14	2884.24	4077.47	1.41457	1.40388	0.489421	1.48029e-21	1.56457e-18
Il9r	chr11	ENSMUSG00000020279.10	1145.57	2171.58	1.89817	1.87119	0.903959	3.52445e-21	3.49229e-18
Psmg1	chr16	ENSMUSG00000022913.16	1214.81	2008.68	1.65227	1.63344	0.707915	5.03423e-21	4.69487e-18
Xlr4a	chrX	ENSMUSG00000079845.8	765.328	1294.42	1.69364	1.67319	0.742601	7.88866e-21	6.94816e-18
Sod1	chr16	ENSMUSG00000022982.10	16152.6	23902.3	1.48021	1.46682	0.55269	1.95541e-20	1.63163e-17
Lyz1	chr10	ENSMUSG00000069515.6	6375.75	15652.9	2.44974	2.39826	1.26199	2.07605e-20	1.64569e-17
Cilp	chr9	ENSMUSG00000042254.14	1013.38	1786.55	1.76384	1.73993	0.799027	3.61448e-20	2.72876e-17
Itgae	chr11	ENSMUSG00000005947.11	1733.66	3078.56	1.77909	1.75449	0.811053	6.85527e-20	4.7872e-17
Dyrk1a	chr16	ENSMUSG00000022897.15	5318.03	7673.71	1.44297	1.43035	0.516365	6.94498e-20	4.7872e-17
Ifngr2	chr16	ENSMUSG00000022965.8	6024.67	8477.92	1.4078	1.39635	0.481656	9.1011e-20	6.01203e-17
Scaf4	chr16	ENSMUSG00000022983.16	4391.83	6132.74	1.39678	1.38531	0.470209	2.99727e-19	1.90075e-16
Vps26c	chr16	ENSMUSG00000022898.13	2597.99	3698.63	1.42406	1.41158	0.497308	4.66965e-19	2.84741e-16
Morc3	chr16	ENSMUSG00000039456.10	5117.73	7098.18	1.38721	1.37585	0.460318	7.03261e-19	4.12944e-16
D16Ertd472e	chr16	ENSMUSG00000022864.14	2570.8	4022.63	1.56282	1.54371	0.626402	1.66684e-17	9.43791e-15
Xlr4e-ps	chrX	ENSMUSG00000081357.1	39.5384	161.622	4.03183	3.85954	1.94843	1.5453e-16	8.44799e-14
Gart	chr16	ENSMUSG00000022962.15	5391.12	8595.01	1.59535	1.57293	0.653456	2.23764e-16	1.16252e-13
Cryzl1	chr16	ENSMUSG00000058240.14	1079.31	1636.3	1.51511	1.49641	0.581503	2.27312e-16	1.16252e-13
Rwdd2b	chr16	ENSMUSG00000041079.12	520.684	801.275	1.5396	1.51966	0.60375	2.89272e-16	1.43316e-13
Bach1	chr16	ENSMUSG00000025612.5	1508.02	2190.62	1.45232	1.43598	0.522034	5.02326e-16	2.4133e-13
Ltn1	chr16	ENSMUSG00000052299.9	2686.26	3936.6	1.46629	1.44856	0.534616	1.47607e-15	6.88285e-13
Cct8	chr16	ENSMUSG00000025613.13	18174.2	27296.6	1.50178	1.48267	0.568196	1.54573e-15	7.0017e-13
Ifnar1	chr16	ENSMUSG00000022967.13	4361.84	6700.52	1.53692	1.51475	0.599082	8.28714e-15	3.64957e-12
Wrb	chr16	ENSMUSG00000023147.17	475.159	736.728	1.55074	1.52777	0.611423	1.16157e-14	4.97718e-12
Adam19	chr11	ENSMUSG00000011256.16	4044.54	5560.03	1.37419	1.35952	0.443096	1.19308e-14	4.97767e-12
Tnn	chr1	ENSMUSG00000026725.17	33.5028	94.9589	2.84166	2.75605	1.4626	1.40275e-14	5.70237e-12
Urb1	chr16	ENSMUSG00000039929.14	2169.16	3179.86	1.46629	1.44712	0.533181	1.66263e-14	6.58985e-12
Smim11	chr16	ENSMUSG00000051989.11	1642.32	2359.46	1.43635	1.41858	0.504444	2.40548e-14	9.30158e-12
Samsn1	chr16	ENSMUSG00000022876.18	6937.37	10943.6	1.57835	1.55284	0.63491	5.37711e-14	2.00997e-11
Tiam1	chr16	ENSMUSG00000002489.16	1325.88	2131.03	1.60954	1.58237	0.662091	5.45154e-14	2.00997e-11
Ttc3	chr16	ENSMUSG00000040785.19	3864.58	5865.1	1.51825	1.49595	0.581062	5.82243e-14	2.09793e-11
Mis18a	chr16	ENSMUSG00000022978.11	1750.66	2668.83	1.52494	1.50205	0.58693	6.72e-14	2.36753e-11
Pcsk1	chr13	ENSMUSG00000021587.5	75.9126	251.278	3.31738	3.17315	1.66592	1.60018e-13	5.51506e-11
Usp25	chr16	ENSMUSG00000022867.11	8209.82	11819.3	1.43828	1.41889	0.50476	2.52181e-13	8.50654e-11
Trdc	chr14	ENSMUSG00000104876.1	2832.81	1751.42	0.618687	0.630828	-0.664682	7.47926e-13	2.47034e-10
B3galt5	chr16	ENSMUSG00000074892.9	29.0967	79.31	2.70798	2.60012	1.37858	8.1216e-13	2.62775e-10
Tubb3	chr8	ENSMUSG00000062380.4	80.8099	169.936	2.11801	2.05149	1.03668	4.21457e-12	1.33636e-09
C2cd2	chr16	ENSMUSG00000045975.8	902.701	1356.02	1.50201	1.47517	0.560882	1.27522e-11	3.96419e-09
Ctla4	chr1	ENSMUSG00000026011.13	1129.65	1618.32	1.43384	1.40981	0.495504	3.72206e-11	1.1348e-08
Cpxm1	chr2	ENSMUSG00000027408.7	2193.24	4111.18	1.8802	1.82337	0.866608	6.86935e-11	2.05484e-08
Il10rb	chr16	ENSMUSG00000022969.13	6069.99	8081.92	1.33157	1.31361	0.393542	7.72721e-11	2.26865e-08
Cfap298	chr16	ENSMUSG00000022972.10	981.868	1472.13	1.49954	1.46999	0.555806	1.09594e-10	3.15911e-08
Paxbp1	chr16	ENSMUSG00000022974.12	3748.24	5404.24	1.44145	1.41521	0.501012	1.23581e-10	3.49867e-08
Foxp3	chrX	ENSMUSG00000039521.13	1649.23	2292.95	1.39148	1.36872	0.452822	1.59365e-10	4.43259e-08
Ripk4	chr16	ENSMUSG00000005251.15	12.4949	35.1025	2.79442	2.64749	1.40463	2.60623e-10	7.12399e-08
Scn4a	chr11	ENSMUSG00000001027.7	1027.1	601.188	0.584517	0.601769	-0.732719	3.3366e-10	8.96585e-08
Donson	chr16	ENSMUSG00000022960.13	1880.28	2650.54	1.41064	1.38547	0.470374	4.40508e-10	1.16397e-07
Itgb8	chr12	ENSMUSG00000025321.14	247.273	410.05	1.65986	1.61551	0.69199	5.86663e-10	1.52475e-07
Sdcbp2	chr2	ENSMUSG00000027456.8	430.726	727.809	1.68536	1.63752	0.711512	6.7901e-10	1.7363e-07
Hmgn1	chr16	ENSMUSG00000040681.16	13374.1	18922.1	1.41521	1.38885	0.473895	7.01594e-10	1.76557e-07
Bcl2l15	chr3	ENSMUSG00000044165.12	24.6078	63.0272	2.54142	2.40807	1.26787	1.61404e-09	3.99827e-07
Pigp	chr16	ENSMUSG00000022940.17	1043.31	1566.98	1.50219	1.46728	0.553141	1.64281e-09	4.00694e-07
App	chr16	ENSMUSG00000022892.11	11533.8	17618.9	1.5287	1.49243	0.57766	1.96879e-09	4.72928e-07
Chaf1b	chr16	ENSMUSG00000022945.12	799.919	1394.18	1.74403	1.68703	0.754489	2.17631e-09	5.14975e-07
Dop1b	chr16	ENSMUSG00000022946.10	2890.8	3852.94	1.33368	1.31165	0.391383	2.76682e-09	6.45076e-07
Mprip	chr11	ENSMUSG00000005417.17	5975.72	7061.29	1.18168	1.17109	0.227851	2.90523e-09	6.67528e-07
Gpr83	chr9	ENSMUSG00000031932.14	315.653	505.046	1.60104	1.55584	0.637691	4.48362e-09	1.01548e-06
Fam43a	chr16	ENSMUSG00000046546.3	6032.31	4374.08	0.72534	0.739535	-0.435309	5.24021e-09	1.17012e-06
Wfdc17	chr11	ENSMUSG00000069792.5	587.567	906.109	1.54363	1.50091	0.585838	1.24703e-08	2.74588e-06
Atp6v0d2	chr4	ENSMUSG00000028238.6	148.172	251.977	1.70473	1.64578	0.718775	1.63313e-08	3.5468e-06
Apol9a	chr15	ENSMUSG00000057346.12	217.153	435.14	2.00407	1.91318	0.935971	1.69552e-08	3.63253e-06
Hlcs	chr16	ENSMUSG00000040820.16	1374.37	1954.5	1.42256	1.38986	0.474936	1.76734e-08	3.71013e-06
Igkv4-72	chr6	ENSMUSG00000076545.2	485.419	892.205	1.84845	1.77354	0.826632	1.77854e-08	3.71013e-06
Ddc	chr11	ENSMUSG00000020182.16	135.141	254.746	1.88057	1.80269	0.850153	1.91371e-08	3.94025e-06
Chrna9	chr5	ENSMUSG00000029205.12	7.03231	36.0638	5.24241	4.6708	2.22367	2.07194e-08	4.21135e-06
Btg3	chr16	ENSMUSG00000022863.15	583.036	870.596	1.4924	1.45342	0.539454	2.24055e-08	4.49642e-06
Ccr1	chr9	ENSMUSG00000025804.5	160.881	264.241	1.6417	1.58474	0.66425	3.49561e-08	6.92742e-06
Dscam	chr16	ENSMUSG00000050272.10	166.444	266.755	1.60284	1.55113	0.633321	3.65297e-08	7.1499e-06
Hspa13	chr16	ENSMUSG00000032932.15	936.072	1375.76	1.46986	1.43109	0.517117	4.72621e-08	9.13773e-06
Gad1	chr2	ENSMUSG00000070880.10	40.6159	16.3572	0.4002	0.428349	-1.22314	5.20019e-08	9.93298e-06
Ehd3	chr17	ENSMUSG00000024065.8	4953.28	5896.78	1.19023	1.17674	0.234792	6.28076e-08	1.18542e-05
Cbr1	chr16	ENSMUSG00000051483.9	1929.18	2406.69	1.24674	1.22786	0.296143	7.54501e-08	1.40728e-05
I830077J02Rik	chr3	ENSMUSG00000074342.3	368.222	472.373	1.28318	1.26022	0.33368	1.05664e-07	1.9479e-05
Lrp8	chr4	ENSMUSG00000028613.15	237.051	344.131	1.45186	1.41126	0.496984	1.25427e-07	2.28566e-05
Ms4a4a	chr19	ENSMUSG00000101389.1	755.713	1292.67	1.71187	1.64404	0.717246	1.2909e-07	2.32567e-05
Cdh13	chr8	ENSMUSG00000031841.19	925.783	525.535	0.568998	0.594982	-0.749083	1.54447e-07	2.73102e-05
Prkce	chr17	ENSMUSG00000045038.14	2722.77	2228.45	0.818673	0.830716	-0.267572	1.55035e-07	2.73102e-05
Kcnj15	chr16	ENSMUSG00000062609.14	341.384	634.323	1.86044	1.77394	0.826954	1.58197e-07	2.7561e-05
Pcdh17	chr14	ENSMUSG00000035566.7	245.786	186.523	0.758896	0.775073	-0.367595	1.65889e-07	2.8587e-05
Ptn	chr6	ENSMUSG00000029838.11	3683.58	1398.66	0.383419	0.415455	-1.26724	1.68477e-07	2.87209e-05
Brwd1	chr16	ENSMUSG00000022914.17	5008.36	6969.73	1.3915	1.35628	0.439657	1.73697e-07	2.92956e-05
Cd4	chr6	ENSMUSG00000023274.14	17563.7	22041.9	1.25439	1.23351	0.302767	1.84734e-07	3.08291e-05
Tnfrsf17	chr16	ENSMUSG00000022496.5	751.952	413.997	0.552265	0.579242	-0.787762	2.04881e-07	3.37829e-05
Kif5c	chr2	ENSMUSG00000026764.15	90.9822	157.663	1.73301	1.65834	0.72974	2.06695e-07	3.37829e-05
Atp11a	chr8	ENSMUSG00000031441.15	1241.03	1545.5	1.24552	1.22511	0.292906	2.16141e-07	3.49664e-05
Cdh1	chr8	ENSMUSG00000000303.12	86.0515	157.186	1.82292	1.73547	0.795323	2.35585e-07	3.7727e-05
Fxyd2	chr9	ENSMUSG00000059412.7	1174.82	801.924	0.682053	0.703386	-0.507611	2.51369e-07	3.98521e-05
Grb7	chr11	ENSMUSG00000019312.10	251.739	441.899	1.75529	1.67555	0.744635	2.96242e-07	4.65013e-05
Serpina3n	chr12	ENSMUSG00000021091.8	3054.2	4673.39	1.53271	1.48022	0.565811	3.14011e-07	4.88072e-05
Rcan1	chr16	ENSMUSG00000022951.16	904.693	1457.94	1.6165	1.55495	0.636867	3.59255e-07	5.52974e-05
Shroom3	chr5	ENSMUSG00000029381.16	137.088	82.6366	0.604004	0.629902	-0.6668	3.89501e-07	5.93764e-05
Nfasc	chr1	ENSMUSG00000026442.14	307.914	455.318	1.48047	1.43263	0.518669	4.49823e-07	6.7919e-05
Snx10	chr6	ENSMUSG00000038301.15	1066.65	1324.09	1.24222	1.22068	0.287681	5.58445e-07	8.35245e-05
Xlr4b	chrX	ENSMUSG00000067768.12	575.074	806.505	1.405	1.37028	0.454469	6.29951e-07	9.33388e-05
Mfsd13a	chr19	ENSMUSG00000025227.14	256.265	377.875	1.47179	1.42178	0.507699	6.92165e-07	0.000101607
Cyyr1	chr16	ENSMUSG00000041134.15	492.787	797.398	1.62794	1.56038	0.641901	7.10514e-07	0.000103344
Ifnlr1	chr4	ENSMUSG00000062157.6	91.9743	145.021	1.57853	1.51648	0.600728	7.34737e-07	0.000105896
Bace2	chr16	ENSMUSG00000040605.7	1161.44	1619.55	1.39733	1.35771	0.441171	7.73203e-07	0.000110436
Igkv5-37	chr6	ENSMUSG00000076571.2	2.63469	18.4116	7.36153	6.07466	2.6028	8.39728e-07	0.000118867
Runx1	chr16	ENSMUSG00000022952.17	2872.63	3886.65	1.35246	1.31665	0.396872	1.14804e-06	0.000161071
Dqx1	chr6	ENSMUSG00000009145.6	180.073	337.758	1.86166	1.75344	0.810191	1.24577e-06	0.000173249
Rec8	chr14	ENSMUSG00000002324.8	161.209	86.5757	0.542104	0.576119	-0.795562	2.00166e-06	0.00027595
Rgs13	chr1	ENSMUSG00000051079.8	282.565	540.526	1.92808	1.80764	0.85411	2.24362e-06	0.000306641
Pla2g7	chr17	ENSMUSG00000023913.17	1822.99	2365.3	1.29786	1.26661	0.340971	2.35778e-06	0.000319489
Clec7a	chr6	ENSMUSG00000079293.11	1877.24	2448.45	1.30314	1.27066	0.345581	2.67576e-06	0.000356865
Nek6	chr2	ENSMUSG00000026749.11	1147.45	1402.77	1.22376	1.20115	0.264412	2.67863e-06	0.000356865
Vit	chr17	ENSMUSG00000024076.10	357.399	165.002	0.463057	0.500442	-0.998726	2.86584e-06	0.000378626
Tm7sf2	chr19	ENSMUSG00000024799.16	253.464	363.633	1.43332	1.38272	0.467514	3.24e-06	0.000421706
Gm15931	chr7	ENSMUSG00000081723.1	67.287	113.915	1.69159	1.60292	0.680704	3.24512e-06	0.000421706
Col11a2	chr17	ENSMUSG00000024330.17	814.48	1371.78	1.68384	1.59539	0.673908	3.88762e-06	0.000501092
Cadm4	chr7	ENSMUSG00000054793.8	1343.55	315.142	0.251629	0.296095	-1.75587	4.15242e-06	0.000530908
Btg2	chr1	ENSMUSG00000020423.6	15645.9	12554.9	0.802563	0.820072	-0.286178	4.24532e-06	0.000536271
4921525O09Rik	chr13	ENSMUSG00000113211.1	60.662	121.966	2.00122	1.8656	0.899641	4.26203e-06	0.000536271
N6amt1	chr16	ENSMUSG00000044442.11	869.93	1283.15	1.47314	1.41301	0.498768	4.87419e-06	0.000608468
Cfi	chr3	ENSMUSG00000058952.12	72.5406	125.925	1.73937	1.64096	0.714536	5.44258e-06	0.000674115
Zfp992	chr4	ENSMUSG00000070605.4	223.589	330.406	1.47828	1.41713	0.502974	5.73618e-06	0.000704973
Crip3	chr17	ENSMUSG00000023968.15	3677.74	1812.93	0.493146	0.53503	-0.902308	6.73747e-06	0.000821661
Ighv2-9-1	chr12	ENSMUSG00000095565.2	66.7546	204.855	3.12872	2.75828	1.46377	7.29953e-06	0.000883411
Tob1	chr11	ENSMUSG00000037573.5	1300.43	889.52	0.683642	0.712069	-0.489912	7.44048e-06	0.000893647
Lgals3bp	chr11	ENSMUSG00000033880.11	16084.6	20284.6	1.26089	1.2309	0.299718	7.7714e-06	0.000926374
Adgra1	chr7	ENSMUSG00000025475.17	24.3357	65.9291	2.71064	2.40654	1.26696	7.85002e-06	0.000928762
Irf6	chr1	ENSMUSG00000026638.15	236.386	349.548	1.47512	1.41422	0.50001	8.33094e-06	0.000978361
Sp100	chr1	ENSMUSG00000026222.16	60004.6	51392.9	0.85637	0.869621	-0.201541	8.70569e-06	0.00101485
Mx1	chr16	ENSMUSG00000000386.16	3710.07	5784.4	1.56462	1.48786	0.573242	8.91217e-06	0.00103134
Pla2g5	chr4	ENSMUSG00000041193.15	44.4035	78.9687	1.78444	1.67001	0.739853	9.18384e-06	0.00105268
Zfp951	chr5	ENSMUSG00000072774.10	300.32	457.204	1.52767	1.45549	0.541509	9.22937e-06	0.00105268
Il2ra	chr2	ENSMUSG00000026770.5	1633.32	2142.52	1.31167	1.27369	0.349013	9.34969e-06	0.00105879
Mir155hg	chr16	ENSMUSG00000097418.7	221.055	388.247	1.74507	1.63371	0.708152	9.61363e-06	0.00107411
2410018L13Rik	chr12	ENSMUSG00000073164.11	21.2211	54.1111	2.56063	2.29434	1.19808	9.6205e-06	0.00107411
Ikzf4	chr10	ENSMUSG00000002578.18	594.017	762.099	1.28415	1.24932	0.321149	1.03539e-05	0.00114791
Dtx4	chr19	ENSMUSG00000039982.8	1543.59	2059.74	1.33413	1.29109	0.368587	1.11822e-05	0.00123113
Ptger2	chr14	ENSMUSG00000037759.6	277.595	382.536	1.38182	1.33201	0.413601	1.14456e-05	0.00125143
Slc41a2	chr10	ENSMUSG00000034591.5	558.884	778.908	1.39546	1.34383	0.426354	1.17449e-05	0.00127142
Cers6	chr2	ENSMUSG00000027035.10	924.034	1153.9	1.24892	1.21915	0.285872	1.17887e-05	0.00127142
Gm20008	chr17	ENSMUSG00000117183.1	200.974	271.832	1.35154	1.30567	0.38479	1.21902e-05	0.00130584
Ston1	chr17	ENSMUSG00000033855.15	46.9511	98.7593	2.10339	1.92956	0.948275	1.39396e-05	0.00148321
Cbr3	chr16	ENSMUSG00000022947.8	222.214	344.264	1.54707	1.46924	0.555069	1.61265e-05	0.00170447
Nmnat2	chr1	ENSMUSG00000042751.14	112.233	59.245	0.528738	0.571294	-0.807696	1.62709e-05	0.00170834
Gm48236	chr12	ENSMUSG00000113741.1	69.6071	168.915	2.42099	2.16931	1.11724	1.65179e-05	0.00172286
Hunk	chr16	ENSMUSG00000053414.8	88.1232	157.145	1.78384	1.66336	0.734101	1.86109e-05	0.00192848
Cyth3	chr5	ENSMUSG00000018001.18	1035.55	1263.33	1.22085	1.19378	0.255533	1.94023e-05	0.00199743
Gm3604	chr13	ENSMUSG00000094942.7	142.59	211.258	1.48119	1.41107	0.496787	1.98911e-05	0.00203454
Limch1	chr5	ENSMUSG00000037736.20	205.088	277.451	1.35384	1.30503	0.384081	2.00918e-05	0.00204189
Gm11454	chr2	ENSMUSG00000086152.1	24.7763	48.1877	1.95537	1.79612	0.84488	2.0704e-05	0.0020907
Thbs4	chr13	ENSMUSG00000021702.7	649.654	1096.43	1.67692	1.57427	0.654683	2.32214e-05	0.00233008
Setd4	chr16	ENSMUSG00000022948.16	423.772	619.725	1.46411	1.39438	0.479626	2.42111e-05	0.00240146
Lag3	chr6	ENSMUSG00000030124.2	2145.94	2627.82	1.22498	1.19661	0.258957	2.42357e-05	0.00240146
Mrps6	chr16	ENSMUSG00000039680.10	962.851	1466.31	1.5243	1.44525	0.531314	2.75654e-05	0.00269968
Smim5	chr11	ENSMUSG00000048442.15	24.3551	57.868	2.37841	2.1255	1.0878	2.7586e-05	0.00269968
Ms4a7	chr19	ENSMUSG00000024672.11	1012.1	1321.54	1.30657	1.26412	0.338132	2.80929e-05	0.00273242
Ppm1e	chr11	ENSMUSG00000046442.4	221.713	134.053	0.604039	0.644936	-0.632771	2.87824e-05	0.00278242
Dkk3	chr7	ENSMUSG00000030772.6	427.795	600.974	1.40749	1.34863	0.431495	2.93333e-05	0.00281849
Slc6a19	chr13	ENSMUSG00000021565.16	1007.79	1674.77	1.66594	1.56231	0.643679	2.9523e-05	0.00281962
H2-Q7	chr17	ENSMUSG00000060550.16	35372.8	41449.3	1.17187	1.15079	0.202623	3.24423e-05	0.00306573
C1ql2	chr1	ENSMUSG00000036907.9	162.884	83.0295	0.514711	0.563367	-0.827852	3.24866e-05	0.00306573
Myo1f	chr17	ENSMUSG00000024300.17	5009.67	5984.05	1.19493	1.16989	0.226376	3.38802e-05	0.00317832
Slc18a1	chr8	ENSMUSG00000036330.12	89.2713	173.859	1.95473	1.79305	0.842412	3.52418e-05	0.00328661
Igkv6-17	chr6	ENSMUSG00000095794.2	3385.16	5577.01	1.6367	1.53049	0.613997	3.57988e-05	0.00331903
Gm37691	chr1	ENSMUSG00000104348.1	1451.62	966.83	0.664363	0.703323	-0.507741	3.72921e-05	0.00341288
Psg22	chr7	ENSMUSG00000044903.15	1087.27	302.835	0.287313	0.981	-0.0276749	3.73496e-05	0.00341288
Crisp3	chr17	ENSMUSG00000025433.7	214.959	116.535	0.544777	0.594553	-0.750123	3.74569e-05	0.00341288
Hcrtr2	chr9	ENSMUSG00000032360.16	94.9639	37.2684	0.399569	0.453613	-1.14047	3.81879e-05	0.0034596
Lxn	chr3	ENSMUSG00000047557.2	634.719	768.025	1.21001	1.18217	0.241435	4.0211e-05	0.00362219
Ccr2	chr9	ENSMUSG00000049103.14	1117.95	1388.08	1.24118	1.20765	0.272199	4.30784e-05	0.00383533
Serpinc1	chr1	ENSMUSG00000026715.12	335.965	552.934	1.64812	1.53686	0.619981	4.33011e-05	0.00383533
Dab1	chr4	ENSMUSG00000028519.16	89.0099	132.501	1.48819	1.411	0.49672	4.34702e-05	0.00383533
Slc19a1	chr10	ENSMUSG00000001436.15	683.684	834.345	1.22059	1.19076	0.251882	4.35448e-05	0.00383533
Nrn1	chr13	ENSMUSG00000039114.16	554.818	908.169	1.64013	1.53261	0.615986	4.39547e-05	0.00385004
Gm46339	chr12	ENSMUSG00000113959.1	22.574	66.3044	3.04498	2.62164	1.39047	4.44014e-05	0.0038678
Mme	chr3	ENSMUSG00000027820.12	182.497	257.753	1.41125	1.3471	0.429854	4.5028e-05	0.00390095
Serpinb10	chr1	ENSMUSG00000092572.7	6.89235	13.2829	1.95012	1.76869	0.822682	4.75437e-05	0.00409651
Ikzf2	chr1	ENSMUSG00000025997.13	1049.43	1355.14	1.29173	1.24844	0.320126	4.84871e-05	0.00415521
Smim3	chr18	ENSMUSG00000038059.7	398.326	504.689	1.26814	1.22949	0.298062	4.89174e-05	0.00416955
Hpgds	chr6	ENSMUSG00000029919.5	617.833	757.783	1.22735	1.19516	0.257203	5.056e-05	0.00428652
Gm42418	chr17	ENSMUSG00000098178.1	247115	163657	0.662561	0.701023	-0.512467	5.2609e-05	0.0044365
Cep170b	chr12	ENSMUSG00000072825.11	572.693	732.646	1.27911	1.23805	0.308074	5.30655e-05	0.00445133
Tmtc1	chr6	ENSMUSG00000030306.14	409.786	543.808	1.32678	1.27713	0.3529	5.37565e-05	0.00448556
Hgd	chr16	ENSMUSG00000022821.13	100.836	220.56	2.16931	1.94005	0.956093	5.64121e-05	0.00463757
Plscr1	chr9	ENSMUSG00000032369.13	1048.29	1291.94	1.23389	1.2007	0.263872	5.64345e-05	0.00463757
Crem	chr18	ENSMUSG00000063889.16	1126.99	844.975	0.749617	0.780183	-0.358116	5.64558e-05	0.00463757
Fcmr	chr1	ENSMUSG00000042474.6	37343	28098	0.753302	0.783671	-0.35168	6.03396e-05	0.00493105
Plac8	chr5	ENSMUSG00000029322.12	8367.22	10356.4	1.23788	1.20334	0.267048	6.17004e-05	0.0050164
Kctd14	chr7	ENSMUSG00000051727.14	979.231	676.729	0.692791	0.730611	-0.452825	6.2092e-05	0.00502248
Pnrc2	chr4	ENSMUSG00000028675.12	8470.27	7452.72	0.8796	0.892822	-0.163556	6.26818e-05	0.00504445
Cxcl10	chr5	ENSMUSG00000034855.13	8717.38	5516.38	0.632791	0.67436	-0.56841	6.30532e-05	0.00504872
Apobec1	chr6	ENSMUSG00000040613.14	2603.22	3116.44	1.19771	1.16982	0.226283	6.9957e-05	0.00557336
Pde1b	chr15	ENSMUSG00000022489.6	1176.37	1495.53	1.2695	1.22705	0.295198	7.53376e-05	0.00597057
Ydjc	chr16	ENSMUSG00000041774.16	327.608	437.188	1.33403	1.28049	0.356695	7.5696e-05	0.00597057
Ccn3	chr15	ENSMUSG00000037362.8	317.489	147.08	0.467623	0.52838	-0.920352	7.66164e-05	0.00601325
Gpr55	chr1	ENSMUSG00000049608.8	600.252	778.938	1.29789	1.25093	0.323006	7.72691e-05	0.00603461
Gm43719	chr5	ENSMUSG00000105366.1	66.1844	37.3575	0.564879	0.615356	-0.700507	7.8547e-05	0.00609891
Ms4a6d	chr19	ENSMUSG00000024679.10	834.497	1077.07	1.28957	1.24465	0.315735	7.88619e-05	0.00609891
Cgas	chr9	ENSMUSG00000032344.17	769.682	584.082	0.758589	0.788808	-0.342253	7.95113e-05	0.00611929
Timd4	chr11	ENSMUSG00000055546.6	1051.93	1309.34	1.24425	1.20749	0.27201	7.99568e-05	0.00612384
Sema4a	chr3	ENSMUSG00000028064.17	9854.6	8004.71	0.811673	0.835255	-0.259712	8.43798e-05	0.00643152
Apol9b	chr15	ENSMUSG00000068246.6	437.2	665.942	1.52727	1.43311	0.519154	8.76971e-05	0.0066524
Csmd2	chr4	ENSMUSG00000028804.20	4.25326	9.15526	2.14837	1.91925	0.940546	8.93613e-05	0.00674635
Tgm1	chr14	ENSMUSG00000022218.16	1620.83	1307.28	0.806691	0.831394	-0.266396	9.06591e-05	0.00681189
Zbtb21	chr16	ENSMUSG00000046962.16	1363.74	1620.43	1.18983	1.16222	0.216889	9.34239e-05	0.00698652
Pcdh12	chr18	ENSMUSG00000024440.13	230.408	178.075	0.77448	0.803859	-0.314986	9.87675e-05	0.00735146
B130034C11Rik	chr16	ENSMUSG00000093606.1	50.8312	96.5968	1.88786	1.7039	0.768842	9.96405e-05	0.0073757
Scimp	chr11	ENSMUSG00000057135.12	871.411	1190.67	1.36857	1.30353	0.382425	0.000100024	0.0073757
Lmod1	chr1	ENSMUSG00000048096.7	398.16	168.632	0.425038	0.972153	-0.0407444	0.00010158	0.00745581
Gm50386	chr18	ENSMUSG00000117736.1	106.088	208.417	1.9474	1.75673	0.812895	0.00010707	0.00782253
Trgc2	chr13	ENSMUSG00000076752.2	751.711	542.394	0.723473	0.760081	-0.395775	0.000109557	0.0079675
Dmrt2	chr19	ENSMUSG00000048138.10	130.667	74.556	0.577829	0.629488	-0.66775	0.000110301	0.007985
Ramp3	chr11	ENSMUSG00000041046.7	213.327	319.877	1.5092	1.41506	0.500863	0.000113733	0.008196
Hp	chr8	ENSMUSG00000031722.10	550.483	790.12	1.43366	1.3551	0.4384	0.000118479	0.00849937
Cx3cr1	chr9	ENSMUSG00000052336.7	1094.48	1445.96	1.32401	1.26743	0.341903	0.000122671	0.00875288
Apol11b	chr15	ENSMUSG00000091694.9	474.257	214.722	0.459556	0.523975	-0.932429	0.000123117	0.00875288
Jarid2	chr13	ENSMUSG00000038518.15	5201.21	4518.24	0.869105	0.885718	-0.175081	0.000134114	0.00945949
Tspan10	chr11	ENSMUSG00000039691.10	464.741	651.49	1.40366	1.33242	0.414047	0.000134249	0.00945949
Scn2b	chr9	ENSMUSG00000070304.12	534.361	778.902	1.45096	1.36745	0.451485	0.000136572	0.00958062
Hpse	chr5	ENSMUSG00000035273.14	2748.67	3289.2	1.19705	1.16693	0.222721	0.000139464	0.00974033
Klf3	chr5	ENSMUSG00000029178.14	7082.43	6107.6	0.862447	0.880245	-0.184024	0.000142983	0.00994234
Rnf144a	chr12	ENSMUSG00000020642.13	4431.36	3546.38	0.800971	0.828842	-0.27083	0.000145283	0.0100581
Il12b	chr11	ENSMUSG00000004296.14	139.476	196.385	1.41118	1.33673	0.418713	0.000148689	0.0102338
Gm17241	chr15	ENSMUSG00000115938.1	1123.44	477.478	0.426724	0.491463	-1.02484	0.000149111	0.0102338
Stc1	chr14	ENSMUSG00000014813.9	151.845	109.873	0.723967	0.763313	-0.389653	0.000154738	0.0105742
Ets2	chr16	ENSMUSG00000022895.16	2867.11	3492.93	1.21782	1.18286	0.242275	0.000156083	0.0106054
Grem2	chr1	ENSMUSG00000050069.3	210.495	96.2143	0.45774	0.522541	-0.936383	0.000156533	0.0106054
Ube2d-ps	chr11	ENSMUSG00000083844.8	518.277	414.316	0.798789	0.827401	-0.273342	0.00017148	0.0115216
Sytl1	chr4	ENSMUSG00000028860.13	649.986	913.014	1.40437	1.3279	0.409151	0.000171509	0.0115216
Nrap	chr19	ENSMUSG00000049134.15	121.404	48.0074	0.396608	0.975926	-0.0351563	0.000173873	0.0116035
Tm4sf1	chr3	ENSMUSG00000027800.14	1865.29	1405.52	0.754127	0.790267	-0.339588	0.00017508	0.0116035
Kctd15	chr7	ENSMUSG00000030499.9	54.7864	30.8654	0.562577	0.623393	-0.681787	0.000175095	0.0116035
Syt15	chr14	ENSMUSG00000041479.14	267.726	176.833	0.664896	0.713042	-0.487942	0.000175655	0.0116035
Tfdp1	chr8	ENSMUSG00000038482.11	2562.57	3205.25	1.25039	1.20707	0.271504	0.000180542	0.0118501
Il18bp	chr7	ENSMUSG00000070427.4	1239.29	1612.71	1.302	1.24844	0.320129	0.000181382	0.0118501
Plekhb1	chr7	ENSMUSG00000030701.17	232.692	61.9358	0.278364	0.985122	-0.0216263	0.00018163	0.0118501
Itih4	chr14	ENSMUSG00000021922.17	340.824	212.606	0.625478	0.678799	-0.558943	0.000183814	0.0119434
Rnf17	chr14	ENSMUSG00000000365.9	21.3448	45.7458	2.17561	1.89428	0.921651	0.000200317	0.0129625
Klra7	chr6	ENSMUSG00000067599.13	1030.06	635.964	0.623183	0.677055	-0.562655	0.000206718	0.0133224
Klk1b27	chr7	ENSMUSG00000063177.6	7.48419	14.1788	1.89866	1.6963	0.762391	0.000217202	0.0139414
Gabpb1	chr2	ENSMUSG00000027361.15	2665.26	2295.35	0.861456	0.880673	-0.183322	0.000218389	0.013961
Zcchc18	chrX	ENSMUSG00000031428.11	1320.08	1702.45	1.29134	1.23703	0.306882	0.000232788	0.0148155
Gda	chr19	ENSMUSG00000058624.13	2436.92	2868.21	1.17629	1.14776	0.198817	0.000233624	0.0148155
Hemgn	chr4	ENSMUSG00000028332.13	25.7321	64.1518	2.56731	2.14058	1.098	0.000235253	0.0148594
Cd209b	chr8	ENSMUSG00000065987.12	57029.1	33810.3	0.590529	0.649811	-0.621907	0.000238389	0.0149977
Gpr141	chr13	ENSMUSG00000053101.3	32.7515	53.9772	1.654	1.51514	0.599451	0.000240578	0.0150756
Abcc3	chr11	ENSMUSG00000020865.16	113.093	146.48	1.29444	1.23896	0.309127	0.000253646	0.0158319
Trp53i11	chr2	ENSMUSG00000068735.14	8981.06	7794.12	0.868184	0.886631	-0.173594	0.000255179	0.0158652
Fam3b	chr16	ENSMUSG00000022938.8	19.5969	42.1429	2.13351	1.85086	0.888195	0.000269715	0.0167034
Ppp3ca	chr3	ENSMUSG00000028161.17	15190.7	13152.5	0.865891	0.884758	-0.176645	0.000272443	0.0168066
Cpz	chr5	ENSMUSG00000036596.6	58.7039	28.8521	0.487639	0.556085	-0.846624	0.000282211	0.0173418
Lpin2	chr17	ENSMUSG00000024052.17	1728.13	2032.28	1.1765	1.14678	0.197585	0.000293209	0.017948
C5ar1	chr7	ENSMUSG00000049130.6	299.448	488.935	1.63482	1.49563	0.580751	0.000295057	0.0179917
Actg2	chr6	ENSMUSG00000059430.14	259.066	80.6059	0.321798	0.985992	-0.0203525	0.000303145	0.018414
Ift80	chr3	ENSMUSG00000027778.15	3205.95	3868.49	1.20672	1.16942	0.225788	0.000309209	0.0186901
Mylip	chr13	ENSMUSG00000038175.10	5485.58	4345.28	0.790943	0.823469	-0.280213	0.000310047	0.0186901
Klra2	chr6	ENSMUSG00000030187.15	178.017	262.342	1.47301	1.37098	0.455204	0.000317393	0.0190604
Upb1	chr10	ENSMUSG00000033427.14	31.4439	49.8615	1.57365	1.44364	0.529708	0.000319028	0.0190863
Ido1	chr8	ENSMUSG00000031551.12	82.3217	131.746	1.59361	1.45887	0.544846	0.000335387	0.0199896
Slc7a11	chr3	ENSMUSG00000027737.10	857.074	1183.56	1.37867	1.30079	0.379392	0.000339284	0.0201461
Igfbp5	chr1	ENSMUSG00000026185.8	4433.96	6162.97	1.39681	1.3106	0.390228	0.000346146	0.0204363
Plekhh3	chr11	ENSMUSG00000035172.15	155.213	110.774	0.713328	0.75825	-0.399255	0.00034675	0.0204363
Gpr183	chr14	ENSMUSG00000051212.8	5367.56	4638.25	0.864173	0.884433	-0.177176	0.000354349	0.0208068
Lclat1	chr17	ENSMUSG00000054469.14	1195.82	1468.43	1.22726	1.18454	0.244329	0.000357508	0.0209104
3425401B19Rik	chr14	ENSMUSG00000071540.4	31.5256	61.976	1.99182	1.73888	0.798159	0.00035875	0.0209104
Gm15708	chr5	ENSMUSG00000086894.2	441.562	314.856	0.714784	0.762127	-0.391897	0.000370759	0.0215312
Prss30	chr17	ENSMUSG00000024124.10	92.6104	133.464	1.4376	1.34081	0.423106	0.000374873	0.0216907
Cd200r4	chr16	ENSMUSG00000062082.16	276.026	385.409	1.39745	1.31318	0.393066	0.000381963	0.0219578
Ahr	chr12	ENSMUSG00000019256.17	339.663	400.3	1.17819	1.14669	0.197469	0.000382655	0.0219578
Nt5e	chr9	ENSMUSG00000032420.8	2567.03	3160.12	1.23157	1.18761	0.248064	0.000383645	0.0219578
Zfp934	chr13	ENSMUSG00000074865.11	153.68	212.667	1.38406	1.3005	0.379065	0.000388354	0.0221473
5730507C01Rik	chr12	ENSMUSG00000073197.9	25.8947	55.204	2.0567	1.77672	0.829214	0.000394938	0.0224303
Igkv14-130	chr6	ENSMUSG00000096461.5	39.5162	243.165	6.20918	1.00732	0.0105243	0.000396146	0.0224303
Tnfrsf9	chr4	ENSMUSG00000028965.13	1452.4	1794.22	1.23726	1.19046	0.251515	0.000413141	0.0233094
Mybpc1	chr10	ENSMUSG00000020061.18	16.0177	5.74188	0.358105	0.983287	-0.0243151	0.000424084	0.023809
Kcnj10	chr1	ENSMUSG00000044708.5	265.367	326.528	1.23072	1.18565	0.245684	0.000425787	0.023809
Pcp4l1	chr1	ENSMUSG00000038370.6	863.218	357.215	0.432743	0.979463	-0.0299365	0.000426502	0.023809
Slc36a4	chr9	ENSMUSG00000043885.14	319.101	388.278	1.21843	1.17635	0.234321	0.000434838	0.0241892
Sdk1	chr5	ENSMUSG00000039683.16	107.782	62.3364	0.5753	0.640521	-0.642682	0.000446314	0.0246998
Ckap4	chr10	ENSMUSG00000046841.5	3478.7	2951.57	0.848022	0.872022	-0.197563	0.000447132	0.0246998
Gm13889	chr2	ENSMUSG00000087006.3	2040.77	1439.09	0.706764	0.757439	-0.400799	0.000453394	0.0248862
Prg3	chr2	ENSMUSG00000027072.13	620.237	447.268	0.720438	0.768091	-0.380652	0.000453646	0.0248862
Sema3g	chr14	ENSMUSG00000021904.6	651.522	460.328	0.707881	0.758457	-0.39886	0.000463011	0.0253124
Gm24270	chr9	ENSMUSG00000076281.1	662.693	378.171	0.576429	0.645467	-0.631585	0.00046884	0.0255429
Tfdp2	chr9	ENSMUSG00000032411.15	621.638	519.65	0.835583	0.862596	-0.213243	0.000478872	0.0260001
Cd8a	chr6	ENSMUSG00000053977.13	16238.8	13802.1	0.85019	0.874266	-0.193856	0.000489952	0.0264224
Zscan22	chr7	ENSMUSG00000054715.11	577.976	684.965	1.18609	1.15121	0.203152	0.000489982	0.0264224
Tpm2	chr4	ENSMUSG00000028464.16	3451.88	1722.22	0.49971	0.972488	-0.0402482	0.00049324	0.0265079
Rchy1	chr5	ENSMUSG00000029397.15	4111.21	3567.26	0.868247	0.888798	-0.170072	0.00049564	0.0265469
Cacna1e	chr1	ENSMUSG00000004110.17	1397.98	2051.9	1.46607	1.35368	0.436883	0.000502967	0.0267858
Ighv1-2	chr12	ENSMUSG00000102524.1	19.5655	224.511	8.77088	1.00554	0.00797745	0.00050348	0.0267858
Gm15564	chr16	ENSMUSG00000086324.8	1086.99	649.139	0.600597	0.669048	-0.579818	0.000521412	0.027647
Ermap	chr4	ENSMUSG00000028644.17	25.0199	35.4128	1.42663	1.32851	0.409811	0.000525017	0.0277454
Gbgt1	chr2	ENSMUSG00000026829.9	18.8093	28.6223	1.52098	1.3959	0.481195	0.000543605	0.028618
Vwa1	chr4	ENSMUSG00000042116.3	2475.3	1886.46	0.761875	0.804178	-0.314413	0.00054514	0.028618
Slc35g1	chr19	ENSMUSG00000044026.3	461.172	568.226	1.23517	1.19603	0.258259	0.000550209	0.0287888
Nlrx1	chr9	ENSMUSG00000032109.15	537.172	670.236	1.24816	1.1964	0.258703	0.000556697	0.0290325
Slc16a3	chr11	ENSMUSG00000025161.16	149.837	215.887	1.44557	1.33949	0.421684	0.000559421	0.0290789
Lrat	chr3	ENSMUSG00000028003.6	496.928	719.673	1.45052	1.34212	0.424516	0.000561872	0.0291109
Noct	chr3	ENSMUSG00000023087.15	719.759	952.836	1.32257	1.24961	0.321476	0.000572827	0.0295818
Serpina10	chr12	ENSMUSG00000061947.10	1505.32	1822.96	1.21201	1.16977	0.226223	0.000578646	0.0297852
Gm13241	chr4	ENSMUSG00000073716.6	1.94747	4.21448	2.14758	1.02411	0.0343694	0.000582881	0.0299061
Ccdc162	chr10	ENSMUSG00000075225.14	30.0166	57.2469	1.93062	1.67284	0.742301	0.000585986	0.0299685
Slc28a2b	chr2	ENSMUSG00000079071.2	1371.15	1830.69	1.33817	1.26208	0.335804	0.00058826	0.029988
Ptafr	chr4	ENSMUSG00000056529.7	699.507	870.09	1.24354	1.19248	0.253965	0.000604198	0.0307018
Haus8	chr8	ENSMUSG00000035439.13	2603.34	3026.11	1.16257	1.1321	0.179007	0.000606864	0.0307387
Stra6l	chr4	ENSMUSG00000028327.14	102.645	137.87	1.34009	1.26092	0.334472	0.000615391	0.0310714
Fn1	chr1	ENSMUSG00000026193.15	2520.67	3382.45	1.34452	1.26601	0.340283	0.000623139	0.0313627
Strip2	chr6	ENSMUSG00000039629.14	377.736	523.287	1.39115	1.30047	0.379031	0.000628093	0.031512
Gucy1a1	chr3	ENSMUSG00000033910.13	638.328	839.728	1.31602	1.24427	0.315299	0.000630362	0.031526
Jph2	chr2	ENSMUSG00000017817.11	88.5079	35.6394	0.40326	0.98167	-0.0266897	0.000639562	0.0317911
Gimap7	chr6	ENSMUSG00000043931.10	7870.85	9083.62	1.15382	1.12561	0.170705	0.000639672	0.0317911
Gfra2	chr14	ENSMUSG00000022103.10	2571.2	2090.78	0.813242	0.846681	-0.24011	0.000644712	0.0319415
Sorcs1	chr19	ENSMUSG00000043531.16	60.4345	40.461	0.670884	0.730926	-0.452203	0.000654264	0.0323137
Ctrl	chr8	ENSMUSG00000031896.7	116072	5079.55	0.0677962	0.996361	-0.00525917	0.000673128	0.0331422
Prdm15	chr16	ENSMUSG00000014039.18	572.145	769.389	1.34767	1.26522	0.339383	0.00067868	0.0333121
Abca1	chr4	ENSMUSG00000015243.4	4508.47	3656.09	0.809963	0.844153	-0.244424	0.000681506	0.0333475
Prss12	chr3	ENSMUSG00000027978.9	403.794	503.813	1.24908	1.19565	0.257796	0.000684988	0.0334148
Art4	chr6	ENSMUSG00000030217.2	471.027	674.245	1.43633	1.33082	0.412317	0.000697649	0.033928
Gm7240	chr13	ENSMUSG00000113626.1	33.1301	51.1788	1.53707	1.39795	0.48331	0.000711933	0.0345168
Atp1a3	chr7	ENSMUSG00000040907.15	1310.56	1679.13	1.28262	1.21959	0.286394	0.000721303	0.0348645
1700030C10Rik	chr12	ENSMUSG00000099759.1	95.1816	209.858	2.14583	1.80846	0.854759	0.000729133	0.0351358
Abhd15	chr11	ENSMUSG00000000686.11	123.523	167.313	1.35706	1.273	0.348233	0.000740672	0.0355837
Acta2	chr19	ENSMUSG00000035783.9	15597.9	6352.54	0.414479	0.982765	-0.0250817	0.00075544	0.0361835
Ndnf	chr6	ENSMUSG00000049001.5	625.694	488.988	0.782037	0.823878	-0.279497	0.000768741	0.0367097
Gdf11	chr10	ENSMUSG00000025352.6	2005.17	1634.2	0.815637	0.849764	-0.234866	0.000771803	0.0367453
Fcgr4	chr1	ENSMUSG00000059089.4	182.356	293.53	1.60535	1.44054	0.526608	0.000783418	0.0371865
Izumo1r	chr9	ENSMUSG00000031933.17	4941.71	5959.85	1.20639	1.16275	0.217536	0.000790581	0.0374145
Igkv8-19	chr6	ENSMUSG00000096594.2	73676.9	20008.3	0.258572	0.988201	-0.0171238	0.000796892	0.037601
Mdfic	chr6	ENSMUSG00000041390.18	1669.03	1962.22	1.17579	1.14084	0.190091	0.000803687	0.0378091
Dars2	chr1	ENSMUSG00000026709.10	555.23	661.645	1.19258	1.15243	0.20468	0.00081293	0.0381307
Dmwd	chr7	ENSMUSG00000030410.16	916.844	760.533	0.829594	0.861018	-0.215884	0.000817516	0.038162
Pxk	chr14	ENSMUSG00000033885.15	13113.1	11131.4	0.848708	0.876076	-0.190873	0.000818411	0.038162
Cpne8	chr15	ENSMUSG00000052560.15	581.138	770.831	1.32857	1.2505	0.3225	0.00082874	0.0385303
Slc39a6	chr18	ENSMUSG00000024270.11	1750.61	2107.11	1.20438	1.16094	0.215287	0.000831626	0.0385515
Gm2a	chr11	ENSMUSG00000000594.7	20070.2	21972.4	1.09486	1.08073	0.112004	0.000837831	0.0387259
Gm28942	chr1	ENSMUSG00000100170.1	21.5188	42.4952	1.96843	1.68043	0.748827	0.000850578	0.0391313
Lgi4	chr7	ENSMUSG00000036560.14	214.284	109.719	0.516583	0.973321	-0.0390128	0.000851539	0.0391313
Abcb1a	chr5	ENSMUSG00000040584.8	997.734	1192.12	1.1953	1.15409	0.206762	0.000855485	0.0391524
Cd177	chr7	ENSMUSG00000052212.6	111.165	317.886	2.80551	2.20339	1.13973	0.000856938	0.0391524
Gm21762	chr13	ENSMUSG00000094027.2	2.18171	4.50009	2.01965	1.70664	0.771161	0.000870812	0.039672
Tbc1d9	chr8	ENSMUSG00000031709.15	2147.3	2523.5	1.17591	1.13995	0.188967	0.000891815	0.0405124
Tpi1	chr6	ENSMUSG00000023456.15	5020.65	6004.85	1.19661	1.15437	0.207107	0.000897276	0.0406297
B3gnt3	chr8	ENSMUSG00000031803.8	565.02	683.089	1.21062	1.16451	0.219719	0.000901929	0.0406297
Cxcl9	chr5	ENSMUSG00000029417.9	4436.67	5503.16	1.24219	1.18764	0.248099	0.000902086	0.0406297
Hspb1	chr5	ENSMUSG00000004951.10	8067.72	5366.69	0.66225	0.728101	-0.457789	0.000908337	0.0407954
Smpdl3b	chr4	ENSMUSG00000028885.8	102.74	144.414	1.40723	1.3036	0.382496	0.000927878	0.0412509
2510009E07Rik	chr16	ENSMUSG00000043391.10	1122.25	1325.98	1.18061	1.14273	0.192481	0.000929791	0.0412509
Il22ra2	chr10	ENSMUSG00000039760.8	1255.07	824.608	0.649458	0.715811	-0.482349	0.000931034	0.0412509
Grm6	chr11	ENSMUSG00000000617.14	217.045	331.648	1.51702	1.37421	0.458608	0.000931846	0.0412509
Ugt1a7c	chr1	ENSMUSG00000090124.7	58.5922	80.837	1.37251	1.27834	0.354276	0.000935498	0.0412509
Foxp1	chr6	ENSMUSG00000030067.17	22196.2	19682.1	0.886851	0.905539	-0.143151	0.000936994	0.0412509
Ano1	chr7	ENSMUSG00000031075.19	461.612	299.647	0.649803	0.718036	-0.477873	0.000937972	0.0412509
Car13	chr3	ENSMUSG00000027555.8	581.854	730.036	1.25709	1.19653	0.258851	0.000939296	0.0412509
Ube2d1	chr10	ENSMUSG00000019927.6	4639.35	3987.93	0.859843	0.88509	-0.176104	0.000945556	0.0414112
Kcna6	chr6	ENSMUSG00000038077.7	105.552	43.1071	0.421312	0.983066	-0.0246398	0.000956283	0.0417656
Daam1	chr12	ENSMUSG00000034574.10	906.713	1046.35	1.15467	1.12372	0.168278	0.000966693	0.0421043
Neil1	chr9	ENSMUSG00000032298.13	1421.1	2006.36	1.41647	1.30519	0.384255	0.000979558	0.0425477
Tmem131	chr1	ENSMUSG00000026116.11	4658.56	5525.53	1.1868	1.14692	0.197759	0.00098597	0.0427092
Ppm1l	chr3	ENSMUSG00000027784.10	434.853	351.982	0.809941	0.847742	-0.238303	0.000993249	0.0429073
Ighd	chr12	ENSMUSG00000104213.5	93829.6	73930.1	0.789471	0.832831	-0.263904	0.000997772	0.0429601
Tgfbr1	chr4	ENSMUSG00000007613.15	1556.25	1846.72	1.18722	1.14672	0.19751	0.000999892	0.0429601
Mustn1	chr14	ENSMUSG00000042485.7	3038.1	2081.52	0.687713	0.752956	-0.409363	0.00102359	0.0438595
Flt3	chr5	ENSMUSG00000042817.15	2871.3	3382.7	1.17804	1.14014	0.18921	0.00105194	0.0449528
Gm7967	chr1	ENSMUSG00000100009.6	149.64	279.262	1.84801	1.57794	0.658039	0.00105483	0.0449528
Def8	chr8	ENSMUSG00000001482.15	886.198	1045.79	1.17962	1.14069	0.189902	0.00105761	0.0449528
Bgn	chrX	ENSMUSG00000031375.17	11955.3	15087.6	1.26337	1.20018	0.263252	0.00106862	0.0452993
Mrgprf	chr7	ENSMUSG00000031070.15	58.104	25.2395	0.438537	0.981052	-0.0275992	0.00107155	0.0453022
Ret	chr6	ENSMUSG00000030110.13	242.338	338.517	1.39828	1.29345	0.371219	0.00108966	0.0458903
Agap2	chr10	ENSMUSG00000025422.10	3631.32	4122.49	1.13561	1.10973	0.150207	0.00109125	0.0458903
Plppr4	chr3	ENSMUSG00000044667.12	107.486	157.163	1.46857	1.33629	0.418235	0.00109629	0.0459721
H2-M2	chr17	ENSMUSG00000016283.13	1197.36	1752	1.46499	1.32769	0.408919	0.00109899	0.0459721
Adgrb2	chr4	ENSMUSG00000028782.14	546.789	208.606	0.380691	0.986399	-0.019757	0.00112009	0.0467311
Fam124b	chr1	ENSMUSG00000043230.2	29.3927	52.0889	1.76026	1.53359	0.616916	0.00112393	0.0467528
Cxcl12	chr6	ENSMUSG00000061353.11	38525.2	28009.1	0.72649	0.783261	-0.352434	0.0011265	0.0467528
Tacr1	chr6	ENSMUSG00000030043.11	193.333	268.948	1.3887	1.28444	0.361141	0.00113236	0.0468733
Mtch1	chr17	ENSMUSG00000024012.18	6725.02	5920.17	0.880347	0.901388	-0.14978	0.00113571	0.0468894
Gm11772	chr11	ENSMUSG00000085501.1	1293.65	673.761	0.525499	0.9736	-0.0385982	0.00114055	0.0469669
Klrb1a	chr6	ENSMUSG00000030361.16	53.6153	94.2769	1.7595	1.53343	0.61676	0.00115697	0.0474272
Gcsam	chr16	ENSMUSG00000022659.13	923.615	1368.27	1.48718	1.34952	0.43245	0.00115771	0.0474272
Scube1	chr15	ENSMUSG00000016763.15	9.5412	15.3432	1.62443	1.44648	0.532549	0.00116458	0.0475859
Plxnb2	chr15	ENSMUSG00000036606.17	3843.04	4224.63	1.0992	1.08303	0.115078	0.00116764	0.0475882
Nuggc	chr14	ENSMUSG00000061356.13	553.135	970.298	1.76812	1.53098	0.614453	0.00117508	0.0476729
Eif5a2	chr3	ENSMUSG00000050192.8	445.865	570.069	1.28064	1.20995	0.274951	0.00117867	0.0476729
Ctsc	chr7	ENSMUSG00000030560.17	11508.5	12808	1.11296	1.09289	0.128153	0.00117874	0.0476729
Ank3	chr10	ENSMUSG00000069601.14	505.94	160.657	0.332694	0.988057	-0.0173345	0.00118712	0.0478896
Galnt3	chr2	ENSMUSG00000026994.9	56.7362	85.4315	1.50781	1.36111	0.444782	0.00120391	0.048321
2310039H08Rik	chr17	ENSMUSG00000062619.6	1429.15	1150.27	0.805677	0.846201	-0.240928	0.00120542	0.048321
Gm13212	chr4	ENSMUSG00000078502.10	514.238	635.594	1.23551	1.17868	0.237173	0.00120699	0.048321
Gm5781	chr10	ENSMUSG00000111966.1	304.139	154.354	0.510725	0.975009	-0.0365122	0.00121355	0.048321
Ptprs	chr17	ENSMUSG00000013236.17	1170.97	1397.86	1.19285	1.14812	0.199274	0.00121532	0.048321
Adamts13	chr2	ENSMUSG00000014852.16	65.7441	100.486	1.5371	1.38268	0.467467	0.00121805	0.048321
Ighv5-2	chr12	ENSMUSG00000076633.7	0.840095	3.64929	4.1608	1.00843	0.0121133	0.00121915	0.048321
Hhex	chr19	ENSMUSG00000024986.12	3535.13	2855.2	0.809118	0.848945	-0.236257	0.00124489	0.0492182
Ppfia4	chr1	ENSMUSG00000026458.13	775.096	906.962	1.16982	1.13218	0.179105	0.00127796	0.0503998
Fzd10	chr5	ENSMUSG00000081683.5	96.9411	55.1327	0.572051	0.967667	-0.0474178	0.0012854	0.0505677
Il12rb2	chr6	ENSMUSG00000018341.12	172.674	226.347	1.30979	1.22972	0.29833	0.00130421	0.0511805
Tmem273	chr14	ENSMUSG00000041707.8	50.5065	85.2934	1.69281	1.47957	0.565173	0.00134024	0.0524647
Adgrl1	chr8	ENSMUSG00000013033.16	1504.7	1795.31	1.19266	1.14835	0.199557	0.00135244	0.0528117
mt-Nd4	chrM	ENSMUSG00000064363.1	103960	89213.5	0.857627	0.886145	-0.174386	0.00135702	0.0528606
Mapkapk3	chr9	ENSMUSG00000032577.16	2018.17	2386.65	1.18358	1.14193	0.191479	0.0013675	0.0531382
Slc9a9	chr9	ENSMUSG00000031129.9	1108.61	1268.32	1.14419	1.1142	0.156014	0.00139234	0.0538602
Actn3	chr19	ENSMUSG00000006457.4	28.2394	6.96765	0.265713	0.990301	-0.0140607	0.00139476	0.0538602
Trgv4	chr13	ENSMUSG00000076745.4	37.9816	21.492	0.564497	0.968093	-0.0467826	0.00139627	0.0538602
Gm7331	chrX	ENSMUSG00000059461.7	621.123	443.546	0.715323	0.777413	-0.363247	0.00140978	0.0542491
Ighv6-6	chr12	ENSMUSG00000076680.1	308.92	93.3627	0.303253	0.988527	-0.016647	0.00141834	0.0543243
Fam71b	chr11	ENSMUSG00000020401.6	198.857	282.306	1.41573	1.2968	0.374958	0.00141992	0.0543243
Ulbp1	chr10	ENSMUSG00000079685.10	361.654	449.272	1.2433	1.1816	0.24074	0.00142414	0.0543243
Klra17	chr6	ENSMUSG00000014543.14	4.79155	7.72236	1.60527	1.4149	0.500701	0.00142635	0.0543243
Cnn3	chr3	ENSMUSG00000053931.11	11065.3	9493.76	0.858302	0.886097	-0.174464	0.00143047	0.0543243
Rtl8c	chrX	ENSMUSG00000051851.5	998.575	1206.1	1.20905	1.15855	0.212326	0.00143472	0.0543243
Hoxb9	chr11	ENSMUSG00000020875.9	243.927	120.181	0.501156	0.977003	-0.0335654	0.00143572	0.0543243
Slamf7	chr1	ENSMUSG00000038179.13	3597.52	4017.35	1.11636	1.09453	0.130305	0.00144263	0.0544557
Gm13340	chr2	ENSMUSG00000083563.1	99.9807	68.0073	0.68241	0.750462	-0.414149	0.0014527	0.0547056
Cnn1	chr9	ENSMUSG00000001349.5	16143.9	2086.83	0.150556	0.994547	-0.00788905	0.00147341	0.055331
Shf	chr2	ENSMUSG00000033256.14	357.743	279.155	0.779334	0.828361	-0.271669	0.00147628	0.055331
Synj2	chr17	ENSMUSG00000023805.17	819.353	963.818	1.17667	1.13559	0.183438	0.00148789	0.0554306
Gpr82	chrX	ENSMUSG00000047678.1	60.0673	96.6601	1.5987	1.41293	0.498693	0.00148848	0.0554306
Plod2	chr9	ENSMUSG00000032374.14	265.776	353.291	1.32922	1.23773	0.307696	0.00148943	0.0554306
Atf4	chr15	ENSMUSG00000042406.8	18837.2	16217	0.861246	0.888637	-0.170333	0.00149541	0.0555179
Sp1	chr15	ENSMUSG00000001280.13	8363.12	7602.46	0.909179	0.923669	-0.114552	0.00149878	0.0555179
Slc6a20a	chr9	ENSMUSG00000036814.13	170.861	217.964	1.27287	1.1949	0.256891	0.00150271	0.0555337
S100a10	chr3	ENSMUSG00000041959.14	9951.21	9007.26	0.904945	0.920656	-0.119266	0.00153042	0.0564263
Plekhm2	chr4	ENSMUSG00000028917.14	1433.66	1753.66	1.22494	1.1685	0.224652	0.001547	0.0569053
Exoc3l2	chr7	ENSMUSG00000011263.16	551.423	359.995	0.653613	0.733581	-0.446972	0.00158155	0.0580415
Myl9	chr2	ENSMUSG00000067818.6	5986.08	3110.62	0.524379	0.977884	-0.0322651	0.00159569	0.058425
Esm1	chr13	ENSMUSG00000042379.8	313.347	212.079	0.67791	0.754192	-0.406996	0.00162725	0.0594435
Lamtor2	chr3	ENSMUSG00000028062.15	5713.38	5112.66	0.894895	0.913638	-0.130305	0.00163226	0.0594893
Rundc3a	chr11	ENSMUSG00000006575.14	244.286	183.468	0.750364	0.808799	-0.306146	0.00164035	0.0596153
Sox4	chr13	ENSMUSG00000076431.4	1092.09	876.434	0.80246	0.845543	-0.24205	0.00164324	0.0596153
Carmil1	chr13	ENSMUSG00000021338.17	820.715	935.296	1.14037	1.11031	0.150969	0.00164714	0.0596204
Pcbp3	chr10	ENSMUSG00000001120.15	467.365	368.463	0.788084	0.836758	-0.257118	0.00165786	0.0598716
Myct1	chr10	ENSMUSG00000046916.9	540.683	378.597	0.702872	0.774491	-0.36868	0.00167093	0.0602067
Hacd3	chr9	ENSMUSG00000033629.6	2647.71	2910.71	1.09945	1.08201	0.11371	0.00168126	0.0603236
Plk2	chr13	ENSMUSG00000021701.8	360.173	282.219	0.784823	0.834561	-0.260911	0.00168505	0.0603236
Arl5a	chr2	ENSMUSG00000036093.7	2899.91	3216.38	1.10924	1.08882	0.122762	0.00168906	0.0603236
Olfr1372-ps1	chr11	ENSMUSG00000108218.2	151.822	199.115	1.31365	1.22469	0.292411	0.0016894	0.0603236
Zwint	chr10	ENSMUSG00000019923.14	3147.54	3525.54	1.12001	1.09623	0.132554	0.00171087	0.0609287
Eci1	chr17	ENSMUSG00000024132.6	1708.46	1424.29	0.833935	0.870268	-0.200468	0.00171748	0.0609287
Bcat1	chr6	ENSMUSG00000030268.17	266.849	394.804	1.47788	1.32329	0.404127	0.00171787	0.0609287
Fads2	chr19	ENSMUSG00000024665.8	1119.56	1314.18	1.17388	1.13245	0.179443	0.00174141	0.0615434
Gm2447	chr3	ENSMUSG00000102785.5	32.6774	55.135	1.6806	1.4478	0.533865	0.00174415	0.0615434
Eomes	chr9	ENSMUSG00000032446.14	3159.45	2452.55	0.775177	0.82648	-0.274947	0.00174685	0.0615434
Rtp4	chr16	ENSMUSG00000033355.6	27831.2	20466.7	0.733527	0.795191	-0.330627	0.0017587	0.0618234
Igkv19-93	chr6	ENSMUSG00000098814.2	367.454	725.337	1.96031	1.64093	0.714514	0.00176885	0.0620427
Egln3	chr12	ENSMUSG00000035105.5	241.078	321.173	1.32783	1.23268	0.301793	0.00177384	0.0620804
Samd3	chr10	ENSMUSG00000051354.14	791.846	564.851	0.712179	0.779709	-0.358993	0.00179153	0.0625614
Plp1	chrX	ENSMUSG00000031425.15	1186.07	638.915	0.545657	0.97728	-0.0331567	0.00180348	0.0628404
Thop1	chr10	ENSMUSG00000004929.12	719.772	854.788	1.1872	1.14076	0.18999	0.00182185	0.0633413
Cdh11	chr8	ENSMUSG00000031673.6	533.418	656.343	1.23126	1.16977	0.22622	0.0018448	0.0639987
Lmo2	chr2	ENSMUSG00000032698.15	9806.82	8244.71	0.841319	0.876523	-0.190136	0.00186227	0.064407
Wnt2b	chr3	ENSMUSG00000027840.5	376.484	215.682	0.577483	0.97093	-0.0425601	0.00186469	0.064407
Rnf149	chr1	ENSMUSG00000048234.13	790.525	901.076	1.14002	1.1094	0.149773	0.00187821	0.0644864
B3gnt5	chr16	ENSMUSG00000022686.14	6265.72	5199.22	0.830244	0.868985	-0.202596	0.00188106	0.0644864
Sbk1	chr7	ENSMUSG00000042978.11	8343.84	6945.63	0.833529	0.870857	-0.199492	0.00188233	0.0644864
Pik3r3	chr4	ENSMUSG00000028698.13	395.169	286.777	0.725256	0.78966	-0.340696	0.00188642	0.0644864
Cox6a2	chr7	ENSMUSG00000030785.8	22.6622	39.6	1.74289	1.48818	0.573549	0.00188733	0.0644864
Gm3739	chr14	ENSMUSG00000091472.2	42.8328	80.5654	1.84002	1.5156	0.599886	0.0019449	0.0661627
Rbm11	chr16	ENSMUSG00000032940.16	10.883	19.3971	1.76795	1.49507	0.580213	0.00194532	0.0661627
Cox5b	chr1	ENSMUSG00000061518.11	7823.1	6900.1	0.882238	0.905373	-0.143415	0.00194891	0.0661627
BC024063	chr10	ENSMUSG00000112160.1	101.311	157.603	1.55721	1.37337	0.457723	0.00195422	0.0662012
Ripply3	chr16	ENSMUSG00000022941.8	435.216	581.819	1.33646	1.23473	0.304191	0.00199444	0.0674199
Rpl28-ps1	chr1	ENSMUSG00000058603.10	1543.78	1142.2	0.741143	0.803764	-0.315156	0.00202315	0.0681967
Mapk12	chr15	ENSMUSG00000022610.10	1193.53	937.141	0.786449	0.838697	-0.253779	0.00202603	0.0681967
Cdcp1	chr9	ENSMUSG00000035498.10	85.408	111.842	1.3123	1.21917	0.285899	0.00205688	0.0690842
Cmpk2	chr12	ENSMUSG00000020638.8	12330.3	8710.35	0.700663	0.771262	-0.374707	0.00206111	0.0690842
Tmem108	chr9	ENSMUSG00000042757.16	626.001	474.562	0.759761	0.819591	-0.287023	0.00207835	0.069515
Slfn8	chr11	ENSMUSG00000035208.16	24204.9	19749.3	0.814616	0.85792	-0.221084	0.00209854	0.0700426
Kcnip2	chr19	ENSMUSG00000025221.16	346.561	545.735	1.57454	1.37303	0.457358	0.00211232	0.0703545
Snx17	chr5	ENSMUSG00000029146.14	7044.43	6345.1	0.90062	0.918608	-0.122479	0.00212226	0.0705373
Lair1	chr7	ENSMUSG00000055541.17	577.689	707.187	1.22488	1.16339	0.21833	0.0021506	0.0713297
Il5ra	chr6	ENSMUSG00000005364.11	884.383	547.041	0.625889	0.729052	-0.455905	0.0021642	0.0716309
Gm39323	chr9	ENSMUSG00000111229.1	107.883	156.637	1.44346	1.29683	0.374989	0.00217876	0.0719625
Abhd17b	chr19	ENSMUSG00000047368.4	2530.85	2216.17	0.875793	0.901538	-0.14954	0.00221657	0.0730593
Ldlrad4	chr18	ENSMUSG00000024544.9	334.431	396.169	1.18671	1.13826	0.186835	0.00224207	0.0737465
Slc6a12	chr6	ENSMUSG00000030109.15	11.83	24.5298	2.1038	1.65388	0.725858	0.00227958	0.074825
Nos1	chr5	ENSMUSG00000029361.18	26.7108	12.1307	0.446415	0.984137	-0.0230695	0.00229436	0.0751545
Kynu	chr2	ENSMUSG00000026866.16	949.31	1110.98	1.17107	1.12822	0.174055	0.00230044	0.0751984
Gm14586	chrX	ENSMUSG00000083621.1	178.72	92.0274	0.519433	0.977761	-0.032446	0.00230537	0.0752044
Plcd3	chr11	ENSMUSG00000020937.14	121.505	165.634	1.36141	1.24572	0.316979	0.00233402	0.0759826
Cd7	chr11	ENSMUSG00000025163.6	1503.07	1756.99	1.16948	1.1275	0.173125	0.00233953	0.076006
Ltb	chr17	ENSMUSG00000024399.5	39464.7	34129.1	0.864609	0.89387	-0.161863	0.0023686	0.0767932
Cxcr3	chrX	ENSMUSG00000050232.6	2280.78	2680.91	1.17614	1.13073	0.177259	0.00240241	0.0777304
Gm15772	chr5	ENSMUSG00000062353.6	73.9601	43.204	0.588909	0.971116	-0.0422841	0.00241239	0.0778941
Hc	chr2	ENSMUSG00000026874.10	103.719	172.926	1.67847	1.43724	0.523296	0.00242634	0.0781853
Vdr	chr15	ENSMUSG00000022479.15	98.8617	138.913	1.40507	1.2741	0.349482	0.00243181	0.0782028
Mvb12b	chr2	ENSMUSG00000038740.9	760.961	896.233	1.17763	1.13165	0.178423	0.00244936	0.0784894
C130074G19Rik	chr1	ENSMUSG00000039349.5	4246.57	3164.78	0.745322	0.812063	-0.300337	0.00245337	0.0784894
Penk	chr4	ENSMUSG00000045573.9	598.35	435.797	0.723689	0.794028	-0.332738	0.00245868	0.0784894
Tmem47	chrX	ENSMUSG00000025666.16	343.008	238.81	0.698241	0.777518	-0.363053	0.00246053	0.0784894
Dmpk	chr7	ENSMUSG00000030409.16	2311.12	1631.14	0.708057	0.782913	-0.353077	0.00248094	0.0789816
Kcnc3	chr7	ENSMUSG00000062785.14	275.547	198.183	0.72224	0.795805	-0.329513	0.00250423	0.0795633
Mbd6	chr10	ENSMUSG00000025409.14	4727.12	5502.52	1.16346	1.12204	0.166119	0.0025347	0.0803278
Pstpip2	chr18	ENSMUSG00000025429.9	342.083	283.88	0.82904	0.870503	-0.200079	0.00253843	0.0803278
Igfbp2	chr1	ENSMUSG00000039323.18	8.95125	15.4801	1.78498	1.47626	0.561947	0.00254995	0.0805318
Scg5	chr2	ENSMUSG00000023236.7	80.6105	132.25	1.64669	1.40803	0.493673	0.00257386	0.0811253
Cd44	chr2	ENSMUSG00000005087.17	5087.09	5596.99	1.10042	1.08093	0.112273	0.00262572	0.0825956
Gramd1b	chr9	ENSMUSG00000040111.17	1713.46	2007.35	1.17163	1.12646	0.171802	0.00263722	0.0827929
Maco1	chr4	ENSMUSG00000028826.14	2316.23	2086.72	0.901395	0.920064	-0.120195	0.00264473	0.0828648
Uqcr11	chr10	ENSMUSG00000020163.12	2844.67	2531.54	0.889618	0.912053	-0.13281	0.00265388	0.0829875
Ly6c2	chr15	ENSMUSG00000022584.14	12392.2	9891.22	0.798151	0.850521	-0.233581	0.00266494	0.0831184
Col22a1	chr15	ENSMUSG00000079022.10	35.3355	54.3432	1.53787	1.33915	0.421319	0.00267027	0.0831184
Fancd2	chr6	ENSMUSG00000034023.16	412.456	549.542	1.33496	1.22353	0.291048	0.00267523	0.0831184
Heyl	chr4	ENSMUSG00000032744.4	82.0034	120.865	1.47477	1.30192	0.380644	0.00267904	0.0831184
S1pr4	chr10	ENSMUSG00000044199.6	6235.4	5435.94	0.871778	0.899875	-0.152203	0.00269936	0.0835852
Mybl2	chr2	ENSMUSG00000017861.11	464.113	676.722	1.4612	1.29543	0.373429	0.00271595	0.0839349
Ascc2	chr11	ENSMUSG00000020412.16	3076.11	3385.47	1.10063	1.08081	0.112114	0.00272567	0.0840717
Zfp365	chr10	ENSMUSG00000037855.15	440.948	264.759	0.606075	0.717109	-0.479736	0.00273284	0.0841291
Mrc2	chr11	ENSMUSG00000020695.14	290.634	391.483	1.34825	1.23247	0.30155	0.00274723	0.0842724
Ctla2a	chr13	ENSMUSG00000044258.10	1850.96	1482.92	0.801878	0.853628	-0.22832	0.00275297	0.0842724
Nxpe4	chr9	ENSMUSG00000044229.9	101.54	127.633	1.2555	1.17559	0.233386	0.00275344	0.0842724
Cd6	chr19	ENSMUSG00000024670.17	6244.77	7367.85	1.1804	1.13182	0.178641	0.00275895	0.0842784
Igha	chr12	ENSMUSG00000095079.6	627086	495842	0.792345	0.846506	-0.240408	0.00277966	0.0847476
4930520O04Rik	chr9	ENSMUSG00000074039.10	6.92895	12.2416	1.73848	1.44153	0.527601	0.00279658	0.0850997
Gm11942	chr4	ENSMUSG00000094344.1	162.783	85.5087	0.531977	0.978364	-0.0315573	0.00280551	0.0852079
Ect2	chr3	ENSMUSG00000027699.19	278.019	378.325	1.36439	1.23969	0.309981	0.00283391	0.0859059
Rara	chr11	ENSMUSG00000037992.16	5014.58	4502.57	0.898117	0.918363	-0.122864	0.0028818	0.087191
Dusp10	chr1	ENSMUSG00000039384.8	1307.68	1503.28	1.14864	1.11141	0.152394	0.00289131	0.0873049
Tert	chr13	ENSMUSG00000021611.9	97.5966	136.771	1.40186	1.25621	0.329078	0.00289658	0.0873049
Kirrel3	chr9	ENSMUSG00000032036.15	38.6858	22.8077	0.590977	0.9721	-0.0408241	0.00291221	0.0875103
Gm13031	chr4	ENSMUSG00000087698.1	14.593	29.0607	1.9865	1.57621	0.656461	0.00291444	0.0875103
6530402F18Rik	chr2	ENSMUSG00000079499.9	815.903	1052.27	1.29044	1.19873	0.261504	0.00292689	0.0877183
Gabra3	chrX	ENSMUSG00000031343.13	702.932	424.365	0.606218	0.971214	-0.0421387	0.00297885	0.0889033
BC051226	chr17	ENSMUSG00000092564.2	1792.48	1412.95	0.790254	0.843524	-0.245499	0.00297985	0.0889033
Gzmk	chr13	ENSMUSG00000042385.14	1712.24	2380.49	1.39154	1.25712	0.330119	0.00298326	0.0889033
S1pr2	chr9	ENSMUSG00000043895.6	619.174	980.047	1.59156	1.36538	0.449301	0.00300335	0.0893343
Sema3b	chr9	ENSMUSG00000057969.15	583.853	444.817	0.761229	0.826603	-0.274733	0.00302635	0.0898497
Lrrc55	chr2	ENSMUSG00000075224.10	29.1965	42.225	1.44342	1.28429	0.360977	0.00304897	0.0903521
Kcnh2	chr5	ENSMUSG00000038319.14	296.214	218.487	0.737049	0.816324	-0.292786	0.00307825	0.090931
B430306N03Rik	chr17	ENSMUSG00000043740.15	736.802	861.328	1.16983	1.12374	0.168308	0.00307997	0.090931
Dact3	chr7	ENSMUSG00000078794.4	259.091	196.148	0.756912	0.826341	-0.275191	0.00308677	0.0909621
Vipr2	chr12	ENSMUSG00000011171.11	12.7219	18.7187	1.47678	1.30422	0.383182	0.00311205	0.091435
Adamdec1	chr14	ENSMUSG00000022057.8	466.969	596.937	1.2789	1.18925	0.250056	0.00311435	0.091435
Gm2225	chr8	ENSMUSG00000110057.1	196.67	122.751	0.626387	0.730688	-0.452673	0.00312762	0.0916548
Pyroxd2	chr19	ENSMUSG00000060224.4	293.261	200.773	0.68803	0.782184	-0.35442	0.00315086	0.0920773
Ifitm10	chr7	ENSMUSG00000045777.14	909.94	608.109	0.668059	0.764565	-0.38729	0.00315735	0.0920773
Cdh3	chr8	ENSMUSG00000061048.8	104.314	59.9733	0.577456	0.974106	-0.0378494	0.00315946	0.0920773
Sez6l2	chr7	ENSMUSG00000030683.11	147.169	195.762	1.3332	1.22171	0.288906	0.00317298	0.0923016
S1pr1	chr3	ENSMUSG00000045092.8	17428.3	15398.8	0.883618	0.909468	-0.136906	0.00318641	0.0925225
Sema4d	chr13	ENSMUSG00000021451.16	19154.5	22532.4	1.1773	1.12788	0.173618	0.00319722	0.0926667
Cbx8	chr11	ENSMUSG00000025578.9	998.081	832.8	0.834811	0.876836	-0.189622	0.00321335	0.0929643
Pgam1	chr19	ENSMUSG00000011752.7	1704.83	2078.44	1.21912	1.15263	0.204929	0.003238	0.0934219
Gm5905	chr7	ENSMUSG00000110275.1	1106.64	699.351	0.629762	0.736724	-0.440803	0.00324095	0.0934219
Susd2	chr10	ENSMUSG00000006342.15	1403.13	1667.24	1.18921	1.13535	0.183137	0.00325074	0.093534
Pfkl	chr10	ENSMUSG00000020277.10	4764.07	5297.96	1.11221	1.08769	0.121268	0.00327361	0.0940215
Tmie	chr9	ENSMUSG00000049555.10	955.345	1252.92	1.31643	1.21059	0.275708	0.00328007	0.0940365
Cd34	chr1	ENSMUSG00000016494.9	3303.29	2760.18	0.835929	0.87858	-0.186755	0.00328943	0.0941006
Deup1	chr9	ENSMUSG00000039977.16	72.8064	41.814	0.578522	0.975922	-0.0351618	0.00329417	0.0941006
Sh3bgrl2	chr9	ENSMUSG00000032261.16	376.15	485.324	1.29209	1.19658	0.258919	0.00330536	0.0942502
Chst11	chr10	ENSMUSG00000034612.7	673.133	771.125	1.14546	1.10834	0.148404	0.00331241	0.0942818
Vegfa	chr17	ENSMUSG00000023951.17	1508.88	1077.67	0.7125	0.800302	-0.321383	0.00335831	0.0954169
Gm15513	chr5	ENSMUSG00000086291.1	54.9203	91.7535	1.67954	1.39885	0.484245	0.0033674	0.0954522
Qser1	chr2	ENSMUSG00000074994.6	818.393	711.675	0.869747	0.900248	-0.151606	0.00337159	0.0954522
Snrnp25	chr11	ENSMUSG00000040767.10	1473.7	1800.28	1.22325	1.15408	0.206743	0.00340246	0.0961544
Ripk3	chr14	ENSMUSG00000022221.14	1775.67	2050.44	1.15464	1.11329	0.154831	0.00343456	0.0968289
Ttn	chr2	ENSMUSG00000051747.15	302.616	421.717	1.39744	1.2476	0.319151	0.00343854	0.0968289
Shcbp1	chr8	ENSMUSG00000022322.8	298.119	420.826	1.41697	1.26001	0.333434	0.00347713	0.0977418
Gm28875	chr12	ENSMUSG00000100975.2	1218.35	991.41	0.813485	0.864992	-0.209242	0.00352209	0.0988305
Dchs2	chr3	ENSMUSG00000102692.1	5.1108	9.37954	1.86099	1.02034	0.0290563	0.00353415	0.0989456
Clec14a	chr12	ENSMUSG00000045930.3	1115.98	897.457	0.804751	0.85862	-0.219908	0.00353867	0.0989456
Fkbp2	chr19	ENSMUSG00000056629.16	2804.19	2458.23	0.876621	0.905705	-0.142887	0.00354745	0.0990162
Vmn2r90	chr17	ENSMUSG00000092120.2	10.4537	23.6696	2.29748	1.66669	0.736985	0.00356574	0.0993518
Gm13339	chr2	ENSMUSG00000082884.1	526.572	390.314	0.745724	0.822846	-0.281305	0.00359575	0.100012
Cd160	chr3	ENSMUSG00000038304.14	198.517	247.811	1.25156	1.16835	0.224468	0.00362781	0.100727
Zdhhc14	chr17	ENSMUSG00000034265.8	872.997	1020.77	1.16956	1.12038	0.163985	0.00364376	0.100925
Tpcn2	chr7	ENSMUSG00000048677.9	745.667	885.168	1.18525	1.12974	0.175985	0.00364765	0.100925
Wdr66	chr5	ENSMUSG00000029442.18	79.9088	112.871	1.41811	1.25779	0.330891	0.0036968	0.102107
Ncam1	chr9	ENSMUSG00000039542.16	149.762	86.5967	0.580092	0.976836	-0.0338113	0.00371235	0.102358
Snupn	chr9	ENSMUSG00000055334.4	991.203	851.127	0.858715	0.894173	-0.161374	0.00373016	0.102362
Rfx3	chr19	ENSMUSG00000040929.17	670.264	570.722	0.85081	0.889155	-0.169494	0.00373159	0.102362
Lars2	chr9	ENSMUSG00000035202.8	19577.2	12218.8	0.627923	0.970355	-0.0434152	0.00373189	0.102362
Meis1	chr11	ENSMUSG00000020160.18	456.254	345.791	0.75891	0.832032	-0.265289	0.00379918	0.104028
H2-T22	chr17	ENSMUSG00000056116.18	13688.6	15105.4	1.1036	1.08129	0.112753	0.00383428	0.104504
Prf1	chr10	ENSMUSG00000037202.6	2901.58	2263.1	0.780829	0.84384	-0.244959	0.00383497	0.104504
Amz1	chr5	ENSMUSG00000050022.16	502.359	602.234	1.19883	1.13745	0.185802	0.00383636	0.104504
Tagln	chr9	ENSMUSG00000032085.5	6136.14	4387.96	0.717184	0.810781	-0.302616	0.00386631	0.10514
Sema3a	chr5	ENSMUSG00000028883.17	378.221	270.127	0.715677	0.799872	-0.322159	0.00390152	0.105916
Tnnt3	chr7	ENSMUSG00000061723.18	136.052	32.9776	0.268126	0.992709	-0.0105571	0.00394212	0.106835
Ttll7	chr3	ENSMUSG00000036745.15	97.2674	73.063	0.750619	0.826982	-0.274072	0.00396374	0.107038
Xkrx	chrX	ENSMUSG00000031258.4	2162.71	1726.73	0.800511	0.859139	-0.219036	0.00397205	0.107038
Wscd1	chr11	ENSMUSG00000020811.16	170.092	108.029	0.639029	0.970351	-0.0434207	0.00397263	0.107038
Cacnb1	chr11	ENSMUSG00000020882.17	426.229	533.787	1.24917	1.16416	0.21929	0.00398314	0.107038
Sh3pxd2b	chr11	ENSMUSG00000040711.8	694.944	865.212	1.24694	1.1645	0.219717	0.00398336	0.107038
Avpr1a	chr10	ENSMUSG00000020123.6	267.797	404.437	1.50924	1.29622	0.37431	0.00399433	0.107096
Cfp	chrX	ENSMUSG00000001128.7	8962.25	7962.78	0.888691	0.91376	-0.130113	0.00399903	0.107096
Trim12a	chr7	ENSMUSG00000066258.13	9316.21	8498.13	0.912299	0.929409	-0.105615	0.00400872	0.107174
Spaca1	chr4	ENSMUSG00000028264.16	53.9202	98.6575	1.83297	1.46015	0.54612	0.00405525	0.10823
Gcm2	chr13	ENSMUSG00000021362.7	9.06149	21.712	2.32856	1.01428	0.0204504	0.00406187	0.10823
Fxyd1	chr7	ENSMUSG00000036570.14	2020.17	1292.68	0.642612	0.96755	-0.0475922	0.00412294	0.109673
Hmgcl	chr4	ENSMUSG00000028672.13	1389.04	1554.77	1.11918	1.09042	0.124884	0.00418701	0.111021
Ndc1	chr4	ENSMUSG00000028614.14	1000.31	1241.15	1.24281	1.16038	0.214597	0.00419364	0.111021
Slc35f2	chr9	ENSMUSG00000042195.9	253.122	319.114	1.26213	1.17183	0.228762	0.00419464	0.111021
Rgs1	chr1	ENSMUSG00000026358.13	2315.65	2955.67	1.27924	1.17952	0.238201	0.00421292	0.111215
Fam234b	chr6	ENSMUSG00000030207.15	947.303	1104.76	1.16567	1.11787	0.160748	0.00421598	0.111215
Phf11c	chr14	ENSMUSG00000091144.2	4507.58	3650.94	0.809558	0.864834	-0.209505	0.00423192	0.11145
Gulo	chr14	ENSMUSG00000034450.8	13.9742	26.1244	1.86528	1.01865	0.026658	0.00429904	0.11303
Mtmr14	chr6	ENSMUSG00000030269.14	1524.48	1893.2	1.24221	1.1587	0.212505	0.00432501	0.113314
Ly6g5b	chr17	ENSMUSG00000043807.6	108.76	170.928	1.5633	1.31463	0.394653	0.00432896	0.113314
Pxdc1	chr13	ENSMUSG00000021411.16	5710.91	4583.29	0.803298	0.863739	-0.211333	0.00433129	0.113314
Scmh1	chr4	ENSMUSG00000000085.16	1278.32	1115.08	0.873005	0.904825	-0.144289	0.00434497	0.113374
Ccdc88b	chr19	ENSMUSG00000047810.9	8147.92	9390.8	1.15239	1.10913	0.149426	0.00434787	0.113374
Gm43597	chr5	ENSMUSG00000107096.3	315.018	197.416	0.628396	0.973556	-0.0386638	0.00442689	0.115245
Klra13-ps	chr6	ENSMUSG00000030178.15	1165.67	740.535	0.641575	0.970246	-0.043577	0.00445873	0.115883
Mx2	chr16	ENSMUSG00000023341.15	7775.86	11149	1.43204	1.26118	0.334778	0.00446873	0.115953
Tk1	chr11	ENSMUSG00000025574.13	1019.42	1267.88	1.24275	1.15514	0.208071	0.00448238	0.115965
Slc1a2	chr2	ENSMUSG00000005089.15	256.502	325.175	1.26835	1.17159	0.22847	0.00448382	0.115965
Asb2	chr12	ENSMUSG00000021200.14	3507.75	4042.6	1.15238	1.10852	0.148635	0.00455432	0.117596
Gm49227	chr16	ENSMUSG00000115469.1	8.63665	18.1905	2.10771	1.55507	0.636983	0.00459978	0.118501
Apobec2	chr17	ENSMUSG00000040694.4	26.1034	12.3089	0.479471	0.984406	-0.0226749	0.00460428	0.118501
Pnck	chrX	ENSMUSG00000002012.13	15.1636	26.1593	1.72965	1.37626	0.460752	0.00461926	0.118693
H19	chr7	ENSMUSG00000000031.16	233.803	97.1831	0.421751	0.987423	-0.0182605	0.00463709	0.118959
Zfp90	chr8	ENSMUSG00000031907.9	860.123	739.463	0.860052	0.897243	-0.15643	0.00464852	0.119059
Znrf1	chr8	ENSMUSG00000033545.14	6413.71	7350.61	1.14745	1.10577	0.145052	0.00469562	0.119954
1810026B05Rik	chr7	ENSMUSG00000101970.8	3914.39	3301.67	0.84399	0.889264	-0.169316	0.00469857	0.119954
Slc5a3	chr16	ENSMUSG00000089774.2	985.05	1366.49	1.3923	1.23321	0.30242	0.00473129	0.120595
Cyp2s1	chr7	ENSMUSG00000040703.11	666.617	838.499	1.25894	1.16407	0.219172	0.00476662	0.1213
Plekhb2	chr1	ENSMUSG00000026123.11	4185.38	4709.17	1.12515	1.09312	0.128447	0.0048043	0.122063
Mapk11	chr15	ENSMUSG00000053137.7	4381.34	3764.92	0.860192	0.898332	-0.154679	0.00481595	0.122163
Ccr10	chr11	ENSMUSG00000044052.3	386.227	281.616	0.730778	0.828804	-0.270897	0.00484634	0.122738
Mctp1	chr13	ENSMUSG00000021596.16	169.715	214.081	1.26219	1.16645	0.22213	0.00487201	0.123191
Klf2	chr8	ENSMUSG00000055148.7	33275.9	28940.1	0.869622	0.903441	-0.146498	0.00488497	0.123322
C1rb	chr6	ENSMUSG00000098470.1	151.602	107.032	0.706308	0.815237	-0.294708	0.00493433	0.12437
Map3k1	chr13	ENSMUSG00000021754.17	10970.3	9903.96	0.902964	0.924244	-0.113654	0.00496745	0.124929
Mcl1	chr3	ENSMUSG00000038612.16	44500.7	39564.2	0.889143	0.915382	-0.127555	0.00497227	0.124929
Pml	chr9	ENSMUSG00000036986.16	20441.9	17981.1	0.880262	0.91044	-0.135364	0.00498443	0.125037
Cd33	chr7	ENSMUSG00000004609.11	1134.93	1302.02	1.14761	1.10519	0.144293	0.00503062	0.125952
Pik3r6	chr11	ENSMUSG00000046207.14	169.762	209.121	1.2297	1.14653	0.197274	0.0050368	0.125952
Adi1	chr12	ENSMUSG00000020629.12	1078.05	1236.45	1.14576	1.10416	0.142953	0.00504846	0.126045
Tns4	chr11	ENSMUSG00000017607.9	60.314	82.2639	1.36113	1.2068	0.271189	0.00508603	0.126783
Rn7sk	chr9	ENSMUSG00000065037.1	52.5304	28.6714	0.546037	0.981317	-0.027209	0.00513353	0.127766
Itm2a	chrX	ENSMUSG00000031239.5	1318.11	1027.69	0.778456	0.850539	-0.233551	0.00516606	0.128302
Arsb	chr13	ENSMUSG00000042082.7	3447.09	3843.23	1.11502	1.0865	0.119687	0.00517124	0.128302
Scg3	chr9	ENSMUSG00000032181.7	758.292	550.088	0.729099	0.828705	-0.27107	0.0052154	0.129195
Nkd1	chr8	ENSMUSG00000031661.12	226.126	155.322	0.683379	0.95992	-0.059014	0.00524815	0.129617
Rap1b	chr10	ENSMUSG00000052681.8	24400.3	22328	0.914965	0.932052	-0.101517	0.00525558	0.129617
Ms4a4c	chr19	ENSMUSG00000024675.19	15961	14000.5	0.876585	0.908868	-0.137857	0.00525869	0.129617
Tnfrsf19	chr14	ENSMUSG00000060548.13	334.678	219.818	0.657649	0.798369	-0.324873	0.00526512	0.129617
Efna1	chr3	ENSMUSG00000027954.9	611.548	437.795	0.717959	0.817594	-0.290544	0.00528467	0.129896
Nes	chr3	ENSMUSG00000004891.16	902.28	622.359	0.688856	0.962788	-0.0547097	0.00531707	0.13049
Slc25a23	chr17	ENSMUSG00000046329.14	1415.95	1085.04	0.767182	0.846849	-0.239824	0.00535532	0.131226
Mink1	chr11	ENSMUSG00000020827.18	4565.78	5156.13	1.12963	1.09419	0.129863	0.00538168	0.131521
Zfp839	chr12	ENSMUSG00000021271.5	941.088	1087.46	1.15479	1.10766	0.14751	0.00538396	0.131521
Tnfrsf14	chr4	ENSMUSG00000042333.16	902.046	1077.33	1.19327	1.12698	0.172463	0.00539392	0.131562
Ier5	chr1	ENSMUSG00000056708.5	12856	11032.7	0.858406	0.898056	-0.155122	0.00542063	0.13201
Basp1	chr15	ENSMUSG00000045763.8	4784.69	5798.49	1.21165	1.13675	0.184914	0.00548548	0.133385
Hes1	chr16	ENSMUSG00000022528.8	1492.56	1213.78	0.813704	0.872788	-0.196296	0.00558692	0.135643
Irx3	chr8	ENSMUSG00000031734.13	323.358	211.591	0.653837	0.782207	-0.354377	0.00560367	0.135842
Gch1	chr14	ENSMUSG00000037580.10	1349.35	1132.02	0.838687	0.88773	-0.171808	0.00563274	0.135882
F10	chr8	ENSMUSG00000031444.16	55.3148	85.5595	1.56394	1.29466	0.372571	0.00563673	0.135882
Gm10676	chr7	ENSMUSG00000074355.2	362.15	458.536	1.26677	1.16162	0.216133	0.00563694	0.135882
Kcnb1	chr2	ENSMUSG00000050556.9	756.756	624.741	0.826669	0.881279	-0.18233	0.00564436	0.135882
Klk8	chr7	ENSMUSG00000064023.4	1630.71	1920.83	1.17806	1.11984	0.163293	0.0056551	0.135882
Prg4	chr1	ENSMUSG00000006014.16	635.734	467.246	0.736501	0.839037	-0.253194	0.00565675	0.135882
Ager	chr17	ENSMUSG00000015452.14	404.363	505.912	1.2559	1.1561	0.209272	0.00567022	0.136
Dyrk1b	chr7	ENSMUSG00000002409.18	742.949	640.998	0.862215	0.900719	-0.150851	0.00569496	0.136386
Ahdc1	chr4	ENSMUSG00000037692.14	1908.71	1623.43	0.850556	0.894099	-0.161493	0.00571049	0.136552
Tgfbr3l	chr8	ENSMUSG00000089736.2	5.96346	12.5848	2.03833	1.01495	0.0214134	0.00574054	0.137064
Pvrig	chr5	ENSMUSG00000109713.1	80.727	108.5	1.33945	1.18662	0.246853	0.00575905	0.137299
Fam13c	chr10	ENSMUSG00000043259.15	79.3678	58.6203	0.739639	0.838155	-0.254711	0.00579175	0.1378
Gm15710	chr5	ENSMUSG00000084111.4	599.339	469	0.782226	0.855933	-0.224431	0.00579745	0.1378
Mfsd10	chr5	ENSMUSG00000001082.12	2476.57	2780.71	1.12291	1.08975	0.123996	0.0058097	0.137885
Dctd	chr8	ENSMUSG00000031562.15	373.191	489.797	1.31424	1.17566	0.233474	0.00582639	0.137926
Itsn1	chr16	ENSMUSG00000022957.20	1598.48	2059.85	1.29121	1.17363	0.23098	0.00582885	0.137926
Kif26b	chr1	ENSMUSG00000026494.12	17.4197	28.1972	1.62694	1.30117	0.379813	0.00586118	0.138347
Gm13341	chr2	ENSMUSG00000083863.1	153.054	109.512	0.719478	0.83099	-0.267097	0.00586409	0.138347
Rps18-ps1	chr4	ENSMUSG00000083914.3	35.7574	12.2547	0.36218	0.989879	-0.0146753	0.0059157	0.139357
Astn2	chr4	ENSMUSG00000028373.16	115.46	162.408	1.41243	1.22068	0.287686	0.0059385	0.139493
Cenpn	chr8	ENSMUSG00000031756.5	290.05	381.85	1.31943	1.18119	0.240242	0.00595577	0.139493
Aicda	chr6	ENSMUSG00000040627.14	598.297	999.05	1.6781	1.02229	0.0318103	0.00595987	0.139493
Slc25a13	chr6	ENSMUSG00000015112.15	121.66	151.247	1.24356	1.14835	0.199565	0.0059686	0.139493
Fnip2	chr3	ENSMUSG00000061175.12	541.52	692.564	1.27739	1.16783	0.223836	0.00597526	0.139493
Pigr	chr1	ENSMUSG00000026417.13	1167.6	584.799	0.4993	0.984406	-0.0226751	0.00598023	0.139493
Gm29216	chr1	ENSMUSG00000101249.1	641.512	308.505	0.489263	0.985081	-0.021685	0.00598307	0.139493
Oxct1	chr15	ENSMUSG00000022186.14	5761.5	6411.01	1.11223	1.08352	0.115731	0.0060299	0.140379
Ptpdc1	chr13	ENSMUSG00000038042.11	447.437	336.152	0.752938	0.849786	-0.234828	0.00612136	0.142149
Trpc4ap	chr2	ENSMUSG00000038324.13	10035.3	11099.6	1.10624	1.08008	0.111144	0.00612387	0.142149
Rpsa-ps10	chr3	ENSMUSG00000047676.6	649.802	501.698	0.77067	0.85227	-0.230617	0.00616314	0.142721
Pdzd2	chr15	ENSMUSG00000022197.16	966.339	1112.27	1.15084	1.10403	0.142779	0.00617354	0.142721
Abr	chr11	ENSMUSG00000017631.19	2722.19	3089.55	1.13505	1.09604	0.132301	0.00617553	0.142721
Cd300lb	chr11	ENSMUSG00000063193.9	228.125	175.874	0.77038	0.856234	-0.223923	0.0062222	0.143336
Syt11	chr3	ENSMUSG00000068923.14	1796.08	2135.48	1.19007	1.12305	0.167428	0.00623801	0.143336
Stk39	chr2	ENSMUSG00000027030.15	853.817	1026.15	1.20092	1.1281	0.173898	0.00623931	0.143336
Dpp4	chr2	ENSMUSG00000035000.8	5511.14	6023.93	1.09314	1.07213	0.100481	0.00624166	0.143336
F3	chr3	ENSMUSG00000028128.13	401.647	238.595	0.591718	0.978563	-0.0312632	0.00624733	0.143336
Dap	chr15	ENSMUSG00000039168.15	3508.57	4047.55	1.15408	1.10513	0.144211	0.00629195	0.144151
Nr5a2	chr1	ENSMUSG00000026398.14	179.505	127.053	0.70611	0.820546	-0.285343	0.00638273	0.14602
Trappc6b	chr12	ENSMUSG00000020993.9	2312.72	2093.38	0.905615	0.9273	-0.108892	0.00639898	0.146181
Rpph1	chr14	ENSMUSG00000092837.1	161.145	73.4573	0.474165	0.98668	-0.0193454	0.00649229	0.148037
Rad50	chr11	ENSMUSG00000020380.16	1922.56	2157.67	1.12285	1.08859	0.122466	0.00649892	0.148037
Arl5c	chr11	ENSMUSG00000038352.15	3586.46	4061.73	1.13316	1.09385	0.129418	0.00652199	0.148162
Clec4g	chr8	ENSMUSG00000074491.9	1281.99	695.331	0.548909	0.981768	-0.0265465	0.00653141	0.148162
Net1	chr13	ENSMUSG00000021215.15	4859.78	5594.45	1.15159	1.10376	0.142426	0.00653593	0.148162
Klhl6	chr16	ENSMUSG00000043008.9	6358.16	7796.72	1.22643	1.13877	0.187483	0.00654178	0.148162
Ildr1	chr16	ENSMUSG00000022900.14	285.335	388.883	1.36735	1.18217	0.241438	0.00658183	0.148583
Bambi	chr18	ENSMUSG00000024232.2	163.812	126.147	0.770759	0.856325	-0.22377	0.00658486	0.148583
Tuba8	chr6	ENSMUSG00000030137.8	113.34	71.8002	0.631965	0.975299	-0.0360839	0.00659414	0.148583
Qrfp	chr2	ENSMUSG00000043102.2	371.529	554.467	1.49447	1.03006	0.0427324	0.00659784	0.148583
Lefty1	chr1	ENSMUSG00000038793.8	77.2696	109.13	1.41696	1.20343	0.26715	0.0066208	0.148604
Cpxm2	chr7	ENSMUSG00000030862.13	270.031	398.39	1.48037	1.03309	0.0469716	0.00662283	0.148604
Smad7	chr18	ENSMUSG00000025880.11	2658.2	3054.19	1.15004	1.10291	0.141315	0.00662692	0.148604
Inka1	chr9	ENSMUSG00000042106.5	445.514	348.657	0.782756	0.861653	-0.214821	0.00664874	0.148676
Wdr91	chr6	ENSMUSG00000058486.11	1962.86	2265.47	1.15487	1.10466	0.143603	0.00664936	0.148676
Gins2	chr8	ENSMUSG00000031821.11	198.389	256.803	1.29306	1.15825	0.211946	0.00665823	0.148676
Ighv10-1	chr12	ENSMUSG00000095981.1	258.411	700.424	2.74433	1.00973	0.0139713	0.00669544	0.148909
Igkv4-86	chr6	ENSMUSG00000076536.3	1609.55	1087.63	0.678264	0.967815	-0.0471969	0.00670428	0.148909
Rab3il1	chr19	ENSMUSG00000024663.20	1424.78	1123.64	0.789217	0.8661	-0.207394	0.00671076	0.148909
Lrrk1	chr7	ENSMUSG00000015133.17	3141.67	3493.03	1.11225	1.08275	0.114697	0.006713	0.148909
Epop	chr11	ENSMUSG00000043439.5	610.525	740.109	1.21248	1.13323	0.180434	0.00671628	0.148909
Pdgfb	chr15	ENSMUSG00000000489.7	1153.78	967.337	0.838064	0.890356	-0.167546	0.00672506	0.148909
Arhgap39	chr15	ENSMUSG00000033697.16	932.654	1144.7	1.22716	1.1376	0.185991	0.00676096	0.149496
Bc1	chr7	ENSMUSG00000115783.1	254.235	396.728	1.58804	1.02467	0.0351557	0.0068383	0.150857
Irx1	chr13	ENSMUSG00000060969.9	2412.23	682.162	0.316404	0.992175	-0.0113342	0.00684155	0.150857
Plcl2	chr17	ENSMUSG00000038910.7	9092.45	8209.32	0.90295	0.926135	-0.110705	0.0068669	0.151123
Slc15a3	chr19	ENSMUSG00000024737.2	1744.69	2026.17	1.16243	1.10733	0.147083	0.00687269	0.151123
Kcnk3	chr5	ENSMUSG00000049265.7	826.499	397.766	0.483465	0.985851	-0.0205588	0.00690642	0.151654
Ddx58	chr4	ENSMUSG00000040296.15	12309.5	10594.9	0.859516	0.902213	-0.14846	0.00692152	0.151776
Cyp4b1	chr4	ENSMUSG00000028713.17	4095.24	2603.92	0.635208	0.973535	-0.0386954	0.00699167	0.153102
Gm1070	chr6	ENSMUSG00000073018.6	3.02245	6.34571	2.06232	1.01368	0.019606	0.00701183	0.153332
Zfp53	chr17	ENSMUSG00000057409.7	1326.57	1704.32	1.28431	1.1538	0.206397	0.00703731	0.153677
Gm7536	chr3	ENSMUSG00000057036.7	544.21	383.883	0.706375	0.83817	-0.254686	0.00705121	0.153769
Pank1	chr19	ENSMUSG00000033610.16	450.477	358.01	0.793547	0.870046	-0.200836	0.00708635	0.154323
4930558J18Rik	chr1	ENSMUSG00000097519.2	2.51855	4.7561	1.8703	1.01688	0.0241443	0.0070974	0.154346
Mthfr	chr4	ENSMUSG00000029009.17	599.135	691.894	1.15545	1.10401	0.142757	0.00710686	0.154346
Bst1	chr5	ENSMUSG00000029082.17	1913.03	2175.47	1.13776	1.09539	0.131444	0.00716974	0.155498
Dzip1	chr14	ENSMUSG00000042156.16	2439.93	2118.91	0.868936	0.90831	-0.138743	0.00718022	0.155513
mt-Cytb	chrM	ENSMUSG00000064370.1	245214	215669	0.879343	0.914119	-0.129547	0.00720991	0.155943
Paqr5	chr9	ENSMUSG00000032278.11	14.5759	26.763	1.82468	1.01765	0.0252378	0.00733908	0.158078
Gm49760	chr12	ENSMUSG00000116815.1	100.597	142.678	1.41479	1.16572	0.221223	0.00734377	0.158078
Tmem8	chr17	ENSMUSG00000024180.14	2523.25	2905.21	1.15054	1.10093	0.138724	0.00734747	0.158078
Ncf1	chr5	ENSMUSG00000015950.13	15566	17143.2	1.10121	1.07565	0.105203	0.00735922	0.158078
Rpl36a-ps2	chr3	ENSMUSG00000105388.1	451.223	272.927	0.610293	0.977515	-0.0328099	0.00736708	0.158078
Xrcc1	chr7	ENSMUSG00000051768.9	2531.75	2925.69	1.15635	1.10341	0.141973	0.00736848	0.158078
Serpinb9b	chr13	ENSMUSG00000021403.3	774.084	1336.54	1.71813	1.01914	0.0273483	0.00750511	0.160792
Cry2	chr2	ENSMUSG00000068742.11	890.125	745.583	0.837557	0.893204	-0.162938	0.00758488	0.162282
Esco2	chr14	ENSMUSG00000022034.10	281.161	375.93	1.34078	1.15342	0.205913	0.00765906	0.163648
Gm10863	chr15	ENSMUSG00000075555.12	104.511	143.377	1.35555	1.05065	0.0712879	0.00768149	0.163906
Depdc1a	chr3	ENSMUSG00000028175.15	97.2549	134.116	1.38007	1.04408	0.0622281	0.00769367	0.163907
Sh3bp5	chr14	ENSMUSG00000021892.14	8703.75	8085.69	0.929009	0.942658	-0.0851935	0.0077107	0.163907
Tmc4	chr7	ENSMUSG00000019734.16	286.933	406.5	1.41041	1.03842	0.0543926	0.0077223	0.163907
Celsr1	chr15	ENSMUSG00000016028.10	1490.19	1733.84	1.16408	1.10663	0.146168	0.00772289	0.163907
Trpm2	chr10	ENSMUSG00000009292.18	1478.82	1750.71	1.18527	1.11566	0.157901	0.00776437	0.164414
Syne2	chr12	ENSMUSG00000063450.14	1627.53	1386.28	0.852238	0.901284	-0.149946	0.00776749	0.164414
Pcbp4	chr9	ENSMUSG00000023495.13	716.87	861.247	1.19927	1.12031	0.163904	0.00779237	0.16472
Lbx1	chr19	ENSMUSG00000025216.9	140.881	84.156	0.597576	0.979254	-0.0302453	0.00783608	0.165424
Gpr88	chr3	ENSMUSG00000068696.6	524.752	379.056	0.724093	0.952122	-0.070782	0.00790771	0.166543
Bmp2k	chr5	ENSMUSG00000034663.13	4834.19	5374.99	1.11227	1.08115	0.112571	0.00793111	0.166543
Wfdc1	chr8	ENSMUSG00000023336.6	536.706	333.053	0.622539	0.978527	-0.0313158	0.00793433	0.166543
Syngr2	chr11	ENSMUSG00000048277.15	11275.8	12700.1	1.12623	1.08867	0.122569	0.00794161	0.166543
Rhoq	chr17	ENSMUSG00000024143.15	2515.32	2235.87	0.888904	0.919179	-0.121582	0.00794161	0.166543
Gm48226	chr12	ENSMUSG00000112302.1	502.671	382.649	0.763582	0.875834	-0.19127	0.00796073	0.166723
Cldn4	chr5	ENSMUSG00000047501.3	50.9367	105.418	2.07679	1.01357	0.0194515	0.00797833	0.166871
Dennd3	chr15	ENSMUSG00000036661.14	4702.04	5394.03	1.14798	1.09822	0.135166	0.00804676	0.168081
Lratd2	chr15	ENSMUSG00000072568.4	1046.68	858.54	0.820694	0.887496	-0.172188	0.00806459	0.168232
Lamc2	chr1	ENSMUSG00000026479.13	436.673	557.927	1.28134	1.14348	0.193427	0.00807579	0.168244
Cdh17	chr4	ENSMUSG00000028217.11	572.259	731.215	1.27978	1.13998	0.189012	0.00809021	0.168323
Emid1	chr11	ENSMUSG00000034164.17	1157.8	1437.49	1.24169	1.13373	0.181077	0.0081178	0.168676
Ifi206	chr1	ENSMUSG00000037849.8	36759.5	29704.2	0.80669	0.881092	-0.182636	0.0081295	0.168698
Ccl9	chr11	ENSMUSG00000019122.8	1192.1	1568.97	1.32004	1.15601	0.20916	0.00820088	0.169957
Tbc1d8	chr1	ENSMUSG00000003134.10	3386.49	4003.44	1.18259	1.11186	0.152976	0.0082351	0.1703
Gpr157	chr4	ENSMUSG00000047875.6	1299.92	1565.4	1.20261	1.121	0.164787	0.00823891	0.1703
Paqr9	chr9	ENSMUSG00000064225.6	258.231	174.29	0.678119	0.968912	-0.0455631	0.00825434	0.170396
Tmem45b	chr9	ENSMUSG00000041737.8	330.994	152.484	0.473411	0.986569	-0.0195077	0.0082791	0.170685
Asic1	chr15	ENSMUSG00000023017.10	151.468	106.283	0.701801	0.965348	-0.050879	0.00831357	0.171173
Atmin	chr8	ENSMUSG00000047388.10	2307.58	2610.59	1.13209	1.09081	0.125406	0.00832787	0.171245
Acsbg1	chr9	ENSMUSG00000032281.11	525.86	667.642	1.27026	1.13453	0.182099	0.00834809	0.171439
Gm15427	chr1	ENSMUSG00000081051.4	1191.73	712.218	0.595529	0.978921	-0.0307356	0.00839896	0.17226
Pcp4	chr16	ENSMUSG00000090223.2	56.7988	98.9789	1.73282	1.01899	0.0271397	0.00845015	0.173086
Hhipl2	chr1	ENSMUSG00000053461.9	18.5211	35.8429	1.94541	1.0147	0.0210478	0.00848906	0.173659
Clspn	chr4	ENSMUSG00000042489.15	572.519	780.96	1.36888	1.04222	0.0596637	0.00851401	0.173945
Pgm5	chr19	ENSMUSG00000041731.13	519.556	293.328	0.568644	0.981902	-0.0263486	0.00860366	0.17555
Map3k5	chr10	ENSMUSG00000071369.11	2965.16	3260.03	1.09903	1.07354	0.10237	0.00862333	0.175725
Pecam1	chr11	ENSMUSG00000020717.19	24217	20795.9	0.859325	0.905746	-0.142822	0.0086489	0.17602
Clcn7	chr17	ENSMUSG00000036636.10	2068.93	2278.68	1.10159	1.07466	0.103883	0.00867039	0.176231
St3gal6	chr16	ENSMUSG00000022747.17	2400.61	1993.15	0.82961	0.893174	-0.162987	0.00870191	0.176645
Il18rap	chr1	ENSMUSG00000026068.11	573.002	473.784	0.82787	0.892892	-0.163443	0.0087198	0.176782
Dgkd	chr1	ENSMUSG00000070738.10	13551.6	12125.2	0.895072	0.92385	-0.114269	0.00873993	0.176964
Cdkn1a	chr17	ENSMUSG00000023067.14	1772.85	2098.15	1.18469	1.11349	0.155086	0.00877965	0.177542
Mtr	chr13	ENSMUSG00000021311.9	2247.88	2035.11	0.904909	0.928998	-0.106253	0.0088222	0.178175
Rbm18	chr2	ENSMUSG00000026889.12	1475.15	1340.2	0.908765	0.93122	-0.102806	0.00885557	0.178621
E130307A14Rik	chr10	ENSMUSG00000087177.7	664.037	525.797	0.792124	0.888121	-0.171172	0.00886906	0.178666
Kbtbd2	chr6	ENSMUSG00000059486.11	3341.59	3013.08	0.901862	0.927382	-0.108765	0.00888907	0.178842
Fcer2a	chr8	ENSMUSG00000005540.10	31833.5	26372.4	0.828757	0.897272	-0.156383	0.00891302	0.179096
Prps1	chrX	ENSMUSG00000031432.3	1938.86	2140.99	1.10382	1.07569	0.105263	0.00893574	0.179326
Otud1	chr2	ENSMUSG00000043415.5	2189.46	1891.21	0.864016	0.908069	-0.139125	0.00901785	0.180713
Cxxc5	chr18	ENSMUSG00000046668.9	2181.3	1901.15	0.872051	0.912623	-0.131909	0.00902767	0.180713
Cd163	chr6	ENSMUSG00000008845.9	78.6441	172.527	2.2077	1.01201	0.0172245	0.00903983	0.180728
Sncg	chr14	ENSMUSG00000023064.4	605.115	1017.2	1.67808	1.02039	0.0291197	0.00907892	0.181281
Tmod2	chr9	ENSMUSG00000032186.15	425.336	335.686	0.789142	0.888642	-0.170326	0.0091002	0.181477
D1Ertd622e	chr1	ENSMUSG00000044768.16	2604.53	2311.91	0.887713	0.920132	-0.120087	0.00912615	0.181589
Icos	chr1	ENSMUSG00000026009.14	1497.15	1814.19	1.21379	1.12133	0.165217	0.00912869	0.181589
Etv6	chr6	ENSMUSG00000030199.16	2411.9	2702.99	1.12113	1.08433	0.1168	0.00916671	0.182117
Ehd4	chr2	ENSMUSG00000027293.13	4964.65	4329.26	0.872442	0.912896	-0.131477	0.0092052	0.182652
Jund	chr8	ENSMUSG00000071076.6	29265.7	24184.5	0.826933	0.894388	-0.161027	0.00924057	0.183125
Gm9703	chr17	ENSMUSG00000082741.2	124.512	43.7346	0.362812	0.991256	-0.012671	0.00925677	0.183217
Zfp773	chr7	ENSMUSG00000063535.7	443.416	563.889	1.27358	1.12684	0.172279	0.00932311	0.1843
Pik3r4	chr9	ENSMUSG00000032571.14	2611.26	2860.43	1.09507	1.07075	0.0986169	0.00935278	0.184596
Rem1	chr2	ENSMUSG00000000359.3	351.734	270.428	0.770994	0.886162	-0.174358	0.00936136	0.184596
Baiap2l1	chr5	ENSMUSG00000038859.7	12.3794	22.8556	1.79573	1.01651	0.023622	0.00939994	0.185126
Rcan2	chr17	ENSMUSG00000039601.16	224.031	118.204	0.538329	0.984716	-0.0222209	0.00941315	0.185156
Smpd3	chr8	ENSMUSG00000031906.9	513.007	358.236	0.699075	0.967352	-0.0478865	0.00946795	0.185819
Ubl4a	chrX	ENSMUSG00000015290.15	1994.26	1810.93	0.907891	0.931198	-0.102841	0.00947754	0.185819
Mcoln3	chr3	ENSMUSG00000036853.5	886.4	704.176	0.792818	0.886008	-0.174608	0.009482	0.185819
Spry2	chr14	ENSMUSG00000022114.5	585.425	440.22	0.7486	0.944699	-0.0820741	0.0095186	0.186306
Mfap1b	chr2	ENSMUSG00000048222.3	1541.28	1384.13	0.898201	0.926188	-0.110623	0.00959615	0.187592
Ivd	chr2	ENSMUSG00000027332.11	3218.79	2834.77	0.881067	0.918183	-0.123146	0.00972147	0.189622
Serpina3h	chr12	ENSMUSG00000041449.16	55.4303	89.1676	1.61383	1.0207	0.0295651	0.00972392	0.189622
Sparcl1	chr5	ENSMUSG00000029309.7	6104.29	4440.31	0.731183	0.962037	-0.0558353	0.00974622	0.189772
Spon2	chr5	ENSMUSG00000037379.7	420.58	196.022	0.490291	0.98777	-0.0177525	0.00976603	0.189772
Gm36161	chr13	ENSMUSG00000114608.1	1030.04	814.244	0.788714	0.886436	-0.173911	0.00977504	0.189772
Dnajc6	chr4	ENSMUSG00000028528.17	359.158	424.841	1.18353	1.10789	0.147815	0.00978706	0.189772
Tcerg1l	chr7	ENSMUSG00000091002.2	275.747	211.741	0.76736	0.900254	-0.151597	0.00979144	0.189772
Ckap2l	chr2	ENSMUSG00000048327.6	500.288	651.45	1.3042	1.06558	0.0916416	0.00985397	0.190751
Gm20219	chr17	ENSMUSG00000110218.1	55.1962	35.6876	0.648551	0.977669	-0.0325826	0.00990571	0.191439
Lnx2	chr5	ENSMUSG00000016520.7	2246.35	2558.29	1.13945	1.0918	0.126707	0.00991369	0.191439
Gatm	chr2	ENSMUSG00000027199.14	751.309	917.886	1.22364	1.11939	0.162709	0.01002	0.193256
Slc25a15	chr8	ENSMUSG00000031482.9	591.063	681.449	1.15259	1.09646	0.132854	0.0100331	0.193261
Ttc39c	chr18	ENSMUSG00000024424.15	195.7	243.32	1.24601	1.12045	0.164077	0.0100514	0.193261
Tle4	chr19	ENSMUSG00000024642.17	4091.12	3714.63	0.908144	0.931733	-0.102012	0.0100568	0.193261
Akap17b	chrX	ENSMUSG00000059708.12	347.01	275.236	0.794389	0.891347	-0.165941	0.0101159	0.194161
Apol7e	chr15	ENSMUSG00000071716.5	2138.11	2516.36	1.17918	1.10574	0.145015	0.0101343	0.194279
Klc3	chr7	ENSMUSG00000040714.14	197.969	276.488	1.38952	1.03464	0.0491225	0.0101499	0.194297
Dpysl5	chr5	ENSMUSG00000029168.14	11.8702	6.50819	0.537321	0.985281	-0.0213929	0.0101628	0.194297
Myom2	chr8	ENSMUSG00000031461.4	25.0376	8.2333	0.357654	0.991127	-0.0128578	0.0101878	0.194297
Fry	chr5	ENSMUSG00000056602.12	2080.04	1745.05	0.840061	0.901151	-0.15016	0.010189	0.194297
Sirt1	chr10	ENSMUSG00000020063.16	2132.85	1890.25	0.886056	0.920167	-0.120033	0.0101985	0.194297
Cd101	chr3	ENSMUSG00000086564.9	419.86	508.637	1.21352	1.11181	0.152914	0.0102088	0.194297
Hmces	chr6	ENSMUSG00000030060.14	1623.15	2100.41	1.29777	1.08124	0.112681	0.0102565	0.194951
Hps4	chr5	ENSMUSG00000042328.13	1277.28	1469.83	1.14993	1.09429	0.129991	0.0102772	0.194951
Fam189b	chr3	ENSMUSG00000032657.15	5031.6	5687.66	1.13074	1.08697	0.120309	0.01028	0.194951
Nlrc4	chr17	ENSMUSG00000039193.9	623.285	517.962	0.832726	0.902508	-0.147988	0.0103508	0.19606
Ccdc88a	chr11	ENSMUSG00000032740.16	736.328	825.959	1.12254	1.08324	0.115348	0.0104353	0.197064
Fzd10os	chr5	ENSMUSG00000072591.10	241.71	125.947	0.522531	0.985363	-0.0212725	0.010443	0.197064
Hoxa10	chr6	ENSMUSG00000000938.11	10071.7	3781.47	0.360726	0.991999	-0.0115894	0.0104528	0.197064
Myom1	chr17	ENSMUSG00000024049.15	132.095	90.653	0.685656	0.9734	-0.0388957	0.0104536	0.197064
Ptpn22	chr3	ENSMUSG00000027843.13	7283.01	9331.7	1.28644	1.11722	0.159915	0.0104668	0.197079
Tmprss3	chr17	ENSMUSG00000024034.13	1.45763	3.51937	2.23072	1.01018	0.0146182	0.0104958	0.197276
Wfikkn2	chr11	ENSMUSG00000044177.4	94.5711	64.9341	0.685158	0.971822	-0.0412358	0.0105032	0.197276
Slc27a3	chr3	ENSMUSG00000027932.14	91.1295	121.07	1.33156	1.0503	0.0708072	0.0105146	0.197276
Tmem121	chr12	ENSMUSG00000049036.7	27.3375	44.1522	1.60529	1.02067	0.0295107	0.0105317	0.197363
Rims3	chr4	ENSMUSG00000032890.17	152.572	197.858	1.29553	1.06748	0.094213	0.0105447	0.197373
Pqlc3	chr12	ENSMUSG00000045679.14	1419.39	1641.25	1.15763	1.09681	0.133318	0.0105593	0.197414
Cysltr1	chrX	ENSMUSG00000052821.3	177.838	223.832	1.2583	1.11445	0.15633	0.0105967	0.19788
Arhgap19	chr19	ENSMUSG00000025154.15	738.836	889.017	1.20236	1.10893	0.149166	0.0106205	0.197937
P2ry10b	chrX	ENSMUSG00000054293.10	1045.99	889.261	0.850417	0.907001	-0.140824	0.0106362	0.197937
Fgf23	chr6	ENSMUSG00000000182.9	14.7555	29.7092	2.10102	1.01226	0.0175848	0.0106431	0.197937
Cd55	chr1	ENSMUSG00000026399.12	16076.6	13396.7	0.83336	0.900287	-0.151542	0.0106497	0.197937
Mfsd12	chr10	ENSMUSG00000034854.8	971.469	1125.54	1.15893	1.0981	0.135005	0.0108185	0.200527
Clec5a	chr6	ENSMUSG00000029915.14	236.345	294.706	1.24853	1.1167	0.159248	0.010826	0.200527
Gm8451	chr1	ENSMUSG00000099471.1	1286.03	1113.62	0.865563	0.912449	-0.132184	0.010827	0.200527
Gm23935	chr16	ENSMUSG00000076258.1	21787.4	13445.9	0.6218	0.979957	-0.0292098	0.0108508	0.200733
1300017J02Rik	chr9	ENSMUSG00000033688.10	61.9681	38.4771	0.620613	0.979516	-0.0298591	0.0108751	0.200909
Rps6-ps4	chr2	ENSMUSG00000081406.4	594.007	186.544	0.330269	0.992446	-0.01094	0.0108856	0.200909
Tlr13	chrX	ENSMUSG00000033777.4	796.193	996.459	1.25614	1.11895	0.162143	0.0109091	0.201108
Slc25a20	chr9	ENSMUSG00000032602.6	1170.43	1396.87	1.19487	1.10813	0.148123	0.0109328	0.201311
Ephb2	chr4	ENSMUSG00000028664.14	98.124	137.694	1.4043	1.03314	0.0470406	0.0109652	0.201673
Traf1	chr2	ENSMUSG00000026875.14	8072.67	9134.39	1.13188	1.08605	0.119092	0.0110059	0.202187
Prkg2	chr5	ENSMUSG00000029334.14	191.815	128.92	0.672053	0.974785	-0.0368435	0.0110231	0.20227
Otub2	chr12	ENSMUSG00000021203.15	224.554	314.498	1.40725	1.0319	0.0453049	0.0111197	0.203678
Mob4	chr1	ENSMUSG00000025979.13	3126.5	2777.9	0.888906	0.922874	-0.115794	0.0111256	0.203678
Slc16a5	chr11	ENSMUSG00000045775.15	724.163	618.201	0.854528	0.909531	-0.136806	0.0111404	0.203713
Satb1	chr17	ENSMUSG00000023927.15	15143.9	13132.9	0.866736	0.913246	-0.130924	0.0111808	0.204012
Rps27rt	chr9	ENSMUSG00000050621.7	2590.63	1919.29	0.744073	0.958251	-0.0615245	0.0111825	0.204012
Tmem150c	chr5	ENSMUSG00000050640.16	715.527	865.9	1.21235	1.10896	0.14921	0.0112021	0.204116
Zfp366	chr13	ENSMUSG00000050919.9	1239.69	1493.61	1.20728	1.11039	0.151067	0.0112139	0.204116
2810002D19Rik	chr2	ENSMUSG00000045464.5	410.619	337.054	0.821875	0.900003	-0.151998	0.0112292	0.20412
Zfp383	chr7	ENSMUSG00000099689.6	235.477	191.388	0.81311	0.900937	-0.150501	0.0112398	0.20412
Rpl9-ps6	chr19	ENSMUSG00000062456.4	1674.48	1296.91	0.776766	0.929834	-0.104955	0.0113203	0.204936
Amigo2	chr15	ENSMUSG00000048218.6	760.405	610.459	0.80296	0.898839	-0.153866	0.0113254	0.204936
Ada	chr2	ENSMUSG00000017697.3	640.05	826.516	1.29518	1.0613	0.0858327	0.0113449	0.204936
Btbd2	chr10	ENSMUSG00000003344.14	2003.44	2222.12	1.10904	1.0761	0.105813	0.0113481	0.204936
Bmp8a	chr4	ENSMUSG00000032726.12	4.3757	6.6142	1.51429	1.02468	0.0351747	0.0113494	0.204936
Cx3cl1	chr8	ENSMUSG00000031778.13	445.012	547.566	1.22953	1.10817	0.148176	0.011382	0.205057
Trim34a	chr7	ENSMUSG00000056144.14	11192.2	10089.5	0.901583	0.929542	-0.105408	0.0113986	0.205057
Gnao1	chr8	ENSMUSG00000031748.16	345.64	190.416	0.553157	0.984394	-0.0226921	0.0114046	0.205057
Aldh2	chr5	ENSMUSG00000029455.14	12599.8	11118.7	0.882917	0.920489	-0.119528	0.0114079	0.205057
Fcamr	chr1	ENSMUSG00000026415.11	427.343	581.166	1.36862	1.03709	0.0525463	0.0114274	0.205175
Dhrs1	chr14	ENSMUSG00000002332.16	4159.62	3752.86	0.902583	0.930017	-0.104671	0.011482	0.205922
Acta1	chr8	ENSMUSG00000031972.5	1153.81	149.212	0.176158	0.996297	-0.0053523	0.0115042	0.206088
Mcoln2	chr3	ENSMUSG00000011008.13	1956.27	1643.36	0.839762	0.907028	-0.140781	0.0115185	0.206111
Fat4	chr3	ENSMUSG00000046743.6	336.291	239.852	0.710932	0.970683	-0.0429273	0.0115402	0.206267
Myo3b	chr2	ENSMUSG00000042064.13	71.7194	100.347	1.40329	1.03124	0.0443853	0.0115749	0.206654
Naxe	chr3	ENSMUSG00000028070.7	2417.43	2190.27	0.905788	0.931533	-0.102321	0.0116051	0.206959
Twist2	chr1	ENSMUSG00000007805.4	143.385	90.9647	0.633541	0.979163	-0.0303793	0.0116603	0.207711
Ticrr	chr7	ENSMUSG00000046591.10	220.073	289.71	1.32082	1.04644	0.0654953	0.0117221	0.208352
Nupr1	chr7	ENSMUSG00000030717.9	3446.17	2378.23	0.69305	0.972424	-0.0403425	0.0117226	0.208352
Mn1	chr5	ENSMUSG00000070576.4	31.2269	19.3923	0.623036	0.980097	-0.029004	0.0117408	0.208441
Aqp9	chr9	ENSMUSG00000032204.13	207.78	140.704	0.681553	0.975542	-0.0357243	0.0117631	0.208604
Cela1	chr15	ENSMUSG00000023031.8	99000.4	5440.66	0.111248	0.99762	-0.00343761	0.0117786	0.208646
Ecscr	chr18	ENSMUSG00000073599.10	1799.91	1458.46	0.811597	0.903342	-0.146656	0.0118456	0.209599
Dynlt1a	chr17	ENSMUSG00000092074.2	227.191	287.325	1.26389	1.09841	0.135414	0.0118829	0.209724
Wasf1	chr10	ENSMUSG00000019831.14	451.981	286.673	0.627059	0.979363	-0.0300842	0.0118864	0.209724
Mgat4a	chr1	ENSMUSG00000026110.15	3121.27	3418.62	1.095	1.06882	0.0960141	0.0118924	0.209724
Pqlc2	chr4	ENSMUSG00000028744.15	366.655	425.908	1.1624	1.09588	0.13209	0.0119122	0.209839
Ntrk3	chr7	ENSMUSG00000059146.12	409.34	332.54	0.811605	0.907856	-0.139464	0.0119744	0.210701
Fas	chr19	ENSMUSG00000024778.13	1410.13	1610.15	1.14274	1.089	0.123011	0.0120153	0.211015
Gm37274	chr2	ENSMUSG00000103285.1	98.0409	53.6545	0.548032	0.985726	-0.020741	0.012021	0.211015
Col6a4	chr9	ENSMUSG00000032572.9	814.864	951.811	1.16872	1.09699	0.133554	0.0120322	0.211015
Mapk8ip1	chr2	ENSMUSG00000027223.15	372.136	303.796	0.816669	0.901891	-0.148975	0.0121062	0.212032
Pnp2	chr14	ENSMUSG00000068417.8	120.665	174.386	1.45186	1.02666	0.0379534	0.0121247	0.212032
Dnajc28	chr16	ENSMUSG00000039763.10	142.817	180.779	1.26693	1.10143	0.139375	0.0121303	0.212032
Rgs11	chr17	ENSMUSG00000024186.15	305.462	404.125	1.32324	1.04196	0.0593032	0.0121734	0.212214
Cybb	chrX	ENSMUSG00000015340.10	9390.16	10783.8	1.14894	1.09068	0.125223	0.0121793	0.212214
Ighv1-76	chr12	ENSMUSG00000093896.2	390.354	172.517	0.456209	0.989976	-0.0145352	0.0121905	0.212214
Pdp2	chr8	ENSMUSG00000048371.8	1092.88	977.599	0.893987	0.926205	-0.110596	0.0122103	0.212214
Hdgfl3	chr7	ENSMUSG00000025104.13	1083.7	1261.4	1.1634	1.09537	0.131416	0.0122153	0.212214
Cd9	chr6	ENSMUSG00000030342.8	3566.46	3159.31	0.886012	0.922732	-0.116016	0.012221	0.212214
A630023P12Rik	chr5	ENSMUSG00000048215.14	508.094	612	1.20246	1.09963	0.137021	0.0122901	0.213182
Gstm1	chr3	ENSMUSG00000058135.12	9449.54	7731.76	0.818664	0.903955	-0.145677	0.0123182	0.213435
Scgb3a1	chr11	ENSMUSG00000064057.12	9.60354	20.5439	2.13897	1.01088	0.0156145	0.0123635	0.213974
Rps25-ps1	chr6	ENSMUSG00000067344.7	28.0194	16.2281	0.579104	0.982922	-0.0248509	0.0123763	0.213974
Klra4	chr6	ENSMUSG00000079852.4	327.666	197.648	0.608059	0.982185	-0.0259336	0.0125002	0.215859
Rufy4	chr1	ENSMUSG00000061815.11	166.738	102.583	0.610677	0.981904	-0.0263458	0.0125264	0.215859
Slc6a9	chr4	ENSMUSG00000028542.17	367.526	251.331	0.685177	0.973332	-0.0389956	0.0125322	0.215859
Eapp	chr12	ENSMUSG00000054302.15	3299.5	2930.54	0.888221	0.924302	-0.113563	0.0125398	0.215859
Scn5a	chr9	ENSMUSG00000032511.17	22.7149	38.4008	1.6882	1.01839	0.0262863	0.012605	0.216548
Gm15056	chr8	ENSMUSG00000082976.10	180.667	114.265	0.637719	0.979198	-0.0303272	0.0126148	0.216548
H2-Ob	chr17	ENSMUSG00000041538.16	27535.7	23203.3	0.84322	0.912724	-0.131749	0.0126208	0.216548
Cobll1	chr2	ENSMUSG00000034903.18	1935.53	1686.73	0.871232	0.91824	-0.123056	0.0126347	0.216552
Ccl12	chr11	ENSMUSG00000035352.3	3630.42	1897.42	0.51481	0.987028	-0.0188372	0.0126692	0.216837
Ubd	chr17	ENSMUSG00000035186.6	3680.39	4483.21	1.2202	1.09589	0.132098	0.0126787	0.216837
Arhgef10	chr8	ENSMUSG00000071176.10	1675.02	1367.51	0.815572	0.90455	-0.144728	0.0127251	0.217305
Etv5	chr16	ENSMUSG00000013089.15	1362.05	1183.44	0.868323	0.916927	-0.125121	0.0127469	0.217305
Hmmr	chr11	ENSMUSG00000020330.16	350.063	476.489	1.36652	1.03367	0.0477706	0.0127472	0.217305
Gm47242	chr19	ENSMUSG00000114761.1	1080.51	730.717	0.68298	0.975024	-0.0364898	0.0128274	0.218438
Chst1	chr2	ENSMUSG00000027221.5	1237.67	953.481	0.772716	0.949038	-0.075463	0.0128527	0.218633
Hspa1a	chr17	ENSMUSG00000091971.3	5101.83	1675.33	0.350303	0.992536	-0.0108082	0.0129022	0.218734
Ctsk	chr3	ENSMUSG00000028111.4	261.337	352.017	1.35209	1.03816	0.0540234	0.0129126	0.218734
Maml1	chr11	ENSMUSG00000050567.16	2423.91	2198.82	0.907494	0.933259	-0.0996509	0.0129254	0.218734
Ampd1	chr3	ENSMUSG00000070385.12	184.176	139.388	0.756934	0.958067	-0.0618019	0.0129274	0.218734
Wdr89	chr12	ENSMUSG00000045690.8	2061.42	1619.17	0.787702	0.929123	-0.106059	0.0129276	0.218734
Xaf1	chr11	ENSMUSG00000040483.15	8559.43	7197.45	0.842197	0.911359	-0.133908	0.0130301	0.220234
Hells	chr19	ENSMUSG00000025001.11	1159.23	1425.96	1.2319	1.09526	0.131267	0.0130807	0.220854
Tnfsf15	chr4	ENSMUSG00000050395.8	4.58291	7.35912	1.60096	1.01922	0.0274662	0.0130993	0.220915
Galnt16	chr12	ENSMUSG00000021130.8	659.49	526.931	0.797172	0.91576	-0.126958	0.0131122	0.220915
Bub1	chr2	ENSMUSG00000027379.13	377.925	498.066	1.31655	1.04168	0.0589148	0.0131796	0.221627
Scn11a	chr9	ENSMUSG00000034115.10	9.45682	18.7058	2.04215	1.0117	0.0167794	0.0131837	0.221627
Gm38345	chr19	ENSMUSG00000102353.1	121.224	84.3091	0.696981	0.974035	-0.0379542	0.0131964	0.221627
Nsg2	chr11	ENSMUSG00000020297.10	8297.92	7211.36	0.868648	0.91732	-0.124503	0.0132185	0.221764
Gm10790	chr13	ENSMUSG00000113856.1	222.992	166.961	0.748794	0.964195	-0.0526026	0.0132683	0.222212
Ak4	chr4	ENSMUSG00000028527.18	22.3969	34.5206	1.55873	1.02084	0.0297616	0.0132741	0.222212
Igkv6-14	chr6	ENSMUSG00000096844.1	97.007	184.306	1.91334	1.01319	0.0189096	0.013293	0.222212
Cubn	chr2	ENSMUSG00000026726.10	133.19	169.072	1.26733	1.06419	0.0897559	0.0133013	0.222212
Aldoc	chr11	ENSMUSG00000017390.15	486.919	611.605	1.25698	1.06957	0.0970275	0.0133352	0.222331
Olfml2b	chr1	ENSMUSG00000038463.8	444.822	332.753	0.748181	0.961234	-0.0570405	0.0133365	0.222331
Mpeg1	chr19	ENSMUSG00000046805.10	11113.6	12433.7	1.11899	1.07882	0.109455	0.0134965	0.224646
Nav2	chr7	ENSMUSG00000052512.17	373.28	476.355	1.27656	1.05425	0.0762232	0.0135037	0.224646
Lpp	chr16	ENSMUSG00000033306.15	1894.11	2148.09	1.13374	1.0835	0.115693	0.0135198	0.224678
Ltbp4	chr7	ENSMUSG00000040488.17	8912.03	6922.12	0.778623	0.948108	-0.076877	0.0136495	0.226596
Acp5	chr9	ENSMUSG00000001348.15	12533.2	14245.4	1.13683	1.08457	0.117124	0.0137294	0.227388
Rnf19b	chr4	ENSMUSG00000028793.15	7398.45	8235.13	1.11362	1.07625	0.106015	0.013746	0.227388
Zfas1	chr2	ENSMUSG00000074578.14	3583.48	4037.56	1.12728	1.08151	0.113043	0.0137588	0.227388
Ccn4	chr15	ENSMUSG00000005124.10	29.4495	41.8412	1.42952	1.02781	0.039579	0.0137648	0.227388
Ipcef1	chr10	ENSMUSG00000064065.15	5154.38	5901.51	1.14432	1.08781	0.121422	0.0137735	0.227388
Pde4a	chr9	ENSMUSG00000032177.17	467.024	575.06	1.2281	1.09023	0.124636	0.0137832	0.227388
Arl4d	chr11	ENSMUSG00000034936.2	324.315	234.097	0.715139	0.968112	-0.0467544	0.013861	0.228204
Plcl1	chr1	ENSMUSG00000038349.10	146.508	176.895	1.20528	1.09838	0.135383	0.0138626	0.228204
Gins3	chr8	ENSMUSG00000031669.10	353.624	408.546	1.15619	1.08946	0.12361	0.0138781	0.228204
AC169509.1	chr16	ENSMUSG00000115852.2	19.5445	28.1765	1.43236	1.02643	0.037634	0.0138903	0.228204
Ddah2	chr17	ENSMUSG00000007039.12	696.733	577.645	0.828904	0.910923	-0.134599	0.0139592	0.229098
Slc6a6	chr6	ENSMUSG00000030096.8	4641.73	5075.97	1.09346	1.06671	0.0931684	0.0140095	0.229687
Smad5	chr13	ENSMUSG00000021540.16	2729.59	2446.07	0.895985	0.928808	-0.106547	0.0140665	0.230234
Ebi3	chr17	ENSMUSG00000003206.7	1296.64	1540.19	1.18714	1.09448	0.130247	0.0140719	0.230234
9030404E10Rik	chr16	ENSMUSG00000116660.1	131.003	66.3589	0.514954	0.988372	-0.0168744	0.0140971	0.230407
Ccr6	chr17	ENSMUSG00000040899.14	2312.91	2845.69	1.23113	1.08079	0.112092	0.0141344	0.230779
Txnl4a	chr18	ENSMUSG00000057130.12	1307.22	1452.86	1.11222	1.07503	0.10438	0.0141572	0.23089
Ptms	chr6	ENSMUSG00000030122.12	12903.7	11562.5	0.895537	0.928602	-0.106868	0.014176	0.23089
Ist1	chr8	ENSMUSG00000031729.6	7267.51	6709.35	0.923296	0.941961	-0.0862613	0.0141856	0.23089
Igsf6	chr7	ENSMUSG00000035004.3	368.829	421.333	1.14341	1.08618	0.119261	0.0141994	0.23089
Pkd1l3	chr8	ENSMUSG00000048827.12	72.4736	102.061	1.4178	1.02705	0.0385059	0.0142299	0.231149
Mef2b	chr8	ENSMUSG00000079033.10	900.569	1462.91	1.63828	1.01733	0.0247826	0.0142545	0.231311
Gm49226	chr16	ENSMUSG00000114988.1	91.5561	161.664	1.79384	1.01443	0.0206738	0.0142745	0.231399
Olfml2a	chr2	ENSMUSG00000046618.7	108.197	79.3109	0.739304	0.965886	-0.0500749	0.0143717	0.232582
Asb4	chr6	ENSMUSG00000042607.15	51.4721	31.6549	0.619318	0.98173	-0.0266011	0.0143768	0.232582
Ing3	chr6	ENSMUSG00000029670.12	1845.59	1661.08	0.900167	0.930819	-0.103427	0.014448	0.232783
Gm11707	chr11	ENSMUSG00000086481.1	570.003	760.698	1.33677	1.03719	0.0526832	0.014451	0.232783
Mybl1	chr1	ENSMUSG00000025912.16	388.481	626.435	1.62045	1.01753	0.0250676	0.0144511	0.232783
Gm9733	chr3	ENSMUSG00000078783.1	113.519	171.829	1.50074	1.02379	0.0339166	0.0144618	0.232783
Ddx25	chr9	ENSMUSG00000032101.6	279.136	182.579	0.656159	0.980012	-0.0291292	0.0144627	0.232783
Ephx4	chr5	ENSMUSG00000033805.12	47.9437	68.5399	1.43236	1.02649	0.0377161	0.014509	0.233292
Slc7a4	chr16	ENSMUSG00000022756.17	64.9561	83.4563	1.27971	1.04971	0.0699953	0.0145325	0.233313
Rab27a	chr9	ENSMUSG00000032202.11	2234.02	2733.28	1.22561	1.09319	0.128538	0.0145426	0.233313
Card9	chr2	ENSMUSG00000026928.14	578.198	700.961	1.21209	1.09272	0.127929	0.0145545	0.233313
Gpr35	chr1	ENSMUSG00000026271.15	450.699	544.045	1.2067	1.09701	0.133575	0.0145728	0.233371
Gm30948	chr12	ENSMUSG00000103168.1	553.401	829.214	1.48414	1.02095	0.0299073	0.0146526	0.234352
Fuca2	chr10	ENSMUSG00000019810.15	2418.37	2702.6	1.11701	1.07662	0.106512	0.0146636	0.234352
Rpl5-ps1	chr1	ENSMUSG00000082193.1	140.795	83.0854	0.599463	0.983693	-0.0237205	0.0147006	0.234707
Rab8b	chr9	ENSMUSG00000036943.9	6102.34	6818.77	1.11803	1.07705	0.107091	0.0147852	0.23582
A530076I17Rik	chr14	ENSMUSG00000086124.2	20.4194	35.8759	1.77788	1.01514	0.0216795	0.0148779	0.237059
Clca2	chr3	ENSMUSG00000036960.10	14.6105	38.2418	2.47497	1.00834	0.0119817	0.0149001	0.237156
Lactb2	chr1	ENSMUSG00000025937.6	724.48	812.594	1.12175	1.07738	0.107523	0.0149368	0.237156
Hoxa9	chr6	ENSMUSG00000038227.15	135.744	85.8548	0.634145	0.98142	-0.0270568	0.0149657	0.237156
Foxn3	chr12	ENSMUSG00000033713.12	3958.25	3591.43	0.907423	0.93441	-0.0978716	0.0149717	0.237156
Adra1b	chr11	ENSMUSG00000050541.14	145.793	101.73	0.701162	0.973383	-0.0389211	0.0149794	0.237156
Havcr2	chr11	ENSMUSG00000020399.14	742.183	891.473	1.19993	1.09211	0.127112	0.014984	0.237156
Clec2g	chr6	ENSMUSG00000000248.16	18.2224	29.5265	1.60964	1.0183	0.0261587	0.0149887	0.237156
Csf3r	chr4	ENSMUSG00000028859.14	490.433	576.184	1.1759	1.08911	0.12315	0.0151231	0.239044
Lin52	chr12	ENSMUSG00000085793.2	1292.66	1100.97	0.850616	0.915684	-0.127078	0.0152969	0.24133
Rnu11	chr4	ENSMUSG00000077323.1	653.923	312.956	0.492139	0.988981	-0.0159853	0.0152981	0.24133
Zfp991	chr4	ENSMUSG00000067916.9	316.781	373.678	1.18058	1.08898	0.122983	0.0153544	0.241771
E2f7	chr10	ENSMUSG00000020185.16	100.058	127.238	1.27349	1.05227	0.0734995	0.0153566	0.241771
Ttbk2	chr2	ENSMUSG00000090100.7	322.422	280.894	0.872373	0.922049	-0.117084	0.0153759	0.241835
Golm1	chr13	ENSMUSG00000021556.12	1792.32	2003.09	1.11831	1.0716	0.0997731	0.0154138	0.242144
Lpxn	chr19	ENSMUSG00000024696.9	4928.77	5598.49	1.13609	1.08243	0.114278	0.0154261	0.242144
Mta1	chr12	ENSMUSG00000021144.14	4629.86	5115.67	1.10482	1.0711	0.0990991	0.0154744	0.242662
Klrb1	chr6	ENSMUSG00000079299.3	105.762	67.7494	0.643386	0.980996	-0.0276802	0.0155704	0.243927
Epb41l2	chr10	ENSMUSG00000019978.16	6422.42	6904.82	1.07509	1.05689	0.0798237	0.015706	0.245807
Itgb2	chr10	ENSMUSG00000000290.13	20273	21846.1	1.07745	1.05816	0.0815588	0.0157457	0.246007
Clip2	chr5	ENSMUSG00000063146.11	1181.14	1341.52	1.13613	1.08133	0.112809	0.0157593	0.246007
Tek	chr4	ENSMUSG00000006386.15	1239.95	947.274	0.766212	0.954991	-0.0664403	0.0157653	0.246007
Kif18b	chr11	ENSMUSG00000051378.10	334.538	437.2	1.31274	1.03853	0.0545468	0.0157933	0.246202
Tspan7	chrX	ENSMUSG00000058254.12	7521.58	5884.5	0.783059	0.949804	-0.0742977	0.0158993	0.247611
Cyp1a1	chr9	ENSMUSG00000032315.6	479.512	842.464	1.73751	1.01523	0.0218055	0.0159634	0.248364
Icosl	chr10	ENSMUSG00000000732.9	12359.8	11089.1	0.897193	0.931702	-0.102059	0.016006	0.248491
Emp3	chr7	ENSMUSG00000040212.12	6874.51	5848.06	0.851239	0.919626	-0.120881	0.0160119	0.248491
Klrg2	chr6	ENSMUSG00000071537.6	55.9704	29.6706	0.524429	0.988116	-0.0172479	0.0160186	0.248491
Pard3b	chr1	ENSMUSG00000052062.14	186.85	156.015	0.834251	0.917671	-0.12395	0.0160463	0.248678
Bcl6b	chr11	ENSMUSG00000000317.11	194.685	132.866	0.685606	0.979012	-0.030602	0.0160629	0.248692
Stxbp1	chr2	ENSMUSG00000026797.16	874.447	1026.24	1.17368	1.08905	0.123073	0.0161161	0.249272
Bcl7a	chr5	ENSMUSG00000029438.9	1434.35	1722.5	1.20202	1.08193	0.113604	0.0161502	0.24944
Abcb9	chr5	ENSMUSG00000029408.13	1293.19	1601.34	1.2391	1.06497	0.0908167	0.0161584	0.24944
Tmem109	chr19	ENSMUSG00000034659.14	5182.14	4575.5	0.882361	0.92529	-0.112023	0.0161835	0.249584
Gdpgp1	chr7	ENSMUSG00000050973.11	463.431	528.677	1.14047	1.08158	0.113145	0.0162185	0.249881
Vmp1	chr11	ENSMUSG00000018171.9	3327.42	3893.87	1.16697	1.08418	0.116604	0.0162742	0.250497
Raph1	chr1	ENSMUSG00000026014.15	461.33	555.865	1.20549	1.0836	0.115828	0.0164103	0.252345
Slc25a26	chr6	ENSMUSG00000045100.11	619.892	524.517	0.847144	0.920683	-0.119224	0.0165486	0.254227
Slc10a7	chr8	ENSMUSG00000031684.11	970.689	1086.9	1.1193	1.07495	0.104276	0.0165929	0.254496
Paqr7	chr4	ENSMUSG00000037348.15	2300.1	1932.78	0.841132	0.91851	-0.122633	0.0165983	0.254496
Zfp503	chr14	ENSMUSG00000039081.10	399.119	290.46	0.727809	0.970258	-0.0435593	0.0167402	0.256211
Klri2	chr6	ENSMUSG00000043932.5	122.393	97.7657	0.797817	0.94701	-0.0785484	0.0167424	0.256211
Gm22513	chr12	ENSMUSG00000096349.1	42.029	18.4154	0.459322	0.991212	-0.0127338	0.0167725	0.256287
Ezh2	chr6	ENSMUSG00000029687.16	1952.99	2336.17	1.19678	1.08323	0.115339	0.0167797	0.256287
Gm26583	chr12	ENSMUSG00000097476.1	170.421	247.38	1.46389	1.02531	0.0360557	0.0168263	0.256751
Fkbp1b	chr12	ENSMUSG00000020635.8	151.524	103.624	0.678893	0.979138	-0.0304152	0.0168581	0.256988
Gpr27	chr6	ENSMUSG00000072875.2	126.994	76.6051	0.605335	0.983594	-0.0238657	0.0168823	0.257111
Adgrg2	chrX	ENSMUSG00000031298.15	357.488	246.49	0.691761	0.975586	-0.0356595	0.0170102	0.25881
Kndc1	chr7	ENSMUSG00000066129.15	17.1289	27.5446	1.60497	1.01708	0.0244262	0.0170662	0.259413
Gm12743	chr4	ENSMUSG00000084968.1	312.91	158.58	0.514409	0.989514	-0.0152077	0.0170874	0.259487
Lurap1	chr4	ENSMUSG00000028701.4	82.4806	52.024	0.633496	0.982516	-0.0254467	0.0171433	0.260086
Manba	chr3	ENSMUSG00000028164.15	941.163	1089.68	1.15698	1.08567	0.11859	0.0171901	0.260547
Apaf1	chr10	ENSMUSG00000019979.12	1669.45	1836.86	1.10037	1.06795	0.0948471	0.0173018	0.26199
Pigf	chr17	ENSMUSG00000024145.6	749.735	652.302	0.869124	0.923622	-0.114626	0.017392	0.262955
Rps12-ps9	chr8	ENSMUSG00000069862.6	166.556	93.484	0.574535	0.985635	-0.0208749	0.0173988	0.262955
Ebf3	chr7	ENSMUSG00000010476.14	670.84	558.496	0.832208	0.926197	-0.110608	0.0174618	0.26317
Ssh3	chr19	ENSMUSG00000034616.17	1001.4	1119.81	1.11881	1.07407	0.103092	0.0174705	0.26317
Gna15	chr10	ENSMUSG00000034792.8	961.501	803.06	0.834778	0.92442	-0.113379	0.0174779	0.26317
BC030867	chr11	ENSMUSG00000034773.16	187.688	250.067	1.33668	1.03241	0.0460196	0.0174793	0.26317
Spic	chr10	ENSMUSG00000004359.16	767.743	638.169	0.831531	0.924846	-0.112715	0.0175624	0.264169
Tmprss4	chr9	ENSMUSG00000032091.15	142.935	89.0726	0.626431	0.982759	-0.0250907	0.0175887	0.264313
Acer2	chr4	ENSMUSG00000038007.14	553.501	748.782	1.36054	1.03159	0.0448643	0.0176229	0.264577
Efnb2	chr8	ENSMUSG00000001300.16	508.637	397.383	0.783548	0.953921	-0.0680583	0.0176878	0.265105
Jak2	chr19	ENSMUSG00000024789.13	5682.83	6316.64	1.11214	1.07211	0.10045	0.0176999	0.265105
AU020206	chr7	ENSMUSG00000097415.2	7901.8	9044.84	1.14472	1.08025	0.111365	0.0177082	0.265105
Gm49700	chr12	ENSMUSG00000116883.1	34.852	56.1701	1.60551	1.01712	0.0244835	0.017733	0.265226
Ear2	chr14	ENSMUSG00000072596.4	353.497	471.205	1.33166	1.03525	0.0499806	0.0178515	0.266337
Sgo1	chr17	ENSMUSG00000023940.14	220.433	294.083	1.33652	1.03198	0.0454199	0.017875	0.266337
AI427809	chr4	ENSMUSG00000086712.2	163.547	225.899	1.37961	1.02676	0.0380976	0.0178826	0.266337
Trav9-4	chr14	ENSMUSG00000096678.3	256.308	181.053	0.702894	0.975498	-0.0357889	0.0178934	0.266337
Medag	chr5	ENSMUSG00000029659.16	231.609	135.437	0.58632	0.985043	-0.0217409	0.017901	0.266337
Tpm1	chr9	ENSMUSG00000032366.15	6039.72	5191.5	0.859764	0.924394	-0.113421	0.0179096	0.266337
Igkv4-90	chr6	ENSMUSG00000076533.3	1467.45	3726.76	2.74634	1.00739	0.0106182	0.0179249	0.266337
Ly75	chr2	ENSMUSG00000026980.15	2823.15	3174.15	1.12575	1.07585	0.105479	0.0179452	0.266389
Ttc27	chr17	ENSMUSG00000024078.7	1664.57	1887.58	1.13326	1.07735	0.107493	0.0180467	0.267644
Snord13	chr8	ENSMUSG00000088252.1	129.155	51.3285	0.421782	0.991304	-0.012601	0.018082	0.26789
Brca1	chr11	ENSMUSG00000017146.12	612.383	732.824	1.19729	1.07784	0.108141	0.0180971	0.26789
Marco	chr1	ENSMUSG00000026390.7	86021.8	62237.5	0.729081	0.971238	-0.042103	0.0181362	0.26822
Cbx5	chr15	ENSMUSG00000009575.14	3970.85	4541.94	1.1448	1.07948	0.110333	0.0181625	0.268358
Emp2	chr16	ENSMUSG00000022505.9	537.471	655.394	1.22051	1.06372	0.089124	0.0182923	0.270024
Rgs9	chr11	ENSMUSG00000020599.13	57.0816	74.7786	1.30553	1.03947	0.0558504	0.0183643	0.270622
Uhrf1bp1	chr17	ENSMUSG00000039512.12	552.402	634.031	1.14919	1.08159	0.113152	0.0183812	0.270622
Jup	chr11	ENSMUSG00000001552.14	3875.35	3242.22	0.836794	0.923908	-0.11418	0.018384	0.270622
Tnfrsf1b	chr4	ENSMUSG00000028599.10	6951.78	7770.48	1.11793	1.07368	0.102563	0.0185101	0.271481
Pld5	chr1	ENSMUSG00000055214.15	220.024	143.689	0.654996	0.980712	-0.0280986	0.01855	0.271481
Fanci	chr7	ENSMUSG00000039187.16	274.416	330.847	1.20803	1.07268	0.101218	0.018551	0.271481
Snx2	chr18	ENSMUSG00000034484.8	20424.5	18640.7	0.912636	0.939191	-0.0905092	0.0185624	0.271481
Fbxw8	chr5	ENSMUSG00000032867.8	1671.19	1817.74	1.08807	1.06184	0.086565	0.0185784	0.271481
Ighv3-5	chr12	ENSMUSG00000076670.4	15406.2	4729.31	0.297022	0.994538	-0.00790129	0.0185882	0.271481
Sh2d1b1	chr1	ENSMUSG00000102418.1	91.4545	124.658	1.36813	1.02795	0.0397664	0.0185885	0.271481
Cspg4	chr9	ENSMUSG00000032911.6	572.578	368.464	0.64462	0.981642	-0.026731	0.0185982	0.271481
Crtam	chr9	ENSMUSG00000032021.14	816.821	701.272	0.858153	0.924973	-0.112517	0.0186039	0.271481
Dtl	chr1	ENSMUSG00000037474.13	377.076	492.837	1.30692	1.03544	0.0502452	0.0186218	0.271481
Prkn	chr17	ENSMUSG00000023826.16	24.4404	13.3675	0.55243	0.987661	-0.0179116	0.0186307	0.271481
Ighv10-3	chr12	ENSMUSG00000095700.2	2012.16	947.143	0.463596	0.990461	-0.0138274	0.0188113	0.273861
Ppa2	chr3	ENSMUSG00000028013.16	2049.04	1778.3	0.868476	0.926145	-0.11069	0.0188597	0.274169
Fam83a	chr15	ENSMUSG00000051225.9	13.2292	25.135	1.93045	1.01207	0.0173054	0.0188836	0.274169
Tnrc6c	chr11	ENSMUSG00000025571.13	5477.45	5037.5	0.919733	0.942144	-0.0859802	0.0189034	0.274169
Actn2	chr13	ENSMUSG00000052374.16	468.4	623.345	1.33048	1.03121	0.0443414	0.0189066	0.274169
Phf19	chr2	ENSMUSG00000026873.9	397.567	519.883	1.31028	1.03438	0.0487667	0.0189189	0.274169
Iba57	chr11	ENSMUSG00000049287.5	322.973	367.253	1.13603	1.07746	0.107638	0.018965	0.274303
Zmat3	chr3	ENSMUSG00000027663.12	706.988	840.782	1.18958	1.08269	0.114625	0.0189753	0.274303
4933430I17Rik	chr4	ENSMUSG00000058046.1	29.2702	42.4801	1.45121	1.0226	0.0322399	0.0189801	0.274303
Gyg	chr3	ENSMUSG00000019528.18	2451.85	2749.11	1.12164	1.07418	0.10324	0.0190285	0.274752
Gm14303	chr2	ENSMUSG00000081344.5	2222.41	1764.8	0.796327	0.952494	-0.0702177	0.0191333	0.275931
Oas1g	chr5	ENSMUSG00000066861.14	907.648	1370.45	1.51276	1.01942	0.0277435	0.019145	0.275931
Vsig2	chr9	ENSMUSG00000001943.8	85.2106	124.779	1.45054	1.02265	0.0323153	0.019183	0.276137
Maml2	chr9	ENSMUSG00000031925.17	2571.46	2281.56	0.886775	0.929849	-0.104932	0.0191941	0.276137
Fli1	chr9	ENSMUSG00000016087.13	7054.76	6517.87	0.924047	0.944441	-0.0824667	0.0192261	0.276347
Ints4	chr7	ENSMUSG00000025133.9	4048.92	3675.76	0.907835	0.937692	-0.0928134	0.0193851	0.278379
Tlr2	chr3	ENSMUSG00000027995.10	1052.05	890.165	0.845217	0.925609	-0.111525	0.0194592	0.279047
Icam2	chr11	ENSMUSG00000001029.15	3927.44	3625.96	0.923447	0.944147	-0.0829166	0.0194668	0.279047
B3gnt7	chr1	ENSMUSG00000079445.3	187.115	135.659	0.723592	0.974007	-0.0379966	0.0194883	0.279102
Zfp994	chr17	ENSMUSG00000096433.2	677.201	782.032	1.15399	1.07919	0.109948	0.0195058	0.279102
Synm	chr7	ENSMUSG00000030554.16	525.186	388.751	0.738092	0.970457	-0.043264	0.0195931	0.280019
Gnb4	chr3	ENSMUSG00000027669.14	1282.28	1446.29	1.12857	1.07472	0.103963	0.0196052	0.280019
Isyna1	chr8	ENSMUSG00000019139.10	5273.81	5784.69	1.09686	1.06487	0.0906711	0.0196317	0.280144
Gm21988	chr11	ENSMUSG00000040904.10	7.51699	13.6498	1.78142	1.01295	0.0185677	0.0197384	0.281033
Zfp316	chr5	ENSMUSG00000046658.16	521.743	451.528	0.865269	0.927491	-0.108594	0.0197612	0.281033
Aqp1	chr6	ENSMUSG00000004655.5	4705.09	4171.79	0.886557	0.931426	-0.102488	0.0197798	0.281033
2200002D01Rik	chr7	ENSMUSG00000030587.5	274.629	340.042	1.23854	1.04561	0.064349	0.0197823	0.281033
Tbc1d4	chr14	ENSMUSG00000033083.16	6918.55	7785.81	1.12602	1.07395	0.102929	0.0197968	0.281033
Csn2	chr5	ENSMUSG00000063157.9	175.796	274.124	1.57954	1.0173	0.0247387	0.0198128	0.281033
Leng1	chr7	ENSMUSG00000078813.3	1193.91	1059.43	0.886925	0.930281	-0.104261	0.0198356	0.281033
Cryz	chr3	ENSMUSG00000028199.18	262.154	323.792	1.23673	1.05703	0.0800178	0.0198466	0.281033
Kdm7a	chr6	ENSMUSG00000042599.8	4033.45	3629.53	0.900076	0.934722	-0.097391	0.0198559	0.281033
Zc3h12d	chr10	ENSMUSG00000039981.6	3632.61	4191.66	1.15318	1.07755	0.107756	0.0198712	0.281033
Bcl2l14	chr6	ENSMUSG00000030200.13	1319.59	1624.79	1.23601	1.05551	0.0779443	0.0199366	0.281707
Gm7808	chr9	ENSMUSG00000091460.2	154.636	116.005	0.753161	0.969274	-0.0450241	0.0200111	0.282508
Tgfbi	chr13	ENSMUSG00000035493.10	10271.3	8945	0.869471	0.927193	-0.109058	0.0200559	0.282888
Gm49364	chr14	ENSMUSG00000115344.1	48.3898	78.4036	1.6367	1.01576	0.0225625	0.0200745	0.282898
Lamp3	chr16	ENSMUSG00000041247.8	346.508	460.854	1.33223	1.03087	0.0438629	0.0201646	0.283917
Flt1	chr5	ENSMUSG00000029648.13	2046.48	1704.6	0.832742	0.935013	-0.096942	0.0201926	0.284057
Sp6	chr11	ENSMUSG00000038560.7	655.834	480.699	0.736371	0.972712	-0.0399156	0.0202457	0.284553
Lcn4	chr2	ENSMUSG00000026919.1	565.098	411.452	0.72769	0.974243	-0.037646	0.0202941	0.284786
Col23a1	chr11	ENSMUSG00000063564.13	449.295	533.541	1.18633	1.07709	0.107135	0.0202982	0.284786
Abcf3	chr16	ENSMUSG00000003234.16	4112.85	3829.95	0.930868	0.948072	-0.0769322	0.0205414	0.287943
Soat2	chr15	ENSMUSG00000023045.13	47.1217	67.843	1.45332	1.021	0.0299832	0.020571	0.288103
Gm12972	chr4	ENSMUSG00000086548.1	154.878	96.4626	0.629919	0.98305	-0.0246632	0.0205978	0.288223
Zc3h12c	chr9	ENSMUSG00000035164.8	120.721	151.02	1.24828	1.04682	0.0660194	0.020636	0.288504
Prrx1	chr1	ENSMUSG00000026586.16	669.964	507.25	0.757144	0.968059	-0.046833	0.0206901	0.288728
Gm6421	chr13	ENSMUSG00000114540.1	181.888	136.139	0.749039	0.970872	-0.042647	0.0206931	0.288728
Tmcc2	chr1	ENSMUSG00000042066.16	609.259	505.363	0.829361	0.935564	-0.0960916	0.0207067	0.288728
Sept3	chr15	ENSMUSG00000022456.18	273.467	206.52	0.757117	0.968889	-0.0455961	0.0207726	0.289392
Cox15	chr19	ENSMUSG00000040018.9	1510.25	1651.16	1.09307	1.0629	0.0880125	0.0207953	0.289454
Smim10l2a	chrX	ENSMUSG00000054850.4	16.7319	25.6534	1.52905	1.01807	0.0258341	0.0209726	0.291182
Slc22a3	chr17	ENSMUSG00000023828.3	846.486	660.954	0.779871	0.962838	-0.0546349	0.0209732	0.291182
Mfap1a	chr2	ENSMUSG00000068479.5	2146.23	1955.01	0.910481	0.93914	-0.090588	0.0209818	0.291182
Ppef2	chr5	ENSMUSG00000029410.11	42.1579	28.7293	0.681749	0.980329	-0.0286614	0.0209928	0.291182
Fpr1	chr17	ENSMUSG00000045551.7	6.58351	12.5808	1.88305	1.01104	0.0158336	0.0210115	0.291186
Jam3	chr9	ENSMUSG00000031990.15	3611.26	2728.42	0.757729	0.967796	-0.0472254	0.0210377	0.291294
Hap1	chr11	ENSMUSG00000006930.15	1981.14	1656.16	0.836611	0.936731	-0.0942934	0.0210902	0.291528
Lnpep	chr17	ENSMUSG00000023845.7	8560.37	9359.4	1.09339	1.0629	0.0880115	0.0210914	0.291528
Ccnf	chr17	ENSMUSG00000072082.7	723.13	900.282	1.24748	1.04616	0.065102	0.0211616	0.292244
Sox6	chr7	ENSMUSG00000051910.13	127.504	67.7595	0.544384	0.988452	-0.0167569	0.0212285	0.292913
Prdm16	chr4	ENSMUSG00000039410.16	358.819	267.566	0.748706	0.969741	-0.0443283	0.0213037	0.293695
Tafa5	chr15	ENSMUSG00000054863.9	38.2115	21.6332	0.550742	0.987518	-0.0181216	0.0213419	0.293966
Msi1	chr5	ENSMUSG00000054256.11	29.9546	17.9743	0.597853	0.985707	-0.020769	0.021367	0.294056
Neu3	chr7	ENSMUSG00000035239.6	437.076	509.08	1.16398	1.08309	0.115152	0.02147	0.295218
Tlr9	chr9	ENSMUSG00000045322.10	3039.89	3433.53	1.13047	1.073	0.101648	0.021518	0.295621
Clec4e	chr6	ENSMUSG00000030142.10	266.714	378.653	1.42866	1.02283	0.0325603	0.0215584	0.29592
Pbk	chr14	ENSMUSG00000022033.9	196.766	257.926	1.31553	1.03134	0.0445212	0.0216658	0.297136
Kat6b	chr14	ENSMUSG00000021767.19	1107.86	996.328	0.900445	0.936357	-0.0948693	0.0217037	0.297399
Gm10076	chr14	ENSMUSG00000060143.7	638.314	499.752	0.782448	0.961502	-0.0566388	0.021776	0.298132
Sub1	chr15	ENSMUSG00000022205.15	14144.8	12891.9	0.911727	0.940281	-0.0888355	0.0218601	0.298814
Nap1l5	chr6	ENSMUSG00000055430.4	744.756	389.967	0.52707	0.988609	-0.0165278	0.0218731	0.298814
Osr1	chr12	ENSMUSG00000048387.8	595.273	400.371	0.674945	0.980741	-0.0280564	0.0219031	0.298814
Tnfsf10	chr3	ENSMUSG00000039304.11	3028.99	2490.45	0.821185	0.942979	-0.084702	0.0219181	0.298814
Zbtb10	chr3	ENSMUSG00000069114.8	906.3	781.148	0.862704	0.930355	-0.104147	0.0219233	0.298814
Clcf1	chr19	ENSMUSG00000040663.9	4045.8	3430.21	0.846557	0.936659	-0.0944038	0.0219389	0.298814
Itgax	chr7	ENSMUSG00000030789.9	2373.76	2658.95	1.12124	1.07058	0.0983901	0.0219725	0.299014
Enah	chr1	ENSMUSG00000022995.16	294.272	243.792	0.827815	0.942069	-0.0860952	0.0219929	0.299036
Zmynd15	chr11	ENSMUSG00000040829.14	3712.52	4641.01	1.25073	1.04426	0.0624751	0.0220555	0.299545
Rab10os	chr12	ENSMUSG00000079179.9	2211.38	1875.7	0.850695	0.93454	-0.0976711	0.0220682	0.299545
Tpst1	chr5	ENSMUSG00000034118.15	2524.57	2255.96	0.893482	0.93473	-0.097379	0.0221784	0.300336
Nf2	chr11	ENSMUSG00000009073.16	2607.57	2883.12	1.10527	1.06611	0.0923563	0.0221801	0.300336
Acot7	chr4	ENSMUSG00000028937.14	2172.51	2453.25	1.12923	1.07241	0.100855	0.0221833	0.300336
Fubp3	chr2	ENSMUSG00000026843.15	935.399	1034.17	1.10552	1.06633	0.0926582	0.0222211	0.300393
Usp11	chrX	ENSMUSG00000031066.10	2429.85	2152.7	0.886012	0.9339	-0.0986598	0.0222294	0.300393
Rrad	chr8	ENSMUSG00000031880.7	2147.36	1915.87	0.89201	0.933843	-0.0987483	0.0222443	0.300393
Lrrc3	chr10	ENSMUSG00000051652.4	122.26	153.309	1.25216	1.04473	0.0631295	0.0223592	0.301687
Ifngas1	chr10	ENSMUSG00000112230.1	480.33	314.18	0.662378	0.981739	-0.026589	0.0223831	0.301753
Klra6	chr6	ENSMUSG00000061769.2	378.231	257.731	0.69029	0.979272	-0.0302187	0.0224541	0.302453
Axin2	chr11	ENSMUSG00000000142.15	1234.85	1035.49	0.837955	0.935415	-0.0963219	0.0224781	0.302519
Dglucy	chr12	ENSMUSG00000021185.16	1146.4	989.271	0.863135	0.931522	-0.102338	0.0224987	0.302539
Trabd2b	chr4	ENSMUSG00000070867.4	372.762	515.772	1.37767	1.02525	0.0359714	0.0225225	0.302603
Gm10125	chr18	ENSMUSG00000063087.15	115.132	77.1122	0.672195	0.98076	-0.0280277	0.0225719	0.3028
Abcg1	chr17	ENSMUSG00000024030.7	6681.62	5854.72	0.875397	0.930632	-0.103718	0.0225754	0.3028
Cenpe	chr3	ENSMUSG00000045328.11	1041.2	1339.43	1.29364	1.03391	0.0481095	0.0226154	0.303081
Ttyh2	chr11	ENSMUSG00000034714.9	428.974	534.765	1.24839	1.04535	0.0639836	0.0227741	0.304796
Bcl2	chr1	ENSMUSG00000057329.7	7431.64	6522.52	0.87682	0.931444	-0.102459	0.0228366	0.304796
Fads6	chr11	ENSMUSG00000044788.10	325.399	265.341	0.814957	0.951415	-0.0718533	0.0228514	0.304796
Reps2	chrX	ENSMUSG00000040855.15	205.201	155.662	0.756005	0.970347	-0.0434278	0.0228776	0.304796
Xpnpep1	chr19	ENSMUSG00000025027.18	2262.49	2463.22	1.0886	1.06011	0.0842197	0.0228933	0.304796
Cst7	chr2	ENSMUSG00000068129.5	2983.8	3521.58	1.17811	1.07075	0.098627	0.0229117	0.304796
Slc12a7	chr13	ENSMUSG00000017756.9	5744.96	6417.44	1.11712	1.06916	0.0964734	0.0229148	0.304796
Mir6236	chr9	ENSMUSG00000098973.1	115.588	50.509	0.44546	0.992626	-0.0106773	0.0229177	0.304796
Prkcd	chr14	ENSMUSG00000021948.17	6011.71	6807.53	1.13299	1.07148	0.09961	0.0229346	0.304796
Id4	chr13	ENSMUSG00000021379.2	248.321	164.679	0.666846	0.981826	-0.0264602	0.0229356	0.304796
Ly6e	chr15	ENSMUSG00000022587.14	193258	179075	0.926651	0.94672	-0.0789896	0.0229754	0.305069
Acss1	chr2	ENSMUSG00000027452.11	4353.24	4867.84	1.1182	1.06926	0.0966112	0.0230899	0.306085
Crip2	chr12	ENSMUSG00000006356.10	4705.79	3764.9	0.802495	0.955964	-0.0649716	0.0230932	0.306085
Igkv8-34	chr6	ENSMUSG00000104769.1	394.219	1333.09	3.24572	1.00553	0.00795107	0.0231099	0.306085
Cmip	chr8	ENSMUSG00000034390.16	2395.64	2697.88	1.12612	1.07129	0.0993487	0.0231551	0.30639
Il12rb1	chr8	ENSMUSG00000000791.9	910.292	1098.64	1.2069	1.058	0.0813428	0.0231715	0.30639
Coq10b	chr1	ENSMUSG00000025981.13	1280.65	1072.94	0.837968	0.937601	-0.0929536	0.0232039	0.306472
Abhd11	chr5	ENSMUSG00000040532.14	1832.1	1633.79	0.891904	0.935502	-0.0961873	0.0232164	0.306472
Gusb	chr5	ENSMUSG00000025534.17	4667.7	5043.31	1.08067	1.05697	0.079932	0.0232615	0.306643
Bank1	chr3	ENSMUSG00000037922.13	14803.4	12538.6	0.848276	0.937285	-0.0934406	0.0232704	0.306643
Gpr174	chrX	ENSMUSG00000073008.11	3147.04	2802.06	0.890585	0.935015	-0.0969388	0.0233303	0.306643
Sidt2	chr9	ENSMUSG00000034908.16	7231.21	7762.83	1.07349	1.05367	0.0754179	0.0233404	0.306643
Map1lc3a	chr2	ENSMUSG00000027602.9	870.183	725.751	0.834217	0.939603	-0.0898765	0.0233808	0.306643
Spsb1	chr4	ENSMUSG00000039911.13	1462.03	1696.58	1.16039	1.07265	0.101173	0.0233838	0.306643
Ighv4-1	chr12	ENSMUSG00000076655.2	4031.63	2520.73	0.629255	0.984206	-0.0229683	0.0233963	0.306643
Ssx2ip	chr3	ENSMUSG00000036825.12	172.33	202.886	1.17748	1.07014	0.097806	0.0234108	0.306643
Ccdc148	chr2	ENSMUSG00000036641.9	69.7574	86.5189	1.23919	1.04651	0.0655807	0.0234125	0.306643
Acacb	chr5	ENSMUSG00000042010.16	1079.62	829.294	0.770626	0.96729	-0.0479796	0.0234228	0.306643
Cep97	chr16	ENSMUSG00000022604.18	1245.05	1358.31	1.0913	1.06105	0.085495	0.0234722	0.307037
Gng3	chr19	ENSMUSG00000071658.5	28.9515	47.0086	1.66251	1.01428	0.0204565	0.0235271	0.307377
Myo16	chr8	ENSMUSG00000039057.11	239.784	161.785	0.67157	0.980589	-0.0282794	0.023537	0.307377
Gm5069	chr1	ENSMUSG00000055676.4	35.0829	52.4872	1.50829	1.01832	0.0261974	0.0235913	0.307702
Dsc2	chr18	ENSMUSG00000024331.11	1206.92	938.716	0.78119	0.967523	-0.0476321	0.0236162	0.307702
Gm26982	chr6	ENSMUSG00000097994.1	196.156	157.677	0.807306	0.956413	-0.0642942	0.0236303	0.307702
Itga8	chr2	ENSMUSG00000026768.10	222.411	139.003	0.6299	0.985295	-0.0213718	0.0236395	0.307702
Gm34680	chr16	ENSMUSG00000116957.1	29.0045	40.086	1.37078	1.02413	0.0343974	0.0237037	0.308285
Plppr1	chr4	ENSMUSG00000063446.4	34.3491	52.0959	1.51708	1.01826	0.0261122	0.023752	0.308362
Fchsd2	chr7	ENSMUSG00000030691.15	7406.74	6686.13	0.903153	0.938221	-0.0919996	0.0237601	0.308362
Ptch2	chr4	ENSMUSG00000028681.11	65.2689	38.7301	0.584293	0.987313	-0.0184202	0.023768	0.308362
Prr13	chr15	ENSMUSG00000023048.13	13346.7	14542.9	1.08968	1.06008	0.0841798	0.0238214	0.308801
Pcdh19	chrX	ENSMUSG00000051323.16	92.4096	66.4283	0.719355	0.976597	-0.0341652	0.0238595	0.309043
Cdc20	chr4	ENSMUSG00000006398.15	1025.41	1324.2	1.29402	1.03188	0.0452785	0.0238933	0.309228
Bmp2	chr2	ENSMUSG00000027358.6	764.05	610.348	0.796941	0.957782	-0.0622305	0.0239232	0.309362
Gm6545	chr19	ENSMUSG00000111118.1	8622.53	6732.55	0.785626	0.964765	-0.0517502	0.024039	0.310291
Tpm4	chr8	ENSMUSG00000031799.10	18911.9	17763.9	0.939364	0.953272	-0.0690402	0.0240564	0.310291
Wdfy1	chr1	ENSMUSG00000073643.11	1108.47	896.437	0.80727	0.957114	-0.063238	0.0240658	0.310291
Unc13a	chr8	ENSMUSG00000034799.16	66.3486	83.6486	1.25779	1.04028	0.0569712	0.0240733	0.310291
Kif20a	chr18	ENSMUSG00000003779.16	823.452	1035.83	1.26211	1.03776	0.0534754	0.0240952	0.310321
4930404N11Rik	chr10	ENSMUSG00000020234.10	17.5846	25.5139	1.44507	1.02037	0.0290864	0.0242014	0.311303
Tub	chr7	ENSMUSG00000031028.14	85.1197	118.526	1.40177	1.02342	0.0333985	0.0242107	0.311303
Itgb3	chr11	ENSMUSG00000020689.4	1960.27	1751.46	0.892956	0.935179	-0.0966861	0.0242413	0.311444
Adra2a	chr19	ENSMUSG00000033717.6	362.393	274.341	0.752161	0.974347	-0.0374922	0.0242767	0.311646
Cdca2	chr14	ENSMUSG00000048922.18	635.39	794.991	1.25419	1.03987	0.0563992	0.0243261	0.311932
Scpep1	chr11	ENSMUSG00000000278.10	6008.62	6722.15	1.11938	1.06861	0.0957364	0.0243383	0.311932
Gm35065	chr3	ENSMUSG00000105784.1	32.0319	57.9644	1.81805	1.01118	0.0160467	0.0243979	0.312443
Gsto1	chr19	ENSMUSG00000025068.8	1820.47	2074.6	1.14045	1.07059	0.0984082	0.0245215	0.313537
Ergic1	chr17	ENSMUSG00000001576.15	3461.84	3724.08	1.07576	1.05435	0.0763563	0.0245229	0.313537
Ccl6	chr11	ENSMUSG00000018927.3	1093.18	1410.64	1.29154	1.03275	0.0464933	0.0246278	0.314625
Pdk2	chr11	ENSMUSG00000038967.13	973.582	765.724	0.789015	0.964214	-0.052575	0.024663	0.314821
Pask	chr1	ENSMUSG00000026274.11	242.512	329.082	1.35293	1.02518	0.035871	0.0247193	0.315258
Cks2	chr13	ENSMUSG00000062248.5	825.516	1003.8	1.21739	1.05069	0.0713364	0.0247455	0.315258
Dleu2	chr14	ENSMUSG00000097589.9	889.888	763.979	0.857271	0.936881	-0.0940622	0.0247569	0.315258
Abhd14b	chr9	ENSMUSG00000042073.15	1122.02	977.15	0.871306	0.934953	-0.0970345	0.0248097	0.315677
Bcl3	chr7	ENSMUSG00000053175.17	5184.34	4322.47	0.834263	0.948288	-0.0766023	0.0248596	0.315969
BC037032	chr15	ENSMUSG00000087221.3	12.9649	21.8309	1.69039	1.01372	0.0196564	0.0248725	0.315969
Cyp4f41-ps	chr17	ENSMUSG00000024295.9	19.5483	30.433	1.55475	1.01674	0.0239469	0.0249361	0.316523
Mettl7a1	chr15	ENSMUSG00000054619.7	891.918	691.024	0.777775	0.967983	-0.0469469	0.0249853	0.316864
4933424M12Rik	chr4	ENSMUSG00000087289.2	61.4197	91.3929	1.48032	1.01869	0.0267206	0.0250199	0.316864
Ubtf	chr11	ENSMUSG00000020923.17	14286.9	13229.9	0.926063	0.947168	-0.0783082	0.02504	0.316864
Lrrc75a	chr11	ENSMUSG00000046417.14	431.1	352.53	0.816871	0.951856	-0.0711853	0.0250455	0.316864
Tep1	chr14	ENSMUSG00000006281.8	2603.28	2902.61	1.11501	1.06644	0.0928079	0.0250823	0.316864
Ajuba	chr14	ENSMUSG00000022178.11	193.162	154.086	0.796072	0.961185	-0.057114	0.0250829	0.316864
Cacna1i	chr15	ENSMUSG00000022416.15	4462.07	3794.93	0.850119	0.940682	-0.0882206	0.0251187	0.317064
Tmem185a	chrX	ENSMUSG00000073139.9	554.214	625.185	1.12729	1.0697	0.0972034	0.0251877	0.317681
Gtpbp6	chr5	ENSMUSG00000033434.15	2935.46	3353.02	1.1421	1.0685	0.0955868	0.0252717	0.318329
Msantd1	chr5	ENSMUSG00000051246.3	59.7494	39.9177	0.660298	0.982684	-0.0251998	0.0252792	0.318329
Gm12407	chr4	ENSMUSG00000095298.2	175.993	221.055	1.25747	1.03782	0.053553	0.0253428	0.318876
Treml2	chr17	ENSMUSG00000071068.7	11028.4	9491.5	0.861045	0.934871	-0.0971608	0.0253647	0.3189
Tstd1	chr1	ENSMUSG00000103711.1	126.36	177.205	1.40598	1.02173	0.0310097	0.0254005	0.319096
Fzr1	chr10	ENSMUSG00000020235.16	2213.54	2478.94	1.12032	1.06768	0.094478	0.0254765	0.319597
Atp1b1	chr1	ENSMUSG00000026576.12	1757.4	1532.47	0.872309	0.934752	-0.0973445	0.0254807	0.319597
AY036118	chr17	ENSMUSG00000105361.1	987.892	674.023	0.677034	0.981161	-0.0274387	0.0255073	0.319678
Nt5dc2	chr14	ENSMUSG00000071547.4	499.211	560.551	1.12175	1.06812	0.0950737	0.0255465	0.319917
Dnajc1	chr2	ENSMUSG00000026740.12	1977.79	2138.6	1.08167	1.05641	0.0791705	0.0255897	0.320093
Pcdh18	chr3	ENSMUSG00000037892.13	275.962	186.493	0.6742	0.981926	-0.0263134	0.025601	0.320093
Hivep3	chr4	ENSMUSG00000028634.17	1069.01	1248	1.16912	1.06493	0.0907627	0.0256579	0.320552
Fntb	chr12	ENSMUSG00000033373.16	1123.07	1279.06	1.13896	1.07047	0.0982399	0.0256955	0.320692
Pthlh	chr6	ENSMUSG00000048776.8	335.356	244.248	0.730921	0.975711	-0.035474	0.0257096	0.320692
Cxcr2	chr1	ENSMUSG00000026180.8	896.231	666.966	0.74701	0.973721	-0.0384203	0.0257835	0.321096
Mctp2	chr7	ENSMUSG00000032776.9	584.139	669.726	1.14787	1.06905	0.0963269	0.0257973	0.321096
2610528A11Rik	chr14	ENSMUSG00000096001.2	242.433	176.444	0.724461	0.976779	-0.0338956	0.0258027	0.321096
Tanc2	chr11	ENSMUSG00000053580.16	405.742	328.303	0.811521	0.956423	-0.0642786	0.0258229	0.321096
Ttc39b	chr4	ENSMUSG00000038172.14	2370.45	2600.24	1.09726	1.06168	0.0863446	0.0258688	0.321414
Saa3	chr7	ENSMUSG00000040026.8	1025.34	1725.44	1.68897	1.01239	0.0177714	0.0259293	0.321564
Pou2af1	chr9	ENSMUSG00000032053.8	11228	13633.2	1.21615	1.04993	0.0702882	0.0259465	0.321564
Hif3a	chr7	ENSMUSG00000004328.15	33.1848	47.7778	1.45745	1.01979	0.0282773	0.0259491	0.321564
Slco2a1	chr9	ENSMUSG00000032548.14	993.062	1211.65	1.22268	1.04782	0.0673904	0.0259695	0.321564
Cenpf	chr1	ENSMUSG00000026605.14	642.238	808.876	1.26099	1.03566	0.0505542	0.0259823	0.321564
Shmt1	chr11	ENSMUSG00000020534.14	735.396	893.359	1.21642	1.04757	0.0670456	0.0260159	0.321729
Sfrp5	chr19	ENSMUSG00000018822.7	3588.9	749.176	0.228731	0.995633	-0.0063134	0.0260441	0.321755
Bmf	chr2	ENSMUSG00000040093.16	1146.6	997.77	0.870405	0.93466	-0.0974865	0.0260604	0.321755
Nptxr	chr15	ENSMUSG00000022421.19	328.002	251.347	0.764721	0.969811	-0.0442244	0.0260789	0.321755
Myrip	chr9	ENSMUSG00000041794.13	68.8907	50.0958	0.727575	0.976971	-0.033612	0.0261965	0.322946
Cox4i2	chr2	ENSMUSG00000009876.13	1563.45	1225.41	0.784068	0.965489	-0.0506681	0.0262206	0.322946
Cadm3	chr1	ENSMUSG00000005338.13	561.132	446.262	0.793538	0.963894	-0.0530534	0.0262548	0.322946
Gm20559	chr6	ENSMUSG00000106734.3	17385.8	14643.5	0.841912	0.946944	-0.0786492	0.0262569	0.322946
A530064D06Rik	chr17	ENSMUSG00000043939.15	12.7963	20.0222	1.56507	1.01562	0.0223661	0.0263507	0.323848
Plk1	chr7	ENSMUSG00000030867.7	1195.25	1518.78	1.27353	1.03387	0.0480524	0.0263864	0.324036
Klra8	chr6	ENSMUSG00000089727.2	920.143	530.426	0.580038	0.987207	-0.0185752	0.02649	0.324688
Hibch	chr1	ENSMUSG00000041426.12	1069.53	902.484	0.843921	0.945015	-0.0815913	0.0264983	0.324688
Pcyt1b	chrX	ENSMUSG00000035246.16	75.1695	120.564	1.5973	1.01381	0.0197857	0.026501	0.324688
Cpt1a	chr19	ENSMUSG00000024900.5	2417.79	2770.86	1.14619	1.06809	0.0950338	0.0265732	0.325186
Pianp	chr6	ENSMUSG00000030329.11	388.278	436.804	1.12469	1.06711	0.0937062	0.0265826	0.325186
Dock5	chr14	ENSMUSG00000044447.5	586.499	698.357	1.19093	1.06007	0.0841636	0.0266188	0.325377
Slfn4	chr11	ENSMUSG00000000204.16	186.452	324.285	1.7259	1.01158	0.0166037	0.0266625	0.325661
Trim46	chr3	ENSMUSG00000042766.17	149.709	201.786	1.33209	1.02693	0.0383391	0.0267258	0.326182
Tnfrsf4	chr4	ENSMUSG00000029075.6	1330.59	1594.53	1.19953	1.05306	0.0745825	0.026824	0.327129
Erlin2	chr8	ENSMUSG00000031483.8	1487.63	1614.88	1.08607	1.05874	0.0823466	0.0269105	0.327932
Podxl	chr6	ENSMUSG00000025608.9	3664.41	2878.8	0.786435	0.967806	-0.0472102	0.0270512	0.329393
Adam8	chr7	ENSMUSG00000025473.16	3918.42	4812.49	1.22566	1.04303	0.0607753	0.0271222	0.329636
Zbtb26	chr2	ENSMUSG00000050714.9	583.289	499.242	0.856585	0.938873	-0.0909978	0.0271325	0.329636
Tap1	chr17	ENSMUSG00000037321.17	24711.9	26840.4	1.08636	1.05759	0.0807815	0.0271543	0.329636
Rasgef1b	chr5	ENSMUSG00000089809.9	3838.44	3355.13	0.875076	0.937654	-0.0928719	0.0271655	0.329636
Gm29093	chr10	ENSMUSG00000100201.1	117.721	89.1357	0.759118	0.973499	-0.0387482	0.0271751	0.329636
C230096K16Rik	chr5	ENSMUSG00000106205.1	339.094	217.35	0.648879	0.984372	-0.0227238	0.0272056	0.329753
Lmo4	chr3	ENSMUSG00000028266.17	3917.05	3510.51	0.896471	0.938445	-0.0916559	0.0272313	0.329813
Doc2b	chr11	ENSMUSG00000020848.7	13.1969	19.7536	1.48936	1.01737	0.0248447	0.0273259	0.330706
Zfp658	chr7	ENSMUSG00000056592.14	249.344	212.742	0.852534	0.950168	-0.0737447	0.02738	0.331108
Dact2	chr17	ENSMUSG00000048826.7	62.5032	38.0132	0.606706	0.985655	-0.0208451	0.0274089	0.331205
Phlda1	chr10	ENSMUSG00000020205.8	1293.84	1036.4	0.804175	0.962863	-0.0545982	0.0274649	0.331628
2610002M06Rik	chrX	ENSMUSG00000031242.7	1421.17	1271.59	0.894247	0.938433	-0.0916748	0.0275185	0.332023
Prph	chr15	ENSMUSG00000023484.14	103.252	64.496	0.618806	0.985727	-0.0207401	0.0276411	0.333249
Rtn4rl1	chr11	ENSMUSG00000045287.6	957.921	801.615	0.836781	0.946203	-0.0797786	0.0277012	0.333673
Amigo3	chr9	ENSMUSG00000032593.5	36.059	46.8202	1.28973	1.03076	0.0437044	0.0277184	0.333673
mt-Nd2	chrM	ENSMUSG00000064345.1	143028	127621	0.892584	0.939389	-0.0902049	0.0278398	0.33488
Prom1	chr5	ENSMUSG00000029086.15	105.187	178.724	1.69905	1.01287	0.0184433	0.0278617	0.33489
Pgpep1l	chr7	ENSMUSG00000030553.3	188.6	245.241	1.30494	1.02979	0.0423436	0.0279377	0.335325
C1qtnf7	chr5	ENSMUSG00000061535.11	341.992	264.918	0.77521	0.969689	-0.0444053	0.0279403	0.335325
Prkcsh	chr9	ENSMUSG00000003402.14	7439.43	7945.91	1.06803	1.04998	0.0703557	0.0279995	0.335782
Ebf1	chr11	ENSMUSG00000057098.14	9147.85	8239.7	0.901426	0.940552	-0.088421	0.0280719	0.336395
1700021A07Rik	chr10	ENSMUSG00000037535.5	117.625	180.233	1.54482	1.0158	0.0226193	0.0281626	0.33718
Efcc1	chr6	ENSMUSG00000068263.11	83.3372	61.9707	0.746364	0.974644	-0.0370531	0.0281798	0.33718
Zfp995	chr17	ENSMUSG00000078546.8	225.862	271.258	1.20312	1.05174	0.0727732	0.0282105	0.33725
Efs	chr14	ENSMUSG00000022203.7	171.568	117.169	0.68294	0.982084	-0.0260813	0.0282349	0.33725
mt-Rnr2	chrM	ENSMUSG00000064339.1	23852.6	20666.1	0.867152	0.938673	-0.0913053	0.0282495	0.33725
Hdac3	chr18	ENSMUSG00000024454.16	3869.92	4154.51	1.0735	1.05221	0.0734206	0.0283926	0.338703
Slamf6	chr1	ENSMUSG00000015314.10	5539.43	6363.75	1.14917	1.064	0.0895039	0.0285295	0.34008
Clcn4	chr7	ENSMUSG00000000605.9	3189.17	2972.31	0.932185	0.95072	-0.0729082	0.0285675	0.340277
Acot13	chr13	ENSMUSG00000006717.7	1266.35	1431.37	1.1309	1.06596	0.0921479	0.0286027	0.340293
Irak1bp1	chr9	ENSMUSG00000032251.12	179.391	243.752	1.36295	1.02303	0.0328449	0.0286118	0.340293
Uimc1	chr13	ENSMUSG00000025878.16	3757.7	4097.23	1.09017	1.058	0.0813432	0.02864	0.3403
Spa17	chr9	ENSMUSG00000001948.10	102.1	70.5907	0.692187	0.981916	-0.026328	0.0286553	0.3403
Glipr1	chr10	ENSMUSG00000056888.11	4429.5	4050.89	0.914936	0.94433	-0.0826367	0.0286901	0.340459
Shc2	chr10	ENSMUSG00000020312.12	19.389	12.1274	0.630863	0.985327	-0.0213252	0.028937	0.342922
Mthfd2	chr6	ENSMUSG00000005667.8	3939.37	4511.83	1.14616	1.06569	0.0917877	0.0289622	0.342922
Mbd2	chr18	ENSMUSG00000024513.16	7649.28	8540.81	1.11661	1.06416	0.0897135	0.0289626	0.342922
Cd209d	chr8	ENSMUSG00000031495.8	3298.58	2431.76	0.737173	0.976745	-0.0339463	0.0290573	0.343387
Hjurp	chr1	ENSMUSG00000044783.16	2481.69	2852.31	1.14793	1.06357	0.0889106	0.0290637	0.343387
1700028E10Rik	chr5	ENSMUSG00000097321.5	542.629	360.665	0.669253	0.984035	-0.0232188	0.0290668	0.343387
Mal	chr2	ENSMUSG00000027375.14	88.3969	41.2482	0.483777	0.991581	-0.0121975	0.0291117	0.343661
H2-Aa	chr17	ENSMUSG00000036594.15	202639	186992	0.922947	0.947098	-0.0784144	0.0291415	0.343757
Ighe	chr12	ENSMUSG00000087642.3	50.8534	19.2008	0.394852	0.993772	-0.00901325	0.0291857	0.34397
Gm24265	chr5	ENSMUSG00000096243.1	214.153	114.841	0.549581	0.989475	-0.0152645	0.0292305	0.34397
Hrh2	chr13	ENSMUSG00000034987.4	628.982	542.103	0.862492	0.941883	-0.0863801	0.0292646	0.34397
Rpl19-ps7	chr18	ENSMUSG00000117405.1	172.393	64.4931	0.397228	0.993288	-0.00971555	0.0292661	0.34397
Gm15675	chr1	ENSMUSG00000086825.1	2863	2312.57	0.804659	0.96445	-0.0522212	0.0292681	0.34397
Smarcd3	chr5	ENSMUSG00000028949.13	297.025	204.048	0.689124	0.982316	-0.0257406	0.0293642	0.344759
Mpv17l2	chr8	ENSMUSG00000035559.9	1212.65	1061.09	0.875144	0.939761	-0.0896336	0.0293854	0.344759
Zfp513	chr5	ENSMUSG00000043059.16	2282.19	2532.83	1.10989	1.06234	0.0872462	0.0294004	0.344759
Alox12	chr11	ENSMUSG00000000320.10	1214.19	700.425	0.585889	0.988374	-0.0168709	0.0294363	0.344925
Tle2	chr10	ENSMUSG00000034771.15	377.76	287.066	0.75842	0.974526	-0.0372268	0.0294993	0.345408
Camk2a	chr18	ENSMUSG00000024617.16	288.747	337.232	1.16707	1.06044	0.0846643	0.0295504	0.34575
Dhx58os	chr11	ENSMUSG00000085604.1	53.0295	77.0961	1.44943	1.01861	0.0266053	0.0295769	0.345788
Macrod1	chr19	ENSMUSG00000036278.7	866.966	721.464	0.831589	0.952472	-0.0702517	0.0296207	0.345788
Atg14	chr14	ENSMUSG00000037526.7	630.416	729.704	1.15759	1.06305	0.0882115	0.0296326	0.345788
Cep164	chr9	ENSMUSG00000043987.18	1757.25	1982.3	1.12903	1.06429	0.0898945	0.0296409	0.345788
Btnl7-ps	chr17	ENSMUSG00000061728.5	10.5727	18.1629	1.6733	1.0125	0.0179155	0.0296954	0.34617
Cd8b1	chr6	ENSMUSG00000053044.8	13992.7	12317.7	0.880008	0.938609	-0.0914035	0.0297843	0.346951
Tnfrsf21	chr17	ENSMUSG00000023915.5	1249.7	1405.73	1.12538	1.06513	0.0910294	0.0299385	0.348491
Rpp38	chr2	ENSMUSG00000049950.6	529.112	433.863	0.819921	0.958841	-0.0606361	0.0300031	0.348986
Gapdh	chr6	ENSMUSG00000057666.18	38158.2	43914.9	1.15045	1.06334	0.0886004	0.0300726	0.349445
Klra3	chr6	ENSMUSG00000067591.12	478.234	309.388	0.651776	0.985306	-0.0213567	0.0300866	0.349445
Gramd4	chr15	ENSMUSG00000035900.18	6546.48	7176.97	1.09637	1.05933	0.0831574	0.0303184	0.35188
Dck	chr5	ENSMUSG00000029366.10	2301.4	2787.23	1.21307	1.04481	0.0632338	0.0303767	0.352298
Wdr45b	chr11	ENSMUSG00000025173.13	1706.35	1582.28	0.927439	0.94925	-0.0751407	0.0305827	0.35441
Plekha8	chr6	ENSMUSG00000005225.15	250.805	292.689	1.16775	1.05818	0.0815862	0.0306222	0.35441
Slc12a5	chr2	ENSMUSG00000017740.17	39.5794	55.6238	1.40482	1.02085	0.0297761	0.0306348	0.35441
Gm37422	chr1	ENSMUSG00000104435.1	18.8199	30.1344	1.59825	1.01344	0.0192635	0.0306705	0.35441
Uprt	chrX	ENSMUSG00000073016.3	226.338	286.344	1.27083	1.03224	0.0457813	0.0307081	0.35441
Echdc3	chr2	ENSMUSG00000039063.5	189.057	138.396	0.73328	0.976467	-0.0343568	0.0307224	0.35441
Crygn	chr5	ENSMUSG00000038135.4	66.6319	44.0787	0.662937	0.983257	-0.0243596	0.0307646	0.35441
Gpr68	chr12	ENSMUSG00000047415.12	2887.97	3293.61	1.14164	1.06456	0.090262	0.0307735	0.35441
Wdr41	chr13	ENSMUSG00000042015.17	1857.57	1677.05	0.90295	0.94217	-0.0859413	0.0307838	0.35441
Bri3bp	chr5	ENSMUSG00000037905.13	2929.43	3268.12	1.11652	1.06295	0.0880697	0.0307936	0.35441
Gli1	chr10	ENSMUSG00000025407.7	191.372	118.154	0.612446	0.986902	-0.0190218	0.0308047	0.35441
Sell	chr1	ENSMUSG00000026581.14	54822	48793.5	0.889113	0.940296	-0.0888125	0.0308632	0.354826
Adamts1	chr16	ENSMUSG00000022893.14	392.716	533.626	1.35618	1.02398	0.0341935	0.0309066	0.354879
6330403K07Rik	chr11	ENSMUSG00000018451.7	17.2669	24.0748	1.39127	1.02101	0.0299915	0.0309217	0.354879
Amph	chr13	ENSMUSG00000021314.13	216.552	167.892	0.776567	0.971166	-0.0422105	0.0309349	0.354879
Ighj2	chr12	ENSMUSG00000076620.2	15.3094	21.9438	1.42259	1.01912	0.0273197	0.0310138	0.355294
H2bc21	chr3	ENSMUSG00000068854.7	1119.73	944.956	0.844876	0.954334	-0.0674334	0.031016	0.355294
Arhgef15	chr11	ENSMUSG00000052921.13	661.977	553.929	0.838261	0.953326	-0.0689579	0.031091	0.355896
Gm8960	chr10	ENSMUSG00000112099.1	25.854	16.9821	0.65703	0.98395	-0.0233438	0.0311522	0.356277
Helq	chr5	ENSMUSG00000035266.16	1000.6	1212.1	1.21401	1.04119	0.0582357	0.0311692	0.356277
BC005624	chr2	ENSMUSG00000026851.9	7390.55	6822.98	0.923571	0.948105	-0.0768819	0.0312229	0.356634
Tmem88	chr11	ENSMUSG00000045377.5	947.033	744.719	0.786402	0.969921	-0.0440603	0.0312491	0.35665
Gm9843	chr16	ENSMUSG00000050299.8	3503.8	2830.72	0.810073	0.962983	-0.0544175	0.0312693	0.35665
Glycam1	chr15	ENSMUSG00000022491.5	25965.3	20791.9	0.805418	0.96488	-0.051578	0.0313174	0.356942
Spag5	chr11	ENSMUSG00000002055.9	574.53	732.144	1.27897	1.02938	0.0417772	0.0313596	0.357166
Dok4	chr8	ENSMUSG00000040631.8	391.014	335.043	0.855138	0.945393	-0.0810137	0.0314702	0.358169
Gm10288	chr3	ENSMUSG00000070343.3	555.806	410.424	0.736584	0.976871	-0.0337602	0.0316089	0.359489
Gm37499	chr2	ENSMUSG00000103901.1	18.7438	13.179	0.705978	0.980829	-0.0279267	0.0317003	0.360224
Gen1	chr12	ENSMUSG00000051235.10	320.657	394.384	1.2332	1.03661	0.05188	0.0317525	0.360224
Dcbld1	chr10	ENSMUSG00000019891.15	354.682	289.552	0.813977	0.96326	-0.0540034	0.0317699	0.360224
Tob2	chr15	ENSMUSG00000048546.8	3854.6	3387.45	0.878773	0.93993	-0.0893743	0.0317768	0.360224
Wnt11	chr7	ENSMUSG00000015957.12	690.865	595.001	0.861623	0.943653	-0.0836722	0.0317985	0.360224
Gpc1	chr1	ENSMUSG00000034220.7	1253.24	1460.3	1.16673	1.05808	0.0814532	0.0318099	0.360224
Gm12191	chr11	ENSMUSG00000083061.1	671.769	535.848	0.801058	0.966436	-0.0492541	0.0318473	0.360391
Drosha	chr15	ENSMUSG00000022191.16	3156.37	3413.62	1.08076	1.05407	0.075977	0.0319938	0.36179
Lamb2	chr9	ENSMUSG00000052911.9	2250.19	1857.04	0.825177	0.958164	-0.0616556	0.0320706	0.362056
Notch4	chr17	ENSMUSG00000015468.14	930.718	782.614	0.842041	0.952338	-0.070454	0.0320743	0.362056
Cldn13	chr5	ENSMUSG00000008843.4	55.1288	82.5121	1.49824	1.01655	0.0236749	0.0321056	0.362056
Lamb3	chr1	ENSMUSG00000026639.18	451.881	358.621	0.796522	0.968743	-0.0458147	0.0321087	0.362056
Lurap1l	chr4	ENSMUSG00000048706.3	302.524	361.837	1.19603	1.04669	0.0658366	0.0321676	0.362463
Rasa3	chr8	ENSMUSG00000031453.16	22569.6	20727.1	0.918523	0.946826	-0.0788287	0.0322585	0.363229
Serf1	chr13	ENSMUSG00000021643.15	256.956	204.144	0.793833	0.968892	-0.0455921	0.0323488	0.363987
Btd	chr14	ENSMUSG00000021900.10	1609.14	1434.29	0.891214	0.941476	-0.0870034	0.0324873	0.365158
Havcr1	chr11	ENSMUSG00000040405.13	271.215	365.246	1.35739	1.02258	0.0322132	0.0325255	0.365158
Nploc4	chr11	ENSMUSG00000039703.15	3048.34	3355.45	1.10062	1.05936	0.0831869	0.0325446	0.365158
Cdc14a	chr3	ENSMUSG00000033502.15	1129.72	1247.45	1.10387	1.05937	0.0832052	0.032545	0.365158
Hnrnph2	chrX	ENSMUSG00000045427.13	9408.61	8772.31	0.932406	0.951739	-0.071362	0.0326102	0.365631
BC052040	chr2	ENSMUSG00000040282.13	273.117	315.779	1.15666	1.05797	0.0812995	0.0326978	0.366354
Atp6v1a	chr16	ENSMUSG00000052459.13	3339.25	3632.81	1.08796	1.05636	0.0791029	0.0327761	0.366821
Wdr7	chr18	ENSMUSG00000040560.10	941.065	1059.22	1.12492	1.05558	0.0780369	0.0327889	0.366821
Irf2bp1	chr7	ENSMUSG00000044030.4	3434.22	3127.76	0.910761	0.944471	-0.0824209	0.0328089	0.366821
Hsp90b1	chr10	ENSMUSG00000020048.13	77230.5	69458.3	0.899597	0.94244	-0.0855269	0.0328806	0.367364
Dyrk3	chr1	ENSMUSG00000016526.8	84.622	117.045	1.38403	1.02038	0.0291027	0.0329525	0.367908
Lama1	chr17	ENSMUSG00000032796.8	24.6278	35.8112	1.46596	1.01675	0.0239705	0.0330216	0.36842
Pycr2	chr1	ENSMUSG00000026520.8	2455.69	2825.61	1.15162	1.0587	0.0822962	0.0330994	0.368465
Adcy7	chr8	ENSMUSG00000031659.13	11128.5	12519.5	1.12527	1.06133	0.0858782	0.0331074	0.368465
Ighv2-5	chr12	ENSMUSG00000096498.3	290.925	639.545	2.17524	1.00731	0.010504	0.0331281	0.368465
Gm17383	chr18	ENSMUSG00000058625.6	104.507	60.0668	0.568275	0.9886	-0.0165418	0.0331354	0.368465
Efhd2	chr4	ENSMUSG00000040659.3	11277.8	12355.4	1.09554	1.05808	0.0814516	0.0331686	0.368465
Slc9b2	chr3	ENSMUSG00000037994.14	29.6846	42.5698	1.42464	1.01879	0.0268621	0.0331872	0.368465
Kif23	chr9	ENSMUSG00000032254.10	1132.89	1338.39	1.18179	1.04945	0.0696349	0.0331949	0.368465
Mgat5	chr1	ENSMUSG00000036155.13	1518.3	1658.81	1.0926	1.05736	0.0804726	0.0332116	0.368465
Ccr8	chr9	ENSMUSG00000042262.5	46.1239	62.3638	1.36242	1.022	0.0313968	0.0332417	0.368541
Dgkk	chrX	ENSMUSG00000062393.13	37.7495	20.9395	0.5445	0.989971	-0.0145423	0.0332841	0.368705
Il18	chr9	ENSMUSG00000039217.13	1087.33	936.399	0.860433	0.946878	-0.0787495	0.0333265	0.368705
Ighv1-81	chr12	ENSMUSG00000094689.1	355782	146750	0.404795	0.993557	-0.00932509	0.0333445	0.368705
Rilpl2	chr5	ENSMUSG00000029401.8	1692.98	1917.79	1.13306	1.0616	0.0862344	0.0333767	0.368705
Gm35339	chr15	ENSMUSG00000109179.2	317.798	411.266	1.29723	1.02718	0.0386855	0.033396	0.368705
Sox7	chr14	ENSMUSG00000063060.6	248.362	194.503	0.785498	0.971134	-0.0422584	0.033396	0.368705
Gm6525	chr3	ENSMUSG00000104043.1	34.287	64.324	1.82857	1.0101	0.0144949	0.0334959	0.369551
Rps16-ps2	chr5	ENSMUSG00000060419.8	1959.15	1599.25	0.816545	0.961791	-0.0562045	0.0335377	0.369734
Atad3aos	chr4	ENSMUSG00000054514.3	230.658	149.791	0.657649	0.985244	-0.0214475	0.0335722	0.369734
Synpo2	chr3	ENSMUSG00000050315.14	1891.33	2210.09	1.1699	1.05358	0.0752981	0.0335825	0.369734
Aoc1	chr6	ENSMUSG00000029811.14	317.623	440.838	1.37385	1.02087	0.0298061	0.033625	0.369945
Ighv1-37	chr12	ENSMUSG00000095923.6	1.4287	12.4086	6.02419	1.0025	0.00359892	0.0336952	0.369986
Phtf1	chr3	ENSMUSG00000058388.14	1541.61	1675.83	1.08767	1.05545	0.0778593	0.0337004	0.369986
Nudt22	chr19	ENSMUSG00000037349.9	370.681	425.833	1.1495	1.05881	0.0824406	0.0337124	0.369986
Tspan18	chr2	ENSMUSG00000027217.13	321.961	245.038	0.764182	0.974737	-0.0369152	0.0337221	0.369986
Bmp3	chr5	ENSMUSG00000029335.5	127.256	93.6224	0.739214	0.977664	-0.0325894	0.0337811	0.370154
Mxd4	chr5	ENSMUSG00000037235.13	4442.7	3852.02	0.867641	0.943814	-0.0834259	0.0338049	0.370154
Mturn	chr6	ENSMUSG00000038065.13	1130.8	1020.66	0.902825	0.944003	-0.083137	0.0338074	0.370154
Marc2	chr1	ENSMUSG00000073481.9	7509.55	6846.85	0.91182	0.945345	-0.0810869	0.033903	0.370307
Clec4a2	chr6	ENSMUSG00000030148.15	219.7	274.838	1.25066	1.0339	0.0480971	0.0339061	0.370307
Selenbp1	chr3	ENSMUSG00000068874.13	746.893	593.566	0.796218	0.968708	-0.045866	0.0339134	0.370307
Dhrs7b	chr11	ENSMUSG00000042569.13	1172.84	1034.83	0.882075	0.942311	-0.0857241	0.0339148	0.370307
Gimap6	chr6	ENSMUSG00000047867.11	39380.3	34768.1	0.882758	0.943442	-0.0839936	0.0339748	0.37059
Lrrc56	chr7	ENSMUSG00000038637.15	156.462	195.362	1.2464	1.04207	0.0594551	0.0339875	0.37059
Tm4sf20	chr1	ENSMUSG00000026149.2	29.1943	49.742	1.67711	1.01249	0.0179037	0.0341044	0.371609
Ripk2	chr4	ENSMUSG00000041135.15	1623.82	1454.43	0.896672	0.943101	-0.0845165	0.0341548	0.371902
Mid1	chrX	ENSMUSG00000035299.16	73.2781	128.007	1.72676	1.01033	0.0148322	0.0342693	0.372893
Klra1	chr6	ENSMUSG00000079853.5	826.956	484.368	0.593676	0.987805	-0.0177022	0.0343838	0.373882
Cbx4	chr11	ENSMUSG00000039989.7	6352.3	5889.34	0.927465	0.950315	-0.0735221	0.0344446	0.374287
C430042M11Rik	chr17	ENSMUSG00000097254.2	185.687	262.883	1.42205	1.01899	0.027141	0.0345982	0.375699
Tpx2	chr2	ENSMUSG00000027469.16	1872.27	2318.86	1.24191	1.03367	0.0477707	0.0346377	0.375733
Zadh2	chr18	ENSMUSG00000049090.3	3308.96	3039.1	0.918587	0.94757	-0.0776963	0.0346488	0.375733
Ppib	chr9	ENSMUSG00000032383.7	12130.2	11418.5	0.941278	0.956041	-0.064856	0.0347256	0.376128
Ksr2	chr5	ENSMUSG00000061578.8	92.0483	120.41	1.31044	1.02505	0.0356965	0.0347327	0.376128
Ly6c1	chr15	ENSMUSG00000079018.10	5568.68	4510.87	0.812846	0.965408	-0.0507895	0.0347808	0.376226
Mefv	chr16	ENSMUSG00000022534.14	222.637	265.489	1.19345	1.04348	0.0614053	0.0347892	0.376226
Got2	chr8	ENSMUSG00000031672.8	5140.89	5768.51	1.1221	1.0602	0.0843406	0.0348829	0.376983
Rbm44	chr1	ENSMUSG00000070732.2	8.85364	18.6183	1.95922	1.00799	0.0114756	0.0349071	0.376987
Ndn	chr7	ENSMUSG00000033585.5	689.098	545.527	0.792454	0.969819	-0.0442124	0.034959	0.377124
Plxnc1	chr10	ENSMUSG00000074785.5	5268.27	5733.79	1.08906	1.05545	0.0778646	0.0349674	0.377124
Dkkl1	chr7	ENSMUSG00000030792.8	93.3764	132.553	1.42874	1.0179	0.0256028	0.0349988	0.377138
Gm11973	chr11	ENSMUSG00000086839.7	201.11	272.752	1.35194	1.02232	0.031853	0.0350167	0.377138
Arrdc2	chr8	ENSMUSG00000002910.11	1347.6	1146.46	0.852188	0.951892	-0.0711299	0.035052	0.377138
Ryr3	chr2	ENSMUSG00000057378.15	277.809	219.339	0.793925	0.969795	-0.0442481	0.0350638	0.377138
Gm43769	chr5	ENSMUSG00000107254.1	67.8767	106.586	1.55569	1.01419	0.0203231	0.0350899	0.377163
Msx1	chr5	ENSMUSG00000048450.10	383.489	294.281	0.766157	0.974621	-0.0370868	0.035161	0.377672
Slc25a47	chr12	ENSMUSG00000048856.9	83.3429	55.5767	0.673802	0.984353	-0.0227521	0.0351879	0.377704
Rgl1	chr1	ENSMUSG00000026482.13	4338.08	3768.39	0.869327	0.945578	-0.0807313	0.0352621	0.378244
Cep250	chr2	ENSMUSG00000038241.16	3945.49	4347.89	1.10191	1.05767	0.0808896	0.0354096	0.37957
Naa35	chr13	ENSMUSG00000021555.15	1717.35	1606.4	0.935468	0.953637	-0.0684886	0.035478	0.379769
Ip6k3	chr17	ENSMUSG00000024210.3	127.1	150.074	1.18115	1.04816	0.0678657	0.0354804	0.379769
Smyd5	chr6	ENSMUSG00000033706.13	1549.18	1752.45	1.13183	1.05835	0.0818163	0.0355085	0.379769
Tppp3	chr8	ENSMUSG00000014846.12	884.275	710.509	0.803541	0.967985	-0.0469441	0.035524	0.379769
Ace	chr11	ENSMUSG00000020681.14	1426.96	1639.63	1.14971	1.05804	0.0813986	0.0357044	0.381323
Sh2d5	chr4	ENSMUSG00000045349.15	151.27	199.016	1.30768	1.02397	0.0341767	0.0357175	0.381323
Ndufaf6	chr4	ENSMUSG00000050323.14	239.455	289.567	1.20536	1.03954	0.0559432	0.0357457	0.381368
Nfe2l3	chr6	ENSMUSG00000029832.16	19.7375	28.4905	1.44256	1.01616	0.0231226	0.035839	0.381935
Ncmap	chr4	ENSMUSG00000043924.16	191.187	246.858	1.29405	1.0256	0.036466	0.0358546	0.381935
Ttc39a	chr4	ENSMUSG00000028555.15	1119.45	1336.83	1.19492	1.04317	0.0609778	0.0358712	0.381935
Brd2	chr17	ENSMUSG00000024335.20	17346	16077.7	0.927106	0.950543	-0.0731767	0.0359128	0.382121
Arhgap27	chr11	ENSMUSG00000034255.17	5079.83	5480.32	1.0789	1.05216	0.0733519	0.0359506	0.382176
Nprl2	chr9	ENSMUSG00000010057.8	1899.11	1693.16	0.890961	0.943293	-0.0842222	0.0359685	0.382176
Slc45a4	chr15	ENSMUSG00000079020.9	779.632	884.722	1.13483	1.05901	0.0827114	0.0359902	0.382176
Olig2	chr16	ENSMUSG00000039830.9	54.5264	90.1012	1.6741	1.01197	0.0171653	0.0360162	0.382196
Stk17b	chr1	ENSMUSG00000026094.14	26475.4	24463.1	0.923967	0.949616	-0.0745834	0.0361703	0.383575
Cdip1	chr16	ENSMUSG00000004071.13	1770.78	1610.05	0.909133	0.945638	-0.0806404	0.0362303	0.383953
Mical3	chr6	ENSMUSG00000051586.17	1213.06	1386.84	1.14366	1.0579	0.0812047	0.036373	0.385209
Zdhhc2	chr8	ENSMUSG00000039470.15	415.992	489.087	1.17776	1.04831	0.0680693	0.0364119	0.385363
Castor1	chr11	ENSMUSG00000020424.3	599.401	717.676	1.19904	1.0421	0.0594991	0.0364409	0.385413
Gm49602	chr12	ENSMUSG00000113831.1	578.196	503.376	0.87177	0.946034	-0.0800364	0.0364834	0.385605
Glrx3	chr7	ENSMUSG00000031068.8	4209.59	4658.2	1.10671	1.05821	0.0816266	0.036588	0.386453
Slc52a3	chr2	ENSMUSG00000027463.14	715.88	887.474	1.23526	1.03348	0.04751	0.0366682	0.386889
Lrrc73	chr17	ENSMUSG00000071073.5	22.8186	33.0559	1.45551	1.0171	0.0244595	0.0367236	0.386889
Fibin	chr2	ENSMUSG00000074971.4	886.983	420.543	0.494237	0.992053	-0.0115103	0.0367357	0.386889
Nxpe2	chr9	ENSMUSG00000032028.15	1071.87	879.763	0.821877	0.965002	-0.0513959	0.0367495	0.386889
Rgs18	chr1	ENSMUSG00000026357.3	224.704	274.867	1.2254	1.03648	0.0516872	0.0367669	0.386889
Pacsin1	chr17	ENSMUSG00000040276.15	2609.92	2143.43	0.824266	0.963703	-0.0533402	0.0367846	0.386889
Eva1b	chr4	ENSMUSG00000050212.4	2060.4	1767.65	0.858718	0.950726	-0.0728981	0.0368207	0.386889
Zfhx4	chr3	ENSMUSG00000025255.18	62.7067	45.367	0.722246	0.980578	-0.0282961	0.0368245	0.386889
Nts	chr10	ENSMUSG00000019890.4	149.834	83.5922	0.565998	0.989254	-0.0155869	0.0369827	0.388294
P3h3	chr6	ENSMUSG00000023191.9	404.415	480.031	1.18875	1.04377	0.061808	0.0371448	0.389737
Uhrf1	chr17	ENSMUSG00000001228.14	2928.72	3585.8	1.22584	1.03494	0.0495404	0.0371751	0.389798
Vezf1	chr11	ENSMUSG00000018377.10	3962.16	3638.71	0.918462	0.948114	-0.0768673	0.0372484	0.390308
Pld3	chr7	ENSMUSG00000003363.15	7400.99	8179.11	1.10516	1.05821	0.081623	0.0373319	0.390678
Chmp2a	chr7	ENSMUSG00000033916.5	6333.47	5950.42	0.939531	0.955744	-0.0653038	0.0373482	0.390678
Obscn	chr11	ENSMUSG00000061462.18	18.9392	26.907	1.42367	1.01714	0.0245214	0.0373788	0.390678
Gm12946	chr4	ENSMUSG00000086961.1	116.077	60.746	0.538846	0.990523	-0.0137377	0.0373822	0.390678
Gm10642	chr9	ENSMUSG00000074213.3	114.307	152.242	1.33215	1.02273	0.032426	0.0374162	0.390775
Zdhhc6	chr19	ENSMUSG00000024982.10	2047.05	2231.09	1.08937	1.05469	0.0768123	0.0374536	0.390794
Mlxip	chr5	ENSMUSG00000038342.15	4828.85	5601.38	1.16381	1.05199	0.073116	0.0374887	0.390794
Nipsnap1	chr11	ENSMUSG00000034285.15	1119.75	1280.39	1.1423	1.05485	0.0770342	0.0375113	0.390794
Trim24	chr6	ENSMUSG00000029833.17	2771.54	2460.22	0.888935	0.945566	-0.0807494	0.0375166	0.390794
Hspa1b	chr17	ENSMUSG00000090877.3	4809.03	1870.31	0.410375	0.993546	-0.00934187	0.0375667	0.391058
Senp2	chr16	ENSMUSG00000022855.9	4773.71	4408.17	0.923675	0.950069	-0.0738955	0.0376479	0.391646
Gm16238	chr3	ENSMUSG00000089988.2	275.237	216.676	0.785403	0.972161	-0.0407333	0.0377525	0.392477
Ncapg	chr5	ENSMUSG00000015880.13	844.821	1068.22	1.26978	1.02786	0.0396369	0.0379665	0.394444
Gnaz	chr10	ENSMUSG00000040009.6	138.292	194.494	1.41512	1.01796	0.0256866	0.0380366	0.39478
Nab2	chr10	ENSMUSG00000025402.12	3333.77	2952.11	0.88721	0.945781	-0.0804224	0.0380643	0.39478
Gm46565	chr16	ENSMUSG00000116581.1	332.656	212.139	0.644994	0.986815	-0.0191485	0.0380736	0.39478
Srxn1	chr2	ENSMUSG00000032802.8	507.62	591.344	1.1646	1.04961	0.0698524	0.0382083	0.395678
Gm10163	chr9	ENSMUSG00000066443.5	12.853	4.87957	0.398156	0.993781	-0.0090006	0.0382101	0.395678
Fosb	chr7	ENSMUSG00000003545.3	1351.85	563.027	0.427887	0.994197	-0.00839589	0.0382376	0.395704
Zfand4	chr6	ENSMUSG00000042213.17	43.5102	59.8808	1.39096	1.01869	0.0267094	0.0383524	0.396606
Adamts5	chr16	ENSMUSG00000022894.6	1130.66	1467.43	1.28624	1.02723	0.038753	0.0384112	0.396606
F2rl1	chr13	ENSMUSG00000021678.9	1710.97	1516.32	0.887568	0.945977	-0.0801223	0.038416	0.396606
Cdc42ep2	chr19	ENSMUSG00000045664.5	552.056	466.765	0.845735	0.956416	-0.0642893	0.038442	0.396606
Mok	chr12	ENSMUSG00000056458.16	13.8463	23.752	1.68005	1.01141	0.0163712	0.0384498	0.396606
Gm2000	chr1	ENSMUSG00000078193.2	1635.04	1221.72	0.751298	0.977556	-0.0327488	0.0385007	0.396873
Fbxl12os	chr9	ENSMUSG00000062470.10	22.6031	36.2595	1.60805	1.01262	0.01809	0.0385657	0.397285
Clcn2	chr16	ENSMUSG00000022843.17	284.245	215.817	0.755568	0.977537	-0.0327763	0.0386345	0.397378
Pyurf	chr6	ENSMUSG00000043162.7	1021.99	879.654	0.861446	0.952512	-0.0701908	0.0386441	0.397378
Dpy19l1	chr9	ENSMUSG00000043067.15	4043.23	4485.31	1.10934	1.05807	0.0814284	0.038673	0.397378
Cmtm7	chr9	ENSMUSG00000032436.17	5330.45	4865.46	0.912957	0.947409	-0.0779414	0.038675	0.397378
Osbpl3	chr6	ENSMUSG00000029822.15	990.155	1117.88	1.13007	1.05618	0.0788561	0.038763	0.398023
Bend4	chr5	ENSMUSG00000092060.4	587.462	486.418	0.829272	0.961716	-0.0563172	0.0388108	0.398168
Sptbn5	chr2	ENSMUSG00000074899.6	31.667	22.0502	0.693381	0.984219	-0.0229485	0.0388272	0.398168
Rpsa-ps9	chr2	ENSMUSG00000082895.1	232.038	186.94	0.805447	0.96889	-0.0455958	0.0389101	0.398383
Chrna2	chr14	ENSMUSG00000022041.10	35.4987	48.1228	1.35246	1.02082	0.0297305	0.0389228	0.398383
Ttyh1	chr7	ENSMUSG00000030428.16	50.9619	30.5359	0.59545	0.988161	-0.0171815	0.0389237	0.398383
Fos	chr12	ENSMUSG00000021250.13	1829.36	621.591	0.373763	0.995159	-0.00700054	0.0389729	0.39863
Dpm3	chr3	ENSMUSG00000042737.9	2277.4	2032.78	0.893145	0.94638	-0.0795083	0.0390855	0.399163
Shkbp1	chr7	ENSMUSG00000089832.8	3152.97	3445.38	1.09267	1.05468	0.0768064	0.0391214	0.399163
Erp27	chr6	ENSMUSG00000030219.13	571.411	379.199	0.663437	0.985797	-0.0206382	0.0391302	0.399163
Galnt9	chr5	ENSMUSG00000033316.14	168.749	215.308	1.27503	1.02772	0.0394474	0.0391427	0.399163
Treml4	chr17	ENSMUSG00000051682.15	514.371	601.27	1.16991	1.04773	0.0672622	0.0391559	0.399163
Incenp	chr19	ENSMUSG00000024660.9	2712.4	3170.32	1.17059	1.04686	0.066074	0.0391761	0.399163
Kcne3	chr7	ENSMUSG00000035165.14	36.2153	64.2376	1.78376	1.00994	0.0142739	0.0392337	0.399494
Usp42	chr5	ENSMUSG00000051306.7	1693.88	1547.7	0.913974	0.94802	-0.07701	0.0392646	0.399552
BC085271	chr1	ENSMUSG00000102478.1	33.5412	20.534	0.609094	0.987909	-0.01755	0.0393372	0.400033
Dkk2	chr3	ENSMUSG00000028031.6	600.086	427.032	0.715501	0.982592	-0.025335	0.0393763	0.400174
Ugcg	chr4	ENSMUSG00000028381.8	18031.3	16045.5	0.889413	0.945507	-0.0808403	0.0394307	0.400471
Ttc28	chr5	ENSMUSG00000033209.17	1866.54	1574.95	0.842332	0.957778	-0.0622362	0.0395207	0.401128
1600012H06Rik	chr17	ENSMUSG00000050088.9	1405.34	1288.46	0.917684	0.948796	-0.0758301	0.0395898	0.401408
Rsph1	chr17	ENSMUSG00000024033.10	53.9636	81.5809	1.52162	1.01344	0.0192563	0.0396323	0.401408
Slc2a4rg-ps	chr2	ENSMUSG00000085028.2	1463.99	1755.82	1.20005	1.03826	0.0541693	0.0396491	0.401408
Gm20544	chr18	ENSMUSG00000092569.1	79.9493	108.52	1.34997	1.02009	0.0286895	0.0396898	0.401408
Cd70	chr17	ENSMUSG00000019489.7	7.81845	13.1405	1.7127	1.01051	0.0150824	0.039694	0.401408
Ppm1a	chr12	ENSMUSG00000021096.11	2617.23	2439.15	0.931688	0.952918	-0.0695756	0.0397115	0.401408
Pms2	chr5	ENSMUSG00000079109.11	702.858	783.798	1.11477	1.05627	0.0789765	0.0397389	0.401408
Zfp827	chr8	ENSMUSG00000071064.15	855.305	730.185	0.854331	0.955555	-0.0655895	0.0397508	0.401408
Plcg1	chr2	ENSMUSG00000016933.17	7265.86	8016.43	1.10398	1.0563	0.0790143	0.0398073	0.401722
Rpl27-ps3	chr18	ENSMUSG00000073640.3	109.609	58.6568	0.548393	0.990148	-0.0142839	0.0398628	0.401911
Uspl1	chr5	ENSMUSG00000041264.16	3125.11	2683.53	0.859809	0.952245	-0.0705955	0.0399001	0.401911
Dvl2	chr11	ENSMUSG00000020888.16	2377.68	2163.27	0.910411	0.947558	-0.0777134	0.0399217	0.401911
Gm36738	chr15	ENSMUSG00000116097.1	632.793	474.365	0.754241	0.97848	-0.0313864	0.0399408	0.401911
Kntc1	chr5	ENSMUSG00000029414.11	317.288	393.78	1.24564	1.03008	0.042757	0.0399528	0.401911
Rpap3	chr15	ENSMUSG00000022466.6	1281.1	1432.95	1.11864	1.05647	0.0792526	0.040017	0.402285
Parp3	chr9	ENSMUSG00000023249.15	4986.31	5848.53	1.17413	1.04602	0.0649077	0.0400407	0.402285
Lig1	chr7	ENSMUSG00000056394.17	3043.76	3607.62	1.1856	1.04161	0.058809	0.0401335	0.402631
Slc14a1	chr18	ENSMUSG00000059336.14	2389.06	1583.98	0.667184	0.986174	-0.0200859	0.0401568	0.402631
Mmp17	chr5	ENSMUSG00000029436.9	200.366	155.039	0.774541	0.974541	-0.037205	0.0401596	0.402631
Kcnj8	chr6	ENSMUSG00000030247.9	617.688	488.396	0.790189	0.97307	-0.0393846	0.0401768	0.402631
Zfp523	chr17	ENSMUSG00000024220.14	689.821	772.628	1.12008	1.05582	0.0783634	0.0402328	0.402736
Gadd45a	chr6	ENSMUSG00000036390.8	526.01	444.966	0.846648	0.958423	-0.0612651	0.0402475	0.402736
Sh3bp2	chr5	ENSMUSG00000054520.15	4393.16	4048.69	0.921516	0.949539	-0.0747004	0.0403053	0.402736
Sh2d2a	chr3	ENSMUSG00000028071.12	4844.66	5383.46	1.11214	1.05655	0.0793547	0.0403269	0.402736
Gm16565	chr1	ENSMUSG00000089829.2	78.1468	50.7786	0.657843	0.986897	-0.0190286	0.0403312	0.402736
Alox15	chr11	ENSMUSG00000018924.6	13.4413	8.45649	0.627793	0.9883	-0.0169795	0.040349	0.402736
Chil5	chr3	ENSMUSG00000043873.11	125.571	83.5143	0.650846	0.986561	-0.0195198	0.0403681	0.402736
Hmcn1	chr1	ENSMUSG00000066842.18	96.7397	67.0673	0.691974	0.983066	-0.0246392	0.0403904	0.402736
Gm35315	chr5	ENSMUSG00000109771.1	128.168	168.791	1.31632	1.02211	0.0315543	0.04044	0.40278
Ccdc6	chr10	ENSMUSG00000048701.13	2937.55	3257.46	1.10895	1.05667	0.0795263	0.0404456	0.40278
Hoxc9	chr15	ENSMUSG00000036139.6	410.802	308.564	0.754929	0.978013	-0.0320737	0.0404976	0.403044
Mfge8	chr7	ENSMUSG00000030605.15	51990.4	57610.6	1.1086	1.05632	0.0790515	0.0405233	0.403047
Cadm2	chr16	ENSMUSG00000064115.13	42.7963	27.5487	0.652312	0.986479	-0.0196391	0.0405769	0.403327
Wdfy2	chr14	ENSMUSG00000014547.10	1266.72	1147.66	0.906182	0.947263	-0.0781637	0.0407138	0.404333
Chrm3	chr13	ENSMUSG00000046159.16	113.133	76.4445	0.668253	0.98576	-0.0206915	0.0407492	0.404333
Gemin8	chrX	ENSMUSG00000040621.14	330.625	390.913	1.18106	1.04353	0.0614657	0.0407804	0.404333
Phf11a	chr14	ENSMUSG00000044703.5	1936.64	2416	1.25004	1.0292	0.041526	0.0407809	0.404333
Kif11	chr19	ENSMUSG00000012443.4	1162.91	1425.99	1.22915	1.03216	0.0456717	0.0408056	0.404333
Gfpt1	chr6	ENSMUSG00000029992.14	3004.12	3269.36	1.08885	1.05334	0.0749725	0.0410111	0.405893
Paxx	chr2	ENSMUSG00000047617.11	1620.39	1394.43	0.860275	0.955518	-0.0656444	0.0410143	0.405893
Igkv13-84	chr6	ENSMUSG00000076538.1	451.881	330.093	0.718518	0.981662	-0.0267021	0.0411743	0.407092
Gm6204	chr3	ENSMUSG00000105879.1	325.215	220.517	0.680812	0.984385	-0.022706	0.0411868	0.407092
Tmem161b	chr13	ENSMUSG00000035762.11	1323.43	1136.91	0.859657	0.956136	-0.0647123	0.0412231	0.407197
Nkd2	chr13	ENSMUSG00000021567.15	45.4287	58.7431	1.29239	1.02389	0.0340644	0.0412774	0.407479
Ubxn2b	chr4	ENSMUSG00000028243.5	696.391	783.668	1.12513	1.0554	0.0777874	0.0414004	0.40844
Ttc30a1	chr2	ENSMUSG00000075271.4	233.868	183.629	0.778488	0.974493	-0.0372758	0.0415567	0.409566
Rpl36-ps2	chr11	ENSMUSG00000024205.7	459.01	338.113	0.741358	0.980003	-0.0291423	0.0415831	0.409566
Sptb	chr12	ENSMUSG00000021061.15	122.933	149.51	1.22102	1.0346	0.0490701	0.0415921	0.409566
Alcam	chr16	ENSMUSG00000022636.13	1183.02	1032.75	0.873376	0.949834	-0.0742522	0.0417776	0.410971
Dock9	chr14	ENSMUSG00000025558.19	2269.5	2030.4	0.894837	0.947484	-0.0778269	0.0417866	0.410971
Cyfip1	chr7	ENSMUSG00000030447.15	3199.8	3453.21	1.07918	1.05073	0.0713946	0.0418577	0.411382
Camkk2	chr5	ENSMUSG00000029471.13	2626.24	2374.24	0.90411	0.947856	-0.0772597	0.0418881	0.411382
Frg2f1	chr4	ENSMUSG00000087385.8	181.672	229.142	1.26278	1.02749	0.039126	0.0419188	0.411382
1810034E14Rik	chr13	ENSMUSG00000097101.3	330.519	377.871	1.14739	1.05158	0.0725563	0.0419322	0.411382
Gstk1	chr6	ENSMUSG00000029864.7	753.249	629.964	0.835634	0.962611	-0.0549758	0.0419707	0.411505
Pnrc1	chr4	ENSMUSG00000040128.9	10162.4	9254.98	0.910754	0.947989	-0.0770585	0.0420932	0.412336
Znrd1	chr17	ENSMUSG00000036315.13	2645.18	2456.84	0.929273	0.952797	-0.0697596	0.0421075	0.412336
Gm10177	chr9	ENSMUSG00000090136.4	48.0887	29.2085	0.608451	0.98864	-0.0164823	0.0422286	0.413267
Gpsm2	chr3	ENSMUSG00000027883.15	475.148	579.068	1.2209	1.03372	0.0478429	0.0423109	0.413555
Zwilch	chr9	ENSMUSG00000032400.18	245.093	295.647	1.20649	1.03504	0.0496808	0.0423157	0.413555
Litaf	chr16	ENSMUSG00000022500.15	3658.58	4051.02	1.10753	1.05578	0.0783029	0.0423558	0.413555
Plxnd1	chr6	ENSMUSG00000030123.15	4496.71	4892.61	1.08814	1.05276	0.074175	0.0423624	0.413555
Ost4	chr5	ENSMUSG00000038803.7	5447.88	5110.45	0.938166	0.955917	-0.0650433	0.042407	0.413736
Jade1	chr3	ENSMUSG00000025764.14	1685.14	1513.72	0.898147	0.947185	-0.0782822	0.042486	0.414036
Stxbp2	chr8	ENSMUSG00000004626.14	6365.02	6932.4	1.089	1.05242	0.0737099	0.04249	0.414036
Clnk	chr5	ENSMUSG00000039315.15	32.9167	42.7113	1.3007	1.0231	0.0329451	0.0425363	0.414232
Trim12c	chr7	ENSMUSG00000057143.15	14673.1	13448.7	0.91635	0.949698	-0.0744592	0.0425842	0.414444
Ighv14-1	chr12	ENSMUSG00000094509.1	42.3335	93.9933	2.23836	1.00665	0.0095659	0.0426415	0.41454
Shisa8	chr15	ENSMUSG00000096883.2	307.339	241.715	0.790195	0.974365	-0.0374651	0.0426463	0.41454
Emcn	chr3	ENSMUSG00000054690.17	2571	2132.1	0.829728	0.965877	-0.0500891	0.0427319	0.415117
Tll1	chr8	ENSMUSG00000053626.5	172.606	127.272	0.733791	0.980362	-0.0286137	0.0427948	0.415474
Rnf123	chr9	ENSMUSG00000041528.15	5849.21	6411.51	1.09623	1.05347	0.0751532	0.0428699	0.415948
Fgl2	chr5	ENSMUSG00000039899.5	1774.51	1947.75	1.09766	1.05433	0.0763208	0.0428993	0.415978
Ptgir	chr7	ENSMUSG00000043017.9	332.112	287.605	0.866602	0.953654	-0.0684616	0.0429727	0.416436
Ppic	chr18	ENSMUSG00000024538.8	1006.64	1212.95	1.20698	1.03605	0.051094	0.0429991	0.416437
Fam129a	chr1	ENSMUSG00000026483.13	3418.82	3793.17	1.11026	1.05449	0.0765463	0.0430958	0.417092
Tmem220	chr11	ENSMUSG00000050270.12	134.623	99.5237	0.746327	0.980062	-0.0290556	0.0431193	0.417092
Gm49759	chr9	ENSMUSG00000111394.1	312.776	397.898	1.26284	1.02558	0.0364426	0.0431939	0.417442
Gtf2i	chr5	ENSMUSG00000060261.15	6992.65	7725.89	1.10468	1.05493	0.0771473	0.0432081	0.417442
Evi5	chr5	ENSMUSG00000011831.16	430.522	365.001	0.84808	0.958849	-0.0606251	0.0432516	0.417607
Atxn7l2	chr3	ENSMUSG00000048997.17	680.869	615.075	0.903669	0.948454	-0.0763498	0.0432947	0.417769
F730043M19Rik	chr12	ENSMUSG00000052125.16	212.344	279.55	1.30741	1.02141	0.0305593	0.0434878	0.419058
Ccnd1	chr7	ENSMUSG00000070348.5	8168.2	7451.16	0.912247	0.949312	-0.0750455	0.0434886	0.419058
Sertad3	chr7	ENSMUSG00000055200.7	1148.21	1023.05	0.891987	0.94861	-0.0761131	0.0435189	0.419058
4933404O12Rik	chr5	ENSMUSG00000097908.7	211.057	246.109	1.16632	1.04567	0.0644223	0.0435341	0.419058
Mcm10	chr2	ENSMUSG00000026669.14	572.529	711.146	1.24535	1.02822	0.0401522	0.043611	0.419195
Nos2	chr11	ENSMUSG00000020826.9	310.114	234.424	0.757708	0.978045	-0.0320272	0.0436347	0.419195
Ginm1	chr10	ENSMUSG00000040006.13	2708.45	2374.36	0.876898	0.950228	-0.0736541	0.0436491	0.419195
Lmf2	chr15	ENSMUSG00000022614.8	2541.58	2709.53	1.06571	1.04582	0.0646398	0.0436541	0.419195
Ptprb	chr10	ENSMUSG00000020154.10	1924.5	1546.46	0.804665	0.970804	-0.0427483	0.043708	0.419459
Spns2	chr11	ENSMUSG00000040447.15	2937.54	2454.09	0.836049	0.963452	-0.0537155	0.0438802	0.420857
Prr22	chr17	ENSMUSG00000090273.3	79.3266	118.719	1.48611	1.0137	0.019635	0.0439158	0.420943
Dhps	chr8	ENSMUSG00000060038.14	1628.65	1766.5	1.08456	1.05151	0.072466	0.0440336	0.421335
Foxc2	chr8	ENSMUSG00000046714.7	183.245	133.939	0.736782	0.980942	-0.0277599	0.04408	0.421335
Ankrd37	chr8	ENSMUSG00000050914.16	766.044	908.314	1.18412	1.03924	0.0555322	0.0440895	0.421335
Arhgap8	chr15	ENSMUSG00000078954.9	119.232	152.664	1.28732	1.02426	0.0345759	0.044091	0.421335
Elane	chr10	ENSMUSG00000020125.7	132.553	391.786	2.65374	1.00504	0.00725203	0.0441057	0.421335
Abca6	chr11	ENSMUSG00000044749.13	15.4829	10.8698	0.707924	0.983446	-0.0240819	0.0441429	0.421335
A130077B15Rik	chr10	ENSMUSG00000112095.1	13.058	19.6064	1.50571	1.01381	0.0197873	0.0441479	0.421335
Filip1l	chr16	ENSMUSG00000043336.14	9081.55	8125.36	0.894832	0.94927	-0.0751093	0.0441747	0.421335
Phlpp1	chr1	ENSMUSG00000044340.7	888.805	1015.95	1.14341	1.05163	0.072634	0.0441958	0.421335
Cd83	chr13	ENSMUSG00000015396.4	13945.6	12505.7	0.896264	0.948774	-0.0758636	0.0442744	0.421578
Slc7a6	chr8	ENSMUSG00000031904.5	1360.63	1503.1	1.1049	1.05419	0.0761335	0.0442745	0.421578
Trem2	chr17	ENSMUSG00000023992.14	517.483	369.229	0.695379	0.983915	-0.0233945	0.0443481	0.421643
C7	chr15	ENSMUSG00000079105.4	171.11	104.298	0.617669	0.988918	-0.0160769	0.0443572	0.421643
Mnd1	chr3	ENSMUSG00000033752.7	163.642	220.658	1.35452	1.01928	0.0275487	0.0443611	0.421643
Mitd1	chr1	ENSMUSG00000026088.15	2889.8	2585.83	0.893578	0.948352	-0.0765052	0.0444414	0.422153
Sik3	chr9	ENSMUSG00000034135.15	2231.18	2416.89	1.08296	1.0511	0.0719033	0.0444794	0.422262
Cd79b	chr11	ENSMUSG00000040592.11	41299	36467.6	0.884398	0.950381	-0.073422	0.0445172	0.422368
Pus3	chr9	ENSMUSG00000032103.10	1930.45	1678.53	0.870663	0.954569	-0.0670793	0.0446241	0.422588
Smim26	chr2	ENSMUSG00000074754.4	694.182	588.626	0.850855	0.958286	-0.0614719	0.0446343	0.422588
A930012O16Rik	chr2	ENSMUSG00000054181.11	121.914	85.3833	0.70436	0.984021	-0.0232387	0.044635	0.422588
Rspo1	chr4	ENSMUSG00000028871.7	88.5961	60.4183	0.676724	0.985261	-0.0214229	0.0446721	0.422588
Gm14648	chrX	ENSMUSG00000068014.5	186.68	120.467	0.646294	0.987005	-0.0188703	0.0446737	0.422588
Lrrc17	chr5	ENSMUSG00000039883.5	396.106	244.499	0.615365	0.988239	-0.0170679	0.0447217	0.422789
Tprgl	chr4	ENSMUSG00000029030.14	7948.75	7370.69	0.927128	0.952413	-0.0703402	0.0447625	0.422923
Igkv10-96	chr6	ENSMUSG00000094420.2	5335.29	2812.24	0.536132	0.991644	-0.0121056	0.0447898	0.422929
Stil	chr4	ENSMUSG00000028718.16	207.82	260.099	1.25534	1.02683	0.0381907	0.0448314	0.423069
Dyrk2	chr10	ENSMUSG00000028630.9	3554.38	3282.85	0.923864	0.951753	-0.0713413	0.0449506	0.423762
Acsf2	chr11	ENSMUSG00000076435.3	3515.41	3833.77	1.09037	1.05206	0.0732106	0.0449582	0.423762
Mrpl45	chr11	ENSMUSG00000018882.12	1938.1	2107.37	1.08707	1.05194	0.073047	0.0450847	0.424701
Pcolce	chr5	ENSMUSG00000029718.14	2337.87	2014.98	0.862529	0.95578	-0.0652489	0.0451653	0.425003
Glis2	chr16	ENSMUSG00000014303.13	312.756	253.611	0.81007	0.971329	-0.0419687	0.0451704	0.425003
Ssbp4	chr8	ENSMUSG00000070003.7	4043.13	4415.92	1.09214	1.05247	0.0737831	0.0452536	0.425443
Rragd	chr4	ENSMUSG00000028278.14	292.108	347.073	1.18488	1.04101	0.0579797	0.0452722	0.425443
Cuedc1	chr11	ENSMUSG00000018378.13	1430.82	1196.72	0.836551	0.964357	-0.0523605	0.0452976	0.425443
Smurf2	chr11	ENSMUSG00000018363.16	2217.66	2454.29	1.10684	1.05458	0.076671	0.0454327	0.425818
Pkm	chr9	ENSMUSG00000032294.17	34964.1	38753.9	1.10867	1.05404	0.0759321	0.045436	0.425818
6720468P15Rik	chr19	ENSMUSG00000117655.1	20.5371	28.5488	1.38832	1.01736	0.0248303	0.0454677	0.425818
Col9a3	chr2	ENSMUSG00000027570.15	163.468	119.04	0.730843	0.982449	-0.0255462	0.045509	0.425818
Pias3	chr3	ENSMUSG00000028101.18	1237.16	1104.67	0.892413	0.950133	-0.0737979	0.0455284	0.425818
Amotl2	chr9	ENSMUSG00000032531.15	1270.26	981.925	0.769089	0.977205	-0.0332676	0.0455311	0.425818
Lsm10	chr4	ENSMUSG00000050188.8	552.599	615.888	1.11427	1.05442	0.076444	0.0455518	0.425818
Rad23b	chr4	ENSMUSG00000028426.10	6699.32	7272.69	1.08568	1.05136	0.0722568	0.0455627	0.425818
Ch25h	chr19	ENSMUSG00000050370.5	1548.46	1211.16	0.782062	0.973881	-0.0381826	0.0455793	0.425818
Aire	chr10	ENSMUSG00000000731.15	191.034	259.919	1.3517	1.01867	0.0266832	0.0457513	0.42699
Zfp652	chr11	ENSMUSG00000075595.9	4855.96	4460.42	0.918416	0.95065	-0.0730143	0.0457586	0.42699
Mrpl23	chr7	ENSMUSG00000037772.13	3268	2989.15	0.914713	0.950375	-0.0734307	0.045789	0.427022
Flnc	chr6	ENSMUSG00000068699.12	146.382	92.1679	0.632121	0.987918	-0.0175368	0.046015	0.428878
Rnf2	chr1	ENSMUSG00000026484.13	3119.76	2808.55	0.899741	0.948683	-0.0760026	0.0460907	0.429214
Galm	chr17	ENSMUSG00000035473.10	610.034	710.888	1.16722	1.04285	0.0605354	0.0461239	0.429214
Zmynd11	chr13	ENSMUSG00000021156.17	7129.62	6614.33	0.928127	0.953251	-0.0690713	0.0461323	0.429214
Wnt5a	chr14	ENSMUSG00000021994.15	146.924	98.7032	0.679387	0.985908	-0.0204749	0.0462102	0.429539
Sostdc1	chr12	ENSMUSG00000036169.6	229.413	150.259	0.669962	0.986497	-0.0196138	0.0462363	0.429539
Dad1	chr14	ENSMUSG00000022174.8	8183.17	7655.85	0.935464	0.955477	-0.0657065	0.0462484	0.429539
Gm10086	chr5	ENSMUSG00000060730.8	65.4526	32.2702	0.520413	0.991515	-0.012294	0.0462849	0.429626
Maob	chrX	ENSMUSG00000040147.14	541.903	414.389	0.765762	0.978085	-0.0319682	0.0464091	0.430066
Lama5	chr2	ENSMUSG00000015647.9	1062.19	936.856	0.881359	0.952471	-0.0702526	0.0464121	0.430066
Fut7	chr2	ENSMUSG00000036587.13	592.76	485.088	0.821949	0.969447	-0.0447655	0.0464137	0.430066
Lbh	chr17	ENSMUSG00000024063.13	30526	28847.8	0.945104	0.959401	-0.0597936	0.0464532	0.43012
Cplane1	chr15	ENSMUSG00000039801.7	1096.34	992.566	0.906292	0.949977	-0.074035	0.0464738	0.43012
Fnbp1	chr2	ENSMUSG00000075415.13	16277.3	17419.8	1.07007	1.0467	0.0658456	0.0465291	0.430265
Ptpn13	chr5	ENSMUSG00000034573.14	480.697	550.832	1.1474	1.04795	0.0675734	0.0465438	0.430265
Tmem106b	chr6	ENSMUSG00000029571.14	2230.47	2489.61	1.11645	1.05367	0.0754246	0.0465997	0.430532
Mpo	chr11	ENSMUSG00000009350.13	35.4094	90.4038	2.39454	1.0058	0.00834542	0.0467602	0.431758
Acot9	chrX	ENSMUSG00000025287.15	1793.88	1951.09	1.08769	1.05136	0.0722523	0.046787	0.431758
Srrd	chr5	ENSMUSG00000029346.12	616.669	550.084	0.89217	0.950879	-0.0726666	0.0468352	0.431952
Bub1b	chr2	ENSMUSG00000040084.9	1508.51	1739.24	1.15442	1.04606	0.0649619	0.0469547	0.432802
Hif1a	chr12	ENSMUSG00000021109.13	5291.91	5783.62	1.093	1.05225	0.073483	0.0470845	0.433746
Mybpc2	chr7	ENSMUSG00000038670.11	240.786	147.205	0.622461	0.989073	-0.0158515	0.0471273	0.433889
Haspin	chr11	ENSMUSG00000050107.2	352.937	415.487	1.17739	1.03857	0.0545995	0.0472134	0.434429
Kcnk6	chr7	ENSMUSG00000046410.10	1029.02	1174.42	1.1426	1.04887	0.0688318	0.0473797	0.435707
Tmem258	chr19	ENSMUSG00000036372.14	2543.19	2306.51	0.907313	0.950217	-0.0736707	0.047581	0.437304
Gdf15	chr8	ENSMUSG00000038508.7	145.186	235.514	1.64028	1.01106	0.0158706	0.047634	0.437538
Tatdn3	chr1	ENSMUSG00000026632.17	538.576	431.62	0.80383	0.973614	-0.0385776	0.0476747	0.437658
Cap2	chr13	ENSMUSG00000021373.16	38.409	25.3446	0.658863	0.987151	-0.0186575	0.0477646	0.438003
Uxs1	chr1	ENSMUSG00000057363.12	1565.33	1389.81	0.888343	0.950313	-0.0735256	0.0477692	0.438003
Tnk2	chr16	ENSMUSG00000022791.19	6724.65	6224.81	0.925511	0.952941	-0.0695405	0.047806	0.438003
Cd207	chr6	ENSMUSG00000034783.7	35.3269	56.3718	1.61989	1.01167	0.0167454	0.0478229	0.438003
Cdh26	chr2	ENSMUSG00000039155.15	7.52666	10.1835	1.37339	1.0178	0.0254521	0.0479348	0.438598
Pccb	chr9	ENSMUSG00000032527.13	1482.72	1326.67	0.895107	0.950723	-0.0729028	0.0479431	0.438598
Gstm2	chr3	ENSMUSG00000040562.12	3598.12	3106.96	0.863851	0.957403	-0.0628011	0.0479951	0.438731
Gm8430	chr6	ENSMUSG00000055093.10	599.062	438.417	0.737705	0.981683	-0.026671	0.0480735	0.438731
Nuf2	chr1	ENSMUSG00000026683.14	581.738	711.841	1.22517	1.02954	0.041997	0.0481085	0.438731
Clmn	chr12	ENSMUSG00000021097.15	227.805	179.722	0.789033	0.973915	-0.0381317	0.0481877	0.438731
Gm5963	chr16	ENSMUSG00000052192.5	222.964	169.348	0.762394	0.978947	-0.0306969	0.0481941	0.438731
Rpl35a-ps2	chr1	ENSMUSG00000081214.3	115.412	74.5871	0.653014	0.987476	-0.0181821	0.0481964	0.438731
Ttk	chr9	ENSMUSG00000038379.15	260.438	326.079	1.25542	1.02571	0.0366186	0.0482183	0.438731
Lrrc24	chr15	ENSMUSG00000033707.9	42.6725	81.8129	1.87888	1.00851	0.0122301	0.0482387	0.438731
Kif4	chrX	ENSMUSG00000034311.3	503.675	628.948	1.25361	1.02473	0.035241	0.04825	0.438731
Ccr7	chr11	ENSMUSG00000037944.8	14138.4	16328.4	1.15637	1.04468	0.0630611	0.0482683	0.438731
Fam53b	chr7	ENSMUSG00000030956.15	3118.56	3436.91	1.10228	1.05275	0.0741636	0.0482848	0.438731
Dll4	chr2	ENSMUSG00000027314.6	646.639	544.444	0.844764	0.963631	-0.0534476	0.0483181	0.438731
Tango6	chr8	ENSMUSG00000041949.6	831.129	739.262	0.888801	0.951366	-0.0719282	0.048337	0.438731
Thoc2	chrX	ENSMUSG00000037475.15	3307.79	3031.67	0.916849	0.951718	-0.0713933	0.0483451	0.438731
Rasl12	chr9	ENSMUSG00000041696.14	218.595	162.354	0.744495	0.981145	-0.0274623	0.0484127	0.439093
2810013P06Rik	chr8	ENSMUSG00000099881.1	1549.04	1324.9	0.855973	0.962027	-0.055851	0.0485046	0.439676
Zfp27	chr7	ENSMUSG00000062040.14	285.743	324.885	1.13648	1.04838	0.0681607	0.048602	0.440306
Mamdc2	chr19	ENSMUSG00000033207.7	109.4	62.7452	0.581652	0.990911	-0.0131732	0.0486606	0.44035
Ankrd12	chr17	ENSMUSG00000034647.15	2079.58	2278.05	1.09602	1.05165	0.0726541	0.0486713	0.44035
Gsr	chr8	ENSMUSG00000031584.16	3146.79	3421.03	1.0878	1.05085	0.0715545	0.0486905	0.44035
Igkv8-27	chr6	ENSMUSG00000076580.3	24.0116	43.2592	1.86424	1.00789	0.0113449	0.0487179	0.44035
Ablim3	chr18	ENSMUSG00000032735.15	778.691	618.862	0.796361	0.974277	-0.0375959	0.0487746	0.440611
Ptpn5	chr7	ENSMUSG00000030854.17	56.1257	35.8218	0.647297	0.987617	-0.017976	0.0488296	0.440857
Lrig1	chr6	ENSMUSG00000030029.14	1795.9	1983.2	1.10444	1.05232	0.0735772	0.0489256	0.441472
Sdc4	chr2	ENSMUSG00000017009.3	7157.72	6613.62	0.924034	0.952836	-0.0697007	0.0490063	0.441852
Tmod3	chr9	ENSMUSG00000058587.9	9784.56	9180.3	0.938202	0.956972	-0.0634509	0.0490235	0.441852
Ip6k2	chr9	ENSMUSG00000032599.12	1847.91	1675.98	0.907846	0.951021	-0.072451	0.0490611	0.44194
Anp32a	chr9	ENSMUSG00000032249.14	28067.2	26207.6	0.933668	0.95555	-0.0655973	0.0492053	0.442764
Hoxc6	chr15	ENSMUSG00000001661.5	524.528	428.401	0.815955	0.97055	-0.0431249	0.0492187	0.442764
Laptm5	chr4	ENSMUSG00000028581.17	82607.5	88827.2	1.07521	1.048	0.0676358	0.0492363	0.442764
H1f0	chr15	ENSMUSG00000096210.2	3313.29	2701.21	0.81781	0.971905	-0.0411129	0.0493643	0.443609
F630028O10Rik	chrX	ENSMUSG00000078122.4	736.689	991.122	1.35201	1.01833	0.0262111	0.0493954	0.443609
Nt5m	chr11	ENSMUSG00000032615.14	340.405	397.738	1.1683	1.04052	0.0573034	0.0494169	0.443609
Rpl14-ps1	chr7	ENSMUSG00000046721.11	94.2528	61.5326	0.657201	0.986816	-0.0191464	0.0494423	0.443609
Zcwpw1	chr5	ENSMUSG00000037108.13	1743.97	1484.45	0.851499	0.963506	-0.0536342	0.0494739	0.443642
Pitpnm2	chr5	ENSMUSG00000029406.15	3280.29	2991.36	0.91174	0.951275	-0.0720657	0.0496654	0.445107
Irf9	chr14	ENSMUSG00000002325.15	10827.5	9914.7	0.915121	0.951377	-0.0719112	0.0497034	0.445196
Iah1	chr12	ENSMUSG00000062054.7	1951.54	1793.28	0.918671	0.952073	-0.0708559	0.0498015	0.445823
Itgam	chr7	ENSMUSG00000030786.18	1998.83	1692.95	0.846296	0.963045	-0.054325	0.0499052	0.446499
Tmem19	chr10	ENSMUSG00000069520.6	2282.93	2467.61	1.08088	1.04896	0.0689603	0.0499764	0.446885
Pkig	chr2	ENSMUSG00000035268.14	5179.07	5864.07	1.13364	1.04942	0.0695926	0.0500102	0.446935
Ccnt1	chr15	ENSMUSG00000011960.12	3864.88	3509.77	0.908394	0.950857	-0.0727005	0.0500919	0.447383
Khdrbs3	chr15	ENSMUSG00000022332.8	189.595	151.006	0.79652	0.9752	-0.0362306	0.0501168	0.447383
Mynn	chr3	ENSMUSG00000037730.13	1508.02	1390.15	0.922096	0.952763	-0.0698102	0.0501604	0.44752
Lmbrd1	chr1	ENSMUSG00000073725.8	4665.89	4325.01	0.926922	0.953718	-0.068365	0.0502329	0.447689
Gadd45g	chr13	ENSMUSG00000021453.2	1039.99	861.046	0.827282	0.96974	-0.0443305	0.0502632	0.447689
Cyb561a3	chr19	ENSMUSG00000034445.8	12412.1	13572.2	1.09328	1.05054	0.0711297	0.0503197	0.447689
Igkv12-98	chr6	ENSMUSG00000076526.6	201.075	284.268	1.42988	1.01457	0.0208662	0.0503466	0.447689
Ing1	chr8	ENSMUSG00000045969.8	2360.13	2155.37	0.913251	0.951234	-0.072128	0.0503486	0.447689
Rpl39l	chr16	ENSMUSG00000039209.12	124.427	386.849	3.15106	1.0041	0.00590277	0.0503807	0.447689
Slc35b1	chr11	ENSMUSG00000020873.15	2126.19	1938.76	0.911879	0.951386	-0.071898	0.0503841	0.447689
Stt3b	chr9	ENSMUSG00000032437.10	8110.34	8810.36	1.0861	1.05015	0.0706017	0.0504052	0.447689
Mis18bp1	chr12	ENSMUSG00000047534.17	391.146	474.846	1.21899	1.02973	0.0422592	0.0504936	0.448222
Fbxl22	chr9	ENSMUSG00000050503.9	19.5888	13.1812	0.679387	0.985965	-0.0203912	0.0505268	0.448266
H2-T24	chr17	ENSMUSG00000053835.17	9925.46	8469.41	0.85414	0.962346	-0.0553728	0.0507887	0.449811
Sh2b2	chr5	ENSMUSG00000005057.13	565.474	674.076	1.19199	1.03602	0.0510464	0.0508032	0.449811
Mier3	chr13	ENSMUSG00000032727.14	1195.23	1044.22	0.874899	0.955483	-0.065698	0.0508641	0.449811
Cd5	chr19	ENSMUSG00000024669.8	6771.31	7515.16	1.11013	1.0509	0.0716204	0.0508759	0.449811
Gucy2g	chr19	ENSMUSG00000055523.7	62.6254	94.6328	1.51532	1.01273	0.0182482	0.0509194	0.449811
Isca2	chr12	ENSMUSG00000021241.7	1971.41	1762.67	0.894035	0.953394	-0.068856	0.0509211	0.449811
Cdc42ep4	chr11	ENSMUSG00000041598.7	1074.75	919.374	0.85382	0.961464	-0.0566957	0.0509427	0.449811
Neil3	chr8	ENSMUSG00000039396.11	341.297	441.781	1.30004	1.02063	0.0294641	0.0509442	0.449811
Slc38a7	chr8	ENSMUSG00000036534.6	746.775	849.609	1.13665	1.04701	0.0662819	0.0509993	0.449811
Rgs5	chr1	ENSMUSG00000026678.10	2898.18	3462.24	1.19846	1.03292	0.0467233	0.0510022	0.449811
Spdl1	chr11	ENSMUSG00000069910.2	441.033	534.997	1.21629	1.03033	0.0431101	0.0510355	0.449811
Cmya5	chr13	ENSMUSG00000047419.5	47.0992	25.5397	0.552508	0.991479	-0.0123459	0.0510657	0.449811
Ddo	chr10	ENSMUSG00000063428.8	120.574	91.5221	0.768162	0.981028	-0.0276337	0.0511108	0.449811
Elmsan1	chr12	ENSMUSG00000042507.15	7765.28	7156.45	0.921927	0.952902	-0.0696003	0.0511189	0.449811
Zfp433	chr10	ENSMUSG00000096795.4	5.00996	7.5142	1.46129	1.01382	0.0198052	0.0511265	0.449811
Prkg1	chr19	ENSMUSG00000052920.16	29.0434	18.8219	0.652543	0.987604	-0.0179955	0.0511716	0.449958
Snord104	chr11	ENSMUSG00000065126.1	823.062	701.064	0.854421	0.96248	-0.0551723	0.0512225	0.450156
Lilra5	chr7	ENSMUSG00000070873.5	70.1911	98.7045	1.39216	1.01653	0.0236589	0.0512724	0.450294
Mlx	chr11	ENSMUSG00000017801.15	2593.7	2397.35	0.924775	0.953522	-0.0686616	0.0513081	0.450294
Tifa	chr3	ENSMUSG00000046688.14	2281.66	2039.49	0.893581	0.951888	-0.0711359	0.0513234	0.450294
Tmem104	chr11	ENSMUSG00000045980.13	891.858	1022.35	1.14714	1.04575	0.0645414	0.0513649	0.450409
Sec1	chr7	ENSMUSG00000040364.8	176.571	230.444	1.30446	1.02127	0.0303711	0.0514115	0.450568
Cmah	chr13	ENSMUSG00000016756.17	11842	10787.5	0.910986	0.952094	-0.0708243	0.0514566	0.450714
Xndc1	chr7	ENSMUSG00000099481.6	866.848	748.622	0.86258	0.961493	-0.0566517	0.0515249	0.450838
Csf2rb	chr15	ENSMUSG00000071713.6	6604.15	7204.31	1.09151	1.04992	0.070283	0.0515455	0.450838
Steap2	chr5	ENSMUSG00000015653.13	114.987	83.5016	0.725327	0.983181	-0.0244705	0.051556	0.450838
Cwc27	chr13	ENSMUSG00000021715.12	1955.39	1712.84	0.876583	0.956453	-0.0642347	0.051622	0.451052
Kctd6	chr14	ENSMUSG00000021752.13	416.7	365.424	0.876532	0.950212	-0.0736788	0.0516698	0.451052
Gm10392	chr11	ENSMUSG00000072673.2	29.9278	43.9096	1.46262	1.01387	0.0198708	0.0516809	0.451052
Ccdc180	chr4	ENSMUSG00000035539.14	420.157	269.587	0.655497	0.988163	-0.017179	0.0516943	0.451052
Tufm	chr7	ENSMUSG00000073838.10	3540.75	3893.09	1.09959	1.05081	0.071504	0.0517716	0.451478
Gpm6a	chr8	ENSMUSG00000031517.8	602.416	446.015	0.738573	0.981713	-0.0266265	0.0520773	0.453894
Elmo2	chr2	ENSMUSG00000017670.16	1776.84	1924.22	1.0829	1.0487	0.0685965	0.0522117	0.454615
Id3	chr4	ENSMUSG00000007872.3	3238.08	2778.45	0.860082	0.960995	-0.0573989	0.0522405	0.454615
Dram1	chr10	ENSMUSG00000020057.2	1895.56	2100.54	1.10854	1.05053	0.0711143	0.0522461	0.454615
Ovgp1	chr3	ENSMUSG00000074340.9	338.654	265.331	0.7879	0.977972	-0.0321343	0.052301	0.454843
Timm17b	chrX	ENSMUSG00000031158.11	2468.81	2276.34	0.922326	0.953676	-0.0684291	0.0523459	0.454984
Cpne5	chr17	ENSMUSG00000024008.16	524.803	702.866	1.35048	1.01769	0.0252979	0.0523893	0.455112
B4galt5	chr2	ENSMUSG00000017929.13	3979.31	3546.25	0.891898	0.952969	-0.0694982	0.0524293	0.45521
Gm37261	chr3	ENSMUSG00000103527.1	36.4165	50.8801	1.39351	1.01548	0.0221687	0.0525019	0.455231
Rdh12	chr12	ENSMUSG00000021123.12	732.079	652.976	0.892743	0.953026	-0.0694123	0.0525803	0.455231
Ndufb2	chr6	ENSMUSG00000002416.13	1265.61	1142.56	0.903507	0.952313	-0.0704915	0.0526022	0.455231
Gng2	chr14	ENSMUSG00000043004.13	4712.99	5090.37	1.08031	1.0482	0.0679203	0.0526099	0.455231
Gm49032	chr14	ENSMUSG00000115109.1	94.3019	131.466	1.4107	1.01549	0.0221763	0.0526214	0.455231
Zeb1	chr18	ENSMUSG00000024238.15	2352.46	2178.42	0.925864	0.954044	-0.0678716	0.0526316	0.455231
Chchd10	chr10	ENSMUSG00000049422.7	4434.17	3806.46	0.860544	0.961039	-0.057333	0.0526327	0.455231
5031425E22Rik	chr5	ENSMUSG00000073147.3	2659.33	2231.99	0.837673	0.969017	-0.0454065	0.052684	0.455427
Atp2a1	chr7	ENSMUSG00000030730.12	22.8137	6.13525	0.328761	0.996034	-0.00573326	0.0527327	0.455599
Rrp1b	chr17	ENSMUSG00000058392.13	1541.11	1712.36	1.11189	1.04954	0.0697508	0.052767	0.455647
Nrp2	chr1	ENSMUSG00000025969.15	3635.58	3117.88	0.85764	0.961511	-0.0566244	0.0528832	0.456093
Map3k12	chr15	ENSMUSG00000023050.9	518.242	577.507	1.11408	1.04973	0.0700236	0.0528883	0.456093
Fhl3	chr4	ENSMUSG00000032643.12	945.969	1056.88	1.11659	1.04946	0.0696411	0.0529146	0.456093
Mogat1	chr1	ENSMUSG00000012187.13	38.8617	60.2247	1.54483	1.01215	0.017421	0.0529337	0.456093
Ccl19-ps1	chr4	ENSMUSG00000082902.3	158.062	209.758	1.32047	1.01896	0.027103	0.0529952	0.456374
Trp53i13	chr11	ENSMUSG00000044328.13	966.086	1072.07	1.10957	1.04972	0.0699993	0.0530739	0.456805
AC147806.2	chr1	ENSMUSG00000118607.1	216.677	272.441	1.25406	1.02411	0.0343742	0.0531276	0.457019
Nfia	chr4	ENSMUSG00000028565.18	1606.12	1308.98	0.815483	0.972368	-0.0404255	0.053211	0.457487
Map3k7cl	chr16	ENSMUSG00000025610.7	547.277	289.196	0.546736	0.991941	-0.0116733	0.0532931	0.457945
Igkv14-126	chr6	ENSMUSG00000094345.2	709.726	1382.37	1.96225	1.00776	0.0111571	0.0533778	0.458182
Fam120a	chr13	ENSMUSG00000038014.7	9845.95	10526.3	1.06905	1.04527	0.0638776	0.0533784	0.458182
Tnfrsf8	chr4	ENSMUSG00000028602.12	176.316	228.064	1.30371	1.02043	0.029182	0.0536362	0.460024
Aars	chr8	ENSMUSG00000031960.14	5771.25	6249.93	1.08315	1.04837	0.0681462	0.0536511	0.460024
Naa40	chr19	ENSMUSG00000024764.10	2343.49	2663.7	1.13815	1.04523	0.0638205	0.0538641	0.4614
2810004N23Rik	chr8	ENSMUSG00000031984.8	1828.4	1966.31	1.07513	1.04663	0.0657483	0.0539411	0.4614
Tmem123	chr9	ENSMUSG00000050912.15	36805.2	40822.1	1.11038	1.04983	0.0701561	0.053946	0.4614
Bahcc1	chr11	ENSMUSG00000039741.15	154.624	122.958	0.796332	0.976207	-0.0347417	0.0539688	0.4614
Skint3	chr4	ENSMUSG00000070868.11	5.42763	8.35735	1.56329	1.01142	0.0163785	0.0539711	0.4614
Mms22l	chr4	ENSMUSG00000045751.16	501.921	596.309	1.19059	1.03294	0.0467584	0.0539959	0.4614
Ptpn6	chr6	ENSMUSG00000004266.15	40799.4	37985.2	0.931043	0.955893	-0.0650794	0.0540152	0.4614
Rpa2	chr4	ENSMUSG00000028884.14	1986.01	2197.33	1.10679	1.04998	0.0703611	0.054133	0.461997
Spon1	chr7	ENSMUSG00000038156.16	1174.14	1379.29	1.1757	1.03644	0.05164	0.0541695	0.461997
Hypk	chr2	ENSMUSG00000027245.11	6412.64	5839.31	0.91124	0.95302	-0.0694219	0.0541725	0.461997
Ecel1	chr1	ENSMUSG00000026247.13	44.2015	28.5654	0.647908	0.988641	-0.0164807	0.0543298	0.462888
Mcm8	chr2	ENSMUSG00000027353.14	248.408	290.214	1.1685	1.03826	0.0541743	0.0543355	0.462888
Adssl1	chr12	ENSMUSG00000011148.14	1310.34	1112.46	0.849318	0.964661	-0.0519054	0.0543805	0.463018
Trim47	chr11	ENSMUSG00000020773.11	1446.07	1222.28	0.847261	0.965408	-0.0507899	0.0544209	0.463018
Jun	chr4	ENSMUSG00000052684.4	6565.85	4144.24	0.642311	0.989108	-0.0158005	0.0544535	0.463018
Zfp426	chr9	ENSMUSG00000059475.13	1081.07	1182.4	1.09372	1.04927	0.0693799	0.0544676	0.463018
Serping1	chr2	ENSMUSG00000023224.12	7645.89	8591.16	1.1248	1.04786	0.0674494	0.0545628	0.463204
Gpi1	chr7	ENSMUSG00000036427.5	24615.4	26764.2	1.08726	1.04907	0.0691068	0.0545694	0.463204
Gm13464	chr2	ENSMUSG00000080994.2	17.633	25.7991	1.47269	1.01364	0.0195514	0.0545771	0.463204
Pdk3	chrX	ENSMUSG00000035232.8	1348.75	1512.31	1.1223	1.04813	0.0678217	0.0546233	0.463348
Tmem126a	chr7	ENSMUSG00000030615.12	981.146	1068.91	1.08893	1.04885	0.06881	0.0547852	0.464257
Abhd2	chr7	ENSMUSG00000039202.12	6924.43	7340.06	1.06013	1.04213	0.0595365	0.054789	0.464257
Dll1	chr17	ENSMUSG00000014773.13	505.233	415.508	0.821972	0.971645	-0.0414982	0.0548539	0.464379
Csrp2	chr10	ENSMUSG00000020186.7	1114.19	961.267	0.863504	0.961413	-0.0567713	0.0548644	0.464379
Slc16a2	chrX	ENSMUSG00000033965.10	284.945	213.352	0.749038	0.981587	-0.0268114	0.054919	0.464379
Endod1	chr9	ENSMUSG00000037419.9	1650.28	1842.56	1.11747	1.04838	0.0681664	0.0549347	0.464379
Bmper	chr9	ENSMUSG00000031963.8	58.9421	78.3323	1.32365	1.01906	0.0272445	0.0549781	0.464379
Podxl2	chr6	ENSMUSG00000033152.13	48.3458	35.4775	0.736491	0.982586	-0.0253444	0.0549791	0.464379
Adgrl2	chr3	ENSMUSG00000028184.12	884.458	773.492	0.874704	0.958505	-0.0611414	0.0550856	0.46503
Narf	chr11	ENSMUSG00000000056.7	1534.41	1778.81	1.1612	1.03993	0.0564864	0.0551369	0.465216
Zfp318	chr17	ENSMUSG00000015597.17	5882.43	5245.51	0.892434	0.955071	-0.0663198	0.0551729	0.465272
Oas3	chr5	ENSMUSG00000032661.9	38003	30307.8	0.797024	0.97586	-0.0352544	0.055326	0.466315
Rarres1	chr3	ENSMUSG00000049404.7	103.508	146.865	1.43604	1.01423	0.0203808	0.0554782	0.466911
Noxa1	chr2	ENSMUSG00000036805.13	133.016	217.78	1.59905	1.01092	0.0156683	0.0554846	0.466911
Lonrf2	chr1	ENSMUSG00000048814.11	82.7631	56.1185	0.682851	0.986376	-0.0197904	0.0554852	0.466911
Chil1	chr1	ENSMUSG00000064246.10	96.5355	151.986	1.6123	1.01039	0.0149186	0.0555146	0.466911
Sorbs2	chr8	ENSMUSG00000031626.18	747.687	561.113	0.755734	0.981816	-0.0264756	0.0555749	0.467046
Egfl6	chrX	ENSMUSG00000000402.2	18.26	27.1476	1.48195	1.01264	0.0181183	0.0556372	0.467046
Gm10247	chr16	ENSMUSG00000068674.3	16.7136	7.70431	0.475439	0.993062	-0.0100448	0.0556443	0.467046
Arhgap11a	chr2	ENSMUSG00000041219.14	1689.95	1954.22	1.15825	1.03862	0.0546695	0.0556484	0.467046
Ccsap	chr8	ENSMUSG00000031971.15	158.103	182.243	1.15321	1.04072	0.0575782	0.0557743	0.467855
Gpr15	chr16	ENSMUSG00000047293.7	500.297	615.466	1.23101	1.02669	0.0380074	0.0559424	0.469017
Gm39556	chr15	ENSMUSG00000116380.1	879.263	694.52	0.792404	0.978287	-0.0316697	0.0559832	0.469111
A330040F15Rik	chr19	ENSMUSG00000086213.2	3035.26	2111.45	0.70629	0.985978	-0.0203732	0.0560291	0.469162
Gabrg3	chr7	ENSMUSG00000055026.13	10.5622	6.2047	0.598202	0.98973	-0.0148935	0.0560485	0.469162
Gm39321	chr9	ENSMUSG00000111167.1	179.037	234.989	1.31591	1.01978	0.0282607	0.0565324	0.472963
mt-Co1	chrM	ENSMUSG00000064351.1	450762	410086	0.909034	0.954043	-0.0678743	0.0566067	0.473335
Cipc	chr12	ENSMUSG00000034157.12	1923.98	2094.4	1.08834	1.04809	0.0677584	0.0567892	0.474113
Ndst1	chr18	ENSMUSG00000054008.9	4126.07	4539.5	1.10104	1.04839	0.0681819	0.0568228	0.474113
Klhl33	chr14	ENSMUSG00000090799.2	21.6249	11.6713	0.552738	0.991572	-0.0122102	0.0568265	0.474113
Tmem38a	chr8	ENSMUSG00000031791.8	76.5568	60.4632	0.791867	0.976076	-0.0349349	0.056841	0.474113
Gm16740	chr3	ENSMUSG00000097167.1	267.429	316.79	1.18646	1.03307	0.0469397	0.0568527	0.474113
Zfp637	chr6	ENSMUSG00000059689.15	887.568	782.588	0.880596	0.957876	-0.0620891	0.0568978	0.474113
Gm6377	chrX	ENSMUSG00000048621.3	297.257	347.339	1.17193	1.03519	0.0498941	0.0569091	0.474113
Cacnb3	chr15	ENSMUSG00000003352.14	3217.32	3828.07	1.18713	1.03169	0.0450058	0.0569619	0.474303
Klhl35	chr7	ENSMUSG00000035298.8	84.2134	54.1067	0.647984	0.988549	-0.0166158	0.0570338	0.474611
Eri2	chr7	ENSMUSG00000030929.17	454.94	509.39	1.11801	1.04733	0.0667101	0.0570587	0.474611
Snap91	chr9	ENSMUSG00000033419.16	222.868	156.367	0.71352	0.985375	-0.0212557	0.0571032	0.474702
Ptrh1	chr2	ENSMUSG00000053746.8	86.3161	107.582	1.24493	1.02449	0.0349094	0.0571492	0.474702
Gm49396	chr7	ENSMUSG00000109378.1	630.656	747.204	1.1852	1.03239	0.0459811	0.0571595	0.474702
Plxna1	chr6	ENSMUSG00000030084.11	731.841	855.519	1.17075	1.03665	0.0519344	0.057239	0.47499
Stc2	chr11	ENSMUSG00000020303.2	258.726	208.068	0.801455	0.976798	-0.0338676	0.0572656	0.47499
Rtn4rl2	chr2	ENSMUSG00000050896.12	355.401	278.763	0.785682	0.977668	-0.0325829	0.0572841	0.47499
Chdh	chr14	ENSMUSG00000015970.19	42.5917	54.8009	1.28458	1.02029	0.0289852	0.0573481	0.475272
Rpl10a-ps1	chr1	ENSMUSG00000084416.3	839.894	691.244	0.824773	0.972576	-0.040117	0.0574032	0.475439
Zfp959	chr17	ENSMUSG00000003198.10	1007.99	906.172	0.899294	0.954066	-0.0678389	0.0574281	0.475439
Gm47015	chr10	ENSMUSG00000112907.1	2129.28	2675.88	1.26227	1.0218	0.0311086	0.0575236	0.475981
Mpp5	chr12	ENSMUSG00000021112.9	898.763	811.755	0.902781	0.953514	-0.0686734	0.0576422	0.476713
S100a9	chr3	ENSMUSG00000056071.12	950.687	2308.83	2.26505	1.00556	0.00799714	0.05771	0.47698
Gm35035	chr10	ENSMUSG00000112082.1	148.293	99.4608	0.67743	0.987748	-0.0177846	0.0577566	0.47698
Iqsec3	chr6	ENSMUSG00000040797.16	21.9426	30.9834	1.43214	1.01393	0.0199518	0.0577647	0.47698
H2-T-ps	chr17	ENSMUSG00000073405.6	1203.27	1361.95	1.13066	1.04466	0.0630303	0.0577966	0.476995
Reck	chr4	ENSMUSG00000028476.13	510.656	405.651	0.794526	0.977105	-0.033414	0.0578445	0.477142
Serpinb6b	chr13	ENSMUSG00000042842.11	5161.36	5975.12	1.16085	1.03784	0.0535772	0.0579236	0.47735
Dok3	chr13	ENSMUSG00000035711.5	11180.2	9891.65	0.885627	0.958024	-0.0618663	0.0579543	0.47735
Igsf23	chr7	ENSMUSG00000040498.7	633.649	501.776	0.793128	0.977587	-0.032703	0.0579601	0.47735
Gm2065	chr9	ENSMUSG00000102882.1	27.8978	37.0291	1.32691	1.01787	0.025549	0.0580401	0.477478
Dph7	chr2	ENSMUSG00000026975.10	943.035	1054.07	1.1172	1.04668	0.0658201	0.0580603	0.477478
Cecr2	chr6	ENSMUSG00000071226.11	408.512	497.557	1.22248	1.02687	0.0382544	0.0580753	0.477478
Otud7b	chr3	ENSMUSG00000038495.14	2816.67	2593.04	0.920341	0.954367	-0.0673844	0.058106	0.477478
Kcnj1	chr9	ENSMUSG00000041248.9	20.4256	12.479	0.622871	0.989762	-0.0148459	0.0581354	0.477478
Cdc45	chr16	ENSMUSG00000000028.15	801.554	962.875	1.20334	1.02294	0.0327186	0.0581735	0.477478
Gm45769	chr6	ENSMUSG00000107838.1	36.518	48.9698	1.33794	1.01756	0.0251095	0.0581864	0.477478
Pax5	chr4	ENSMUSG00000014030.15	42941.2	37691	0.879076	0.959717	-0.0593192	0.0582782	0.477984
Zfp36l1	chr12	ENSMUSG00000021127.7	21908	20538.4	0.937677	0.958252	-0.061523	0.0585169	0.479215
Hrh1	chr6	ENSMUSG00000053004.9	33.94	52.2164	1.53627	1.01143	0.0163952	0.0585197	0.479215
Prkar1b	chr5	ENSMUSG00000025855.13	287.804	330.111	1.14658	1.04038	0.0571068	0.0585723	0.479215
N4bp2os	chr5	ENSMUSG00000106978.1	113.273	75.9205	0.66715	0.988445	-0.0167671	0.0585797	0.479215
Gm15964	chr16	ENSMUSG00000085337.1	38.6976	54.439	1.4049	1.01479	0.0211852	0.0585908	0.479215
Casp3	chr8	ENSMUSG00000031628.9	2004.87	2220.19	1.10824	1.04756	0.0670292	0.0586164	0.479215
Neto2	chr8	ENSMUSG00000036902.11	104.616	86.3609	0.827851	0.97164	-0.0415063	0.05864	0.479215
St14	chr9	ENSMUSG00000031995.9	1655.57	1836.22	1.1097	1.0474	0.0668061	0.0587256	0.479531
Dipk1a	chr5	ENSMUSG00000029270.10	2962.01	2733.21	0.923147	0.955253	-0.066045	0.0587572	0.479531
Chil3	chr3	ENSMUSG00000040809.10	349.141	893.851	2.39247	1.00523	0.00752547	0.0587693	0.479531
Vps28	chr15	ENSMUSG00000115987.1	9457.39	8797.01	0.930263	0.956483	-0.0641881	0.0589796	0.480999
Tnfrsf25	chr4	ENSMUSG00000024793.14	2244.35	1943.79	0.866543	0.962753	-0.0547621	0.0591181	0.481881
Csrnp2	chr15	ENSMUSG00000044636.6	351.785	293.077	0.830713	0.970582	-0.0430778	0.0591801	0.482139
Gm28437	chr1	ENSMUSG00000101111.1	4714.56	2095.97	0.460191	0.993744	-0.00905393	0.059231	0.482305
Fbrs	chr7	ENSMUSG00000042423.9	6986.37	7841.28	1.12223	1.04527	0.0638689	0.0593446	0.482872
Clec3b	chr9	ENSMUSG00000025784.5	4421.56	3168.42	0.719196	0.984996	-0.0218103	0.0593616	0.482872
Stard13	chr5	ENSMUSG00000016128.14	292.875	227.646	0.779734	0.979782	-0.0294671	0.0594598	0.483423
Sulf1	chr1	ENSMUSG00000016918.15	1477.95	1625.52	1.09936	1.04768	0.0672035	0.0595358	0.483759
Fscn1	chr5	ENSMUSG00000029581.14	40469.8	47428.7	1.17215	1.03461	0.049086	0.0595621	0.483759
Cpa3	chr3	ENSMUSG00000001865.2	68.9873	34.9918	0.513662	0.993514	-0.00938851	0.0596421	0.484161
Myo9a	chr9	ENSMUSG00000039585.15	1056.92	955.91	0.904695	0.954572	-0.067074	0.0597112	0.484474
Dusp23	chr1	ENSMUSG00000026544.6	805.601	711.259	0.883506	0.958475	-0.061187	0.0597542	0.484575
Zfp808	chr13	ENSMUSG00000074867.4	141.043	171.194	1.21219	1.02704	0.0384892	0.0598205	0.484864
Slc9a1	chr4	ENSMUSG00000028854.9	2495.66	2714.78	1.08765	1.04736	0.0667641	0.0599416	0.485597
Apobr	chr7	ENSMUSG00000042759.12	1582.01	1432.3	0.905663	0.954974	-0.0664668	0.0600011	0.485831
Ifi213	chr1	ENSMUSG00000073491.11	30702	26114.1	0.85246	0.967738	-0.0473117	0.0600887	0.486292
Ttc36	chr9	ENSMUSG00000039438.7	149.983	250.589	1.63613	1.00982	0.0141019	0.0602313	0.486997
Ffar1	chr7	ENSMUSG00000044453.5	2827.24	2344.67	0.83137	0.972956	-0.0395542	0.0602654	0.486997
Ccbe1	chr18	ENSMUSG00000046318.16	226.257	171.183	0.754004	0.981603	-0.026789	0.0602679	0.486997
Rpgrip1l	chr8	ENSMUSG00000033282.14	224.872	263.038	1.16745	1.0355	0.0503329	0.0603945	0.487749
Cdkn2a	chr4	ENSMUSG00000044303.6	237.426	184.782	0.781111	0.979327	-0.0301375	0.0604588	0.487749
Cpeb3	chr19	ENSMUSG00000039652.16	113.866	88.0401	0.774109	0.976183	-0.0347761	0.0604815	0.487749
2210016F16Rik	chr13	ENSMUSG00000021550.6	3126.04	3405.25	1.08919	1.04704	0.0663108	0.0604841	0.487749
Gm5812	chr17	ENSMUSG00000051639.3	197.846	141.969	0.72711	0.984807	-0.0220869	0.0605167	0.487764
Hscb	chr5	ENSMUSG00000043510.12	915.334	1037.01	1.13328	1.04339	0.0612795	0.0605967	0.488125
Abca3	chr17	ENSMUSG00000024130.16	3299.99	3458.01	1.0478	1.03635	0.0515085	0.0606231	0.488125
Rnf208	chr2	ENSMUSG00000044628.5	14.3969	21.7742	1.50211	1.01161	0.0166582	0.0609888	0.490821
Atp5g1	chr11	ENSMUSG00000006057.15	3315.85	3631.7	1.09537	1.04719	0.0665261	0.0610611	0.490925
Ehbp1	chr11	ENSMUSG00000042302.14	376.72	299.608	0.795742	0.978034	-0.032044	0.0610637	0.490925
Epha4	chr1	ENSMUSG00000026235.14	174.754	125.449	0.720135	0.985256	-0.0214302	0.0611434	0.491317
Ccne1	chr7	ENSMUSG00000002068.16	356.021	416.248	1.16936	1.0342	0.0485128	0.0613163	0.491353
Lacc1	chr14	ENSMUSG00000044350.14	1264.46	1373.56	1.08655	1.0469	0.0661296	0.061341	0.491353
Nek2	chr1	ENSMUSG00000026622.15	771.27	972.803	1.26654	1.0211	0.0301182	0.0613832	0.491353
Ccl3	chr11	ENSMUSG00000000982.5	125.717	165.427	1.32573	1.01904	0.0272043	0.0614104	0.491353
Rubcn	chr16	ENSMUSG00000035629.19	4342.04	4858.03	1.11859	1.04511	0.0636608	0.0614758	0.491353
Polr2e	chr10	ENSMUSG00000004667.18	4729.32	4428.13	0.93662	0.958432	-0.0612523	0.0614811	0.491353
Pxylp1	chr9	ENSMUSG00000043587.15	702.72	597.079	0.849107	0.967541	-0.0476054	0.0615161	0.491353
Emc1	chr4	ENSMUSG00000078517.12	2940.87	2721.24	0.925704	0.956359	-0.0643756	0.0615481	0.491353
Chrnb2	chr3	ENSMUSG00000027950.7	243.918	294.851	1.20841	1.02761	0.0392985	0.0616093	0.491353
Sytl2	chr7	ENSMUSG00000030616.16	818.817	685.115	0.837502	0.971016	-0.0424331	0.0616215	0.491353
Shld3	chr13	ENSMUSG00000118537.1	206.533	149.594	0.732296	0.983494	-0.0240117	0.0616285	0.491353
Trim26	chr17	ENSMUSG00000024457.16	6004.76	5582.91	0.929519	0.957122	-0.0632251	0.0616516	0.491353
Stx4a	chr7	ENSMUSG00000030805.14	8628.52	7923.58	0.918331	0.955625	-0.0654832	0.0616627	0.491353
Trav7-1	chr14	ENSMUSG00000104620.1	21.9545	36.5457	1.66797	1.00942	0.0135277	0.0616631	0.491353
Lcn2	chr2	ENSMUSG00000026822.14	154.214	333.341	2.12419	1.00572	0.00823037	0.0616715	0.491353
Mettl17	chr14	ENSMUSG00000004561.14	2743.88	2501.71	0.911266	0.955567	-0.065571	0.0616745	0.491353
Zfyve28	chr5	ENSMUSG00000037224.15	55.5464	68.2433	1.2261	1.02564	0.0365221	0.0617008	0.491353
Lig4	chr8	ENSMUSG00000049717.9	443.676	518.025	1.16966	1.03487	0.0494547	0.0617075	0.491353
Unc13d	chr11	ENSMUSG00000057948.12	5388.57	5879.1	1.09115	1.0466	0.065712	0.0617368	0.491353
Trpm4	chr7	ENSMUSG00000038260.10	188.591	218.281	1.15799	1.03621	0.0513167	0.0617903	0.491532
Ndufa1	chrX	ENSMUSG00000016427.7	3128.77	2792.75	0.893141	0.956876	-0.0635969	0.0618412	0.49169
Rgs17	chr10	ENSMUSG00000019775.17	78.7847	54.5138	0.694691	0.987028	-0.0188375	0.0619575	0.492368
Gm6472	chrX	ENSMUSG00000095597.2	44.4357	26.3595	0.605443	0.990229	-0.0141661	0.06201	0.492539
Ephb4	chr5	ENSMUSG00000029710.15	1195.75	998.412	0.834854	0.970841	-0.0426938	0.0621168	0.492899
Eif2d	chr1	ENSMUSG00000026427.16	1836.35	2005.48	1.09239	1.04664	0.0657695	0.0621176	0.492899
Atf2	chr2	ENSMUSG00000027104.18	2327.76	2147.75	0.922604	0.955727	-0.0653293	0.0622163	0.493435
[truncated: 13,855 more rows]

## Sheet: B, Dp16^2xIFNRs v WT
Gene symbol	Chromosome	Ensembl ID	Base Mean WT	Base Mean Dp16^2xIFNRs	Fold-change	Adjusted Fold-change	Adjusted Log2 Fold-change	p-value	FDR q-value (BH)
Fam135b	chr15	ENSMUSG00000036800.8	5.5209	120.478	20.2998	19.4102	4.27874	1.65385e-31	2.62201e-27
a	chr2	ENSMUSG00000027596.10	28.6941	145.812	5.01906	4.8744	2.28522	2.06671e-27	1.63828e-23
Tmem50b	chr16	ENSMUSG00000022964.14	2304.59	3529.42	1.53234	1.52123	0.605238	6.01266e-27	3.17749e-23
Atp5o	chr16	ENSMUSG00000022956.11	4520.76	6824.18	1.50975	1.49906	0.584061	1.05351e-25	4.17559e-22
Nrip1	chr16	ENSMUSG00000048490.14	3240.98	5583.07	1.72378	1.70595	0.770574	1.31801e-24	4.17916e-21
Acpp	chr9	ENSMUSG00000032561.15	436.024	889.661	2.04397	2.01355	1.00974	1.33142e-23	3.51805e-20
Atp5j	chr16	ENSMUSG00000022890.13	3836.76	5901.92	1.53838	1.52625	0.609989	1.69746e-23	3.84451e-20
Mrpl39	chr16	ENSMUSG00000022889.7	1409.91	2235.29	1.58365	1.56999	0.650754	7.07571e-23	1.40223e-19
Son	chr16	ENSMUSG00000022961.18	24889.6	37003.7	1.48655	1.47442	0.560147	9.81507e-23	1.72898e-19
Usp16	chr16	ENSMUSG00000025616.14	2696.41	3844.3	1.426	1.4134	0.499174	3.38129e-22	5.3607e-19
Il9r	chr11	ENSMUSG00000020279.10	1275.8	2420.98	1.89959	1.88116	0.911623	5.88027e-21	8.47508e-18
Gpnmb	chr6	ENSMUSG00000029816.10	2651.91	4559.24	1.71777	1.69539	0.761618	2.39651e-19	3.16619e-16
Xlr4c	chrX	ENSMUSG00000031362.17	231.387	505.205	2.17265	2.12202	1.08544	1.04348e-18	1.27257e-15
Psmg1	chr16	ENSMUSG00000022913.16	803.621	1367.21	1.69772	1.67335	0.742743	1.37702e-18	1.55938e-15
Rwdd2b	chr16	ENSMUSG00000041079.12	532.667	838.017	1.57353	1.55468	0.636619	3.80031e-18	4.01667e-15
Vps26c	chr16	ENSMUSG00000022898.13	2615.11	3672.77	1.40466	1.39156	0.476706	9.11209e-18	9.02894e-15
Gabpa	chr16	ENSMUSG00000008976.16	3312.29	4846.01	1.46266	1.44882	0.534882	1.15511e-17	1.03304e-14
Scaf4	chr16	ENSMUSG00000022983.16	5155.39	7213.11	1.39918	1.38395	0.468788	1.17288e-17	1.03304e-14
Urb1	chr16	ENSMUSG00000039929.14	2101.76	3213.21	1.52878	1.51134	0.595827	1.75599e-17	1.46524e-14
Lyz1	chr10	ENSMUSG00000069515.6	5469.98	12426.8	2.26959	2.21655	1.14832	6.08958e-17	4.82721e-14
Gart	chr16	ENSMUSG00000022962.15	4792.5	7648.56	1.59808	1.57478	0.655146	4.68105e-16	3.53397e-13
Morc3	chr16	ENSMUSG00000039456.10	4390.26	6003.47	1.36763	1.36106	0.444736	6.82581e-16	4.91893e-13
Wrb	chr16	ENSMUSG00000023147.17	506.103	793.759	1.56939	1.54658	0.629081	1.2839e-15	8.84995e-13
D16Ertd472e	chr16	ENSMUSG00000022864.14	2287.88	3501.42	1.52799	1.50606	0.590782	1.65306e-15	1.09198e-12
Itgae	chr11	ENSMUSG00000005947.11	2868.09	5051.11	1.76299	1.73051	0.791197	2.82742e-15	1.79304e-12
Pcsk1	chr13	ENSMUSG00000021587.5	47.3673	171.632	3.62566	3.49024	1.80333	3.0446e-15	1.8565e-12
Cryzl1	chr16	ENSMUSG00000058240.14	963.332	1438.49	1.49185	1.47197	0.557751	4.99796e-15	2.93473e-12
Sod1	chr16	ENSMUSG00000022982.10	12386.4	17796.1	1.43705	1.42315	0.509085	7.4292e-15	4.20652e-12
Dyrk1a	chr16	ENSMUSG00000022897.15	6274.29	8679.52	1.38282	1.36765	0.451698	1.32671e-14	7.25296e-12
Ddc	chr11	ENSMUSG00000020182.16	104.697	245.888	2.32648	2.26254	1.17794	2.2235e-14	1.17504e-11
Ltn1	chr16	ENSMUSG00000052299.9	3498.73	5176.76	1.47984	1.45835	0.544337	2.72903e-14	1.39568e-11
Igkv4-72	chr6	ENSMUSG00000076545.2	963.339	2314.69	2.41498	2.34362	1.22874	5.3861e-14	2.66847e-11
Xlr4a	chrX	ENSMUSG00000079845.8	484.76	787.798	1.62448	1.59622	0.674659	5.91713e-14	2.84273e-11
Xlr4e-ps	chrX	ENSMUSG00000081357.1	31.2215	111.456	3.53219	3.37334	1.75418	6.67465e-14	3.11235e-11
Tubb3	chr8	ENSMUSG00000062380.4	114.993	252.808	2.20361	2.13769	1.09605	1.03441e-12	4.68557e-10
B3galt5	chr16	ENSMUSG00000074892.9	56.8967	162.129	2.80317	2.68096	1.42275	1.20284e-12	5.29717e-10
Cct8	chr16	ENSMUSG00000025613.13	11723.5	17753.9	1.51595	1.48935	0.574682	2.64889e-12	1.13502e-09
Scn4a	chr11	ENSMUSG00000001027.7	903.465	507.062	0.560209	0.574635	-0.799282	1.01555e-11	4.23699e-09
Gad1	chr2	ENSMUSG00000070880.10	93.5668	29.2929	0.310525	0.327398	-1.61088	1.32297e-11	5.37803e-09
Dop1b	chr16	ENSMUSG00000022946.10	2661.79	3638.3	1.36773	1.34268	0.425118	1.38329e-10	5.48266e-08
Ttc3	chr16	ENSMUSG00000040785.19	4739.43	6814.29	1.43885	1.40915	0.494821	2.43997e-10	9.43496e-08
Cdh1	chr8	ENSMUSG00000000303.12	167.553	362.894	2.15831	2.07244	1.05133	3.13066e-10	1.18175e-07
Tiam1	chr16	ENSMUSG00000002489.16	1787.41	2711.23	1.5174	1.49473	0.579882	3.99617e-10	1.47338e-07
Usp25	chr16	ENSMUSG00000022867.11	6977.02	9563.68	1.36927	1.34272	0.425155	8.399e-10	3.02631e-07
Hmgn1	chr16	ENSMUSG00000040681.16	9038.32	13182.5	1.46177	1.4382	0.524262	1.09142e-09	3.84518e-07
Cfap298	chr16	ENSMUSG00000022972.10	609.219	933.226	1.53115	1.49254	0.577768	1.25809e-09	4.33604e-07
Mis18a	chr16	ENSMUSG00000022978.11	1053.86	1570.26	1.48989	1.45524	0.541255	1.45033e-09	4.89225e-07
Bcl2l15	chr3	ENSMUSG00000044165.12	37.6227	95.3077	2.53884	2.40428	1.2656	2.5079e-09	8.28339e-07
Adam19	chr11	ENSMUSG00000011256.16	6881.42	9608.6	1.39418	1.36195	0.445672	2.73283e-09	8.84211e-07
Paxbp1	chr16	ENSMUSG00000022974.12	3162.48	4466.62	1.41153	1.38224	0.467009	2.8069e-09	8.9001e-07
Apol9a	chr15	ENSMUSG00000057346.12	107.59	232.306	2.14583	2.04747	1.03384	3.45145e-09	1.07293e-06
Smim11	chr16	ENSMUSG00000051989.11	868.988	1274.29	1.46481	1.43092	0.516945	4.62736e-09	1.41081e-06
Chrna9	chr5	ENSMUSG00000029205.12	10.4968	58.4272	5.5101	4.94182	2.30504	4.87041e-09	1.4569e-06
Chaf1b	chr16	ENSMUSG00000022945.12	744.5	1278.45	1.72045	1.66543	0.735892	5.32308e-09	1.56282e-06
Hlcs	chr16	ENSMUSG00000040820.16	1694.65	2455.5	1.45114	1.41823	0.504091	5.43227e-09	1.56588e-06
Myo1f	chr17	ENSMUSG00000024300.17	4713.62	6051.95	1.28428	1.26459	0.338666	7.17651e-09	2.03172e-06
Samsn1	chr16	ENSMUSG00000022876.18	4936.13	7180.96	1.45439	1.42072	0.506617	7.37494e-09	2.05127e-06
Bach1	chr16	ENSMUSG00000025612.5	2390.36	3312.64	1.38533	1.35628	0.439655	7.85201e-09	2.14631e-06
Tnn	chr1	ENSMUSG00000026725.17	114.4	274.341	2.40694	2.2728	1.18447	1.70767e-08	4.58871e-06
4921525O09Rik	chr13	ENSMUSG00000113211.1	42.6304	99.5912	2.31135	2.18219	1.12578	2.33337e-08	6.16554e-06
Cbr1	chr16	ENSMUSG00000051483.9	1666.08	2112.7	1.2661	1.24565	0.316903	2.4122e-08	6.26934e-06
Foxp3	chrX	ENSMUSG00000039521.13	1764.37	2353.94	1.33469	1.30834	0.387735	2.56825e-08	6.56727e-06
Synj1	chr16	ENSMUSG00000022973.18	2740.65	4201.94	1.53432	1.47872	0.564351	3.01108e-08	7.5774e-06
Ripk4	chr16	ENSMUSG00000005251.15	54.2804	151.609	2.76247	2.57808	1.3663	4.19339e-08	1.03066e-05
Donson	chr16	ENSMUSG00000022960.13	1734.67	2348.25	1.35472	1.32673	0.407875	4.22563e-08	1.03066e-05
Zbtb21	chr16	ENSMUSG00000046962.16	1183.43	1512.46	1.27997	1.25751	0.330566	5.17547e-08	1.24321e-05
Gm2a	chr11	ENSMUSG00000000594.7	20020.5	23174.7	1.15755	1.147	0.197869	6.75307e-08	1.59796e-05
Ctla4	chr1	ENSMUSG00000026011.13	1078.22	1441.42	1.33875	1.30991	0.389472	8.18814e-08	1.90904e-05
Ms4a7	chr19	ENSMUSG00000024672.11	976.942	1373.34	1.40527	1.37195	0.456231	8.49578e-08	1.95206e-05
Cilp	chr9	ENSMUSG00000042254.14	2002.71	3016.72	1.50302	1.45818	0.544166	8.80163e-08	1.99344e-05
Smim3	chr18	ENSMUSG00000038059.7	352.502	479.819	1.36291	1.33303	0.414712	9.90025e-08	2.21068e-05
Wfdc17	chr11	ENSMUSG00000069792.5	704.495	1060.76	1.50596	1.46061	0.546574	1.05209e-07	2.31664e-05
Crisp3	chr17	ENSMUSG00000025433.7	241.482	111.632	0.466125	0.494998	-1.01451	1.51354e-07	3.28708e-05
Grb7	chr11	ENSMUSG00000019312.10	133.117	245.323	1.83245	1.7453	0.803474	1.679e-07	3.59715e-05
C1ql2	chr1	ENSMUSG00000036907.9	272.216	114.827	0.428267	0.455862	-1.13333	1.75202e-07	3.70354e-05
N6amt1	chr16	ENSMUSG00000044442.11	647.814	1015.97	1.56704	1.5111	0.595601	2.32655e-07	4.85331e-05
Pigp	chr16	ENSMUSG00000022940.17	718.081	1040.24	1.44723	1.4062	0.491802	2.74013e-07	5.64182e-05
Gpr83	chr9	ENSMUSG00000031932.14	414.123	630.196	1.5203	1.46556	0.551453	3.3525e-07	6.81418e-05
Cdh13	chr8	ENSMUSG00000031841.19	413.332	232.376	0.557202	0.585759	-0.771621	3.43868e-07	6.8146e-05
Psg22	chr7	ENSMUSG00000044903.15	444.412	126.311	0.281873	0.312721	-1.67705	3.41937e-07	6.8146e-05
C2cd2	chr16	ENSMUSG00000045975.8	1510.75	2146.98	1.42077	1.38044	0.465132	3.93446e-07	7.70085e-05
Glycam1	chr15	ENSMUSG00000022491.5	26100.3	15584	0.600068	0.626999	-0.673465	4.7676e-07	9.21775e-05
Igkv4-86	chr6	ENSMUSG00000076536.3	1274.81	614.595	0.484329	0.517524	-0.950302	5.11542e-07	9.77108e-05
Hspa13	chr16	ENSMUSG00000032932.15	1613.4	2402.88	1.48627	1.43896	0.525022	5.70904e-07	0.000107751
Fam71b	chr11	ENSMUSG00000020401.6	142.001	245.674	1.71642	1.63413	0.708523	7.0543e-07	0.000131575
Ccr2	chr9	ENSMUSG00000049103.14	1323.3	1726.05	1.30522	1.27498	0.350479	7.57664e-07	0.000139675
Brwd1	chr16	ENSMUSG00000022914.17	5552.59	7595.07	1.36753	1.32713	0.408314	9.42201e-07	0.000171697
Dqx1	chr6	ENSMUSG00000009145.6	261.795	493.832	1.88233	1.78085	0.832567	1.05261e-06	0.000189637
Kif5c	chr2	ENSMUSG00000026764.15	164.795	284.365	1.72233	1.64145	0.714975	1.08561e-06	0.000193384
Cbr3	chr16	ENSMUSG00000022947.8	224.355	364.66	1.62522	1.55608	0.637918	1.14483e-06	0.000201669
Adgra1	chr7	ENSMUSG00000025475.17	66.8985	206.746	3.03485	2.69467	1.43011	1.39804e-06	0.00024166
Itm2a	chrX	ENSMUSG00000031239.5	1020.99	660.607	0.644886	0.671799	-0.573899	1.40234e-06	0.00024166
Lag3	chr6	ENSMUSG00000030124.2	2254.53	2836.55	1.25845	1.23286	0.302009	1.80465e-06	0.000307644
Esm1	chr13	ENSMUSG00000042379.8	160.219	85.9013	0.537915	0.571495	-0.807187	1.8746e-06	0.000316169
Mfsd13a	chr19	ENSMUSG00000025227.14	237.644	343.971	1.44189	1.39073	0.475839	1.90493e-06	0.000317903
Rcan1	chr16	ENSMUSG00000022951.16	1050.92	1644.04	1.57008	1.50506	0.589825	2.01702e-06	0.000326304
Ppfia4	chr1	ENSMUSG00000026458.13	1037.59	1331.21	1.28299	1.25162	0.323799	2.01101e-06	0.000326304
2410018L13Rik	chr12	ENSMUSG00000073164.11	17.4442	46.4782	2.70193	2.46373	1.30084	2.00833e-06	0.000326304
Ly6g5b	chr17	ENSMUSG00000043807.6	49.8328	108.239	2.14155	1.97882	0.984642	2.36949e-06	0.000379453
Rnf17	chr14	ENSMUSG00000000365.9	35.1378	92.7016	2.65694	2.42249	1.27649	2.52322e-06	0.000400031
Ccr1	chr9	ENSMUSG00000025804.5	295.209	466.901	1.57804	1.50429	0.589078	2.84708e-06	0.000446908
Cox6a2	chr7	ENSMUSG00000030785.8	65.5359	156.62	2.38992	2.19429	1.13375	3.25767e-06	0.000506344
Btg3	chr16	ENSMUSG00000022863.15	429.756	606.213	1.40938	1.36095	0.44461	3.87527e-06	0.000596491
Gm15931	chr7	ENSMUSG00000081723.1	145.159	255.283	1.75633	1.65524	0.727041	3.97636e-06	0.000606165
Shroom3	chr5	ENSMUSG00000029381.16	510.143	281.534	0.552216	0.58709	-0.768345	4.03889e-06	0.000609834
B130034C11Rik	chr16	ENSMUSG00000093606.1	41.1014	87.4038	2.09731	1.93095	0.949313	4.13834e-06	0.000618955
Klra2	chr6	ENSMUSG00000030187.15	227.512	370.1	1.63207	1.55267	0.634749	4.5873e-06	0.000679691
Cdh3	chr8	ENSMUSG00000061048.8	87.3173	37.1519	0.427093	0.467901	-1.09573	4.77946e-06	0.000701607
Cacna1e	chr1	ENSMUSG00000004110.17	1090.96	1813.13	1.65674	1.56767	0.648621	5.4563e-06	0.000793617
Syt15	chr14	ENSMUSG00000041479.14	356.877	214.997	0.609615	0.642406	-0.638442	5.8556e-06	0.000843952
Gcm2	chr13	ENSMUSG00000021362.7	10.605	38.4004	3.59869	3.15253	1.65651	6.23967e-06	0.000891205
Slc18a1	chr8	ENSMUSG00000036330.12	164.876	345.832	2.10725	1.93755	0.954234	6.45647e-06	0.000913937
Ehd3	chr17	ENSMUSG00000024065.8	5020.25	5802.64	1.1557	1.13948	0.188377	6.81487e-06	0.000956133
Cpxm1	chr2	ENSMUSG00000027408.7	6280.6	10629.6	1.68443	1.58967	0.668723	7.59498e-06	0.00105623
Xlr4b	chrX	ENSMUSG00000067768.12	461.079	627.005	1.36202	1.3186	0.399008	8.06761e-06	0.00111221
Gm46339	chr12	ENSMUSG00000113959.1	12.5944	40.7918	3.37644	2.93757	1.55462	8.28688e-06	0.00113259
App	chr16	ENSMUSG00000022892.11	21262.6	30525.1	1.43643	1.41091	0.496625	8.41489e-06	0.00114025
Cd4	chr6	ENSMUSG00000023274.14	14139	17403.4	1.22968	1.20166	0.265031	8.51966e-06	0.00114467
Vit	chr17	ENSMUSG00000024076.10	196.479	94.762	0.478259	0.520304	-0.942573	9.26146e-06	0.00121913
Tmem47	chrX	ENSMUSG00000025666.16	265.314	157.037	0.591682	0.627684	-0.671889	9.27526e-06	0.00121913
Fam43a	chr16	ENSMUSG00000046546.3	5236.61	4084.4	0.780111	0.801977	-0.318368	9.3046e-06	0.00121913
Ripply3	chr16	ENSMUSG00000022941.8	282.824	435.304	1.53546	1.45901	0.544988	9.73967e-06	0.00126568
Itih4	chr14	ENSMUSG00000021922.17	304.426	176.243	0.578924	0.617627	-0.695191	1.03701e-05	0.00133665
Klk1b27	chr7	ENSMUSG00000063177.6	29.7711	67.3194	2.29017	2.08576	1.06058	1.11244e-05	0.00142231
Ttll7	chr3	ENSMUSG00000036745.15	175.649	110.835	0.630612	0.665398	-0.58771	1.30569e-05	0.00165604
Prkce	chr17	ENSMUSG00000045038.14	1884.72	1538.89	0.816355	0.835318	-0.259602	1.35871e-05	0.0017096
I830077J02Rik	chr3	ENSMUSG00000074342.3	729.518	976.018	1.33806	1.29438	0.37226	1.40927e-05	0.00175926
Igkv5-37	chr6	ENSMUSG00000076571.2	9.62761	57.1534	5.86316	4.42446	2.1455	1.52898e-05	0.00189379
Cd34	chr1	ENSMUSG00000016494.9	2381.5	1805.1	0.756936	0.780368	-0.357773	1.54318e-05	0.00189656
Ank3	chr10	ENSMUSG00000069601.14	100.902	23.1296	0.230582	0.282615	-1.82309	1.60163e-05	0.00195326
Itgb8	chr12	ENSMUSG00000025321.14	486.411	723.525	1.49141	1.42337	0.509306	1.61431e-05	0.00195368
Ighv14-3	chr12	ENSMUSG00000095642.3	551.459	1445.26	2.57896	2.27092	1.18328	1.63069e-05	0.00195855
Bace2	chr16	ENSMUSG00000040605.7	1214.07	1619.61	1.33761	1.29188	0.369469	1.68782e-05	0.00201194
Kcnj15	chr16	ENSMUSG00000062609.14	306.165	508.835	1.66284	1.5668	0.647821	1.70202e-05	0.00201371
Smim5	chr11	ENSMUSG00000048442.15	54.7764	132.253	2.44807	2.20078	1.13801	1.85748e-05	0.00218137
Rec8	chr14	ENSMUSG00000002324.8	125.791	72.5606	0.586588	0.626233	-0.675228	2.01147e-05	0.00232776
Tm4sf20	chr1	ENSMUSG00000026149.2	16.6098	46.8167	2.78264	2.43917	1.28639	2.0115e-05	0.00232776
Def8	chr8	ENSMUSG00000001482.15	1075.82	1341.35	1.24706	1.21439	0.280234	2.03142e-05	0.00233378
Runx1	chr16	ENSMUSG00000022952.17	3162.25	4133.23	1.30525	1.26124	0.33484	2.07268e-05	0.00236318
Hcrtr2	chr9	ENSMUSG00000032360.16	62.579	24.6217	0.392456	0.43895	-1.18787	2.08683e-05	0.00236318
Dyrk1b	chr7	ENSMUSG00000002409.18	911.194	721.883	0.791817	0.814701	-0.295657	2.33783e-05	0.00262865
Scn2b	chr9	ENSMUSG00000070304.12	514.938	778.336	1.50534	1.43088	0.516906	2.51079e-05	0.00280324
Setd4	chr16	ENSMUSG00000022948.16	368.983	537.692	1.45996	1.39546	0.480745	2.64065e-05	0.00290728
Tm4sf1	chr3	ENSMUSG00000027800.14	1149.67	820.351	0.711552	0.742955	-0.428654	2.62621e-05	0.00290728
Plac8	chr5	ENSMUSG00000029322.12	5333.56	6890.13	1.2935	1.25176	0.323957	2.84736e-05	0.00311324
Sez6l2	chr7	ENSMUSG00000030683.11	191.209	285.807	1.50193	1.42553	0.5115	2.94897e-05	0.00320226
Pcdh17	chr14	ENSMUSG00000035566.7	882.06	583.816	0.65977	0.696115	-0.522603	2.98816e-05	0.00322274
Tob1	chr11	ENSMUSG00000037573.5	1452.42	1018.49	0.701826	0.731666	-0.450743	3.02868e-05	0.00324437
Cd7	chr11	ENSMUSG00000025163.6	1779.79	2214.69	1.24514	1.21154	0.276839	3.20712e-05	0.00341246
Ms4a4a	chr19	ENSMUSG00000101389.1	240.956	405.545	1.66967	1.55744	0.639174	3.29591e-05	0.00348355
Ptn	chr6	ENSMUSG00000029838.11	190.264	73.1741	0.374414	0.428724	-1.22188	3.35828e-05	0.00352598
Scimp	chr11	ENSMUSG00000057135.12	709.019	989.31	1.3977	1.33102	0.412534	3.75217e-05	0.00391362
Myct1	chr10	ENSMUSG00000046916.9	406.074	256.378	0.631957	0.673306	-0.570666	4.26453e-05	0.00441894
Mrps6	chr16	ENSMUSG00000039680.10	808.841	1218.03	1.51247	1.42858	0.514581	4.37429e-05	0.00450325
Gm11454	chr2	ENSMUSG00000086152.1	60.1649	117.261	1.95804	1.78892	0.839089	4.49882e-05	0.00460157
Tm7sf2	chr19	ENSMUSG00000024799.16	311.072	426.536	1.37324	1.31565	0.395774	4.58266e-05	0.00465727
Ighe	chr12	ENSMUSG00000087642.3	1740.41	261.921	0.149861	0.196946	-2.34413	4.81037e-05	0.00485756
Gm48236	chr12	ENSMUSG00000113741.1	24.6455	58.3523	2.357	2.06129	1.04355	4.93291e-05	0.00494977
Fam3b	chr16	ENSMUSG00000022938.8	21.3666	49.1958	2.28461	2.03404	1.02435	5.11821e-05	0.0051034
Tcerg1l	chr7	ENSMUSG00000091002.2	189.396	123.77	0.654007	0.694247	-0.526478	5.24872e-05	0.00520082
Tmem45b	chr9	ENSMUSG00000041737.8	123.115	38.9649	0.314316	0.37142	-1.42888	5.37871e-05	0.00529653
Upb1	chr10	ENSMUSG00000033427.14	79.7392	138.27	1.72879	1.60437	0.682005	5.49857e-05	0.00538113
Olfml2a	chr2	ENSMUSG00000046618.7	325.985	182.802	0.566958	0.613743	-0.704292	5.78601e-05	0.0056277
Il12rb2	chr6	ENSMUSG00000018341.12	287.502	412.986	1.43367	1.35944	0.443017	6.02098e-05	0.00582053
Gm39323	chr9	ENSMUSG00000111229.1	166.097	269.295	1.62102	1.5125	0.59694	6.10366e-05	0.00586469
Trdc	chr14	ENSMUSG00000104876.1	805.244	534.773	0.659147	0.704081	-0.506187	6.31573e-05	0.00603191
Lurap1	chr4	ENSMUSG00000028701.4	140.1	64.4886	0.463978	0.523925	-0.932569	6.37118e-05	0.00604842
Pnrc2	chr4	ENSMUSG00000028675.12	7230.69	6305.71	0.87167	0.885141	-0.176021	6.62238e-05	0.00624948
Ighv2-9-1	chr12	ENSMUSG00000095565.2	245.59	689.309	2.83288	2.44455	1.28957	7.90639e-05	0.00741703
Sox4	chr13	ENSMUSG00000076431.4	1577.45	1178.49	0.747862	0.779629	-0.35914	8.04768e-05	0.00750517
AI427809	chr4	ENSMUSG00000086712.2	130.374	221.919	1.69952	1.56884	0.649699	8.1004e-05	0.00751016
Ctsc	chr7	ENSMUSG00000030560.17	13351.6	15327.7	1.14783	1.12739	0.172987	8.22543e-05	0.00753792
Ncam1	chr9	ENSMUSG00000039542.16	129.274	61.7269	0.479813	0.541316	-0.885456	8.20721e-05	0.00753792
Gm50386	chr18	ENSMUSG00000117736.1	25.8453	55.8301	2.10462	1.86945	0.902611	8.30942e-05	0.00757112
Lxn	chr3	ENSMUSG00000047557.2	857.407	1048.28	1.22208	1.18827	0.248865	8.91601e-05	0.0080774
Gm20939	chr17	ENSMUSG00000095193.2	137.184	197.069	1.43288	1.35497	0.438261	9.22742e-05	0.00831202
Mir155hg	chr16	ENSMUSG00000097418.7	206.898	339.617	1.62802	1.51036	0.594892	9.38026e-05	0.00840196
Podnl1	chr8	ENSMUSG00000012889.8	690.728	958.561	1.38203	1.31497	0.395034	9.47607e-05	0.00844009
Nos1	chr5	ENSMUSG00000029361.18	51.3303	18.9384	0.360768	0.417603	-1.2598	0.00010262	0.00908904
Foxc2	chr8	ENSMUSG00000046714.7	181.961	100.51	0.557212	0.608906	-0.715708	0.000105499	0.00929209
Apol9b	chr15	ENSMUSG00000068246.6	257.642	396.798	1.54375	1.44261	0.528685	0.000106843	0.00935848
Rgs13	chr1	ENSMUSG00000051079.8	484.762	846.985	1.74305	1.58816	0.667353	0.000108501	0.00945154
Gabra3	chrX	ENSMUSG00000031343.13	334.411	174.343	0.515713	0.571848	-0.806296	0.00010978	0.00951068
Penk	chr4	ENSMUSG00000045573.9	459.238	305.078	0.659356	0.705028	-0.504247	0.000112863	0.00972459
Nmnat2	chr1	ENSMUSG00000042751.14	108.508	62.4702	0.576372	0.631369	-0.663444	0.000129851	0.0111279
St3gal6	chr16	ENSMUSG00000022747.17	2245.74	1711.49	0.761218	0.79417	-0.332481	0.000131688	0.0111646
Efna1	chr3	ENSMUSG00000027954.9	566.277	359.862	0.636572	0.685444	-0.54489	0.000131362	0.0111646
Dscam	chr16	ENSMUSG00000050272.10	285.405	404.528	1.41858	1.34298	0.425436	0.000133681	0.0112733
B430306N03Rik	chr17	ENSMUSG00000043740.15	731.193	893.031	1.22161	1.18616	0.246294	0.000135183	0.0113397
Gpr55	chr1	ENSMUSG00000049608.8	861.544	1125.2	1.30547	1.25146	0.32361	0.000139107	0.0116074
Gm28942	chr1	ENSMUSG00000100170.1	24.7472	52.6745	2.1263	1.86414	0.898513	0.000144399	0.0119858
Sdcbp2	chr2	ENSMUSG00000027456.8	177.441	262.708	1.47534	1.38399	0.468837	0.000151034	0.0124713
Carmil1	chr13	ENSMUSG00000021338.17	1106.42	1317.36	1.19232	1.16133	0.215781	0.000156792	0.0128797
Dtx4	chr19	ENSMUSG00000039982.8	2133.17	2765.13	1.29693	1.24035	0.310744	0.00016654	0.0135401
Atp1a3	chr7	ENSMUSG00000040907.15	2092.05	2825.6	1.35152	1.28591	0.362787	0.000166329	0.0135401
Itsn1	chr16	ENSMUSG00000022957.20	2353.81	3371.37	1.43544	1.35754	0.440993	0.000170123	0.0137609
Col11a2	chr17	ENSMUSG00000024330.17	482.256	749.409	1.54536	1.44257	0.528644	0.000177722	0.0143025
Slc41a2	chr10	ENSMUSG00000034591.5	848.535	1151.47	1.35463	1.28667	0.363645	0.000178876	0.0143227
Nfasc	chr1	ENSMUSG00000026442.14	786.961	1139	1.4436	1.35708	0.440507	0.000181674	0.0144737
Tlr9	chr9	ENSMUSG00000045322.10	3414.59	4175.97	1.22366	1.1884	0.249021	0.000186415	0.0147771
Plscr1	chr9	ENSMUSG00000032369.13	987.316	1196.99	1.21416	1.1756	0.233396	0.000188652	0.01488
Atp6v0d2	chr4	ENSMUSG00000028238.6	533.771	850.817	1.58715	1.46995	0.55577	0.000192992	0.015147
Tns4	chr11	ENSMUSG00000017607.9	122.424	190.764	1.55118	1.43278	0.51882	0.000198484	0.0155013
Fut7	chr2	ENSMUSG00000036587.13	419.753	290.922	0.692163	0.735984	-0.442254	0.000202709	0.0157537
Lmod1	chr1	ENSMUSG00000048096.7	241.907	107.226	0.442402	0.52451	-0.930957	0.000205442	0.0158882
Ptger2	chr14	ENSMUSG00000037759.6	255.163	333.716	1.31073	1.25189	0.324103	0.00020838	0.0160371
Kctd15	chr7	ENSMUSG00000030499.9	107.943	60.6826	0.561347	0.623847	-0.680736	0.000216897	0.016612
Fam13c	chr10	ENSMUSG00000043259.15	215.517	134.884	0.625727	0.679423	-0.557617	0.000218294	0.0166386
Ryr3	chr2	ENSMUSG00000057378.15	322.491	214.644	0.669192	0.715782	-0.482408	0.000226226	0.0171607
Cfi	chr3	ENSMUSG00000058952.12	161.753	263.856	1.62708	1.49682	0.581902	0.000228184	0.0172268
Gm30948	chr12	ENSMUSG00000103168.1	366.446	673.548	1.82075	1.63448	0.708829	0.000229388	0.0172356
Gm3604	chr13	ENSMUSG00000094942.7	151.819	211.869	1.3967	1.31784	0.398179	0.000231581	0.0173183
Sytl1	chr4	ENSMUSG00000028860.13	348.743	502.709	1.43626	1.34206	0.424451	0.000234038	0.0174199
Bmf	chr2	ENSMUSG00000040093.16	1692.95	1320.14	0.780334	0.813474	-0.297832	0.000237062	0.0175626
Serpinc1	chr1	ENSMUSG00000026715.12	120.703	201.335	1.65247	1.50393	0.588733	0.000241822	0.0178318
Mx1	chr16	ENSMUSG00000000386.16	1686.08	2537.74	1.49944	1.39609	0.481395	0.000244448	0.017942
Gm49602	chr12	ENSMUSG00000113831.1	506.65	397.533	0.786903	0.820484	-0.285453	0.000263054	0.0192187
Abcg2	chr6	ENSMUSG00000029802.13	1118.27	892.09	0.798414	0.8302	-0.268469	0.000266093	0.0193515
Gm49227	chr16	ENSMUSG00000115469.1	15.6389	40.1824	2.56927	2.14038	1.09786	0.000268748	0.0194554
Tpcn2	chr7	ENSMUSG00000048677.9	694.294	859.656	1.236	1.19196	0.253339	0.000270649	0.0195039
Tfdp2	chr9	ENSMUSG00000032411.15	1111.4	879.086	0.789481	0.820202	-0.285949	0.000281244	0.0201758
Ctla2a	chr13	ENSMUSG00000044258.10	826.426	598.252	0.723008	0.766171	-0.384261	0.000301988	0.0214812
Nuggc	chr14	ENSMUSG00000061356.13	830.523	1417.01	1.69668	1.5302	0.613718	0.000302151	0.0214812
Ighv1-52	chr12	ENSMUSG00000095204.6	964.305	269.014	0.281599	0.350493	-1.51254	0.000313065	0.0221577
Map3k5	chr10	ENSMUSG00000071369.11	3147.9	3585.06	1.1388	1.11683	0.159413	0.000320947	0.0226146
Btbd2	chr10	ENSMUSG00000003344.14	2033.37	2353.95	1.1575	1.13033	0.176738	0.000327611	0.0229821
Zfp992	chr4	ENSMUSG00000070605.4	341.868	471.059	1.38005	1.30336	0.382232	0.000332179	0.0231999
Smpd3	chr8	ENSMUSG00000031906.9	202.212	118.891	0.585037	0.65261	-0.615706	0.000340294	0.0236624
Sparcl1	chr5	ENSMUSG00000029309.7	3150.98	2001.93	0.635086	0.69507	-0.524769	0.000348458	0.0241243
Plekhh3	chr11	ENSMUSG00000035172.15	473.525	310.282	0.656303	0.711344	-0.49138	0.000363807	0.0250773
Actg2	chr6	ENSMUSG00000059430.14	144.233	45.9675	0.328001	0.436369	-1.19638	0.000367353	0.0252122
Smpdl3b	chr4	ENSMUSG00000028885.8	137.742	198.753	1.44224	1.34545	0.428092	0.000379897	0.0259607
Myrip	chr9	ENSMUSG00000041794.13	120.041	71.5544	0.596349	0.65909	-0.601454	0.000386037	0.0262671
Gm20008	chr17	ENSMUSG00000117183.1	355.788	470.343	1.32056	1.25364	0.326128	0.000388137	0.0262971
Nlrx1	chr9	ENSMUSG00000032109.15	632.872	797.342	1.25811	1.20494	0.268956	0.000397743	0.0268333
Amz1	chr5	ENSMUSG00000050022.16	598.679	748.625	1.24956	1.19813	0.260782	0.000433402	0.029115
Adgrg2	chrX	ENSMUSG00000031298.15	153.108	87.523	0.567456	0.63583	-0.653286	0.000455696	0.0304836
Ccl19	chr4	ENSMUSG00000071005.7	697.234	2104.46	3.28866	2.07251	1.05138	0.000459682	0.030621
Pcp4	chr16	ENSMUSG00000090223.2	62.9612	129.651	2.0499	1.76122	0.816575	0.000475885	0.0315677
Clec7a	chr6	ENSMUSG00000079293.11	2316.59	2842.84	1.22553	1.17844	0.236881	0.000478371	0.0316004
Zfp934	chr13	ENSMUSG00000074865.11	146.747	200.472	1.36954	1.28754	0.364615	0.000487662	0.0320805
Gabpb1	chr2	ENSMUSG00000027361.15	2353.19	2037.79	0.866328	0.888303	-0.170876	0.000499134	0.0324314
Csmd2	chr4	ENSMUSG00000028804.20	29.6833	67.4254	2.24339	1.89379	0.921276	0.00049808	0.0324314
Sh2d1b1	chr1	ENSMUSG00000102418.1	177.471	286.548	1.61457	1.45664	0.542641	0.000498912	0.0324314
Fuca2	chr10	ENSMUSG00000019810.15	1908.23	2260.07	1.18327	1.14581	0.196362	0.000502959	0.0324929
Cx3cr1	chr9	ENSMUSG00000052336.7	2503.48	3421.55	1.36826	1.29194	0.369537	0.000504179	0.0324929
Gng3	chr19	ENSMUSG00000071658.5	40.9707	88.582	2.16325	1.8456	0.884091	0.000506459	0.0325077
Ret	chr6	ENSMUSG00000030110.13	253.224	358.553	1.42116	1.31875	0.399171	0.00052278	0.03342
Ms4a6d	chr19	ENSMUSG00000024679.10	502.513	648.027	1.28584	1.22082	0.287856	0.00053433	0.0340211
Tmem121	chr12	ENSMUSG00000049036.7	46.4509	89.4991	1.89689	1.65007	0.722528	0.000541241	0.0343234
Mybpc1	chr10	ENSMUSG00000020061.18	105.956	37.0652	0.34575	0.42971	-1.21857	0.000545135	0.034361
Zscan22	chr7	ENSMUSG00000054715.11	751.44	898.332	1.19695	1.15789	0.211495	0.000546169	0.034361
Cdh17	chr4	ENSMUSG00000028217.11	294.045	417.431	1.41798	1.31864	0.399047	0.000552268	0.0346074
Eri2	chr7	ENSMUSG00000030929.17	475.251	582.133	1.22056	1.17383	0.231226	0.000558128	0.0347352
Acacb	chr5	ENSMUSG00000042010.16	1298.75	868.926	0.67027	0.722195	-0.469539	0.000558691	0.0347352
Jph2	chr2	ENSMUSG00000017817.11	141.932	57.5346	0.40223	0.4907	-1.02709	0.000560926	0.034738
Tnnt3	chr7	ENSMUSG00000061723.18	241.65	48.4934	0.210158	0.992513	-0.0108423	0.000565342	0.0348753
Samd3	chr10	ENSMUSG00000051354.14	329.108	217.672	0.657867	0.718349	-0.477243	0.000569379	0.0349881
Pdgfb	chr15	ENSMUSG00000000489.7	1092	873.613	0.79987	0.836	-0.258426	0.000587276	0.0359485
Dmwd	chr7	ENSMUSG00000030410.16	1214.72	992.121	0.817306	0.850376	-0.233827	0.000598377	0.0363474
Clec14a	chr12	ENSMUSG00000045930.3	1698.48	1293.28	0.762107	0.806552	-0.310161	0.000596762	0.0363474
Ikzf4	chr10	ENSMUSG00000002578.18	699.347	850.675	1.21775	1.16965	0.226079	0.000602411	0.0364528
Maco1	chr4	ENSMUSG00000028826.14	2552.18	2261.55	0.886716	0.90629	-0.141956	0.000628921	0.0377686
Ccdc162	chr10	ENSMUSG00000075225.14	31.8724	59.5452	1.90265	1.6658	0.736213	0.000628321	0.0377686
Gm7967	chr1	ENSMUSG00000100009.6	37.8183	76.5875	1.97808	1.70068	0.76611	0.000634743	0.0379744
Nek6	chr2	ENSMUSG00000026749.11	1841.56	2218.49	1.20568	1.1587	0.212506	0.000657956	0.0392152
Igkv9-123	chr6	ENSMUSG00000076512.2	152.019	68.7953	0.440936	0.531203	-0.912666	0.000664343	0.0394475
Galnt3	chr2	ENSMUSG00000026994.9	156.218	254.642	1.62283	1.4555	0.541516	0.000687814	0.0406888
Eomes	chr9	ENSMUSG00000032446.14	1050.13	737.959	0.697102	0.75761	-0.400472	0.000715801	0.042187
Phactr1	chr13	ENSMUSG00000054728.17	164.412	97.1969	0.594544	0.666511	-0.5853	0.000730941	0.0429198
Serpina3n	chr12	ENSMUSG00000021091.8	5234.83	7102	1.35654	1.27676	0.352488	0.000739519	0.0432632
Rtl8c	chrX	ENSMUSG00000051851.5	776.494	955.235	1.23018	1.17696	0.23506	0.00074471	0.0432933
Hunk	chr16	ENSMUSG00000053414.8	102.394	160.849	1.57158	1.41486	0.500661	0.000745494	0.0432933
Foxn3	chr12	ENSMUSG00000033713.12	5903.35	4994.95	0.846487	0.875653	-0.191569	0.000755476	0.0437128
Rtn4rl2	chr2	ENSMUSG00000050896.12	490.98	318.365	0.650222	0.714334	-0.48533	0.000759975	0.0438133
Mgat4a	chr1	ENSMUSG00000026110.15	3633.33	4124.35	1.13547	1.1095	0.149914	0.000768682	0.043837
Ndnf	chr6	ENSMUSG00000049001.5	466.162	364.031	0.778281	0.821439	-0.283775	0.000766087	0.043837
Lrrc25	chr8	ENSMUSG00000049988.5	1391.74	1677.75	1.20504	1.1568	0.210137	0.000766356	0.043837
Tll1	chr8	ENSMUSG00000053626.5	223.141	133.888	0.600224	0.672225	-0.572983	0.000780128	0.0443303
Tha1	chr11	ENSMUSG00000017713.9	490.578	665.506	1.35212	1.26216	0.3359	0.000791839	0.0447708
BC024063	chr10	ENSMUSG00000112160.1	79.5757	127.693	1.60705	1.43463	0.520674	0.000793527	0.0447708
Fxyd2	chr9	ENSMUSG00000059412.7	512.403	378.776	0.735784	0.787362	-0.344901	0.000799636	0.0449554
Aqp1	chr6	ENSMUSG00000004655.5	6020.73	5023.47	0.833988	0.863261	-0.212132	0.000838214	0.0468322
Shf	chr2	ENSMUSG00000033256.14	237.396	181.109	0.761883	0.808583	-0.306531	0.000838926	0.0468322
Tk1	chr11	ENSMUSG00000025574.13	1133.63	1465.1	1.29089	1.22001	0.286892	0.000849164	0.0472374
Sema3g	chr14	ENSMUSG00000021904.6	458.025	329.051	0.71682	0.773031	-0.371401	0.000859455	0.0476426
Syt11	chr3	ENSMUSG00000068923.14	2012.93	2494.66	1.23846	1.18052	0.239422	0.000874277	0.0482954
Pnp2	chr14	ENSMUSG00000068417.8	65.3272	107.475	1.65041	1.46119	0.547145	0.000895774	0.0493111
Gpr174	chrX	ENSMUSG00000073008.11	3018.68	2547.99	0.843929	0.875168	-0.192367	0.000908734	0.0498515
Pcbp3	chr10	ENSMUSG00000001120.15	322.874	249.82	0.771951	0.825851	-0.276046	0.00094668	0.0513995
Arhgef28	chr13	ENSMUSG00000021662.11	168.581	101.724	0.60489	0.968793	-0.0457397	0.000946075	0.0513995
Cxcl9	chr5	ENSMUSG00000029417.9	3189.73	4005.17	1.25536	1.19595	0.258158	0.000941544	0.0513995
Lgals3bp	chr11	ENSMUSG00000033880.11	19156	22878.9	1.19337	1.14958	0.201105	0.000969305	0.0524483
Paqr5	chr9	ENSMUSG00000032278.11	25.4477	52.2646	2.06537	1.72698	0.788249	0.000976266	0.0526453
Pla2g7	chr17	ENSMUSG00000023913.17	3235.94	4062.86	1.25201	1.19232	0.253773	0.000982065	0.0527785
Sema4d	chr13	ENSMUSG00000021451.16	16780.7	20187.8	1.20393	1.15619	0.209373	0.000990666	0.0530609
Ncf1	chr5	ENSMUSG00000015950.13	11892.9	13631	1.14595	1.11554	0.157741	0.000995394	0.0531346
Slc39a6	chr18	ENSMUSG00000024270.11	1957.59	2354.9	1.20261	1.15758	0.211118	0.00102742	0.0546599
Dusp27	chr1	ENSMUSG00000026564.9	51.9783	25.2408	0.489071	0.583332	-0.777611	0.00105435	0.0555336
Tpm2	chr4	ENSMUSG00000028464.16	1568.53	815.165	0.515311	0.611041	-0.71066	0.00104844	0.0555336
Zdhhc14	chr17	ENSMUSG00000034265.8	772.129	921.599	1.19336	1.14812	0.199274	0.00105133	0.0555336
Fcmr	chr1	ENSMUSG00000042474.6	21153.6	16306.6	0.771589	0.820122	-0.286089	0.00107002	0.0561724
Lratd2	chr15	ENSMUSG00000072568.4	1277.11	997.157	0.781404	0.826305	-0.275254	0.00108997	0.0570312
Ets2	chr16	ENSMUSG00000022895.16	3018.52	3581.01	1.18606	1.14304	0.192872	0.00109539	0.0571258
Slc35f2	chr9	ENSMUSG00000042195.9	314.882	409.257	1.30336	1.22486	0.292617	0.00111201	0.0578025
Cgas	chr9	ENSMUSG00000032344.17	447.494	347.869	0.775106	0.822846	-0.281306	0.00115908	0.0598571
Pirb	chr7	ENSMUSG00000058818.13	3357.22	3989.39	1.18825	1.14596	0.196559	0.00115594	0.0598571
Bmp3	chr5	ENSMUSG00000029335.5	244.31	150.489	0.622145	0.70161	-0.511259	0.00118215	0.0608498
Zfp599	chr9	ENSMUSG00000062794.8	166.083	222.724	1.34529	1.251	0.323084	0.00119352	0.0612365
Sp1	chr15	ENSMUSG00000001280.13	8841.5	8014.1	0.906546	0.922458	-0.116445	0.00120334	0.0615411
Fam234b	chr6	ENSMUSG00000030207.15	1093.46	1304.31	1.19146	1.14611	0.196748	0.00123286	0.0624463
Zcchc18	chrX	ENSMUSG00000031428.11	889.671	1127.87	1.27016	1.19874	0.261517	0.00122898	0.0624463
Slc25a15	chr8	ENSMUSG00000031482.9	541.466	646.726	1.19343	1.1478	0.198866	0.00123275	0.0624463
Gdf11	chr10	ENSMUSG00000025352.6	1733.1	1423.17	0.821055	0.858504	-0.220103	0.00124357	0.0627885
Magi1	chr6	ENSMUSG00000045095.16	638.671	470.148	0.737457	0.789868	-0.340317	0.00128328	0.06418
Gm15964	chr16	ENSMUSG00000085337.1	56.4205	99.5105	1.76711	1.52732	0.611007	0.00128007	0.06418
Gm15708	chr5	ENSMUSG00000086894.2	333.025	245.563	0.7375	0.795844	-0.329442	0.00128059	0.06418
Meis1	chr11	ENSMUSG00000020160.18	477.611	352.488	0.738633	0.799804	-0.322282	0.00132355	0.0657338
Ascc2	chr11	ENSMUSG00000020412.16	3113.55	3448.55	1.10779	1.08631	0.119438	0.00133093	0.0657338
Chrnb2	chr3	ENSMUSG00000027950.7	194.239	268.482	1.38273	1.27549	0.351053	0.00132465	0.0657338
Adm	chr7	ENSMUSG00000030790.15	397.138	263.426	0.658317	0.737875	-0.438552	0.0013291	0.0657338
Ift80	chr3	ENSMUSG00000027778.15	2382.41	2852.06	1.19551	1.14853	0.199789	0.00134718	0.0661246
Cadm4	chr7	ENSMUSG00000054793.8	173.252	59.7461	0.369011	0.991039	-0.0129861	0.00134347	0.0661246
Prss30	chr17	ENSMUSG00000024124.10	172.964	243.664	1.4128	1.29726	0.375472	0.00136383	0.066458
Bambi	chr18	ENSMUSG00000024232.2	336.059	239.632	0.711988	0.778317	-0.361571	0.00136736	0.066458
Acta1	chr8	ENSMUSG00000031972.5	266.377	26.1332	0.109947	0.995967	-0.00583034	0.00136368	0.066458
Dmrt2	chr19	ENSMUSG00000048138.10	120.01	76.6074	0.642519	0.721678	-0.470572	0.00137074	0.066458
Scg5	chr2	ENSMUSG00000023236.7	56.6025	95.6697	1.69627	1.47587	0.56157	0.00140152	0.0677431
Mapk12	chr15	ENSMUSG00000022610.10	746.433	575.236	0.769281	0.820208	-0.285938	0.0014088	0.0677682
Snrnp25	chr11	ENSMUSG00000040767.10	931.298	1180.22	1.26947	1.19738	0.259886	0.00141059	0.0677682
Maml1	chr11	ENSMUSG00000050567.16	3195.04	2775.42	0.868723	0.894108	-0.161479	0.00142775	0.0683852
Gm14586	chrX	ENSMUSG00000083621.1	387.52	190.501	0.502049	0.983067	-0.0246382	0.00145733	0.0695918
Nav2	chr7	ENSMUSG00000052512.17	627.455	874.767	1.38935	1.27684	0.352583	0.00146845	0.0699124
H2-Q7	chr17	ENSMUSG00000060550.16	21643.2	25553.8	1.17856	1.13392	0.18132	0.00149197	0.0708197
Hap1	chr11	ENSMUSG00000006930.15	1757.72	1374.61	0.781683	0.830064	-0.268705	0.00151059	0.0712767
Zwint	chr10	ENSMUSG00000019923.14	2851.18	3205.33	1.12383	1.09639	0.132764	0.00150808	0.0712767
Vegfa	chr17	ENSMUSG00000023951.17	1729.9	1201.29	0.692374	0.764038	-0.388284	0.00155878	0.0731152
Ido1	chr8	ENSMUSG00000031551.12	77.0953	115.93	1.50044	1.34837	0.431214	0.00155452	0.0731152
Actn3	chr19	ENSMUSG00000006457.4	85.2476	21.3757	0.265221	0.992414	-0.0109858	0.00156628	0.0732504
Gm7240	chr13	ENSMUSG00000113626.1	73.8965	114.259	1.53269	1.36638	0.450361	0.00157479	0.0734315
Cd200r4	chr16	ENSMUSG00000062082.16	232.047	311.935	1.34382	1.24403	0.31502	0.00159825	0.074307
Thbs4	chr13	ENSMUSG00000021702.7	766.582	1139.44	1.47273	1.32366	0.404535	0.00160398	0.0743555
Bcl2	chr1	ENSMUSG00000057329.7	5817.57	4815.61	0.82648	0.86515	-0.208977	0.00161279	0.0745457
Pde1b	chr15	ENSMUSG00000022489.6	1778.4	2190.99	1.23194	1.17034	0.226927	0.00162088	0.0745874
Lamp3	chr16	ENSMUSG00000041247.8	132.497	204.305	1.53819	1.35793	0.441411	0.0016231	0.0745874
Ppm1a	chr12	ENSMUSG00000021096.11	3186.44	2831.48	0.888343	0.910115	-0.135879	0.0016445	0.0751354
Ramp3	chr11	ENSMUSG00000041046.7	166.705	231.761	1.39655	1.27687	0.352608	0.00164396	0.0751354
3425401B19Rik	chr14	ENSMUSG00000071540.4	92.292	174.209	1.88291	1.56256	0.643914	0.00171376	0.0780744
Abcb1a	chr5	ENSMUSG00000040584.8	1027.58	1212.59	1.18127	1.13601	0.183972	0.0017217	0.0782117
Jarid2	chr13	ENSMUSG00000038518.15	4091.03	3599.19	0.879905	0.903171	-0.14693	0.00174477	0.0788329
Gm2447	chr3	ENSMUSG00000102785.5	40.7514	68.1869	1.66403	1.44916	0.535221	0.00174532	0.0788329
Slc28a2b	chr2	ENSMUSG00000079071.2	1176.18	1534.52	1.30554	1.21993	0.286794	0.00176313	0.0791859
Zfp383	chr7	ENSMUSG00000099689.6	261.102	202.764	0.776525	0.828102	-0.27212	0.00176031	0.0791859
Phc1	chr6	ENSMUSG00000040669.14	1602.28	1402.25	0.875279	0.903892	-0.145778	0.00177213	0.0793403
Igkv14-130	chr6	ENSMUSG00000096461.5	55.2256	274.18	4.86571	3.25726	1.70366	0.00177657	0.0793403
Chst1	chr2	ENSMUSG00000027221.5	1598.24	1147.27	0.720722	0.783501	-0.351993	0.00180469	0.0803693
Eif5a2	chr3	ENSMUSG00000050192.8	831.389	1096.74	1.31379	1.21705	0.283388	0.001817	0.0806912
Gm37691	chr1	ENSMUSG00000104348.1	653.797	468.665	0.712454	0.77999	-0.358473	0.00182277	0.0807214
Slc19a1	chr10	ENSMUSG00000001436.15	825.906	965.636	1.16955	1.12632	0.17162	0.00186304	0.0822747
Slc6a19	chr13	ENSMUSG00000021565.16	308.328	483.214	1.55157	1.37153	0.455786	0.00188074	0.0823679
Acot7	chr4	ENSMUSG00000028937.14	2013.25	2376.97	1.18004	1.13046	0.176906	0.00187804	0.0823679
Cxcr3	chrX	ENSMUSG00000050232.6	1818.18	2161.38	1.18941	1.13871	0.187396	0.00187983	0.0823679
Kcnj10	chr1	ENSMUSG00000044708.5	732.414	971.248	1.32336	1.22618	0.294165	0.00190771	0.0832027
Cd101	chr3	ENSMUSG00000086564.9	371.227	468.373	1.26118	1.18555	0.245553	0.00191029	0.0832027
Abcb9	chr5	ENSMUSG00000029408.13	942.967	1251.49	1.32546	1.22292	0.290335	0.00196025	0.0851448
Hpgds	chr6	ENSMUSG00000029919.5	801.766	944.429	1.179	1.13535	0.183138	0.0019847	0.085971
Il18bp	chr7	ENSMUSG00000070427.4	2015.99	2568.05	1.271	1.19106	0.252244	0.00201924	0.0872288
Slc22a3	chr17	ENSMUSG00000023828.3	779.155	560.379	0.717832	0.792998	-0.334612	0.00203149	0.0875197
Meox1	chr11	ENSMUSG00000001493.9	1178.08	954.537	0.812678	0.859501	-0.218429	0.00205114	0.0881268
Plekhb2	chr1	ENSMUSG00000026123.11	4931.44	5640.47	1.14374	1.10899	0.149246	0.00205939	0.0882421
Prg4	chr1	ENSMUSG00000006014.16	409.823	289.098	0.707562	0.787319	-0.34498	0.00209967	0.0897257
Ttn	chr2	ENSMUSG00000051747.15	746.089	1102.01	1.48003	1.33111	0.412628	0.00211918	0.0903159
Cers6	chr2	ENSMUSG00000027035.10	1742.91	2139.93	1.22826	1.16402	0.219115	0.00212778	0.0904392
Pld4	chr12	ENSMUSG00000052160.7	8830.01	10231.7	1.158	1.11821	0.161186	0.00215324	0.0912766
Prdm15	chr16	ENSMUSG00000014039.18	1125.46	1512.46	1.34666	1.24176	0.312388	0.00216788	0.0916522
Pcdh18	chr3	ENSMUSG00000037892.13	121.308	70.025	0.572035	0.692848	-0.52939	0.00221281	0.0933028
Nap1l5	chr6	ENSMUSG00000055430.4	47.1284	20.2271	0.396426	0.53404	-0.90498	0.00226096	0.0948286
6530402F18Rik	chr2	ENSMUSG00000079499.9	1178.26	1541.59	1.31036	1.21352	0.279202	0.00225516	0.0948286
Grm6	chr11	ENSMUSG00000000617.14	151.713	224.111	1.46779	1.30969	0.38922	0.00229771	0.0958998
Heca	chr10	ENSMUSG00000039879.9	5536.77	4749.72	0.857955	0.892008	-0.164871	0.00229859	0.0958998
Neil1	chr9	ENSMUSG00000032298.13	1889.26	2628.86	1.38851	1.25071	0.322748	0.0023359	0.0972005
Lgi4	chr7	ENSMUSG00000036560.14	169.644	93.1747	0.551638	0.684171	-0.547571	0.00234425	0.0972926
Hes1	chr16	ENSMUSG00000022528.8	931.691	728.337	0.782486	0.841067	-0.249708	0.00237766	0.0984216
Prss12	chr3	ENSMUSG00000027978.9	602.634	747.674	1.23985	1.16704	0.222851	0.00238645	0.098528
Cbx8	chr11	ENSMUSG00000025578.9	766.198	631.978	0.82473	0.869121	-0.202371	0.00239636	0.0986642
Ptpn5	chr7	ENSMUSG00000030854.17	45.946	22.9881	0.51293	0.640346	-0.643077	0.00240219	0.0986642
Ly6c2	chr15	ENSMUSG00000022584.14	4023.55	2955.52	0.733442	0.808847	-0.30606	0.00244317	0.0993181
Bcat1	chr6	ENSMUSG00000030268.17	364.519	534.189	1.46066	1.29911	0.377519	0.00243957	0.0993181
Hpse	chr5	ENSMUSG00000035273.14	4760.82	5734.98	1.20358	1.14658	0.19734	0.00243561	0.0993181
Arl5c	chr11	ENSMUSG00000038352.15	2926.29	3385.15	1.15755	1.11337	0.154934	0.00244312	0.0993181
Il2ra	chr2	ENSMUSG00000026770.5	1842.13	2220.11	1.20538	1.14295	0.192765	0.00249606	0.101209
Trp53i13	chr11	ENSMUSG00000044328.13	704.16	838.638	1.19024	1.13594	0.183882	0.00250807	0.101293
Rn7sk	chr9	ENSMUSG00000065037.1	212.215	106.055	0.506042	0.985092	-0.0216694	0.00251091	0.101293
Ifnlr1	chr4	ENSMUSG00000062157.6	184	249.498	1.35983	1.23765	0.307607	0.00262904	0.105789
Pspc1	chr14	ENSMUSG00000021938.12	1705.98	2061.86	1.20857	1.14157	0.191015	0.00264758	0.106265
Mfsd10	chr5	ENSMUSG00000001082.12	1901.25	2184.02	1.14908	1.10655	0.146068	0.00268918	0.107391
Gpr82	chrX	ENSMUSG00000047678.1	40.5428	63.4026	1.55783	1.34864	0.431511	0.00268695	0.107391
Ano1	chr7	ENSMUSG00000031075.19	744.442	498.163	0.671418	0.756425	-0.402731	0.00275416	0.10971
Cox15	chr19	ENSMUSG00000040018.9	1498.38	1680.58	1.12114	1.09179	0.126691	0.0027829	0.110577
Trappc6b	chr12	ENSMUSG00000020993.9	2048.19	1831.49	0.894533	0.918785	-0.122201	0.00282457	0.111952
Gpx8	chr13	ENSMUSG00000021760.5	301.632	205.969	0.678956	0.766857	-0.38297	0.00285079	0.112696
Flt3	chr5	ENSMUSG00000042817.15	3586.82	4193.93	1.16937	1.1246	0.169415	0.00285757	0.112696
Itgax	chr7	ENSMUSG00000030789.9	3501.14	4146.28	1.18485	1.13197	0.178838	0.00287231	0.112996
Lrat	chr3	ENSMUSG00000028003.6	523.659	723.129	1.37718	1.24297	0.313789	0.00290416	0.113245
Klf3	chr5	ENSMUSG00000029178.14	7897.91	7013.53	0.888138	0.913492	-0.130536	0.00290765	0.113245
Tfdp1	chr8	ENSMUSG00000038482.11	3670.98	4460.35	1.2119	1.14845	0.199689	0.00293284	0.113245
C130074G19Rik	chr1	ENSMUSG00000039349.5	2405.75	1784.32	0.737284	0.811265	-0.301754	0.00293334	0.113245
Rufy4	chr1	ENSMUSG00000061815.11	125.128	71.3121	0.558449	0.67488	-0.567296	0.00292464	0.113245
mt-Nd4	chrM	ENSMUSG00000064363.1	82891.5	71288.9	0.859548	0.89477	-0.160412	0.0028874	0.113245
Dhx58os	chr11	ENSMUSG00000085604.1	31.31	52.4212	1.65786	1.38751	0.472502	0.00292502	0.113245
Eldr	chr11	ENSMUSG00000087060.7	89.8675	159.925	1.74618	1.43075	0.516769	0.00293577	0.113245
Hemgn	chr4	ENSMUSG00000028332.13	56.8509	118.113	2.14854	1.5806	0.660473	0.00294754	0.113287
C7	chr15	ENSMUSG00000079105.4	200.024	96.9806	0.490281	0.665332	-0.587854	0.00295114	0.113287
Mybpc2	chr7	ENSMUSG00000038670.11	205.345	99.8125	0.492847	0.987334	-0.0183901	0.0029588	0.113306
Vezf1	chr11	ENSMUSG00000018377.10	4743.89	4174.09	0.8801	0.907963	-0.139295	0.00297327	0.113415
Nt5dc2	chr14	ENSMUSG00000071547.4	708.761	840.152	1.18384	1.13224	0.179184	0.00297594	0.113415
Emp1	chr6	ENSMUSG00000030208.15	817.823	584.357	0.70962	0.799761	-0.32236	0.00299846	0.113726
1300017J02Rik	chr9	ENSMUSG00000033688.10	88.7218	51.0157	0.579835	0.701664	-0.511147	0.00299497	0.113726
Gm5586	chr7	ENSMUSG00000108366.1	299.92	165.724	0.556301	0.677811	-0.561046	0.0030139	0.114039
F3	chr3	ENSMUSG00000028128.13	402.024	232.507	0.56881	0.69487	-0.525185	0.00313162	0.118211
Dennd3	chr15	ENSMUSG00000036661.14	4144.34	4840.31	1.16874	1.11612	0.158487	0.00320415	0.120662
Asb2	chr12	ENSMUSG00000021200.14	5304.64	6296.86	1.18536	1.12848	0.174377	0.00326026	0.121619
Plekha4	chr7	ENSMUSG00000040428.19	361.833	234.582	0.64566	0.752755	-0.409747	0.00323909	0.121619
Rps27rt	chr9	ENSMUSG00000050621.7	1650.63	1160.02	0.703083	0.785934	-0.34752	0.00325763	0.121619
Gpr183	chr14	ENSMUSG00000051212.8	3797.1	3297.83	0.868348	0.901183	-0.150108	0.00324875	0.121619
Prom1	chr5	ENSMUSG00000029086.15	33.972	71.9042	2.06841	1.56124	0.642694	0.00329249	0.122246
Dact3	chr7	ENSMUSG00000078794.4	385.221	290.509	0.75294	0.829054	-0.270462	0.00328925	0.122246
Amdhd2	chr17	ENSMUSG00000036820.12	1152.45	1374.63	1.19259	1.13443	0.181968	0.00332062	0.123003
Shisa8	chr15	ENSMUSG00000096883.2	264.473	187.726	0.713642	0.803626	-0.315404	0.00337556	0.124746
Myo1b	chr1	ENSMUSG00000018417.14	1034.8	814.872	0.790092	0.848471	-0.237064	0.00341366	0.124805
Hgd	chr16	ENSMUSG00000022821.13	26.0229	48.465	1.84257	1.47272	0.558482	0.00341042	0.124805
Csf3r	chr4	ENSMUSG00000028859.14	1039.38	1322.12	1.27463	1.17959	0.238282	0.0034244	0.124805
Pde4a	chr9	ENSMUSG00000032177.17	650.255	837.185	1.28507	1.18091	0.239902	0.00340295	0.124805
Hhipl2	chr1	ENSMUSG00000053461.9	27.7117	56.963	2.07128	1.59925	0.677392	0.00339638	0.124805
Ide	chr19	ENSMUSG00000056999.15	5971.32	4639.88	0.773791	0.841225	-0.249436	0.00342292	0.124805
Cacnb1	chr11	ENSMUSG00000020882.17	542.862	683.626	1.25772	1.16966	0.226083	0.00344513	0.124987
Fez1	chr9	ENSMUSG00000032118.16	41.3578	20.7466	0.490533	0.987466	-0.0181963	0.00344362	0.124987
Hoxa10	chr6	ENSMUSG00000000938.11	65.2725	21.4596	0.267634	0.994142	-0.00847583	0.00346882	0.125531
Irx3	chr8	ENSMUSG00000031734.13	543.092	344.241	0.635484	0.97781	-0.0323734	0.00347597	0.125531
Gm10076	chr14	ENSMUSG00000060143.7	732.536	535.707	0.732776	0.810857	-0.30248	0.00349562	0.125953
Vwf	chr6	ENSMUSG00000001930.17	2050.34	1470.02	0.715197	0.806167	-0.310849	0.0035145	0.126061
Spaca1	chr4	ENSMUSG00000028264.16	28.8504	54.351	1.86941	1.48846	0.573816	0.0035075	0.126061
Myom1	chr17	ENSMUSG00000024049.15	251.258	162.468	0.643522	0.763619	-0.389076	0.00354519	0.126479
Lbx1	chr19	ENSMUSG00000025216.9	80.4121	46.4613	0.573103	0.694079	-0.526828	0.00353791	0.126479
Sptbn2	chr19	ENSMUSG00000067889.6	53.8536	85.5097	1.57448	1.31332	0.393214	0.00355008	0.126479
Haus8	chr8	ENSMUSG00000035439.13	1676.6	1963.26	1.1702	1.11788	0.16076	0.00360004	0.127685
Slc35g1	chr19	ENSMUSG00000044026.3	640.655	771.285	1.2076	1.14009	0.189145	0.0035986	0.127685
Wfikkn2	chr11	ENSMUSG00000044177.4	162.409	106.037	0.646736	0.977799	-0.0323903	0.00361645	0.127695
Igkv12-38	chr6	ENSMUSG00000076570.6	96.3862	752.175	6.27908	1.00286	0.00411544	0.00361036	0.127695
Crip3	chr17	ENSMUSG00000023968.15	309.4	179.331	0.556535	0.708999	-0.496145	0.00368754	0.129628
Pik3r6	chr11	ENSMUSG00000046207.14	384.767	500.642	1.30106	1.19258	0.254085	0.00368567	0.129628
Gimap7	chr6	ENSMUSG00000043931.10	3800.8	4601.19	1.20893	1.13807	0.186586	0.00369639	0.129652
Emid1	chr11	ENSMUSG00000034164.17	873.437	1111.41	1.27371	1.17016	0.226711	0.00372427	0.130054
Ltbp4	chr7	ENSMUSG00000040488.17	6905.05	5124.88	0.741371	0.822049	-0.282704	0.00372018	0.130054
Dll4	chr2	ENSMUSG00000027314.6	1182.61	900.475	0.762612	0.837477	-0.255878	0.00379225	0.131272
Tagln	chr9	ENSMUSG00000032085.5	3483.35	2455.85	0.705944	0.813334	-0.298081	0.00378598	0.131272
2810002D19Rik	chr2	ENSMUSG00000045464.5	365.927	293.11	0.801449	0.86063	-0.216535	0.00379134	0.131272
Gm48226	chr12	ENSMUSG00000112302.1	330.451	243.963	0.739475	0.824272	-0.278808	0.00377314	0.131272
Btg2	chr1	ENSMUSG00000020423.6	9532.26	8050.98	0.84348	0.887723	-0.171818	0.00381087	0.131629
Stc1	chr14	ENSMUSG00000014813.9	455.316	330.993	0.725198	0.816499	-0.292477	0.00382396	0.131707
Cyp4b1	chr4	ENSMUSG00000028713.17	5167.5	3198.83	0.617926	0.745421	-0.423874	0.00382975	0.131707
Ydjc	chr16	ENSMUSG00000041774.16	287.498	355.233	1.23318	1.15065	0.202455	0.00384625	0.131988
Adamdec1	chr14	ENSMUSG00000022057.8	1354.67	1864.65	1.36401	1.22048	0.287453	0.00387331	0.132629
Trgv4	chr13	ENSMUSG00000076745.4	54.0078	32.5902	0.606113	0.981194	-0.0273891	0.00388301	0.132675
Crem	chr18	ENSMUSG00000063889.16	502.505	391.783	0.776252	0.846647	-0.240168	0.00391302	0.133413
Clca2	chr3	ENSMUSG00000036960.10	12.11	36.8668	2.90088	1.90211	0.927598	0.00395681	0.134467
Flrt2	chr12	ENSMUSG00000047414.6	268.103	165.677	0.615331	0.737471	-0.439341	0.0039609	0.134467
Brd8dc	chr18	ENSMUSG00000049357.11	36.8534	20.162	0.555438	0.687784	-0.539973	0.00408602	0.138418
Mamdc2	chr19	ENSMUSG00000033207.7	71.1637	32.7475	0.457157	0.601263	-0.733931	0.00410872	0.13889
Bcl6b	chr11	ENSMUSG00000000317.11	280.931	178.073	0.6384	0.97894	-0.0307075	0.0041188	0.138935
Mecom	chr3	ENSMUSG00000027684.16	299.12	235.3	0.790021	0.855931	-0.224434	0.00415786	0.139955
Ifitm10	chr7	ENSMUSG00000045777.14	246.659	157.211	0.635081	0.769615	-0.37779	0.00417902	0.140072
Zfp773	chr7	ENSMUSG00000063535.7	298.118	391.641	1.31325	1.19671	0.25907	0.00417158	0.140072
Brinp2	chr1	ENSMUSG00000004031.13	76.0101	123.602	1.62738	1.29062	0.368066	0.00422341	0.141261
Cd248	chr19	ENSMUSG00000056481.7	455.494	285.387	0.61553	0.982812	-0.0250127	0.00424757	0.14177
Castor1	chr11	ENSMUSG00000020424.3	407.365	525.242	1.29161	1.17083	0.227531	0.00428252	0.142507
Ear2	chr14	ENSMUSG00000072596.4	345.319	486.096	1.40897	1.22484	0.292594	0.0042876	0.142507
Islr2	chr9	ENSMUSG00000051243.14	77.7244	50.5311	0.652307	0.778153	-0.361875	0.0043602	0.144616
Ripk3	chr14	ENSMUSG00000022221.14	2010.8	2319.64	1.15267	1.10478	0.143765	0.00439626	0.145488
Lamb2	chr9	ENSMUSG00000052911.9	2917.06	2247.25	0.770835	0.845741	-0.241712	0.00440484	0.145488
Klra17	chr6	ENSMUSG00000014543.14	51.8192	92.1645	1.79386	1.42877	0.514769	0.00442661	0.145792
Snord13	chr8	ENSMUSG00000088252.1	89.0655	29.4569	0.358991	0.991599	-0.0121707	0.00443242	0.145792
Lrp8	chr4	ENSMUSG00000028613.15	1012.58	1413.7	1.38602	1.22919	0.297713	0.00447284	0.146817
Nts	chr10	ENSMUSG00000019890.4	48.1366	22.9664	0.464091	0.615093	-0.701124	0.00452015	0.148063
Sostdc1	chr12	ENSMUSG00000036169.6	171.583	94.6222	0.569377	0.98615	-0.0201208	0.00461831	0.150789
Cpz	chr5	ENSMUSG00000036596.6	125.559	73.3678	0.571729	0.985149	-0.0215856	0.00462346	0.150789
Ch25h	chr19	ENSMUSG00000050370.5	345.893	226.923	0.648415	0.767406	-0.381938	0.00463191	0.150789
Actn2	chr13	ENSMUSG00000052374.16	162.44	240.65	1.4682	1.26246	0.336237	0.00465727	0.151304
Igfbp5	chr1	ENSMUSG00000026185.8	6349.71	8330.16	1.31534	1.1684	0.224535	0.00469762	0.152303
Adra1b	chr11	ENSMUSG00000050541.14	223.93	147.031	0.661283	0.772423	-0.372537	0.00473008	0.152731
Timd4	chr11	ENSMUSG00000055546.6	2386.25	2977.76	1.24485	1.16603	0.221603	0.0047286	0.152731
Ccn3	chr15	ENSMUSG00000037362.8	217.641	126.203	0.583233	0.984854	-0.0220187	0.00474937	0.153042
Evc	chr5	ENSMUSG00000029122.11	630.872	475.351	0.752359	0.840201	-0.251193	0.00480047	0.153903
Angpt2	chr8	ENSMUSG00000031465.6	484.29	332.199	0.684211	0.973101	-0.039338	0.00479683	0.153903
Ing1	chr8	ENSMUSG00000045969.8	2836.5	2476.19	0.872874	0.907206	-0.140497	0.00480522	0.153903
Prg3	chr2	ENSMUSG00000027072.13	302.366	227.789	0.748953	0.8329	-0.263785	0.00485059	0.15442
Kbtbd2	chr6	ENSMUSG00000059486.11	3354.89	3001.31	0.894958	0.920809	-0.119027	0.00484461	0.15442
Gm5521	chr19	ENSMUSG00000118252.1	56.7881	30.8884	0.548463	0.701433	-0.511622	0.00484163	0.15442
Lacc1	chr14	ENSMUSG00000044350.14	1219.99	1380.36	1.13222	1.0938	0.129348	0.00487509	0.154889
Mbd6	chr10	ENSMUSG00000025409.14	4739.19	5461.48	1.15193	1.10313	0.141608	0.004911	0.155094
Tspan10	chr11	ENSMUSG00000039691.10	1054.05	1408.78	1.33445	1.1959	0.258102	0.00492065	0.155094
Taf4b	chr18	ENSMUSG00000054321.7	763.467	637.228	0.835123	0.89025	-0.167718	0.00491892	0.155094
mt-Atp6	chrM	ENSMUSG00000064357.1	1329.51	991.102	0.74642	0.839196	-0.25292	0.00491025	0.155094
Kcnc3	chr7	ENSMUSG00000062785.14	235.554	174.291	0.742341	0.841245	-0.249402	0.0049619	0.156083
Kansl1l	chr1	ENSMUSG00000026004.15	744.618	620.466	0.832845	0.880973	-0.182831	0.00501756	0.156805
Dyrk2	chr10	ENSMUSG00000028630.9	3822.34	3417.58	0.894274	0.924254	-0.113639	0.00503177	0.156805
Prss23	chr7	ENSMUSG00000039405.7	1197.63	861.787	0.715872	0.825105	-0.277351	0.00502386	0.156805
Gm6525	chr3	ENSMUSG00000104043.1	17.7163	39.8117	2.18677	1.00937	0.0134605	0.00502133	0.156805
Gm43597	chr5	ENSMUSG00000107096.3	245.818	155.938	0.635238	0.777313	-0.363433	0.00503429	0.156805
Gm11342	chr13	ENSMUSG00000084788.2	50.17	29.4212	0.575626	0.984935	-0.0218997	0.00506396	0.15742
Igkv12-41	chr6	ENSMUSG00000095007.1	2092.5	779.552	0.376444	0.558839	-0.839495	0.00509383	0.157949
Gm37192	chr9	ENSMUSG00000102184.1	76.316	45.0296	0.581651	0.722508	-0.468914	0.00510093	0.157949
Ankrd39	chr1	ENSMUSG00000079610.9	322.546	406.062	1.25608	1.15535	0.208335	0.00511814	0.158174
Lefty1	chr1	ENSMUSG00000038793.8	136.892	198.986	1.44818	1.23387	0.303195	0.00514832	0.158488
Ccr6	chr17	ENSMUSG00000040899.14	2368.67	3004.01	1.26851	1.16179	0.216345	0.00514316	0.158488
Rgs17	chr10	ENSMUSG00000019775.17	73.7047	42.8507	0.584424	0.739671	-0.435043	0.00520367	0.159236
Pcdh12	chr18	ENSMUSG00000024440.13	691.729	525.497	0.760084	0.842223	-0.247725	0.00521728	0.159236
Cdc42ep3	chr17	ENSMUSG00000036533.9	1627.62	1432.94	0.87997	0.914415	-0.129078	0.00522284	0.159236
Nrn1	chr13	ENSMUSG00000039114.16	272.29	391.825	1.42998	1.2148	0.280715	0.00520675	0.159236
Gm10863	chr15	ENSMUSG00000075555.12	106.702	147.096	1.36822	1.20179	0.265185	0.00519	0.159236
Slc25a47	chr12	ENSMUSG00000048856.9	64.3024	37.9467	0.595071	0.983964	-0.0233222	0.00523346	0.159254
Phf11d	chr14	ENSMUSG00000068245.14	554.276	439.84	0.791855	0.863646	-0.211488	0.00531758	0.161504
Trbv13-3	chr6	ENSMUSG00000076470.1	491.615	396.35	0.807799	0.875703	-0.191486	0.00536946	0.162767
Gm7536	chr3	ENSMUSG00000057036.7	571.932	399.057	0.700516	0.804782	-0.31333	0.005407	0.163593
Irx1	chr13	ENSMUSG00000060969.9	55.9436	16.7726	0.286066	0.993902	-0.00882485	0.00541853	0.163629
Gm14303	chr2	ENSMUSG00000081344.5	1379.29	1041.59	0.754713	0.836102	-0.258249	0.00545039	0.164278
Ccn4	chr15	ENSMUSG00000005124.10	158.832	258.649	1.63092	1.29891	0.377302	0.00549029	0.165155
Pkd1l3	chr8	ENSMUSG00000048827.12	97.1463	142.543	1.47973	1.02328	0.0331944	0.0055003	0.165155
Gusb	chr5	ENSMUSG00000025534.17	5702.29	6326.14	1.1099	1.08037	0.111521	0.005512	0.165193
Fancd2	chr6	ENSMUSG00000034023.16	474.762	618.239	1.30403	1.16739	0.223284	0.00564036	0.168721
Ighv1-2	chr12	ENSMUSG00000102524.1	29.5044	171.118	5.46984	2.69723	1.43148	0.00566567	0.169159
Amigo2	chr15	ENSMUSG00000048218.6	731.982	576.192	0.788252	0.86846	-0.203469	0.00569389	0.169682
Gm37422	chr1	ENSMUSG00000104435.1	31.3823	56.2181	1.81023	1.01416	0.0202874	0.00572847	0.170392
Slc5a3	chr16	ENSMUSG00000089774.2	1284.27	1768.76	1.3864	1.2058	0.269991	0.00574278	0.170498
Cyyr1	chr16	ENSMUSG00000041134.15	996.482	1329	1.34504	1.19625	0.258515	0.00575637	0.170572
Cysltr1	chrX	ENSMUSG00000052821.3	223.131	285.076	1.28168	1.16275	0.217543	0.00578362	0.170572
Cep170b	chr12	ENSMUSG00000072825.11	1023.41	1252.88	1.22174	1.13305	0.180205	0.00578829	0.170572
Leng1	chr7	ENSMUSG00000078813.3	992.637	857.861	0.864186	0.904714	-0.144467	0.00578631	0.170572
BC052040	chr2	ENSMUSG00000040282.13	357.246	432.602	1.21117	1.13028	0.176679	0.0058052	0.170753
Ivd	chr2	ENSMUSG00000027332.11	2521.88	2190.44	0.867747	0.909451	-0.136932	0.00586072	0.170801
Cxcl5	chr5	ENSMUSG00000029371.7	74.7623	118.45	1.60486	1.30505	0.384103	0.00585675	0.170801
Spon2	chr5	ENSMUSG00000037379.7	97.0075	43.6417	0.45835	0.991602	-0.0121672	0.00585646	0.170801
Ttc36	chr9	ENSMUSG00000039438.7	25.0864	57.0863	2.12092	1.01002	0.0143887	0.00583633	0.170801
Ighv1-64	chr12	ENSMUSG00000094088.2	994.104	1606.88	1.63569	1.0159	0.0227638	0.00581827	0.170801
Twf2	chr9	ENSMUSG00000023277.13	5078.25	5611.05	1.10467	1.07504	0.104392	0.00589045	0.171039
Acsf2	chr11	ENSMUSG00000076435.3	3950.62	4461.32	1.12874	1.09014	0.12451	0.00588216	0.171039
Adgrl1	chr8	ENSMUSG00000013033.16	2480.08	2963.71	1.19515	1.12365	0.168192	0.00590704	0.171207
Mustn1	chr14	ENSMUSG00000042485.7	1043.75	737.609	0.702706	0.974425	-0.037377	0.00597787	0.172944
Hacd3	chr9	ENSMUSG00000033629.6	2927.68	3188.67	1.08937	1.06784	0.0946976	0.00600659	0.173458
Pxk	chr14	ENSMUSG00000033885.15	8178.83	6958.65	0.850741	0.900335	-0.151467	0.00603204	0.173876
Maml2	chr9	ENSMUSG00000031925.17	2693	2340.81	0.868705	0.908256	-0.138829	0.00611091	0.17583
Tmem108	chr9	ENSMUSG00000042757.16	367.328	282.566	0.771008	0.882271	-0.180706	0.00612719	0.175979
Hspa12a	chr19	ENSMUSG00000025092.7	734.615	592.469	0.806952	0.8773	-0.188858	0.006177	0.177089
Apol7e	chr15	ENSMUSG00000071716.5	1672.5	2001.73	1.19775	1.12335	0.16781	0.00620345	0.177526
Tut4	chr4	ENSMUSG00000034610.14	7105.26	6288.37	0.884886	0.918055	-0.123348	0.00624014	0.177952
Trav16	chr14	ENSMUSG00000076855.5	96.1775	68.5588	0.710986	0.834843	-0.260423	0.00624078	0.177952
Enpp3	chr10	ENSMUSG00000019989.8	43.9803	19.8657	0.431984	0.990676	-0.0135151	0.00627641	0.177962
Brd2	chr17	ENSMUSG00000024335.20	19397.8	17521.6	0.903396	0.928945	-0.106335	0.00626494	0.177962
Acta2	chr19	ENSMUSG00000035783.9	3586.75	1655.84	0.47254	0.991055	-0.0129624	0.00628602	0.177962
Igkv7-33	chr6	ENSMUSG00000076575.6	189.112	73.0589	0.415439	0.992493	-0.0108714	0.0062691	0.177962
Hoxc6	chr15	ENSMUSG00000001661.5	355.676	267.658	0.750172	0.86276	-0.212969	0.0063199	0.178516
Zfp839	chr12	ENSMUSG00000021271.5	869.304	1000.85	1.15155	1.09937	0.136684	0.00632812	0.178516
Galns	chr8	ENSMUSG00000015027.11	1439.37	1644.14	1.14221	1.09401	0.129629	0.00638204	0.179027
Fst	chr13	ENSMUSG00000021765.9	83.4653	47.7727	0.558483	0.987088	-0.0187491	0.00638469	0.179027
Garnl3	chr2	ENSMUSG00000038860.15	287.594	189.847	0.66602	0.799543	-0.322752	0.0063964	0.179027
Ehbp1	chr11	ENSMUSG00000042302.14	368.082	265.168	0.718866	0.971653	-0.0414867	0.00638165	0.179027
Fbxl22	chr9	ENSMUSG00000050503.9	96.2453	53.4422	0.551627	0.987633	-0.0179537	0.00641399	0.179027
2610008E11Rik	chr10	ENSMUSG00000060301.6	1200.8	1025.21	0.853962	0.901421	-0.149726	0.00641052	0.179027
Dyrk3	chr1	ENSMUSG00000016526.8	83.8236	126.127	1.50245	1.02111	0.0301344	0.00644264	0.179511
Zfp758	chr17	ENSMUSG00000044501.17	953.912	821.113	0.860508	0.907222	-0.140472	0.0064828	0.179997
Rnf149	chr1	ENSMUSG00000048234.13	1427.52	1682.54	1.17714	1.11066	0.151417	0.00647997	0.179997
Mxd3	chr13	ENSMUSG00000021485.14	368.623	468.843	1.26963	1.14162	0.191084	0.00653892	0.180606
Matn2	chr15	ENSMUSG00000022324.15	1047.3	718.226	0.68419	0.977117	-0.0333968	0.00653005	0.180606
Emsy	chr7	ENSMUSG00000035401.9	4012.83	3516.95	0.876989	0.91466	-0.128692	0.00653588	0.180606
Zbtb10	chr3	ENSMUSG00000069114.8	723.581	604.804	0.836531	0.892416	-0.164212	0.00658015	0.181429
Hoxb2	chr11	ENSMUSG00000075588.6	125.159	79.5858	0.635438	0.982916	-0.0248594	0.00660042	0.181672
Pcolce	chr5	ENSMUSG00000029718.14	2194.59	1795.76	0.818153	0.886495	-0.173816	0.00668252	0.183295
Rnf152	chr1	ENSMUSG00000047496.6	116.489	78.3512	0.670473	0.979128	-0.030431	0.00667731	0.183295
Ctsa	chr2	ENSMUSG00000017760.16	14863.4	16267.9	1.09453	1.07012	0.0977778	0.00670982	0.183726
Cd9	chr6	ENSMUSG00000030342.8	2931.46	2557.53	0.872404	0.913371	-0.130727	0.00672536	0.183834
Trappc6a	chr7	ENSMUSG00000002043.17	931.315	1093.01	1.17392	1.10732	0.147074	0.00673954	0.183905
Nr2f1	chr13	ENSMUSG00000069171.14	211.593	149.389	0.707026	0.973406	-0.0388862	0.00683274	0.186128
Igkv4-70	chr6	ENSMUSG00000076547.2	256	501.973	2.09891	1.00862	0.0123876	0.00684537	0.186152
Tcp11l2	chr10	ENSMUSG00000020034.7	4103.38	3446.01	0.839648	0.897131	-0.15661	0.00687136	0.186539
Vgll3	chr16	ENSMUSG00000091243.2	155.42	86.4526	0.522397	0.989414	-0.0153542	0.00692367	0.187637
H2-M2	chr17	ENSMUSG00000016283.13	838.157	1156.94	1.3772	1.16449	0.219704	0.00695088	0.187733
Deup1	chr9	ENSMUSG00000039977.16	95.9005	58.0277	0.608816	0.983023	-0.0247026	0.00695041	0.187733
Gm35065	chr3	ENSMUSG00000105784.1	20.5793	41.1879	2.02082	1.01124	0.0161259	0.00698222	0.188259
Map1lc3a	chr2	ENSMUSG00000027602.9	1063.44	855.782	0.804494	0.883791	-0.178223	0.00703539	0.188997
Fcgr4	chr1	ENSMUSG00000059089.4	286.136	422.257	1.46938	1.02174	0.0310244	0.00704436	0.188997
Gm49226	chr16	ENSMUSG00000114988.1	15.3972	31.4827	2.01799	1.01063	0.0152507	0.00704537	0.188997
Zfp991	chr4	ENSMUSG00000067916.9	346.152	415.445	1.19979	1.11906	0.162286	0.00708031	0.189613
Olfml2b	chr1	ENSMUSG00000038463.8	562.093	409.545	0.729175	0.969876	-0.0441283	0.00713927	0.19087
Ip6k2	chr9	ENSMUSG00000032599.12	1715.01	1500.2	0.876074	0.912583	-0.131972	0.00717842	0.191594
Amotl2	chr9	ENSMUSG00000032531.15	1329.54	939.727	0.702243	0.975078	-0.03641	0.00721158	0.191857
Ptafr	chr4	ENSMUSG00000056529.7	1357.59	1671.02	1.23103	1.13067	0.177172	0.0072125	0.191857
Ecscr	chr18	ENSMUSG00000073599.10	1726.83	1382.44	0.800317	0.880017	-0.184396	0.00722658	0.19191
Plppr4	chr3	ENSMUSG00000044667.12	137.562	188.359	1.36996	1.02928	0.0416313	0.0072492	0.192189
Slc1a2	chr2	ENSMUSG00000005089.15	464.595	596.26	1.27983	1.14328	0.193181	0.00729541	0.192769
Gsap	chr5	ENSMUSG00000039934.12	1723.62	1965.79	1.14139	1.09091	0.125528	0.00728656	0.192769
A630023P12Rik	chr5	ENSMUSG00000048215.14	525.199	638.827	1.21632	1.12394	0.168562	0.0073877	0.194883
Lynx1	chr15	ENSMUSG00000022594.14	1388.17	1665.41	1.20035	1.11391	0.155626	0.00744892	0.195885
Ccnjl	chr11	ENSMUSG00000044707.7	46.8574	24.6336	0.536187	0.987181	-0.0186131	0.00745041	0.195885
Zfp740	chr15	ENSMUSG00000046897.17	7064.55	6370.6	0.901779	0.932756	-0.100428	0.00746804	0.196024
A930002I21Rik	chr3	ENSMUSG00000050179.3	107.385	145.119	1.34779	1.03248	0.0461205	0.00761566	0.199452
Gm42418	chr17	ENSMUSG00000098178.1	226173	171804	0.759666	0.961999	-0.055893	0.00762381	0.199452
Pik3r3	chr4	ENSMUSG00000028698.13	571.624	431.527	0.756485	0.962198	-0.0555942	0.00764223	0.199605
Clec4a2	chr6	ENSMUSG00000030148.15	146.796	195.644	1.33375	1.03415	0.0484432	0.00768175	0.200307
Zdhhc6	chr19	ENSMUSG00000024982.10	2120.26	2367.57	1.11562	1.0794	0.110229	0.00771338	0.200472
Ndst3	chr3	ENSMUSG00000027977.15	53.0458	28.6175	0.548222	0.987777	-0.0177427	0.00770457	0.200472
Gpr157	chr4	ENSMUSG00000047875.6	1691.3	2049.99	1.21076	1.11942	0.162757	0.00778231	0.201932
Klk8	chr7	ENSMUSG00000064023.4	1080.55	1285.43	1.1894	1.11238	0.153647	0.00785013	0.203359
Kcnq4	chr4	ENSMUSG00000028631.7	151.853	93.0941	0.612241	0.984435	-0.0226315	0.00801468	0.206967
Fxyd1	chr7	ENSMUSG00000036570.14	595.647	390.521	0.644039	0.98189	-0.0263673	0.0080155	0.206967
Ifrd1	chr12	ENSMUSG00000001627.12	1824.57	1535.4	0.841296	0.902087	-0.148661	0.00805737	0.20771
Ildr1	chr16	ENSMUSG00000022900.14	357.613	484.666	1.35648	1.0301	0.0427901	0.00815156	0.209797
Zfp691	chr4	ENSMUSG00000045268.13	678.488	772.966	1.1409	1.09026	0.124679	0.00822724	0.210722
Syngr2	chr11	ENSMUSG00000048277.15	11092.5	12492.4	1.12616	1.08212	0.113861	0.00822452	0.210722
Igkv6-23	chr6	ENSMUSG00000095630.2	3191.03	5159.34	1.6021	1.01532	0.0219275	0.00822736	0.210722
Zfp768	chr7	ENSMUSG00000047371.7	534.851	447.994	0.840747	0.900809	-0.150707	0.00825644	0.211125
Ctrl	chr8	ENSMUSG00000031896.7	2125.31	90.1594	0.110616	0.998155	-0.00266495	0.00832767	0.212088
Nt5e	chr9	ENSMUSG00000032420.8	2379.4	2779.02	1.16816	1.10105	0.138878	0.00832816	0.212088
C1qtnf7	chr5	ENSMUSG00000061535.11	562.052	409.46	0.729955	0.972068	-0.0408703	0.00834762	0.212088
Ighv5-4	chr12	ENSMUSG00000095612.2	694.933	1633.64	2.35879	1.00781	0.011229	0.00833735	0.212088
Axin2	chr11	ENSMUSG00000000142.15	1298.48	1060.75	0.815837	0.89417	-0.161379	0.00844763	0.21318
Slc15a3	chr19	ENSMUSG00000024737.2	2491.43	2927.9	1.17453	1.09939	0.136708	0.00843719	0.21318
Antxr2	chr5	ENSMUSG00000029338.13	1924.55	1663.94	0.864226	0.912372	-0.132306	0.00848308	0.21318
Ttyh1	chr7	ENSMUSG00000030428.16	57.1803	29.2863	0.521171	0.989163	-0.01572	0.00849446	0.21318
Cdkn1c	chr7	ENSMUSG00000037664.13	282.915	183.476	0.647331	0.981874	-0.0263898	0.00845849	0.21318
Cxxc5	chr18	ENSMUSG00000046668.9	2388.68	2078.43	0.870263	0.915688	-0.127072	0.00841616	0.21318
Apol11b	chr15	ENSMUSG00000091694.9	121.897	68.9242	0.568048	0.987671	-0.0178981	0.00849816	0.21318
Bc1	chr7	ENSMUSG00000115783.1	135.439	210.107	1.57119	1.01788	0.0255732	0.00843193	0.21318
Pigs	chr11	ENSMUSG00000041958.10	3734.1	4063.8	1.08766	1.06432	0.0899354	0.00852474	0.213509
Gm24407	chr5	ENSMUSG00000094377.1	36.5468	17.3289	0.462078	0.990091	-0.0143664	0.00868244	0.217116
Lsmem2	chr9	ENSMUSG00000103409.2	1102.23	840.067	0.762566	0.96098	-0.0574211	0.00870327	0.217294
Ms4a8a	chr19	ENSMUSG00000024730.7	162.627	215.012	1.32595	1.03427	0.0486118	0.00873342	0.217704
Map3k12	chr15	ENSMUSG00000023050.9	525.209	607.111	1.15531	1.09566	0.1318	0.00875401	0.217875
Gli1	chr10	ENSMUSG00000025407.7	164.455	91.8846	0.55483	0.987479	-0.0181783	0.0087821	0.218017
Wdr66	chr5	ENSMUSG00000029442.18	120.936	165.213	1.37633	1.02839	0.0403901	0.00878726	0.218017
Plin3	chr17	ENSMUSG00000024197.10	2286.09	2621.93	1.14672	1.09199	0.126966	0.00885274	0.21906
Cep164	chr9	ENSMUSG00000043987.18	2168.53	2523.34	1.16317	1.09871	0.135805	0.00885692	0.21906
Snx10	chr6	ENSMUSG00000038301.15	1702.24	1964.96	1.15446	1.09524	0.131246	0.0089119	0.219395
Pla2g5	chr4	ENSMUSG00000041193.15	159.008	237.647	1.48773	1.01988	0.0284015	0.0088846	0.219395
Gm24265	chr5	ENSMUSG00000096243.1	66.4095	32.0094	0.481621	0.990184	-0.0142313	0.00891197	0.219395
Ikzf2	chr1	ENSMUSG00000025997.13	1663.76	1998.43	1.20072	1.11449	0.156383	0.00895151	0.219686
Tpm1	chr9	ENSMUSG00000032366.15	5457.63	4614.92	0.845039	0.9046	-0.144648	0.00894645	0.219686
Gm41442	chr16	ENSMUSG00000116946.1	21.5837	44.0785	2.02369	1.00966	0.0138697	0.00901367	0.22087
Tert	chr13	ENSMUSG00000021611.9	165.661	223.724	1.35514	1.02964	0.042134	0.00906109	0.221007
Tnfrsf12a	chr17	ENSMUSG00000023905.15	164.201	113.225	0.692928	0.978994	-0.030628	0.00904259	0.221007
Igfbp2	chr1	ENSMUSG00000039323.18	60.8726	107.963	1.79943	1.01228	0.0176136	0.00904891	0.221007
Tpi1	chr6	ENSMUSG00000023456.15	6326.03	7338.78	1.15934	1.09348	0.128929	0.00913023	0.22172
Mxd4	chr5	ENSMUSG00000037235.13	8149.43	6649.17	0.816816	0.948976	-0.075556	0.00918771	0.22172
Apobec2	chr17	ENSMUSG00000040694.4	45.6795	23.3657	0.515075	0.988532	-0.0166405	0.00918822	0.22172
Sbk1	chr7	ENSMUSG00000042978.11	7035.12	6012.43	0.855625	0.925895	-0.11108	0.00916064	0.22172
Unc13d	chr11	ENSMUSG00000057948.12	5098.86	5761.04	1.13019	1.08337	0.115531	0.009146	0.22172
mt-Cytb	chrM	ENSMUSG00000064370.1	219539	193320	0.880535	0.921234	-0.11836	0.00915019	0.22172
Csde1	chr3	ENSMUSG00000068823.10	18817.8	17466.2	0.928006	0.944584	-0.0822488	0.00917389	0.22172
Snw1	chr12	ENSMUSG00000021039.9	5459.46	5047.75	0.924615	0.940782	-0.0880674	0.00926674	0.223206
Gm21762	chr13	ENSMUSG00000094027.2	35.4915	73.6189	1.97864	1.01075	0.0154297	0.00928888	0.223206
Gm42722	chr3	ENSMUSG00000106093.1	38.266	63.5842	1.6717	1.01456	0.0208485	0.00929206	0.223206
Gm9733	chr3	ENSMUSG00000078783.1	64.698	101.246	1.54826	1.01717	0.02456	0.00930854	0.223264
Clec2g	chr6	ENSMUSG00000000248.16	40.9004	67.2583	1.66543	1.01387	0.0198682	0.00934129	0.223711
Fgl2	chr5	ENSMUSG00000039899.5	2545.67	2917.58	1.14684	1.087	0.120352	0.00936458	0.223931
Arsb	chr13	ENSMUSG00000042082.7	4367.72	4885.62	1.11794	1.07603	0.105722	0.00939657	0.224213
G430095P16Rik	chr8	ENSMUSG00000074203.4	169.275	124.018	0.73156	0.972833	-0.0397364	0.00940468	0.224213
Mal	chr2	ENSMUSG00000027375.14	61.6348	25.2771	0.423648	0.992849	-0.010354	0.00945269	0.225019
Gpr162	chr6	ENSMUSG00000038390.11	245.811	307.759	1.25138	1.09656	0.13299	0.00947669	0.225253
Egln3	chr12	ENSMUSG00000035105.5	331.207	424.068	1.27198	1.04599	0.0648746	0.00951413	0.225804
Adgrb2	chr4	ENSMUSG00000028782.14	60.8373	27.9245	0.445331	0.991245	-0.0126862	0.00953308	0.225893
Gm6377	chrX	ENSMUSG00000048621.3	426.774	530.991	1.24789	1.11419	0.155994	0.00954636	0.225893
Efnb2	chr8	ENSMUSG00000001300.16	810.293	612.05	0.758819	0.96426	-0.0525059	0.00961971	0.227289
Nprl3	chr11	ENSMUSG00000020289.15	1130.08	1318.87	1.16689	1.09191	0.126854	0.00967986	0.22837
Kcnip2	chr19	ENSMUSG00000025221.16	106.72	162.822	1.50172	1.01857	0.0265402	0.00977382	0.229791
Car13	chr3	ENSMUSG00000027555.8	513.374	612.84	1.19514	1.1018	0.139856	0.00975516	0.229791
Pld5	chr1	ENSMUSG00000055214.15	351.742	220.104	0.626546	0.98445	-0.0226104	0.00978358	0.229791
Hc	chr2	ENSMUSG00000026874.10	294.749	472.006	1.59944	1.01541	0.0220621	0.00980662	0.229991
Mtch1	chr17	ENSMUSG00000024012.18	5650.15	5078.51	0.898827	0.928707	-0.106705	0.0098777	0.230635
Flt1	chr5	ENSMUSG00000029648.13	1700.48	1386.18	0.814573	0.90068	-0.150913	0.00986495	0.230635
Acsbg1	chr9	ENSMUSG00000032281.11	578.754	728.302	1.26262	1.11321	0.154727	0.00985053	0.230635
Nudt4	chr10	ENSMUSG00000020029.6	5708.74	4850.01	0.850184	0.909602	-0.136693	0.00992333	0.231359
Pqlc3	chr12	ENSMUSG00000045679.14	1626.56	1888.73	1.16101	1.09134	0.126103	0.0100299	0.233501
Mapk8ip1	chr2	ENSMUSG00000027223.15	525.273	423.677	0.808273	0.902006	-0.14879	0.0100815	0.234358
Pik3r4	chr9	ENSMUSG00000032571.14	2853.12	3127.17	1.09564	1.06749	0.0942285	0.0101021	0.234494
Gm49797	chr17	ENSMUSG00000116858.1	375.32	295.987	0.788515	0.952468	-0.0702579	0.0101765	0.235875
Gm9794	chr6	ENSMUSG00000107176.1	761.062	563.941	0.743359	0.970404	-0.0433426	0.0102601	0.237465
Scmh1	chr4	ENSMUSG00000000085.16	1339.82	1185.56	0.885589	0.9298	-0.105008	0.0102907	0.237826
Igfbp3	chr11	ENSMUSG00000020427.11	3552.67	2835.45	0.799205	0.951061	-0.0723895	0.0103911	0.239448
Pgm5	chr19	ENSMUSG00000041731.13	216.32	125.343	0.571718	0.988029	-0.0173746	0.010383	0.239448
Nab2	chr10	ENSMUSG00000025402.12	2988.32	2570.92	0.86156	0.915421	-0.127493	0.010425	0.239881
Thop1	chr10	ENSMUSG00000004929.12	927.791	1077.15	1.1591	1.09105	0.125711	0.0104706	0.240293
Rhoq	chr17	ENSMUSG00000024143.15	3142.58	2783.44	0.88628	0.92443	-0.113363	0.0104732	0.240293
Xpnpep1	chr19	ENSMUSG00000025027.18	2487.41	2740.75	1.10161	1.06798	0.0948884	0.0105733	0.240947
Dock9	chr14	ENSMUSG00000025558.19	3643.92	3095.48	0.849834	0.911455	-0.133757	0.0105605	0.240947
Syt13	chr2	ENSMUSG00000027220.2	626.281	505.669	0.807356	0.951158	-0.0722427	0.0105929	0.240947
Dctd	chr8	ENSMUSG00000031562.15	234.966	305.25	1.29843	1.03499	0.0496125	0.0105614	0.240947
Tspan7	chrX	ENSMUSG00000058254.12	7007.53	5400.83	0.769854	0.964934	-0.0514976	0.0105331	0.240947
Ifngas1	chr10	ENSMUSG00000112230.1	125.871	76.0773	0.605569	0.986471	-0.0196518	0.0105876	0.240947
Gng2	chr14	ENSMUSG00000043004.13	4030.09	4480.01	1.11201	1.0737	0.102585	0.0106523	0.241293
Gabrg3	chr7	ENSMUSG00000055026.13	53.5289	24.7547	0.489847	0.989956	-0.0145639	0.0106538	0.241293
Gm10060	chr8	ENSMUSG00000110669.1	80.3971	110.295	1.36573	1.02601	0.0370431	0.010626	0.241293
Nudt5	chr2	ENSMUSG00000025817.12	1629.55	1829.29	1.1214	1.07614	0.10586	0.0106872	0.241704
Ppic	chr18	ENSMUSG00000024538.8	893.238	1132.4	1.26793	1.04184	0.0591311	0.0107293	0.242311
Rft1	chr14	ENSMUSG00000052395.17	598.626	712.957	1.18957	1.09496	0.130883	0.0107892	0.243317
Pogk	chr1	ENSMUSG00000040596.15	1547.47	1313.48	0.848921	0.920615	-0.11933	0.010838	0.244071
Palmd	chr3	ENSMUSG00000033377.14	474.559	330.765	0.69125	0.980241	-0.0287919	0.0108605	0.24423
Lpin2	chr17	ENSMUSG00000024052.17	2525.96	2887.18	1.14279	1.08576	0.118705	0.0108899	0.244544
Cyb561a3	chr19	ENSMUSG00000034445.8	6697.98	7852.25	1.17002	1.09218	0.127214	0.0109574	0.245712
Etv5	chr16	ENSMUSG00000013089.15	1400.75	1213.21	0.866443	0.919185	-0.121572	0.0110239	0.245969
Hdac3	chr18	ENSMUSG00000024454.16	2869.51	3174.1	1.10613	1.07054	0.0983343	0.0110104	0.245969
Fam189b	chr3	ENSMUSG00000032657.15	3048.02	3546.72	1.16204	1.08744	0.120933	0.0109964	0.245969
Myl9	chr2	ENSMUSG00000067818.6	1561.34	888.318	0.572083	0.989061	-0.0158687	0.0110309	0.245969
Spry2	chr14	ENSMUSG00000022114.5	485.351	366.575	0.752983	0.97127	-0.0420561	0.0110749	0.246129
Erv3	chr2	ENSMUSG00000037482.2	206.23	284.56	1.37349	1.02662	0.0379041	0.0110782	0.246129
Rell2	chr18	ENSMUSG00000044024.16	224.794	276.444	1.22714	1.09527	0.131285	0.0110846	0.246129
Ggps1	chr13	ENSMUSG00000021302.10	2528.79	2302.65	0.910987	0.939593	-0.0898927	0.0111579	0.246734
Gcsam	chr16	ENSMUSG00000022659.13	1668.88	2319.28	1.38331	1.02318	0.0330601	0.0111666	0.246734
Nkd1	chr8	ENSMUSG00000031661.12	388.358	274.143	0.704036	0.979645	-0.0296694	0.0111401	0.246734
Reln	chr5	ENSMUSG00000042453.14	1115.89	1592.41	1.42315	1.01976	0.0282315	0.0111742	0.246734
Smad5	chr13	ENSMUSG00000021540.16	3403.88	3016.91	0.886522	0.926003	-0.110912	0.0112014	0.246756
Meis3	chr7	ENSMUSG00000041420.18	895.787	1030.7	1.15056	1.08666	0.119896	0.0112063	0.246756
Plcd3	chr11	ENSMUSG00000020937.14	210.827	277.556	1.31006	1.02921	0.0415403	0.0112564	0.247516
Pnrc1	chr4	ENSMUSG00000040128.9	8730.38	7742.92	0.886776	0.933622	-0.0990895	0.011389	0.248887
Grem2	chr1	ENSMUSG00000050069.3	182.816	109.548	0.597678	0.987006	-0.0188687	0.0113567	0.248887
Smim10l2a	chrX	ENSMUSG00000054850.4	35.1185	55.5384	1.59266	1.01536	0.0219851	0.0113942	0.248887
Col22a1	chr15	ENSMUSG00000079022.10	97.384	144.433	1.47896	1.01869	0.0267219	0.0113898	0.248887
Gm15710	chr5	ENSMUSG00000084111.4	578.476	463.067	0.800325	0.948091	-0.076902	0.0113973	0.248887
Dpysl3	chr18	ENSMUSG00000024501.20	2033.48	1714.71	0.842793	0.927212	-0.109029	0.0114491	0.24899
Clspn	chr4	ENSMUSG00000042489.15	997.317	1370.53	1.36905	1.02355	0.0335757	0.0114484	0.24899
Gm11707	chr11	ENSMUSG00000086481.1	253.59	351.242	1.38013	1.02314	0.0330083	0.0114413	0.24899
Lair1	chr7	ENSMUSG00000055541.17	1540.42	1944.32	1.26008	1.03492	0.049525	0.0115034	0.249828
Cd5l	chr3	ENSMUSG00000015854.7	3971.49	5134.58	1.29402	1.03417	0.0484665	0.0115904	0.249895
Nsg2	chr11	ENSMUSG00000020297.10	4842.63	4089.06	0.843227	0.916797	-0.125326	0.0115282	0.249895
Smyd5	chr6	ENSMUSG00000033706.13	1611.49	1869.35	1.16002	1.084	0.116366	0.011601	0.249895
Scgb3a1	chr11	ENSMUSG00000064057.12	37.591	83.0171	2.15565	1.00851	0.0122265	0.0115813	0.249895
Flnc	chr6	ENSMUSG00000068699.12	167.405	94.8316	0.561703	0.988921	-0.0160724	0.0115867	0.249895
Ighv3-4	chr12	ENSMUSG00000103939.1	214.704	34.5514	0.177326	0.997374	-0.00379386	0.0115658	0.249895
Galnt16	chr12	ENSMUSG00000021130.8	760.034	604.22	0.794821	0.953659	-0.0684547	0.011658	0.250782
Rnase4	chr14	ENSMUSG00000021876.15	1343.06	1041.92	0.774528	0.966477	-0.0491928	0.0117077	0.251168
Samd12	chr15	ENSMUSG00000058656.13	113.935	71.4918	0.629885	0.985431	-0.0211732	0.0117027	0.251168
Ppp2r3a	chr9	ENSMUSG00000043154.15	397.571	281.315	0.711554	0.977966	-0.0321439	0.0118078	0.252975
Cxcl12	chr6	ENSMUSG00000061353.11	27364.4	21256	0.775295	0.965798	-0.0502063	0.0118264	0.253031
Tep1	chr14	ENSMUSG00000006281.8	3137.56	3559.1	1.13493	1.08098	0.112336	0.0119381	0.254071
Zfp90	chr8	ENSMUSG00000031907.9	753.263	657.723	0.874161	0.923168	-0.115335	0.0119712	0.254071
Chst4	chr8	ENSMUSG00000035930.9	373.241	252.908	0.68498	0.981565	-0.026845	0.0119637	0.254071
Slc16a5	chr11	ENSMUSG00000045775.15	534.911	455.862	0.850835	0.918279	-0.122995	0.0119165	0.254071
Gm13241	chr4	ENSMUSG00000073716.6	26.0727	50.9336	1.95689	1.01009	0.014491	0.0119638	0.254071
Gm1965	chr6	ENSMUSG00000090254.7	152.436	209.043	1.35657	1.02506	0.0357151	0.011957	0.254071
Ddx58	chr4	ENSMUSG00000040296.15	6107	5103.73	0.832486	0.921078	-0.118605	0.0120622	0.255461
Pyroxd2	chr19	ENSMUSG00000060224.4	401.871	291.807	0.72671	0.97518	-0.0362599	0.0120689	0.255461
Phlda1	chr10	ENSMUSG00000020205.8	876.511	674.856	0.774508	0.967428	-0.0477733	0.0121476	0.256784
Rem1	chr2	ENSMUSG00000000359.3	265.412	205.754	0.777642	0.965358	-0.0508637	0.0122345	0.257028
Tnfrsf9	chr4	ENSMUSG00000028965.13	1264.68	1470.95	1.16466	1.08489	0.11755	0.0122402	0.257028
Gipc3	chr10	ENSMUSG00000034872.6	181.944	245.372	1.34517	1.02531	0.036055	0.0122282	0.257028
Dap	chr15	ENSMUSG00000039168.15	4407.4	5065.2	1.14813	1.07487	0.10416	0.0122261	0.257028
Serpina1b	chr12	ENSMUSG00000071178.11	708.985	558.06	0.786311	0.95811	-0.0617375	0.0121827	0.257028
Fam83a	chr15	ENSMUSG00000051225.9	20.1474	39.6974	2.00857	1.00945	0.0135671	0.0123104	0.258161
Tstd1	chr1	ENSMUSG00000103711.1	86.7186	126.354	1.4603	1.01957	0.0279655	0.0123539	0.258731
Megf9	chr4	ENSMUSG00000039270.9	592.653	485.682	0.819021	0.934208	-0.0981837	0.0124041	0.259198
Gm22513	chr12	ENSMUSG00000096349.1	54.6409	22.7923	0.448711	0.992673	-0.0106099	0.0124089	0.259198
Asic1	chr15	ENSMUSG00000023017.10	168.101	121.288	0.719153	0.977126	-0.033384	0.0124271	0.259237
Igkv6-17	chr6	ENSMUSG00000095794.2	1524.01	2108.4	1.38324	1.02273	0.0324238	0.0124457	0.259282
Usp20	chr2	ENSMUSG00000026854.16	953.756	1083.78	1.13669	1.07943	0.110266	0.0125366	0.260151
Zbtb3	chr19	ENSMUSG00000071661.7	174.076	220.612	1.2663	1.03868	0.0547475	0.0125347	0.260151
Ovgp1	chr3	ENSMUSG00000074340.9	128.324	92.6842	0.719695	0.97775	-0.0324619	0.0125216	0.260151
Gpr137b	chr13	ENSMUSG00000021306.11	2010.45	2403.07	1.19665	1.09556	0.131672	0.012644	0.261695
Gm5781	chr10	ENSMUSG00000111966.1	132.07	78.567	0.592314	0.987564	-0.0180542	0.0126381	0.261695
Eci1	chr17	ENSMUSG00000024132.6	1456	1259.29	0.864436	0.92231	-0.116676	0.0127222	0.262632
Pigf	chr17	ENSMUSG00000024145.6	413.615	347.204	0.837953	0.926281	-0.110478	0.0127224	0.262632
Gm46565	chr16	ENSMUSG00000116581.1	160.526	94.8552	0.58943	0.98735	-0.0183661	0.0127469	0.262795
Rassf7	chr7	ENSMUSG00000038618.12	307.669	380.426	1.23253	1.0486	0.0684604	0.0128031	0.263612
Plekha8	chr6	ENSMUSG00000005225.15	481.998	593.72	1.23124	1.06063	0.0849186	0.012826	0.26374
R3hcc1l	chr19	ENSMUSG00000025184.10	1895.05	1708.76	0.902179	0.938069	-0.0922334	0.0129126	0.265177
Prelid2	chr18	ENSMUSG00000056671.7	103.772	144.573	1.39588	1.02118	0.0302326	0.0130302	0.267246
Fry	chr5	ENSMUSG00000056602.12	2058.41	1737.44	0.84527	0.919429	-0.121189	0.0131939	0.270253
Ttc39c	chr18	ENSMUSG00000024424.15	363.059	457.464	1.26226	1.03611	0.0511826	0.0132232	0.270503
Ccdc88b	chr19	ENSMUSG00000047810.9	7833.74	8869.46	1.13188	1.07401	0.10301	0.013247	0.270642
Gpr35	chr1	ENSMUSG00000026271.15	1059.77	1342.37	1.26499	1.0381	0.0539424	0.0132878	0.271125
Cd300lg	chr11	ENSMUSG00000017309.11	3571.93	2586.24	0.728163	0.976883	-0.0337424	0.0133488	0.271322
Gpaa1	chr15	ENSMUSG00000022561.13	1663.89	1895.01	1.13741	1.08012	0.111187	0.013345	0.271322
Ces2b	chr8	ENSMUSG00000050097.6	37.9744	58.7535	1.58276	1.01477	0.0211507	0.0133249	0.271322
Medag	chr5	ENSMUSG00000029659.16	149.074	86.71	0.574216	0.98866	-0.016453	0.0134302	0.271585
Rsf1	chr7	ENSMUSG00000035623.14	3996.29	3590.24	0.898455	0.932701	-0.100514	0.0134112	0.271585
Sh2d4a	chr8	ENSMUSG00000053886.4	398.556	335.098	0.840388	0.927014	-0.109337	0.013419	0.271585
Pvrig	chr5	ENSMUSG00000109713.1	118.666	154.482	1.30129	1.03274	0.0464768	0.0133985	0.271585
Rps19-ps6	chr12	ENSMUSG00000096942.1	74.4142	44.3347	0.582897	0.986681	-0.0193447	0.0134958	0.272563
Mok	chr12	ENSMUSG00000056458.16	26.2518	48.4223	1.83902	1.01084	0.0155513	0.0135149	0.272603
Ptprs	chr17	ENSMUSG00000013236.17	2637.12	3185.22	1.20709	1.08152	0.113062	0.0135956	0.273374
Pecam1	chr11	ENSMUSG00000020717.19	19802.9	17093.5	0.863171	0.923657	-0.114571	0.0136394	0.273374
Klrb1a	chr6	ENSMUSG00000030361.16	40.7511	62.1305	1.53052	1.0154	0.0220534	0.0136032	0.273374
Il22ra2	chr10	ENSMUSG00000039760.8	1798.22	1320.3	0.721016	0.978656	-0.0311267	0.0136194	0.273374
Btnl9	chr11	ENSMUSG00000040283.14	517.387	323.636	0.632761	0.984201	-0.0229748	0.0136353	0.273374
Plpp3	chr4	ENSMUSG00000028517.8	1579.63	1218.34	0.771322	0.970932	-0.0425585	0.01372	0.27447
Gm3739	chr14	ENSMUSG00000091472.2	37.2854	61.624	1.61726	1.01367	0.0195932	0.0137287	0.27447
Gm15265	chr3	ENSMUSG00000086288.1	136.016	99.9751	0.734733	0.976627	-0.0341204	0.013767	0.274889
Cipc	chr12	ENSMUSG00000034157.12	2028.55	2263.75	1.11561	1.07197	0.100259	0.0137848	0.274898
Tgm1	chr14	ENSMUSG00000022218.16	1543.87	1349.18	0.874268	0.928231	-0.107444	0.0138079	0.275012
Rnf2	chr1	ENSMUSG00000026484.13	2962.31	2601.08	0.877561	0.927028	-0.109316	0.013874	0.275983
Etl4	chr2	ENSMUSG00000036617.17	1008.49	802.687	0.795202	0.963397	-0.0537982	0.0139082	0.276316
Mef2b	chr8	ENSMUSG00000079033.10	1170.2	1917.11	1.63783	1.01185	0.0170007	0.0139477	0.276755
Zfp239	chr6	ENSMUSG00000042097.17	203.995	263.944	1.29437	1.03037	0.0431623	0.0139874	0.277195
Lama2	chr10	ENSMUSG00000019899.17	224.674	121.9	0.548186	0.990178	-0.0142398	0.0142341	0.279384
Kat6b	chr14	ENSMUSG00000021767.19	1760.4	1530.9	0.871025	0.927668	-0.108319	0.0142989	0.279384
Sh3bp5	chr14	ENSMUSG00000021892.14	7340.99	6804.55	0.926993	0.947832	-0.077296	0.01433	0.279384
Dnase1l3	chr14	ENSMUSG00000025279.7	21729.4	24716.7	1.13768	1.07883	0.109469	0.0141209	0.279384
Dkk3	chr7	ENSMUSG00000030772.6	1162	1499.91	1.28889	1.03144	0.0446541	0.0143003	0.279384
Sorbs2	chr8	ENSMUSG00000031626.18	790.629	551.281	0.698998	0.982276	-0.0258001	0.0143211	0.279384
Helq	chr5	ENSMUSG00000035266.16	925.252	1150.67	1.24642	1.041	0.0579653	0.0142826	0.279384
Mylip	chr13	ENSMUSG00000038175.10	6086.15	5186.23	0.851461	0.946348	-0.0795577	0.0143219	0.279384
Pcdh19	chrX	ENSMUSG00000051323.16	129.915	90.5598	0.699121	0.980569	-0.0283092	0.0143445	0.279384
Gstm1	chr3	ENSMUSG00000058135.12	5910.55	4799.32	0.81047	0.954453	-0.0672545	0.014203	0.279384
Gm15513	chr5	ENSMUSG00000086291.1	71.5887	108.226	1.5354	1.01549	0.0221801	0.0142141	0.279384
1500002C15Rik	chr4	ENSMUSG00000096221.3	59.2295	39.8885	0.671954	0.983492	-0.0240154	0.0142642	0.279384
Gm6204	chr3	ENSMUSG00000105879.1	250.821	157.423	0.630955	0.985925	-0.0204501	0.0142909	0.279384
Gm43769	chr5	ENSMUSG00000107254.1	35.0821	60.1705	1.67223	1.0139	0.0199099	0.0142639	0.279384
Gadd45g	chr13	ENSMUSG00000021453.2	733.367	576.583	0.784979	0.964034	-0.0528441	0.0143747	0.279627
Arhgef15	chr11	ENSMUSG00000052921.13	862.447	702.129	0.816294	0.950206	-0.0736883	0.0144022	0.27973
Gm50251	chr19	ENSMUSG00000117839.1	19.1128	37.7447	1.87335	1.00901	0.012936	0.0144153	0.27973
Wdr83	chr8	ENSMUSG00000005150.16	874.455	1021.05	1.16656	1.07959	0.110484	0.0145103	0.280886
Gadd45a	chr6	ENSMUSG00000036390.8	426.988	350.06	0.81971	0.954653	-0.0669523	0.0144989	0.280886
Rfx3	chr19	ENSMUSG00000040929.17	816.164	710.256	0.870536	0.937002	-0.093876	0.014543	0.281177
Art4	chr6	ENSMUSG00000030217.2	709.809	923.021	1.30589	1.0298	0.042367	0.0146584	0.281764
Mpeg1	chr19	ENSMUSG00000046805.10	25152.5	30016.6	1.19155	1.07835	0.108822	0.0146622	0.281764
Gm6139	chr5	ENSMUSG00000057244.6	52.2395	24.1562	0.446622	0.993488	-0.00942535	0.0146227	0.281764
Myl1	chr1	ENSMUSG00000061816.15	143.405	28.5417	0.20744	0.99644	-0.00514535	0.0145995	0.281764
Gm49760	chr12	ENSMUSG00000116815.1	127.777	176.193	1.36795	1.02193	0.0313022	0.0146469	0.281764
Ampd1	chr3	ENSMUSG00000070385.12	169.812	129.663	0.764697	0.97352	-0.0387171	0.0146985	0.282119
Itgb2	chr10	ENSMUSG00000000290.13	19700.5	21252.3	1.07853	1.05678	0.0796757	0.0147739	0.282782
Cdh2	chr18	ENSMUSG00000024304.14	689.459	541.538	0.781617	0.967952	-0.0469919	0.0147866	0.282782
Igkv4-69	chr6	ENSMUSG00000076548.1	257.916	117.743	0.439175	0.992311	-0.011136	0.0147647	0.282782
Cadm3	chr1	ENSMUSG00000005338.13	504.116	394.394	0.777674	0.968319	-0.0464462	0.0149122	0.284356
Nfia	chr4	ENSMUSG00000028565.18	2433.94	1865.88	0.76718	0.971877	-0.0411541	0.0149765	0.284356
Podxl2	chr6	ENSMUSG00000033152.13	128.002	84.5187	0.662079	0.984356	-0.0227484	0.0149635	0.284356
Mynn	chr3	ENSMUSG00000037730.13	1554.03	1404.79	0.904547	0.939394	-0.0901983	0.0149002	0.284356
4930453N24Rik	chr16	ENSMUSG00000059920.9	2284.82	2034.11	0.889446	0.935264	-0.0965545	0.0149627	0.284356
Gm34121	chr7	ENSMUSG00000108659.1	25.0628	42.3738	1.67906	1.01216	0.0174304	0.0149581	0.284356
Tmtc1	chr6	ENSMUSG00000030306.14	919.792	1141.53	1.23896	1.0468	0.0659852	0.0150111	0.284672
Mefv	chr16	ENSMUSG00000022534.14	439.238	551.487	1.25533	1.03367	0.0477696	0.0150407	0.284893
Trim46	chr3	ENSMUSG00000042766.17	132.6	182.936	1.36295	1.02245	0.0320363	0.0150886	0.285458
AU020206	chr7	ENSMUSG00000097415.2	9539.54	10997.7	1.15283	1.07973	0.110665	0.0152177	0.287559
Igkv19-93	chr6	ENSMUSG00000098814.2	1698.87	3102.26	1.79552	1.00908	0.0130366	0.0152512	0.287848
Capn1	chr19	ENSMUSG00000024942.17	8032.19	8763.75	1.0906	1.06083	0.0851955	0.015353	0.289425
Gdpgp1	chr7	ENSMUSG00000050973.11	480.531	548.269	1.13988	1.07591	0.105556	0.0153835	0.289627
Gm39321	chr9	ENSMUSG00000111167.1	100.622	143.73	1.42711	1.01903	0.0271913	0.0154003	0.289627
Gata2	chr6	ENSMUSG00000015053.14	501.013	352.155	0.706149	0.981095	-0.0275353	0.0154635	0.290472
Cd6	chr19	ENSMUSG00000024670.17	6715.08	7684.22	1.14467	1.06906	0.096343	0.0155909	0.291629
Dnajc28	chr16	ENSMUSG00000039763.10	233.009	293.861	1.26779	1.03463	0.0491203	0.0155987	0.291629
Tob2	chr15	ENSMUSG00000048546.8	5277.28	4522.87	0.856747	0.928301	-0.107335	0.0155959	0.291629
Ighv1-22	chr12	ENSMUSG00000094561.1	1297.91	2689.61	2.07756	1.00593	0.0085243	0.0155874	0.291629
Ppp1r13b	chr12	ENSMUSG00000021285.15	4184.3	3645.4	0.872195	0.92969	-0.105178	0.0157544	0.294194
Gpr137b-ps	chr13	ENSMUSG00000097715.2	1438.67	1644.06	1.14289	1.07664	0.106534	0.0158015	0.294726
Noct	chr3	ENSMUSG00000023087.15	1021.12	1250.18	1.22434	1.04789	0.0674859	0.0158388	0.295074
Cenpk	chr13	ENSMUSG00000021714.15	172.784	225.273	1.31457	1.02607	0.0371237	0.0158939	0.295346
B3gnt5	chr16	ENSMUSG00000022686.14	4257.89	3637.81	0.85453	0.930876	-0.103339	0.0158997	0.295346
Acss1	chr2	ENSMUSG00000027452.11	3777	4262.78	1.12874	1.07265	0.101184	0.0159093	0.295346
Clec2d	chr6	ENSMUSG00000030157.5	6821.65	5842.75	0.855484	0.936007	-0.0954088	0.0159476	0.295711
Litaf	chr16	ENSMUSG00000022500.15	4112.54	4650.32	1.13096	1.07048	0.0982606	0.0160293	0.295843
Nxpe2	chr9	ENSMUSG00000032028.15	886.714	704.654	0.796433	0.966809	-0.0486975	0.0159789	0.295843
Lipc	chr9	ENSMUSG00000032207.10	263.844	385.855	1.46922	1.01311	0.0187894	0.016003	0.295843
Sin3a	chr9	ENSMUSG00000042557.14	6231.88	5714.73	0.91678	0.9418	-0.0865081	0.0160163	0.295843
Dleu2	chr14	ENSMUSG00000097589.9	579.858	486.475	0.837326	0.944134	-0.0829371	0.0160553	0.295978
Igkv4-58	chr6	ENSMUSG00000095633.2	389.548	1556.13	4.29573	1.00284	0.00409435	0.0161477	0.297336
Tacr1	chr6	ENSMUSG00000030043.11	306.025	394.384	1.28416	1.02925	0.041599	0.0162901	0.299056
Rerg	chr6	ENSMUSG00000030222.13	40.8205	17.5498	0.480618	0.992084	-0.011466	0.0163045	0.299056
Cdc14a	chr3	ENSMUSG00000033502.15	1311.88	1469.67	1.11978	1.06913	0.096432	0.0162633	0.299056
C5ar1	chr7	ENSMUSG00000049130.6	342.177	473.636	1.38496	1.02126	0.0303489	0.0163166	0.299056
Mprip	chr11	ENSMUSG00000005417.17	9245.56	10274.4	1.11085	1.06859	0.0957149	0.0164134	0.300136
Lonrf1	chr8	ENSMUSG00000039633.7	297.472	248.039	0.834151	0.951712	-0.0714023	0.0164074	0.300136
Sox7	chr14	ENSMUSG00000063060.6	254.119	193.306	0.764492	0.974101	-0.0378563	0.016483	0.301061
Gm13339	chr2	ENSMUSG00000082884.1	215.923	164.646	0.759042	0.974149	-0.0377855	0.0165374	0.301708
Clcn4	chr7	ENSMUSG00000000605.9	3810.28	3502.29	0.919697	0.945679	-0.0805769	0.0166954	0.302502
Wdr45b	chr11	ENSMUSG00000025173.13	1943.47	1782.76	0.917359	0.942803	-0.0849713	0.0166269	0.302502
Tmprss13	chr9	ENSMUSG00000037129.7	38.0351	60.3023	1.57732	1.01337	0.0191591	0.0166604	0.302502
Cdnf	chr2	ENSMUSG00000039496.8	53.5801	76.1923	1.41543	1.01856	0.0265254	0.0166188	0.302502
Diras2	chr13	ENSMUSG00000047842.7	107.013	146.401	1.37577	1.02046	0.0292261	0.0166513	0.302502
Tafa5	chr15	ENSMUSG00000054863.9	38.8302	21.5987	0.543898	0.990679	-0.0135101	0.0166798	0.302502
Irf6	chr1	ENSMUSG00000026638.15	219.751	272.041	1.23048	1.04023	0.0568995	0.0167741	0.303581
Rcan2	chr17	ENSMUSG00000039601.16	84.6948	47.1564	0.559956	0.990039	-0.014443	0.0168328	0.304296
Rpl5-ps1	chr1	ENSMUSG00000082193.1	164.741	99.4718	0.610228	0.987259	-0.0184994	0.0168691	0.304604
Zfp318	chr17	ENSMUSG00000015597.17	6406.9	5550.34	0.866728	0.931341	-0.102619	0.016907	0.304727
Heyl	chr4	ENSMUSG00000032744.4	335.782	485.316	1.44469	1.01679	0.0240199	0.0169143	0.304727
Nudt22	chr19	ENSMUSG00000037349.9	431.918	504.66	1.16927	1.07199	0.100295	0.016949	0.305006
Clec4e	chr6	ENSMUSG00000030142.10	224.225	323.878	1.44382	1.01659	0.0237332	0.0170464	0.306409
Lnpep	chr17	ENSMUSG00000023845.7	9886.62	10880.4	1.10072	1.06175	0.0864482	0.0170817	0.306697
Tmem104	chr11	ENSMUSG00000045980.13	1502.2	1809.84	1.20541	1.0517	0.0727291	0.0171962	0.308403
Kcnk3	chr5	ENSMUSG00000049265.7	411.422	248.632	0.594773	0.988967	-0.0160059	0.0172467	0.30896
Unc13a	chr8	ENSMUSG00000034799.16	124.415	162.64	1.29713	1.02473	0.0352492	0.0173042	0.309457
Zc3h12d	chr10	ENSMUSG00000039981.6	4508.23	5247.13	1.16201	1.07068	0.0985261	0.0173135	0.309457
Plk2	chr13	ENSMUSG00000021701.8	553.774	455.625	0.824444	0.954412	-0.0673165	0.0173673	0.31007
Tesc	chr5	ENSMUSG00000029359.13	672.261	828.566	1.23271	1.04613	0.0650663	0.0174094	0.310135
Slc25a23	chr17	ENSMUSG00000046329.14	1534.13	1221.4	0.797216	0.967105	-0.0482554	0.0174297	0.310135
Tlr6	chr5	ENSMUSG00000051498.6	514.058	602.655	1.17264	1.06842	0.0954813	0.0174273	0.310135
Cd70	chr17	ENSMUSG00000019489.7	19.0299	35.9489	1.87793	1.00842	0.012093	0.0175689	0.312262
Sh2d1a	chrX	ENSMUSG00000005696.11	735.853	888.79	1.20896	1.04437	0.0626311	0.0176379	0.313008
Prr29	chr11	ENSMUSG00000009210.10	19.1187	37.2554	1.9132	1.0086	0.01236	0.0176701	0.313008
Dzip1	chr14	ENSMUSG00000042156.16	1490.02	1290.05	0.864199	0.934687	-0.0974455	0.01767	0.313008
Gfod2	chr8	ENSMUSG00000013150.15	497.88	410.585	0.827338	0.953952	-0.0680121	0.0177436	0.313462
Rnf144a	chr12	ENSMUSG00000020642.13	3346.44	2892.42	0.864834	0.938003	-0.092336	0.0177551	0.313462
Hlx	chr1	ENSMUSG00000039377.7	1572.87	1370.46	0.871423	0.93959	-0.0898972	0.0177352	0.313462
Slc6a20a	chr9	ENSMUSG00000036814.13	254.058	307.818	1.20783	1.05082	0.0715156	0.0177858	0.313655
Thsd7a	chr6	ENSMUSG00000032625.14	708.039	549.863	0.778948	0.972231	-0.0406286	0.017907	0.314281
Arhgap39	chr15	ENSMUSG00000033697.16	1257.08	1512.1	1.20267	1.05316	0.074728	0.0179402	0.314281
Tmcc2	chr1	ENSMUSG00000042066.16	848.367	696.361	0.821058	0.959311	-0.059929	0.0179177	0.314281
2510009E07Rik	chr16	ENSMUSG00000043391.10	1698.59	1952.11	1.14761	1.06916	0.0964792	0.0178542	0.314281
Ppm1e	chr11	ENSMUSG00000046442.4	194.917	148.337	0.757404	0.977489	-0.0328474	0.0178673	0.314281
Zfp951	chr5	ENSMUSG00000072774.10	319.47	398.508	1.25232	1.03237	0.0459623	0.0179247	0.314281
Iqcg	chr16	ENSMUSG00000035578.16	52.1104	73.8024	1.39767	1.01865	0.026653	0.0179846	0.314711
Basp1	chr15	ENSMUSG00000045763.8	5902.95	6986.48	1.18234	1.05757	0.0807484	0.0180958	0.316307
Mitd1	chr1	ENSMUSG00000026088.15	1283.33	1069.69	0.831073	0.957649	-0.0624314	0.0181434	0.31679
Ndufaf6	chr4	ENSMUSG00000050323.14	202.222	249.599	1.23212	1.03447	0.0488904	0.0182037	0.317493
Abi3	chr11	ENSMUSG00000018381.15	4618.54	5049.68	1.09327	1.05887	0.0825278	0.0182784	0.318445
Kctd6	chr14	ENSMUSG00000021752.13	555.902	470.745	0.848285	0.949885	-0.0741756	0.0184538	0.319856
Laptm5	chr4	ENSMUSG00000028581.17	68916.6	75631.8	1.09725	1.06107	0.0855236	0.0184368	0.319856
Maob	chrX	ENSMUSG00000040147.14	439.2	321.107	0.729713	0.980212	-0.0288346	0.0184093	0.319856
Dusp7	chr9	ENSMUSG00000053716.9	4313.41	3762.41	0.872031	0.933337	-0.0995301	0.0184602	0.319856
Dnaaf3	chr7	ENSMUSG00000055809.7	876.31	1055.01	1.20406	1.05252	0.0738423	0.018384	0.319856
Csrp2	chr10	ENSMUSG00000020186.7	1019.1	851.483	0.835755	0.955043	-0.066362	0.0185711	0.320902
Ndc1	chr4	ENSMUSG00000028614.14	1212.59	1453.18	1.19864	1.0499	0.070246	0.0186218	0.320902
Gins2	chr8	ENSMUSG00000031821.11	426.997	553.241	1.28549	1.02679	0.0381343	0.0185982	0.320902
Kcnc1	chr7	ENSMUSG00000058975.7	268.13	332.574	1.24149	1.03614	0.0512133	0.0186132	0.320902
Rps4x-ps	chr5	ENSMUSG00000104699.1	272.748	163.8	0.610366	0.987647	-0.0179324	0.0185953	0.320902
Baiap2l1	chr5	ENSMUSG00000038859.7	23.1129	40.7251	1.69217	1.01081	0.0155187	0.0186481	0.321006
Mest	chr6	ENSMUSG00000051855.15	301.812	185.557	0.58997	0.98961	-0.0150675	0.0187205	0.321554
Plpp2	chr10	ENSMUSG00000052151.12	324.193	272.775	0.841152	0.945732	-0.0804969	0.0187112	0.321554
Xkrx	chrX	ENSMUSG00000031258.4	1163.98	951.702	0.817043	0.961407	-0.0567801	0.0187839	0.322167
Zfp93	chr7	ENSMUSG00000055305.15	127.634	173.941	1.3538	1.02071	0.0295714	0.0187968	0.322167
Stxbp2	chr8	ENSMUSG00000004626.14	5885.29	6503.35	1.10496	1.06262	0.0876232	0.0188534	0.322264
Btrc	chr19	ENSMUSG00000025217.15	1077.73	961.356	0.89235	0.939874	-0.0894607	0.0188319	0.322264
Efhd1	chr1	ENSMUSG00000026255.15	61.1034	36.3232	0.565828	0.990132	-0.0143065	0.0188635	0.322264
Sfrp2	chr3	ENSMUSG00000027996.13	79.8681	50.1589	0.571872	0.990748	-0.0134096	0.0188892	0.322357
Inka1	chr9	ENSMUSG00000042106.5	433.558	351.428	0.811576	0.961808	-0.0561795	0.018943	0.322646
Gas1	chr13	ENSMUSG00000052957.8	578.022	371.551	0.641651	0.987247	-0.0185167	0.0189469	0.322646
Fbxo11	chr17	ENSMUSG00000005371.15	5272.05	4746.77	0.900911	0.936937	-0.0939757	0.0189811	0.322882
Acp5	chr9	ENSMUSG00000001348.15	11663.9	13197.4	1.13111	1.06681	0.0933039	0.0190378	0.3235
Ddah2	chr17	ENSMUSG00000007039.12	664.722	556.176	0.837387	0.951541	-0.0716624	0.0190621	0.323565
Nrap	chr19	ENSMUSG00000049134.15	93.3762	54.0701	0.569763	0.990085	-0.0143751	0.01913	0.324372
Klc3	chr7	ENSMUSG00000040714.14	144.328	197.075	1.34706	1.01972	0.0281685	0.0191514	0.324386
Gm13341	chr2	ENSMUSG00000083863.1	139.096	105.412	0.760884	0.976478	-0.0343406	0.0191918	0.324724
A730011C13Rik	chr3	ENSMUSG00000084846.1	181.127	134.957	0.747247	0.977747	-0.0324673	0.0192141	0.324755
Slc7a4	chr16	ENSMUSG00000022756.17	131.551	170.063	1.28964	1.02561	0.0364863	0.0192527	0.325062
Gm10392	chr11	ENSMUSG00000072673.2	29.8745	46.323	1.56054	1.01351	0.019354	0.0192819	0.325208
2810004N23Rik	chr8	ENSMUSG00000031984.8	1328.6	1475.12	1.10898	1.06818	0.0951525	0.0193198	0.325501
Efhd2	chr4	ENSMUSG00000040659.3	10313.5	11414.1	1.10698	1.06277	0.0878231	0.0193873	0.32629
Celsr1	chr15	ENSMUSG00000016028.10	2259.07	2622.95	1.16054	1.06553	0.091566	0.0194238	0.326559
Stac2	chr11	ENSMUSG00000017400.10	1100.02	1364.23	1.2448	1.03158	0.0448603	0.0194478	0.326616
Gbe1	chr16	ENSMUSG00000022707.16	962.519	769.481	0.800307	0.967465	-0.0477186	0.0194856	0.326904
Upk3b	chr5	ENSMUSG00000042985.7	86.887	41.8137	0.063964	0.998949	-0.00151641	0.0195875	0.328266
Rpl28-ps1	chr1	ENSMUSG00000058603.10	1058.24	838.256	0.792588	0.969878	-0.0441248	0.0196251	0.328549
Depdc1a	chr3	ENSMUSG00000028175.15	202.017	273.619	1.34773	1.02046	0.02922	0.0197182	0.32976
G0s2	chr1	ENSMUSG00000009633.3	646.568	436.781	0.669257	0.986031	-0.0202945	0.0198451	0.330582
Arsk	chr13	ENSMUSG00000021592.18	691.593	594.302	0.858002	0.942382	-0.0856162	0.0198508	0.330582
Mpzl1	chr1	ENSMUSG00000026566.15	426.631	339.137	0.796724	0.971563	-0.04162	0.0198362	0.330582
Gm7600	chr8	ENSMUSG00000109933.1	67.0697	46.8149	0.700993	0.983397	-0.0241547	0.0198435	0.330582
Bard1	chr1	ENSMUSG00000026196.7	591.681	745.684	1.25527	1.0302	0.0429243	0.0199113	0.331242
Abhd15	chr11	ENSMUSG00000000686.11	380.556	495.347	1.30886	1.02545	0.0362608	0.0200612	0.332757
Slc25a12	chr2	ENSMUSG00000027010.16	2780.1	3089.21	1.11112	1.06127	0.0857888	0.0200281	0.332757
Kcnj8	chr6	ENSMUSG00000030247.9	928.642	707.145	0.762009	0.975515	-0.0357642	0.0200654	0.332757
Havcr2	chr11	ENSMUSG00000020399.14	841.108	1001.97	1.1899	1.05188	0.0729767	0.0203016	0.333407
Map3k1	chr13	ENSMUSG00000021754.17	11664.2	10709.1	0.918283	0.946332	-0.0795817	0.0201834	0.333407
Tuba8	chr6	ENSMUSG00000030137.8	147.879	100.853	0.679725	0.986132	-0.020148	0.0203148	0.333407
Dyrk4	chr6	ENSMUSG00000030345.16	65.785	99.6786	1.49232	1.0145	0.0207752	0.0203032	0.333407
Cldn4	chr5	ENSMUSG00000047501.3	19.7085	37.9885	1.91168	1.00834	0.011984	0.020251	0.333407
Pard3b	chr1	ENSMUSG00000052062.14	456.996	366.307	0.800313	0.96857	-0.0460719	0.0202346	0.333407
4933430I17Rik	chr4	ENSMUSG00000058046.1	40.3891	58.2422	1.4384	1.01636	0.0234093	0.0202849	0.333407
Apol7b	chr15	ENSMUSG00000068252.6	82.3417	111.779	1.35533	1.02012	0.0287445	0.0201332	0.333407
Klrg2	chr6	ENSMUSG00000071537.6	36.773	20.0313	0.548353	0.990254	-0.0141294	0.0202981	0.333407
Vmn2r90	chr17	ENSMUSG00000092120.2	16.7124	31.4193	1.92129	1.00817	0.0117437	0.0202639	0.333407
Cbx5	chr15	ENSMUSG00000009575.14	5198.83	5981.58	1.15024	1.06351	0.0888291	0.0203389	0.333458
Mcl1	chr3	ENSMUSG00000038612.16	31756.4	28370.3	0.89338	0.939031	-0.090756	0.0204289	0.334266
Ckap2l	chr2	ENSMUSG00000048327.6	984.676	1284.17	1.29468	1.02443	0.0348182	0.0204304	0.334266
Fpgt	chr3	ENSMUSG00000053870.7	775.391	873.396	1.12425	1.06544	0.0914479	0.0204739	0.334632
Scpep1	chr11	ENSMUSG00000000278.10	6647.31	7474.24	1.12467	1.065	0.090854	0.0207412	0.33564
Esco2	chr14	ENSMUSG00000022034.10	529.259	697.972	1.31122	1.02283	0.0325598	0.0207729	0.33564
Synj2	chr17	ENSMUSG00000023805.17	1225.9	1404.06	1.14444	1.06369	0.0890785	0.0208846	0.33564
Pdgfc	chr3	ENSMUSG00000028019.9	268.845	365.808	1.35798	1.01947	0.0278132	0.0207946	0.33564
Sema3a	chr5	ENSMUSG00000028883.17	978.484	723.75	0.740434	0.979395	-0.0300367	0.0207522	0.33564
Foxp1	chr6	ENSMUSG00000030067.17	14611.8	13107.7	0.896324	0.93964	-0.0898203	0.0208181	0.33564
Nupr1	chr7	ENSMUSG00000030717.9	771.478	515.626	0.672288	0.9865	-0.0196094	0.0208955	0.33564
Tmem38a	chr8	ENSMUSG00000031791.8	176.623	129.675	0.736937	0.980402	-0.0285545	0.0208183	0.33564
Ccdc85a	chr11	ENSMUSG00000032878.16	125.403	88.3131	0.708103	0.98322	-0.0244141	0.0208904	0.33564
Tgfbi	chr13	ENSMUSG00000035493.10	11218.9	9766.26	0.869029	0.939068	-0.0906984	0.0208062	0.33564
Mex3c	chr18	ENSMUSG00000037253.8	2215.78	1919.61	0.864918	0.939664	-0.0897835	0.0207314	0.33564
Olig2	chr16	ENSMUSG00000039830.9	21.7976	38.1197	1.77738	1.00883	0.0126776	0.0208164	0.33564
Cbx4	chr11	ENSMUSG00000039989.7	4807.6	4367.41	0.90862	0.945665	-0.0805995	0.0206079	0.33564
Mamld1	chrX	ENSMUSG00000059401.14	278.915	221.875	0.797287	0.970602	-0.0430488	0.0208953	0.33564
mt-Co1	chrM	ENSMUSG00000064351.1	465373	414401	0.89008	0.939398	-0.0901915	0.0208075	0.33564
Igkv4-59	chr6	ENSMUSG00000094006.2	2199.43	3300.04	1.53546	1.01197	0.0171694	0.0205983	0.33564
Gm12407	chr4	ENSMUSG00000095298.2	250.31	318.692	1.27149	1.028	0.0398395	0.0206585	0.33564
Susd2	chr10	ENSMUSG00000006342.15	1789.63	2056.5	1.15098	1.05927	0.0830719	0.0210375	0.337239
4933424M12Rik	chr4	ENSMUSG00000087289.2	69.384	102.63	1.48703	1.01481	0.0212083	0.0210292	0.337239
Lrrc3	chr10	ENSMUSG00000051652.4	193.677	245.217	1.26435	1.02723	0.0387626	0.0210709	0.337433
Slc12a8	chr16	ENSMUSG00000035506.16	33.282	56.0607	1.70258	1.00938	0.0134663	0.0210985	0.337534
Cd33	chr7	ENSMUSG00000004609.11	1877.49	2156.97	1.1495	1.06721	0.0938474	0.021161	0.338192
Nckipsd	chr9	ENSMUSG00000032598.8	1494.72	1686.24	1.12791	1.06471	0.0904669	0.0211841	0.338219
Bub1	chr2	ENSMUSG00000027379.13	672.287	885.461	1.30689	1.02355	0.0335826	0.0212275	0.338476
Prdm16	chr4	ENSMUSG00000039410.16	295.919	221.106	0.750307	0.97843	-0.031459	0.0212428	0.338476
mt-Nd2	chrM	ENSMUSG00000064345.1	103097	90537	0.878032	0.939734	-0.0896761	0.0212926	0.338589
Klra7	chr6	ENSMUSG00000067599.13	191.937	132.386	0.68679	0.985375	-0.0212549	0.0212836	0.338589
Osbpl3	chr6	ENSMUSG00000029822.15	1601.74	1871.29	1.16782	1.05656	0.079376	0.0215444	0.341564
Apobec1	chr6	ENSMUSG00000040613.14	2812.91	3121.28	1.11069	1.06446	0.0901234	0.021527	0.341564
Rpl21-ps8	chr18	ENSMUSG00000061684.6	207.763	163.66	0.789872	0.973898	-0.0381578	0.0215202	0.341564
Gm15056	chr8	ENSMUSG00000082976.10	82.8226	53.5699	0.655656	0.987559	-0.0180608	0.0215785	0.341764
Zfp53	chr17	ENSMUSG00000057409.7	1400.06	1732.32	1.23798	1.03395	0.0481673	0.021633	0.342285
Foxred2	chr15	ENSMUSG00000016552.13	986.104	1122.42	1.13976	1.06476	0.0905234	0.0216678	0.342494
Rfx2	chr17	ENSMUSG00000024206.15	347.428	296.603	0.853649	0.947158	-0.0783237	0.0217678	0.342708
Adhfe1	chr1	ENSMUSG00000025911.14	327.699	216.512	0.665086	0.985463	-0.0211261	0.0217552	0.342708
Ctsk	chr3	ENSMUSG00000028111.4	357.318	470.25	1.32295	1.02236	0.0318998	0.0217357	0.342708
Pf4	chr5	ENSMUSG00000029373.7	89.4885	57.6145	0.619163	0.988932	-0.0160562	0.0217386	0.342708
Nos2	chr11	ENSMUSG00000020826.9	334.521	244.264	0.731848	0.980734	-0.0280662	0.0218315	0.34303
Tnfrsf14	chr4	ENSMUSG00000042333.16	1535.79	1815.21	1.18081	1.05261	0.0739673	0.0218138	0.34303
Shkbp1	chr7	ENSMUSG00000089832.8	2287.7	2558.64	1.11831	1.06301	0.0881564	0.0218534	0.343033
Cep250	chr2	ENSMUSG00000038241.16	4546.38	5066.29	1.11436	1.05982	0.0838172	0.0219009	0.343438
Nae1	chr8	ENSMUSG00000031878.18	1738.65	1574.71	0.905579	0.949636	-0.0745533	0.0219336	0.343612
Gm10134	chr2	ENSMUSG00000063611.5	315.1	401.579	1.27391	1.02641	0.0376105	0.0219867	0.344104
Lats2	chr14	ENSMUSG00000021959.16	2344.61	2083.05	0.888113	0.940756	-0.0881069	0.0220845	0.344555
Dsc2	chr18	ENSMUSG00000024331.11	693.425	535.24	0.771401	0.976769	-0.0339101	0.0220582	0.344555
Abca6	chr11	ENSMUSG00000044749.13	84.8139	52.9523	0.631699	0.987735	-0.0178046	0.0220645	0.344555
Ier5	chr1	ENSMUSG00000056708.5	9791.1	8567.35	0.875265	0.942465	-0.0854891	0.0221024	0.344555
Tnrc6c	chr11	ENSMUSG00000025571.13	6005.06	5526.83	0.920245	0.94881	-0.0758082	0.0222127	0.345934
Fkbp1b	chr12	ENSMUSG00000020635.8	105.645	73.7934	0.691808	0.98469	-0.0222588	0.0222897	0.346113
Cd93	chr2	ENSMUSG00000027435.8	1935.18	1633.27	0.843571	0.954959	-0.0664894	0.0222808	0.346113
Gm7808	chr9	ENSMUSG00000091460.2	123.817	94.3019	0.760823	0.978386	-0.0315237	0.0222837	0.346113
Cyth3	chr5	ENSMUSG00000018001.18	1959.38	2271.82	1.15926	1.05776	0.0810091	0.0224956	0.348842
2610528A11Rik	chr14	ENSMUSG00000096001.2	143.863	103.801	0.717192	0.982777	-0.0250647	0.0225095	0.348842
Cybb	chrX	ENSMUSG00000015340.10	11438.7	13033.8	1.13938	1.0628	0.0878714	0.0226855	0.351227
Lrrc17	chr5	ENSMUSG00000039883.5	119.503	70.2114	0.568752	0.991018	-0.0130173	0.0227709	0.352205
Ak7	chr12	ENSMUSG00000041323.6	57.6795	88.8681	1.54907	1.01208	0.0173261	0.0228186	0.352598
Crtam	chr9	ENSMUSG00000032021.14	565.215	483.942	0.854773	0.953293	-0.069008	0.0229603	0.354442
Gpr68	chr12	ENSMUSG00000047415.12	2424.45	2790.47	1.15259	1.05974	0.0837169	0.0231582	0.356803
Tada3	chr6	ENSMUSG00000048930.12	1698.8	1859.41	1.09359	1.05656	0.079381	0.0231368	0.356803
Dchs2	chr3	ENSMUSG00000102692.1	47.2272	83.7335	1.78331	1.00967	0.0138835	0.0232557	0.357957
Irak1bp1	chr9	ENSMUSG00000032251.12	195.812	268.104	1.37393	1.0169	0.0241794	0.02333	0.358753
Scly	chr1	ENSMUSG00000026307.12	2417.92	2676.73	1.10686	1.0523	0.0735492	0.0234293	0.359931
Gm17241	chr15	ENSMUSG00000115938.1	139.378	72.8707	0.553112	0.991719	-0.0119972	0.0235071	0.360777
Mcu	chr10	ENSMUSG00000009647.13	1044.05	926.492	0.887367	0.941672	-0.0867028	0.023693	0.362897
Pink1	chr4	ENSMUSG00000028756.12	5001.96	4187.53	0.838844	0.966623	-0.0489745	0.0237368	0.362897
Tlr12	chr4	ENSMUSG00000062545.4	1936.32	2259.4	1.16755	1.05221	0.0734214	0.0236903	0.362897
Cped1	chr6	ENSMUSG00000062980.15	448.555	299.062	0.655926	0.987155	-0.0186514	0.023722	0.362897
Mrgprf	chr7	ENSMUSG00000031070.15	94.7366	53.1541	0.571135	0.991069	-0.0129425	0.0239094	0.364902
Ccdc71l	chr12	ENSMUSG00000090946.3	2285.54	2576.85	1.12786	1.06024	0.08439	0.023914	0.364902
Ager	chr17	ENSMUSG00000015452.14	350.067	419.764	1.20338	1.03936	0.0556979	0.0239711	0.364959
Vav3	chr3	ENSMUSG00000033721.16	934.405	790.805	0.847341	0.955381	-0.0658517	0.0240329	0.364959
Abitram	chr4	ENSMUSG00000038827.11	1343.1	1511.74	1.12427	1.05967	0.0836117	0.0239807	0.364959
Btnl7-ps	chr17	ENSMUSG00000061728.5	26.3613	45.3383	1.70871	1.00993	0.0142609	0.0240324	0.364959
Tgfbr3l	chr8	ENSMUSG00000089736.2	15.3606	27.6277	1.7861	1.00928	0.0133216	0.0240042	0.364959
Rps12-ps9	chr8	ENSMUSG00000069862.6	186.48	109.464	0.595304	0.988303	-0.0169752	0.0241564	0.366483
Nr5a2	chr1	ENSMUSG00000026398.14	345.696	255.3	0.742119	0.979978	-0.0291785	0.0242566	0.367651
Rasd1	chr11	ENSMUSG00000049892.7	164.158	88.973	0.544596	0.992811	-0.0104095	0.0242984	0.367935
mt-Nd3	chrM	ENSMUSG00000064360.1	106.777	70.9764	0.661382	0.987037	-0.0188239	0.0243647	0.368235
Hspa1a	chr17	ENSMUSG00000091971.3	656.073	217.707	0.374694	0.995605	-0.00635482	0.0243454	0.368235
Ccnd1	chr7	ENSMUSG00000070348.5	7851.88	7085.66	0.902299	0.943175	-0.0844019	0.0244031	0.368463
Zfp36l1	chr12	ENSMUSG00000021127.7	23658.2	21881.3	0.925046	0.949895	-0.0741605	0.0244794	0.368913
Eml1	chr12	ENSMUSG00000058070.14	466.424	360.447	0.771846	0.979162	-0.0303812	0.0244626	0.368913
Sec1	chr7	ENSMUSG00000040364.8	67.8457	94.0553	1.39329	1.01544	0.0220988	0.0246816	0.371607
Trim8	chr19	ENSMUSG00000025034.9	7023.48	6430.21	0.915643	0.948851	-0.0757464	0.0247739	0.37229
Stra6l	chr4	ENSMUSG00000028327.14	279.411	355.907	1.26989	1.02571	0.0366164	0.0247645	0.37229
Sav1	chr12	ENSMUSG00000021067.8	3925.65	3632.44	0.924845	0.950631	-0.0730433	0.0248166	0.372578
Camkk2	chr5	ENSMUSG00000029471.13	1938.16	1716.74	0.885972	0.948674	-0.0760154	0.024963	0.374354
Ighv6-6	chr12	ENSMUSG00000076680.1	2009.52	822.739	0.417387	0.994218	-0.00836617	0.0249821	0.374354
Sox17	chr1	ENSMUSG00000025902.13	244.174	168.022	0.700907	0.984855	-0.0220163	0.0250994	0.374455
Pdk2	chr11	ENSMUSG00000038967.13	1141.34	897.127	0.78899	0.974432	-0.037366	0.0251069	0.374455
Lrrc73	chr17	ENSMUSG00000071073.5	28.1471	41.5284	1.48564	1.01496	0.0214193	0.0250223	0.374455
Ccdc152	chr15	ENSMUSG00000091119.2	58.3533	84.7571	1.43796	1.01406	0.0201403	0.0251038	0.374455
Rpl36a-ps2	chr3	ENSMUSG00000105388.1	360.135	238.04	0.663566	0.986679	-0.0193469	0.0250895	0.374455
Fam83f	chr15	ENSMUSG00000022408.7	366.008	447.714	1.21957	1.03181	0.0451827	0.0251877	0.374954
Snx17	chr5	ENSMUSG00000029146.14	5052.46	4594.34	0.909258	0.946212	-0.079765	0.0251785	0.374954
Tnfrsf21	chr17	ENSMUSG00000023915.5	2470.22	2906	1.17406	1.04801	0.0676459	0.0252546	0.375551
Pycr2	chr1	ENSMUSG00000026520.8	2245.72	2605.07	1.16041	1.04945	0.0696284	0.0252752	0.375551
Gstm2-ps1	chr5	ENSMUSG00000107369.1	95.7062	65.1521	0.683442	0.986156	-0.0201117	0.0253091	0.375702
Hoxd8	chr2	ENSMUSG00000027102.4	469.536	365.291	0.777343	0.977598	-0.0326871	0.0254043	0.376763
Arhgap27	chr11	ENSMUSG00000034255.17	5489.02	5957.51	1.0854	1.05411	0.0760282	0.0255319	0.377949
Evc2	chr5	ENSMUSG00000050248.11	369.547	286.046	0.775859	0.978088	-0.0319633	0.0255305	0.377949
Zfp652	chr11	ENSMUSG00000075595.9	5765.26	5218.87	0.905566	0.945638	-0.0806396	0.0255754	0.37824
Il5ra	chr6	ENSMUSG00000005364.11	475.884	331.736	0.707321	0.985435	-0.0211674	0.026039	0.379831
Fbln1	chr15	ENSMUSG00000006369.14	656.055	373.025	0.576435	0.993127	-0.00995057	0.0260424	0.379831
Oit1	chr14	ENSMUSG00000021749.6	231.883	168.921	0.727822	0.983496	-0.0240091	0.0259619	0.379831
Adam8	chr7	ENSMUSG00000025473.16	3905.51	4811.66	1.22949	1.02624	0.0373718	0.0257206	0.379831
Col7a1	chr9	ENSMUSG00000025650.13	106.699	146.812	1.37038	1.01774	0.0253754	0.0260203	0.379831
Dars2	chr1	ENSMUSG00000026709.10	798.142	908.777	1.13853	1.0586	0.0821619	0.0258813	0.379831
Card9	chr2	ENSMUSG00000026928.14	525.564	625.787	1.19063	1.03717	0.0526478	0.0258879	0.379831
Pitpnm2	chr5	ENSMUSG00000029406.15	4163.21	3726.02	0.894325	0.946154	-0.0798529	0.025772	0.379831
Ptpn13	chr5	ENSMUSG00000034573.14	715.891	842.469	1.17847	1.04462	0.0629843	0.0259416	0.379831
Zfp365	chr10	ENSMUSG00000037855.15	235.075	157.654	0.685639	0.986744	-0.0192519	0.0259573	0.379831
Hoxa9	chr6	ENSMUSG00000038227.15	82.5148	55.0425	0.660443	0.987903	-0.0175587	0.0259541	0.379831
Cd160	chr3	ENSMUSG00000038304.14	526.352	657.206	1.24896	1.02615	0.0372374	0.0260264	0.379831
Lrrc75a	chr11	ENSMUSG00000046417.14	511.912	419.385	0.818725	0.968121	-0.0467403	0.0258673	0.379831
Fat4	chr3	ENSMUSG00000046743.6	338.251	252.255	0.742266	0.981535	-0.0268883	0.0257544	0.379831
Frmd6	chr12	ENSMUSG00000048285.9	1925.48	1591.61	0.826857	0.965556	-0.0505684	0.0258248	0.379831
Zeb1	chr18	ENSMUSG00000024238.15	3470.81	3113.76	0.896884	0.944583	-0.0822506	0.0262027	0.380734
Dnajb4	chr3	ENSMUSG00000028035.13	983.757	770.977	0.787746	0.974685	-0.0369922	0.0261827	0.380734
Sh3bgrl2	chr9	ENSMUSG00000032261.16	589.448	723.216	1.22666	1.03061	0.0435038	0.0262484	0.380734
Irf2bpl	chr12	ENSMUSG00000034168.7	5721.33	5104.45	0.891195	0.948667	-0.0760258	0.0261789	0.380734
Arntl	chr7	ENSMUSG00000055116.8	1111.43	955.431	0.860373	0.960926	-0.0575031	0.0262409	0.380734
Sox13	chr1	ENSMUSG00000070643.11	391.773	325.071	0.829007	0.967068	-0.0483101	0.0261899	0.380734
Hibch	chr1	ENSMUSG00000041426.12	930.59	786.595	0.84376	0.960194	-0.0586018	0.0262966	0.380736
Cacng7	chr7	ENSMUSG00000069806.5	368.474	287.03	0.777325	0.978207	-0.0317889	0.0262879	0.380736
Coq8b	chr7	ENSMUSG00000003762.13	961.413	1146.6	1.19183	1.03551	0.0503368	0.026412	0.382059
Hspb6	chr7	ENSMUSG00000036854.14	300.689	223.379	0.745684	0.981498	-0.0269423	0.026622	0.384663
Tnfsf10	chr3	ENSMUSG00000039304.11	2969.66	2458.3	0.826014	0.967774	-0.0472576	0.0266625	0.384663
Tmem119	chr5	ENSMUSG00000054675.5	323.659	250.344	0.77816	0.979672	-0.0296295	0.0266649	0.384663
Lsm11	chr11	ENSMUSG00000044847.13	851.449	732.124	0.861125	0.954667	-0.0669302	0.0267137	0.384827
Gm43719	chr5	ENSMUSG00000105366.1	114.506	83.2567	0.725912	0.982678	-0.0252091	0.0267248	0.384827
Eps8	chr6	ENSMUSG00000015766.14	788.784	657.618	0.836448	0.964215	-0.0525731	0.026874	0.385452
Aldoc	chr11	ENSMUSG00000017390.15	333.267	410.478	1.2332	1.02725	0.0387854	0.026905	0.385452
Mctp1	chr13	ENSMUSG00000021596.16	290.807	353.781	1.21862	1.03127	0.0444181	0.0269384	0.385452
Sncg	chr14	ENSMUSG00000023064.4	797.511	1225.62	1.53644	1.01202	0.0172428	0.0269381	0.385452
Poll	chr19	ENSMUSG00000025218.6	807.389	908.695	1.12485	1.05685	0.0797678	0.0267967	0.385452
mt-Nd5	chrM	ENSMUSG00000064367.1	123798	109155	0.880603	0.947241	-0.0781962	0.0268373	0.385452
Cenps	chr4	ENSMUSG00000073705.10	397.653	519.41	1.30851	1.02005	0.0286468	0.0268941	0.385452
Gm13889	chr2	ENSMUSG00000087006.3	730.341	564.215	0.7716	0.979858	-0.0293559	0.0270085	0.386108
Id4	chr13	ENSMUSG00000021379.2	263.246	177.353	0.677498	0.986897	-0.0190281	0.0272951	0.38966
Cks2	chr13	ENSMUSG00000062248.5	834.503	1011.44	1.21237	1.03216	0.0456634	0.0273062	0.38966
Steap2	chr5	ENSMUSG00000015653.13	107.844	75.4695	0.698891	0.985657	-0.0208424	0.0274399	0.390865
Chka	chr19	ENSMUSG00000024843.15	1381.94	1207.04	0.873843	0.952016	-0.0709425	0.0274344	0.390865
Satb1	chr17	ENSMUSG00000023927.15	12469.7	10982.3	0.879624	0.952419	-0.070332	0.0275385	0.391513
Slfn8	chr11	ENSMUSG00000035208.16	5206.14	4086.28	0.776526	0.979166	-0.0303741	0.0276509	0.391513
Cpne8	chr15	ENSMUSG00000052560.15	808.984	978.469	1.21233	1.03428	0.0486223	0.0276575	0.391513
Mn1	chr5	ENSMUSG00000070576.4	114.93	73.0523	0.642179	0.988303	-0.0169749	0.0276583	0.391513
Raet1d	chr10	ENSMUSG00000078452.10	31.2113	51.0064	1.59877	1.01188	0.0170428	0.0275575	0.391513
Gm15478	chr5	ENSMUSG00000085363.1	449.685	325.398	0.721058	0.984433	-0.0226344	0.0275692	0.391513
Gm49700	chr12	ENSMUSG00000116883.1	28.7026	44.3203	1.54052	1.01258	0.0180299	0.0276092	0.391513
Jam3	chr9	ENSMUSG00000031990.15	3617.71	2774.25	0.766349	0.978992	-0.0306304	0.0277718	0.392331
Med18	chr4	ENSMUSG00000066042.4	453.012	383.193	0.848545	0.960393	-0.058303	0.0277903	0.392331
Naaladl2	chr3	ENSMUSG00000102758.3	71.0986	44.5441	0.632915	0.988936	-0.016051	0.0277448	0.392331
Saysd1	chr14	ENSMUSG00000045107.5	645.987	563.566	0.872531	0.951469	-0.0717716	0.0278159	0.392343
Slc9b2	chr3	ENSMUSG00000037994.14	35.0135	50.3756	1.43329	1.01414	0.020258	0.0278683	0.392733
Dnah1	chr14	ENSMUSG00000019027.8	46.3185	66.5268	1.4331	1.01407	0.0201597	0.0280881	0.395478
Hoxb9	chr11	ENSMUSG00000020875.9	49.6177	30.248	0.604996	0.990436	-0.013865	0.028194	0.396551
Scara5	chr14	ENSMUSG00000022032.14	1237.27	900.984	0.732327	0.981661	-0.0267036	0.0282143	0.396551
Soat2	chr15	ENSMUSG00000023045.13	105.331	149.211	1.4396	1.01459	0.0208939	0.0282759	0.396601
Khdc4	chr3	ENSMUSG00000028060.14	4471.31	4009.29	0.897118	0.945582	-0.0807253	0.0282437	0.396601
Gm9703	chr17	ENSMUSG00000082741.2	107.548	46.0418	0.433022	0.993817	-0.00894858	0.0283129	0.396601
Gm34680	chr16	ENSMUSG00000116957.1	127.196	183.82	1.43039	1.01459	0.020892	0.0283179	0.396601
1700021A07Rik	chr10	ENSMUSG00000037535.5	29.2377	46.7006	1.58571	1.01127	0.0161724	0.0284795	0.397696
Ankrd50	chr3	ENSMUSG00000044864.16	1675.62	1473.65	0.879127	0.951323	-0.0719934	0.0284796	0.397696
Emcn	chr3	ENSMUSG00000054690.17	734.914	573.233	0.772274	0.978669	-0.0311069	0.0284472	0.397696
Gm16464	chr7	ENSMUSG00000082154.1	56.2967	35.452	0.632551	0.988734	-0.0163451	0.0284964	0.397696
Wdr81	chr11	ENSMUSG00000045374.18	3346.33	3757.41	1.12284	1.05527	0.0776071	0.0286547	0.399553
Kdm6b	chr11	ENSMUSG00000018476.7	5506.14	4980.87	0.904983	0.946961	-0.0786236	0.0287025	0.399867
Lrrc3b	chr14	ENSMUSG00000045201.6	67.2479	43.2289	0.654658	0.988644	-0.016477	0.028781	0.40061
Pmp22	chr11	ENSMUSG00000018217.12	1315.43	952.316	0.725888	0.983948	-0.0233458	0.0288965	0.401512
Zfp251	chr15	ENSMUSG00000022526.8	1362.93	1522.55	1.11515	1.05506	0.0773266	0.0288865	0.401512
Ttc39a	chr4	ENSMUSG00000028555.15	1108.94	1334.3	1.20316	1.03216	0.0456614	0.0290473	0.403254
Ccr5	chr9	ENSMUSG00000079227.10	1139.44	1365.33	1.19941	1.03478	0.0493228	0.0290938	0.403546
Tek	chr4	ENSMUSG00000006386.15	1016.76	799.74	0.785938	0.978178	-0.0318318	0.0292114	0.404632
Mdfic	chr6	ENSMUSG00000041390.18	2588.31	2934.82	1.13359	1.05489	0.0770934	0.0292742	0.404632
Aplnr	chr2	ENSMUSG00000044338.9	627.543	767.196	1.22101	1.03107	0.0441377	0.0292438	0.404632
Gm10177	chr9	ENSMUSG00000090136.4	50.5976	30.3084	0.594318	0.99054	-0.0137131	0.0292681	0.404632
Rnf32	chr5	ENSMUSG00000029130.12	60.3395	82.3815	1.36828	1.01681	0.0240439	0.0294934	0.405638
Cenpn	chr8	ENSMUSG00000031756.5	398.721	499.438	1.25041	1.02533	0.0360898	0.0294225	0.405638
Cenpt	chr8	ENSMUSG00000036672.5	690.612	790.637	1.14242	1.04787	0.067463	0.0295406	0.405638
F2r	chr13	ENSMUSG00000048376.6	2379.48	2115.24	0.888431	0.946177	-0.0798177	0.0295517	0.405638
Zbtb26	chr2	ENSMUSG00000050714.9	615.054	527.438	0.860074	0.960729	-0.057799	0.0295192	0.405638
Gfod1	chr13	ENSMUSG00000051335.6	672.91	567.284	0.844261	0.963388	-0.0538107	0.0295218	0.405638
Cntn1	chr15	ENSMUSG00000055022.14	257.127	200.362	0.773857	0.98019	-0.0288666	0.0294024	0.405638
Zkscan7	chr9	ENSMUSG00000063488.6	463.073	554.781	1.19693	1.03502	0.0496518	0.0294362	0.405638
Izumo1r	chr9	ENSMUSG00000031933.17	3133.28	3599.21	1.14874	1.04841	0.0681976	0.0296168	0.406181
Nes	chr3	ENSMUSG00000004891.16	351.232	260.135	0.733338	0.984363	-0.0227378	0.0297564	0.406386
Zfp551	chr7	ENSMUSG00000034071.15	75.2275	98.7983	1.30324	1.01954	0.0279137	0.0296901	0.406386
Cdkn2aip	chr8	ENSMUSG00000038069.6	1238.69	1103.03	0.891638	0.95085	-0.0727105	0.0296937	0.406386
Pcp4l1	chr1	ENSMUSG00000038370.6	169.019	94.4727	0.582344	0.992092	-0.0114541	0.0297196	0.406386
Col6a5	chr9	ENSMUSG00000091345.9	300.239	415.228	1.36868	1.01608	0.0230204	0.0297599	0.406386
Fbxo30	chr10	ENSMUSG00000047648.13	525.789	445.266	0.84828	0.961878	-0.0560748	0.0298533	0.40696
Fcrl5	chr3	ENSMUSG00000048031.15	689.443	840.654	1.22062	1.02883	0.0410069	0.0298514	0.40696
Fhl3	chr4	ENSMUSG00000032643.12	869.651	983.888	1.13128	1.05386	0.0756873	0.0299619	0.40739
Arhgef10l	chr4	ENSMUSG00000040964.16	470.529	561.054	1.19023	1.03519	0.0498942	0.0299531	0.40739
Dgkd	chr1	ENSMUSG00000070738.10	11836.5	10769	0.909831	0.948097	-0.0768934	0.0299471	0.40739
Fermt2	chr14	ENSMUSG00000037712.16	1286.39	1020.88	0.79427	0.975608	-0.0356261	0.0300856	0.408495
Pvr	chr7	ENSMUSG00000040511.14	1099.32	972.304	0.88458	0.951359	-0.0719379	0.0300947	0.408495
Ntn1	chr11	ENSMUSG00000020902.12	282.229	202.823	0.718426	0.986438	-0.0197	0.0301365	0.408606
Tub	chr7	ENSMUSG00000031028.14	221.932	312.42	1.41555	1.01463	0.0209484	0.030173	0.408606
Dpy19l1	chr9	ENSMUSG00000043067.15	4527.04	5055.5	1.1167	1.05358	0.0753014	0.0301803	0.408606
Fam124b	chr1	ENSMUSG00000043230.2	59.4642	89.3346	1.47171	1.01262	0.0180928	0.0302194	0.408787
Ighv9-3	chr12	ENSMUSG00000096459.1	2599.94	3900.38	1.51096	1.01247	0.0178725	0.0304227	0.411186
Sspn	chr6	ENSMUSG00000030255.13	650.568	519.28	0.7993	0.975566	-0.0356885	0.0305867	0.411649
Smad6	chr9	ENSMUSG00000036867.7	296.351	225.612	0.758712	0.98268	-0.0252071	0.0305757	0.411649
Adgrf5	chr17	ENSMUSG00000056492.6	3181.37	2585.93	0.816493	0.978035	-0.032042	0.0305484	0.411649
Bak1	chr17	ENSMUSG00000057789.14	4876.97	5438.27	1.11488	1.05457	0.0766603	0.0305068	0.411649
Gpr182	chr10	ENSMUSG00000058396.7	3464.98	2583.78	0.750159	0.981144	-0.0274627	0.0305701	0.411649
Fnip2	chr3	ENSMUSG00000061175.12	1097.51	1363.81	1.23963	1.02598	0.037001	0.0306424	0.412048
Tlk2	chr11	ENSMUSG00000020694.17	3208.69	2939.84	0.916066	0.95041	-0.0733787	0.0307114	0.412593
Abhd14b	chr9	ENSMUSG00000042073.15	819.74	714.471	0.870646	0.954499	-0.0671838	0.0307596	0.412593
Klrb1b	chr6	ENSMUSG00000079298.9	342.521	455.25	1.32675	1.01802	0.0257635	0.030761	0.412593
Tspan6	chrX	ENSMUSG00000067377.12	222.567	183.454	0.826917	0.970968	-0.0425048	0.0307888	0.412617
Rnf146	chr10	ENSMUSG00000038876.12	2772.79	2519.87	0.908608	0.950245	-0.0736288	0.0308222	0.412716
Pus3	chr9	ENSMUSG00000032103.10	1093.95	924.207	0.844881	0.965027	-0.0513592	0.0308793	0.412983
Syde2	chr3	ENSMUSG00000036863.12	129.699	91.8387	0.711201	0.985368	-0.0212661	0.0309135	0.412983
Prex2	chr1	ENSMUSG00000048960.13	368.431	286.845	0.780018	0.978889	-0.0307827	0.0309204	0.412983
Coro7	chr16	ENSMUSG00000039637.15	6852.62	7650.75	1.11679	1.05581	0.078346	0.0309654	0.413205
Rps13-ps2	chr7	ENSMUSG00000069972.6	707.71	483.451	0.681894	0.986457	-0.0196722	0.0310068	0.413205
Gm30648	chr3	ENSMUSG00000106139.1	53.1185	31.4388	0.603555	0.990706	-0.013471	0.0310151	0.413205
Il18rap	chr1	ENSMUSG00000026068.11	672.266	575.089	0.856041	0.956152	-0.0646887	0.0311119	0.413425
Nox4	chr7	ENSMUSG00000030562.17	70.3382	42.4483	0.59761	0.991087	-0.0129161	0.0311382	0.413425
Neu3	chr7	ENSMUSG00000035239.6	590.78	684.116	1.15903	1.04398	0.0620923	0.0311621	0.413425
Tubb2a	chr13	ENSMUSG00000058672.7	1865.13	2062.26	1.10485	1.05373	0.0755039	0.0310751	0.413425
Gm38410	chr18	ENSMUSG00000117570.1	23.1809	44.2284	1.86317	1.0071	0.0102046	0.0311491	0.413425
Msx1	chr5	ENSMUSG00000048450.10	314.932	240.748	0.762435	0.981505	-0.026932	0.0312057	0.413658
Vmp1	chr11	ENSMUSG00000018171.9	2538.82	2939.47	1.15469	1.04512	0.063666	0.0314857	0.414165
Gtf2e1	chr16	ENSMUSG00000022828.10	1247.22	1411.23	1.13019	1.05011	0.0705419	0.0313891	0.414165
Jade1	chr3	ENSMUSG00000025764.14	2559.9	2249.31	0.878343	0.953527	-0.0686549	0.0314259	0.414165
Idh2	chr7	ENSMUSG00000030541.16	3322.24	3664.88	1.10295	1.0522	0.0734102	0.0316097	0.414165
Cryab	chr9	ENSMUSG00000032060.10	609.157	444.057	0.7233	0.985075	-0.0216951	0.0315942	0.414165
Scg3	chr9	ENSMUSG00000032181.7	195.563	146.561	0.742063	0.982648	-0.0252537	0.0316035	0.414165
Chst11	chr10	ENSMUSG00000034612.7	1307.74	1511.97	1.15288	1.04559	0.0643219	0.0315352	0.414165
Rnf139	chr15	ENSMUSG00000037075.7	2697.56	2453.26	0.908311	0.951706	-0.0714118	0.0315951	0.414165
Arid4b	chr13	ENSMUSG00000039219.18	3891.3	3452.49	0.887029	0.950439	-0.073334	0.0313756	0.414165
Zmynd15	chr11	ENSMUSG00000040829.14	2277.47	2849.64	1.24461	1.02262	0.0322676	0.0315907	0.414165
Foxo4	chrX	ENSMUSG00000042903.8	1605.99	1416.42	0.881832	0.951758	-0.0713337	0.0313135	0.414165
Gm12481	chr4	ENSMUSG00000043770.10	435.05	373.136	0.858092	0.959467	-0.0596949	0.031399	0.414165
Ighv1-81	chr12	ENSMUSG00000094689.1	9617.71	3849.29	0.376434	0.995741	-0.00615744	0.0314888	0.414165
Gm10252	chr7	ENSMUSG00000110350.1	345.051	466.078	1.34731	1.01425	0.0204123	0.0315323	0.414165
Abr	chr11	ENSMUSG00000017631.19	4706.87	5360.77	1.13784	1.0506	0.071208	0.0317044	0.414378
Nexn	chr3	ENSMUSG00000039103.12	223.27	167.02	0.746304	0.982756	-0.0250954	0.0316522	0.414378
Fzd10	chr5	ENSMUSG00000081683.5	235.318	159.795	0.682695	0.987242	-0.0185249	0.0316793	0.414378
Trpm2	chr10	ENSMUSG00000009292.18	3545.69	4251.46	1.20145	1.03341	0.047411	0.0318578	0.415356
Ada	chr2	ENSMUSG00000017697.3	947.05	1190.87	1.25457	1.02214	0.0315962	0.0318436	0.415356
Cpt1b	chr15	ENSMUSG00000078937.8	18.2823	29.8306	1.64484	1.01052	0.0150945	0.0318133	0.415356
Pld3	chr7	ENSMUSG00000003363.15	8505.77	9453.44	1.11113	1.05352	0.0752121	0.0323176	0.415871
Gata6	chr18	ENSMUSG00000005836.10	713.402	554.84	0.777684	0.979708	-0.0295766	0.032382	0.415871
Zmynd11	chr13	ENSMUSG00000021156.17	6819.95	6290.5	0.92269	0.9533	-0.0689982	0.0322001	0.415871
Icos	chr1	ENSMUSG00000026009.14	2670.52	3207.89	1.1975	1.03237	0.0459587	0.0320643	0.415871
Slc6a9	chr4	ENSMUSG00000028542.17	233.475	168.08	0.721109	0.985226	-0.0214736	0.0322984	0.415871
Pqlc2	chr4	ENSMUSG00000028744.15	541.024	622.146	1.15013	1.04831	0.0680698	0.0319379	0.415871
Smarcd3	chr5	ENSMUSG00000028949.13	161.014	112.441	0.693463	0.98719	-0.0186001	0.0322611	0.415871
Klrb1c	chr6	ENSMUSG00000030325.16	379.485	459.015	1.21394	1.02876	0.0409085	0.0320873	0.415871
Dmpk	chr7	ENSMUSG00000030409.16	2022.4	1583.31	0.782514	0.979593	-0.0297463	0.0323735	0.415871
Arl4d	chr11	ENSMUSG00000034936.2	282.628	214.89	0.74938	0.983871	-0.0234592	0.0322286	0.415871
Lpar3	chr3	ENSMUSG00000036832.5	98.2188	72.3713	0.736146	0.983362	-0.0242053	0.0319764	0.415871
Vasn	chr16	ENSMUSG00000039646.5	570.145	455.719	0.801138	0.976993	-0.03358	0.0323769	0.415871
Wdr34	chr2	ENSMUSG00000039715.8	217.537	260.316	1.19747	1.03132	0.044497	0.0322562	0.415871
Chrm3	chr13	ENSMUSG00000046159.16	90.1198	60.12	0.65927	0.989291	-0.0155329	0.0320913	0.415871
Prkg1	chr19	ENSMUSG00000052920.16	85.1011	51.3059	0.615884	0.99058	-0.0136553	0.0320589	0.415871
Lmtk3	chr7	ENSMUSG00000062044.16	90.6469	125.108	1.40352	1.01491	0.0213585	0.0320382	0.415871
Rpl9-ps6	chr19	ENSMUSG00000062456.4	1171.89	942.876	0.804268	0.974775	-0.0368591	0.0323297	0.415871
Gm10676	chr7	ENSMUSG00000074355.2	243.985	295.357	1.20703	1.02962	0.0421156	0.0322118	0.415871
Lin52	chr12	ENSMUSG00000085793.2	639.197	536.974	0.839345	0.968849	-0.0456557	0.0323957	0.415871
4930520O04Rik	chr9	ENSMUSG00000074039.10	23.5249	35.6519	1.51228	1.01177	0.0168781	0.0325471	0.417478
Itga3	chr11	ENSMUSG00000001507.16	524.494	446.228	0.852875	0.961802	-0.0561886	0.0326174	0.418041
Dll1	chr17	ENSMUSG00000014773.13	706.077	565.973	0.801498	0.976533	-0.0342587	0.0326605	0.418122
Mybl2	chr2	ENSMUSG00000017861.11	995.888	1341.55	1.33424	1.01695	0.0242539	0.0326772	0.418122
Prkg2	chr5	ENSMUSG00000029334.14	204.05	147.498	0.720523	0.985618	-0.0209001	0.032782	0.418122
Acer3	chr7	ENSMUSG00000030760.14	1066.41	1209.91	1.13606	1.04569	0.0644615	0.0327377	0.418122
Cdca2	chr14	ENSMUSG00000048922.18	912.108	1139.6	1.24691	1.0238	0.0339287	0.0327064	0.418122
Zfp566	chr7	ENSMUSG00000078768.2	240.326	201.166	0.836919	0.968183	-0.0466487	0.0327591	0.418122
Tstd3	chr4	ENSMUSG00000028251.5	569.045	672.377	1.1804	1.03449	0.048916	0.0328439	0.418575
Rap1b	chr10	ENSMUSG00000052681.8	19528.7	18074.4	0.925366	0.956602	-0.0640094	0.0329108	0.419091
Rab6b	chr9	ENSMUSG00000032549.7	1732.86	1385.88	0.803296	0.975047	-0.0364568	0.0329519	0.419277
Shroom1	chr11	ENSMUSG00000018387.12	35.4883	52.7081	1.50307	1.01174	0.0168432	0.0331253	0.419941
Tle4	chr19	ENSMUSG00000024642.17	3663.31	3375.09	0.921601	0.950024	-0.0739648	0.0330789	0.419941
Cldn11	chr3	ENSMUSG00000037625.7	831.83	529.665	0.632336	0.990179	-0.0142383	0.0330868	0.419941
Selenbp1	chr3	ENSMUSG00000068874.13	704.893	561.458	0.79613	0.976476	-0.034343	0.0330864	0.419941
Trav3-3	chr14	ENSMUSG00000094828.5	90.5486	64.8357	0.715228	0.985042	-0.0217422	0.0331365	0.419941
Mfsd12	chr10	ENSMUSG00000034854.8	1735.94	2016.58	1.16141	1.03993	0.056481	0.0331872	0.420248
Mvb12b	chr2	ENSMUSG00000038740.9	1424.87	1654.99	1.159	1.04185	0.0591449	0.0332534	0.42075
Dcbld1	chr10	ENSMUSG00000019891.15	279.924	228.296	0.815517	0.973689	-0.0384672	0.033316	0.421205
Pias1	chr9	ENSMUSG00000032405.10	4349.97	4050.86	0.931659	0.9564	-0.0643145	0.0333937	0.421852
Il12b	chr11	ENSMUSG00000004296.14	280.249	347.402	1.24062	1.02547	0.0362908	0.0334847	0.422229
Parp3	chr9	ENSMUSG00000023249.15	4104.01	4857.28	1.18448	1.03518	0.0498822	0.0334519	0.422229
Wdr95	chr5	ENSMUSG00000029658.17	53.9724	28.8885	0.556922	0.99239	-0.0110214	0.0335035	0.422229
Fstl1	chr16	ENSMUSG00000022816.11	2986.03	2411.24	0.807987	0.978999	-0.030621	0.0336292	0.42314
Pdk3	chrX	ENSMUSG00000035232.8	1456.09	1655.11	1.1364	1.04732	0.0667068	0.0336193	0.42314
Pon2	chr6	ENSMUSG00000032667.17	3355.76	3679.46	1.09622	1.05086	0.0715762	0.0338269	0.42529
Prr13	chr15	ENSMUSG00000023048.13	7454.19	8399.03	1.12648	1.04885	0.0688081	0.0338858	0.425694
Dhdh	chr7	ENSMUSG00000011382.8	910.71	760.489	0.836097	0.968521	-0.0461446	0.0339767	0.426062
Dkkl1	chr7	ENSMUSG00000030792.8	92.6416	130.926	1.4252	1.01274	0.0182659	0.0339958	0.426062
Orai3	chr7	ENSMUSG00000043964.14	2434.85	2628.84	1.07915	1.04809	0.0677664	0.0339729	0.426062
Slc26a10	chr10	ENSMUSG00000040441.11	138.268	191.677	1.37587	1.01342	0.0192285	0.0340343	0.426208
Cd83	chr13	ENSMUSG00000015396.4	9463.76	8319.55	0.879515	0.967155	-0.0481802	0.0341953	0.427789
Slc7a11	chr3	ENSMUSG00000027737.10	1808.81	2243.77	1.23757	1.02433	0.0346789	0.0342145	0.427789
Bcl7a	chr5	ENSMUSG00000029438.9	2166.26	2577.69	1.18746	1.02071	0.029571	0.0342785	0.428252
Aldh1a1	chr19	ENSMUSG00000053279.8	427.719	240.081	0.545894	0.99301	-0.01012	0.0343355	0.428627
Lmf2	chr15	ENSMUSG00000022614.8	3108.05	3350.05	1.07741	1.04724	0.0665924	0.034434	0.428843
Col15a1	chr4	ENSMUSG00000028339.17	3303.37	2709.69	0.818428	0.973281	-0.0390714	0.0344197	0.428843
Kcnh2	chr5	ENSMUSG00000038319.14	294.351	237.152	0.807026	0.975963	-0.0351017	0.0343834	0.428843
4933404O12Rik	chr5	ENSMUSG00000097908.7	300.189	355.901	1.18315	1.03271	0.0464366	0.0345052	0.429391
Kdm7a	chr6	ENSMUSG00000042599.8	5030.04	4543.08	0.903635	0.959583	-0.0595205	0.0345495	0.429606
Ldlrad4	chr18	ENSMUSG00000024544.9	695.15	812.902	1.17155	1.04286	0.0605461	0.0346871	0.430305
Tspan18	chr2	ENSMUSG00000027217.13	498.879	377.868	0.76136	0.982255	-0.0258298	0.0346748	0.430305
Igkv5-45	chr6	ENSMUSG00000094094.2	172.553	385.775	2.19062	1.00608	0.00874766	0.0346539	0.430305
Cryz	chr3	ENSMUSG00000028199.18	366.091	444.456	1.2165	1.02798	0.0398066	0.0348171	0.430569
Stard10	chr7	ENSMUSG00000030688.15	959.675	1094.9	1.14174	1.04545	0.0641219	0.0348102	0.430569
Pold1	chr7	ENSMUSG00000038644.14	4861.84	5590.7	1.14777	1.04928	0.0694002	0.0347824	0.430569
Hps4	chr5	ENSMUSG00000042328.13	1192.49	1338.99	1.12165	1.0512	0.0720336	0.0347575	0.430569
Man2b1	chr8	ENSMUSG00000005142.10	15363.8	16704.9	1.08743	1.04624	0.0652176	0.0349471	0.430935
Fanca	chr8	ENSMUSG00000032815.16	745.727	925.401	1.24142	1.02376	0.0338839	0.0349537	0.430935
Ttc7	chr17	ENSMUSG00000036918.16	8273.49	9108.6	1.10019	1.04112	0.0581349	0.0350641	0.430935
Anpep	chr7	ENSMUSG00000039062.15	4336.08	4816.26	1.11078	1.04656	0.06566	0.0350543	0.430935
Msi1	chr5	ENSMUSG00000054256.11	52.2197	32.957	0.628456	0.989594	-0.0150919	0.0350532	0.430935
Rpl31-ps8	chr15	ENSMUSG00000067870.5	1547.63	1240.26	0.801467	0.976745	-0.0339461	0.0350573	0.430935
Fndc1	chr17	ENSMUSG00000071984.10	282.367	190.298	0.645937	0.99017	-0.0142524	0.0349508	0.430935
Gm14336	chr2	ENSMUSG00000082543.1	126.537	65.7418	0.539823	0.992592	-0.0107269	0.0349604	0.430935
Hspa1b	chr17	ENSMUSG00000090877.3	992.506	358.866	0.403838	0.99571	-0.00620196	0.0351604	0.431784
Dvl2	chr11	ENSMUSG00000020888.16	1758.74	1581.83	0.899324	0.952893	-0.0696133	0.0353203	0.432172
2210016F16Rik	chr13	ENSMUSG00000021550.6	2119.16	2371.21	1.11809	1.04773	0.0672726	0.03572	0.432172
Btd	chr14	ENSMUSG00000021900.10	1490.28	1332.06	0.893119	0.953931	-0.0680439	0.0356096	0.432172
Vangl2	chr1	ENSMUSG00000026556.15	605.522	525.937	0.868403	0.960312	-0.0584256	0.0354412	0.432172
Cenpf	chr1	ENSMUSG00000026605.14	1251.96	1591.15	1.2644	1.02092	0.0298737	0.0353597	0.432172
Dusp19	chr2	ENSMUSG00000027001.10	266.028	321.521	1.20978	1.03591	0.050902	0.0356521	0.432172
Ppm1l	chr3	ENSMUSG00000027784.10	598.617	519.445	0.86885	0.960322	-0.0584092	0.0357864	0.432172
Pdgfra	chr5	ENSMUSG00000029231.15	1948.07	1550.88	0.797808	0.974766	-0.0368717	0.0354492	0.432172
Tmod2	chr9	ENSMUSG00000032186.15	634.094	520.918	0.821549	0.97303	-0.0394437	0.0357385	0.432172
Syde1	chr10	ENSMUSG00000032714.6	1117.22	925.251	0.826779	0.972674	-0.0399719	0.0357917	0.432172
Fntb	chr12	ENSMUSG00000033373.16	1068.25	1207.62	1.12992	1.04885	0.0688118	0.035357	0.432172
Tle2	chr10	ENSMUSG00000034771.15	412.552	316.329	0.767461	0.981658	-0.026708	0.035744	0.432172
Azin1	chr15	ENSMUSG00000037458.15	4996.86	5637.82	1.12837	1.04725	0.0666044	0.0353801	0.432172
Vill	chr9	ENSMUSG00000038775.14	239.784	309.402	1.29189	1.0179	0.0255992	0.0353156	0.432172
Ythdf1	chr2	ENSMUSG00000038848.14	4004.39	3623.61	0.905196	0.949134	-0.075317	0.0357285	0.432172
Bmp6	chr13	ENSMUSG00000039004.6	142.858	106.579	0.732629	0.985287	-0.021384	0.0356062	0.432172
Pxylp1	chr9	ENSMUSG00000043587.15	477.237	395.706	0.826678	0.973954	-0.0380739	0.0355119	0.432172
Gm5812	chr17	ENSMUSG00000051639.3	83.9493	56.8842	0.689158	0.987684	-0.017878	0.0356576	0.432172
Gpc3	chrX	ENSMUSG00000055653.13	987.9	635.772	0.638238	0.98952	-0.0151991	0.0357236	0.432172
Gm11942	chr4	ENSMUSG00000094344.1	226.551	144.405	0.645107	0.989021	-0.0159263	0.0355319	0.432172
Zfp994	chr17	ENSMUSG00000096433.2	625.082	710.863	1.13695	1.04715	0.0664682	0.0354911	0.432172
1500004A13Rik	chr3	ENSMUSG00000098912.7	126.868	173.648	1.37575	1.01269	0.0181903	0.0354755	0.432172
Gch1	chr14	ENSMUSG00000037580.10	627.559	529.435	0.842733	0.969397	-0.0448403	0.0358493	0.432538
Entpd1	chr19	ENSMUSG00000048120.16	2172.92	2458.42	1.13274	1.04894	0.0689283	0.0359833	0.433824
Rftn2	chr1	ENSMUSG00000025978.14	548.16	472.539	0.861446	0.961457	-0.0567059	0.0361126	0.435053
Exoc3l2	chr7	ENSMUSG00000011263.16	260.392	195.361	0.746001	0.983807	-0.023553	0.0361847	0.43526
Trpv2	chr11	ENSMUSG00000018507.16	3655.82	3942.17	1.07778	1.04708	0.0663777	0.0361704	0.43526
Cdkn2a	chr4	ENSMUSG00000044303.6	301.584	228.124	0.760115	0.982241	-0.0258516	0.0363624	0.437065
Gbgt1	chr2	ENSMUSG00000026829.9	132.991	192.392	1.4399	1.0127	0.0182094	0.036483	0.437878
Epn1	chr7	ENSMUSG00000035203.16	11869.5	12985.2	1.09389	1.04915	0.0692265	0.0365203	0.437878
Serpina3h	chr12	ENSMUSG00000041449.16	68.4325	100.366	1.46654	1.01229	0.0176246	0.036613	0.437878
Sorcs1	chr19	ENSMUSG00000043531.16	191.831	143.707	0.751755	0.983634	-0.0238058	0.036536	0.437878
Myl4	chr11	ENSMUSG00000061086.12	361.712	475.081	1.31975	1.01606	0.0229832	0.036555	0.437878
Zfp808	chr13	ENSMUSG00000074867.4	175.266	216.669	1.23486	1.02517	0.0358598	0.0366174	0.437878
Rps18-ps1	chr4	ENSMUSG00000083914.3	60.7365	27.0593	0.474377	0.995185	-0.00696287	0.0366233	0.437878
Cndp2	chr18	ENSMUSG00000024644.17	4712.25	5185.88	1.10039	1.05077	0.0714433	0.0367674	0.439269
Cdh11	chr8	ENSMUSG00000031673.6	1088.44	1289.91	1.18518	1.03236	0.0459523	0.0369006	0.439303
Nxpe4	chr9	ENSMUSG00000044229.9	297.882	369.891	1.24064	1.02167	0.0309308	0.0368397	0.439303
Phf13	chr4	ENSMUSG00000047777.9	952.817	803.02	0.843044	0.970399	-0.0433493	0.0368858	0.439303
Chd6	chr2	ENSMUSG00000057133.14	4098.53	3639.9	0.888698	0.953865	-0.068143	0.0368688	0.439303
1700001G11Rik	chr14	ENSMUSG00000085984.7	23.8594	39.121	1.6598	1.00768	0.0110337	0.0369087	0.439303
Slc38a2	chr15	ENSMUSG00000022462.7	9019.71	7646.27	0.847775	0.970506	-0.0431911	0.0370594	0.440765
Scn5a	chr9	ENSMUSG00000032511.17	104.008	167.031	1.60546	1.00935	0.0134287	0.0372443	0.441969
Rnpep	chr1	ENSMUSG00000041926.15	4438.88	4862.55	1.09487	1.05166	0.0726719	0.0372026	0.441969
Pex11g	chr8	ENSMUSG00000069633.12	131.411	170.044	1.29057	1.0184	0.0263029	0.03723	0.441969
Cep57l1	chr10	ENSMUSG00000019813.16	548.371	635.064	1.15839	1.03603	0.0510669	0.0372796	0.442057
Brd1	chr15	ENSMUSG00000022387.17	6017.17	5579.52	0.92743	0.95504	-0.0663664	0.0373657	0.44229
Abhd17b	chr19	ENSMUSG00000047368.4	2525.95	2309.14	0.914119	0.953525	-0.068658	0.0373543	0.44229
Mfap1b	chr2	ENSMUSG00000048222.3	915.869	817.145	0.891318	0.953794	-0.06825	0.0373829	0.44229
Cdc6	chr11	ENSMUSG00000017499.15	682.742	841.179	1.22904	1.02337	0.0333231	0.0374335	0.442558
Ntf3	chr6	ENSMUSG00000049107.13	39.0922	24.4184	0.627284	0.990377	-0.0139499	0.0374645	0.442595
Cadm2	chr16	ENSMUSG00000064115.13	88.5488	56.4574	0.645174	0.99071	-0.0134646	0.0375294	0.442702
1700018A23Rik	chr6	ENSMUSG00000107368.1	22.7548	35.2628	1.56874	1.00928	0.0133245	0.0375091	0.442702
Ttll12	chr15	ENSMUSG00000016757.11	1814.13	2082.08	1.14574	1.04873	0.0686411	0.0376423	0.443504
Gm43004	chr5	ENSMUSG00000106681.1	26.913	44.6105	1.6391	1.00942	0.0135267	0.0376533	0.443504
Ensa	chr3	ENSMUSG00000038619.12	5634.78	5268.45	0.935361	0.95938	-0.059826	0.0379262	0.446386
Zfp27	chr7	ENSMUSG00000062040.14	375.386	431.404	1.14836	1.04029	0.0569915	0.0380098	0.447038
Gfra4	chr2	ENSMUSG00000027316.15	106.12	82.6047	0.788823	0.97992	-0.0292647	0.0381693	0.447055
Ankrd49	chr9	ENSMUSG00000031931.4	737.152	831.533	1.12713	1.04824	0.0679655	0.0381265	0.447055
Ssh3	chr19	ENSMUSG00000034616.17	1212.8	1341.15	1.10698	1.0497	0.0699839	0.0381845	0.447055
Zadh2	chr18	ENSMUSG00000049090.3	2801.24	2567.48	0.916641	0.954667	-0.06693	0.0381383	0.447055
Rtl6	chr15	ENSMUSG00000055745.4	1023.29	1188.32	1.16246	1.03438	0.0487693	0.0380545	0.447055
Rps16-ps2	chr5	ENSMUSG00000060419.8	1486.33	1217.31	0.817903	0.975785	-0.0353648	0.0382086	0.447055
Trgc2	chr13	ENSMUSG00000076752.2	398.144	328.195	0.825428	0.97429	-0.0375761	0.0380835	0.447055
Cnn1	chr9	ENSMUSG00000001349.5	152.929	33.9073	0.272607	0.997402	-0.0037531	0.0386569	0.447762
Cyth2	chr7	ENSMUSG00000003269.17	2331.88	2163.72	0.928981	0.955659	-0.0654319	0.0386953	0.447762
Rps6ka1	chr4	ENSMUSG00000003644.17	8418.03	9075.31	1.07811	1.04919	0.0692799	0.0385036	0.447762
Id3	chr4	ENSMUSG00000007872.3	2818.11	2387.42	0.850167	0.967463	-0.047722	0.0386049	0.447762
Tbc1d15	chr10	ENSMUSG00000020130.9	3084.38	2809.41	0.910619	0.953739	-0.0683328	0.0387161	0.447762
Tmem8	chr17	ENSMUSG00000024180.14	2180.23	2436.21	1.11633	1.04869	0.068588	0.0386127	0.447762
Ccdc51	chr9	ENSMUSG00000025645.8	370.231	422.658	1.14273	1.04244	0.0599654	0.0384278	0.447762
Vamp4	chr1	ENSMUSG00000026696.15	1799.7	1652.62	0.918835	0.955624	-0.0654849	0.0387237	0.447762
Klra13-ps	chr6	ENSMUSG00000030178.15	226.973	160.377	0.694516	0.987675	-0.017892	0.0386577	0.447762
Slco2a1	chr9	ENSMUSG00000032548.14	2040.17	2521.8	1.23358	1.022	0.031398	0.0385412	0.447762
Meox2	chr12	ENSMUSG00000036144.6	1628.96	1249.41	0.767965	0.983006	-0.0247283	0.03859	0.447762
Slc18b1	chr10	ENSMUSG00000037455.16	202.345	144.447	0.718918	0.986471	-0.0196512	0.0387275	0.447762
Gpr135	chr12	ENSMUSG00000043398.5	32.3902	18.45	0.554591	0.992839	-0.010368	0.0387187	0.447762
Wdr89	chr12	ENSMUSG00000045690.8	1503.87	1229.48	0.816941	0.974897	-0.0366781	0.0383079	0.447762
Gm10059	chr5	ENSMUSG00000059064.8	36.6248	23.0826	0.631221	0.990611	-0.0136092	0.0387492	0.447762
Trp53i11	chr2	ENSMUSG00000068735.14	8265.87	7620.08	0.922128	0.954525	-0.0671452	0.038446	0.447762
Gpr27	chr6	ENSMUSG00000072875.2	84.5094	55.6527	0.652855	0.989466	-0.0152785	0.0385448	0.447762
Runx1t1	chr4	ENSMUSG00000006586.15	183.828	124.961	0.67563	0.988821	-0.0162192	0.0388759	0.448899
Glrx	chr13	ENSMUSG00000021591.8	1776.41	2037.27	1.14765	1.04041	0.057154	0.0389173	0.44905
Mfap1a	chr2	ENSMUSG00000068479.5	1625.1	1481.34	0.910716	0.957427	-0.062765	0.0390095	0.449459
Mir5107	chr18	ENSMUSG00000093327.1	143.861	104.71	0.721707	0.986381	-0.0197837	0.0389999	0.449459
Pcdhgb5	chr18	ENSMUSG00000103749.1	41.0162	60.4367	1.47264	1.01108	0.0158984	0.0390591	0.449704
Igkv6-14	chr6	ENSMUSG00000096844.1	241.906	402.134	1.68706	1.00752	0.0108115	0.0390885	0.449716
Fundc1	chrX	ENSMUSG00000025040.13	1569.59	1725.94	1.09973	1.0471	0.0664058	0.0392692	0.451468
Gm49201	chr14	ENSMUSG00000115124.1	50.6033	68.5984	1.3487	1.01517	0.0217147	0.039315	0.451667
Usp11	chrX	ENSMUSG00000031066.10	2177.67	1950.27	0.89585	0.955347	-0.0659039	0.039352	0.451764
3830406C13Rik	chr14	ENSMUSG00000033111.16	1102.67	1245.1	1.12948	1.04979	0.0701057	0.0394776	0.452878
Tmem273	chr14	ENSMUSG00000041707.8	108.604	154.659	1.42178	1.0127	0.0182036	0.0395165	0.452996
Akr1c19	chr13	ENSMUSG00000071551.13	43.5459	27.8942	0.637581	0.989894	-0.014654	0.0396068	0.453704
Slc25a25	chr2	ENSMUSG00000026819.15	1519.58	1344.93	0.885337	0.958741	-0.0607871	0.0396359	0.45371
Slc16a3	chr11	ENSMUSG00000025161.16	305.945	387.4	1.26853	1.01883	0.0269193	0.0396906	0.453917
Ccdc148	chr2	ENSMUSG00000036641.9	191.597	243.647	1.26643	1.0202	0.0288523	0.0397113	0.453917
Gabre	chrX	ENSMUSG00000031340.8	37.1872	20.4369	0.545124	0.992783	-0.0104501	0.0398234	0.454543
Havcr1	chr11	ENSMUSG00000040405.13	537.367	730.024	1.35779	1.01415	0.0202775	0.0398041	0.454543
Ndst1	chr18	ENSMUSG00000054008.9	5577.15	6234.84	1.11885	1.0422	0.0596387	0.0400577	0.456888
Kcmf1	chr6	ENSMUSG00000055239.10	3854.6	3556.66	0.923041	0.952065	-0.0708678	0.0401589	0.457713
Lclat1	chr17	ENSMUSG00000054469.14	1469.32	1657.71	1.12831	1.04399	0.0621113	0.0402845	0.458815
Stap2	chr17	ENSMUSG00000038781.7	1376.9	1185.24	0.861034	0.967138	-0.0482061	0.0403276	0.458976
Uhrf1	chr17	ENSMUSG00000001228.14	3877.56	4771.71	1.22721	1.02315	0.0330221	0.0404539	0.459253
Enpp2	chr15	ENSMUSG00000022425.16	21287.1	18272.9	0.858838	0.971258	-0.0420729	0.040443	0.459253
Igkv8-27	chr6	ENSMUSG00000076580.3	1016.58	2656.42	2.38729	1.0045	0.00648354	0.0404678	0.459253
Gm44170	chr6	ENSMUSG00000107659.1	21.5533	38.6235	1.73962	1.00707	0.0101641	0.0404571	0.459253
Itga8	chr2	ENSMUSG00000026768.10	258.684	168.787	0.659924	0.990995	-0.0130501	0.0405908	0.459662
Dhcr24	chr4	ENSMUSG00000034926.3	2131.28	2553.49	1.19368	1.02956	0.0420295	0.0405761	0.459662
Wdfy1	chr1	ENSMUSG00000073643.11	1101.92	910.478	0.823923	0.975027	-0.0364859	0.0405712	0.459662
Sncaip	chr18	ENSMUSG00000024534.15	493.387	378.27	0.77022	0.982504	-0.0254647	0.0407559	0.460646
Cnn3	chr3	ENSMUSG00000053931.11	6247.5	5500.01	0.880384	0.967236	-0.0480596	0.0407648	0.460646
Igkv4-61	chr6	ENSMUSG00000076552.3	263.493	557.476	2.07874	1.00494	0.00711565	0.0407514	0.460646
Slc45a4	chr15	ENSMUSG00000079020.9	1843.17	2185.84	1.18387	1.03057	0.0434416	0.0408837	0.46166
Runx2	chr17	ENSMUSG00000039153.17	732.944	913.094	1.24532	1.022	0.0313925	0.0409474	0.46205
Slc5a5	chr8	ENSMUSG00000000792.2	34.6148	20.1061	0.599571	0.990889	-0.0132046	0.0410033	0.462155
Rgs11	chr17	ENSMUSG00000024186.15	230.161	288.499	1.25525	1.02071	0.0295681	0.0410409	0.462155
Mier3	chr13	ENSMUSG00000032727.14	1764.21	1516.28	0.861477	0.965908	-0.0500422	0.0410441	0.462155
Cd163	chr6	ENSMUSG00000008845.9	386.094	733.5	1.93444	1.00618	0.00888348	0.0415351	0.46227
Pgam1	chr19	ENSMUSG00000011752.7	2860.74	3350.28	1.16706	1.03303	0.0468872	0.0414506	0.46227
Mycbp	chr4	ENSMUSG00000028647.13	532.175	469.818	0.883566	0.961623	-0.0564565	0.0412948	0.46227
Cx3cl1	chr8	ENSMUSG00000031778.13	735.248	878.269	1.19395	1.03062	0.0435056	0.0415257	0.46227
Fdxacb1	chr9	ENSMUSG00000037845.14	255.842	302.003	1.18017	1.03007	0.0427358	0.0414956	0.46227
Zfp503	chr14	ENSMUSG00000039081.10	978.356	731.447	0.74763	0.985058	-0.021719	0.0411418	0.46227
Strip2	chr6	ENSMUSG00000039629.14	989.808	1240.81	1.26079	1.02304	0.0328687	0.041377	0.46227
Eva1c	chr16	ENSMUSG00000039903.17	64.4639	90.9493	1.4398	1.01246	0.0178652	0.0413407	0.46227
Adora1	chr1	ENSMUSG00000042429.8	159.904	95.1214	0.577525	0.992564	-0.0107682	0.04155	0.46227
Ar	chrX	ENSMUSG00000046532.8	711.533	590.715	0.832903	0.973085	-0.0393625	0.0413687	0.46227
Fam133b	chr5	ENSMUSG00000058503.11	1311.89	1200.64	0.915466	0.953224	-0.0691123	0.0412965	0.46227
Ighv4-1	chr12	ENSMUSG00000076655.2	1160.86	737.711	0.637561	0.991462	-0.0123711	0.0414472	0.46227
Rpl10a-ps1	chr1	ENSMUSG00000084416.3	852.035	693.57	0.813977	0.973785	-0.038325	0.0411382	0.46227
Gm15491	chr19	ENSMUSG00000087367.1	24.3894	40.7485	1.66336	1.00806	0.0115753	0.0413379	0.46227
Phf11c	chr14	ENSMUSG00000091144.2	1086.25	865.915	0.790348	0.980722	-0.0280843	0.04139	0.46227
Igkv8-19	chr6	ENSMUSG00000096594.2	3191.16	1478.25	0.38504	0.996291	-0.00536112	0.0413225	0.46227
AC169509.1	chr16	ENSMUSG00000115852.2	48.2646	66.3222	1.36562	1.01436	0.0205707	0.0413129	0.46227
Tsc22d1	chr14	ENSMUSG00000022010.19	4151.16	3407.96	0.824704	0.974711	-0.036954	0.0415873	0.462347
Neto2	chr8	ENSMUSG00000036902.11	305.853	238.242	0.780547	0.981373	-0.0271269	0.0416153	0.462347
Aicda	chr6	ENSMUSG00000040627.14	1060.64	1592.59	1.48477	1.01027	0.0147352	0.04168	0.462741
Hp	chr8	ENSMUSG00000031722.10	1156.8	1433	1.23782	1.02105	0.0300508	0.0417414	0.463098
Slc16a1	chr3	ENSMUSG00000032902.1	2668.93	2407.46	0.902559	0.956446	-0.0642453	0.0418219	0.463577
Mturn	chr6	ENSMUSG00000038065.13	1561.61	1401.23	0.89724	0.955671	-0.0654141	0.041843	0.463577
Clmn	chr12	ENSMUSG00000021097.15	293.024	228.916	0.783103	0.981847	-0.02643	0.0419687	0.464645
Map2k7	chr8	ENSMUSG00000002948.19	3104.61	2855.03	0.919971	0.95629	-0.0644805	0.0421642	0.464968
Zfp81	chr17	ENSMUSG00000003929.11	759.672	673.983	0.886985	0.959112	-0.060229	0.0420457	0.464968
Dcn	chr10	ENSMUSG00000019929.16	27525.1	22128.3	0.804557	0.978912	-0.0307489	0.0421738	0.464968
Il1rn	chr2	ENSMUSG00000026981.15	557.804	664.9	1.19078	1.02659	0.0378606	0.0421139	0.464968
Mindy1	chr3	ENSMUSG00000038712.16	1867.68	1693.28	0.907035	0.953287	-0.0690168	0.0421511	0.464968
Usp42	chr5	ENSMUSG00000051306.7	2011.32	1834.18	0.912515	0.955609	-0.0655078	0.0420726	0.464968
Alcam	chr16	ENSMUSG00000022636.13	1661.67	1438.32	0.867396	0.964853	-0.0516183	0.0423141	0.465221
Camta2	chr11	ENSMUSG00000040712.16	4789.17	5287.47	1.10365	1.04076	0.0576411	0.0422756	0.465221
Atf4	chr15	ENSMUSG00000042406.8	9153.33	7962.8	0.870284	0.965156	-0.0511653	0.0422989	0.465221
Cd8a	chr6	ENSMUSG00000053977.13	10045.7	8949.74	0.88999	0.96123	-0.0570459	0.0422345	0.465221
Dennd2c	chr3	ENSMUSG00000007379.15	137.855	102.839	0.747537	0.985234	-0.0214617	0.0424714	0.466021
Rad51d	chr11	ENSMUSG00000018841.17	1315.89	1430.23	1.08608	1.04559	0.0643221	0.0424751	0.466021
Pcmtd2	chr2	ENSMUSG00000027589.14	2757.11	2464.56	0.893624	0.958847	-0.0606268	0.0424569	0.466021
Fam214a	chr9	ENSMUSG00000034858.16	2301.29	2004.09	0.874129	0.963603	-0.0534887	0.0425404	0.466041
Gstm2	chr3	ENSMUSG00000040562.12	2341.67	2002.33	0.852358	0.969042	-0.0453687	0.0425651	0.466041
Gm2000	chr1	ENSMUSG00000078193.2	1360.08	1024.52	0.754807	0.983737	-0.023655	0.0425206	0.466041
Trim24	chr6	ENSMUSG00000029833.17	2529.27	2249.05	0.891027	0.958723	-0.060814	0.0426442	0.466175
Ralgps1	chr2	ENSMUSG00000038831.16	607.995	515.405	0.848712	0.97	-0.043943	0.0426513	0.466175
Mgst2	chr3	ENSMUSG00000074604.9	446.315	548.097	1.22983	1.02179	0.0310932	0.0426655	0.466175
Ahdc1	chr4	ENSMUSG00000037692.14	2883.39	2530.31	0.876964	0.964032	-0.0528471	0.0427396	0.466341
Lrrc56	chr7	ENSMUSG00000038637.15	271.528	340.353	1.2463	1.02051	0.0292967	0.0427244	0.466341
Cspg4	chr9	ENSMUSG00000032911.6	228.688	157.768	0.679072	0.989638	-0.0150272	0.0429763	0.466995
S1pr2	chr9	ENSMUSG00000043895.6	1549.17	2260.8	1.43803	1.01123	0.0161057	0.0429265	0.466995
Mettl7a1	chr15	ENSMUSG00000054619.7	1410.98	1110.12	0.790798	0.981958	-0.0262675	0.0429358	0.466995
Klra6	chr6	ENSMUSG00000061769.2	79.9749	53.7158	0.68619	0.989577	-0.0151154	0.0429098	0.466995
Igkv13-84	chr6	ENSMUSG00000076538.1	698.674	512.128	0.718801	0.987003	-0.0188736	0.0428878	0.466995
Rnasek	chr11	ENSMUSG00000093989.1	441.994	379.43	0.859266	0.967428	-0.0477733	0.0429686	0.466995
Zfhx4	chr3	ENSMUSG00000025255.18	199.806	139.82	0.707548	0.987438	-0.0182384	0.0430646	0.467262
Pianp	chr6	ENSMUSG00000030329.11	706.41	809.122	1.14506	1.04095	0.0579009	0.0431188	0.467262
Clnk	chr5	ENSMUSG00000039315.15	84.1109	111.871	1.33199	1.01535	0.0219817	0.0431011	0.467262
Gm48505	chr10	ENSMUSG00000112264.1	34.7529	58.171	1.68587	1.00796	0.0114448	0.043079	0.467262
Ptk2	chr15	ENSMUSG00000022607.18	1756.68	1565.64	0.89145	0.957566	-0.0625555	0.0432352	0.467665
Uspl1	chr5	ENSMUSG00000041264.16	2697.12	2316.67	0.860645	0.972665	-0.0399853	0.0432444	0.467665
B4galnt4	chr7	ENSMUSG00000055629.5	279.344	379.084	1.34932	1.01405	0.0201277	0.0432404	0.467665
Rtn4ip1	chr10	ENSMUSG00000019864.14	840.509	988.702	1.17965	1.02869	0.0408024	0.0433133	0.468044
Tcaim	chr9	ENSMUSG00000046603.16	598.597	529.938	0.885262	0.959798	-0.0591977	0.0433385	0.468044
Spag9	chr11	ENSMUSG00000020859.16	6292.2	5666.45	0.901417	0.957955	-0.0619707	0.0434038	0.468204
Ptch2	chr4	ENSMUSG00000028681.11	100.563	62.6424	0.622126	0.991638	-0.0121149	0.0434714	0.468204
Mylpf	chr7	ENSMUSG00000030672.12	236.357	167.923	0.705602	0.987657	-0.0179177	0.0434273	0.468204
Rarres1	chr3	ENSMUSG00000049404.7	52.6746	77.0299	1.46767	1.01024	0.0146947	0.0434563	0.468204
Kcna6	chr6	ENSMUSG00000038077.7	101.29	58.4755	0.595744	0.993133	-0.00994101	0.0436147	0.469428
Rtp4	chr16	ENSMUSG00000033355.6	2133.19	1393.63	0.640926	0.991138	-0.0128418	0.0437448	0.470189
Pawr	chr10	ENSMUSG00000035873.8	574.124	457.343	0.797304	0.980061	-0.0290562	0.0437349	0.470189
Odc1	chr12	ENSMUSG00000011179.8	6655.83	7586.8	1.14216	1.0419	0.0592229	0.0438999	0.470612
Hdgfl3	chr7	ENSMUSG00000025104.13	1096.32	1238.29	1.1288	1.04216	0.059571	0.0439254	0.470612
Apoc1	chr7	ENSMUSG00000040564.14	132.406	84.7941	0.641972	0.990888	-0.0132059	0.0439101	0.470612
Filip1l	chr16	ENSMUSG00000043336.14	9214.56	8238.67	0.894252	0.964477	-0.0521812	0.0439325	0.470612
Adamtsl1	chr4	ENSMUSG00000066113.16	101.965	60.885	0.60066	0.991746	-0.0119575	0.0439227	0.470612
Ajuba	chr14	ENSMUSG00000022178.11	389.078	311.236	0.801429	0.979683	-0.0296131	0.0440064	0.470629
Tril	chr6	ENSMUSG00000043496.7	189.97	121.089	0.637923	0.991087	-0.0129157	0.0440529	0.470629
Kcnb1	chr2	ENSMUSG00000050556.9	457.83	393.489	0.858576	0.970556	-0.0431173	0.0440517	0.470629
Gm4924	chr10	ENSMUSG00000073427.4	168.958	212.259	1.25871	1.01983	0.0283336	0.0440432	0.470629
Tmem246	chr4	ENSMUSG00000039611.2	127.329	96.48	0.764322	0.983765	-0.023614	0.0441326	0.471164
Ap1s1	chr5	ENSMUSG00000004849.14	2045.97	2194.38	1.07221	1.04392	0.0620141	0.0442239	0.471821
Bod1	chr11	ENSMUSG00000044502.16	831.658	723.703	0.869636	0.966694	-0.0488693	0.0442907	0.472216
Erp27	chr6	ENSMUSG00000030219.13	119.811	73.4556	0.63551	0.992442	-0.0109449	0.0443516	0.472547
Pcsk6	chr7	ENSMUSG00000030513.14	307.671	208.818	0.673104	0.989649	-0.0150108	0.044389	0.472629
Fam20b	chr1	ENSMUSG00000033557.17	3588.28	3335.49	0.92883	0.957742	-0.0622914	0.0444408	0.472862
Abca8b	chr11	ENSMUSG00000020620.14	136.477	88.8972	0.652279	0.990648	-0.0135556	0.0445464	0.473033
Plp1	chrX	ENSMUSG00000031425.15	204.518	133.995	0.655543	0.990964	-0.0130956	0.0445373	0.473033
Slc25a40	chr5	ENSMUSG00000054099.11	440.886	526.559	1.19411	1.02827	0.0402237	0.0445223	0.473033
Casp1	chr9	ENSMUSG00000025888.6	2197.68	2366.24	1.07613	1.04448	0.0627792	0.0446424	0.473735
Rpusd2	chr2	ENSMUSG00000027324.1	348.988	407.24	1.16369	1.03201	0.045463	0.0446756	0.47377
Reck	chr4	ENSMUSG00000028476.13	689.423	539.564	0.782699	0.982101	-0.0260566	0.0449845	0.475773
Nfe2l3	chr6	ENSMUSG00000029832.16	58.0415	84.3754	1.44799	1.01112	0.0159542	0.0449492	0.475773
Inf2	chr12	ENSMUSG00000037679.9	3417.5	3767.78	1.10335	1.04628	0.0652687	0.0449819	0.475773
Gdf15	chr8	ENSMUSG00000038508.7	226.36	337.054	1.51196	1.01027	0.0147401	0.0449819	0.475773
Uhrf2	chr19	ENSMUSG00000024817.13	3168.6	2791.04	0.882295	0.960569	-0.0580385	0.0450946	0.47662
Gfpt2	chr11	ENSMUSG00000020363.6	492.548	416.208	0.843641	0.973822	-0.0382697	0.0452544	0.476795
Ermap	chr4	ENSMUSG00000028644.17	140.652	192.503	1.3607	1.01374	0.0196839	0.0452135	0.476795
Mtmr14	chr6	ENSMUSG00000030269.14	2446.99	2896.58	1.1792	1.03107	0.0441378	0.0452616	0.476795
Sltm	chr9	ENSMUSG00000032212.10	6107.56	5630.65	0.922038	0.955897	-0.0650724	0.0452501	0.476795
Qser1	chr2	ENSMUSG00000074994.6	1442.86	1273.62	0.883057	0.960177	-0.0586272	0.0451627	0.476795
Pygo1	chr9	ENSMUSG00000034910.5	176.329	128.838	0.735051	0.986375	-0.0197924	0.0453257	0.476823
Midn	chr10	ENSMUSG00000035621.13	9259.33	8578.26	0.926225	0.957102	-0.0632553	0.0453997	0.476823
Dhrs7b	chr11	ENSMUSG00000042569.13	847.158	748.94	0.882343	0.962628	-0.0549494	0.0453828	0.476823
Rpl30-ps1	chr6	ENSMUSG00000057696.4	38.0416	23.3452	0.627104	0.991433	-0.0124135	0.0453305	0.476823
Sept9	chr11	ENSMUSG00000059248.13	14146.4	15269.1	1.0796	1.04634	0.0653532	0.0454145	0.476823
Alox8	chr11	ENSMUSG00000020891.11	65.0889	91.1051	1.38763	1.01254	0.0179747	0.0455083	0.477175
Atp8b1	chr18	ENSMUSG00000039529.9	309.895	248.414	0.80013	0.979225	-0.0302873	0.0455074	0.477175
Vdr	chr15	ENSMUSG00000022479.15	229.526	297.761	1.28625	1.01739	0.0248704	0.045562	0.477422
Icosl	chr10	ENSMUSG00000000732.9	7670.55	6875.17	0.894856	0.961298	-0.0569443	0.0456239	0.477756
Mrc2	chr11	ENSMUSG00000020695.14	747.18	941.875	1.26079	1.01888	0.0269884	0.0456898	0.477814
1010001N08Rik	chr18	ENSMUSG00000097222.2	45.5998	26.5052	0.585695	0.992441	-0.0109475	0.0456789	0.477814
Osbpl5	chr7	ENSMUSG00000037606.18	2241.38	2489.02	1.11035	1.04605	0.0649469	0.0458351	0.478387
Gm10222	chr1	ENSMUSG00000067736.2	80.7914	58.8386	0.721883	0.986828	-0.0191291	0.0458339	0.478387
Drc1	chr5	ENSMUSG00000073102.7	63.1107	40.1703	0.643685	0.991199	-0.0127535	0.045795	0.478387
Dact1	chr12	ENSMUSG00000044548.11	922.529	722.63	0.781422	0.982688	-0.0251946	0.0458782	0.478521
Rala	chr13	ENSMUSG00000008859.8	3317.6	3064.1	0.923752	0.957838	-0.0621469	0.0459874	0.479346
Top2b	chr14	ENSMUSG00000017485.11	13816.7	12593.5	0.91099	0.9564	-0.0643133	0.0462001	0.479445
Drosha	chr15	ENSMUSG00000022191.16	2960.64	3186.93	1.07542	1.04403	0.0621584	0.0461467	0.479445
Sgo1	chr17	ENSMUSG00000023940.14	379.782	490.142	1.28603	1.0171	0.0244608	0.0461614	0.479445
Gpc4	chrX	ENSMUSG00000031119.4	361.74	275.524	0.762771	0.984121	-0.0230923	0.0460796	0.479445
G6pc3	chr11	ENSMUSG00000034793.15	1452.11	1654.13	1.13688	1.03628	0.0514115	0.046183	0.479445
Cmya5	chr13	ENSMUSG00000047419.5	96.1712	51.9761	0.543983	0.993354	-0.00961985	0.0462086	0.479445
Csnk1g3	chr18	ENSMUSG00000073563.3	3942	3609.65	0.915007	0.955923	-0.0650337	0.0460738	0.479445
Chac2	chr11	ENSMUSG00000020309.6	174.963	143.549	0.820829	0.977122	-0.0333888	0.0463242	0.480079
Atf2	chr2	ENSMUSG00000027104.18	2913.94	2658.32	0.91219	0.956345	-0.0643962	0.0463606	0.480079
Epop	chr11	ENSMUSG00000043439.5	674.184	777.449	1.15218	1.03421	0.0485352	0.0463327	0.480079
Ogn	chr13	ENSMUSG00000021390.6	596.637	370.348	0.606953	0.992203	-0.0112925	0.046452	0.480712
Gm12185	chr11	ENSMUSG00000048852.13	575.374	444.584	0.775091	0.983688	-0.0237268	0.0465058	0.480954
Nuf2	chr1	ENSMUSG00000026683.14	872.842	1081.92	1.23465	1.01952	0.0278867	0.0466787	0.482177
Thra	chr11	ENSMUSG00000058756.13	1680.67	1384.34	0.821007	0.978321	-0.0316196	0.0466848	0.482177
Pask	chr1	ENSMUSG00000026274.11	269.11	353.014	1.30429	1.01535	0.0219786	0.0467724	0.482225
Zfp78	chr7	ENSMUSG00000055150.15	108.671	138.35	1.27317	1.01642	0.0234932	0.0467601	0.482225
Gm1070	chr6	ENSMUSG00000073018.6	22.1646	39.4977	1.75964	1.00681	0.009788	0.0467807	0.482225
Trem2	chr17	ENSMUSG00000023992.14	174.815	123.811	0.681906	0.988922	-0.0160714	0.0468578	0.482695
Rgs18	chr1	ENSMUSG00000026357.3	236.014	284.89	1.21001	1.02355	0.0335778	0.0468872	0.482695
Il12rb1	chr8	ENSMUSG00000000791.9	599.306	712.397	1.18861	1.0263	0.0374538	0.0469592	0.483122
Aqp3	chr4	ENSMUSG00000028435.8	282.789	347.53	1.22707	1.02164	0.0308807	0.0471066	0.483697
E130307A14Rik	chr10	ENSMUSG00000087177.7	490.762	410.805	0.83607	0.974696	-0.0369753	0.0471058	0.483697
Gm10388	chr6	ENSMUSG00000107894.1	31.6851	48.8008	1.53423	1.01018	0.0146064	0.0471011	0.483697
Aqp9	chr9	ENSMUSG00000032204.13	204.094	150.455	0.743221	0.986109	-0.0201808	0.0472982	0.48535
BC051226	chr17	ENSMUSG00000092564.2	356.084	278.741	0.777064	0.984072	-0.0231648	0.0474411	0.486502
Jade2	chr11	ENSMUSG00000020387.15	6416.05	5755.97	0.896923	0.965961	-0.0499624	0.047612	0.487826
Tbc1d9	chr8	ENSMUSG00000031709.15	3646.13	4110.96	1.12892	1.04075	0.0576189	0.0476319	0.487826
Mcm10	chr2	ENSMUSG00000026669.14	799.546	997.218	1.24465	1.01977	0.0282459	0.0477201	0.488046
Gm13205	chr4	ENSMUSG00000086606.1	64.2858	46.3726	0.718683	0.987829	-0.0176668	0.0477456	0.488046
Gm49364	chr14	ENSMUSG00000115344.1	28.2873	42.7752	1.52662	1.00986	0.0141536	0.0477247	0.488046
Incenp	chr19	ENSMUSG00000024660.9	3593.28	4204.16	1.16898	1.02544	0.0362485	0.0477786	0.488068
Adcy7	chr8	ENSMUSG00000031659.13	11833	13206.5	1.11692	1.04061	0.0574343	0.0478608	0.488278
Igkv8-30	chr6	ENSMUSG00000076577.2	4894.45	2364.56	0.466958	0.995341	-0.00673792	0.0478304	0.488278
Dusp10	chr1	ENSMUSG00000039384.8	1465.52	1611.27	1.09765	1.04433	0.0625742	0.0479237	0.488606
Fdxr	chr11	ENSMUSG00000018861.8	997.868	1134.17	1.13326	1.03586	0.0508305	0.0480362	0.489318
Shcbp1	chr8	ENSMUSG00000022322.8	445.191	567.339	1.27222	1.01719	0.0245879	0.04813	0.489318
Slc9a9	chr9	ENSMUSG00000031129.9	1630.43	1800.5	1.1048	1.04521	0.0637874	0.0481575	0.489318
Sidt2	chr9	ENSMUSG00000034908.16	10304.7	11188.4	1.08552	1.04542	0.0640869	0.0481658	0.489318
H2bu2	chr11	ENSMUSG00000056895.4	116.7	85.5232	0.743803	0.986823	-0.0191375	0.0480676	0.489318
F630028O10Rik	chrX	ENSMUSG00000078122.4	175.778	249.699	1.40168	1.01054	0.015126	0.0481788	0.489318
Cadps	chr14	ENSMUSG00000054423.14	39.7991	21.8338	0.596295	0.992323	-0.011118	0.0482813	0.489732
Dtnb	chr12	ENSMUSG00000071454.13	1311.88	1412.86	1.07591	1.04379	0.0618377	0.0482512	0.489732
Map4k3	chr17	ENSMUSG00000024242.15	1164.4	989.115	0.851953	0.972678	-0.0399655	0.0486791	0.493137
Krtcap3	chr5	ENSMUSG00000029149.14	298.755	365.676	1.21551	1.02102	0.0300066	0.0486624	0.493137
Xaf1	chr11	ENSMUSG00000040483.15	1402.14	1093.36	0.775404	0.984854	-0.0220181	0.0487488	0.493527
Tmem131	chr1	ENSMUSG00000026116.11	9661.01	11168.1	1.15202	1.03274	0.0464754	0.0488876	0.494301
Hoxd9	chr2	ENSMUSG00000043342.9	579.955	429.649	0.73892	0.986768	-0.0192174	0.0488739	0.494301
Hoxb6	chr11	ENSMUSG00000000690.5	189.529	136.266	0.713442	0.987479	-0.0181781	0.0490686	0.494631
Asb3	chr11	ENSMUSG00000020305.13	830.668	747.462	0.900703	0.958999	-0.0603984	0.0490452	0.494631
Far2	chr6	ENSMUSG00000030303.15	102.276	75.4274	0.730485	0.986659	-0.0193765	0.0491074	0.494631
Klhl15	chrX	ENSMUSG00000043929.16	450.229	396.194	0.881793	0.963946	-0.0529752	0.0490301	0.494631
Sec31b	chr19	ENSMUSG00000051984.13	166.194	128.496	0.778997	0.982769	-0.0250752	0.0490871	0.494631
Gm49888	chr17	ENSMUSG00000117297.1	176.685	129.636	0.73259	0.986122	-0.0201626	0.0489582	0.494631
Irf9	chr14	ENSMUSG00000002325.15	6137.06	5460.96	0.888349	0.962149	-0.055668	0.0491421	0.494666
Iqsec3	chr6	ENSMUSG00000040797.16	44.061	63.1702	1.45689	1.01089	0.015621	0.0491833	0.494766
Nipsnap1	chr11	ENSMUSG00000034285.15	852.144	971.775	1.13949	1.03574	0.0506654	0.0492666	0.49529
Rps12-ps10	chr2	ENSMUSG00000070692.6	86.5206	59.7558	0.703059	0.988406	-0.0168242	0.0493609	0.495685
Gm17092	chr5	ENSMUSG00000091623.2	116.935	160.172	1.36527	1.0127	0.0182088	0.0493684	0.495685
Smim7	chr8	ENSMUSG00000044600.14	1844.54	2014.78	1.0913	1.04373	0.0617418	0.0494848	0.496539
Tor1aip1	chr1	ENSMUSG00000026466.16	7337.72	6878.75	0.937234	0.960722	-0.0578089	0.0496133	0.497514
Cdkn1b	chr6	ENSMUSG00000003031.14	7305.71	6513.82	0.891547	0.962587	-0.0550119	0.0496851	0.497604
Parp16	chr9	ENSMUSG00000032392.11	365.434	315.844	0.862287	0.969296	-0.0449915	0.0496658	0.497604
H19	chr7	ENSMUSG00000000031.16	56.3798	31.2696	0.5491	0.993521	-0.00937737	0.0497252	0.497692
Rsph1	chr17	ENSMUSG00000024033.10	118.677	181.739	1.5059	1.00885	0.0127086	0.0498869	0.498681
Smco4	chr9	ENSMUSG00000058173.12	744.424	869.36	1.16991	1.0297	0.0422182	0.0498566	0.498681
Ighv1-71	chr12	ENSMUSG00000096577.2	104.877	221.976	2.08278	1.00528	0.00759451	0.0499671	0.499167
Tprgl	chr4	ENSMUSG00000029030.14	6845.68	6338.82	0.925635	0.959116	-0.060223	0.0501273	0.500453
Rdh12	chr12	ENSMUSG00000021123.12	576.903	512.72	0.88919	0.963812	-0.0531764	0.0502398	0.500717
Clec4n	chr6	ENSMUSG00000023349.14	1207.69	1478.55	1.2223	1.02084	0.0297587	0.0502283	0.500717
Dtl	chr1	ENSMUSG00000037474.13	775.362	993.418	1.26966	1.01667	0.0238557	0.0502486	0.500717
Asb4	chr6	ENSMUSG00000042607.15	48.1876	33.3856	0.690166	0.989027	-0.0159187	0.0502895	0.50081
Prdm1	chr10	ENSMUSG00000038151.13	792.16	979.119	1.22676	1.02084	0.0297593	0.0503465	0.500825
Clec4g	chr8	ENSMUSG00000074491.9	782.632	510.179	0.65387	0.990337	-0.0140085	0.0503541	0.500825
Sp100	chr1	ENSMUSG00000026222.16	22871.5	19830.3	0.86549	0.970458	-0.0432623	0.0504795	0.501757
Samd11	chr4	ENSMUSG00000096351.2	39.7036	57.8009	1.43935	1.01072	0.0153905	0.0506084	0.502723
Treml4	chr17	ENSMUSG00000051682.15	942.447	1117.47	1.18265	1.0261	0.0371746	0.0507321	0.503636
Rbfox1	chr16	ENSMUSG00000008658.16	73.3158	46.8149	0.648786	0.990278	-0.0140949	0.0507848	0.503844
Efna5	chr17	ENSMUSG00000048915.12	173.331	125.862	0.73406	0.987006	-0.0188692	0.0508179	0.503856
Cyth4	chr15	ENSMUSG00000018008.8	9111.44	9975.85	1.09447	1.04216	0.0595822	0.0509068	0.504423
Cobll1	chr2	ENSMUSG00000034903.18	1632.92	1463.19	0.895853	0.961859	-0.056103	0.0510666	0.50467
Nfrkb	chr9	ENSMUSG00000042185.14	3139.8	2857.22	0.910213	0.961091	-0.0572557	0.0510606	0.50467
Hs3st1	chr5	ENSMUSG00000051022.7	691.521	818.481	1.18784	1.02501	0.0356412	0.0509879	0.50467
C1qtnf9	chr14	ENSMUSG00000071347.3	239.947	182.056	0.75783	0.985512	-0.0210547	0.0510909	0.50467
Gm20163	chr8	ENSMUSG00000110611.1	40.5061	58.9999	1.46727	1.01041	0.0149341	0.0510361	0.50467
Ripk2	chr4	ENSMUSG00000041135.15	1226.14	1101.53	0.898492	0.960869	-0.0575879	0.0513301	0.506087
Cnrip1	chr11	ENSMUSG00000044629.5	430.39	369.099	0.858552	0.972237	-0.0406198	0.0513262	0.506087
Lgals8	chr13	ENSMUSG00000057554.13	3993.69	3680.46	0.921674	0.958901	-0.0605457	0.0512767	0.506087
Tpd52	chr3	ENSMUSG00000027506.15	4197.92	4555.63	1.08482	1.04271	0.0603442	0.0514475	0.506218
Cbfa2t2	chr2	ENSMUSG00000038533.15	1332.58	1205	0.903648	0.959713	-0.0593256	0.0514918	0.506218
Tcta	chr9	ENSMUSG00000039461.12	733.482	862.423	1.17384	1.02721	0.0387283	0.051503	0.506218
Srp54c	chr12	ENSMUSG00000079108.6	1016.58	910.084	0.894717	0.961551	-0.0565645	0.0514674	0.506218
Gm9385	chr9	ENSMUSG00000080848.3	530.275	415.519	0.784302	0.982519	-0.0254424	0.0513948	0.506218
Glmp	chr3	ENSMUSG00000001418.13	4900.9	5283.54	1.07842	1.03872	0.0548131	0.0517094	0.506703
Sipa1l2	chr8	ENSMUSG00000001995.9	1406.83	1264.75	0.898638	0.959415	-0.0597726	0.0518169	0.506703
Gsto1	chr19	ENSMUSG00000025068.8	2114.29	2373.51	1.12246	1.03918	0.05544	0.0517493	0.506703
Rspo1	chr4	ENSMUSG00000028871.7	158.477	108.561	0.683905	0.990119	-0.0143264	0.0516387	0.506703
Acadsb	chr7	ENSMUSG00000030861.15	1696.57	1483.25	0.874013	0.968982	-0.0454587	0.0517573	0.506703
F10	chr8	ENSMUSG00000031444.16	76.6939	102.719	1.36627	1.01285	0.0184262	0.0516871	0.506703
Klf16	chr10	ENSMUSG00000035397.8	2168.64	1953.91	0.901832	0.961271	-0.0569846	0.0518401	0.506703
Slco4a1	chr2	ENSMUSG00000038963.15	148.624	199.249	1.35114	1.01359	0.0194691	0.0517782	0.506703
AW112010	chr19	ENSMUSG00000075010.5	8355.73	9674.87	1.15758	1.03013	0.0428291	0.0518026	0.506703
Twist2	chr1	ENSMUSG00000007805.4	88.5822	62.868	0.705798	0.989233	-0.0156172	0.0519625	0.507587
Gm1821	chr14	ENSMUSG00000044285.8	820.44	979.58	1.19692	1.02143	0.0305893	0.0520512	0.507828
Kndc1	chr7	ENSMUSG00000066129.15	44.053	65.9702	1.49097	1.00909	0.0130609	0.052034	0.507828
Klc4	chr17	ENSMUSG00000003546.10	983.495	877.464	0.893826	0.961653	-0.056411	0.0522722	0.50967
Ighv10-3	chr12	ENSMUSG00000095700.2	1121.34	611.395	0.534958	0.994253	-0.00831557	0.0523628	0.51024
Csrnp2	chr15	ENSMUSG00000044636.6	357.326	297.18	0.828631	0.977474	-0.0328703	0.0525384	0.511296
Trpt1	chr19	ENSMUSG00000047656.9	138.17	173.643	1.25114	1.01783	0.0255013	0.0526002	0.511296
Gm5535	chr2	ENSMUSG00000074758.10	38.4065	67.0108	1.6995	1.00685	0.00984928	0.0525762	0.511296
Gm12758	chr7	ENSMUSG00000085105.2	22.9208	36.3182	1.52819	1.00864	0.0124145	0.0525643	0.511296
Fam171b	chr2	ENSMUSG00000048388.3	166.485	124.552	0.755989	0.98585	-0.0205598	0.0526906	0.511582
Dap3	chr3	ENSMUSG00000068921.14	3157.91	3397.22	1.07578	1.04248	0.0600242	0.0526942	0.511582
Il18r1	chr1	ENSMUSG00000026070.15	1878.07	1577.01	0.841905	0.975616	-0.0356148	0.0527825	0.511813
Rpl10-ps3	chr9	ENSMUSG00000058443.5	441.725	307.37	0.702426	0.988399	-0.0168344	0.0527791	0.511813
Lilra5	chr7	ENSMUSG00000070873.5	135.498	192.699	1.40015	1.01093	0.0156806	0.0528738	0.512385
Lsg1	chr16	ENSMUSG00000022538.20	2251.18	2082.96	0.924883	0.960873	-0.0575824	0.0529085	0.512408
Mospd3	chr5	ENSMUSG00000037221.13	2201	2414.79	1.09765	1.04289	0.0605879	0.0531777	0.5147
Dhcr7	chr7	ENSMUSG00000058454.15	1742.91	1951.78	1.11906	1.03692	0.0522992	0.0532627	0.515208
Abca2	chr2	ENSMUSG00000026944.18	4930.68	5502.23	1.11735	1.04074	0.057616	0.0535029	0.516901
Poln	chr5	ENSMUSG00000045102.12	42.1114	24.6757	0.602867	0.992191	-0.01131	0.0535006	0.516901
Brat1	chr5	ENSMUSG00000000148.17	1742.33	1880.65	1.07847	1.04168	0.0589116	0.054027	0.517151
Cfp	chrX	ENSMUSG00000001128.7	9584.77	8848.02	0.923312	0.958959	-0.0604597	0.0537849	0.517151
Pdzd4	chrX	ENSMUSG00000002006.12	270.666	341.669	1.26247	1.01745	0.0249565	0.0538521	0.517151
Htra1	chr7	ENSMUSG00000006205.13	3784.39	3403.29	0.899272	0.962505	-0.0551336	0.0539786	0.517151
Rundc3a	chr11	ENSMUSG00000006575.14	193.641	163.555	0.840896	0.976793	-0.0338747	0.0540019	0.517151
Tgfbr1	chr4	ENSMUSG00000007613.15	2995.08	3424.57	1.14142	1.0338	0.0479502	0.0540698	0.517151
Cdk2ap2	chr19	ENSMUSG00000024856.10	5784.68	6462.03	1.11605	1.03842	0.0543889	0.0536719	0.517151
Hells	chr19	ENSMUSG00000025001.11	1751.01	2080.06	1.1855	1.02468	0.0351739	0.0537783	0.517151
Dpp7	chr2	ENSMUSG00000026958.13	1190.94	1362.73	1.14217	1.03319	0.0471029	0.05381	0.517151
Plekhb1	chr7	ENSMUSG00000030701.17	73.7189	40.369	0.526278	0.994622	-0.00777916	0.0540682	0.517151
Rara	chr11	ENSMUSG00000037992.16	4208.91	3908.15	0.928559	0.961495	-0.0566491	0.0537779	0.517151
Ginm1	chr10	ENSMUSG00000040006.13	2198.96	1936.66	0.879673	0.967173	-0.0481541	0.0539356	0.517151
Kctd14	chr7	ENSMUSG00000051727.14	475.687	391.047	0.822673	0.980298	-0.0287077	0.0539163	0.517151
Acbd4	chr11	ENSMUSG00000056938.16	960.314	835.381	0.868557	0.971143	-0.0422444	0.0540833	0.517151
Gm24022	chr12	ENSMUSG00000092737.2	24.9203	42.8251	1.70121	1.0074	0.0106384	0.053863	0.517151
Gm10243	chr6	ENSMUSG00000095526.2	36.7972	23.039	0.633425	0.991506	-0.0123065	0.0535719	0.517151
Rpl7-ps7	chr5	ENSMUSG00000106926.1	172.604	115.358	0.670757	0.990099	-0.014356	0.053887	0.517151
Gyg	chr3	ENSMUSG00000019528.18	3244.8	3593.79	1.10744	1.04086	0.0577756	0.0542268	0.517587
Pphln1	chr15	ENSMUSG00000036167.16	2390.7	2632.24	1.09964	1.04153	0.0587099	0.0541809	0.517587
S1pr4	chr10	ENSMUSG00000044199.6	4506.93	4085.64	0.905877	0.961917	-0.0560164	0.0542103	0.517587
Klhl33	chr14	ENSMUSG00000090799.2	45.6729	24.6487	0.552992	0.993688	-0.0091353	0.0542813	0.517795
Nr3c1	chr18	ENSMUSG00000024431.15	7322.42	6624.09	0.90495	0.958132	-0.0617031	0.0543328	0.517975
Mpp5	chr12	ENSMUSG00000021112.9	1177.9	1055.39	0.896929	0.963485	-0.0536656	0.0545123	0.51919
Lonrf2	chr1	ENSMUSG00000048814.11	70.5069	47.9008	0.688004	0.989685	-0.014958	0.0545258	0.51919
Krt80	chr15	ENSMUSG00000037185.9	333.43	397.339	1.19239	1.02307	0.0328986	0.0545626	0.519229
Arhgap19	chr19	ENSMUSG00000025154.15	1502.06	1781.07	1.17872	1.02632	0.0374777	0.0546048	0.519319
Kazald1	chr19	ENSMUSG00000025213.11	78.1911	47.5184	0.592464	0.993559	-0.00932213	0.0547465	0.519939
Pfn2	chr3	ENSMUSG00000027805.16	343.056	408.105	1.19064	1.0233	0.0332333	0.054834	0.519939
Ablim3	chr18	ENSMUSG00000032735.15	1043.97	831.598	0.79906	0.982101	-0.0260561	0.0548144	0.519939
Pclaf	chr9	ENSMUSG00000040204.6	3381.99	4163.26	1.23064	1.01894	0.0270754	0.0547225	0.519939
Gm43703	chr5	ENSMUSG00000105699.1	75.6091	53.938	0.718444	0.988234	-0.0170757	0.0548179	0.519939
Epc1	chr18	ENSMUSG00000024240.13	3993.71	3681.32	0.922096	0.957746	-0.0622844	0.0548861	0.520122
Gm29216	chr1	ENSMUSG00000101249.1	1031.49	620.459	0.611446	0.9921	-0.0114422	0.0550511	0.521374
Paqr3	chr5	ENSMUSG00000055725.11	119.044	149.832	1.25304	1.01737	0.0248385	0.0551614	0.522107
Rpl35a-ps2	chr1	ENSMUSG00000081214.3	256.056	167.416	0.659873	0.989058	-0.0158735	0.0552812	0.522928
Arl14ep	chr2	ENSMUSG00000027122.15	1038.3	1158.34	1.11743	1.03779	0.0535091	0.0553871	0.523618
Tchp	chr5	ENSMUSG00000002486.15	798.448	916.041	1.1504	1.03475	0.0492823	0.0555015	0.523888
Tmem238	chr7	ENSMUSG00000030431.8	310.602	385.987	1.23728	1.0171	0.0244678	0.0555335	0.523888
Rhoj	chr12	ENSMUSG00000046768.13	1092.76	917.373	0.840423	0.976731	-0.0339672	0.0554796	0.523888
Trim12a	chr7	ENSMUSG00000066258.13	4670.33	4180.07	0.893889	0.968764	-0.0457823	0.0555478	0.523888
Slc10a3	chrX	ENSMUSG00000032806.13	853.773	948.188	1.11096	1.03898	0.0551635	0.0556871	0.524266
Ccdc17	chr4	ENSMUSG00000034035.18	268.211	335.475	1.24521	1.01864	0.0266426	0.0556777	0.524266
Otud1	chr2	ENSMUSG00000043415.5	1856.96	1663.78	0.896706	0.968756	-0.0457948	0.0556457	0.524266
Ighd	chr12	ENSMUSG00000104213.5	38665.3	32518.7	0.842085	0.977202	-0.0332706	0.0557569	0.524611
Fbxl20	chr11	ENSMUSG00000020883.18	3083.82	2817.87	0.914457	0.961554	-0.0565603	0.0558636	0.524753
Fbxl3	chr14	ENSMUSG00000022124.15	3345.91	3087.76	0.923209	0.960298	-0.058446	0.0558925	0.524753
Slc2a1	chr4	ENSMUSG00000028645.11	2460.41	2265.85	0.920841	0.96049	-0.0581571	0.0559043	0.524753
4930523C07Rik	chr1	ENSMUSG00000090394.8	5889.12	5489.15	0.93165	0.961166	-0.0571429	0.0558498	0.524753
Erbb3	chr10	ENSMUSG00000018166.8	377.632	313.517	0.829818	0.978195	-0.031806	0.0560864	0.525643
Cmpk2	chr12	ENSMUSG00000020638.8	1462.01	997.662	0.66814	0.991625	-0.0121328	0.0561092	0.525643
Nr1d2	chr14	ENSMUSG00000021775.11	2145.72	1679.66	0.788249	0.981559	-0.026853	0.0561442	0.525643
Ephb4	chr5	ENSMUSG00000029710.15	2448.34	1996	0.816175	0.980555	-0.0283293	0.0560575	0.525643
Gm29093	chr10	ENSMUSG00000100201.1	140.578	110.811	0.791221	0.983449	-0.0240783	0.0561649	0.525643
Strada	chr11	ENSMUSG00000069631.14	2049.44	2310.99	1.12824	1.03852	0.0545244	0.0562336	0.525975
Dact2	chr17	ENSMUSG00000048826.7	87.4911	57.4459	0.653744	0.991219	-0.0127244	0.0562975	0.526262
Gm3227	chr18	ENSMUSG00000114306.1	16.3174	34.4505	1.95141	1.00523	0.00752828	0.0564561	0.527433
Ect2	chr3	ENSMUSG00000027699.19	664.533	837.833	1.25137	1.01709	0.0244408	0.0565382	0.527579
Ccnf	chr17	ENSMUSG00000072082.7	1142.29	1388.61	1.2111	1.02046	0.029213	0.056533	0.527579
Tbc1d8	chr1	ENSMUSG00000003134.10	4665.13	5300.15	1.13701	1.03377	0.0479142	0.0565825	0.527682
Shmt1	chr11	ENSMUSG00000020534.14	866.689	1025.06	1.18338	1.02087	0.0297997	0.0567198	0.528651
Il20rb	chr9	ENSMUSG00000044244.18	84.8413	54.328	0.664996	0.99136	-0.0125191	0.05677	0.528808
Trim47	chr11	ENSMUSG00000020773.11	2086.93	1755.77	0.84357	0.976967	-0.0336178	0.0568511	0.529252
Rian	chr12	ENSMUSG00000097451.11	102.202	62.9494	0.585426	0.992906	-0.0102709	0.0569414	0.529782
Gnb4	chr3	ENSMUSG00000027669.14	1735.37	1931.49	1.11253	1.0395	0.0558945	0.0569867	0.529785
Kcns1	chr2	ENSMUSG00000040164.3	51.3221	76.9624	1.5022	1.00877	0.0125952	0.0570085	0.529785
Rpap1	chr2	ENSMUSG00000034032.15	2012.09	2228.04	1.108	1.04215	0.0595602	0.0570433	0.529798
Eif2d	chr1	ENSMUSG00000026427.16	1834.73	2006.94	1.09387	1.04189	0.0592083	0.0573191	0.532048
Nmral1	chr16	ENSMUSG00000063445.14	795.045	933.132	1.17805	1.02429	0.0346192	0.0573837	0.532336
Otud7b	chr3	ENSMUSG00000038495.14	2773.98	2554.1	0.920309	0.963442	-0.0537302	0.0574908	0.533017
Wscd1	chr11	ENSMUSG00000020811.16	319.175	235.943	0.740153	0.98783	-0.0176649	0.0576124	0.533521
Rtn4r	chr16	ENSMUSG00000043811.5	484.586	583.13	1.20161	1.02071	0.0295738	0.0576087	0.533521
Mlec	chr5	ENSMUSG00000048578.11	13715.3	15108.7	1.10139	1.04091	0.0578467	0.0576655	0.5337
Gm11772	chr11	ENSMUSG00000085501.1	63.8985	40.4023	0.61617	0.992978	-0.010167	0.05774	0.534078
Nudcd2	chr11	ENSMUSG00000020328.10	1122.39	1250.65	1.11507	1.03741	0.052982	0.0579431	0.535644
Mark1	chr1	ENSMUSG00000026620.11	445.723	368.515	0.827176	0.979536	-0.0298302	0.0579802	0.535675
Zranb1	chr7	ENSMUSG00000030967.15	2761.79	2471.85	0.894794	0.967331	-0.0479186	0.0581765	0.535979
Crispld2	chr8	ENSMUSG00000031825.16	1554.39	1187.58	0.767839	0.985348	-0.0212944	0.0580727	0.535979
Ap5b1	chr19	ENSMUSG00000049562.6	990.911	1142.03	1.1499	1.0301	0.0427835	0.058216	0.535979
Msl2	chr9	ENSMUSG00000066415.4	7471.32	6813.33	0.911641	0.962831	-0.0546456	0.0581985	0.535979
Mettl23	chr11	ENSMUSG00000090266.10	1830.19	1667.28	0.910537	0.961122	-0.0572082	0.0581325	0.535979
Hoxd4	chr2	ENSMUSG00000101174.8	84.7167	53.2396	0.633744	0.991072	-0.0129385	0.0581725	0.535979
Fitm2	chr2	ENSMUSG00000048486.6	743.364	583.557	0.787846	0.984143	-0.0230598	0.0583141	0.536322
Zfp426	chr9	ENSMUSG00000059475.13	1236.55	1353.57	1.09365	1.04105	0.0580421	0.0583208	0.536322
Limch1	chr5	ENSMUSG00000037736.20	765.292	945.896	1.23196	1.01949	0.0278464	0.0583609	0.536379
Rchy1	chr5	ENSMUSG00000029397.15	2185.34	1953.57	0.892469	0.966832	-0.0486634	0.0584076	0.536497
Gpr88	chr3	ENSMUSG00000068696.6	532.769	422.604	0.796058	0.983047	-0.0246675	0.0584798	0.536539
Trbv12-2	chr6	ENSMUSG00000094525.2	264.855	214.211	0.809012	0.982859	-0.024943	0.0584624	0.536539
Nf2	chr11	ENSMUSG00000009073.16	3692.54	4064.83	1.09979	1.03931	0.0556293	0.0585326	0.536712
Brca1	chr11	ENSMUSG00000017146.12	886.546	1032.83	1.16268	1.0245	0.0349181	0.0585978	0.536727
Gm17017	chr1	ENSMUSG00000090246.1	57.2479	37.1805	0.65987	0.991887	-0.0117524	0.0586019	0.536727
Fam171a1	chr2	ENSMUSG00000050530.14	684.652	541.02	0.792487	0.984302	-0.0228267	0.0586744	0.537081
Lims2	chr18	ENSMUSG00000024395.9	399.205	278.769	0.703541	0.989514	-0.0152087	0.0587865	0.537592
Lrrc29	chr8	ENSMUSG00000041679.9	108.065	148.311	1.38454	1.01091	0.015649	0.0587981	0.537592
Abcc3	chr11	ENSMUSG00000020865.16	729.736	953.653	1.29378	1.01482	0.0212197	0.0589539	0.538707
Zfp820	chr17	ENSMUSG00000069743.5	81.5489	105.526	1.29878	1.01514	0.021672	0.0590109	0.538917
Cdca3	chr6	ENSMUSG00000023505.13	1353.95	1692.9	1.24853	1.0161	0.0230365	0.0591027	0.539292
B3galnt1	chr3	ENSMUSG00000043300.2	272.84	208.845	0.769462	0.985657	-0.0208421	0.05912	0.539292
Crip2	chr12	ENSMUSG00000006356.10	2789.26	2296.66	0.824223	0.980862	-0.0278783	0.0592406	0.539461
Sirt1	chr10	ENSMUSG00000020063.16	2128.08	1948.17	0.915371	0.960782	-0.0577186	0.0592345	0.539461
Jun	chr4	ENSMUSG00000052684.4	3844.8	2460.83	0.651314	0.992044	-0.0115237	0.0592096	0.539461
Tmem101	chr11	ENSMUSG00000020921.6	590.521	667.942	1.12957	1.02969	0.0422162	0.0593175	0.539851
Dnttip2	chr3	ENSMUSG00000039756.12	3258.69	3010.18	0.923639	0.960998	-0.0573941	0.0594105	0.540238
Ppp4r1	chr17	ENSMUSG00000061950.17	3148.6	2918.02	0.927062	0.957775	-0.0622408	0.0594711	0.540238
Gm16565	chr1	ENSMUSG00000089829.2	97.9946	66.1296	0.685058	0.990513	-0.0137528	0.0594321	0.540238
E230013L22Rik	chr8	ENSMUSG00000096957.1	118.323	148.752	1.25658	1.01677	0.0239948	0.0594964	0.540238
Gm15536	chr10	ENSMUSG00000081926.1	973.394	790.701	0.814689	0.980588	-0.0282804	0.0595646	0.540239
2310040G24Rik	chr6	ENSMUSG00000101655.1	97.0068	73.7373	0.760276	0.986794	-0.0191786	0.0595396	0.540239
Trerf1	chr17	ENSMUSG00000064043.13	1862.58	2177.09	1.16716	1.0256	0.0364653	0.059638	0.540489
Igkv9-129	chr6	ENSMUSG00000093906.5	61.4519	100.951	1.68108	1.00758	0.0108949	0.0596603	0.540489
Pacsin1	chr17	ENSMUSG00000040276.15	2480.79	2069.31	0.83954	0.97867	-0.0311056	0.0597318	0.540659
H2-Ke6	chr17	ENSMUSG00000073422.11	289.621	247.382	0.852712	0.976405	-0.0344484	0.0597474	0.540659
Adprh	chr16	ENSMUSG00000002844.9	3648.52	3946.69	1.08198	1.03929	0.0556037	0.0598848	0.540972
Spns3	chr11	ENSMUSG00000020798.14	358.996	425.693	1.18479	1.02316	0.0330326	0.0599185	0.540972
Lmo4	chr3	ENSMUSG00000028266.17	2943.98	2662.67	0.904316	0.965768	-0.0502518	0.0598925	0.540972
Serpinb10	chr1	ENSMUSG00000092572.7	39.4111	56.4043	1.4471	1.01203	0.0172568	0.0598703	0.540972
Clec1a	chr6	ENSMUSG00000033082.10	1130.49	860.892	0.76673	0.985818	-0.0206073	0.0600983	0.542002
Ascc3	chr10	ENSMUSG00000038774.9	2755.23	2481.29	0.899953	0.964237	-0.0525401	0.0601257	0.542002
Epc2	chr2	ENSMUSG00000069495.12	2816.68	2617.61	0.929203	0.962805	-0.0546844	0.0601351	0.542002
Naxe	chr3	ENSMUSG00000028070.7	1909.78	1762.18	0.922461	0.962162	-0.0556484	0.0602024	0.542301
Ptger1	chr8	ENSMUSG00000019464.6	133.83	180.972	1.34678	1.01112	0.0159472	0.0604969	0.542342
Carmil3	chr14	ENSMUSG00000022211.9	161.248	124.789	0.777862	0.985686	-0.0208006	0.0605149	0.542342
Plce1	chr19	ENSMUSG00000024998.17	507.973	398.848	0.787719	0.984198	-0.0229797	0.0603877	0.542342
Tmem260	chr14	ENSMUSG00000036339.18	1614.13	1759.79	1.09015	1.04015	0.0567954	0.0603508	0.542342
Bloc1s5	chr13	ENSMUSG00000038982.10	605.683	669.963	1.10612	1.03878	0.0548963	0.0604234	0.542342
Vwa1	chr4	ENSMUSG00000042116.3	1267.98	1076.13	0.84621	0.977097	-0.0334264	0.0602622	0.542342
Chil5	chr3	ENSMUSG00000043873.11	79.9979	56.1655	0.677967	0.990799	-0.0133358	0.0604382	0.542342
Zfp24	chr18	ENSMUSG00000051469.14	2120.47	1955.41	0.921967	0.963825	-0.0531573	0.060357	0.542342
Csn2	chr5	ENSMUSG00000063157.9	207.82	297.817	1.44413	1.00996	0.0142922	0.060468	0.542342
Tmc4	chr7	ENSMUSG00000019734.16	246.311	314.231	1.27224	1.01633	0.0233646	0.0606743	0.543463
Adipor2	chr6	ENSMUSG00000030168.13	7471.14	6568.03	0.879735	0.96955	-0.0446133	0.0607326	0.543678
Rb1cc1	chr1	ENSMUSG00000025907.14	3254.48	2904.93	0.892471	0.96724	-0.048054	0.0608585	0.54397
Macrod1	chr19	ENSMUSG00000036278.7	530.992	449.026	0.843962	0.977817	-0.0323643	0.0608125	0.54397
Unc5cl	chr17	ENSMUSG00000043592.15	357.589	300.427	0.840073	0.97823	-0.0317544	0.060897	0.54397
Rpl36a-ps1	chr14	ENSMUSG00000060377.4	246.152	193.102	0.783576	0.984948	-0.0218807	0.0609024	0.54397
Rgs1	chr1	ENSMUSG00000026358.13	1873.9	2202.11	1.17701	1.02107	0.030078	0.0611116	0.544624
Cpxm2	chr7	ENSMUSG00000030862.13	287.336	377.176	1.3094	1.01311	0.0187973	0.0610226	0.544624
Ttyh2	chr11	ENSMUSG00000034714.9	1034.55	1274.39	1.23361	1.01783	0.0254929	0.0611474	0.544624
Crygn	chr5	ENSMUSG00000038135.4	81.8863	57.5761	0.705941	0.990014	-0.0144792	0.0611157	0.544624
BC051142	chr17	ENSMUSG00000057246.16	168.882	133.298	0.794839	0.98315	-0.024516	0.0611102	0.544624
Tnfrsf8	chr4	ENSMUSG00000028602.12	275.638	357.976	1.29985	1.01369	0.0196164	0.0612024	0.544759
Hmces	chr6	ENSMUSG00000030060.14	1847.73	2238.42	1.21135	1.01947	0.0278158	0.0612313	0.544759
Cd44	chr2	ENSMUSG00000005087.17	9089.23	10054	1.10477	1.04113	0.0581479	0.0614931	0.545863
Oxct1	chr15	ENSMUSG00000022186.14	5536.34	5958.35	1.07544	1.03842	0.0543832	0.0614019	0.545863
Pik3ca	chr3	ENSMUSG00000027665.13	5097.86	4651.74	0.912514	0.967408	-0.0478032	0.0614243	0.545863
Gon7	chr12	ENSMUSG00000091931.5	338.166	286.349	0.849077	0.976539	-0.0342504	0.061476	0.545863
Pcmt1	chr10	ENSMUSG00000019795.17	2307.07	2138.14	0.926885	0.963104	-0.0542361	0.0616285	0.546679
Crls1	chr2	ENSMUSG00000027357.16	864.303	780.356	0.901209	0.963712	-0.0533255	0.0617229	0.546679
Ttc28	chr5	ENSMUSG00000033209.17	2667.25	2270.81	0.851079	0.979004	-0.030614	0.0616956	0.546679
Cep120	chr18	ENSMUSG00000048799.8	3710.34	3462.09	0.933077	0.961952	-0.0559639	0.0616572	0.546679
Arrdc2	chr8	ENSMUSG00000002910.11	1295.58	1123.78	0.868293	0.971927	-0.0410803	0.0617942	0.546685
Clec5a	chr6	ENSMUSG00000029915.14	318.12	374.434	1.179	1.0235	0.0335074	0.0618622	0.546685
Ccp110	chr7	ENSMUSG00000033904.16	737.226	842.798	1.14369	1.02969	0.0422088	0.061965	0.546685
Fam126b	chr1	ENSMUSG00000038174.14	888.386	779.802	0.878576	0.971069	-0.0423546	0.0619457	0.546685
Rbm7	chr9	ENSMUSG00000042396.10	3141.17	2941.64	0.93664	0.961467	-0.0566901	0.0618198	0.546685
Cox5b	chr1	ENSMUSG00000061518.11	5818.44	5336.67	0.917885	0.963653	-0.0534137	0.0619424	0.546685
Gm49396	chr7	ENSMUSG00000109378.1	474.529	561.52	1.18242	1.02346	0.0334503	0.0619406	0.546685
Agap2	chr10	ENSMUSG00000025422.10	4734.11	5135.58	1.08503	1.04305	0.0608031	0.0621088	0.547649
Pcolce2	chr9	ENSMUSG00000015354.8	237.273	157.803	0.655573	0.992634	-0.0106666	0.0622183	0.548063
Ecel1	chr1	ENSMUSG00000026247.13	70.8944	46.8344	0.659962	0.99132	-0.012578	0.0622249	0.548063
Ccnd2	chr6	ENSMUSG00000000184.12	18897.6	16245.5	0.861957	0.974102	-0.0378548	0.0622915	0.548345
Rcc1	chr4	ENSMUSG00000028896.13	1966.8	2244.43	1.14168	1.02615	0.0372369	0.0623602	0.548645
Dnah17	chr11	ENSMUSG00000033987.16	68.6671	47.7317	0.697614	0.990112	-0.0143356	0.0624039	0.548725
Cela1	chr15	ENSMUSG00000023031.8	3362.92	168.093	0.194102	0.999039	-0.00138679	0.0625642	0.549046
Eng	chr2	ENSMUSG00000026814.16	9460.99	8029.38	0.84982	0.976733	-0.0339636	0.0625471	0.549046
Gpr141	chr13	ENSMUSG00000053101.3	113.455	152.149	1.33969	1.01253	0.0179662	0.0625713	0.549046
Ankrd29	chr18	ENSMUSG00000057766.14	195.733	159.938	0.816634	0.981747	-0.0265768	0.062579	0.549046
Itgb7	chr15	ENSMUSG00000001281.10	19201.9	21479	1.11653	1.03436	0.0487446	0.0627762	0.549257
Wfdc1	chr8	ENSMUSG00000023336.6	223.219	161.571	0.714245	0.989669	-0.0149817	0.062736	0.549257
Nabp2	chr10	ENSMUSG00000025374.13	2850.77	3130.63	1.09817	1.0383	0.0542236	0.0626779	0.549257
Lgals3	chr14	ENSMUSG00000050335.17	3687.03	4155.59	1.12862	1.0301	0.0427811	0.0627737	0.549257
A930006K02Rik	chr16	ENSMUSG00000084866.2	134.347	104.715	0.78252	0.984775	-0.0221346	0.062703	0.549257
Crybg1	chr10	ENSMUSG00000019866.15	4312.29	3952.01	0.916034	0.963207	-0.0540821	0.0629571	0.549614
Plxna4	chr6	ENSMUSG00000029765.12	577.067	461.617	0.80014	0.983763	-0.0236175	0.0628699	0.549614
Rrad	chr8	ENSMUSG00000031880.7	1350.07	1208.86	0.894833	0.965086	-0.0512709	0.063025	0.549614
Zdhhc2	chr8	ENSMUSG00000039470.15	643.633	749.523	1.16638	1.02482	0.0353685	0.0629398	0.549614
Pilra	chr5	ENSMUSG00000046245.13	510.784	598.12	1.17006	1.02415	0.0344228	0.0629325	0.549614
Gm10642	chr9	ENSMUSG00000074213.3	89.8979	116.371	1.28888	1.01352	0.0193767	0.0630071	0.549614
Sult1a1	chr7	ENSMUSG00000030711.16	1964.63	1518.42	0.77821	0.984588	-0.0224087	0.0630733	0.549733
Stk39	chr2	ENSMUSG00000027030.15	995.145	1130.36	1.13354	1.02728	0.038831	0.0632012	0.550545
Gm11532	chr11	ENSMUSG00000087067.1	58.2999	42.1833	0.729217	0.988554	-0.016608	0.0633116	0.551204
Slamf6	chr1	ENSMUSG00000015314.10	5063.14	5701.87	1.12624	1.03271	0.046429	0.0635015	0.552054
Has3	chr8	ENSMUSG00000031910.14	40.6752	25.7676	0.632617	0.992436	-0.0109533	0.0635137	0.552054
Gapdh	chr6	ENSMUSG00000057666.18	39873.4	45046.4	1.12861	1.03152	0.0447758	0.0634853	0.552054
Zfp366	chr13	ENSMUSG00000050919.9	2354.39	2748.29	1.17094	1.02666	0.0379551	0.0635801	0.552328
Ccl24	chr5	ENSMUSG00000004814.10	29.9087	17.7271	0.595077	0.993418	-0.00952768	0.0636362	0.552513
Ppargc1a	chr5	ENSMUSG00000029167.13	84.5022	59.7748	0.709693	0.989352	-0.0154443	0.0637129	0.552876
Galk2	chr2	ENSMUSG00000027207.15	1539.59	1674.11	1.08607	1.03958	0.0559994	0.0639735	0.553622
Tpx2	chr2	ENSMUSG00000027469.16	2318.66	2815.35	1.21252	1.0193	0.0275725	0.0639505	0.553622
Tgfbr3	chr5	ENSMUSG00000029287.14	6512.13	5337.41	0.819226	0.981707	-0.0266357	0.063912	0.553622
Tg	chr15	ENSMUSG00000053469.14	95.5444	140.42	1.42209	1.00996	0.0142957	0.06391	0.553622
Gm10240	chr15	ENSMUSG00000068397.4	123.458	77.2774	0.640031	0.992196	-0.0113032	0.0638591	0.553622
Ppt1	chr4	ENSMUSG00000028657.14	10166.6	11009.2	1.08308	1.04254	0.060096	0.0642369	0.554872
Pilrb2	chr5	ENSMUSG00000066682.11	201.564	235.829	1.16331	1.025	0.0356243	0.0641785	0.554872
Trav19	chr14	ENSMUSG00000076862.5	57.6471	38.6334	0.671543	0.991812	-0.0118621	0.0642377	0.554872
Gm5547	chr3	ENSMUSG00000104835.4	563.543	659.338	1.1681	1.02601	0.0370433	0.064258	0.554872
Tsta3	chr15	ENSMUSG00000022570.7	1528.71	1647.44	1.07688	1.0398	0.0563079	0.0644009	0.555804
Sema3c	chr5	ENSMUSG00000028780.13	167.941	113.039	0.639312	0.992048	-0.0115175	0.0644443	0.555876
Mag	chr7	ENSMUSG00000036634.15	161.878	192.412	1.18726	1.02215	0.0316033	0.0644953	0.556013
Gm13212	chr4	ENSMUSG00000078502.10	785.007	895.055	1.13977	1.02959	0.0420731	0.0645637	0.556301
Pgrmc1	chrX	ENSMUSG00000006373.10	3068.88	2816.49	0.917419	0.963564	-0.0535473	0.0648996	0.556691
Lmna	chr3	ENSMUSG00000028063.15	1726.22	1470.73	0.849987	0.977726	-0.0324975	0.0648078	0.556691
Epha7	chr4	ENSMUSG00000028289.12	49.2456	31.4212	0.649342	0.99194	-0.0116749	0.0647259	0.556691
Gpat3	chr5	ENSMUSG00000029314.14	510.451	365.698	0.714792	0.989979	-0.0145305	0.0647083	0.556691
Comp	chr8	ENSMUSG00000031849.9	63.4907	45.2778	0.718354	0.99022	-0.0141793	0.0648043	0.556691
Mill2	chr7	ENSMUSG00000040987.15	150.821	115.962	0.769959	0.986279	-0.0199323	0.0646495	0.556691
Rasl11b	chr5	ENSMUSG00000049907.8	163.276	129.364	0.790532	0.9851	-0.0216586	0.0648538	0.556691
mt-Atp8	chrM	ENSMUSG00000064356.3	117.619	244.242	1.99995	1.00441	0.00634796	0.0649079	0.556691
C030034L19Rik	chr3	ENSMUSG00000097365.7	73.6107	101.581	1.37046	1.01134	0.0162655	0.064925	0.556691
Hhex	chr19	ENSMUSG00000024986.12	2805.8	2472.35	0.883132	0.974728	-0.036929	0.0650265	0.557259
Pex6	chr17	ENSMUSG00000002763.16	3016.83	3347.21	1.10788	1.03475	0.0492809	0.0651771	0.557947
Acadm	chr3	ENSMUSG00000062908.12	2806.16	2492.31	0.887637	0.968388	-0.0463431	0.0651623	0.557947
Tlr13	chrX	ENSMUSG00000033777.4	1043.71	1230.09	1.18335	1.02265	0.0323069	0.0653593	0.558175
Hic1	chr11	ENSMUSG00000043099.4	1467.63	1698.59	1.15658	1.02458	0.0350295	0.0653049	0.558175
Xrcc1	chr7	ENSMUSG00000051768.9	3126.27	3472.36	1.10962	1.03477	0.0493055	0.0653652	0.558175
Ube2d-ps	chr11	ENSMUSG00000083844.8	552.944	497	0.897546	0.967334	-0.0479142	0.0653798	0.558175
Gm5905	chr7	ENSMUSG00000110275.1	495.281	369.685	0.739117	0.988599	-0.0165419	0.0652635	0.558175
Sec63	chr10	ENSMUSG00000019802.13	5294.39	4983.14	0.941085	0.964307	-0.0524361	0.0657525	0.558222
Pcbp4	chr9	ENSMUSG00000023495.13	1031.69	1182.45	1.14253	1.0305	0.0433487	0.0655561	0.558222
Adpgk	chr9	ENSMUSG00000025236.11	2364.19	2223.44	0.940891	0.96382	-0.0531648	0.0656179	0.558222
Alox5	chr6	ENSMUSG00000025701.12	70.9145	43.9344	0.626904	0.99286	-0.0103371	0.0657632	0.558222
Unc5a	chr13	ENSMUSG00000025876.15	613.284	755.827	1.23523	1.017	0.0243138	0.0657703	0.558222
Folr2	chr7	ENSMUSG00000032725.10	382.594	617.082	1.56872	1.00751	0.0107881	0.0654655	0.558222
Pcyt1b	chrX	ENSMUSG00000035246.16	106.089	157.555	1.47173	1.00808	0.0116033	0.0655183	0.558222
Lap3	chr5	ENSMUSG00000039682.12	2213.33	2477.24	1.11817	1.038	0.053805	0.0654861	0.558222
Treml2	chr17	ENSMUSG00000071068.7	6298.18	5465.5	0.868034	0.974214	-0.0376894	0.0655794	0.558222
Rps19-ps7	chr2	ENSMUSG00000080006.4	226.956	163.839	0.716852	0.988938	-0.0160479	0.0657726	0.558222
Gm45844	chr7	ENSMUSG00000110105.1	38.4239	26.1729	0.67375	0.991956	-0.0116526	0.0656977	0.558222
Cdc42ep5	chr7	ENSMUSG00000063838.6	250.768	205.636	0.819013	0.982427	-0.0255781	0.065867	0.558724
Cxcr2	chr1	ENSMUSG00000026180.8	886.356	699.074	0.786721	0.985151	-0.0215826	0.0659727	0.559023
B3gnt3	chr8	ENSMUSG00000031803.8	852.504	957.636	1.12492	1.03221	0.0457306	0.0659714	0.559023
Fbxw8	chr5	ENSMUSG00000032867.8	2613.56	2858.57	1.09376	1.03856	0.0545858	0.0661174	0.559747
Fmo2	chr1	ENSMUSG00000040170.13	971.075	661.5	0.68389	0.990737	-0.0134253	0.0661288	0.559747
Slc36a1	chr11	ENSMUSG00000020261.15	1841.59	2080.03	1.13095	1.03183	0.0452002	0.0662029	0.560025
C330018D20Rik	chr18	ENSMUSG00000024592.15	450.389	514.327	1.14057	1.02816	0.0400669	0.0662322	0.560025
H2-T24	chr17	ENSMUSG00000053835.17	2971.09	2442	0.818329	0.980655	-0.0281817	0.0663078	0.560364
Flad1	chr3	ENSMUSG00000042642.13	1445.47	1574.57	1.08862	1.03885	0.0549832	0.0665569	0.561572
Arl11	chr14	ENSMUSG00000043157.8	203.208	250.489	1.22943	1.01758	0.0251394	0.0665544	0.561572
Igkv10-96	chr6	ENSMUSG00000094420.2	10656.8	6161.78	0.582814	0.993535	-0.00935782	0.0665155	0.561572
Fads2	chr19	ENSMUSG00000024665.8	1393.1	1536.85	1.10278	1.0373	0.0528324	0.0667088	0.562554
Epn2	chr11	ENSMUSG00000001036.17	1116.09	940.996	0.842692	0.978524	-0.0313216	0.0667593	0.56268
Kifc1	chr17	ENSMUSG00000079553.11	854.535	1039.12	1.21774	1.01594	0.0228195	0.0669675	0.564136
Ctsb	chr14	ENSMUSG00000021939.8	55234.6	61314	1.11053	1.03517	0.0498689	0.0670496	0.564527
Ist1	chr8	ENSMUSG00000031729.6	5302.36	4923.42	0.92831	0.961428	-0.0567491	0.0671981	0.56489
AW554918	chr18	ENSMUSG00000033632.16	640.033	545.358	0.852399	0.977936	-0.0321874	0.0672015	0.56489
Ddx10	chr9	ENSMUSG00000053289.8	2763.73	2527.12	0.91383	0.96594	-0.0499946	0.0671983	0.56489
Tatdn2	chr6	ENSMUSG00000056952.13	3701.37	3310.46	0.895637	0.970874	-0.0426448	0.0672352	0.56489
Atl2	chr17	ENSMUSG00000059811.13	1807.83	1658.37	0.917791	0.962643	-0.054927	0.0673388	0.56546
Knstrn	chr2	ENSMUSG00000027331.15	958.917	1090.75	1.13608	1.02882	0.0409961	0.0674593	0.565873
Cdh5	chr8	ENSMUSG00000031871.9	7402.84	6392.88	0.864576	0.976127	-0.0348599	0.067456	0.565873
Cd55	chr1	ENSMUSG00000026399.12	11843.9	10357.3	0.872869	0.973445	-0.0388283	0.0676241	0.566655
Traf1	chr2	ENSMUSG00000026875.14	7271.77	7957.54	1.09456	1.04041	0.0571511	0.0676125	0.566655
Vipr2	chr12	ENSMUSG00000011171.11	77.0668	107.151	1.38352	1.01152	0.0165232	0.0678783	0.567841
Lpxn	chr19	ENSMUSG00000024696.9	3857.5	4265.49	1.1062	1.03532	0.05008	0.0678948	0.567841
Gpsm2	chr3	ENSMUSG00000027883.15	600.43	720.859	1.19889	1.01923	0.0274781	0.0679088	0.567841
Jund	chr8	ENSMUSG00000071076.6	17368.7	14998.9	0.863751	0.97672	-0.0339827	0.0678152	0.567841
Phf19	chr2	ENSMUSG00000026873.9	805.604	1014.76	1.25105	1.01487	0.0212995	0.0679618	0.567984
Syngr1	chr15	ENSMUSG00000022415.12	66.8658	95.6193	1.42149	1.00998	0.0143249	0.0681001	0.568541
Col8a1	chr16	ENSMUSG00000068196.5	66.6739	47.4512	0.705038	0.990862	-0.0132436	0.0680905	0.568541
Bmi1	chr2	ENSMUSG00000026739.13	3087.17	2837.85	0.918935	0.964352	-0.0523676	0.0682365	0.568781
Sptbn5	chr2	ENSMUSG00000074899.6	68.3904	49.6995	0.72209	0.989439	-0.0153171	0.0682179	0.568781
Gm31749	chr7	ENSMUSG00000108617.1	55.9321	36.9881	0.66155	0.991504	-0.0123093	0.0681909	0.568781
Ly75	chr2	ENSMUSG00000026980.15	3642.93	4010.8	1.10199	1.02886	0.0410443	0.0683348	0.569301
Adamts13	chr2	ENSMUSG00000014852.16	126.71	161.143	1.28498	1.01409	0.0201795	0.0683855	0.569424
Xpo4	chr14	ENSMUSG00000021952.16	2052.95	2244.71	1.09352	1.03724	0.0527475	0.068608	0.570051
Tap1	chr17	ENSMUSG00000037321.17	17772	19278.8	1.08492	1.03809	0.0539258	0.0685606	0.570051
Pgrmc2	chr3	ENSMUSG00000049940.7	2936.03	2669.07	0.909478	0.965946	-0.0499858	0.068598	0.570051
Ebf1	chr11	ENSMUSG00000057098.14	6444.96	5842.26	0.907537	0.968995	-0.045439	0.0686406	0.570051
Rab10os	chr12	ENSMUSG00000079179.9	1438.5	1251.82	0.871196	0.97467	-0.0370142	0.0686031	0.570051
Tnk2	chr16	ENSMUSG00000022791.19	5987.03	5568.78	0.92963	0.963298	-0.0539461	0.0687556	0.570471
Gm43305	chr14	ENSMUSG00000105703.2	2796.07	962.828	0.357489	0.996696	-0.00477395	0.0687631	0.570471
Mybl1	chr1	ENSMUSG00000025912.16	1092.42	1615.21	1.45387	1.00875	0.0125641	0.0688477	0.570874
Amph	chr13	ENSMUSG00000021314.13	212.605	172.426	0.811808	0.983486	-0.0240239	0.0692121	0.571086
Ifngr2	chr16	ENSMUSG00000022965.8	5219.67	4856.68	0.931087	0.964564	-0.0520512	0.0691005	0.571086
Mmp17	chr5	ENSMUSG00000029436.9	225.567	180.591	0.800397	0.984738	-0.0221887	0.0693329	0.571086
Faap24	chr7	ENSMUSG00000030493.13	703.333	789.769	1.12235	1.03199	0.0454288	0.0690682	0.571086
Pkm	chr9	ENSMUSG00000032294.17	32216.6	35407.9	1.09934	1.0357	0.0506023	0.0692295	0.571086
Slamf7	chr1	ENSMUSG00000038179.13	5147.23	5577.34	1.08287	1.03862	0.0546658	0.069198	0.571086
Cd300lf	chr11	ENSMUSG00000047798.15	596.939	708.237	1.18487	1.02113	0.0301717	0.0693415	0.571086
Aox3	chr1	ENSMUSG00000064294.12	208.803	153.336	0.740221	0.988318	-0.0169521	0.0690785	0.571086
mt-Rnr2	chrM	ENSMUSG00000064339.1	21238.3	18823.8	0.887145	0.970509	-0.0431859	0.0690849	0.571086
Gm4149	chr13	ENSMUSG00000074800.4	1489.35	1237.22	0.831275	0.98059	-0.0282783	0.0690989	0.571086
Gm16409	chr14	ENSMUSG00000075581.5	74.42	44.7012	0.59978	0.992861	-0.0103367	0.0693104	0.571086
Gm16238	chr3	ENSMUSG00000089988.2	168.719	135.188	0.803683	0.98454	-0.022479	0.0693068	0.571086
Ighv1-11	chr12	ENSMUSG00000102888.1	49.0091	89.1428	1.8419	1.00608	0.00875071	0.0689575	0.571086
Ptpn12	chr5	ENSMUSG00000028771.13	2550.87	2282.33	0.895752	0.967584	-0.0475408	0.0695669	0.572351
Myom2	chr8	ENSMUSG00000031461.4	69.6328	28.2174	0.492214	0.995535	-0.00645589	0.0695673	0.572351
Kynu	chr2	ENSMUSG00000026866.16	1214.75	1340.48	1.10405	1.03586	0.0508242	0.0696342	0.572428
Zhx2	chr15	ENSMUSG00000071757.10	3380.71	2985.88	0.883458	0.972606	-0.0400721	0.0696489	0.572428
Lta4h	chr10	ENSMUSG00000015889.8	4786.23	4516.12	0.943172	0.966719	-0.0488311	0.069739	0.572872
Fxr2	chr11	ENSMUSG00000018765.5	4322.13	4016.11	0.929445	0.963428	-0.0537507	0.069892	0.573103
Plcl2	chr17	ENSMUSG00000038910.7	6337.02	5824.31	0.919373	0.96442	-0.0522665	0.0699118	0.573103
Fbxo2	chr4	ENSMUSG00000041556.8	40.5305	60.1887	1.47545	1.00853	0.0122491	0.0698494	0.573103
Pcdhga3	chr18	ENSMUSG00000104346.1	43.6882	28.4751	0.643756	0.992762	-0.0104799	0.0698528	0.573103
5730507C01Rik	chr12	ENSMUSG00000073197.9	29.9304	43.6601	1.43985	1.00978	0.0140417	0.0699571	0.573178
Ugt1a7c	chr1	ENSMUSG00000090124.7	141.881	173.828	1.22346	1.01729	0.0247308	0.0700176	0.573378
Itga2	chr13	ENSMUSG00000015533.9	587.153	501.142	0.856552	0.978066	-0.0319962	0.0701763	0.57438
Usp44	chr10	ENSMUSG00000020020.8	22.6669	37.5347	1.65351	1.00675	0.00970055	0.0702383	0.574574
Plekhm2	chr4	ENSMUSG00000028917.14	2946.97	3397.02	1.15437	1.02558	0.0364334	0.0702725	0.574574
Gm38253	chr3	ENSMUSG00000102780.1	70.2468	108.996	1.51814	1.00837	0.0120273	0.0703588	0.574984
Adamts14	chr10	ENSMUSG00000059901.12	200.374	169.259	0.848549	0.978223	-0.0317642	0.0704759	0.575644
Naa40	chr19	ENSMUSG00000024764.10	3037.06	3448	1.13424	1.02973	0.0422643	0.0705612	0.575828
Plaur	chr7	ENSMUSG00000046223.10	1210.69	1424.42	1.17776	1.02168	0.0309407	0.0705711	0.575828
Dab1	chr4	ENSMUSG00000028519.16	151.87	183.416	1.20526	1.01875	0.0267982	0.0706115	0.575862
Meg3	chr12	ENSMUSG00000021268.17	171.979	108.144	0.621406	0.993289	-0.00971388	0.0707974	0.576542
Pibf1	chr14	ENSMUSG00000022064.10	562.669	497.476	0.885456	0.97325	-0.0391176	0.0708095	0.576542
Lama3	chr18	ENSMUSG00000024421.16	335.715	286.364	0.853911	0.977672	-0.0325769	0.0708405	0.576542
Slx4ip	chr2	ENSMUSG00000027281.16	707.35	787.71	1.11332	1.03462	0.0491073	0.0708116	0.576542
Pxdn	chr12	ENSMUSG00000020674.17	1335.96	1011.02	0.762561	0.987215	-0.0185638	0.071495	0.577011
Aurkb	chr11	ENSMUSG00000020897.12	1298.67	1592.43	1.22379	1.01814	0.0259394	0.0714492	0.577011
Aldh6a1	chr12	ENSMUSG00000021238.11	1366.34	1067.14	0.782102	0.986082	-0.0202198	0.0711458	0.577011
Mme	chr3	ENSMUSG00000027820.12	1074.23	1399.5	1.28128	1.01371	0.0196474	0.0713296	0.577011
Ppp3ca	chr3	ENSMUSG00000028161.17	9776.63	8917.59	0.912293	0.969889	-0.0441086	0.0712421	0.577011
Tnfrsf1b	chr4	ENSMUSG00000028599.10	8417.09	9200.58	1.09334	1.03758	0.053217	0.0711628	0.577011
Plpp5	chr8	ENSMUSG00000031570.17	807.023	901.199	1.11684	1.02985	0.0424276	0.0716128	0.577011
Kif23	chr9	ENSMUSG00000032254.10	1712.16	1992.11	1.16086	1.01887	0.0269636	0.0716987	0.577011
Cxcl10	chr5	ENSMUSG00000034855.13	1985.81	1450.42	0.723603	0.990135	-0.0143027	0.0713275	0.577011
Apln	chrX	ENSMUSG00000037010.7	104.606	76.5538	0.742227	0.98917	-0.0157092	0.071118	0.577011
Zbtb12	chr17	ENSMUSG00000049823.9	678.843	605.121	0.891165	0.969848	-0.0441696	0.0714659	0.577011
1600012H06Rik	chr17	ENSMUSG00000050088.9	1540.04	1425.15	0.927255	0.963369	-0.0538392	0.0715668	0.577011
Mapk11	chr15	ENSMUSG00000053137.7	2251.71	1989.53	0.882493	0.972712	-0.0399149	0.0714275	0.577011
Tmod3	chr9	ENSMUSG00000058587.9	9019.86	8500.33	0.942196	0.964064	-0.0527997	0.071574	0.577011
Bckdha	chr7	ENSMUSG00000060376.7	2552.12	2294.63	0.898552	0.96921	-0.0451194	0.0713072	0.577011
Zfp772	chr7	ENSMUSG00000066838.7	224.263	191.885	0.85598	0.979187	-0.0303432	0.0712268	0.577011
Urm1	chr2	ENSMUSG00000069020.9	1388.36	1291.82	0.930722	0.963917	-0.0530191	0.0713386	0.577011
Rnu11	chr4	ENSMUSG00000077323.1	41.4192	22.9859	0.555662	0.994353	-0.00817006	0.0716634	0.577011
Trbd2	chr6	ENSMUSG00000094569.1	38.3342	23.6902	0.630221	0.992748	-0.0105012	0.0712136	0.577011
Ighv1-63	chr12	ENSMUSG00000096672.1	190.79	430.603	2.34276	1.00363	0.00523336	0.0710828	0.577011
Gm17767	chr1	ENSMUSG00000099413.1	56.0314	75.5825	1.34693	1.01144	0.0164107	0.0716664	0.577011
Gm50105	chr17	ENSMUSG00000117818.1	50.2007	65.5505	1.31181	1.01398	0.020032	0.0709853	0.577011
Gm26330	chr4	ENSMUSG00000064751.1	32.1115	19.3676	0.608983	0.993319	-0.00967055	0.0717599	0.57721
Parp6	chr9	ENSMUSG00000025237.16	1465.34	1315.26	0.896622	0.969367	-0.0448845	0.0718567	0.577695
Atp11b	chr3	ENSMUSG00000037400.17	7091.01	6581.09	0.927083	0.964522	-0.052114	0.0719963	0.577964
Med9	chr11	ENSMUSG00000061650.6	857.515	945.476	1.10206	1.03412	0.0484008	0.0719994	0.577964
Gm15675	chr1	ENSMUSG00000086825.1	2655.82	2226.7	0.835154	0.980488	-0.0284287	0.0719895	0.577964
Hdhd5	chr6	ENSMUSG00000058979.7	1587.83	1742.8	1.09721	1.03641	0.051593	0.072164	0.578992
Ldb3	chr14	ENSMUSG00000021798.14	53.6906	26.4121	0.479393	0.99569	-0.00623114	0.0722476	0.579161
Pthlh	chr6	ENSMUSG00000048776.8	271.051	209.517	0.778264	0.987081	-0.0187596	0.0722581	0.579161
Flnb	chr14	ENSMUSG00000025278.9	5414.14	6136.45	1.13233	1.02887	0.0410573	0.0723141	0.579171
Kntc1	chr5	ENSMUSG00000029414.11	623.545	767.725	1.22891	1.01636	0.0234163	0.0723325	0.579171
Itga4	chr2	ENSMUSG00000027009.18	15262.2	17013.6	1.11553	1.03347	0.0474902	0.0724732	0.579712
AW551984	chr9	ENSMUSG00000038112.15	157.283	203.59	1.28969	1.01333	0.0191019	0.0724616	0.579712
Prkcsh	chr9	ENSMUSG00000003402.14	5730.91	6118.44	1.06757	1.02871	0.040838	0.0726099	0.580513
Ebf2	chr14	ENSMUSG00000022053.13	102.722	66.3705	0.642468	0.992695	-0.0105774	0.072675	0.580721
Klra4	chr6	ENSMUSG00000079852.4	68.1405	46.5791	0.675923	0.991481	-0.0123436	0.0727091	0.580721
Plvap	chr8	ENSMUSG00000034845.6	19801	17052.3	0.862327	0.976508	-0.0342955	0.0728024	0.58081
Zfp316	chr5	ENSMUSG00000046658.16	642.108	574.076	0.893214	0.970274	-0.0435354	0.0728303	0.58081
Zfp608	chr18	ENSMUSG00000052713.9	1965.56	1740.29	0.885117	0.973024	-0.0394529	0.072809	0.58081
Cry2	chr2	ENSMUSG00000068742.11	824.846	733.143	0.888537	0.971578	-0.0415987	0.0728685	0.580823
Eml2	chr7	ENSMUSG00000040811.15	1228.33	1372.85	1.11871	1.03125	0.0443918	0.0731536	0.582803
Sirpb1b	chr3	ENSMUSG00000095028.6	43.324	59.5583	1.37153	1.01047	0.0150287	0.0731938	0.58283
Adra2a	chr19	ENSMUSG00000033717.6	335.623	270.41	0.799673	0.985243	-0.0214484	0.0737277	0.586198
Gm9843	chr16	ENSMUSG00000050299.8	2379.98	1988.19	0.834895	0.980959	-0.027735	0.073718	0.586198
Gm15500	chr7	ENSMUSG00000086583.3	1452.76	1266.82	0.873029	0.973528	-0.0387055	0.0736768	0.586198
Ralgapa2	chr2	ENSMUSG00000037110.20	1917.52	1731.39	0.902653	0.968318	-0.0464478	0.0737957	0.586445
Slc35d2	chr13	ENSMUSG00000033114.11	392.86	456.597	1.1643	1.02246	0.0320497	0.0739076	0.58704
Samd9l	chr6	ENSMUSG00000047735.14	10851.1	9384.71	0.862289	0.97703	-0.0335245	0.0741764	0.588604
Col23a1	chr11	ENSMUSG00000063564.13	447.288	509.177	1.13877	1.02613	0.0372119	0.0741788	0.588604
Ccdc69	chr11	ENSMUSG00000049588.13	1239.69	1405.44	1.13391	1.02472	0.0352357	0.0743164	0.589401
[truncated: 13,855 more rows]

## Sheet: C, Dp16^2xIFNRs v Dp16
Gene symbol	Chromosome	Ensembl ID	Base Mean Dp16	Base Mean Dp16^2xIFNRs	Fold-change	Adjusted Fold-change	Adjusted Log2 Fold-change	p-value	FDR q-value (BH)
Ifngr2	chr16	ENSMUSG00000022965.8	8477.92	5603.49	0.661108	0.664876	-0.588843	7.54082e-34	1.19552e-29
Ifnar2	chr16	ENSMUSG00000022971.18	6750.63	4604.74	0.681945	0.686087	-0.543537	1.17929e-29	9.34821e-26
Il10rb	chr16	ENSMUSG00000022969.13	8081.92	5596.78	0.6924	0.698572	-0.517519	3.65138e-20	1.92963e-16
Ifnar1	chr16	ENSMUSG00000022967.13	6700.52	4798.42	0.716452	0.72787	-0.458246	3.11495e-11	1.23461e-07
Tnfrsf17	chr16	ENSMUSG00000022496.5	413.997	641.514	1.54444	1.00002	2.88021e-05	2.7293e-05	0.0865407
Cd5l	chr3	ENSMUSG00000015854.7	3472.25	5057.91	1.45655	1.38192	0.466675	4.43798e-05	0.0879496
Cxcl5	chr5	ENSMUSG00000029371.7	19.7042	34.9595	1.77498	1.00001	2.12294e-05	4.27045e-05	0.0879496
Ighv14-3	chr12	ENSMUSG00000095642.3	4455.65	8705.15	1.95062	1.00001	1.75558e-05	4.16334e-05	0.0879496
Sulf1	chr1	ENSMUSG00000016918.15	1625.52	1359.23	0.836132	0.85958	-0.218296	8.82482e-05	0.143785
A930006K02Rik	chr16	ENSMUSG00000084866.2	289.891	182.503	0.632845	0.999983	-2.39954e-05	9.06934e-05	0.143785
Gnai3	chr3	ENSMUSG00000000001.4	5649.13	5590.87	0.989644	0.999996	-6.10268e-06	0.766345	0.999794
Cdc45	chr16	ENSMUSG00000000028.15	962.875	948.65	0.984093	0.999999	-1.45936e-06	0.856047	0.999794
H19	chr7	ENSMUSG00000000031.16	97.1831	120.355	1.24124	1	1.96256e-06	0.442392	0.999794
Narf	chr11	ENSMUSG00000000056.7	1778.81	1580.97	0.889126	0.999988	-1.69427e-05	0.0964457	0.999794
Cav2	chr6	ENSMUSG00000000058.6	846.6	761.494	0.895376	0.999999	-2.09959e-06	0.57555	0.999794
Klf6	chr13	ENSMUSG00000000078.7	6925.97	7037.38	1.01622	1	7.20236e-06	0.689432	0.999794
Scmh1	chr4	ENSMUSG00000000085.16	1115.08	1131.51	1.01466	1	5.57811e-06	0.737211	0.999794
Cox5a	chr9	ENSMUSG00000000088.7	8509.85	8694.17	1.02165	1.00001	7.8603e-06	0.629069	0.999794
Tbx2	chr11	ENSMUSG00000000093.6	35.9879	36.0787	0.996135	1	-7.02866e-08	0.984524	0.999794
Ngfr	chr11	ENSMUSG00000000120.6	445.838	478.151	1.07382	1	4.98952e-06	0.480611	0.999794
Fer	chr17	ENSMUSG00000000127.15	385.016	376.443	0.978197	0.999999	-1.65253e-06	0.823685	0.999794
Xpo6	chr7	ENSMUSG00000000131.15	7061.28	7098.04	1.00515	1	3.46727e-06	0.874943	0.999794
Tfe3	chrX	ENSMUSG00000000134.17	3139.36	3110.63	0.991092	0.999996	-5.84873e-06	0.788326	0.999794
Axin2	chr11	ENSMUSG00000000142.15	1035.49	1009.08	0.973778	0.999997	-3.85719e-06	0.706321	0.999794
Brat1	chr5	ENSMUSG00000000148.17	1809.97	1919.29	1.0601	1.00002	3.29023e-05	0.102579	0.999794
Gna12	chr5	ENSMUSG00000000149.10	3324.77	3303.58	0.993287	0.999998	-2.29516e-06	0.88407	0.999794
Slc22a18	chr7	ENSMUSG00000000154.16	141.569	181.865	1.27842	1.00001	8.01058e-06	0.0973449	0.999794
Dlat	chr9	ENSMUSG00000000168.9	2226.25	2139.29	0.960889	0.999993	-1.07804e-05	0.440555	0.999794
Sdhd	chr9	ENSMUSG00000000171.5	4915.53	5054.68	1.02795	1.00001	1.35017e-05	0.471275	0.999794
Fgf23	chr6	ENSMUSG00000000182.9	29.7092	20.973	0.724779	0.999998	-3.34382e-06	0.219464	0.999794
Ccnd2	chr6	ENSMUSG00000000184.12	14005.4	13727	0.981695	0.999998	-2.55301e-06	0.795314	0.999794
Gpr107	chr2	ENSMUSG00000000194.13	2942.25	2955.95	1.00446	1	4.36534e-06	0.869684	0.999794
Slfn4	chr11	ENSMUSG00000000204.16	324.285	195.085	0.598259	0.999995	-7.39788e-06	0.0216486	0.999794
Drp2	chrX	ENSMUSG00000000223.13	23.8746	21.4441	0.891119	0.999999	-1.13353e-06	0.666686	0.999794
Tspan32	chr7	ENSMUSG00000000244.17	6914.41	7057.92	1.021	1	6.35901e-06	0.667251	0.999794
Lhx2	chr2	ENSMUSG00000000247.11	104.297	120.951	1.16261	1	5.28059e-06	0.293968	0.999794
Clec2g	chr6	ENSMUSG00000000248.16	29.5265	30.7618	1.05138	1	1.20972e-06	0.771909	0.999794
Gmpr	chr13	ENSMUSG00000000253.13	242.138	257.724	1.0645	1	5.96072e-06	0.472037	0.999794
Mid2	chrX	ENSMUSG00000000266.11	161.339	146.022	0.904537	0.999994	-9.32917e-06	0.256595	0.999794
Trim25	chr11	ENSMUSG00000000275.16	8842.87	8743.18	0.988797	0.999998	-2.39764e-06	0.847033	0.999794
Dgke	chr11	ENSMUSG00000000276.11	906.563	922.971	1.0193	1	2.26662e-06	0.805614	0.999794
Scpep1	chr11	ENSMUSG00000000278.10	6722.15	6759.12	1.00507	1	1.77386e-06	0.911359	0.999794
Mnt	chr11	ENSMUSG00000000282.12	3305.69	3201.24	0.968302	0.999991	-1.33895e-05	0.438565	0.999794
Itgb2	chr10	ENSMUSG00000000290.13	21846.1	21865.6	1.00084	1	7.76877e-07	0.975965	0.999794
Hddc2	chr10	ENSMUSG00000000295.13	928.668	942.512	1.01501	1	1.74291e-06	0.848109	0.999794
Pemt	chr11	ENSMUSG00000000301.16	211.029	206.835	0.980872	0.999999	-7.56797e-07	0.88743	0.999794
Cdh1	chr8	ENSMUSG00000000303.12	157.186	187.099	1.18766	1.00001	1.1745e-05	0.0960104	0.999794
Cdh4	chr2	ENSMUSG00000000305.12	41.4805	40.3011	0.96934	0.999999	-1.79637e-06	0.781655	0.999794
Bcl6b	chr11	ENSMUSG00000000317.11	132.866	123.494	0.931403	0.999998	-2.52272e-06	0.62009	0.999794
Clec10a	chr11	ENSMUSG00000000318.16	1457.62	1573.49	1.08047	1	5.53927e-06	0.439817	0.999794
Alox12	chr11	ENSMUSG00000000320.10	700.425	724.505	1.0439	1	6.09822e-07	0.849289	0.999794
Arvcf	chr16	ENSMUSG00000000325.16	105.511	110.69	1.04783	1	4.99279e-06	0.569262	0.999794
Comt	chr16	ENSMUSG00000000326.13	4733.41	4660.4	0.982384	0.999999	-1.74196e-06	0.837372	0.999794
Rtca	chr3	ENSMUSG00000000339.14	1523.93	1516.38	0.994354	0.999999	-1.01957e-06	0.928499	0.999794
Dbt	chr3	ENSMUSG00000000340.10	1204.59	1156.08	0.960688	0.999993	-9.59246e-06	0.465721	0.999794
Dazap2	chr15	ENSMUSG00000000346.9	21785.3	21867.2	1.00379	1	2.00156e-06	0.918015	0.999794
Mcts1	chrX	ENSMUSG00000000355.13	2464.76	2412.11	0.978788	0.999994	-7.96521e-06	0.626126	0.999794
Rem1	chr2	ENSMUSG00000000359.3	270.428	271.924	1.0065	1	5.51655e-07	0.943742	0.999794
Rnf17	chr14	ENSMUSG00000000365.9	45.7458	56.1748	1.22114	1	4.07771e-06	0.273991	0.999794
Trappc10	chr10	ENSMUSG00000000374.8	2576.44	2462.09	0.955501	0.999988	-1.75414e-05	0.292821	0.999794
Ccm2	chr11	ENSMUSG00000000378.15	8278.78	8336.36	1.00658	1	2.8714e-06	0.871126	0.999794
Tbrg4	chr11	ENSMUSG00000000384.15	2525.59	2597.08	1.02831	1	7.01951e-06	0.600516	0.999794
Mx1	chr16	ENSMUSG00000000386.16	5784.4	5486.44	0.947588	0.999997	-4.76958e-06	0.555445	0.999794
Fap	chr2	ENSMUSG00000000392.17	386.199	351.196	0.907243	0.999993	-1.06771e-05	0.230607	0.999794
Ndufa9	chr6	ENSMUSG00000000399.10	4959.06	5183.19	1.04523	1.00002	2.73627e-05	0.194414	0.999794
Egfl6	chrX	ENSMUSG00000000402.2	27.1476	26.5712	0.982267	1	-3.70264e-07	0.922129	0.999794
Lck	chr4	ENSMUSG00000000409.14	22490.2	22330.6	0.992235	0.999999	-2.05247e-06	0.882086	0.999794
Cttnbp2	chr6	ENSMUSG00000000416.16	63.5494	51.1475	0.804406	0.999992	-1.11547e-05	0.0631177	0.999794
Galnt1	chr18	ENSMUSG00000000420.15	8366.69	8044.29	0.961444	0.999974	-3.72977e-05	0.153443	0.999794
Mkrn2	chr6	ENSMUSG00000000439.9	1730.06	1832.65	1.05845	1.00001	1.80272e-05	0.231388	0.999794
Pparg	chr6	ENSMUSG00000000440.12	494.327	410.835	0.828601	0.999998	-3.11246e-06	0.373528	0.999794
Raf1	chr6	ENSMUSG00000000441.17	6540.39	6435.25	0.983644	0.999995	-7.02476e-06	0.688294	0.999794
Sept1	chr7	ENSMUSG00000000486.13	22378.3	22835.9	1.02057	1.00001	7.31249e-06	0.64861	0.999794
Pdgfb	chr15	ENSMUSG00000000489.7	967.337	922.451	0.954027	0.999993	-9.67536e-06	0.429223	0.999794
Acvrl1	chr15	ENSMUSG00000000530.16	2043.47	1968.42	0.962769	0.999996	-6.26236e-06	0.568743	0.999794
Grasp	chr15	ENSMUSG00000000531.5	568.551	556.846	0.97882	0.999998	-2.24152e-06	0.797325	0.999794
Acvr1b	chr15	ENSMUSG00000000532.11	2447.82	2418.71	0.988111	0.999996	-5.92778e-06	0.754447	0.999794
Tom1l2	chr11	ENSMUSG00000000538.18	1403.79	1397.7	0.995696	0.999999	-1.21716e-06	0.932547	0.999794
Zfp385a	chr15	ENSMUSG00000000552.10	2153.75	2213.48	1.0278	1.00001	1.31148e-05	0.4809	0.999794
Itga5	chr15	ENSMUSG00000000555.8	818.98	786.234	0.960447	0.999994	-7.95692e-06	0.507167	0.999794
Wdr77	chr3	ENSMUSG00000000561.14	1800.12	1874.6	1.04081	1.00001	1.45668e-05	0.367908	0.999794
Adora3	chr3	ENSMUSG00000000562.5	75.8017	96.3953	1.27329	1.00001	9.76938e-06	0.0691986	0.999794
Atp5pb	chr3	ENSMUSG00000000563.17	14012.2	14194.6	1.013	1.00001	7.68707e-06	0.70955	0.999794
Sox9	chr11	ENSMUSG00000000567.5	121.581	129.998	1.06313	1	1.44429e-06	0.724452	0.999794
Hnrnpd	chr5	ENSMUSG00000000568.15	16068.9	16405.4	1.02251	1	2.20593e-06	0.792123	0.999794
Dynlt1c	chr17	ENSMUSG00000000579.14	200.496	204.467	1.01907	1	3.71914e-06	0.755261	0.999794
C1d	chr11	ENSMUSG00000000581.8	1663.67	1675.6	1.00732	1	1.3798e-06	0.905439	0.999794
Gm2a	chr11	ENSMUSG00000000594.7	21972.4	23232	1.05725	1.00005	6.64886e-05	0.0236112	0.999794
Krit1	chr5	ENSMUSG00000000600.15	1615.83	1588.79	0.983907	0.999997	-3.85704e-06	0.768089	0.999794
Clcn4	chr7	ENSMUSG00000000605.9	2972.31	2934.62	0.987479	0.999993	-1.07399e-05	0.665646	0.999794
Grm6	chr11	ENSMUSG00000000617.14	331.648	318.828	0.964142	0.999999	-2.09471e-06	0.745643	0.999794
Sema4f	chr6	ENSMUSG00000000627.15	943.546	1034.15	1.09642	1.00001	1.14604e-05	0.229895	0.999794
Hk2	chr6	ENSMUSG00000000628.10	791.673	799.091	1.0104	1	1.22076e-06	0.89469	0.999794
Myo18a	chr11	ENSMUSG00000000631.20	4371.3	4607.53	1.05391	1.00002	3.46435e-05	0.112558	0.999794
Haao	chr17	ENSMUSG00000000673.9	4278.96	4286.21	1.0021	1	2.9071e-07	0.975983	0.999794
Cd52	chr4	ENSMUSG00000000682.7	58334.2	60343.5	1.03494	1.00001	7.65289e-06	0.544799	0.999794
Abhd15	chr11	ENSMUSG00000000686.11	167.313	160.948	0.961812	0.999997	-4.21463e-06	0.635033	0.999794
Hoxb6	chr11	ENSMUSG00000000690.5	260.07	238.084	0.915431	0.999998	-2.66529e-06	0.574033	0.999794
Loxl3	chr6	ENSMUSG00000000693.10	525.957	507.278	0.964585	0.999997	-4.65695e-06	0.632709	0.999794
Kat2b	chr17	ENSMUSG00000000708.14	1771.93	1718.52	0.969734	0.999988	-1.74376e-05	0.390301	0.999794
Rab5b	chr10	ENSMUSG00000000711.3	4628.43	4590.75	0.991716	0.999996	-5.46695e-06	0.801977	0.999794
Aire	chr10	ENSMUSG00000000731.15	259.919	203.632	0.786737	0.999994	-9.20254e-06	0.0801715	0.999794
Icosl	chr10	ENSMUSG00000000732.9	11089.1	10997.6	0.991988	0.999998	-3.48489e-06	0.844034	0.999794
Spg7	chr8	ENSMUSG00000000738.18	3458.66	3396.89	0.982335	0.999994	-8.46004e-06	0.647606	0.999794
Sult5a1	chr8	ENSMUSG00000000739.14	320.285	321.382	1.00395	1	1.43611e-07	0.977784	0.999794
Rpl13	chr8	ENSMUSG00000000740.12	116021	115656	0.996549	0.999999	-1.23238e-06	0.937899	0.999794
Chmp1a	chr8	ENSMUSG00000000743.9	6076.29	6350.46	1.04521	1.00002	2.1857e-05	0.246623	0.999794
Rpa1	chr11	ENSMUSG00000000751.13	9538.8	9541.96	1.00025	1	6.46404e-08	0.996026	0.999794
Serpinf1	chr11	ENSMUSG00000000753.15	506.009	497.587	0.982065	0.999999	-9.44834e-07	0.87897	0.999794
Tubgcp3	chr8	ENSMUSG00000000759.14	2140.16	2057.43	0.961378	0.999992	-1.09026e-05	0.440111	0.999794
Polr3d	chr14	ENSMUSG00000000776.13	1693.37	1818.94	1.0736	1.00002	2.42997e-05	0.121691	0.999794
Tcf7	chr11	ENSMUSG00000000782.16	29647.7	28623.5	0.964931	0.999994	-8.12071e-06	0.525844	0.999794
Ddx3x	chrX	ENSMUSG00000000787.12	12247.7	11999.9	0.980118	0.999995	-6.62779e-06	0.667213	0.999794
Il12rb1	chr8	ENSMUSG00000000791.9	1098.64	1079.57	0.982795	0.999998	-2.2432e-06	0.816756	0.999794
Slc5a5	chr8	ENSMUSG00000000792.2	13.3689	9.4792	0.719432	0.999997	-4.33572e-06	0.155093	0.999794
Usp32	chr11	ENSMUSG00000000804.14	2022.66	1941.62	0.959887	0.999986	-2.05583e-05	0.28038	0.999794
Car4	chr11	ENSMUSG00000000805.18	468.9	409.641	0.86095	0.999999	-1.26345e-06	0.606639	0.999794
Txnrd3	chr6	ENSMUSG00000000811.13	211.591	212.701	1.00217	1	3.26954e-07	0.974645	0.999794
Fasl	chr1	ENSMUSG00000000817.10	135.205	113.253	0.838648	0.999994	-9.19797e-06	0.133902	0.999794
Zfp512b	chr2	ENSMUSG00000000823.16	2065.26	1954.69	0.94696	0.999994	-8.05499e-06	0.436584	0.999794
Dnajc5	chr2	ENSMUSG00000000826.16	6386.16	6201.37	0.971162	0.999986	-2.09069e-05	0.357756	0.999794
Tpd52l2	chr2	ENSMUSG00000000827.18	2772.48	2703.64	0.975363	0.999988	-1.74396e-05	0.437616	0.999794
Fmr1	chrX	ENSMUSG00000000838.17	2230.29	2144.01	0.961433	0.999986	-2.01496e-05	0.295055	0.999794
Bcl11a	chr11	ENSMUSG00000000861.15	5120.92	5567.6	1.08682	1.00001	1.33126e-05	0.210679	0.999794
Pxmp4	chr2	ENSMUSG00000000876.11	1360.28	1322.12	0.97177	0.999995	-7.15096e-06	0.594014	0.999794
Dlg3	chrX	ENSMUSG00000000881.12	728.028	715.71	0.983408	0.999997	-4.69951e-06	0.741664	0.999794
Gnb1l	chr16	ENSMUSG00000000884.17	193.859	204.506	1.0563	1	6.66996e-06	0.477573	0.999794
[truncated: 15,727 more rows]

## Sheet: D, GSEA Dp16 v WT
Gene Set Enrichment Analysis (GSEA) of adult mouse mesenteric lymph node data by genotype; using log2(Adjusted FoldChange) from DESeq2 analysis as the ranking metric and "Hallmark" gene sets from MSigDB.
[truncated: 51 more rows]

[truncated: 2 more sheets: E, GSEA Dp16^2xIFNRS v WT, F, GSEA Dp16^2xIFNRs v Dp16]
