# Supplementary material for: Triplication of the interferon receptor locus contributes to hallmarks of Down syndrome in a mouse model
Source: Nat Genet. 2023 Jun 5;55(6):1034–47. doi: 10.1038/s41588-023-01399-7 (PMC10260402; doi:10.1038/s41588-023-01399-7)
Supplement: Supplementary file 8 — Transcriptome analysis of adult mouse brain. Differential gene expression in adult mouse brain tissue was evaluated using DESeq2 with sex, batch and RIN as covariates. GSEA was carried out using Hallmark gene sets and either log2-transformed fold-changes (for transcriptome studies) or Spearman ρ values (for correlations) as the ranking metric. GSEA was used to test for enrichment of specific gene sets among upregulated or downregulated mRNAs. In all cases, to adjust for multiple hypothesis testing, q values were calculated from P values using the BH approach. Sample sizes are WT (n = 6, 2 male and 4 female), Dp16 (n = 5, 2 male and 3 female) and Dp162xIfnrs (n = 7, 4 male and 3 female). a, DESeq2 differential expression analysis results for adult mouse brain transcriptomes, comparing Dp16 to WT mice. b, DESeq2 differential expression analysis results for adult mouse brain transcriptomes, comparing Dp162xIfnrs to WT mice. c, DESeq2 differential expression analysis results for adult mouse brain transcriptomes, comparing Dp162xIfnrs to Dp16 mice. d, GSEA results with Hallmark gene sets for the adult mouse brain transcriptome comparison of Dp16 to WT mice. e, GSEA results with Hallmark gene sets for the adult mouse brain transcriptome comparison of Dp162xIfnrs to WT mice. f, GSEA results with Hallmark gene sets for the adult mouse brain transcriptome comparison of Dp162xIfnrs to Dp16 mice. [file 41588_2023_1399_MOESM8_ESM.xlsx]

## Sheet: A, Dp16 v WT
Gene symbol	Chromosome	Ensembl ID	Base Mean WT	Base Mean Dp16	Fold-change	Adjusted Fold-change	Adjusted Log2 Fold-change	p-value	FDR q-value (BH)
Rcan1	chr16	ENSMUSG00000022951.16	3399.27	5420.59	1.59369	1.57558	0.65588	3.36763e-19	5.53471e-15
App	chr16	ENSMUSG00000022892.11	48027	78435	1.63277	1.60871	0.685904	4.01117e-16	2.28588e-12
Ifnar2	chr16	ENSMUSG00000022971.18	6702.17	12043.6	1.79793	1.76656	0.820947	4.17258e-16	2.28588e-12
Ifnar1	chr16	ENSMUSG00000022967.13	756.912	1247.9	1.65026	1.61049	0.687502	1.89469e-10	7.78479e-07
Ddx3y	chrY	ENSMUSG00000069045.11	82.1562	59.7972	266740	1.00052	0.000752341	6.69163e-10	2.19954e-06
Hlcs	chr16	ENSMUSG00000040820.16	337.993	601.888	1.76577	1.70934	0.773437	1.3333e-09	3.65212e-06
Jam2	chr16	ENSMUSG00000053062.16	2484.92	3644.49	1.46807	1.43767	0.523737	2.34328e-09	5.50169e-06
a	chr2	ENSMUSG00000027596.10	1557.5	33808.7	15.1947	12.9751	3.69767	4.33568e-09	8.90711e-06
Ypel1	chr16	ENSMUSG00000022773.19	349.891	224.784	0.639957	0.657087	-0.605845	6.93345e-09	1.26613e-05
Ttc3	chr16	ENSMUSG00000040785.19	5533.26	7329.57	1.32392	1.30159	0.380275	3.4276e-08	5.63326e-05
Usp25	chr16	ENSMUSG00000022867.11	469.96	750.295	1.58471	1.53531	0.618531	4.14009e-08	5.84464e-05
Grik1	chr16	ENSMUSG00000022935.16	719.448	1171.77	1.62166	1.56907	0.649911	4.26746e-08	5.84464e-05
C2cd2	chr16	ENSMUSG00000045975.8	128.802	205.208	1.59105	1.53941	0.622376	6.73608e-08	8.51596e-05
Lgals3bp	chr11	ENSMUSG00000033880.11	4920.87	8722.36	1.7702	1.69734	0.763274	8.96416e-08	0.000105233
Ets2	chr16	ENSMUSG00000022895.16	1925.59	3001.76	1.55715	1.5072	0.591869	1.17529e-07	0.000128772
Alox8	chr11	ENSMUSG00000020891.11	236.869	380.59	1.60699	1.55304	0.635097	1.48356e-07	0.00015239
Donson	chr16	ENSMUSG00000022960.13	377.622	655.531	1.73979	1.6647	0.735266	2.66188e-07	0.000257341
Cav1	chr6	ENSMUSG00000007655.16	2492.7	3816.55	1.5222	1.47239	0.558164	3.56963e-07	0.000325927
Dop1b	chr16	ENSMUSG00000022946.10	390.028	673.103	1.71374	1.63709	0.711129	3.86474e-07	0.0003343
Olig1	chr16	ENSMUSG00000046160.6	10316	14223.6	1.37989	1.34699	0.429736	4.39606e-07	0.000361247
Gabpa	chr16	ENSMUSG00000008976.16	248.637	390.023	1.56489	1.50872	0.593329	4.9296e-07	0.000369194
Pltp	chr2	ENSMUSG00000017754.13	35030.6	52719.4	1.50494	1.4558	0.541815	5.1667e-07	0.000369194
Cyyr1	chr16	ENSMUSG00000041134.15	52.4948	154.395	2.62152	2.3873	1.25538	5.16552e-07	0.000369194
Slc12a7	chr13	ENSMUSG00000017756.9	24.5431	52.2836	2.03204	1.9065	0.930927	7.5577e-07	0.000504858
Nrip1	chr16	ENSMUSG00000048490.14	150.682	216.621	1.43401	1.3926	0.477776	7.67962e-07	0.000504858
Ier5	chr1	ENSMUSG00000056708.5	15076.3	10267.3	0.681799	0.703285	-0.507818	9.07923e-07	0.000573912
Ripk4	chr16	ENSMUSG00000005251.15	1.37587	3.7565	2.74476	2.50523	1.32494	1.00231e-06	0.000588322
Il10rb	chr16	ENSMUSG00000022969.13	4632.68	7677.19	1.65954	1.5893	0.668394	9.79254e-07	0.000588322
Synj1	chr16	ENSMUSG00000022973.18	1253.34	1944.72	1.54567	1.48597	0.571402	1.36561e-06	0.000773923
Zbtb21	chr16	ENSMUSG00000046962.16	725.467	1179.23	1.61633	1.54688	0.629361	1.44743e-06	0.000792951
Dyrk1a	chr16	ENSMUSG00000022897.15	538.79	736.523	1.36447	1.32842	0.409707	2.03694e-06	0.00107991
Gart	chr16	ENSMUSG00000022962.15	2410.55	3208.33	1.33001	1.29928	0.377712	2.23652e-06	0.00114866
Tap2	chr17	ENSMUSG00000024339.12	3217.88	4997.82	1.54199	1.47961	0.565221	2.52513e-06	0.0012206
Dscam	chr16	ENSMUSG00000050272.10	617.587	1223.21	1.92975	1.80207	0.849654	2.47295e-06	0.0012206
Sh3bgr	chr16	ENSMUSG00000040666.19	336.54	625.057	1.85267	1.74289	0.80148	3.71991e-06	0.00170261
Ifi204	chr1	ENSMUSG00000073489.6	9.07078	32.5667	3.28942	2.89966	1.53588	3.72948e-06	0.00170261
Dnajc28	chr16	ENSMUSG00000039763.10	409.88	578.305	1.40711	1.36339	0.447196	3.99128e-06	0.00177289
Tsc22d1	chr14	ENSMUSG00000022010.19	17941.7	13634.4	0.760765	0.778987	-0.360328	4.34331e-06	0.00187848
Man2b2	chr5	ENSMUSG00000029119.9	1117.13	1698.35	1.51205	1.44969	0.535744	4.61165e-06	0.0019434
Ecm1	chr3	ENSMUSG00000028108.15	776.149	1343.68	1.68863	1.59637	0.674796	6.11962e-06	0.00249493
Cxcl12	chr6	ENSMUSG00000061353.11	3161.59	5084.72	1.60002	1.524	0.607866	6.22403e-06	0.00249493
D16Ertd472e	chr16	ENSMUSG00000022864.14	264.592	357.908	1.35314	1.3146	0.39462	7.33104e-06	0.00280199
Olig2	chr16	ENSMUSG00000039830.9	4414.68	6228.63	1.4088	1.3626	0.446362	7.29196e-06	0.00280199
Tek	chr4	ENSMUSG00000006386.15	651.593	1295.87	1.9623	1.8063	0.853036	9.44861e-06	0.00352927
Ociad2	chr5	ENSMUSG00000029153.11	4499.07	3079.6	0.684985	0.71198	-0.490092	9.96667e-06	0.00364005
Slc15a2	chr16	ENSMUSG00000022899.9	898.767	570.585	0.630154	0.662607	-0.593775	1.1053e-05	0.00386501
C230057M02Rik	chr8	ENSMUSG00000110523.1	131.597	78.6676	0.598455	0.63323	-0.659198	1.10148e-05	0.00386501
Lmo3	chr6	ENSMUSG00000030226.12	4926.17	3878.78	0.788089	0.805406	-0.312212	1.1582e-05	0.00396563
Sod1	chr16	ENSMUSG00000022982.10	142847	204166	1.42603	1.37484	0.45926	1.24627e-05	0.00401618
Oasl2	chr5	ENSMUSG00000029561.17	1541.69	4183.46	2.53485	2.23731	1.16177	1.23063e-05	0.00401618
A330076H08Rik	chr7	ENSMUSG00000109321.1	15.5007	5.33335	0.346859	0.392586	-1.34892	1.23892e-05	0.00401618
Cxadr	chr16	ENSMUSG00000022865.14	277.694	422.078	1.51246	1.44301	0.529077	1.56944e-05	0.0045469
Schip1	chr3	ENSMUSG00000027777.15	385.105	265.9	0.684841	0.712855	-0.488319	1.49882e-05	0.0045469
Arhgap36	chrX	ENSMUSG00000036198.12	231.073	388.965	1.67743	1.5796	0.659564	1.45023e-05	0.0045469
Msantd3	chr4	ENSMUSG00000039693.11	1222.86	890.902	0.726686	0.751026	-0.413065	1.54018e-05	0.0045469
H2-D1	chr17	ENSMUSG00000073411.12	24509.4	36591.3	1.49352	1.42873	0.514732	1.49089e-05	0.0045469
B3galt5	chr16	ENSMUSG00000074892.9	1517.89	2168.26	1.42786	1.37253	0.456837	1.57696e-05	0.0045469
Adamtsl4	chr3	ENSMUSG00000015850.11	923.965	1392.87	1.49732	1.42938	0.515393	1.65338e-05	0.00468504
Pnrc2	chr4	ENSMUSG00000028675.12	3053.88	2109.17	0.690628	0.718655	-0.476628	1.68987e-05	0.00470728
Cgn	chr3	ENSMUSG00000068876.15	24.2659	54.9468	2.13867	1.9343	0.951813	1.76564e-05	0.00483637
Gm43398	chr5	ENSMUSG00000105594.1	1061.2	1795.03	1.68066	1.58044	0.660329	1.80565e-05	0.00486489
Ifngr2	chr16	ENSMUSG00000022965.8	3825.33	5786.89	1.50781	1.44048	0.526552	1.87807e-05	0.0049784
Galc	chr12	ENSMUSG00000021003.10	633.031	483.999	0.762996	0.784217	-0.350675	2.05688e-05	0.00528199
Clic6	chr16	ENSMUSG00000022949.9	266.059	441.899	1.6666	1.56911	0.649943	2.04831e-05	0.00528199
Coch	chr12	ENSMUSG00000020953.17	1102.78	795.624	0.718751	0.744875	-0.424929	2.15343e-05	0.00531658
Pcsk6	chr7	ENSMUSG00000030513.14	429.877	639.539	1.48506	1.41655	0.50238	2.21162e-05	0.00531658
Pdp1	chr4	ENSMUSG00000049225.14	3924.71	2898.84	0.739254	0.763246	-0.389781	2.16002e-05	0.00531658
1110002L01Rik	chr12	ENSMUSG00000071456.6	367.79	241.663	0.652282	0.685005	-0.545813	2.23209e-05	0.00531658
Gm26673	chr6	ENSMUSG00000097596.1	968.677	1440.39	1.47428	1.40966	0.495347	2.22469e-05	0.00531658
H2-K1	chr17	ENSMUSG00000061232.16	55799.3	97293.6	1.74182	1.62439	0.699902	2.38595e-05	0.00560186
Esyt1	chr10	ENSMUSG00000025366.8	560.457	810.266	1.43824	1.37844	0.463033	2.53299e-05	0.00586333
Brwd1	chr16	ENSMUSG00000022914.17	484.693	659.391	1.36214	1.31607	0.396232	2.8643e-05	0.00653817
Tiam1	chr16	ENSMUSG00000002489.16	1303.71	2191.94	1.65675	1.55094	0.63314	2.97773e-05	0.00664178
Itsn1	chr16	ENSMUSG00000022957.20	801.752	1293.13	1.6041	1.50899	0.593584	3.00971e-05	0.00664178
Slc38a5	chrX	ENSMUSG00000031170.14	632.784	1504.8	2.45311	2.19644	1.13517	3.03093e-05	0.00664178
Gbp9	chr5	ENSMUSG00000029298.15	83.1255	162.711	1.92387	1.7691	0.823014	3.10302e-05	0.00671028
Ppp1cc	chr5	ENSMUSG00000004455.16	3726.73	2843.19	0.763189	0.785584	-0.348163	3.29661e-05	0.00677247
Plcb3	chr19	ENSMUSG00000024960.9	535.753	784.671	1.45912	1.39304	0.478241	3.24857e-05	0.00677247
Nkain2	chr10	ENSMUSG00000069670.8	1215.48	958.036	0.78667	0.806213	-0.310766	3.21194e-05	0.00677247
Gm5558	chr5	ENSMUSG00000096726.2	33.7589	14.7364	0.410417	0.459964	-1.12041	3.2926e-05	0.00677247
Irf7	chr7	ENSMUSG00000025498.15	754.069	1587.59	2.1064	1.90188	0.927423	3.82193e-05	0.00766016
Neurod6	chr6	ENSMUSG00000037984.9	9068.75	5890.61	0.65379	0.688796	-0.537851	3.81769e-05	0.00766016
Ache	chr5	ENSMUSG00000023328.14	6421.8	8830.47	1.37772	1.32642	0.407541	3.86918e-05	0.00766143
Adcy7	chr8	ENSMUSG00000031659.13	168.164	266.164	1.58463	1.49317	0.578382	4.03623e-05	0.00789707
2410018L13Rik	chr12	ENSMUSG00000073164.11	0.700606	1.50205	2.15948	1.95039	0.963763	4.31455e-05	0.0083423
Sardh	chr2	ENSMUSG00000009614.16	420.66	690.732	1.6066	1.5046	0.589383	4.45181e-05	0.00841895
Scd1	chr19	ENSMUSG00000037071.3	3647.7	4355	1.19382	1.17473	0.232329	4.45664e-05	0.00841895
Pex6	chr17	ENSMUSG00000002763.16	2081.68	2745.69	1.31846	1.27702	0.352786	4.87002e-05	0.00883193
Sfrp5	chr19	ENSMUSG00000018822.7	1885.64	3081.23	1.64702	1.54462	0.627253	4.8757e-05	0.00883193
Eaf2	chr16	ENSMUSG00000022838.14	78.0614	24.9272	0.323407	0.381045	-1.39197	4.89021e-05	0.00883193
Igfbp7	chr5	ENSMUSG00000036256.13	8820.07	12466.6	1.40988	1.35134	0.434389	4.88472e-05	0.00883193
Zfp189	chr4	ENSMUSG00000039634.12	177.436	99.8191	0.55905	0.605931	-0.722774	5.01491e-05	0.0089016
Nlrc3	chr16	ENSMUSG00000049871.14	3.65139	7.27458	6.82065	1.05109	0.0718889	5.03711e-05	0.0089016
Mmp15	chr8	ENSMUSG00000031790.8	658.623	1018.54	1.5242	1.43939	0.525458	5.09523e-05	0.00890852
Nexn	chr3	ENSMUSG00000039103.12	1596.95	2415.86	1.49882	1.4205	0.506402	5.3136e-05	0.00919253
Nsun4	chr4	ENSMUSG00000028706.14	978.756	735.201	0.746955	0.773117	-0.371241	5.56216e-05	0.00952229
Spred1	chr2	ENSMUSG00000027351.14	1351.09	1062.48	0.787031	0.808241	-0.307142	5.74512e-05	0.00964496
Ampd2	chr3	ENSMUSG00000027889.17	1922.03	2514.87	1.30573	1.26543	0.339626	5.75118e-05	0.00964496
Crem	chr18	ENSMUSG00000063889.16	356.858	221.099	0.617967	0.658118	-0.603581	5.82659e-05	0.00967273
Map4k5	chr12	ENSMUSG00000034761.15	515.647	392.347	0.76164	0.786292	-0.346862	5.94728e-05	0.00967758
Smad6	chr9	ENSMUSG00000036867.7	496.544	1112.42	2.12801	1.8927	0.920444	5.93739e-05	0.00967758
Chn1	chr2	ENSMUSG00000056486.18	89529.1	66316.3	0.742278	0.769015	-0.378917	6.2048e-05	0.00999764
Eng	chr2	ENSMUSG00000026814.16	1560.4	2580.42	1.65114	1.53634	0.619496	6.30694e-05	0.0100636
Rasa4	chr5	ENSMUSG00000004952.13	131.999	207.585	1.54235	1.45115	0.537193	6.59419e-05	0.0100937
Pecam1	chr11	ENSMUSG00000020717.19	3235.23	5189.85	1.60226	1.49606	0.581173	6.5994e-05	0.0100937
Srsf7	chr17	ENSMUSG00000024097.11	2802.64	1915.07	0.683272	0.717232	-0.479489	6.50537e-05	0.0100937
Prrt4	chr6	ENSMUSG00000079654.3	399.526	788.228	1.91422	1.73644	0.796134	6.63125e-05	0.0100937
A330009N23Rik	chr15	ENSMUSG00000097915.2	823.384	508.716	0.6123	0.653389	-0.613987	6.6329e-05	0.0100937
Apln	chrX	ENSMUSG00000037010.7	1435.78	1828.47	1.2739	1.2397	0.309995	6.81145e-05	0.0102703
Vwa7	chr17	ENSMUSG00000007030.8	53.1687	84.391	1.56016	1.46605	0.551939	7.20224e-05	0.0106536
Kif24	chr4	ENSMUSG00000028438.16	3.72504	19.8244	6.1584	1.05297	0.0744603	7.36064e-05	0.0106536
Podxl2	chr6	ENSMUSG00000033152.13	18964.8	24428.6	1.28948	1.25192	0.324138	7.22579e-05	0.0106536
Tnfsf10	chr3	ENSMUSG00000039304.11	62.6284	170.706	2.77092	2.36619	1.24257	7.3189e-05	0.0106536
Gm36251	chr9	ENSMUSG00000110996.1	11072.2	4992.22	0.461938	0.516434	-0.953345	7.38977e-05	0.0106536
Adamts1	chr16	ENSMUSG00000022893.14	4117.91	8200.57	1.9657	1.7674	0.821629	7.80426e-05	0.0111533
Adat2	chr10	ENSMUSG00000019808.8	98.1518	61.1188	0.620597	0.663088	-0.592727	8.03999e-05	0.0113911
Lrp10	chr14	ENSMUSG00000022175.9	2184.66	3319.45	1.51474	1.42694	0.512925	8.16542e-05	0.01147
Qprt	chr7	ENSMUSG00000030674.5	22.9897	49.9121	2.15545	1.9222	0.942756	8.52883e-05	0.0118789
Hcn2	chr10	ENSMUSG00000020331.9	16785	22738.2	1.35634	1.30312	0.381969	8.61947e-05	0.0119043
Zfp971	chr2	ENSMUSG00000074519.11	7.02104	4.36895	0.626249	0.669714	-0.578384	8.7261e-05	0.0119511
Tmem201	chr4	ENSMUSG00000044700.15	3629.09	4966.71	1.36686	1.3111	0.390776	9.16219e-05	0.0124447
Tmem50b	chr16	ENSMUSG00000022964.14	6393.54	8504.05	1.33163	1.28476	0.361499	9.54264e-05	0.0128449
Nbl1	chr4	ENSMUSG00000041120.6	5848.5	7319.59	1.25092	1.21899	0.285683	9.61318e-05	0.0128449
Vwf	chr6	ENSMUSG00000001930.17	67.035	121.197	1.78816	1.62999	0.704865	9.70426e-05	0.0128486
H2-Ab1	chr17	ENSMUSG00000073421.6	5811.3	10689.5	1.8539	1.68923	0.756362	9.77229e-05	0.0128486
Fam118b	chr9	ENSMUSG00000050471.17	4569.07	3174.59	0.693337	0.728978	-0.456052	0.000100163	0.0129728
Cyp26b1	chr6	ENSMUSG00000063415.12	516.656	753.699	1.45641	1.38305	0.467858	0.000100246	0.0129728
Crk	chr11	ENSMUSG00000017776.15	2500.86	1889.71	0.756205	0.783404	-0.352172	0.000103036	0.0132297
Cdc42bpg	chr19	ENSMUSG00000024769.7	94.5073	150.777	1.54926	1.45011	0.536162	0.000106914	0.0133117
Cyp27a1	chr1	ENSMUSG00000026170.6	884.921	1322.91	1.49778	1.41495	0.500753	0.000106109	0.0133117
Sec24d	chr3	ENSMUSG00000039234.11	65.1272	93.3653	1.42835	1.35907	0.442615	0.000106054	0.0133117
Slc22a8	chr19	ENSMUSG00000063796.9	2803.51	4449.18	1.58176	1.47601	0.561704	0.000106331	0.0133117
Smad2	chr18	ENSMUSG00000024563.16	1495.43	1221.49	0.816467	0.83473	-0.260619	0.000107945	0.0133389
Serpina3n	chr12	ENSMUSG00000021091.8	2828.42	3868.93	1.36561	1.30906	0.388535	0.000112554	0.0133465
Zfp148	chr16	ENSMUSG00000022811.17	568.626	460.021	0.809201	0.82902	-0.270522	0.000112877	0.0133465
Adamts5	chr16	ENSMUSG00000022894.6	99.6874	152.336	1.52854	1.44026	0.526329	0.000110725	0.0133465
Ltbp3	chr19	ENSMUSG00000024940.11	1258.32	1890.7	1.50395	1.41593	0.501746	0.000110419	0.0133465
Pcna	chr2	ENSMUSG00000027342.14	5899.07	4130.39	0.698923	0.733395	-0.447337	0.000113907	0.0133465
Ifit1	chr19	ENSMUSG00000034459.8	114.124	205.579	1.78786	1.63536	0.709607	0.000114503	0.0133465
Gnl3	chr14	ENSMUSG00000042354.7	2185.71	1577.13	0.718564	0.750907	-0.413294	0.000113846	0.0133465
H2-Q1	chr17	ENSMUSG00000079507.10	36.0175	84.6073	2.30281	2.00196	1.00141	0.000113209	0.0133465
Gmcl1	chr6	ENSMUSG00000001157.13	1287.79	957.157	0.742517	0.772086	-0.373167	0.000119931	0.0138808
Asb16	chr11	ENSMUSG00000034768.4	580.947	874.286	1.50555	1.42035	0.506242	0.000121026	0.0139096
Bbs12	chr3	ENSMUSG00000051444.9	401.513	226.257	0.555475	0.606028	-0.722545	0.000124361	0.0141936
Dusp14	chr11	ENSMUSG00000018648.15	7785.15	5222.13	0.674068	0.712293	-0.489456	0.000126791	0.0143078
Klhl33	chr14	ENSMUSG00000090799.2	291.783	414.05	1.40123	1.33549	0.417372	0.000127103	0.0143078
Lsr	chr7	ENSMUSG00000001247.16	1873.68	2834.75	1.50381	1.4127	0.498457	0.0001305	0.0143944
Hcfc2	chr10	ENSMUSG00000020246.13	341.408	264.998	0.774966	0.800123	-0.321705	0.00012979	0.0143944
Myoc	chr1	ENSMUSG00000026697.10	1007.81	657.941	0.652374	0.69352	-0.52799	0.000129411	0.0143944
Serpini1	chr3	ENSMUSG00000027834.15	13159.9	9420.81	0.717234	0.750631	-0.413823	0.000138309	0.0149547
Ltn1	chr16	ENSMUSG00000052299.9	242.156	337.605	1.39392	1.32984	0.411253	0.000137305	0.0149547
Gm46404	chr13	ENSMUSG00000113440.1	77.8688	36.315	0.459749	0.516668	-0.952692	0.000138045	0.0149547
Cenpq	chr17	ENSMUSG00000023919.7	430.245	262.135	0.607047	0.654519	-0.611492	0.000147577	0.0158525
Abcg3	chr5	ENSMUSG00000029299.14	0.436721	1.25609	2.92082	2.45998	1.29865	0.000153469	0.0163783
Usp18	chr6	ENSMUSG00000030107.10	942.396	2011.07	2.13786	1.88643	0.91566	0.000155458	0.0164836
Rsrp1	chr4	ENSMUSG00000037266.18	15911.3	11616.2	0.730378	0.764033	-0.388293	0.00016271	0.017142
Ddx58	chr4	ENSMUSG00000040296.15	305.173	578.377	1.8379	1.65611	0.727803	0.000164657	0.0172365
Slc39a8	chr3	ENSMUSG00000053897.15	315.913	450.877	1.42454	1.3521	0.435201	0.000169656	0.0176474
Cdk7	chr13	ENSMUSG00000069089.8	85.6914	62.0058	0.718604	0.753278	-0.408746	0.000176038	0.0181961
Aasdhppt	chr9	ENSMUSG00000025894.11	556.16	391.752	0.70189	0.739157	-0.436047	0.000182933	0.018674
Brdt	chr5	ENSMUSG00000029279.15	3026.51	2072.97	0.682662	0.722727	-0.468476	0.000182174	0.018674
Abcb1a	chr5	ENSMUSG00000040584.8	474.8	684.964	1.43088	1.35324	0.436414	0.000187312	0.0190029
Plk2	chr13	ENSMUSG00000021701.8	10019.1	8204.19	0.818532	0.838236	-0.254572	0.000190817	0.0190066
Samhd1	chr2	ENSMUSG00000027639.16	978.705	1448.34	1.45497	1.37103	0.455263	0.000190638	0.0190066
Vasp	chr7	ENSMUSG00000030403.9	788.036	1028.35	1.30449	1.25817	0.331328	0.000189294	0.0190066
Fam214b	chr4	ENSMUSG00000036002.12	1355.33	1714.99	1.25985	1.22266	0.290021	0.000194795	0.0191704
Trappc2	chrX	ENSMUSG00000079317.10	2170.69	1623.15	0.744903	0.775956	-0.365954	0.00019448	0.0191704
Susd2	chr10	ENSMUSG00000006342.15	711.757	1054.78	1.46181	1.37558	0.46004	0.000197475	0.0192042
Card9	chr2	ENSMUSG00000026928.14	167.231	313.288	1.86746	1.67698	0.745869	0.000196852	0.0192042
Fastkd5	chr2	ENSMUSG00000079043.3	1455.14	1052.81	0.720817	0.756187	-0.403185	0.000200847	0.0194172
Clcn4	chr7	ENSMUSG00000000605.9	5409.9	4504.02	0.83263	0.849951	-0.234549	0.000203694	0.0194635
Kcnh2	chr5	ENSMUSG00000038319.14	1787.27	2410.98	1.3466	1.28898	0.366229	0.000202652	0.0194635
Gsn	chr2	ENSMUSG00000026879.14	5253.72	6213.73	1.18244	1.16142	0.215886	0.00021484	0.0204098
Bcam	chr7	ENSMUSG00000002980.14	2601.91	3953.7	1.51204	1.41171	0.497449	0.00021649	0.0204483
Sv2b	chr7	ENSMUSG00000053025.13	3589.48	2846.41	0.792441	0.817264	-0.291127	0.000218626	0.0205321
Bmp5	chr9	ENSMUSG00000032179.7	631.979	1010.32	1.59121	1.47558	0.561283	0.000228892	0.0213741
Rwdd2b	chr16	ENSMUSG00000041079.12	1518.79	2231.92	1.46262	1.38107	0.465789	0.000231752	0.021398
5530601H04Rik	chrX	ENSMUSG00000087174.7	388.367	272.882	0.699404	0.73867	-0.436998	0.000230827	0.021398
Drc3	chr11	ENSMUSG00000056598.16	610.781	429.064	0.697021	0.736412	-0.441414	0.000234378	0.0215196
St14	chr9	ENSMUSG00000031995.9	23.1265	47.6473	2.07973	1.83013	0.871944	0.000238451	0.0217719
Rp2	chrX	ENSMUSG00000060090.16	406.454	310.158	0.763129	0.793071	-0.334477	0.000240131	0.0218041
Edn3	chr2	ENSMUSG00000027524.9	151.478	215.301	1.40985	1.33678	0.418758	0.000245684	0.0221858
Hspa8	chr9	ENSMUSG00000015656.17	81520.9	59306.7	0.729859	0.764746	-0.386947	0.000249424	0.0223581
Rasl10a	chr11	ENSMUSG00000034209.4	5087.07	3869.64	0.760731	0.791236	-0.33782	0.000250313	0.0223581
Adora2a	chr10	ENSMUSG00000020178.6	18918.2	29309.8	1.56147	1.44364	0.529709	0.000252911	0.0224681
Mrpl39	chr16	ENSMUSG00000022889.7	3700.57	5009.74	1.35281	1.2949	0.372844	0.000254936	0.0225262
Rnf2	chr1	ENSMUSG00000026484.13	1914.65	1425.07	0.741985	0.775629	-0.366562	0.000257835	0.0226605
Zfp27	chr7	ENSMUSG00000062040.14	685.105	547.286	0.797992	0.822449	-0.282003	0.000275542	0.0240879
Svep1	chr4	ENSMUSG00000028369.15	7.63389	14.847	1.87753	1.67149	0.741138	0.000277426	0.0241243
2810002D19Rik	chr2	ENSMUSG00000045464.5	2500.38	1696.81	0.67526	0.719768	-0.474396	0.000280983	0.0243051
Vegfa	chr17	ENSMUSG00000023951.17	1405.36	1752.94	1.24674	1.21022	0.275266	0.000283382	0.024334
B2m	chr2	ENSMUSG00000060802.8	85889.3	118976	1.38806	1.3194	0.399886	0.000284279	0.024334
Crot	chr5	ENSMUSG00000003623.4	448.994	318.817	0.710298	0.749778	-0.415465	0.000287161	0.0243859
Pnmal1	chr7	ENSMUSG00000041141.7	3647.81	3038.56	0.832436	0.850715	-0.233252	0.000287853	0.0243859
Zfp991	chr4	ENSMUSG00000067916.9	3.5245	7.78363	2.1571	1.87602	0.907675	0.00029274	0.0246727
Gzf1	chr2	ENSMUSG00000027439.9	642.723	518.667	0.806068	0.82923	-0.270156	0.000294382	0.0246845
Gm8355	chr10	ENSMUSG00000093798.2	1580.11	961.34	0.600665	0.655382	-0.609592	0.0002972	0.0247943
Snx16	chr3	ENSMUSG00000027534.16	1062.86	814.379	0.764681	0.795441	-0.330174	0.000304349	0.0251356
Tgm2	chr2	ENSMUSG00000037820.15	1001.34	1565.47	1.5648	1.44723	0.53329	0.000303469	0.0251356
Ovca2	chr11	ENSMUSG00000038268.4	1615.11	1222.72	0.755402	0.78797	-0.343788	0.000308225	0.0253284
Vsx2	chr12	ENSMUSG00000021239.12	31.6072	77.9607	2.44536	2.07658	1.05421	0.000316018	0.0258396
AI597479	chr1	ENSMUSG00000010290.7	1678.22	1224.59	0.729011	0.765615	-0.385309	0.000324466	0.0260127
Nr1d2	chr14	ENSMUSG00000021775.11	2327.07	1717.65	0.739387	0.774644	-0.368394	0.000323279	0.0260127
Ip6k2	chr9	ENSMUSG00000032599.12	9601.27	7425.96	0.772917	0.802539	-0.317357	0.0003231	0.0260127
Gm10010	chr6	ENSMUSG00000056771.7	0.386475	0.186143	0.466144	0.536908	-0.897253	0.000321524	0.0260127
Ip6k3	chr17	ENSMUSG00000024210.3	19.2801	41.0295	2.16658	1.88741	0.916411	0.000331354	0.0264359
Slc13a3	chr2	ENSMUSG00000018459.15	2140.28	2929.64	1.36397	1.29707	0.375253	0.000334861	0.0265867
Nefh	chr11	ENSMUSG00000020396.8	4066.85	5343.14	1.31507	1.25967	0.333047	0.000341841	0.0267531
C1ql2	chr1	ENSMUSG00000036907.9	1632	1208.97	0.74071	0.775146	-0.36746	0.000339116	0.0267531
Dnajc11	chr4	ENSMUSG00000039768.16	3562.53	4523.99	1.26891	1.22623	0.294233	0.000341757	0.0267531
4930430F08Rik	chr10	ENSMUSG00000046567.10	424.701	326.82	0.768412	0.799278	-0.32323	0.00034772	0.0270843
Ebf3	chr7	ENSMUSG00000010476.14	429.007	605.676	1.41622	1.33884	0.420988	0.000349374	0.0270848
Pcsk1	chr13	ENSMUSG00000021587.5	164.824	108.314	0.658825	0.708234	-0.497702	0.000354932	0.0272585
Slc25a34	chr4	ENSMUSG00000040740.7	1006.26	1390.31	1.37987	1.31019	0.389772	0.000353348	0.0272585
Tufm	chr7	ENSMUSG00000073838.10	6824.41	8537.36	1.25106	1.21273	0.278257	0.000360202	0.0275345
Rnf168	chr16	ENSMUSG00000014074.17	1243.14	962.371	0.772861	0.802651	-0.317156	0.000362899	0.0276122
Rars2	chr4	ENSMUSG00000028292.14	578.623	438.849	0.755161	0.787949	-0.343827	0.000367191	0.0276252
Plcl2	chr17	ENSMUSG00000038910.7	3969.58	3248.34	0.817974	0.839623	-0.252187	0.000366481	0.0276252
Snx32	chr19	ENSMUSG00000056185.5	4933.85	6213.04	1.26005	1.21914	0.285868	0.000368112	0.0276252
Sart1	chr19	ENSMUSG00000039148.5	3183.09	4720.12	1.46987	1.37143	0.455686	0.00037685	0.028025
Gm15500	chr7	ENSMUSG00000086583.3	2334.93	1370.36	0.583268	0.641019	-0.641562	0.000375577	0.028025
Otub2	chr12	ENSMUSG00000021203.15	990.104	751.277	0.759101	0.792177	-0.336105	0.000382033	0.0281674
L3mbtl1	chr2	ENSMUSG00000035576.13	0.623471	1.18264	1.88966	1.67335	0.742743	0.00038522	0.0281674
Zfp958	chr8	ENSMUSG00000058748.9	167.217	110.238	0.654862	0.705347	-0.503594	0.00038562	0.0281674
Patj	chr4	ENSMUSG00000061859.17	2288.94	3384.46	1.48584	1.38543	0.470339	0.000384834	0.0281674
Flt1	chr5	ENSMUSG00000029648.13	1509.44	2425.51	1.60322	1.45808	0.544067	0.000404797	0.0294373
Ciao3	chr17	ENSMUSG00000002280.11	1134.75	848.668	0.744148	0.779306	-0.359738	0.000409165	0.0296239
Crym	chr7	ENSMUSG00000030905.5	13097.4	9635.3	0.738071	0.775508	-0.366786	0.000413597	0.0297072
Cyp2d22	chr15	ENSMUSG00000061740.8	3923	5191.06	1.32488	1.26752	0.342005	0.000413931	0.0297072
Mdm2	chr10	ENSMUSG00000020184.15	2382.37	1979.6	0.830299	0.850059	-0.234365	0.000417036	0.0297999
Gpc5	chr14	ENSMUSG00000022112.14	1142.55	908.467	0.795879	0.822541	-0.28184	0.00042422	0.029923
Paxbp1	chr16	ENSMUSG00000022974.12	193.03	270.766	1.40608	1.3271	0.408282	0.000423255	0.029923
Kcp	chr6	ENSMUSG00000059022.15	53.7256	198.766	3.30236	2.57282	1.36335	0.000421799	0.029923
Ccnd2	chr6	ENSMUSG00000000184.12	1326.94	939.531	0.702702	0.74782	-0.419237	0.000426571	0.0299603
Ttc5	chr14	ENSMUSG00000006288.8	3022.99	2214.83	0.729492	0.767772	-0.381251	0.000431567	0.0301821
Cct8	chr16	ENSMUSG00000025613.13	16664.8	21657.4	1.30185	1.25076	0.322804	0.000436024	0.0303121
Reep2	chr18	ENSMUSG00000038555.7	13236.6	16147.3	1.2206	1.18858	0.249236	0.000437114	0.0303121
Adam17	chr12	ENSMUSG00000052593.16	507.947	709.311	1.39766	1.31953	0.40003	0.000440212	0.0303987
Ufsp1	chr5	ENSMUSG00000051502.7	1817.37	2484.98	1.37011	1.30107	0.379701	0.000444984	0.0305996
Drd2	chr9	ENSMUSG00000032259.8	3691.2	5238.94	1.41671	1.33139	0.41293	0.000453872	0.0310536
AU020206	chr7	ENSMUSG00000097415.2	230.707	475.932	1.88356	1.65363	0.725635	0.000455365	0.0310536
Fezf2	chr14	ENSMUSG00000021743.6	1592.47	1160.67	0.730066	0.768953	-0.379033	0.00046531	0.0316007
Ddx19a	chr8	ENSMUSG00000015023.7	811.039	625.596	0.770364	0.802112	-0.318124	0.000473608	0.0316412
Zfp365	chr10	ENSMUSG00000037855.15	13597.6	11146.9	0.819981	0.842546	-0.247173	0.00047249	0.0316412
Fbl	chr7	ENSMUSG00000046865.7	8028.7	6078.49	0.756677	0.791144	-0.337988	0.000467933	0.0316412
AC122821.1	chr17	ENSMUSG00000118572.1	40.3937	138.677	4.06683	1.0611	0.0855613	0.000470314	0.0316412
Prpf40b	chr15	ENSMUSG00000023007.15	1123.02	1527.76	1.36103	1.29142	0.368962	0.000478977	0.0317419
Abca8a	chr11	ENSMUSG00000041828.15	134.044	193.822	1.44883	1.35384	0.43706	0.000477988	0.0317419
Fap	chr2	ENSMUSG00000000392.17	60.2737	29.1125	0.47977	0.553547	-0.853222	0.000486464	0.0318617
Ccl25	chr8	ENSMUSG00000023235.14	2860.41	1734.23	0.602925	0.663448	-0.591944	0.00048326	0.0318617
Gulp1	chr1	ENSMUSG00000056870.9	299.717	204.502	0.677311	0.725452	-0.463047	0.000486602	0.0318617
H2-Q4	chr17	ENSMUSG00000035929.11	1656.4	3052.15	1.84674	1.63164	0.706325	0.000502921	0.0327997
Ctsz	chr2	ENSMUSG00000016256.10	13234.8	17149.8	1.29581	1.24369	0.314626	0.000507577	0.0328663
Slco1a4	chr6	ENSMUSG00000030237.14	2418.04	3361.36	1.39016	1.30968	0.389212	0.000507942	0.0328663
Ilf2	chr3	ENSMUSG00000001016.12	13521.6	9949.82	0.735487	0.773354	-0.370799	0.000512724	0.0329681
Rimklb	chr6	ENSMUSG00000040649.15	917.758	1107.71	1.20609	1.17637	0.234337	0.000513528	0.0329681
Urb1	chr16	ENSMUSG00000039929.14	73.1909	138.087	1.80967	1.58845	0.667618	0.000520602	0.0332922
Myl4	chr11	ENSMUSG00000061086.12	1969.58	1252.65	0.637897	0.693736	-0.527541	0.000525375	0.0334672
Mapk8	chr14	ENSMUSG00000021936.14	1991.59	1661.15	0.833828	0.853816	-0.228002	0.00054005	0.0342113
Loxl1	chr9	ENSMUSG00000032334.10	192.746	298.343	1.53185	1.41351	0.499284	0.00054122	0.0342113
Smarcad1	chr6	ENSMUSG00000029920.9	192.458	153.553	0.797614	0.825189	-0.277204	0.000546365	0.0343168
Anln	chr9	ENSMUSG00000036777.8	340.362	252.058	0.741111	0.778976	-0.360348	0.000547064	0.0343168
Qpctl	chr7	ENSMUSG00000030407.2	4929.23	7175.49	1.45135	1.35311	0.436274	0.000553052	0.0345605
Tsen54	chr11	ENSMUSG00000020781.14	616.308	435.41	0.70251	0.748259	-0.418391	0.000557177	0.0346864
Ranbp3l	chr15	ENSMUSG00000048424.17	111.681	75.1646	0.667796	0.718021	-0.477903	0.00056212	0.034862
Utp25	chr1	ENSMUSG00000016181.9	205.945	152.77	0.741542	0.779552	-0.359282	0.000567508	0.0348697
Mybpc1	chr10	ENSMUSG00000020061.18	156.072	240.324	1.55135	1.42889	0.514897	0.000568608	0.0348697
C230034O21Rik	chr3	ENSMUSG00000086181.1	1.62623	0.785697	0.481779	0.557779	-0.842235	0.000565559	0.0348697
Gucy1b1	chr3	ENSMUSG00000028005.13	5561.55	4647.99	0.835847	0.855556	-0.225066	0.00057297	0.0350065
Mx2	chr16	ENSMUSG00000023341.15	0.00873366	0.035848	4.12688	3.02682	1.5978	0.00057803	0.0350942
Pdgfrb	chr18	ENSMUSG00000024620.11	737.73	1267.97	1.70405	1.51497	0.59929	0.000580336	0.0350942
Cfap69	chr5	ENSMUSG00000040473.15	120.406	88.6943	0.738898	0.778694	-0.360872	0.000581609	0.0350942
Yod1	chr1	ENSMUSG00000046404.5	486.593	384.87	0.792008	0.821014	-0.284522	0.000582946	0.0350942
Limk1	chr5	ENSMUSG00000029674.13	2673.41	3259.22	1.21912	1.18552	0.24552	0.000586234	0.0351634
Vxn	chr1	ENSMUSG00000067879.3	7642.39	6184.23	0.809778	0.834975	-0.260195	0.000589522	0.035232
Arhgap27	chr11	ENSMUSG00000034255.17	1394.49	1860.34	1.32919	1.26546	0.339657	0.00060351	0.0359373
Vps16	chr2	ENSMUSG00000027411.17	3538.12	4151.37	1.17369	1.15092	0.202785	0.000605992	0.0359548
Phospho1	chr11	ENSMUSG00000050860.6	9043.79	11884	1.31407	1.25497	0.327654	0.000612868	0.0361128
Tafa1	chr6	ENSMUSG00000059187.12	1352.68	984.679	0.727152	0.768273	-0.380309	0.000613049	0.0361128
Rab40c	chr17	ENSMUSG00000025730.14	2308.72	1798.21	0.777756	0.80978	-0.304398	0.000620139	0.0363999
Smoc1	chr12	ENSMUSG00000021136.13	855.924	1078	1.25808	1.21422	0.280027	0.000623283	0.0364543
Wdr44	chrX	ENSMUSG00000036769.14	296.892	231.42	0.780019	0.812037	-0.300382	0.000643887	0.0375258
Dynll1	chr5	ENSMUSG00000009013.5	52542.8	41126.4	0.783324	0.814028	-0.296849	0.000656091	0.0378526
Cdk5rap3	chr11	ENSMUSG00000018669.14	2770.97	3722.82	1.34282	1.27374	0.349073	0.000656403	0.0378526
Ncam2	chr16	ENSMUSG00000022762.18	71.1201	107.62	1.49986	1.38097	0.465686	0.000653545	0.0378526
Cavin1	chr11	ENSMUSG00000004044.9	3654.45	5073.04	1.38976	1.3066	0.385819	0.000665716	0.0381221
Arhgef15	chr11	ENSMUSG00000052921.13	1887.74	2310.32	1.22547	1.19013	0.251117	0.000664864	0.0381221
Lipt2	chr7	ENSMUSG00000030725.4	859.947	499.527	0.578328	0.645	-0.632629	0.000672879	0.0383985
Shc4	chr2	ENSMUSG00000035109.14	55.9796	74.3005	1.32745	1.26419	0.338219	0.000676705	0.0384832
Cisd2	chr3	ENSMUSG00000028165.9	2400.96	1763.42	0.732772	0.773576	-0.370386	0.000684647	0.0386852
Gm13016	chr4	ENSMUSG00000087084.1	59.6716	213.386	4.85039	1.03537	0.05015	0.000684965	0.0386852
Cnot7	chr8	ENSMUSG00000031601.16	3089.78	2416.05	0.780417	0.811993	-0.300462	0.000693038	0.0388222
Clspn	chr4	ENSMUSG00000042489.15	124.476	228.199	1.83462	1.61676	0.693103	0.000690931	0.0388222
Gm15459	chr5	ENSMUSG00000100801.1	706.65	509.015	0.717965	0.762061	-0.392021	0.000694476	0.0388222
Alox12	chr11	ENSMUSG00000000320.10	5903.08	20760.8	3.20396	2.34496	1.22956	0.000713219	0.0388858
Asrgl1	chr19	ENSMUSG00000024654.8	14281.4	17370.1	1.21675	1.18234	0.241649	0.000716909	0.0388858
Bach1	chr16	ENSMUSG00000025612.5	169.043	228.136	1.3377	1.26942	0.344172	0.000704872	0.0388858
Ccng2	chr5	ENSMUSG00000029385.14	971.638	717.497	0.737363	0.777932	-0.362283	0.000707281	0.0388858
Radil	chr5	ENSMUSG00000029576.17	500.981	839.745	1.64421	1.47151	0.557295	0.00071536	0.0388858
Slco2a1	chr9	ENSMUSG00000032548.14	22.1204	39.3736	1.72894	1.53548	0.618686	0.000708012	0.0388858
Rsrc1	chr3	ENSMUSG00000034544.17	1416.93	1145.26	0.807447	0.833741	-0.262328	0.000716216	0.0388858
Hpse	chr5	ENSMUSG00000035273.14	27.0773	11.4177	0.417231	0.499167	-1.00241	0.000707366	0.0388858
4933431E20Rik	chr3	ENSMUSG00000086968.8	1131.06	925.326	0.817946	0.841932	-0.248224	0.000698999	0.0388858
Papolg	chr11	ENSMUSG00000020273.13	231.888	174.66	0.749182	0.788013	-0.343709	0.000725437	0.0392189
Slc6a9	chr4	ENSMUSG00000028542.17	4123.48	5420.47	1.31458	1.25271	0.325048	0.000736094	0.0396646
Tagap1	chr17	ENSMUSG00000052031.8	430.877	323.016	0.748314	0.786754	-0.346016	0.000746124	0.0400737
Rnf4	chr5	ENSMUSG00000029110.13	3053.31	2444.37	0.800053	0.82803	-0.272246	0.000751737	0.0402436
Gm10244	chr6	ENSMUSG00000068601.2	13.208	34.4772	2.51578	1.99487	0.996295	0.000763702	0.0407514
Siva1	chr12	ENSMUSG00000064326.13	2289.11	1652.67	0.723808	0.768357	-0.380152	0.000773184	0.0411239
Sdhaf4	chr1	ENSMUSG00000026154.4	1351.45	1020.07	0.750232	0.789347	-0.341269	0.00077575	0.0411273
Cdh1	chr8	ENSMUSG00000000303.12	225.485	345.116	1.5269	1.40272	0.488227	0.000785403	0.0412503
Nme5	chr18	ENSMUSG00000035984.14	3122.4	2246.63	0.716551	0.762914	-0.390408	0.0007856	0.0412503
Grrp1	chr4	ENSMUSG00000050105.5	4571.33	6784.2	1.46923	1.36177	0.44548	0.000782806	0.0412503
Homer1	chr13	ENSMUSG00000007617.18	500.635	353.475	0.702227	0.752444	-0.410345	0.00078817	0.0412534
Tspan8	chr10	ENSMUSG00000034127.15	33.4761	12.8915	0.385112	0.470489	-1.08777	0.000798425	0.0416575
Epha7	chr4	ENSMUSG00000028289.12	858.615	657.386	0.764089	0.801052	-0.320033	0.000809974	0.0418783
Syde1	chr10	ENSMUSG00000032714.6	367.218	495.606	1.34864	1.2774	0.353205	0.000806897	0.0418783
Tnfaip8l3	chr9	ENSMUSG00000074345.4	188.211	134.26	0.712624	0.76055	-0.394885	0.00081285	0.0418783
Slc18a3	chr14	ENSMUSG00000100241.1	130.316	181.317	1.38517	1.30334	0.382211	0.000811901	0.0418783
Iglon5	chr7	ENSMUSG00000013367.5	3036.15	3993.21	1.30959	1.24755	0.319094	0.000821721	0.0419409
Slc4a2	chr5	ENSMUSG00000028962.14	1371.89	1876.29	1.36773	1.28769	0.364789	0.000819478	0.0419409
Zfp395	chr14	ENSMUSG00000034522.10	1607.12	2347.47	1.45374	1.34823	0.431072	0.000820153	0.0419409
Fem1b	chr9	ENSMUSG00000032244.9	1642.15	1371.25	0.835041	0.856392	-0.223657	0.000830203	0.0422427
Ifrd1	chr12	ENSMUSG00000001627.12	1728.32	1218.94	0.705023	0.753068	-0.409148	0.000858852	0.0435655
Hebp1	chr6	ENSMUSG00000042770.8	7965.54	5589.97	0.700589	0.750185	-0.414681	0.000870579	0.0440245
Zfp874b	chr13	ENSMUSG00000059839.9	660.983	470.539	0.707445	0.75635	-0.402875	0.000883814	0.0445567
Nxph4	chr10	ENSMUSG00000040258.6	9880.08	12960.5	1.30947	1.2481	0.319735	0.000887996	0.0446306
Zfp157	chr5	ENSMUSG00000036898.16	566.785	466.452	0.822015	0.846521	-0.240383	0.000900531	0.0450085
Mat2b	chr11	ENSMUSG00000042032.13	11199.3	8282.76	0.738994	0.78052	-0.357492	0.000900992	0.0450085
Ace	chr11	ENSMUSG00000020681.14	576.452	874.659	1.51537	1.38306	0.46786	0.000905759	0.0451048
Dtwd1	chr2	ENSMUSG00000023330.12	1317.15	938.269	0.706756	0.755957	-0.403623	0.000913898	0.0451048
Map4k2	chr19	ENSMUSG00000024948.15	1592.12	2157.99	1.35852	1.27916	0.355202	0.000912872	0.0451048
Unc50	chr1	ENSMUSG00000026111.15	2545.4	1851.81	0.726031	0.770474	-0.376183	0.000910467	0.0451048
Mfsd7a	chr5	ENSMUSG00000029490.4	1.21313	2.89989	2.34318	1.88749	0.916468	0.000926564	0.0455931
Gm5678	chr16	ENSMUSG00000082815.2	4.10503	21.2701	4.27244	2.78656	1.47848	0.000931718	0.0457098
Scaf4	chr16	ENSMUSG00000022983.16	399.331	631.962	1.55295	1.40453	0.490085	0.000938887	0.0458222
Banp	chr8	ENSMUSG00000025316.16	958.308	590.816	0.616078	0.685667	-0.544419	0.000939584	0.0458222
Hace1	chr10	ENSMUSG00000038822.15	776.634	592.93	0.76288	0.800397	-0.321212	0.000947393	0.0458813
Gprc5c	chr11	ENSMUSG00000051043.16	1049.49	1720.89	1.62197	1.44527	0.531343	0.000945741	0.0458813
Zfp9	chr6	ENSMUSG00000072623.6	329.911	259.168	0.782145	0.815712	-0.293868	0.000949172	0.0458813
Jam3	chr9	ENSMUSG00000031990.15	1650.1	1241.49	0.751226	0.790857	-0.338512	0.000953349	0.0459481
Mfge8	chr7	ENSMUSG00000030605.15	23462	17998.8	0.764507	0.801637	-0.318979	0.000962035	0.0459623
Bace2	chr16	ENSMUSG00000040605.7	654.313	895.998	1.37009	1.2897	0.367032	0.000959269	0.0459623
Tbc1d8b	chrX	ENSMUSG00000042473.8	35.3324	24.9368	0.708919	0.759969	-0.395988	0.000961546	0.0459623
Uhrf2	chr19	ENSMUSG00000024817.13	528.45	391.808	0.7406	0.783661	-0.351699	0.000977299	0.0465333
Synpr	chr14	ENSMUSG00000056296.17	8169.94	5605.06	0.685916	0.738922	-0.436505	0.000979649	0.0465333
Fndc5	chr4	ENSMUSG00000001334.9	37213.9	45792.6	1.23083	1.19083	0.251971	0.000988263	0.0466727
Pigt	chr2	ENSMUSG00000017721.15	12212.4	17518.7	1.43495	1.33005	0.411484	0.000987534	0.0466727
Hspa9	chr18	ENSMUSG00000024359.10	22345.5	26449.8	1.18335	1.15601	0.209154	0.000994747	0.0468443
Olfml3	chr3	ENSMUSG00000027848.12	3264.51	4439.58	1.36233	1.28345	0.36003	0.00100136	0.0470211
Cul2	chr18	ENSMUSG00000024231.15	2753.14	2106.25	0.76402	0.801592	-0.31906	0.0010103	0.0470378
Zfp560	chr9	ENSMUSG00000045519.15	187.789	135.283	0.711166	0.759691	-0.396516	0.00100463	0.0470378
Odf3b	chr15	ENSMUSG00000047394.9	399.363	828.803	1.94531	1.64421	0.717399	0.00100814	0.0470378
Shmt2	chr10	ENSMUSG00000025403.5	4524.03	5845.05	1.29512	1.23697	0.306809	0.00101782	0.0472537
Gpr85	chr6	ENSMUSG00000048216.13	1072.47	892.64	0.831217	0.85392	-0.227827	0.00102279	0.0473511
Nufip2	chr11	ENSMUSG00000037857.16	104.489	77.8308	0.743716	0.787877	-0.343958	0.00103447	0.047729
Mypop	chr7	ENSMUSG00000048481.15	4231.61	5298.24	1.2509	1.20462	0.26858	0.00103967	0.047729
Gm9954	chr5	ENSMUSG00000104868.1	38.3216	27.0586	0.706735	0.757213	-0.401229	0.00103839	0.047729
Gatb	chr3	ENSMUSG00000028085.12	2073.75	1526.6	0.73459	0.779147	-0.360032	0.00105366	0.0478204
Katnb1	chr8	ENSMUSG00000031787.8	2952.86	3663.77	1.24032	1.19731	0.259798	0.00104894	0.0478204
Cdh5	chr8	ENSMUSG00000031871.9	1868.07	3002.87	1.58202	1.41734	0.503191	0.00105397	0.0478204
Pcgf1	chr6	ENSMUSG00000069678.10	3139.07	2353.43	0.744893	0.787105	-0.345372	0.00105621	0.0478204
Med20	chr17	ENSMUSG00000092558.3	1048.86	786.788	0.749448	0.790755	-0.338697	0.00105202	0.0478204
Kdm4c	chr4	ENSMUSG00000028397.13	341.452	280.426	0.819348	0.845103	-0.242801	0.00105961	0.0478426
Parva	chr7	ENSMUSG00000030770.15	1430.49	1720.97	1.20276	1.16974	0.226187	0.00107426	0.048239
Gm4951	chr18	ENSMUSG00000073555.1	0.183188	0.950056	4.45374	1.04378	0.0618175	0.00107207	0.048239
Hspb6	chr7	ENSMUSG00000036854.14	2521.33	3526.15	1.39001	1.2998	0.378293	0.0010861	0.048638
Atp5j	chr16	ENSMUSG00000022890.13	44615	59947.5	1.34309	1.27134	0.346346	0.00109616	0.0486992
Sppl2b	chr10	ENSMUSG00000035206.10	387.853	492.426	1.26563	1.21456	0.280433	0.00109636	0.0486992
Syn3	chr10	ENSMUSG00000059602.14	4.93016	7.58722	1.51325	1.37801	0.462588	0.00109338	0.0486992
Gm9824	chr10	ENSMUSG00000095478.2	415.285	210.906	0.515545	0.604499	-0.726188	0.00109974	0.0487176
Abcc9	chr6	ENSMUSG00000030249.15	13.1734	20.5602	1.53126	1.38893	0.473972	0.00110438	0.0487918
Rps6ka1	chr4	ENSMUSG00000003644.17	612.557	787.15	1.2859	1.22887	0.297333	0.0011157	0.049028
C1ql3	chr2	ENSMUSG00000049630.6	213.899	159.408	0.744095	0.787303	-0.345009	0.0011134	0.049028
Uxt	chrX	ENSMUSG00000001134.9	582.911	390.707	0.663323	0.724288	-0.465364	0.00113094	0.0495651
Asic1	chr15	ENSMUSG00000023017.10	2991.31	4145.56	1.38565	1.29437	0.372245	0.00114586	0.0498218
Adam15	chr3	ENSMUSG00000028041.17	4263.63	5428.55	1.2729	1.21851	0.285122	0.00114345	0.0498218
Mettl23	chr11	ENSMUSG00000090266.10	1510.2	994.71	0.65136	0.71374	-0.486529	0.00114589	0.0498218
Tapbp	chr17	ENSMUSG00000024308.15	3267.51	4341.45	1.32571	1.25525	0.327974	0.0011518	0.0499467
Dkkl1	chr7	ENSMUSG00000030792.8	3924.52	2694.76	0.683163	0.738227	-0.437863	0.00116199	0.050189
Iigp1	chr18	ENSMUSG00000054072.12	310.876	729.827	2.36249	1.90627	0.930749	0.00116349	0.050189
Zfp748	chr13	ENSMUSG00000095432.9	251.281	187.928	0.749068	0.793198	-0.334247	0.00117097	0.0503795
Mfsd13a	chr19	ENSMUSG00000025227.14	2485.38	3205.48	1.28787	1.22896	0.297441	0.00118487	0.0507941
Rpl5	chr5	ENSMUSG00000058558.12	48197.7	35006.3	0.726167	0.772818	-0.371799	0.00118679	0.0507941
Zfp397	chr18	ENSMUSG00000024276.7	113.823	84.5686	0.742064	0.786937	-0.345679	0.00119844	0.0510269
Nap1l1	chr10	ENSMUSG00000058799.16	24556.8	19263.5	0.785549	0.819407	-0.287348	0.00119568	0.0510269
Gbp7	chr3	ENSMUSG00000040253.15	176.732	300.844	1.70325	1.49365	0.578842	0.00121202	0.0514393
Eml2	chr7	ENSMUSG00000040811.15	7566.69	10430.1	1.3718	1.28425	0.360923	0.00121439	0.0514393
Cd248	chr19	ENSMUSG00000056481.7	1608.56	2528.38	1.57109	1.42233	0.508256	0.00122322	0.0516804
Kcnq1	chr7	ENSMUSG00000009545.14	5.36314	15.0471	3.37874	1.05829	0.0817411	0.00124624	0.0519065
Gata2	chr6	ENSMUSG00000015053.14	222.429	366.466	1.60313	1.4307	0.516719	0.00124712	0.0519065
Lynx1	chr15	ENSMUSG00000022594.14	9827.43	12010.2	1.22316	1.18342	0.242964	0.00123573	0.0519065
Napg	chr18	ENSMUSG00000024581.13	4131.07	3422.39	0.828679	0.852802	-0.229717	0.00123588	0.0519065
Miga2	chr2	ENSMUSG00000026858.18	1114.5	1343.11	1.20411	1.17006	0.226578	0.0012429	0.0519065
Csdc2	chr15	ENSMUSG00000042109.8	16937.8	20431.5	1.20641	1.1717	0.228606	0.00124753	0.0519065
Wdpcp	chr11	ENSMUSG00000020319.9	254.501	183.551	0.715057	0.765567	-0.385399	0.00126612	0.0525472
Zfp119b	chr17	ENSMUSG00000062101.12	203.179	127.034	0.619749	0.691577	-0.532039	0.00128654	0.05326
Gm36371	chr7	ENSMUSG00000109108.1	66.2153	130.427	1.95921	1.65563	0.727383	0.001304	0.0538471
Gm28294	chr1	ENSMUSG00000101840.1	11.4789	28.6482	2.39628	1.88662	0.915803	0.00133298	0.054906
Gm2061	chr1	ENSMUSG00000097615.1	1248.91	850.908	0.670873	0.731696	-0.450684	0.00135978	0.0558701
2900060N12Rik	chr12	ENSMUSG00000113621.1	24.5933	13.7564	0.560823	0.645782	-0.63088	0.00136551	0.0559653
Hsbp1	chr8	ENSMUSG00000031839.7	46063.7	33349.4	0.725921	0.774422	-0.368808	0.00138234	0.0564112
Pigs	chr11	ENSMUSG00000041958.10	3500.06	4149.8	1.1853	1.15584	0.208946	0.00138325	0.0564112
Fbxl21	chr13	ENSMUSG00000035509.17	28.5059	19.6834	0.693339	0.752672	-0.409906	0.00138872	0.0564939
Pax2	chr19	ENSMUSG00000004231.15	120.421	197.612	1.56658	1.39969	0.485112	0.00139512	0.0566145
Jak3	chr8	ENSMUSG00000031805.17	145.126	245.995	1.67891	1.48178	0.567331	0.00141811	0.0574056
Nmnat1	chr4	ENSMUSG00000028992.13	137.323	95.2352	0.687374	0.745476	-0.423765	0.00143274	0.0577134
Tie1	chr4	ENSMUSG00000033191.14	604.923	891.601	1.45383	1.33465	0.416461	0.00143081	0.0577134
Zswim9	chr7	ENSMUSG00000070814.15	983.996	1395.61	1.39231	1.29235	0.369997	0.00144116	0.0579108
Mtmr6	chr14	ENSMUSG00000021987.9	2793.75	2275.13	0.814645	0.842852	-0.246649	0.00144631	0.057976
Usp16	chr16	ENSMUSG00000025616.14	664.561	888.992	1.335	1.2614	0.335024	0.00146383	0.0582521
Myl9	chr2	ENSMUSG00000067818.6	3834.44	5318.83	1.37827	1.2841	0.360758	0.0014575	0.0582521
Gm34934	chr14	ENSMUSG00000115100.1	42.7602	81.3234	1.89709	1.60592	0.683396	0.00146156	0.0582521
Mal2	chr15	ENSMUSG00000024479.3	11563.4	9072.88	0.786184	0.821652	-0.283401	0.00147079	0.0583874
Ctdsp1	chr1	ENSMUSG00000026176.13	4260.28	5286.22	1.23603	1.19056	0.251642	0.00148564	0.0584765
Adgra2	chr8	ENSMUSG00000031486.15	116.945	201.084	1.69654	1.47164	0.557424	0.00148968	0.0584765
2810004N23Rik	chr8	ENSMUSG00000031984.8	354.707	284.521	0.800353	0.832364	-0.264714	0.00149082	0.0584765
Art3	chr5	ENSMUSG00000034842.16	373.343	577.536	1.56497	1.41315	0.49891	0.00148348	0.0584765
Bbip1	chr19	ENSMUSG00000084957.3	2288.29	1785.72	0.779329	0.81665	-0.292211	0.0014841	0.0584765
Chordc1	chr9	ENSMUSG00000001774.8	1218.2	911.329	0.747865	0.792892	-0.334803	0.00149738	0.0584844
Atp2a3	chr11	ENSMUSG00000020788.15	1891.43	2737.54	1.45475	1.3341	0.415863	0.00149814	0.0584844
Il12a	chr3	ENSMUSG00000027776.12	166.799	80.2158	0.507104	0.608446	-0.7168	0.00150505	0.0586149
Tcea1	chr1	ENSMUSG00000033813.15	2281.53	1666.46	0.731315	0.779899	-0.358642	0.00151256	0.0587682
Fbxl5	chr5	ENSMUSG00000039753.16	3313.01	2515.93	0.758801	0.800771	-0.320538	0.00153954	0.0596753
Cfap298	chr16	ENSMUSG00000022972.10	3266.24	4417.82	1.35179	1.27192	0.347006	0.00154877	0.0598919
Dcaf1	chr9	ENSMUSG00000040325.16	615.828	490.716	0.79586	0.830244	-0.268393	0.00156666	0.0602997
Lurap1l	chr4	ENSMUSG00000048706.3	556.179	408.069	0.734117	0.78405	-0.350983	0.00156628	0.0602997
Rps13	chr7	ENSMUSG00000090862.3	50548.6	36233.7	0.719198	0.771496	-0.37427	0.00157508	0.0604824
Tpp1	chr7	ENSMUSG00000030894.5	6158.42	7410.68	1.20184	1.16673	0.222475	0.00158472	0.0607106
Gabra1	chr11	ENSMUSG00000010803.13	6296.93	5306.1	0.842908	0.864943	-0.209323	0.00159208	0.0607886
Rab5a	chr17	ENSMUSG00000017831.8	2271.45	1863.17	0.820316	0.847999	-0.237865	0.00160155	0.0607886
Cul5	chr9	ENSMUSG00000032030.16	1303.77	1066.96	0.818428	0.847072	-0.239443	0.00159751	0.0607886
Pnma2	chr14	ENSMUSG00000046204.14	683.764	548.995	0.802718	0.834808	-0.260484	0.00159887	0.0607886
Gm13054	chr4	ENSMUSG00000086806.1	6.08171	4.95741	6.78922	1.01948	0.0278363	0.00161139	0.0610211
Dnajb1	chr8	ENSMUSG00000005483.10	3454.99	2832.93	0.820691	0.848584	-0.23687	0.00162106	0.0612464
Lima1	chr15	ENSMUSG00000023022.14	551.659	746.101	1.33867	1.25658	0.329507	0.00165406	0.0613425
Abhd6	chr14	ENSMUSG00000025277.14	3020.3	2450.23	0.811451	0.841621	-0.248757	0.00163689	0.0613425
Eif3m	chr2	ENSMUSG00000027170.12	5064	3637.27	0.718344	0.770723	-0.375716	0.00163815	0.0613425
Kpna4	chr3	ENSMUSG00000027782.10	1374.91	1077.22	0.784699	0.82176	-0.283211	0.0016572	0.0613425
Emilin1	chr5	ENSMUSG00000029163.9	174.924	401.451	2.01426	1.61401	0.690647	0.00163978	0.0613425
Thsd1	chr8	ENSMUSG00000031480.15	161.461	278.093	1.69064	1.46901	0.554847	0.00164236	0.0613425
Myo5c	chr9	ENSMUSG00000033590.8	8.92632	5.04311	0.563799	0.652116	-0.616799	0.00163266	0.0613425
Atp13a2	chr4	ENSMUSG00000036622.15	2739.76	3965.81	1.44214	1.32029	0.400851	0.00164825	0.0613425
Mettl4	chr17	ENSMUSG00000055660.9	165.369	129.167	0.778435	0.817213	-0.291216	0.00165337	0.0613425
Rnf8	chr17	ENSMUSG00000090083.11	6230.17	9270.03	1.48502	1.34727	0.430037	0.00166369	0.0614443
Gm9946	chr6	ENSMUSG00000054488.14	0.00131468	0.00458255	3.29166	2.44043	1.28713	0.00166904	0.0615036
Vat1	chr11	ENSMUSG00000034993.7	10933.7	14384.5	1.31808	1.24533	0.316533	0.00167518	0.0615918
Dhx40	chr11	ENSMUSG00000018425.18	1963.69	1598.05	0.811648	0.841705	-0.248614	0.00172026	0.0627063
Aimp2	chr5	ENSMUSG00000029610.13	2077.37	1585.66	0.75914	0.802699	-0.317069	0.00172645	0.0627063
Mvp	chr7	ENSMUSG00000030681.18	265.864	361.951	1.3504	1.26363	0.337572	0.00171375	0.0627063
Crlf2	chr5	ENSMUSG00000033467.12	4117.43	5105.1	1.23929	1.19285	0.254412	0.00172838	0.0627063
Pkig	chr2	ENSMUSG00000035268.14	23827.1	18263.3	0.764676	0.806132	-0.310913	0.00172467	0.0627063
C1galt1c1	chrX	ENSMUSG00000048970.9	5794.12	4276.84	0.735633	0.78492	-0.349383	0.00171893	0.0627063
Limd2	chr11	ENSMUSG00000040699.13	13221.1	10455.1	0.790086	0.826188	-0.275459	0.00173325	0.0627445
Prkaca	chr8	ENSMUSG00000005469.10	45721.6	52515	1.14898	1.12849	0.174392	0.00176256	0.0635402
Cinp	chr12	ENSMUSG00000021276.10	2728.32	2062.82	0.753816	0.798431	-0.32476	0.00176296	0.0635402
Mtss1	chr15	ENSMUSG00000022353.10	859.323	1111.01	1.29362	1.22768	0.295934	0.0017856	0.0637966
Gabra3	chrX	ENSMUSG00000031343.13	3783.07	3117.42	0.824059	0.851248	-0.232349	0.00177799	0.0637966
Zc2hc1a	chr3	ENSMUSG00000043542.12	736.617	549.169	0.745936	0.792812	-0.334949	0.00177415	0.0637966
Tmem150b	chr7	ENSMUSG00000046456.14	34.5412	55.2055	1.59511	1.42189	0.507813	0.00178424	0.0637966
Igtp	chr11	ENSMUSG00000078853.8	3477.19	6235.94	1.75873	1.49993	0.584893	0.00179353	0.0639406
Sept7	chr9	ENSMUSG00000001833.17	17871.8	13483.3	0.756163	0.800453	-0.321111	0.00181291	0.0643524
Pcdhga12	chr18	ENSMUSG00000102428.1	7.31317	10.661	1.43854	1.31551	0.395626	0.00181114	0.0643524
Rps18	chr17	ENSMUSG00000008668.15	36108.7	25622.8	0.707835	0.764014	-0.388329	0.00182262	0.0643714
2610002M06Rik	chrX	ENSMUSG00000031242.7	1223.17	949.399	0.77777	0.816902	-0.291765	0.00181968	0.0643714
Mc4r	chr18	ENSMUSG00000047259.3	91.191	59.4957	0.645337	0.71869	-0.476558	0.00182519	0.0643714
Mdk	chr2	ENSMUSG00000027239.14	11731.8	14941.1	1.27258	1.21375	0.279469	0.001845	0.0649306
Erg	chr16	ENSMUSG00000040732.20	182.735	286.703	1.50968	1.36239	0.446135	0.0018575	0.0652309
Pus3	chr9	ENSMUSG00000032103.10	3734.95	2692.79	0.719149	0.7741	-0.369409	0.00186585	0.0653572
Abca7	chr10	ENSMUSG00000035722.15	113.151	161.083	1.41215	1.29621	0.374301	0.00187303	0.0653572
Ankrd45	chr1	ENSMUSG00000044835.15	1380.07	1069.93	0.773694	0.815041	-0.295056	0.00187097	0.0653572
Macroh2a2	chr10	ENSMUSG00000020086.6	2761.49	2242.05	0.812	0.842463	-0.247315	0.00188641	0.0655458
Phf6	chrX	ENSMUSG00000025626.16	365.627	280.275	0.766761	0.810165	-0.303713	0.00188412	0.0655458
Bcl2l13	chr6	ENSMUSG00000009112.4	1119.72	948.6	0.846418	0.868436	-0.203509	0.00192044	0.0655702
Slc6a15	chr10	ENSMUSG00000019894.14	939.29	735.685	0.782993	0.821236	-0.284132	0.0019187	0.0655702
Cacng4	chr11	ENSMUSG00000020723.3	7675.1	10847.6	1.40249	1.29248	0.370143	0.00191796	0.0655702
Rhoq	chr17	ENSMUSG00000024143.15	774.732	959.302	1.2347	1.18689	0.247183	0.00192302	0.0655702
Zscan30	chr18	ENSMUSG00000024274.10	0.0759144	0.0236722	0.32696	0.948948	-0.0755996	0.0019105	0.0655702
Jade3	chrX	ENSMUSG00000037315.15	13.3137	9.9924	0.74801	0.796311	-0.328596	0.00190647	0.0655702
Ankrd35	chr3	ENSMUSG00000038354.13	1091.2	1477.76	1.3494	1.26306	0.336926	0.00190224	0.0655702
Gm5844	chr3	ENSMUSG00000082896.1	683.25	386.953	0.560409	0.649481	-0.622641	0.00189935	0.0655702
1600020E01Rik	chr6	ENSMUSG00000097048.7	276.788	179.294	0.642136	0.716974	-0.480008	0.00189781	0.0655702
Pbld2	chr10	ENSMUSG00000020072.15	96.6929	210.553	2.1435	1.71461	0.777883	0.00196005	0.0662373
Capn2	chr1	ENSMUSG00000026509.15	2696.85	3345.87	1.23828	1.18915	0.249935	0.0019657	0.0662373
Cptp	chr4	ENSMUSG00000029073.9	4151.14	5413.65	1.30198	1.23088	0.29969	0.00196677	0.0662373
Acox3	chr5	ENSMUSG00000029098.17	2145.69	2693.96	1.24989	1.19684	0.259229	0.00195372	0.0662373
Fam110b	chr4	ENSMUSG00000049119.14	4557.47	3840.89	0.842065	0.8651	-0.209061	0.0019582	0.0662373
B4galt3	chr1	ENSMUSG00000052423.14	9290.22	11761.5	1.26527	1.20796	0.272576	0.00195793	0.0662373
Zbtb33	chrX	ENSMUSG00000048047.3	369.252	268.567	0.725869	0.780832	-0.356916	0.00197355	0.06633
Senp2	chr16	ENSMUSG00000022855.9	2796.48	2368.9	0.846821	0.868751	-0.202985	0.00199712	0.0669849
Adgre1	chr17	ENSMUSG00000004730.15	145.295	221.308	1.53491	1.38006	0.464732	0.00200839	0.0672258
Ss18	chr18	ENSMUSG00000037013.17	823.156	671.34	0.815789	0.846386	-0.240612	0.00201946	0.0674591
Syt5	chr7	ENSMUSG00000004961.7	35547.1	28243.5	0.794926	0.830365	-0.268183	0.00203943	0.0674776
Tex10	chr4	ENSMUSG00000028345.15	543.221	426.831	0.786304	0.825215	-0.277157	0.00203236	0.0674776
Rnf32	chr5	ENSMUSG00000029130.12	692.605	504.453	0.724126	0.779119	-0.360084	0.00204055	0.0674776
Prps1	chrX	ENSMUSG00000031432.3	4891.32	3534.55	0.725019	0.778917	-0.360458	0.0020361	0.0674776
H3f3a	chr1	ENSMUSG00000060743.12	15311.2	11219	0.733478	0.78484	-0.349529	0.00203768	0.0674776
Eif4e	chr3	ENSMUSG00000028156.12	7956.63	5695.8	0.71844	0.773904	-0.369773	0.0020468	0.0675484
Slc1a3	chr15	ENSMUSG00000005360.14	22902.2	18725.7	0.81863	0.848133	-0.237638	0.00205875	0.0676059
Exoc3l4	chr12	ENSMUSG00000021280.9	167.904	264.93	1.56577	1.39628	0.481593	0.00206088	0.0676059
Pirt	chr11	ENSMUSG00000048070.4	332.265	790.431	3.85428	1.03553	0.0503686	0.00205954	0.0676059
Zdhhc9	chrX	ENSMUSG00000036985.12	5264.92	7090.9	1.34154	1.25329	0.325718	0.00206561	0.0676262
Nat8l	chr5	ENSMUSG00000048142.9	16817.6	20638.9	1.22778	1.18207	0.241319	0.00207263	0.067721
Tnfaip6	chr2	ENSMUSG00000053475.5	561.018	404.412	0.720061	0.777373	-0.363321	0.00211214	0.0688749
Mcee	chr7	ENSMUSG00000033429.10	10728.2	8379.55	0.777075	0.817532	-0.290653	0.00212281	0.0690859
Camk2n1	chr4	ENSMUSG00000046447.3	230516	176493	0.767971	0.811102	-0.302045	0.00212949	0.0691664
Armc1	chr3	ENSMUSG00000027599.9	3053.13	2327.46	0.762171	0.806561	-0.310144	0.00213709	0.0692762
Trnt1	chr6	ENSMUSG00000013736.16	3602.77	2726.04	0.756528	0.803084	-0.316378	0.0021876	0.0693692
Tvp23b	chr11	ENSMUSG00000014177.10	4125.48	3010.82	0.727782	0.781449	-0.355776	0.00217481	0.0693692
Lhx1	chr11	ENSMUSG00000018698.15	673.438	1056.88	1.57648	1.39962	0.48504	0.00219483	0.0693692
Cast	chr13	ENSMUSG00000021585.10	230.582	307.396	1.32693	1.24413	0.315131	0.00215022	0.0693692
Mrpl14	chr17	ENSMUSG00000023939.7	3385.67	2352.62	0.694295	0.757958	-0.39981	0.00218949	0.0693692
Mtpn	chr6	ENSMUSG00000029840.8	8332.38	6895.18	0.828525	0.855684	-0.22485	0.002182	0.0693692
Vps35	chr8	ENSMUSG00000031696.9	3641.34	2714	0.74709	0.795915	-0.329313	0.00217509	0.0693692
Klf10	chr15	ENSMUSG00000037465.10	14585.5	10688.6	0.733411	0.786724	-0.346071	0.0021931	0.0693692
Klc3	chr7	ENSMUSG00000040714.14	97.2841	163.528	1.67081	1.44351	0.529579	0.00215831	0.0693692
Trim62	chr4	ENSMUSG00000041000.8	2801.49	3903.3	1.38639	1.2799	0.356035	0.00217355	0.0693692
Notum	chr11	ENSMUSG00000042988.10	30.3816	49.2058	1.57878	1.40128	0.486741	0.00215472	0.0693692
Irgm2	chr11	ENSMUSG00000069874.7	1844.65	3124.95	1.69262	1.46731	0.553172	0.00215747	0.0693692
Gm37056	chr3	ENSMUSG00000102753.1	481.828	1185.9	3.79682	1.03608	0.0511382	0.00216634	0.0693692
Fads2	chr19	ENSMUSG00000024665.8	13487.1	16605.7	1.23168	1.18379	0.243407	0.00221067	0.0697358
Akirin2	chr4	ENSMUSG00000028291.7	9301.39	8028.82	0.862568	0.880907	-0.182938	0.00221754	0.0698184
Sap30	chr8	ENSMUSG00000031609.3	2416.35	1591.86	0.651345	0.724645	-0.464655	0.00224029	0.0704
Tmem68	chr4	ENSMUSG00000028232.13	2534.21	1862.25	0.733765	0.786734	-0.346053	0.0022527	0.0706547
Tox4	chr14	ENSMUSG00000016831.12	2200.47	1742.07	0.792306	0.82976	-0.269233	0.00227332	0.0711658
Cdkn1b	chr6	ENSMUSG00000003031.14	5120.1	4050.81	0.790989	0.828623	-0.271213	0.00229957	0.0716012
Hunk	chr16	ENSMUSG00000053414.8	469.61	636.402	1.3557	1.26847	0.343088	0.00229232	0.0716012
Gm15991	chr8	ENSMUSG00000087266.2	14.0944	7.10285	0.50793	0.614007	-0.703672	0.0023003	0.0716012
Ubl4a	chrX	ENSMUSG00000015290.15	7435.24	6229.06	0.837167	0.862197	-0.21391	0.00230815	0.0717097
Mmp14	chr14	ENSMUSG00000000957.11	2191.4	3177.24	1.45804	1.32832	0.409602	0.00231507	0.0717889
Th	chr7	ENSMUSG00000000214.11	19138.3	27601.3	1.43367	1.30954	0.389062	0.00232583	0.0719867
Gatm	chr2	ENSMUSG00000027199.14	6087.77	4602.77	0.755577	0.802498	-0.31743	0.00234175	0.0722363
Snrpb	chr2	ENSMUSG00000027404.15	15546.2	12028.8	0.772844	0.815244	-0.294696	0.00234836	0.0722363
Tmem135	chr7	ENSMUSG00000039428.11	1055.49	908.222	0.859789	0.87909	-0.185917	0.00234952	0.0722363
St7l	chr3	ENSMUSG00000045576.16	376.267	296.969	0.788456	0.827315	-0.273492	0.00235147	0.0722363
Cebpz	chr17	ENSMUSG00000024081.9	2213.28	1763.67	0.794897	0.831739	-0.265798	0.00236331	0.0724646
Dusp4	chr8	ENSMUSG00000031530.6	90.9451	65.949	0.721055	0.78052	-0.357493	0.00237017	0.0724867
Agpat1	chr17	ENSMUSG00000034254.17	16923.7	20420.5	1.2071	1.16736	0.223251	0.00237285	0.0724867
Nop10	chr2	ENSMUSG00000027133.3	17127.3	12741.2	0.740344	0.791522	-0.337298	0.00238168	0.0726212
Rap2a	chr14	ENSMUSG00000051615.14	2184.35	1826.12	0.837016	0.862739	-0.213005	0.00239889	0.0730107
Tmem167	chr13	ENSMUSG00000012422.14	2452.53	1873.07	0.763082	0.809077	-0.305651	0.00241883	0.0731543
Inip	chr4	ENSMUSG00000038544.14	3988.69	3110.21	0.777434	0.819148	-0.287803	0.00241271	0.0731543
Nup43	chr10	ENSMUSG00000040034.15	144.203	99.5657	0.680799	0.750387	-0.414293	0.00242587	0.0731543
Zfp24	chr18	ENSMUSG00000051469.14	807.136	634.207	0.784687	0.824852	-0.277793	0.00242376	0.0731543
Smyd1	chr6	ENSMUSG00000055027.17	414.948	640.153	1.54933	1.37009	0.454273	0.00242311	0.0731543
Snapc3	chr4	ENSMUSG00000028483.13	1865.43	1427.14	0.763111	0.810011	-0.303987	0.00245894	0.0732113
St7	chr6	ENSMUSG00000029534.17	516.692	390.562	0.752186	0.801491	-0.319241	0.00245333	0.0732113
Evpl	chr11	ENSMUSG00000034282.3	74.3448	110.475	1.47554	1.33185	0.413426	0.00244037	0.0732113
Eef2	chr10	ENSMUSG00000034994.10	64837.9	75538.2	1.16583	1.13882	0.187539	0.00245203	0.0732113
Selenok	chr14	ENSMUSG00000042682.9	12478.5	9216.71	0.73904	0.79096	-0.338324	0.00244382	0.0732113
Gstm2-ps1	chr5	ENSMUSG00000107369.1	627.305	867.194	1.37784	1.2752	0.350727	0.00245814	0.0732113
Gm48957	chr15	ENSMUSG00000115729.1	2465.74	1498.39	0.59769	0.688849	-0.53774	0.00244266	0.0732113
Med28	chr5	ENSMUSG00000015804.14	12431.7	9330.99	0.748847	0.798143	-0.32528	0.00247581	0.0735803
Ndufaf4	chr4	ENSMUSG00000028261.13	467.917	337.907	0.721872	0.780084	-0.358299	0.00248032	0.0735812
Ndfip2	chr14	ENSMUSG00000053253.16	7794.24	6084.7	0.779591	0.82052	-0.285389	0.00248914	0.07371
Zfp423	chr8	ENSMUSG00000045333.15	543.113	710.189	1.30277	1.22801	0.296322	0.00249583	0.0737751
Rassf5	chr1	ENSMUSG00000026430.16	1998.55	2551.89	1.27187	1.20785	0.27244	0.00250787	0.0738652
4931440P22Rik	chr3	ENSMUSG00000074580.11	240.923	628.605	2.49405	1.81316	0.85851	0.00250606	0.0738652
Pigw	chr11	ENSMUSG00000045140.8	483.315	283.03	0.585399	0.683145	-0.549735	0.00251768	0.0740217
Pik3r5	chr11	ENSMUSG00000020901.13	24.8379	51.1148	1.88517	1.52336	0.607253	0.00252268	0.0740363
Rbm20	chr19	ENSMUSG00000043639.15	6.67238	3.9208	0.561962	0.671753	-0.573996	0.00254131	0.0744498
Nfyb	chr10	ENSMUSG00000020248.18	3935.61	3151.08	0.801828	0.838229	-0.254583	0.00257326	0.075015
Mturn	chr6	ENSMUSG00000038065.13	1195.38	1037.09	0.867898	0.885779	-0.174982	0.00256845	0.075015
Gm41760	chr18	ENSMUSG00000117992.1	85.2259	142.046	1.68045	1.45846	0.544443	0.00257429	0.075015
Pwwp3a	chr10	ENSMUSG00000020156.16	1275.4	1620.77	1.26867	1.20602	0.270249	0.00258295	0.075134
Tex30	chr1	ENSMUSG00000026049.11	744.241	468.444	0.614942	0.700915	-0.512689	0.00260882	0.075522
Cdk5rap1	chr2	ENSMUSG00000027487.11	1186.97	759.532	0.640862	0.723704	-0.466527	0.00260246	0.075522
Zfp667	chr7	ENSMUSG00000054893.15	480.161	366.153	0.763248	0.812579	-0.29942	0.00261466	0.075522
Fam149a	chr8	ENSMUSG00000070044.15	634.163	773.658	1.2193	1.17516	0.232858	0.0026121	0.075522
Gm13112	chr4	ENSMUSG00000087437.7	63.3246	112.219	1.81257	1.53235	0.615746	0.00262112	0.0755757
Cdh23	chr10	ENSMUSG00000012819.15	6.7297	10.8703	1.58061	1.38447	0.469337	0.00265767	0.0762393
Sp100	chr1	ENSMUSG00000026222.16	408.318	672.495	1.58822	1.38012	0.464791	0.00265806	0.0762393
Pcnp	chr16	ENSMUSG00000071533.11	6178.56	4819.99	0.780808	0.822646	-0.281656	0.0026527	0.0762393
Os9	chr10	ENSMUSG00000040462.13	12689.4	15504.4	1.22017	1.17396	0.231378	0.00267055	0.0764642
Zfp655	chr5	ENSMUSG00000007812.16	1087.54	851.306	0.782451	0.824209	-0.278919	0.0026765	0.0765015
Peli1	chr11	ENSMUSG00000020134.13	1098.97	897.253	0.815981	0.84832	-0.237319	0.00268333	0.0765634
Prelp	chr1	ENSMUSG00000041577.5	766.662	1078.54	1.3871	1.27404	0.349415	0.00269693	0.0768181
Aldob	chr4	ENSMUSG00000028307.9	2.20878	6.231	2.76728	2.01944	1.01396	0.00270575	0.0768768
Zfp617	chr8	ENSMUSG00000066880.15	340.389	263.799	0.768873	0.814298	-0.296372	0.00270835	0.0768768
Gm11273	chr13	ENSMUSG00000079941.1	2035.25	1410.22	0.684185	0.755309	-0.40486	0.00271461	0.0769218
Cetn2	chrX	ENSMUSG00000031347.12	6992.96	5344.61	0.76203	0.809166	-0.305492	0.00273521	0.077372
Mov10	chr3	ENSMUSG00000002227.15	69.1318	113.131	1.60064	1.39383	0.479053	0.00275128	0.0776107
Cobll1	chr2	ENSMUSG00000034903.18	167.003	268.156	1.55856	1.3641	0.447945	0.00275781	0.0776107
Gm2000	chr1	ENSMUSG00000078193.2	5885.49	4150.58	0.6951	0.762761	-0.390698	0.00275636	0.0776107
Pml	chr9	ENSMUSG00000036986.16	640.57	919.15	1.41364	1.28889	0.366126	0.00277918	0.0780782
Snrpd2	chr7	ENSMUSG00000040824.3	21104.5	15772	0.744766	0.797349	-0.326717	0.00279435	0.078237
Klhl9	chr4	ENSMUSG00000070923.4	4683.23	3692.72	0.788333	0.828629	-0.271202	0.00279163	0.078237
Syt4	chr18	ENSMUSG00000024261.6	5034.26	4359.57	0.8659	0.884403	-0.177224	0.00280713	0.0782908
Mxra8	chr4	ENSMUSG00000029070.9	285.999	381.958	1.32706	1.24103	0.311536	0.00281526	0.0782908
Gabra4	chr5	ENSMUSG00000029211.11	1093.72	895.295	0.817624	0.849302	-0.235651	0.00281533	0.0782908
Trim17	chr11	ENSMUSG00000036964.14	253.817	396.098	1.50667	1.33828	0.420385	0.00280858	0.0782908
Tbpl1	chr10	ENSMUSG00000071359.13	4028.24	3263.05	0.809872	0.843922	-0.244818	0.00283355	0.0786646
Cfap36	chr11	ENSMUSG00000020462.14	9628.69	7681.68	0.79849	0.835884	-0.258625	0.00286494	0.0788665
Nrde2	chr12	ENSMUSG00000021179.8	556.603	711.046	1.27703	1.21097	0.276165	0.00286962	0.0788665
Spsb2	chr6	ENSMUSG00000038451.13	1159.54	1923.9	1.63085	1.39307	0.478266	0.0028524	0.0788665
Rap1gap	chr4	ENSMUSG00000041351.16	11924	14426.2	1.21046	1.16757	0.223511	0.00286816	0.0788665
Fam173a	chr17	ENSMUSG00000057411.9	3155.18	3878.98	1.23042	1.18121	0.240271	0.00286694	0.0788665
Gm16278	chr17	ENSMUSG00000084862.1	0.052435	0.19054	3.0542	1.04901	0.0690264	0.00285606	0.0788665
Ttll5	chr12	ENSMUSG00000012609.19	396.862	488.595	1.22886	1.17943	0.238093	0.00297047	0.079727
Actr6	chr10	ENSMUSG00000019948.4	1272.31	916.04	0.715872	0.777919	-0.362309	0.00297019	0.079727
Ifitm3	chr7	ENSMUSG00000025492.6	17644.4	25477.3	1.45405	1.31693	0.397174	0.00294564	0.079727
Dach2	chrX	ENSMUSG00000025592.17	9.86784	4.86284	0.49107	0.617566	-0.695334	0.00294299	0.079727
Pigq	chr17	ENSMUSG00000025728.16	8931.22	11115.2	1.24553	1.18976	0.250665	0.00296146	0.079727
Pgm1	chr4	ENSMUSG00000025791.18	6338.95	8203.65	1.29942	1.22461	0.292327	0.00291838	0.079727
Slc6a6	chr6	ENSMUSG00000030096.8	2961.92	4324.95	1.46566	1.31402	0.39399	0.00296647	0.079727
Rasgrp4	chr7	ENSMUSG00000030589.15	26.7877	52.5428	1.96374	1.59561	0.674106	0.00292023	0.079727
Crtap	chr9	ENSMUSG00000032431.6	5687.66	7994.12	1.39786	1.27967	0.355769	0.00297369	0.079727
Ano10	chr9	ENSMUSG00000037949.8	1302.98	1590.88	1.22248	1.1764	0.234379	0.00294496	0.079727
Fam222a	chr5	ENSMUSG00000041930.7	537.036	806.107	1.4995	1.33151	0.413058	0.00295048	0.079727
Kcnj10	chr1	ENSMUSG00000044708.5	6366.31	7889.68	1.23686	1.18391	0.243558	0.00294891	0.079727
Nckap5	chr1	ENSMUSG00000049690.15	104.36	175.788	1.66819	1.4322	0.518236	0.00296092	0.079727
Rpl34-ps1	chr6	ENSMUSG00000068396.9	40817.5	20991.9	0.499706	0.612263	-0.707777	0.00290972	0.079727
D730003I15Rik	chr1	ENSMUSG00000073478.6	745.035	461.745	0.599634	0.691663	-0.531858	0.00296528	0.079727
Nsmce2	chr15	ENSMUSG00000059586.10	1088.04	800.392	0.732581	0.789847	-0.340355	0.00298054	0.079765
Pcdhac1	chr18	ENSMUSG00000103255.1	4.83484	13.797	2.37085	1.07207	0.100393	0.00298482	0.079765
Lamp2	chrX	ENSMUSG00000016534.15	2220.68	1739.46	0.783122	0.825504	-0.276654	0.00299678	0.079825
Zfp383	chr7	ENSMUSG00000099689.6	115.273	89.0808	0.771022	0.817682	-0.290388	0.00299205	0.079825
Nufip1	chr14	ENSMUSG00000022009.1	1872.12	1344.59	0.715596	0.778485	-0.361259	0.00303557	0.0807275
Alg6	chr4	ENSMUSG00000073792.11	123.574	83.29	0.665374	0.743299	-0.427986	0.00304188	0.0807646
Mfsd8	chr3	ENSMUSG00000025759.11	627.596	456.959	0.723724	0.784423	-0.350295	0.00306086	0.0810652
Barhl1	chr2	ENSMUSG00000026805.14	146.519	212.99	1.45305	1.3148	0.394839	0.0030686	0.0810652
Rtp4	chr16	ENSMUSG00000033355.6	769.993	1348.7	1.77529	1.47809	0.563739	0.00307254	0.0810652
Ppp1r10	chr17	ENSMUSG00000039220.16	391.82	541.162	1.38004	1.26687	0.341269	0.00307293	0.0810652
Tubb4a	chr17	ENSMUSG00000062591.5	209700	270073	1.28712	1.21458	0.280455	0.0031119	0.0819616
Slc32a1	chr2	ENSMUSG00000037771.11	13857.8	16421.3	1.18542	1.15084	0.202685	0.00311937	0.081967
Fancb	chrX	ENSMUSG00000047757.17	231.23	143.762	0.624205	0.718092	-0.47776	0.00312208	0.081967
Gbp6	chr5	ENSMUSG00000104713.4	0.0113598	0.0380497	2.88182	2.00942	1.00678	0.00314114	0.0823358
Gabrg1	chr5	ENSMUSG00000001260.10	679.382	510.738	0.746231	0.799737	-0.322402	0.00316689	0.0823542
Zfp354b	chr11	ENSMUSG00000020335.13	194.633	138.256	0.711841	0.778069	-0.362031	0.00315677	0.0823542
Syt2	chr1	ENSMUSG00000026452.15	1491.84	1948.2	1.30308	1.2212	0.288297	0.00316454	0.0823542
Lrrc57	chr2	ENSMUSG00000027286.16	2966.28	2315.12	0.77812	0.822493	-0.281925	0.00316059	0.0823542
Map11	chr5	ENSMUSG00000036948.17	5587.01	6701.51	1.19847	1.15925	0.213186	0.00315265	0.0823542
Pygl	chr12	ENSMUSG00000021069.17	1487.69	2007.27	1.34824	1.2509	0.322965	0.00319548	0.0824455
Slc25a14	chrX	ENSMUSG00000031105.16	5611.81	3990.05	0.711302	0.775389	-0.367007	0.00318451	0.0824455
Acsbg1	chr9	ENSMUSG00000032281.11	11333.6	13599.2	1.19922	1.15977	0.213835	0.00319257	0.0824455
Pmch	chr10	ENSMUSG00000035383.7	10299.3	6358.88	0.613939	0.702044	-0.510367	0.00318705	0.0824455
Rnf31	chr14	ENSMUSG00000047098.18	336.355	463.437	1.36664	1.25947	0.332819	0.00318932	0.0824455
Bzw1	chr1	ENSMUSG00000051223.14	4781.2	3548.57	0.745301	0.799596	-0.322657	0.00320486	0.0825578
Ntn1	chr11	ENSMUSG00000020902.12	778.76	1128.29	1.44131	1.29979	0.378274	0.00321745	0.0827524
Kdr	chr5	ENSMUSG00000062960.10	675.614	1059.43	1.57759	1.37598	0.46046	0.00322355	0.0827797
Gm16758	chr17	ENSMUSG00000086534.2	1.20992	0.274447	0.271835	0.962052	-0.0558126	0.00322997	0.0828152
Leo1	chr9	ENSMUSG00000042487.6	3871.16	4740.64	1.22488	1.17651	0.234508	0.00324228	0.0830014
Cdh19	chr1	ENSMUSG00000047216.8	40.6744	29.0537	0.707554	0.774605	-0.368467	0.0032589	0.083297
Pkd2l1	chr19	ENSMUSG00000037578.4	28.7653	52.6813	1.84328	1.48561	0.571059	0.00326897	0.0833828
Arl1	chr10	ENSMUSG00000060904.14	12165	9167.37	0.753819	0.805541	-0.31197	0.0032724	0.0833828
Gm5089	chr14	ENSMUSG00000115263.1	2176.31	1433.76	0.655102	0.737954	-0.438398	0.00327884	0.0834175
Zbtb41	chr1	ENSMUSG00000033964.12	74.0264	57.5615	0.777506	0.823715	-0.279782	0.00328806	0.0835229
Gdf10	chr14	ENSMUSG00000021943.7	2862.48	4239.82	1.49089	1.32758	0.408801	0.00331451	0.0837199
Rspo1	chr4	ENSMUSG00000028871.7	4387.39	5714.82	1.29051	1.21616	0.282336	0.00330506	0.0837199
Zfp2	chr11	ENSMUSG00000049321.17	961.571	737.298	0.763634	0.813591	-0.297625	0.00331619	0.0837199
Tmem189	chr2	ENSMUSG00000090213.1	6724.34	8312.24	1.23638	1.18289	0.242312	0.00331433	0.0837199
Rab3il1	chr19	ENSMUSG00000024663.20	454.12	607.915	1.34485	1.24979	0.32168	0.00332664	0.0837887
Mtmr2	chr9	ENSMUSG00000031918.16	1450.51	1152.62	0.795945	0.836144	-0.258177	0.00332912	0.0837887
Fgfr1	chr8	ENSMUSG00000031565.18	3525.86	4705.71	1.33331	1.23847	0.30856	0.00334069	0.0839515
Ppil3	chr1	ENSMUSG00000026035.15	2292.33	1730.22	0.750467	0.80401	-0.314715	0.00335828	0.0842081
Plbd1	chr6	ENSMUSG00000030214.7	17.333	44.0965	2.50824	1.79813	0.846494	0.00337325	0.0842081
Man2c1	chr9	ENSMUSG00000032295.15	1087.98	1393.48	1.28067	1.20846	0.27317	0.00337587	0.0842081
Nodal	chr10	ENSMUSG00000037171.6	10.287	20.4602	2.02338	1.58925	0.668346	0.00337652	0.0842081
Cggbp1	chr16	ENSMUSG00000054604.7	1111.56	903.461	0.812029	0.847119	-0.239364	0.00336743	0.0842081
Ucp3	chr7	ENSMUSG00000032942.14	91.8291	130.207	1.41917	1.29286	0.37057	0.00338875	0.0843849
Acox1	chr11	ENSMUSG00000020777.16	6097.88	6969.53	1.14291	1.1212	0.165044	0.00340303	0.0844845
Prom1	chr5	ENSMUSG00000029086.15	649.874	906.81	1.38693	1.26853	0.343153	0.00339949	0.0844845
Cntnap1	chr11	ENSMUSG00000017167.6	4723.96	6541.77	1.37546	1.2586	0.331815	0.00342531	0.0847091
Zfp207	chr11	ENSMUSG00000017421.18	3345.01	2536.78	0.76109	0.813024	-0.298629	0.00342169	0.0847091
1700066M21Rik	chr1	ENSMUSG00000038323.3	475.437	348.033	0.730674	0.791333	-0.337644	0.00342754	0.0847091
Rab39b	chrX	ENSMUSG00000031202.5	962.241	801.96	0.831598	0.8608	-0.216249	0.00344907	0.0848586
Thsd4	chr9	ENSMUSG00000032289.15	67.4643	106.811	1.54283	1.34408	0.426621	0.00343891	0.0848586
Pm20d1	chr1	ENSMUSG00000042251.12	34.603	49.4202	1.43182	1.29697	0.375143	0.00344421	0.0848586
Galnt15	chr14	ENSMUSG00000021903.11	204.457	310.057	1.49861	1.32332	0.404163	0.00353436	0.0852767
Adcy4	chr14	ENSMUSG00000022220.14	140.495	225.42	1.59545	1.38277	0.467561	0.00351055	0.0852767
Pik3ap1	chr19	ENSMUSG00000025017.10	322.216	593.061	1.7128	1.41355	0.499321	0.00349267	0.0852767
Tgfbr2	chr9	ENSMUSG00000032440.13	369.529	495.168	1.32107	1.22994	0.298587	0.00354414	0.0852767
Ap5m1	chr14	ENSMUSG00000036291.6	393.412	318.396	0.806648	0.843703	-0.245193	0.00347934	0.0852767
Smc1a	chrX	ENSMUSG00000041133.11	2142.92	2765.75	1.29068	1.21337	0.279025	0.00354909	0.0852767
Armc5	chr7	ENSMUSG00000042178.6	1163.17	1569.62	1.34392	1.2437	0.314638	0.00351833	0.0852767
Exoc3l	chr8	ENSMUSG00000043251.6	415.415	790.699	1.89708	1.51687	0.6011	0.00349044	0.0852767
Tafa2	chr10	ENSMUSG00000044071.9	796.318	657.55	0.826607	0.857414	-0.221936	0.00354117	0.0852767
E2f6	chr12	ENSMUSG00000057469.8	1377.3	1047.39	0.759909	0.81115	-0.30196	0.00348744	0.0852767
B9d2	chr7	ENSMUSG00000063439.7	2695.47	2044.32	0.754251	0.807722	-0.308069	0.00352028	0.0852767
Chn1os3	chr2	ENSMUSG00000086544.1	107.612	56.2577	0.542724	0.681831	-0.552513	0.00349407	0.0852767
Cmc4	chrX	ENSMUSG00000090110.8	232.213	148.012	0.630426	0.723183	-0.467567	0.00353989	0.0852767
Gm3696	chr14	ENSMUSG00000092167.8	696.278	322.442	0.465951	0.602345	-0.731338	0.00354035	0.0852767
Ccer2	chr7	ENSMUSG00000096257.2	46.1037	64.6837	1.40609	1.28163	0.35798	0.00353989	0.0852767
Gm44645	chr7	ENSMUSG00000108601.1	1415.75	3103.24	2.00171	1.51626	0.60052	0.00354595	0.0852767
Sdc4	chr2	ENSMUSG00000017009.3	3714.12	2889.73	0.780871	0.827138	-0.273799	0.00357581	0.0853711
Vtn	chr11	ENSMUSG00000017344.4	29905.2	37421.8	1.25157	1.19043	0.251485	0.00358004	0.0853711
Glrx3	chr7	ENSMUSG00000031068.8	11486.6	8233.86	0.716171	0.780784	-0.357004	0.003566	0.0853711
Slc27a1	chr8	ENSMUSG00000031808.7	4526.73	5499.38	1.21649	1.16997	0.226466	0.00357755	0.0853711
Csf2rb	chr15	ENSMUSG00000071713.6	81.4991	220.165	2.42087	1.06837	0.0954103	0.00358418	0.0853711
Zfp982	chr4	ENSMUSG00000078496.9	0.171269	0.380539	2.1857	1.12676	0.172182	0.00356902	0.0853711
Cybb	chrX	ENSMUSG00000015340.10	24.8317	49.7251	1.89942	1.51425	0.598602	0.00363722	0.0857853
Wrb	chr16	ENSMUSG00000023147.17	5000.8	6472.7	1.28867	1.21624	0.282422	0.00361315	0.0857853
Tmem70	chr1	ENSMUSG00000025940.6	3177.89	2412.52	0.760516	0.81218	-0.300129	0.00363309	0.0857853
Rgs2	chr1	ENSMUSG00000026360.9	14375.6	10796.6	0.749833	0.804054	-0.314637	0.00363811	0.0857853
Mphosph10	chr7	ENSMUSG00000030521.11	1991.36	1560.01	0.779642	0.825127	-0.277312	0.00362218	0.0857853
Selenov	chr7	ENSMUSG00000046750.17	2681.07	4830.05	1.87605	1.50857	0.593184	0.00362367	0.0857853
Ifit3	chr19	ENSMUSG00000074896.3	1691.19	2519.89	1.4949	1.32831	0.409597	0.00360861	0.0857853
Son	chr16	ENSMUSG00000022961.18	671.47	892.331	1.32733	1.23259	0.301687	0.00364369	0.0857938
Shmt1	chr11	ENSMUSG00000020534.14	1.07858	1.86182	1.72571	1.43721	0.523271	0.00365984	0.0858604
Ano1	chr7	ENSMUSG00000031075.19	20.122	33.5684	1.63649	1.39323	0.478434	0.00366742	0.0858604
Cyb5r4	chr9	ENSMUSG00000032872.16	7094.47	5589.64	0.787219	0.83053	-0.267896	0.00366561	0.0858604
Slfn5	chr11	ENSMUSG00000054404.13	201.076	336.382	1.63768	1.37718	0.461721	0.00366487	0.0858604
Evi5l	chr8	ENSMUSG00000011832.15	2102.32	3016.56	1.42418	1.28059	0.356805	0.00368611	0.0859309
Snca	chr6	ENSMUSG00000025889.13	30143.9	23457.2	0.780836	0.826818	-0.274358	0.00367667	0.0859309
Kirrel3	chr9	ENSMUSG00000032036.15	2188.88	2819.96	1.28802	1.2104	0.275489	0.00368326	0.0859309
Oas1c	chr5	ENSMUSG00000001166.17	1410.58	2453.53	1.72386	1.44774	0.5338	0.0037218	0.0863951
Snap23	chr2	ENSMUSG00000027287.14	55.2842	42.1892	0.761418	0.814365	-0.296252	0.00371743	0.0863951
C130071C03Rik	chr13	ENSMUSG00000050334.12	3102.54	2421.57	0.778909	0.824443	-0.278508	0.00371881	0.0863951
Rps19	chr7	ENSMUSG00000040952.16	38195.3	28138.3	0.73597	0.795589	-0.329905	0.00374449	0.0867992
Pex7	chr10	ENSMUSG00000020003.16	4978.5	3782.95	0.757332	0.810116	-0.303799	0.00376456	0.0868967
Ube2v2	chr16	ENSMUSG00000022674.15	1287.02	1007.57	0.781276	0.826576	-0.27478	0.00375574	0.0868967
Nomo1	chr7	ENSMUSG00000030835.6	3347.89	4030.73	1.20528	1.16159	0.216102	0.00376443	0.0868967
Dnttip2	chr3	ENSMUSG00000039756.12	2049.54	1554.02	0.755636	0.809504	-0.304889	0.00378414	0.0869824
Ppp4r2	chr6	ENSMUSG00000052144.8	1705.94	1404.49	0.823997	0.856779	-0.223004	0.00377601	0.0869824
Tecpr1	chr5	ENSMUSG00000066621.12	2347.55	3042.24	1.2936	1.21314	0.278742	0.00378097	0.0869824
Tekt1	chr11	ENSMUSG00000020799.16	471.293	786.529	1.63999	1.4039	0.489439	0.00380351	0.0872574
Arhgef16	chr4	ENSMUSG00000029032.12	285.179	612.84	1.95295	1.47893	0.56455	0.00381685	0.0872574
Atg12	chr18	ENSMUSG00000032905.5	5316.7	3991.05	0.752281	0.807693	-0.308122	0.00381735	0.0872574
Zfp120	chr2	ENSMUSG00000068134.13	926.445	688.732	0.74243	0.802701	-0.317065	0.00381168	0.0872574
Oxr1	chr15	ENSMUSG00000022307.16	3546.94	2929.23	0.826876	0.858205	-0.220606	0.00383263	0.0873431
Gabpb1	chr2	ENSMUSG00000027361.15	1558.77	1242.43	0.795656	0.8371	-0.256529	0.00383704	0.0873431
Armc9	chr1	ENSMUSG00000062590.13	492.136	390.3	0.792252	0.835076	-0.26002	0.00383676	0.0873431
Bet1l	chr7	ENSMUSG00000025484.9	3316.63	2471.18	0.741548	0.800057	-0.321825	0.00386106	0.0875744
Eif1a	chr18	ENSMUSG00000057561.10	4012.9	3137.46	0.782291	0.828035	-0.272237	0.00386318	0.0875744
Gm8797	chr3	ENSMUSG00000103034.1	483.813	330.65	0.672145	0.753767	-0.407809	0.00385537	0.0875744
Bet1	chr6	ENSMUSG00000032757.6	1667.85	1211.3	0.721037	0.786159	-0.347108	0.00389508	0.0881758
Plau	chr14	ENSMUSG00000021822.3	275.183	457.846	1.67034	1.42824	0.514243	0.00390214	0.0882141
Flvcr2	chr12	ENSMUSG00000034258.4	15.8053	33.996	1.91505	1.44446	0.530526	0.0039087	0.088241
Kpna1	chr16	ENSMUSG00000022905.12	2675.34	2253.87	0.842586	0.869451	-0.201823	0.0039159	0.0882824
Lcorl	chr5	ENSMUSG00000015882.18	13.9434	10.6474	0.76089	0.814351	-0.296278	0.00397423	0.0887452
Grpel1	chr5	ENSMUSG00000029198.3	14195.1	10743.9	0.755707	0.809477	-0.304938	0.00396319	0.0887452
Heatr5a	chr12	ENSMUSG00000035181.6	80.5858	106.022	1.31155	1.22384	0.291415	0.00397335	0.0887452
Atpsckmt	chr15	ENSMUSG00000039065.11	154.407	106.002	0.682414	0.762328	-0.391517	0.00396419	0.0887452
Pbxip1	chr3	ENSMUSG00000042613.9	3928.11	4729.82	1.20182	1.15839	0.212121	0.00395326	0.0887452
Fbxl7	chr15	ENSMUSG00000043556.10	3.45957	8.00293	2.04569	1.10565	0.144897	0.00396328	0.0887452
Eif1ax	chrX	ENSMUSG00000067194.6	5458.09	4308.12	0.790716	0.83369	-0.262416	0.00397001	0.0887452
Mad2l2	chr4	ENSMUSG00000029003.11	5490.85	7331.71	1.34137	1.24564	0.316887	0.0040113	0.0894515
Pnpla6	chr8	ENSMUSG00000004565.15	843.885	1060.64	1.25571	1.19097	0.252141	0.004048	0.0894948
Ppp1cb	chr5	ENSMUSG00000014956.15	10978.5	8584.75	0.782959	0.8285	-0.271426	0.00405136	0.0894948
Hes3	chr4	ENSMUSG00000028946.7	951.315	1396.98	1.47413	1.31285	0.392707	0.00404548	0.0894948
Sdk1	chr5	ENSMUSG00000039683.16	242.168	364.51	1.4659	1.30264	0.38144	0.00403055	0.0894948
Slc16a13	chr11	ENSMUSG00000044367.7	135.552	92.4001	0.684717	0.763609	-0.389094	0.00403819	0.0894948
Neurl4	chr11	ENSMUSG00000047284.14	1748.44	2211.65	1.26491	1.19586	0.258053	0.00403333	0.0894948
Gm9895	chr19	ENSMUSG00000118038.1	187.009	77.4596	0.423045	0.933085	-0.0999189	0.00402502	0.0894948
Nefm	chr14	ENSMUSG00000022054.11	7389.76	9855.07	1.32487	1.2269	0.295014	0.00407039	0.0896455
Ctss	chr3	ENSMUSG00000038642.10	14882.9	19206.1	1.29263	1.21408	0.279863	0.00407455	0.0896455
Tmsb4x	chrX	ENSMUSG00000049775.16	87602.9	62262.7	0.715045	0.783467	-0.352056	0.00406433	0.0896455
Cog3	chr14	ENSMUSG00000034893.9	353.473	297.565	0.841846	0.86922	-0.202207	0.0040875	0.0898103
Gpd1l	chr9	ENSMUSG00000050627.13	3687.06	3216.34	0.872694	0.890838	-0.166765	0.00410757	0.0901307
Tfb1m	chr17	ENSMUSG00000036983.7	2002.47	1334.6	0.666038	0.75008	-0.414883	0.00411595	0.0901942
Gm13456	chr2	ENSMUSG00000082536.1	1912.75	1419.2	0.734823	0.797717	-0.32605	0.00412858	0.0903505
Hacd2	chr16	ENSMUSG00000035376.10	1216.49	974.04	0.800093	0.840696	-0.250344	0.00413615	0.0903958
Lrch1	chr14	ENSMUSG00000068015.8	316.246	417.441	1.30644	1.21864	0.285269	0.00414619	0.0904949
Mtfp1	chr11	ENSMUSG00000004748.5	21332.7	16544.5	0.77466	0.823489	-0.280179	0.00415683	0.0906068
Mrpl1	chr5	ENSMUSG00000029486.13	2157.37	1714.51	0.791373	0.834756	-0.260573	0.00417471	0.0907749
Palm3	chr8	ENSMUSG00000047986.12	168.651	313.517	1.80631	1.44213	0.528204	0.00417559	0.0907749
Tmem94	chr11	ENSMUSG00000020747.18	1111.92	1719.24	1.52063	1.31253	0.392348	0.00419802	0.0907975
Cpne2	chr8	ENSMUSG00000034361.10	6675.81	8361.55	1.25224	1.19042	0.251476	0.0042041	0.0907975
Gipc3	chr10	ENSMUSG00000034872.6	47.9951	97.6143	1.833	1.45933	0.545304	0.00420908	0.0907975
Sema6c	chr3	ENSMUSG00000038777.19	485.369	643.25	1.32213	1.22953	0.298108	0.00419273	0.0907975
Commd5	chr15	ENSMUSG00000055041.8	1827.38	1216.15	0.656539	0.743328	-0.427929	0.0042006	0.0907975
Kcnc3	chr7	ENSMUSG00000062785.14	4714.92	6717.05	1.41376	1.27016	0.345013	0.00420978	0.0907975
Rab11a	chr9	ENSMUSG00000004771.12	5200.53	4137.3	0.795991	0.837816	-0.255295	0.00422646	0.0910379
Nid2	chr14	ENSMUSG00000021806.4	19.3094	30.8651	1.53283	1.32508	0.406075	0.00429072	0.092301
Pdcd6	chr13	ENSMUSG00000021576.6	7309.62	5564.35	0.75941	0.813708	-0.297417	0.00430589	0.0924027
Mapk1	chr16	ENSMUSG00000063358.17	11777.5	9829.37	0.835982	0.865384	-0.208588	0.00430669	0.0924027
Podxl	chr6	ENSMUSG00000025608.9	614.54	939.052	1.50961	1.30192	0.380642	0.00431291	0.0924155
Grpel2	chr18	ENSMUSG00000024580.8	1107.79	894.781	0.805415	0.844833	-0.243262	0.00433073	0.0925236
1190007I07Rik	chr10	ENSMUSG00000063320.11	4967.65	3539.92	0.704451	0.778561	-0.361119	0.00433484	0.0925236
H60b	chr10	ENSMUSG00000075297.10	0.419132	0.169043	0.401365	0.942755	-0.0850454	0.00433229	0.0925236
Slc41a3	chr6	ENSMUSG00000030089.15	441.981	637.181	1.4456	1.29482	0.372747	0.00434961	0.0926079
Tmem130	chr5	ENSMUSG00000043388.8	19631	23585.5	1.2031	1.1592	0.213129	0.00435007	0.0926079
Igkc	chr6	ENSMUSG00000076609.2	191376	1.41843e+06	7.99513	1.01892	0.0270366	0.00436606	0.0928283
Pkia	chr3	ENSMUSG00000027499.12	3107.5	2458.61	0.791547	0.835343	-0.259559	0.00438074	0.09302
Slc35a2	chrX	ENSMUSG00000031156.18	4068.19	4986.25	1.22676	1.17463	0.232211	0.00440152	0.0930838
Cyp2f2	chr7	ENSMUSG00000052974.8	0.000832463	0.00240921	4.92296	1.02703	0.0384852	0.00440265	0.0930838
Zfp420	chr7	ENSMUSG00000058402.14	51.0996	39.5779	0.777119	0.827851	-0.272557	0.00439612	0.0930838
Hpcal1	chr12	ENSMUSG00000071379.2	18524.8	22987	1.24169	1.18363	0.243214	0.0044064	0.0930838
Il20rb	chr9	ENSMUSG00000044244.18	24.2813	15.3616	0.638399	0.741239	-0.43199	0.00441385	0.0931216
Ppp1ca	chr19	ENSMUSG00000040385.7	44494	34401.7	0.773048	0.822983	-0.281066	0.00441965	0.0931242
Arrdc4	chr7	ENSMUSG00000042659.15	2516.99	1867.46	0.740771	0.80375	-0.315181	0.00442593	0.0931372
Wdr83	chr8	ENSMUSG00000005150.16	2143.4	2765.94	1.28547	1.20676	0.271135	0.0044662	0.0935058
Cd28	chr1	ENSMUSG00000026012.2	64.9844	147.084	2.29135	1.09553	0.131624	0.0044564	0.0935058
Spata2l	chr8	ENSMUSG00000033594.11	3276.98	2560.26	0.7793	0.830641	-0.267703	0.00446215	0.0935058
Sox1ot	chr8	ENSMUSG00000047935.17	704.784	541.341	0.770449	0.824505	-0.2784	0.00446603	0.0935058
4930453N24Rik	chr16	ENSMUSG00000059920.9	3822.91	3105.19	0.812228	0.850105	-0.234287	0.00447443	0.093559
Cyb5rl	chr4	ENSMUSG00000028621.17	55.7988	83.2485	1.48042	1.30932	0.388818	0.0045427	0.0947453
Malsu1	chr6	ENSMUSG00000029815.12	1218.47	915.225	0.747083	0.806625	-0.31003	0.00453921	0.0947453
Slc2a8	chr2	ENSMUSG00000026791.14	1078.35	1358.37	1.25857	1.19159	0.252893	0.00460094	0.0957171
Clcn7	chr17	ENSMUSG00000036636.10	996.264	1216.33	1.21951	1.16823	0.224322	0.00459739	0.0957171
Tmem17	chr11	ENSMUSG00000049904.7	3481.8	2282.36	0.650496	0.742594	-0.429355	0.0046237	0.0960688
Ptprb	chr10	ENSMUSG00000020154.10	174.967	277.338	1.56812	1.33078	0.412274	0.00464228	0.0962118
Rflnb	chr11	ENSMUSG00000020846.6	1160.52	1444.93	1.24384	1.18376	0.243382	0.00463919	0.0962118
Slc7a5	chr8	ENSMUSG00000040010.10	7374.91	9719.92	1.32139	1.22236	0.289674	0.00466131	0.0962525
Fgfr1op2	chr6	ENSMUSG00000040242.14	1941.16	1483.4	0.765895	0.8194	-0.287359	0.00465541	0.0962525
Zfp354c	chr11	ENSMUSG00000044807.13	306.92	262.389	0.855206	0.879475	-0.185286	0.00466182	0.0962525
Zfp260	chr7	ENSMUSG00000049421.13	1205.03	942.424	0.782739	0.831184	-0.26676	0.00467772	0.0964597
C4b	chr17	ENSMUSG00000073418.4	1041.47	1650.66	1.54549	1.32554	0.406585	0.00469487	0.0966919
Dctn3	chr4	ENSMUSG00000028447.11	12054.3	8847.82	0.732865	0.797893	-0.325733	0.00471477	0.0969803
Dtl	chr1	ENSMUSG00000037474.13	889.5	609.312	0.675387	0.762578	-0.391042	0.00472659	0.097102
Fam118a	chr15	ENSMUSG00000022434.8	1323.18	1066.02	0.804348	0.845364	-0.242355	0.00473356	0.0971237
Clec14a	chr12	ENSMUSG00000045930.3	6060.78	10838.3	1.7991	1.44874	0.534796	0.00474237	0.0971832
Stip1	chr19	ENSMUSG00000024966.9	17242.4	13846.7	0.803153	0.844103	-0.244509	0.00475702	0.097362
Nfkb2	chr19	ENSMUSG00000025225.15	42.2265	59.3148	1.38919	1.25962	0.332985	0.00477195	0.0973743
Cdon	chr9	ENSMUSG00000038119.15	168.741	228.677	1.33429	1.23149	0.300401	0.00476381	0.0973743
Gm44832	chr7	ENSMUSG00000108832.1	1.25661	1.08169	4.59114	1.02259	0.0322248	0.0047754	0.0973743
Gdpd2	chrX	ENSMUSG00000019359.14	881.659	1185.58	1.34191	1.23592	0.30558	0.00478389	0.0974265
Rbm11	chr16	ENSMUSG00000032940.16	1157.56	1668.49	1.44649	1.30166	0.380356	0.00479886	0.0974898
Ackr1	chr1	ENSMUSG00000037872.5	4877.17	7048.64	1.42272	1.26811	0.342675	0.00479483	0.0974898
Lmx1b	chr2	ENSMUSG00000038765.13	7.00831	12.199	1.69261	1.39641	0.481719	0.00481436	0.0975635
Zfp36	chr7	ENSMUSG00000044786.6	35.8491	52.6444	1.41645	1.26929	0.344017	0.0048122	0.0975635
Serinc5	chr13	ENSMUSG00000021703.9	678.403	861.55	1.26897	1.1948	0.256773	0.00482128	0.0975834
Car9	chr4	ENSMUSG00000028463.14	158.602	269.477	1.74228	1.43004	0.516057	0.00484479	0.0979387
Mcl1	chr3	ENSMUSG00000038612.16	3975.1	3184.52	0.802268	0.844375	-0.244045	0.00485606	0.0980459
Kcng2	chr18	ENSMUSG00000059852.7	516.297	719.674	1.38911	1.25857	0.33179	0.00487861	0.0982719
Gm16793	chr8	ENSMUSG00000097357.2	0.0702341	0.229146	2.74786	1.05226	0.0734846	0.00488349	0.0982719
Gm30731	chr4	ENSMUSG00000107859.1	396.259	947.545	2.40825	1.69527	0.761516	0.00488519	0.0982719
0610010K14Rik	chr11	ENSMUSG00000020831.18	3245.95	4883.72	1.50308	1.31983	0.400356	0.00490497	0.0984289
A930035D04Rik	chr6	ENSMUSG00000052241.3	0.904135	1.8556	1.94901	1.48427	0.56975	0.00489918	0.0984289
Pax6	chr2	ENSMUSG00000027168.21	1574.67	1252.95	0.79641	0.840052	-0.251449	0.0049206	0.0984489
U2af2	chr7	ENSMUSG00000030435.16	7879.16	6798.88	0.862733	0.884574	-0.176946	0.00491808	0.0984489
Rab11fip1	chr8	ENSMUSG00000031488.14	447.553	696.571	1.49725	1.30589	0.385037	0.00492394	0.0984489
Mroh8	chr2	ENSMUSG00000074627.11	83.7353	29.0664	0.348467	0.951476	-0.0717615	0.00494674	0.0987845
Kcnj3	chr2	ENSMUSG00000026824.11	2749.01	2334.35	0.849867	0.875617	-0.191628	0.00498434	0.0989344
Mtrr	chr13	ENSMUSG00000034617.7	534.057	410.143	0.770631	0.826427	-0.275041	0.00496872	0.0989344
AW209491	chr13	ENSMUSG00000039182.6	2518.95	1906.67	0.754954	0.813381	-0.297996	0.00498304	0.0989344
Tusc3	chr8	ENSMUSG00000039530.17	17956	14526.5	0.809505	0.848323	-0.237315	0.00498268	0.0989344
Ubr7	chr12	ENSMUSG00000041712.7	981.685	788.54	0.80224	0.843808	-0.245013	0.00497268	0.0989344
Acsf2	chr11	ENSMUSG00000076435.3	954.243	1220.49	1.2737	1.19844	0.261163	0.0050044	0.0992127
Irx2	chr13	ENSMUSG00000001504.10	87.5908	120.018	1.3773	1.25496	0.327642	0.00504107	0.0994598
Chaf1a	chr17	ENSMUSG00000002835.9	345.356	502.848	1.46032	1.29928	0.37771	0.00502293	0.0994598
Pcyt1a	chr16	ENSMUSG00000005615.15	627.601	746.73	1.18897	1.14851	0.199766	0.00503059	0.0994598
Vps26a	chr10	ENSMUSG00000020078.16	4670.64	3757.42	0.803914	0.844888	-0.243167	0.00503696	0.0994598
Gh	chr11	ENSMUSG00000020713.6	0.000185355	9.25059e-06	0.0064682	0.997632	-0.00342067	0.00506052	0.0997239
Ubl3	chr5	ENSMUSG00000001687.15	6302.61	5030.76	0.798487	0.841631	-0.248741	0.00509165	0.100029
Grin2d	chr7	ENSMUSG00000002771.12	779.867	1186.65	1.47577	1.28847	0.365664	0.00511071	0.100029
Nsg2	chr11	ENSMUSG00000020297.10	116411	93557.8	0.805745	0.846539	-0.240351	0.00510656	0.100029
Tiam2	chr17	ENSMUSG00000023800.15	1934.31	1549.73	0.802483	0.845188	-0.242656	0.00508426	0.100029
Lancl1	chr1	ENSMUSG00000026000.16	16318.3	13134.7	0.80465	0.845742	-0.24171	0.00510417	0.100029
Prpf18	chr2	ENSMUSG00000039449.14	1613.33	1326.78	0.822833	0.858202	-0.22061	0.00511252	0.100029
Ust	chr10	ENSMUSG00000047712.8	666.156	829.268	1.23915	1.17767	0.235936	0.00512811	0.100096
Lamb2	chr9	ENSMUSG00000052911.9	710.161	989.363	1.39027	1.25353	0.325994	0.00512387	0.100096
Hdhd3	chr4	ENSMUSG00000038422.2	2195.73	1581.38	0.711004	0.784937	-0.349351	0.00513435	0.100099
Dync2li1	chr17	ENSMUSG00000024253.9	4861.6	4117.22	0.843193	0.871638	-0.198199	0.00516751	0.100306
Ercc2	chr7	ENSMUSG00000030400.17	1016.18	1356.34	1.3377	1.23154	0.300462	0.00517359	0.100306
Nip7	chr8	ENSMUSG00000031917.12	2347.24	1763.25	0.7495	0.810752	-0.302668	0.00518771	0.100306
Ano8	chr8	ENSMUSG00000034863.9	1626.59	2303.11	1.40696	1.25727	0.330297	0.00516151	0.100306
B230219D22Rik	chr13	ENSMUSG00000045767.9	1731.97	1441.26	0.832235	0.864315	-0.210371	0.00518728	0.100306
Mettl7a1	chr15	ENSMUSG00000054619.7	2491.41	1872.14	0.752926	0.81407	-0.296774	0.00518354	0.100306
C230096K16Rik	chr5	ENSMUSG00000106205.1	211.124	102.258	0.476231	0.909807	-0.136368	0.0051779	0.100306
Xpnpep1	chr19	ENSMUSG00000025027.18	2056.47	2535.36	1.23115	1.17311	0.230337	0.00522721	0.100951
Sebox	chr11	ENSMUSG00000001103.7	810.657	525.319	0.648425	0.749637	-0.415737	0.00524801	0.101234
Akt1	chr12	ENSMUSG00000001729.14	10467.6	12270.4	1.1712	1.13699	0.185222	0.00526165	0.101378
Ssbp2	chr13	ENSMUSG00000003992.15	2574.42	2108.2	0.818706	0.855572	-0.225039	0.00529255	0.101734
Cdkl3	chr11	ENSMUSG00000020389.19	281.192	360.404	1.28379	1.20424	0.26812	0.00528931	0.101734
Zfp385a	chr15	ENSMUSG00000000552.10	20370.1	26023.1	1.27805	1.19877	0.261556	0.00530887	0.101929
Cap1	chr4	ENSMUSG00000028656.14	12111.4	10687.1	0.882462	0.898894	-0.153777	0.005349	0.102533
2610021A01Rik	chr7	ENSMUSG00000091474.2	64.682	47.8094	0.738913	0.807428	-0.308595	0.00535278	0.102533
Baiap3	chr17	ENSMUSG00000047507.12	720.988	1003.26	1.40632	1.26838	0.342987	0.00536083	0.102567
Fam129a	chr1	ENSMUSG00000026483.13	22.565	34.1154	1.47512	1.29018	0.367568	0.00537018	0.102627
Zfp346	chr13	ENSMUSG00000021481.11	407.093	345.302	0.84805	0.875458	-0.19189	0.00538457	0.102663
Cept1	chr3	ENSMUSG00000040774.15	1390.51	1160.35	0.832315	0.864463	-0.210125	0.00538196	0.102663
Dleu2	chr14	ENSMUSG00000097589.9	1292.74	898.692	0.696345	0.780354	-0.357799	0.00539393	0.102722
Pip5k1a	chr3	ENSMUSG00000028126.16	1702.29	1462.81	0.859266	0.88295	-0.179597	0.0054079	0.102869
Nol6	chr4	ENSMUSG00000028430.14	6774.97	9249.47	1.35432	1.23155	0.300477	0.00546422	0.10382
Gstm2	chr3	ENSMUSG00000040562.12	851.261	1213.03	1.43999	1.28202	0.358421	0.00548226	0.10404
Abhd12b	chr12	ENSMUSG00000090121.10	4.0622	1.82591	0.453452	0.620457	-0.688597	0.00548844	0.10404
Laptm5	chr4	ENSMUSG00000028581.17	2341.08	3181.7	1.35466	1.235	0.304514	0.00550375	0.10421
Rps10	chr17	ENSMUSG00000052146.16	18204.5	13661	0.747048	0.809501	-0.304895	0.00551379	0.10428
Cacna2d2	chr9	ENSMUSG00000010066.15	2269.9	2992.47	1.3186	1.21885	0.285521	0.00552997	0.104346
Tyrobp	chr7	ENSMUSG00000030579.10	5941.62	4507.33	0.755453	0.815573	-0.294115	0.00552368	0.104346
Wnk4	chr11	ENSMUSG00000035112.17	52.8412	94.5346	1.69892	1.33949	0.421682	0.00554835	0.104572
Vps4a	chr8	ENSMUSG00000031913.9	10677.6	9176.51	0.85918	0.882719	-0.179974	0.00559239	0.104921
Bivm	chr1	ENSMUSG00000041684.11	521.15	408.88	0.781937	0.833748	-0.262316	0.00557848	0.104921
Cfap46	chr7	ENSMUSG00000049571.18	64.7265	43.5979	0.674379	0.772392	-0.372595	0.00558521	0.104921
Ankrd55	chr13	ENSMUSG00000049985.15	573.316	752.721	1.31847	1.22269	0.290055	0.0055861	0.104921
Fancd2	chr6	ENSMUSG00000034023.16	137.655	82.2149	0.576624	0.696744	-0.521298	0.00561783	0.105278
Ctsa	chr2	ENSMUSG00000017760.16	13414.8	15490.5	1.15513	1.12647	0.171805	0.00563389	0.105459
Ptch2	chr4	ENSMUSG00000028681.11	60.7258	123.381	1.99224	1.5023	0.587174	0.00564952	0.105631
Tcf7l2	chr19	ENSMUSG00000024985.20	4033.24	5132.84	1.27111	1.195	0.257005	0.0056995	0.106445
Lmf2	chr15	ENSMUSG00000022614.8	1883.36	2552.24	1.34875	1.22763	0.295874	0.00570796	0.106482
Tmprss6	chr15	ENSMUSG00000016942.6	118.949	260.246	2.22667	1.08142	0.112928	0.00572386	0.106657
Pitpnm1	chr19	ENSMUSG00000024851.14	4013.81	5221.93	1.30592	1.21056	0.275669	0.00577231	0.107126
G3bp2	chr5	ENSMUSG00000029405.16	11418.9	9398.71	0.824229	0.859718	-0.218065	0.00578161	0.107126
Fam189b	chr3	ENSMUSG00000032657.15	3462.45	4376.31	1.25802	1.18615	0.246288	0.00576438	0.107126
Rpl27a	chr7	ENSMUSG00000046364.14	79009.3	60485.1	0.765642	0.822523	-0.281872	0.00578138	0.107126
Gemin6	chr17	ENSMUSG00000055760.12	16.6934	10.3957	0.627554	0.749743	-0.415532	0.0057731	0.107126
Sdf2	chr11	ENSMUSG00000002064.10	8068.47	6083.97	0.753198	0.814832	-0.295425	0.00580456	0.10743
Cbx5	chr15	ENSMUSG00000009575.14	2849.69	2419.8	0.850003	0.876941	-0.189449	0.0058275	0.107733
Rnf7	chr9	ENSMUSG00000051234.6	15531.7	12568.5	0.80606	0.847989	-0.237883	0.00584692	0.10785
Slc38a11	chr2	ENSMUSG00000061171.15	27.0592	69.5787	2.26383	1.06043	0.0846531	0.00584245	0.10785
Pcdha11	chr18	ENSMUSG00000102206.5	9.46629	18.6646	1.89746	1.4082	0.493853	0.00585496	0.107877
Cdk18	chr1	ENSMUSG00000026437.11	739.723	943.418	1.26762	1.19172	0.253044	0.00587206	0.108071
Sema6a	chr18	ENSMUSG00000019647.16	2603.37	3526.17	1.34116	1.22636	0.294381	0.00592195	0.10856
Otop2	chr11	ENSMUSG00000050201.9	781.731	1491.77	1.8563	1.39536	0.480642	0.00590993	0.10856
Cdc42se2	chr11	ENSMUSG00000052298.12	9696.2	8274.36	0.853288	0.879448	-0.18533	0.00592506	0.10856
Rpl34	chr3	ENSMUSG00000062006.12	30248.8	21738.9	0.718056	0.793118	-0.334392	0.00591208	0.10856
Pcp4	chr16	ENSMUSG00000090223.2	143137	188066	1.31534	1.22053	0.287504	0.00593731	0.108663
Zfp970	chr2	ENSMUSG00000078866.10	16.2326	12.1127	0.743303	0.810912	-0.302383	0.00594836	0.108745
Slc30a4	chr2	ENSMUSG00000005802.12	428.745	352.824	0.822887	0.859653	-0.218173	0.0059691	0.109002
Hnrnpk	chr13	ENSMUSG00000021546.18	26200	21093.3	0.806683	0.848917	-0.236304	0.00605487	0.110244
Cd9	chr6	ENSMUSG00000030342.8	25580.1	19171.3	0.748466	0.812775	-0.299072	0.0060572	0.110244
A930004D18Rik	chr2	ENSMUSG00000054057.2	119.528	185.132	1.54573	1.33264	0.414288	0.00604667	0.110244
Mrpl48	chr7	ENSMUSG00000030706.17	8196.16	6360.28	0.77498	0.828772	-0.270952	0.00606613	0.110284
Amd1	chr10	ENSMUSG00000075232.6	5185.29	4150.52	0.800891	0.845603	-0.241947	0.0060811	0.110434
Zfp933	chr4	ENSMUSG00000059423.13	123.413	88.8004	0.717551	0.795754	-0.329605	0.00609649	0.110591
Imp4	chr1	ENSMUSG00000026127.13	1220.05	960.17	0.78835	0.839701	-0.252053	0.00613734	0.110843
Cntfr	chr4	ENSMUSG00000028444.17	23295.8	28465.7	1.22115	1.16451	0.219729	0.00612548	0.110843
Card10	chr15	ENSMUSG00000033170.14	83.0544	116.807	1.38558	1.24207	0.312745	0.00613717	0.110843
Cnot3	chr7	ENSMUSG00000035632.16	1126.95	1579.87	1.38341	1.2414	0.311968	0.00612836	0.110843
Lcp1	chr14	ENSMUSG00000021998.16	557.654	710.305	1.2683	1.19157	0.252859	0.00615781	0.111091
Alkbh1	chr12	ENSMUSG00000079036.10	357.349	271.91	0.759755	0.821874	-0.283011	0.00621703	0.112036
Ap2a1	chr7	ENSMUSG00000060279.14	10459.5	13746.3	1.31222	1.20994	0.274935	0.0062284	0.112118
Gaa	chr11	ENSMUSG00000025579.14	15300.6	19882	1.30118	1.20563	0.269791	0.00625097	0.112278
Zranb2	chr3	ENSMUSG00000028180.18	2193.47	1689.62	0.771865	0.827869	-0.272526	0.00624609	0.112278
Cox16	chr12	ENSMUSG00000091803.7	1465.87	953.764	0.63709	0.744802	-0.425071	0.00627988	0.112674
Jmjd8	chr17	ENSMUSG00000025736.15	5028.12	6185	1.22952	1.17081	0.22751	0.00629769	0.112748
Rbm18	chr2	ENSMUSG00000026889.12	3155.11	2556.58	0.810106	0.852059	-0.230975	0.00629527	0.112748
Ifit3b	chr19	ENSMUSG00000062488.9	455.354	697.471	1.53325	1.30378	0.382704	0.00630822	0.112813
Mical1	chr10	ENSMUSG00000019823.17	144.115	187.603	1.2975	1.20566	0.269821	0.0063378	0.113081
Chga	chr12	ENSMUSG00000021194.6	20101.1	23531.5	1.17101	1.1354	0.183197	0.00634275	0.113081
Snap25	chr2	ENSMUSG00000027273.13	183226	148150	0.810628	0.851936	-0.231183	0.00636466	0.113081
Odf2l	chr3	ENSMUSG00000028256.16	325.686	243.804	0.746758	0.815246	-0.294693	0.00636353	0.113081
Dr1	chr5	ENSMUSG00000029265.4	751.485	610.122	0.807815	0.850296	-0.233963	0.00637033	0.113081
Rps12-ps4	chr7	ENSMUSG00000109509.1	2253.16	1113.69	0.492107	0.911836	-0.133153	0.00635218	0.113081
AU023762	chr9	ENSMUSG00000109890.2	17.7146	9.65092	0.537183	0.69476	-0.525413	0.00637133	0.113081
Sp7	chr15	ENSMUSG00000060284.7	2307.27	3765.27	1.63681	1.32759	0.408807	0.00638122	0.113134
Scoc	chr8	ENSMUSG00000063253.11	6455.19	5216.64	0.808521	0.850767	-0.233164	0.00641562	0.113621
Pop1	chr15	ENSMUSG00000022325.14	220.792	157.532	0.714395	0.799717	-0.322438	0.00646515	0.114142
Nfic	chr10	ENSMUSG00000055053.18	1920.67	2725.74	1.39889	1.24197	0.312631	0.00646586	0.114142
Grm4	chr17	ENSMUSG00000063239.17	3069.97	4222.37	1.37023	1.23544	0.30503	0.00645278	0.114142
Rsad2	chr12	ENSMUSG00000020641.16	25.2643	41.2835	1.63207	1.33791	0.419976	0.00649798	0.114285
Grina	chr15	ENSMUSG00000022564.7	83185.2	97653.1	1.17523	1.13831	0.186896	0.00650965	0.114285
Eef1b2	chr1	ENSMUSG00000025967.16	36453.9	27932.2	0.76527	0.82412	-0.279074	0.00651008	0.114285
Abcb8	chr5	ENSMUSG00000028973.18	3592.81	4334.21	1.20605	1.15573	0.208807	0.00651565	0.114285
Mtss2	chr8	ENSMUSG00000033763.14	12607.4	16193.6	1.28616	1.19852	0.261258	0.00649372	0.114285
Adh1	chr3	ENSMUSG00000074207.10	12.8211	26.9073	2.21805	1.63508	0.709361	0.00649836	0.114285
Pex3	chr10	ENSMUSG00000019809.16	3410.72	2517.59	0.737742	0.807792	-0.307945	0.00653691	0.114325
Bag3	chr7	ENSMUSG00000030847.8	2534.01	3187.11	1.25739	1.1847	0.244516	0.00653664	0.114325
Cep85	chr4	ENSMUSG00000037443.13	80.4337	63.3225	0.785362	0.838292	-0.254476	0.00655752	0.114325
Apol8	chr15	ENSMUSG00000056656.6	246.548	335.932	1.36027	1.23197	0.300973	0.00655969	0.114325
Zfp131	chr13	ENSMUSG00000094870.8	1168.96	973.072	0.832106	0.866289	-0.207079	0.00654818	0.114325
5930409G06Rik	chr3	ENSMUSG00000103477.1	23.2486	12.6815	0.542383	0.726047	-0.461866	0.00654711	0.114325
Celsr1	chr15	ENSMUSG00000016028.10	70.4996	132.4	1.66202	1.27998	0.356118	0.00659927	0.114346
2210016F16Rik	chr13	ENSMUSG00000021550.6	3369.34	4251.69	1.26296	1.18689	0.247181	0.00657638	0.114346
Ssna1	chr2	ENSMUSG00000026966.6	3125.89	2357.63	0.752457	0.817397	-0.290891	0.00656952	0.114346
Aldh1b1	chr4	ENSMUSG00000035561.5	3009.31	4195.43	1.39722	1.25238	0.324671	0.0065877	0.114346
Cog5	chr12	ENSMUSG00000035933.5	66.9045	54.7164	0.816645	0.857371	-0.222009	0.00660265	0.114346
Ncald	chr15	ENSMUSG00000051359.15	32465.8	26909.5	0.83044	0.864879	-0.20943	0.00660124	0.114346
Glyctk	chr9	ENSMUSG00000020258.16	129.334	179.874	1.39001	1.24998	0.321906	0.0066202	0.114529
Osbpl1a	chr18	ENSMUSG00000044252.18	10273.5	9014.92	0.877852	0.896551	-0.157542	0.00663905	0.114618
Snx12	chrX	ENSMUSG00000046032.16	4211.54	3494.18	0.830317	0.864931	-0.209342	0.00663928	0.114618
Dlg1	chr16	ENSMUSG00000022770.17	3001.7	2595.48	0.865118	0.888014	-0.171346	0.00665854	0.11483
Nlgn3	chrX	ENSMUSG00000031302.16	4106.95	5104.4	1.23999	1.17354	0.230867	0.00667367	0.11485
Bst2	chr8	ENSMUSG00000046718.8	719.367	1163.6	1.63662	1.3412	0.42352	0.00667254	0.11485
Emg1	chr6	ENSMUSG00000004268.11	3700.6	2804.45	0.756945	0.820352	-0.285686	0.00669272	0.11485
Dgcr8	chr16	ENSMUSG00000022718.12	269.684	215.332	0.799331	0.847469	-0.238767	0.00670435	0.11485
Pip5k1b	chr19	ENSMUSG00000024867.14	478.81	612.344	1.27809	1.19261	0.254122	0.00671561	0.11485
Triap1	chr5	ENSMUSG00000029535.4	8120.95	5826.58	0.711292	0.790764	-0.338681	0.00669072	0.11485
Cstf2t	chr19	ENSMUSG00000053536.7	1630.37	1326.76	0.814536	0.855152	-0.225747	0.00671529	0.11485
Gm36855	chr9	ENSMUSG00000111110.1	30.5575	12.4624	0.414071	0.941539	-0.0869066	0.00671402	0.11485
Ly6a	chr15	ENSMUSG00000075602.10	6901.2	9530.48	1.38173	1.24005	0.310403	0.00672551	0.1149
Selenot	chr3	ENSMUSG00000075700.9	6143.92	4816.46	0.785052	0.83705	-0.256615	0.00673667	0.114971
Gm5124	chrX	ENSMUSG00000051537.9	568.538	716.687	1.25152	1.18023	0.239069	0.00676889	0.115401
Rspo2	chr15	ENSMUSG00000051920.7	179.978	134.902	0.749043	0.818353	-0.289205	0.00680199	0.115845
Sp2	chr11	ENSMUSG00000018678.13	1912.28	2492.93	1.28791	1.19626	0.258534	0.00681745	0.115988
Ints9	chr14	ENSMUSG00000021975.8	884.989	1173.86	1.32306	1.21431	0.28014	0.00684803	0.116388
Plek	chr11	ENSMUSG00000020120.15	188.781	255.3	1.35253	1.22822	0.296568	0.00685689	0.116418
Atg5	chr10	ENSMUSG00000038160.7	1773.9	1336.14	0.75132	0.816925	-0.291724	0.0068775	0.116648
Ube2g1	chr11	ENSMUSG00000020794.13	2383.29	1996.43	0.836751	0.86979	-0.201261	0.00690677	0.117023
Ano6	chr15	ENSMUSG00000064210.7	375.415	524.178	1.39151	1.23651	0.306276	0.00692817	0.117265
Klhdc1	chr12	ENSMUSG00000051890.13	633.043	510.955	0.80401	0.848821	-0.236468	0.00693613	0.117279
Tbc1d8	chr1	ENSMUSG00000003134.10	1019.49	1366.68	1.33245	1.21606	0.282216	0.00694764	0.117353
Mak16	chr8	ENSMUSG00000031578.5	2767.72	2174.29	0.784971	0.838072	-0.254853	0.00696426	0.117392
Arl4a	chr12	ENSMUSG00000047446.18	2747.92	2289.75	0.832649	0.866887	-0.206084	0.00696117	0.117392
Dhrs13os	chr11	ENSMUSG00000087050.1	175.62	362.545	2.06431	1.0884	0.122215	0.00697713	0.117489
Ssr3	chr3	ENSMUSG00000027828.12	12843.9	10264.9	0.799711	0.846516	-0.240391	0.00699868	0.117643
Zfp943	chr17	ENSMUSG00000053347.15	259.981	201.199	0.770271	0.829532	-0.269631	0.00700061	0.117643
Ecel1	chr1	ENSMUSG00000026247.13	1100.46	1436.3	1.31076	1.20949	0.274395	0.007016	0.117781
Fyttd1	chr16	ENSMUSG00000022800.14	1258.35	984.825	0.783573	0.837034	-0.256642	0.00703177	0.117818
Cbs	chr17	ENSMUSG00000024039.15	1139.77	874.992	0.766411	0.828001	-0.272295	0.00704685	0.117818
Rabep2	chr7	ENSMUSG00000030727.12	2159.46	2620.07	1.21198	1.15844	0.212182	0.00704649	0.117818
Coro7	chr16	ENSMUSG00000039637.15	1900.89	2406.5	1.26406	1.18307	0.242536	0.00704145	0.117818
Actr10	chr12	ENSMUSG00000021076.6	7912.42	6642.48	0.839611	0.871419	-0.198562	0.00706767	0.118046
Acacb	chr5	ENSMUSG00000042010.16	19.8453	30.2118	1.4994	1.25976	0.333147	0.00708066	0.118143
Ube4b	chr4	ENSMUSG00000028960.20	1704.25	2243.19	1.31	1.20335	0.267055	0.00712215	0.118715
Tfam	chr10	ENSMUSG00000003923.14	2317.78	1899.44	0.819273	0.858872	-0.219485	0.00714376	0.118758
Trim23	chr13	ENSMUSG00000021712.15	794.368	626.139	0.786908	0.838947	-0.253349	0.00714642	0.118758
Srsf3	chr17	ENSMUSG00000071172.13	7436.99	5775.1	0.777855	0.834031	-0.261827	0.00713833	0.118758
Ap1m2	chr9	ENSMUSG00000003309.14	7.62869	3.04643	0.422589	0.947707	-0.0774864	0.0071656	0.118956
6230400D17Rik	chr14	ENSMUSG00000097577.2	275.007	160.593	0.576164	0.729162	-0.45569	0.00719467	0.119318
Esam	chr9	ENSMUSG00000001946.14	1944.57	2575.19	1.32164	1.20934	0.274221	0.00722975	0.119331
Dusp6	chr10	ENSMUSG00000019960.8	4689.01	3744.82	0.79681	0.844933	-0.24309	0.00723902	0.119331
Csad	chr15	ENSMUSG00000023044.2	1950.79	2370.37	1.21598	1.16082	0.215143	0.00720467	0.119331
Fam20c	chr5	ENSMUSG00000025854.15	3368.47	4213.28	1.2505	1.17781	0.236108	0.00723828	0.119331
Dctn1	chr6	ENSMUSG00000031865.16	6219.94	8304.3	1.33607	1.21464	0.280524	0.00723381	0.119331
Ccdc88b	chr19	ENSMUSG00000047810.9	97.9352	146.489	1.48745	1.28153	0.357862	0.00722025	0.119331
Ckap4	chr10	ENSMUSG00000046841.5	3171.81	3862.12	1.21757	1.16139	0.215859	0.00726127	0.119458
Gbp4	chr5	ENSMUSG00000079363.7	2329.57	4220.39	1.83661	1.37326	0.457603	0.00725506	0.119458
Fxyd5	chr7	ENSMUSG00000009687.14	3054.86	4046.33	1.32475	1.21167	0.276994	0.0073422	0.119566
Foxp4	chr17	ENSMUSG00000023991.16	3473.04	4562.3	1.30967	1.2064	0.270711	0.00731507	0.119566
Stk16	chr1	ENSMUSG00000026201.12	5563.34	4424.81	0.794439	0.843984	-0.244712	0.00733586	0.119566
Ret	chr6	ENSMUSG00000030110.13	525.745	681.436	1.29757	1.20061	0.263772	0.00728557	0.119566
Gas6	chr8	ENSMUSG00000031451.6	7257.34	8493.72	1.17046	1.13404	0.181468	0.00730119	0.119566
Cep57	chr9	ENSMUSG00000031922.12	245.67	182.253	0.736925	0.810103	-0.303823	0.00736966	0.119566
Ttc21a	chr9	ENSMUSG00000032514.11	1.45907	2.78245	1.81274	1.31998	0.40052	0.00736011	0.119566
Tpbg	chr9	ENSMUSG00000035274.13	2886.66	3566.95	1.23367	1.17052	0.227145	0.00736469	0.119566
Cd276	chr9	ENSMUSG00000035914.11	1448.34	2078.54	1.43713	1.25703	0.330015	0.00734845	0.119566
Pla2g6	chr15	ENSMUSG00000042632.17	312.626	386.581	1.23304	1.16912	0.22542	0.00732933	0.119566
Sh2d3c	chr2	ENSMUSG00000059013.12	2973.27	4189.84	1.40509	1.24357	0.314483	0.00734219	0.119566
Selenop	chr15	ENSMUSG00000064373.12	13066.8	9621.93	0.739228	0.812432	-0.29968	0.00734751	0.119566
Rasal2	chr1	ENSMUSG00000070565.11	409.349	333.719	0.814083	0.858041	-0.220882	0.00734248	0.119566
Tia1	chr6	ENSMUSG00000071337.11	421.283	300.089	0.716034	0.802236	-0.317902	0.00735701	0.119566
C1d	chr11	ENSMUSG00000000581.8	2811.26	2023.61	0.718198	0.798947	-0.323827	0.00739322	0.119712
Bnip3l	chr14	ENSMUSG00000022051.15	8098.78	6441.47	0.794715	0.843957	-0.244759	0.00739262	0.119712
Etnk2	chr1	ENSMUSG00000070644.13	171.913	127.3	0.742205	0.815674	-0.293935	0.00740082	0.119717
Casq2	chr3	ENSMUSG00000027861.13	3646.47	5092.05	1.38468	1.24534	0.316544	0.00741892	0.119892
Cct6a	chr5	ENSMUSG00000029447.11	4204.57	3220.6	0.767944	0.828561	-0.27132	0.00743959	0.119941
Bhlhe40	chr6	ENSMUSG00000030103.11	6748.96	5382.28	0.796842	0.846809	-0.239892	0.00744936	0.119941
Siah1a	chr8	ENSMUSG00000036840.5	2526.25	2031.86	0.80544	0.851031	-0.232717	0.00743413	0.119941
Slc39a12	chr2	ENSMUSG00000036949.16	1819.82	1463.72	0.80394	0.849952	-0.234547	0.00745117	0.119941
Fhl3	chr4	ENSMUSG00000032643.12	2356.99	1356.85	0.575222	0.731288	-0.451489	0.00747668	0.120234
1700047M11Rik	chr1	ENSMUSG00000100147.2	543.543	362.052	0.671854	0.783118	-0.352699	0.00748552	0.120259
Dkk3	chr7	ENSMUSG00000030772.6	6352.13	5212.78	0.821821	0.862073	-0.214119	0.00750714	0.120488
Ndel1	chr11	ENSMUSG00000018736.14	5384.07	4467.18	0.830294	0.866118	-0.207365	0.00752171	0.120604
Gpx7	chr4	ENSMUSG00000028597.11	1165.41	814.213	0.691628	0.786515	-0.346454	0.00753036	0.120625
Rps25	chr9	ENSMUSG00000009927.9	61294.9	43543.4	0.711337	0.79651	-0.328235	0.00756207	0.121015
Cdh12	chr15	ENSMUSG00000040452.9	46.6505	34.0479	0.727972	0.814035	-0.296837	0.00757494	0.121103
Tbc1d15	chr10	ENSMUSG00000020130.9	461.014	392.476	0.849844	0.878848	-0.186314	0.00759241	0.121245
Epb41l4a	chr18	ENSMUSG00000024376.7	1248.45	1639.09	1.30541	1.20202	0.265457	0.00759854	0.121245
A930017K11Rik	chr17	ENSMUSG00000025727.8	559.331	935.102	1.66937	1.31414	0.394122	0.00765112	0.121729
Hmgn1	chr16	ENSMUSG00000040681.16	14949.8	19073.7	1.27605	1.19352	0.25522	0.00764357	0.121729
Tmsb15b1	chrX	ENSMUSG00000089768.2	4756.33	2383.1	0.516709	0.909183	-0.137358	0.00764853	0.121729
Ptpn2	chr18	ENSMUSG00000024539.17	1016.02	827.544	0.812437	0.855482	-0.225191	0.00767098	0.121927
Dock2	chr11	ENSMUSG00000020143.15	18.4539	26.3791	1.41386	1.24681	0.318244	0.00771231	0.12217
Orc2	chr1	ENSMUSG00000026037.14	1355.08	1086.03	0.80026	0.848837	-0.236441	0.00769458	0.12217
Adgrf5	chr17	ENSMUSG00000056492.6	908.407	1289.47	1.41314	1.23422	0.303603	0.00771598	0.12217
Lrrn4cl	chr19	ENSMUSG00000071656.7	49.812	95.9082	1.81772	1.12292	0.167257	0.00771028	0.12217
Papln	chr12	ENSMUSG00000021223.13	2.13886	5.02894	2.31052	1.0474	0.0668063	0.00774165	0.122414
Bmp4	chr14	ENSMUSG00000021835.15	1615.15	1147.62	0.711408	0.801411	-0.319385	0.00775376	0.122414
Cox17	chr16	ENSMUSG00000046516.10	7996.15	6075.65	0.758154	0.824495	-0.278417	0.00774721	0.122414
Gdpd5	chr7	ENSMUSG00000035314.10	2882.21	3823.77	1.31794	1.2034	0.26711	0.00780388	0.123087
Shroom3	chr5	ENSMUSG00000029381.16	7.41467	11.1379	1.46225	1.25506	0.327758	0.00783585	0.123473
Gpr21	chr2	ENSMUSG00000053164.6	14.0643	8.84853	0.630247	0.760081	-0.395775	0.00785852	0.123711
Marveld2	chr13	ENSMUSG00000021636.15	576.431	1126.53	1.90594	1.08545	0.118291	0.00788484	0.124007
Hsp90ab1	chr17	ENSMUSG00000023944.14	88291.8	75883.4	0.860403	0.885963	-0.174682	0.00794116	0.124126
Pip4p2	chr4	ENSMUSG00000028221.3	2125.71	1771.46	0.833613	0.868753	-0.202981	0.00795931	0.124126
Ist1	chr8	ENSMUSG00000031729.6	4243.07	3479.24	0.821143	0.861835	-0.214516	0.00791347	0.124126
Nckipsd	chr9	ENSMUSG00000032598.8	4114.6	5198.01	1.26167	1.18115	0.240186	0.00795211	0.124126
Lonp1	chr17	ENSMUSG00000041168.10	3589.78	4505.86	1.25719	1.17806	0.23641	0.00796037	0.124126
Rap1b	chr10	ENSMUSG00000052681.8	6043.29	4651.99	0.770979	0.831733	-0.265808	0.00795793	0.124126
Ptcd3	chr6	ENSMUSG00000063884.6	2009	1591.6	0.790774	0.84372	-0.245164	0.00791007	0.124126
Snhg6	chr1	ENSMUSG00000098234.7	1454.22	1015.73	0.698878	0.794952	-0.331061	0.0079511	0.124126
Gm48604	chr9	ENSMUSG00000111291.1	32.6811	23.2894	0.710682	0.800984	-0.320154	0.007959	0.124126
Cdk16	chrX	ENSMUSG00000031065.14	14103.8	16612.2	1.17802	1.13755	0.185929	0.00797038	0.124164
Anapc11	chr11	ENSMUSG00000025135.12	20751.9	15929.3	0.766483	0.829443	-0.269785	0.00799833	0.124482
Creb5	chr6	ENSMUSG00000053007.9	79.9627	111.283	1.39025	1.24	0.310343	0.00800843	0.124521
Sub1	chr15	ENSMUSG00000022205.15	17527.1	14023.6	0.801135	0.849579	-0.235179	0.00802749	0.124699
Lpcat4	chr2	ENSMUSG00000027134.4	18216.2	21633.1	1.18717	1.14273	0.192485	0.00807048	0.125023
Fubp1	chr3	ENSMUSG00000028034.15	1654.42	1405.27	0.849843	0.879486	-0.185268	0.00807117	0.125023
Rps3	chr7	ENSMUSG00000030744.13	114789	82636.7	0.719324	0.802405	-0.317597	0.00806883	0.125023
Gm10561	chr1	ENSMUSG00000097649.2	1692.39	1174.27	0.698646	0.794758	-0.331412	0.00809972	0.125347
Washc2	chr6	ENSMUSG00000024104.11	4287.3	5308.44	1.24	1.16923	0.225562	0.00811313	0.12539
Bbox1	chr2	ENSMUSG00000041660.8	518.325	358.643	0.689662	0.789315	-0.341327	0.00811776	0.12539
Nup35	chr2	ENSMUSG00000026999.14	949.1	680.619	0.706886	0.798067	-0.325417	0.00815195	0.1258
Abcg4	chr9	ENSMUSG00000032131.16	1621.76	2008.19	1.23347	1.16555	0.221015	0.00820017	0.126426
Jup	chr11	ENSMUSG00000001552.14	3919.82	5150.64	1.31198	1.1994	0.262318	0.00823793	0.126889
Cdh15	chr8	ENSMUSG00000031962.6	145.414	205.222	1.41905	1.25247	0.324777	0.00825362	0.126898
Smug1	chr15	ENSMUSG00000036061.10	1339.46	1070.81	0.797446	0.848074	-0.237738	0.00825396	0.126898
Erh	chr12	ENSMUSG00000021131.14	8908.95	6616.36	0.74271	0.817205	-0.29123	0.00833177	0.127083
Vps26c	chr16	ENSMUSG00000022898.13	2303.61	2954.37	1.28269	1.19468	0.256624	0.00829185	0.127083
Gem	chr4	ENSMUSG00000028214.13	1237.16	809.667	0.65401	0.780118	-0.358235	0.00833525	0.127083
Nt5c3	chr6	ENSMUSG00000029780.14	5497.69	4404.93	0.800708	0.850058	-0.234368	0.00829195	0.127083
Nlrx1	chr9	ENSMUSG00000032109.15	302.415	424.943	1.4148	1.25169	0.32388	0.00833558	0.127083
Caskin2	chr11	ENSMUSG00000034471.12	282.52	396.751	1.38727	1.22386	0.29144	0.00831207	0.127083
Immp1l	chr2	ENSMUSG00000042670.5	3578.24	2605.51	0.717433	0.802459	-0.3175	0.00830508	0.127083
Lsm8	chr6	ENSMUSG00000044155.11	1157.97	906.317	0.783688	0.841096	-0.249658	0.00832218	0.127083
Rpl35	chr2	ENSMUSG00000062997.6	42395.2	31267.8	0.739106	0.814958	-0.295202	0.00828	0.127083
Ywhae	chr11	ENSMUSG00000020849.13	104121	82880.9	0.798346	0.848188	-0.237544	0.00835327	0.12715
Klhdc2	chr12	ENSMUSG00000020978.10	6153.38	4969.24	0.807593	0.853369	-0.228758	0.00835548	0.12715
Nrg2	chr18	ENSMUSG00000060275.13	126.005	172.022	1.34893	1.21507	0.281043	0.00836457	0.127171
Neurod1	chr2	ENSMUSG00000034701.9	1857.15	2408.19	1.30039	1.20044	0.263558	0.00839087	0.127453
Atp5o	chr16	ENSMUSG00000022956.11	57705.9	74630.9	1.29205	1.19959	0.26254	0.00840319	0.127522
Ndufb2	chr6	ENSMUSG00000002416.13	7957.83	5963.2	0.747941	0.819288	-0.287557	0.00847215	0.128051
Srsf6	chr2	ENSMUSG00000016921.14	3161.14	2538.35	0.803931	0.852465	-0.230287	0.00847481	0.128051
Ecd	chr14	ENSMUSG00000021810.3	1786.56	1499.5	0.838895	0.872901	-0.19611	0.00845608	0.128051
Rab5if	chr2	ENSMUSG00000027637.3	7479.57	6013.5	0.801073	0.849559	-0.235214	0.00851013	0.128051
Plrg1	chr3	ENSMUSG00000027998.11	2622.7	2134.81	0.812061	0.856403	-0.223638	0.00846414	0.128051
Als2cl	chr9	ENSMUSG00000044037.15	26.4591	37.1318	1.39139	1.23004	0.298702	0.00849562	0.128051
Tshz1	chr18	ENSMUSG00000046982.11	802.014	1091.38	1.35617	1.21249	0.277976	0.00848227	0.128051
Taf7	chr18	ENSMUSG00000051316.8	1010.53	770.273	0.759342	0.826254	-0.275343	0.00851594	0.128051
En1	chr1	ENSMUSG00000058665.8	991.306	1599.54	1.58323	1.30271	0.38152	0.00849681	0.128051
Nudt10	chrX	ENSMUSG00000073293.4	1243.16	984.709	0.794508	0.846888	-0.239756	0.00850286	0.128051
Sema6b	chr17	ENSMUSG00000001227.12	6726.87	8438.83	1.25489	1.17568	0.233492	0.00858003	0.128089
Slc4a3	chr1	ENSMUSG00000006576.16	2966.86	3971.16	1.34091	1.21134	0.276598	0.0085964	0.128089
Hapln1	chr13	ENSMUSG00000021613.9	205.066	155.906	0.757974	0.827453	-0.273251	0.00858125	0.128089
Rida	chr15	ENSMUSG00000022323.11	11604.3	14641.2	1.26362	1.18277	0.242171	0.00857842	0.128089
Acap3	chr4	ENSMUSG00000029033.16	2551.87	2963.89	1.16127	1.12691	0.172375	0.00857044	0.128089
Tead4	chr6	ENSMUSG00000030353.15	2.60039	6.73709	2.09199	1.06529	0.0912461	0.00856347	0.128089
Myh14	chr7	ENSMUSG00000030739.18	532.769	668.752	1.24788	1.17179	0.228717	0.00858982	0.128089
Saysd1	chr14	ENSMUSG00000045107.5	654.752	462.115	0.694164	0.79065	-0.338889	0.008578	0.128089
Syndig1l	chr12	ENSMUSG00000071234.3	10098.3	12350.7	1.22467	1.16131	0.215753	0.0085488	0.128089
Il22	chr10	ENSMUSG00000074695.3	1545.1	510.27	0.369419	0.955311	-0.0659573	0.00855976	0.128089
Tmem25	chr9	ENSMUSG00000002032.17	3614.79	4423.04	1.22226	1.16067	0.214952	0.00864732	0.128614
Tada1	chr1	ENSMUSG00000026563.13	1797.73	1399.7	0.777484	0.837254	-0.256262	0.00864136	0.128614
Cab39l	chr14	ENSMUSG00000021981.10	1465.21	1176.61	0.801324	0.850431	-0.233734	0.00866396	0.128745
Bcan	chr3	ENSMUSG00000004892.13	10174.6	12802.3	1.26259	1.17824	0.236633	0.00868384	0.128924
Med11	chr11	ENSMUSG00000018923.13	2596.52	1783.01	0.682051	0.787559	-0.344539	0.0087022	0.12908
Utp23	chr15	ENSMUSG00000022313.10	922.46	717.784	0.778662	0.838253	-0.254543	0.0087459	0.129494
Selenoh	chr2	ENSMUSG00000076437.10	2452.27	1885.54	0.761859	0.828092	-0.272137	0.00874537	0.129494
Mtch2	chr2	ENSMUSG00000027282.17	11942.7	9201.22	0.771309	0.833975	-0.261923	0.0087873	0.129873
Slc12a9	chr5	ENSMUSG00000037344.14	421.035	495.04	1.17609	1.13578	0.183678	0.00878135	0.129873
Vbp1	chrX	ENSMUSG00000031197.11	4232.55	3185.41	0.749625	0.822814	-0.281362	0.00882986	0.130385
Pnpt1	chr11	ENSMUSG00000020464.15	585.661	448.78	0.769165	0.835895	-0.258606	0.00885634	0.130477
Mrto4	chr4	ENSMUSG00000028741.13	3013.1	2375.43	0.785033	0.841758	-0.248522	0.00885989	0.130477
Nsl1	chr1	ENSMUSG00000062510.12	8.9269	4.52477	0.506206	0.924849	-0.112711	0.00885302	0.130477
Prrt3	chr6	ENSMUSG00000045009.9	1154.13	1496.61	1.28985	1.18924	0.25004	0.00888912	0.13079
Arpc3	chr5	ENSMUSG00000029465.14	39044.8	31644.6	0.810887	0.856429	-0.223595	0.00890415	0.130894
Gm14326	chr2	ENSMUSG00000078862.10	210.24	153.55	0.724641	0.810932	-0.302347	0.00891683	0.130964
Col18a1	chr10	ENSMUSG00000001435.15	290.683	387.163	1.33287	1.21107	0.276281	0.00894324	0.131117
Parp9	chr16	ENSMUSG00000022906.15	765.04	1172.03	1.52495	1.25138	0.323525	0.00894249	0.131117
Enpp5	chr17	ENSMUSG00000023960.13	10088.4	8362.95	0.829888	0.867704	-0.204726	0.00897634	0.131278
Gm11767	chr11	ENSMUSG00000085207.1	16.0252	31.5759	1.93862	1.08375	0.116037	0.00897819	0.131278
Arhgap27os1	chr11	ENSMUSG00000085733.1	99.515	236.068	2.44785	1.05377	0.0755566	0.00896478	0.131278
Gm10863	chr15	ENSMUSG00000075555.12	89.428	49.1446	0.554475	0.896036	-0.158371	0.00898849	0.131312
Itk	chr11	ENSMUSG00000020395.13	0.594009	1.35651	2.1827	1.06086	0.0852404	0.00901607	0.131481
Fcf1	chr12	ENSMUSG00000021243.14	1183.71	932.402	0.782303	0.840597	-0.250514	0.00901087	0.131481
Tmem184b	chr15	ENSMUSG00000009035.15	4328.68	5425.73	1.24674	1.16989	0.226372	0.00904757	0.131591
Pigo	chr4	ENSMUSG00000028454.16	490.795	579.727	1.17614	1.13526	0.183029	0.00906921	0.131591
Fundc2	chrX	ENSMUSG00000031198.4	4169.36	3297.46	0.789687	0.84484	-0.243249	0.00905492	0.131591
Msl3	chrX	ENSMUSG00000031358.17	501.567	391.012	0.778263	0.838538	-0.254053	0.0090697	0.131591
G2e3	chr12	ENSMUSG00000035293.13	82.1065	63.4662	0.775952	0.840224	-0.251154	0.00909144	0.131591
Lsm1	chr8	ENSMUSG00000037296.7	2422.21	1767.99	0.725329	0.808598	-0.306505	0.00910367	0.131591
Mavs	chr2	ENSMUSG00000037523.13	717.039	932.955	1.29159	1.19259	0.254103	0.0090895	0.131591
Pard6b	chr2	ENSMUSG00000044641.7	267.399	415.978	1.55289	1.25723	0.330248	0.00910064	0.131591
Mtln	chr2	ENSMUSG00000051319.6	6206.76	4370.75	0.703643	0.798654	-0.324358	0.00908956	0.131591
Rpl13a	chr7	ENSMUSG00000074129.14	11392.6	8486.96	0.74247	0.818859	-0.288312	0.00909981	0.131591
A830018L16Rik	chr1	ENSMUSG00000057715.13	1254.72	1028.39	0.820164	0.862521	-0.213368	0.00911647	0.13166
Clstn3	chr6	ENSMUSG00000008153.12	12889.6	15930.8	1.23813	1.16614	0.221737	0.00916806	0.13181
Optc	chr1	ENSMUSG00000010311.15	189.757	313.118	1.67358	1.30621	0.38539	0.00920602	0.13181
Retreg3	chr11	ENSMUSG00000017802.14	4010.07	3387.06	0.843139	0.875964	-0.191057	0.00918662	0.13181
Mfap3l	chr8	ENSMUSG00000031647.10	485.786	663.195	1.34746	1.20787	0.272463	0.00920994	0.13181
Metap2	chr10	ENSMUSG00000036112.15	3701.26	4139.76	1.11886	1.09998	0.137484	0.00921504	0.13181
Fbxo25	chr8	ENSMUSG00000038365.8	3210.9	2733.17	0.849829	0.880017	-0.184396	0.00916752	0.13181
Gng10	chr4	ENSMUSG00000038607.12	368.608	272.744	0.725188	0.812843	-0.298951	0.00917849	0.13181
Nrn1l	chr8	ENSMUSG00000044287.6	2.66781	4.41103	1.64215	1.27715	0.352925	0.00919216	0.13181
Lepr	chr4	ENSMUSG00000057722.17	35.8985	55.3988	1.51964	1.27326	0.348524	0.00918297	0.13181
3110001I22Rik	chr16	ENSMUSG00000079737.4	21.3662	11.3591	0.540208	0.916052	-0.126499	0.00918617	0.13181
Skor2	chr18	ENSMUSG00000091519.1	27.0639	40.5691	1.47423	1.25648	0.32939	0.00919134	0.13181
Panx2	chr15	ENSMUSG00000058441.7	6492.57	7986.95	1.22805	1.16096	0.21532	0.00923235	0.131942
Chtop	chr3	ENSMUSG00000001017.15	10906.5	8585.3	0.788144	0.843771	-0.245077	0.00926105	0.131951
Mrpl22	chr11	ENSMUSG00000020514.8	2061	1532.1	0.738858	0.818057	-0.289727	0.00926339	0.131951
Ube2e1	chr14	ENSMUSG00000021774.13	16371.5	13244	0.806991	0.854622	-0.226641	0.00925716	0.131951
Rpp21	chr17	ENSMUSG00000024446.13	5602.71	4571.06	0.813587	0.859526	-0.218387	0.00926509	0.131951
Arl5b	chr2	ENSMUSG00000017418.14	727.957	584.433	0.803874	0.854659	-0.22658	0.00930674	0.132142
Pik3cb	chr9	ENSMUSG00000032462.14	831.694	1043.47	1.24889	1.17086	0.227572	0.00929724	0.132142
Crocc	chr4	ENSMUSG00000040860.16	86.7199	156.48	1.75916	1.10068	0.138397	0.00928929	0.132142
Panct2	chr1	ENSMUSG00000097814.5	33.8802	21.9086	0.649917	0.781575	-0.355544	0.00931062	0.132142
Bbs4	chr9	ENSMUSG00000025235.8	4594.43	3799.75	0.826365	0.866206	-0.207219	0.00934286	0.132371
Chmp2a	chr7	ENSMUSG00000033916.5	30511.2	23575.7	0.771992	0.835003	-0.260147	0.00933893	0.132371
Gm11478	chr11	ENSMUSG00000083992.1	776.221	448.588	0.583663	0.792708	-0.335139	0.00935419	0.132417
Prg4	chr1	ENSMUSG00000006014.16	182.624	288.144	1.54506	1.25418	0.32674	0.00942997	0.132766
Mmp24	chr2	ENSMUSG00000027612.7	843.198	1036.85	1.22942	1.16202	0.216629	0.0094008	0.132766
Tpm4	chr8	ENSMUSG00000031799.10	1405.14	1103.98	0.785939	0.844539	-0.243765	0.00942535	0.132766
Arv1	chr8	ENSMUSG00000031982.5	36.6038	24.5104	0.658324	0.782635	-0.353589	0.00940872	0.132766
Slc29a4	chr5	ENSMUSG00000050822.11	1213.43	1573.66	1.29287	1.19233	0.253783	0.00943937	0.132766
Ap1s3	chr1	ENSMUSG00000054702.14	36.3998	56.0378	1.53433	1.26906	0.343761	0.0093958	0.132766
Abi1	chr2	ENSMUSG00000058835.14	4589.31	3777.53	0.824112	0.864914	-0.209371	0.00944347	0.132766
Ceacam1	chr7	ENSMUSG00000074272.10	35.3415	59.5233	1.62396	1.25935	0.33268	0.00944078	0.132766
Ncmap	chr4	ENSMUSG00000043924.16	44.1368	95.2412	2.07063	1.07267	0.101208	0.00947436	0.132859
Zfp277	chr12	ENSMUSG00000055917.15	2139.11	1651	0.768093	0.833485	-0.262772	0.0094606	0.132859
Gm43668	chr3	ENSMUSG00000105176.1	102.431	70.3083	0.678715	0.796526	-0.328207	0.00946897	0.132859
Abca6	chr11	ENSMUSG00000044749.13	79.926	129.117	1.6068	1.2446	0.31568	0.00948293	0.132866
Dbi	chr1	ENSMUSG00000026385.16	74839	57278.8	0.765025	0.832165	-0.265058	0.00952543	0.133121
Entpd3	chr9	ENSMUSG00000041608.8	500.307	659.602	1.30948	1.1964	0.258694	0.00951815	0.133121
Birc2	chr9	ENSMUSG00000057367.12	1386.04	1106.87	0.796511	0.849976	-0.234505	0.00952124	0.133121
Fam151b	chr13	ENSMUSG00000034334.8	1499.73	1061.35	0.699943	0.803832	-0.315033	0.00954276	0.133149
Rpl22l1	chr3	ENSMUSG00000039221.10	13852.6	9958.68	0.719379	0.810474	-0.303163	0.00954366	0.133149
Snap29	chr16	ENSMUSG00000022765.10	236.849	195.257	0.823375	0.865303	-0.208722	0.00959894	0.133581
4921524J17Rik	chr8	ENSMUSG00000036934.9	2129.34	1713.49	0.801979	0.852836	-0.22966	0.00958286	0.133581
Emc1	chr4	ENSMUSG00000078517.12	2655.46	3092.69	1.16267	1.1264	0.171723	0.00959123	0.133581
Ddx50	chr10	ENSMUSG00000020076.7	2666.59	2231.08	0.836758	0.873224	-0.195577	0.00962835	0.133763
Aplf	chr6	ENSMUSG00000030051.10	786.436	1144.33	1.42124	1.22885	0.297313	0.00962543	0.133763
Lnpk	chr2	ENSMUSG00000009207.15	277.996	228.88	0.823263	0.86546	-0.20846	0.00969303	0.134182
Slc12a4	chr8	ENSMUSG00000017765.17	1156.55	1371.55	1.18459	1.13901	0.187781	0.00975647	0.134182
Hars2	chr18	ENSMUSG00000019143.15	224.724	174.137	0.773814	0.838952	-0.25334	0.00968626	0.134182
Prpsap2	chr11	ENSMUSG00000020528.14	4262.85	3348.67	0.782412	0.841478	-0.249002	0.00973697	0.134182
Mipep	chr14	ENSMUSG00000021993.10	4313.61	3459.92	0.79849	0.850869	-0.232991	0.00974758	0.134182
Mroh1	chr15	ENSMUSG00000022558.16	707.358	908.54	1.28382	1.18441	0.244174	0.00967794	0.134182
Psma7	chr2	ENSMUSG00000027566.15	21843.2	16333.4	0.746379	0.82238	-0.282123	0.00967922	0.134182
Pfkm	chr15	ENSMUSG00000033065.14	27396.3	30460.5	1.11199	1.09498	0.130899	0.00971087	0.134182
Zfr2	chr10	ENSMUSG00000034949.18	1643.65	2012.41	1.22466	1.15917	0.213089	0.00973553	0.134182
Rundc3b	chr5	ENSMUSG00000040570.14	756.635	609.413	0.802456	0.852917	-0.229522	0.00970096	0.134182
Thsd7b	chr1	ENSMUSG00000042581.14	48.4104	66.1345	1.3604	1.21052	0.27563	0.0097563	0.134182
Rnf26	chr9	ENSMUSG00000053128.15	9396.03	13549.9	1.44922	1.25012	0.322064	0.00973228	0.134182
Morf4l1	chr9	ENSMUSG00000062270.14	43125.8	33696.6	0.783082	0.842157	-0.247839	0.00977346	0.134303
Fam76a	chr4	ENSMUSG00000028878.11	3476.87	2982.38	0.857157	0.885353	-0.175675	0.00982684	0.134924
Pde1a	chr2	ENSMUSG00000059173.19	3369.76	2768.77	0.822634	0.866062	-0.207458	0.00985868	0.135248
Manf	chr9	ENSMUSG00000032575.16	5030.29	3908.15	0.778476	0.842413	-0.247401	0.00992183	0.136001
Crnkl1	chr2	ENSMUSG00000001767.5	866.448	717.86	0.829193	0.86901	-0.202555	0.0099672	0.136169
Eif4a2	chr16	ENSMUSG00000022884.15	56440.6	42351.7	0.751051	0.82579	-0.276152	0.00996173	0.136169
Yme1l1	chr2	ENSMUSG00000026775.9	1799.97	1455.55	0.809463	0.857495	-0.2218	0.00996589	0.136169
Syt11	chr3	ENSMUSG00000068923.14	72983	84591.1	1.15938	1.12423	0.168936	0.00996297	0.136169
Ubald2	chr11	ENSMUSG00000050628.6	2023.18	1553.79	0.769262	0.836736	-0.257155	0.0100141	0.136696
Zfp946	chr17	ENSMUSG00000071266.13	344.348	273.04	0.7907	0.847942	-0.237962	0.010048	0.137044
Sptbn4	chr7	ENSMUSG00000011751.16	906.549	1222.72	1.33557	1.19782	0.260414	0.0100733	0.137231
Ube2d-ps	chr11	ENSMUSG00000083844.8	1323.41	998.514	0.751326	0.825265	-0.27707	0.0100783	0.137231
Ccdc65	chr15	ENSMUSG00000003354.6	2222.13	2918.13	1.30659	1.1939	0.255678	0.0100983	0.137388
Mx1	chr16	ENSMUSG00000000386.16	82.2931	233.631	2.68099	1.04512	0.063662	0.010146	0.137399
Mkks	chr2	ENSMUSG00000027274.16	250.9	181.762	0.724476	0.816416	-0.292623	0.0101492	0.137399
Gnb4	chr3	ENSMUSG00000027669.14	1767.42	1504.12	0.85114	0.882054	-0.181061	0.0101107	0.137399
Clcn6	chr4	ENSMUSG00000029016.13	1768.55	2298.29	1.29199	1.18588	0.245958	0.0101262	0.137399
Brcc3	chrX	ENSMUSG00000031201.17	4645.34	3645.71	0.781594	0.842424	-0.247381	0.01013	0.137399
Mars2	chr1	ENSMUSG00000046994.9	192.521	149.961	0.780061	0.843895	-0.244865	0.0101469	0.137399
Wdr36	chr18	ENSMUSG00000038299.16	561.939	479.321	0.85187	0.88256	-0.180234	0.0101725	0.137487
Gm6170	chr1	ENSMUSG00000100078.1	501.805	277.483	0.541301	0.905138	-0.14379	0.0101661	0.137487
Enpp6	chr8	ENSMUSG00000038173.15	404.245	300.106	0.742764	0.823216	-0.280657	0.0102418	0.13831
Lcat	chr8	ENSMUSG00000035237.7	4014.92	5058.74	1.2584	1.17665	0.234686	0.0102634	0.138488
Txnrd3	chr6	ENSMUSG00000000811.13	494.935	662.204	1.33044	1.20447	0.2684	0.0102857	0.138511
Xrcc5	chr1	ENSMUSG00000026187.9	1121.82	1364.34	1.21869	1.1559	0.209012	0.0102903	0.138511
Med21	chr6	ENSMUSG00000030291.12	3074.66	2253.98	0.73492	0.821882	-0.282997	0.0102827	0.138511
Pgrmc1	chrX	ENSMUSG00000006373.10	16257.2	13401.5	0.824637	0.865968	-0.207614	0.0103403	0.138644
Slc39a7	chr17	ENSMUSG00000024327.16	148.644	204.215	1.36749	1.20789	0.272486	0.0103424	0.138644
Kifap3	chr1	ENSMUSG00000026585.13	7780.49	6691.16	0.860757	0.888059	-0.171272	0.0103304	0.138644
Acer3	chr7	ENSMUSG00000030760.14	213.531	174.943	0.817517	0.862778	-0.212938	0.0103214	0.138644
Olfml2b	chr1	ENSMUSG00000038463.8	272.28	196.531	0.719647	0.823008	-0.281022	0.0103287	0.138644
Mrpl50	chr4	ENSMUSG00000044018.3	4723.97	3642.78	0.771211	0.837812	-0.255301	0.0103594	0.138759
Chm	chrX	ENSMUSG00000025531.14	320.341	255.187	0.797242	0.852562	-0.230124	0.0103744	0.138846
Rpf1	chr3	ENSMUSG00000028187.10	2063.66	1650	0.795502	0.850706	-0.233267	0.0104028	0.139
Trub2	chr2	ENSMUSG00000039826.13	2501.97	1960.08	0.779261	0.842804	-0.24673	0.0103991	0.139
Ralyl	chr3	ENSMUSG00000039717.16	5452.38	4268.33	0.782862	0.842818	-0.246707	0.010434	0.139304
Nop56	chr2	ENSMUSG00000027405.16	2432.36	1969.87	0.80956	0.85836	-0.220345	0.0105019	0.140018
Tmub2	chr11	ENSMUSG00000034757.15	6382.72	5099.15	0.79748	0.851401	-0.23209	0.0105238	0.140018
Zbtb7c	chr18	ENSMUSG00000044646.15	120.53	175.81	1.41526	1.21894	0.285633	0.0105301	0.140018
Cadm4	chr7	ENSMUSG00000054793.8	22991.1	27618.4	1.20259	1.14681	0.19762	0.0105162	0.140018
Sms	chrX	ENSMUSG00000071708.11	6114.99	4863.93	0.797246	0.851529	-0.231872	0.0105086	0.140018
St8sia5	chr18	ENSMUSG00000025425.18	2278.27	2697.83	1.1849	1.13785	0.186305	0.0105631	0.140343
Vps51	chr19	ENSMUSG00000024797.14	5241.2	6032.4	1.15132	1.11953	0.162892	0.0105903	0.140591
Rps12	chr10	ENSMUSG00000061983.7	82146.7	61442.7	0.750713	0.828549	-0.27134	0.010601	0.14062
Acss2	chr2	ENSMUSG00000027605.18	1477.03	1662.93	1.12567	1.10368	0.142327	0.0106373	0.140987
Aars2	chr17	ENSMUSG00000023938.8	984.543	1283.64	1.30295	1.18755	0.24799	0.0106621	0.141202
Fgd1	chrX	ENSMUSG00000025265.14	578.933	799.79	1.37912	1.21213	0.277549	0.0106941	0.141512
Actn3	chr19	ENSMUSG00000006457.4	13.0029	23.1953	1.80826	1.10879	0.148983	0.0107281	0.141734
Pcdh20	chr14	ENSMUSG00000050505.7	739.598	588.165	0.793931	0.851467	-0.231978	0.0107267	0.141734
Slirp	chr12	ENSMUSG00000021040.15	5245.68	3836.21	0.732052	0.820513	-0.285402	0.0107963	0.141778
Mcur1	chr13	ENSMUSG00000021371.5	545.268	678.88	1.24258	1.1643	0.219465	0.0108523	0.141778
Kpna3	chr14	ENSMUSG00000021929.9	1375.28	1121.05	0.815853	0.862748	-0.212989	0.0108194	0.141778
Olfm4	chr14	ENSMUSG00000022026.7	388.841	230.884	0.593734	0.883275	-0.179065	0.0107521	0.141778
Bfar	chr16	ENSMUSG00000022684.15	3551.78	2879.7	0.810342	0.859107	-0.219091	0.0108412	0.141778
Lztfl1	chr9	ENSMUSG00000025245.14	292.333	236.573	0.808492	0.858767	-0.219662	0.0108397	0.141778
Suv39h2	chr2	ENSMUSG00000026646.16	186.846	134.836	0.715776	0.814101	-0.29672	0.0108149	0.141778
Cbx3	chr6	ENSMUSG00000029836.15	2386.1	1987.64	0.834033	0.872479	-0.196808	0.0108088	0.141778
Whrn	chr4	ENSMUSG00000039137.18	2122.54	2999.79	1.39094	1.20742	0.271928	0.010852	0.141778
Mat2a	chr6	ENSMUSG00000053907.10	5123.91	3883.02	0.761422	0.836472	-0.257612	0.0108397	0.141778
Npm3	chr19	ENSMUSG00000056209.7	3621.29	2595.94	0.715529	0.817693	-0.290369	0.0107991	0.141778
Cox5b	chr1	ENSMUSG00000061518.11	88154.2	66991.6	0.761735	0.833317	-0.263063	0.0107664	0.141778
Myh7b	chr2	ENSMUSG00000074652.3	480.427	684.808	1.41218	1.22642	0.294459	0.0107668	0.141778
Smim26	chr2	ENSMUSG00000074754.4	5365.14	3812.63	0.705292	0.809427	-0.305026	0.0108261	0.141778
Colgalt1	chr8	ENSMUSG00000034807.9	635.129	527.12	0.831503	0.872613	-0.196587	0.0108719	0.141921
Dnal1	chr12	ENSMUSG00000042523.12	1224.7	1050.96	0.857256	0.886345	-0.17406	0.0108987	0.141921
0610009L18Rik	chr11	ENSMUSG00000043644.4	5826.94	3559.09	0.595825	0.831175	-0.266775	0.0108913	0.141921
Rd3	chr1	ENSMUSG00000049353.17	550.218	903.487	1.67602	1.26759	0.342084	0.0108811	0.141921
Otulinl	chr15	ENSMUSG00000056069.10	1254.66	942.645	0.749787	0.828741	-0.271007	0.0109064	0.141921
Uros	chr7	ENSMUSG00000030979.13	1837.94	1373.79	0.744328	0.826151	-0.275523	0.0109239	0.141924
Samd14	chr11	ENSMUSG00000047181.12	2479.46	3155.39	1.27213	1.17878	0.237298	0.0109234	0.141924
Nfe2l3	chr6	ENSMUSG00000029832.16	480.516	703.049	1.46977	1.23402	0.303366	0.0109338	0.141941
Pih1d1	chr7	ENSMUSG00000003423.15	2453.51	1912.65	0.774316	0.839224	-0.252871	0.0109479	0.142012
Fat2	chr11	ENSMUSG00000055333.14	24.2097	34.1974	1.42508	1.21695	0.283275	0.0109586	0.142039
Sgsm2	chr11	ENSMUSG00000038351.14	1661.16	2168	1.29723	1.18413	0.243825	0.0109977	0.142432
Usp20	chr2	ENSMUSG00000026854.16	1397.87	1630.62	1.16619	1.12713	0.172651	0.0110443	0.142764
Pla2g12a	chr3	ENSMUSG00000027999.15	1360.75	1651.63	1.21241	1.15151	0.203524	0.0110493	0.142764
Tbca	chr13	ENSMUSG00000042043.6	15332.5	12118.9	0.788501	0.847774	-0.238248	0.0110342	0.142764
Unc5b	chr10	ENSMUSG00000020099.8	659.571	890.798	1.35011	1.19611	0.258347	0.0110771	0.142786
Cd55	chr1	ENSMUSG00000026399.12	374.973	272.809	0.722	0.817633	-0.290475	0.0110618	0.142786
Tox2	chr2	ENSMUSG00000074607.11	4218.63	5669	1.33698	1.20251	0.266046	0.0110769	0.142786
Nfatc2	chr2	ENSMUSG00000027544.16	1070.3	1400.25	1.30169	1.18521	0.245139	0.0111217	0.142912
Rpgrip1l	chr8	ENSMUSG00000033282.14	13.364	10.3479	0.775094	0.844436	-0.24394	0.0111024	0.142912
Rpl10a	chr17	ENSMUSG00000037805.15	19890.7	14827.6	0.743494	0.825994	-0.275796	0.0111152	0.142912
Gm9269	chr12	ENSMUSG00000114041.2	0.0308462	0.0800096	2.55568	1.04447	0.062774	0.0111176	0.142912
Aldh6a1	chr12	ENSMUSG00000021238.11	1008.35	858.345	0.850827	0.882382	-0.180524	0.0111468	0.143101
Rab9	chrX	ENSMUSG00000079316.10	7283.22	5394.7	0.742611	0.826636	-0.274676	0.0111537	0.143101
Araf	chrX	ENSMUSG00000001127.12	14436.4	11099.7	0.76953	0.838001	-0.254976	0.0111997	0.143354
Pofut2	chr10	ENSMUSG00000020260.9	3058.13	3610.2	1.17636	1.13266	0.179716	0.0111952	0.143354
Ptma	chr1	ENSMUSG00000026238.14	24695.6	21677.3	0.878045	0.899627	-0.1526	0.0111911	0.143354
Calm1	chr12	ENSMUSG00000001175.15	158727	135212	0.853184	0.88402	-0.17785	0.0112282	0.143607
Ogdhl	chr14	ENSMUSG00000021913.8	3631.33	4246.27	1.16954	1.12901	0.175057	0.0112375	0.143614
Vps9d1	chr8	ENSMUSG00000001062.18	2307.7	2807.35	1.2106	1.14933	0.200799	0.011247	0.143624
D6Wsu163e	chr6	ENSMUSG00000030347.6	1144.87	926.96	0.809495	0.859596	-0.21827	0.0112562	0.14363
Rmdn3	chr2	ENSMUSG00000070730.11	6011.77	7023.44	1.16863	1.12885	0.174856	0.0112774	0.143789
Slc25a3	chr10	ENSMUSG00000061904.12	41536.2	34291.7	0.826392	0.868261	-0.203799	0.0113081	0.144069
A230072C01Rik	chrX	ENSMUSG00000086877.7	1094.3	768.056	0.694111	0.80458	-0.313693	0.0113395	0.144357
Tnfsfm13	chr11	ENSMUSG00000018752.19	214.215	316.74	1.47942	1.24725	0.318748	0.0114036	0.144501
Sh3gl2	chr4	ENSMUSG00000028488.15	16615.9	14209	0.855853	0.885553	-0.17535	0.0113847	0.144501
Evc	chr5	ENSMUSG00000029122.11	70.1384	99.0055	1.38439	1.20203	0.265471	0.0113754	0.144501
Cox19	chr5	ENSMUSG00000045438.12	4237.56	3407.97	0.800187	0.853849	-0.227947	0.0114034	0.144501
Zfp219	chr14	ENSMUSG00000049295.17	3167.56	4098.2	1.29718	1.1866	0.246833	0.0113658	0.144501
Rtl8c	chrX	ENSMUSG00000051851.5	22551	26532.6	1.17632	1.1335	0.180782	0.0113995	0.144501
Aoc3	chr11	ENSMUSG00000019326.14	16.1009	39.4257	2.23609	1.04988	0.0702272	0.011431	0.144737
Nrarp	chr2	ENSMUSG00000078202.3	4291.8	5473.27	1.27502	1.18188	0.24108	0.0114417	0.14476
Rps6kl1	chr12	ENSMUSG00000019235.9	2296.12	2707.17	1.1777	1.13305	0.180208	0.0115025	0.144979
Sdha	chr13	ENSMUSG00000021577.14	24773.9	27918	1.1271	1.10406	0.142816	0.0114923	0.144979
Plekhm2	chr4	ENSMUSG00000028917.14	4616.89	5578.78	1.2099	1.14831	0.199508	0.0114827	0.144979
Cntn3	chr6	ENSMUSG00000030075.10	348.869	292.583	0.83748	0.875795	-0.191335	0.011503	0.144979
Irak1	chrX	ENSMUSG00000031392.18	2707.48	3294.89	1.2169	1.15247	0.20473	0.0114963	0.144979
Nck1	chr9	ENSMUSG00000032475.15	4019.02	3099.82	0.770656	0.839989	-0.251558	0.0115211	0.145095
Rela	chr19	ENSMUSG00000024927.8	2206.62	2874.45	1.30341	1.18906	0.249819	0.0115519	0.145265
Nfx1	chr4	ENSMUSG00000028423.15	1984.58	1728.68	0.870496	0.894968	-0.160092	0.0115522	0.145265
1110018N20Rik	chr2	ENSMUSG00000085151.7	655.617	452.606	0.696047	0.820563	-0.285313	0.0115622	0.145279
Dcun1d1	chr3	ENSMUSG00000027708.14	768.386	643.732	0.836906	0.874888	-0.192829	0.0115835	0.145324
Lemd1	chr1	ENSMUSG00000079330.9	1050.31	698.439	0.650586	0.803535	-0.315568	0.0115748	0.145324
Gabra5	chr7	ENSMUSG00000055078.7	3392.15	2775.98	0.819701	0.865754	-0.207972	0.0116172	0.145636
Rpl7l1	chr17	ENSMUSG00000063888.7	3177.79	2492.53	0.785052	0.84735	-0.23897	0.011627	0.145647
Mast1	chr8	ENSMUSG00000053693.16	887.291	1106.04	1.24625	1.16484	0.220129	0.0116558	0.145786
Ccdc71l	chr12	ENSMUSG00000090946.3	966.905	815.417	0.84301	0.878957	-0.186135	0.0116549	0.145786
Sgsm3	chr15	ENSMUSG00000042303.19	2945.48	3420.15	1.16141	1.12444	0.169205	0.01167	0.145853
Cgnl1	chr9	ENSMUSG00000032232.14	185.695	251.542	1.3493	1.19971	0.262687	0.0116869	0.145953
Jtb	chr3	ENSMUSG00000027937.15	6785.66	5444.99	0.798811	0.853721	-0.228164	0.0117277	0.146135
Map3k21	chr8	ENSMUSG00000031853.5	5.58202	9.94471	1.75141	1.10911	0.149406	0.011737	0.146135
E130208F15Rik	chr7	ENSMUSG00000074210.3	0.0222681	0.0531416	2.30392	1.05018	0.070635	0.0117358	0.146135
Ywhaq	chr12	ENSMUSG00000076432.13	26460.8	20991.5	0.793443	0.851175	-0.232472	0.0117228	0.146135
Tuft1	chr3	ENSMUSG00000005968.14	15.3009	21.0466	1.37432	1.21269	0.278209	0.0117549	0.146136
Polr3e	chr7	ENSMUSG00000030880.14	606.361	480.271	0.794249	0.853507	-0.228524	0.0117495	0.146136
Trim25	chr11	ENSMUSG00000000275.16	91.0676	120.418	1.31886	1.19223	0.253658	0.0118061	0.146462
Cox7b	chrX	ENSMUSG00000031231.4	52192.4	38847.1	0.746779	0.830013	-0.268794	0.0118078	0.146462
Swi5	chr2	ENSMUSG00000044627.11	21634.2	16516.5	0.764523	0.836998	-0.256704	0.0117967	0.146462
Prps1l3	chr12	ENSMUSG00000079104.4	230.446	173.12	0.746661	0.831769	-0.265745	0.0118215	0.14652
Sertad1	chr7	ENSMUSG00000008384.8	6260	4571.85	0.724143	0.818076	-0.289694	0.0118308	0.146525
Nt5c3b	chr11	ENSMUSG00000017176.17	3217.6	2521.01	0.77901	0.844279	-0.244208	0.0118673	0.146867
Pygb	chr2	ENSMUSG00000033059.7	5636.36	6981.27	1.23703	1.1583	0.212005	0.0118878	0.14701
Nfkb1	chr3	ENSMUSG00000028163.17	264.125	334.428	1.26081	1.17148	0.228333	0.0118972	0.147016
Plekhh3	chr11	ENSMUSG00000035172.15	900.35	1242.94	1.38273	1.20533	0.269427	0.0119597	0.147677
Nol10	chr12	ENSMUSG00000061458.9	2386.55	2040.24	0.855717	0.886726	-0.17344	0.0119743	0.14768
Gm45338	chr16	ENSMUSG00000109783.1	147.61	57.0696	0.398805	0.957297	-0.0629608	0.0119779	0.14768
Prmt5	chr14	ENSMUSG00000023110.12	4143.98	3682.83	0.8876	0.905932	-0.142525	0.0120089	0.14773
Exosc9	chr3	ENSMUSG00000027714.11	7361.64	6188.01	0.839503	0.876399	-0.19034	0.0119955	0.14773
Ank1	chr8	ENSMUSG00000031543.18	843.844	1163.03	1.37545	1.19572	0.25788	0.0120067	0.14773
Adgre5	chr8	ENSMUSG00000002885.14	780.127	990.715	1.26594	1.17084	0.227542	0.012106	0.147778
Usp15	chr10	ENSMUSG00000020124.10	738.209	888.739	1.20091	1.14359	0.193571	0.0121106	0.147778
Cetn3	chr13	ENSMUSG00000021537.9	13492.6	10266.3	0.758448	0.835843	-0.258696	0.0121208	0.147778
Slc27a3	chr3	ENSMUSG00000027932.14	264.901	358.457	1.35391	1.20425	0.26814	0.012096	0.147778
Smu1	chr4	ENSMUSG00000028409.11	5375.03	4243.98	0.789292	0.850225	-0.234083	0.012115	0.147778
Pon2	chr6	ENSMUSG00000032667.17	7844.82	6454.63	0.824469	0.868693	-0.203082	0.012092	0.147778
Cacul1	chr19	ENSMUSG00000033417.16	691.584	584.007	0.84474	0.880118	-0.184232	0.0120221	0.147778
Supt16	chr14	ENSMUSG00000035726.8	1676.83	1993.84	1.1876	1.13709	0.185343	0.012116	0.147778
Slc6a20a	chr9	ENSMUSG00000036814.13	1036.46	1235.77	1.18898	1.13885	0.187578	0.0120977	0.147778
Zfp280d	chr9	ENSMUSG00000038535.17	471.728	384.436	0.81407	0.864555	-0.209971	0.0120959	0.147778
Nkain3	chr4	ENSMUSG00000055761.14	8.5363	5.13536	0.603499	0.880027	-0.184379	0.0120546	0.147778
Ube2e2	chr14	ENSMUSG00000058317.12	13394	11058.3	0.824305	0.868026	-0.204189	0.012075	0.147778
Ctla2a	chr13	ENSMUSG00000044258.10	581.217	291.813	0.508232	0.936598	-0.0944987	0.012176	0.148341
Fbxl3	chr14	ENSMUSG00000022124.15	1178.36	967.989	0.821064	0.866743	-0.206323	0.0122143	0.148587
Pfn2	chr3	ENSMUSG00000027805.16	54628.8	43626.2	0.800803	0.855913	-0.224463	0.0122069	0.148587
Gas8	chr8	ENSMUSG00000040220.10	609.013	765.013	1.24798	1.1637	0.218721	0.0122271	0.148634
Akr1e1	chr13	ENSMUSG00000045410.18	1682.65	1281.18	0.761749	0.837638	-0.255602	0.0122875	0.149258
Il11	chr7	ENSMUSG00000004371.15	74.6854	32.5118	0.459146	0.946477	-0.0793603	0.0123441	0.149382
Apopt1	chr12	ENSMUSG00000037787.14	9327.15	7408.68	0.79116	0.851137	-0.232536	0.0123602	0.149382
Trmt10c	chr16	ENSMUSG00000044763.8	1383.66	1074.59	0.771654	0.842136	-0.247875	0.0123321	0.149382
Casr	chr16	ENSMUSG00000051980.13	0.205153	0.361282	3.49351	1.02945	0.0418672	0.0123353	0.149382
Abhd11os	chr5	ENSMUSG00000085042.8	263.287	394.519	1.50728	1.21174	0.277078	0.0123294	0.149382
Gm16701	chr1	ENSMUSG00000097823.2	677.529	832.562	1.23329	1.1601	0.214253	0.0123418	0.149382
Gm49227	chr16	ENSMUSG00000115469.1	1.25727	1.79615	1.42152	1.21251	0.277997	0.0123614	0.149382
Pdia3	chr2	ENSMUSG00000027248.13	12132.7	10026.8	0.826637	0.870213	-0.20056	0.0124128	0.149673
Ssbp1	chr6	ENSMUSG00000029911.14	2081.72	1633.66	0.78108	0.847733	-0.238317	0.0124043	0.149673
Rnf40	chr7	ENSMUSG00000030816.8	2078.4	2710.1	1.2986	1.17704	0.235159	0.0123992	0.149673
Adi1	chr12	ENSMUSG00000020629.12	5512.07	4449.58	0.807958	0.860533	-0.216697	0.0124357	0.149839
Zmym2	chr14	ENSMUSG00000021945.9	928.983	790.394	0.851738	0.884878	-0.17645	0.0124702	0.150145
Ociad1	chr5	ENSMUSG00000029152.13	22693.2	18524.4	0.817312	0.864897	-0.2094	0.0124835	0.150195
Fads6	chr11	ENSMUSG00000044788.10	1259.14	1443.26	1.14643	1.11509	0.157158	0.0124932	0.150202
Grin2c	chr11	ENSMUSG00000020734.13	1209.74	1506.06	1.24695	1.16355	0.218533	0.01252	0.150291
Katnbl1	chr2	ENSMUSG00000027132.3	251.321	180.682	0.715411	0.822007	-0.282778	0.0125281	0.150291
Aste1	chr9	ENSMUSG00000032567.16	143.413	107.325	0.751054	0.835731	-0.25889	0.0125153	0.150291
Mospd3	chr5	ENSMUSG00000037221.13	9677.3	11787.3	1.21534	1.15059	0.202374	0.0125379	0.150299
Acta1	chr8	ENSMUSG00000031972.5	2006.3	1513.6	0.751059	0.833865	-0.262114	0.0125482	0.150313
Clns1a	chr7	ENSMUSG00000025439.5	8100.44	6464.19	0.795805	0.853465	-0.228596	0.0125593	0.150337
Catsperz	chr19	ENSMUSG00000050623.5	329.14	218.263	0.666399	0.833524	-0.262705	0.0125726	0.150387
Tomm7	chr5	ENSMUSG00000028998.6	19582.9	15472	0.788019	0.849493	-0.235325	0.0125974	0.150464
H2-T10	chr17	ENSMUSG00000079491.9	4.99945	2.27523	0.470586	0.943723	-0.0835643	0.0125912	0.150464
Spcs2	chr7	ENSMUSG00000035227.7	17497.6	14224.4	0.813191	0.863104	-0.212394	0.0126106	0.150512
Cox7c	chr13	ENSMUSG00000017778.14	43551.1	34458.9	0.791174	0.851413	-0.232069	0.0126224	0.150539
Mzt1	chr14	ENSMUSG00000033186.9	3792.76	2971.35	0.785557	0.849641	-0.235074	0.0126312	0.150539
Alx3	chr3	ENSMUSG00000014603.3	19141.6	51725.9	2.24973	1.04826	0.0679969	0.0126417	0.150556
Arap1	chr7	ENSMUSG00000032812.18	434.798	557.393	1.27939	1.17504	0.232711	0.0126612	0.150679
Tbx2	chr11	ENSMUSG00000000093.6	777.6	1277.17	1.53264	1.2199	0.286766	0.0126803	0.150776
Crbn	chr6	ENSMUSG00000005362.14	946.526	761.984	0.80354	0.858379	-0.220312	0.0126877	0.150776
Tmbim6	chr15	ENSMUSG00000023010.15	57377.2	65004	1.13314	1.10719	0.146896	0.0127242	0.150876
Cd74	chr18	ENSMUSG00000024610.15	15305.2	28012.2	1.84386	1.07648	0.106316	0.0127452	0.150876
Ran	chr5	ENSMUSG00000029430.13	21461.5	16582.1	0.772599	0.842834	-0.24668	0.0127345	0.150876
Ppia	chr11	ENSMUSG00000071866.12	98375.1	74701.7	0.761158	0.837933	-0.255094	0.0127512	0.150876
Zfas1	chr2	ENSMUSG00000074578.14	4496.57	3135.88	0.697516	0.817119	-0.291383	0.0127305	0.150876
Dynlt1f	chr17	ENSMUSG00000095677.2	16.5287	8.3939	0.511328	0.936971	-0.093923	0.0127077	0.150876
Kcnj6	chr16	ENSMUSG00000043301.16	6.58765	9.75621	1.43457	1.20132	0.264616	0.0127667	0.150887
Kif7	chr7	ENSMUSG00000050382.14	33.8625	56.3953	1.5806	1.12967	0.1759	0.0127706	0.150887
St6galnac4	chr2	ENSMUSG00000079442.12	1168.02	1391.17	1.19002	1.13845	0.187072	0.0127818	0.150911
Fam210b	chr2	ENSMUSG00000027495.4	4082.57	3532.58	0.865099	0.892338	-0.164338	0.0128256	0.151273
Pou4f1	chr14	ENSMUSG00000048349.9	72.9071	129.467	1.66427	1.09338	0.128795	0.0128308	0.151273
Psat1	chr19	ENSMUSG00000024640.9	18584.9	14945.9	0.803321	0.857936	-0.221058	0.0128624	0.151428
Chst12	chr5	ENSMUSG00000036599.10	6256.4	8005.88	1.27191	1.16975	0.226195	0.0128613	0.151428
Zkscan14	chr5	ENSMUSG00000029627.12	842.098	677.494	0.801249	0.857183	-0.222325	0.0128916	0.151446
Rexo2	chr9	ENSMUSG00000032026.7	3746.28	2944.41	0.787755	0.851647	-0.231672	0.0128801	0.151446
Btaf1	chr19	ENSMUSG00000040565.8	26.3866	19.5869	0.742376	0.829229	-0.270157	0.0128865	0.151446
Nfkbie	chr17	ENSMUSG00000023947.8	306.443	421.344	1.37114	1.20929	0.274162	0.0129119	0.151469
Aplp2	chr9	ENSMUSG00000031996.17	30122.5	35514.2	1.17983	1.13205	0.178936	0.0129087	0.151469
Serinc1	chr10	ENSMUSG00000019877.10	36446.1	31471.6	0.864268	0.891803	-0.165203	0.0129299	0.151571
Dll1	chr17	ENSMUSG00000014773.13	642.92	865.814	1.33429	1.19421	0.25606	0.0129449	0.151579
Slc44a2	chr9	ENSMUSG00000057193.8	2555.32	3047.05	1.18898	1.13679	0.18496	0.012949	0.151579
Hapln4	chr8	ENSMUSG00000007594.10	8268.78	9707.93	1.1738	1.12973	0.175973	0.0130295	0.152258
Ensa	chr3	ENSMUSG00000038619.12	28153.1	23143	0.822645	0.868388	-0.203589	0.0130348	0.152258
Irak4	chr15	ENSMUSG00000059883.16	17.4653	27.681	1.58883	1.17931	0.237947	0.0130184	0.152258
Cdh4	chr2	ENSMUSG00000000305.12	436.415	543.632	1.23957	1.15906	0.212957	0.0131625	0.152316
Smg9	chr7	ENSMUSG00000002210.11	3401.3	4297.44	1.26144	1.16658	0.222282	0.0130665	0.152316
Timm23	chr14	ENSMUSG00000013701.13	9561.24	7457.77	0.779824	0.84714	-0.239328	0.0130979	0.152316
Cnot8	chr11	ENSMUSG00000020515.13	8739.22	7215.58	0.82531	0.870101	-0.200746	0.0132085	0.152316
Atp5mpl	chr12	ENSMUSG00000021290.6	28834	21740.8	0.754264	0.835593	-0.259128	0.0132024	0.152316
Hes1	chr16	ENSMUSG00000022528.8	17593.3	13092.3	0.740177	0.836468	-0.257618	0.0131783	0.152316
Aifm3	chr16	ENSMUSG00000022763.18	3243.63	3914.18	1.2096	1.14627	0.196951	0.0131978	0.152316
Mcfd2	chr17	ENSMUSG00000024150.12	6401.38	5078.15	0.792919	0.853506	-0.228527	0.0132283	0.152316
Tlr2	chr3	ENSMUSG00000027995.10	1077.4	1762.68	1.63899	1.14367	0.193667	0.013232	0.152316
Srsf10	chr4	ENSMUSG00000028676.17	476.775	366.113	0.769599	0.84541	-0.242276	0.0131493	0.152316
Fam216a	chr5	ENSMUSG00000029463.5	4886.87	3849.84	0.788693	0.851732	-0.231529	0.0132068	0.152316
Adcyap1r1	chr6	ENSMUSG00000029778.12	2906.99	3551.47	1.22098	1.14997	0.201596	0.0130936	0.152316
Pla2g3	chr11	ENSMUSG00000034579.17	38.7641	64.4979	1.65948	1.10393	0.142646	0.0131475	0.152316
Acot11	chr4	ENSMUSG00000034853.16	771.372	991.899	1.27992	1.17078	0.227471	0.0130676	0.152316
Utp4	chr8	ENSMUSG00000041438.8	3667.39	3135.43	0.855185	0.886654	-0.173557	0.0131074	0.152316
Tfap2d	chr1	ENSMUSG00000042596.7	56.4253	38.2249	0.666287	0.812298	-0.29992	0.0130519	0.152316
Shisal2b	chr13	ENSMUSG00000042655.5	253.655	87.4521	0.37798	0.961831	-0.0561449	0.0131336	0.152316
Gm11223	chr4	ENSMUSG00000046341.5	1155.71	856.233	0.732095	0.82914	-0.270313	0.0131175	0.152316
Sall2	chr14	ENSMUSG00000049532.11	4351.83	5252.27	1.2045	1.14376	0.193784	0.0132344	0.152316
Styx	chr14	ENSMUSG00000053205.9	19.4965	12.6049	0.6493	0.848003	-0.237858	0.0131646	0.152316
Gm16001	chr5	ENSMUSG00000085433.2	9.12335	6.2246	0.68606	0.825227	-0.277138	0.013106	0.152316
Krt25	chr11	ENSMUSG00000035831.2	2463.51	4734.23	1.84944	1.08983	0.124103	0.0132843	0.152783
Psmd1	chr1	ENSMUSG00000026229.17	4479.92	3948.9	0.881286	0.902497	-0.148006	0.0133045	0.152909
Plcg2	chr8	ENSMUSG00000034330.10	206.141	287.3	1.38305	1.19746	0.259979	0.0133324	0.153122
Disp3	chr4	ENSMUSG00000041544.11	279.533	387.311	1.37806	1.19314	0.254769	0.0133457	0.153168
Txlng	chrX	ENSMUSG00000038344.14	391.198	317.375	0.808815	0.863836	-0.211171	0.013359	0.153214
Ttc26	chr6	ENSMUSG00000056832.14	56.2707	43.7646	0.774342	0.846509	-0.240403	0.0133851	0.153358
Rnf121	chr7	ENSMUSG00000070426.12	2475.27	1957.21	0.788076	0.851005	-0.23276	0.0133902	0.153358
Hcn3	chr3	ENSMUSG00000028051.10	1243.39	1577.47	1.25781	1.16538	0.220795	0.0134206	0.153466
Gpkow	chrX	ENSMUSG00000031148.14	1405.98	1218.4	0.865519	0.892862	-0.163491	0.0134277	0.153466
Phldb1	chr9	ENSMUSG00000048537.16	2283.54	2893.33	1.26909	1.16722	0.223072	0.0134183	0.153466
Hr	chr14	ENSMUSG00000022096.14	1139.61	1509.82	1.33008	1.18495	0.244828	0.0134436	0.153476
Gpnmb	chr6	ENSMUSG00000029816.10	68.8098	96.0997	1.40685	1.21472	0.280621	0.0134473	0.153476
Tango2	chr16	ENSMUSG00000013539.14	8498.47	6563.91	0.772585	0.844998	-0.24298	0.0134618	0.153536
Vti1b	chr12	ENSMUSG00000021124.13	25777.8	20739.7	0.806216	0.860732	-0.216365	0.0134817	0.153656
Spg7	chr8	ENSMUSG00000000738.18	3359.43	3879.69	1.15444	1.11892	0.162112	0.0135216	0.154003
Rpl24	chr16	ENSMUSG00000098274.7	24091.6	18021.5	0.746871	0.834096	-0.261715	0.0135325	0.154021
Ube2d3	chr3	ENSMUSG00000078578.9	12166.5	9908.91	0.814417	0.864502	-0.21006	0.0135429	0.154033
Psma5	chr3	ENSMUSG00000068749.9	6912.61	5250.85	0.762229	0.841094	-0.249661	0.013554	0.154052
Tomm34	chr2	ENSMUSG00000018322.10	7021.35	8285.64	1.17953	1.13184	0.178672	0.013569	0.154116
Cbr2	chr11	ENSMUSG00000025150.10	30.094	13.5322	0.45652	0.946745	-0.0789529	0.0135907	0.15415
Gtf3c3	chr1	ENSMUSG00000041303.7	903.895	727.011	0.803224	0.860152	-0.217336	0.0135906	0.15415
Atpaf1	chr4	ENSMUSG00000028710.18	435.588	361.411	0.829175	0.872725	-0.196401	0.0136145	0.15421
Mpp1	chrX	ENSMUSG00000031402.12	2640.39	2141.84	0.812037	0.864053	-0.210809	0.0136242	0.15421
Trappc9	chr15	ENSMUSG00000047921.17	2614.38	3197.61	1.21919	1.14985	0.201446	0.013618	0.15421
Usp46	chr5	ENSMUSG00000054814.14	3086.29	2627.1	0.852534	0.885985	-0.174647	0.0136541	0.154443
Cacna1g	chr11	ENSMUSG00000020866.17	564.181	759.249	1.34113	1.1851	0.245004	0.0136777	0.154453
Syt6	chr3	ENSMUSG00000027849.19	1566.63	2004.42	1.27301	1.16943	0.225805	0.0136832	0.154453
AW551984	chr9	ENSMUSG00000038112.15	404.351	525.513	1.30645	1.18281	0.242216	0.0136689	0.154453
Gspt1	chr16	ENSMUSG00000062203.15	582.021	508.053	0.872986	0.897936	-0.155316	0.0137232	0.154798
Stxbp6	chr12	ENSMUSG00000046314.16	3851.85	3244.03	0.842431	0.880017	-0.184397	0.0137675	0.155191
Mcm2	chr6	ENSMUSG00000002870.8	116.525	154.536	1.32656	1.18883	0.249537	0.0137921	0.155256
Polr3k	chr2	ENSMUSG00000038628.8	1991.6	1575.26	0.787826	0.851928	-0.231196	0.013786	0.155256
Llgl1	chr11	ENSMUSG00000020536.12	2711.18	3335.15	1.23119	1.15474	0.207564	0.0138571	0.155372
Mrpl11	chr19	ENSMUSG00000024902.5	12669.5	10203	0.801798	0.859377	-0.218637	0.0138447	0.155372
Tgs1	chr4	ENSMUSG00000028233.6	585.636	479.68	0.818892	0.868447	-0.20349	0.0138166	0.155372
Snip1	chr4	ENSMUSG00000050213.6	1382.61	1114.77	0.80475	0.860455	-0.216829	0.0138219	0.155372
Gmfb	chr14	ENSMUSG00000062014.13	2445.91	2078.04	0.849895	0.884087	-0.17774	0.0138591	0.155372
4833415N18Rik	chr16	ENSMUSG00000115936.1	280.858	165.633	0.603487	0.905001	-0.144009	0.0138562	0.155372
Dyrk3	chr1	ENSMUSG00000016526.8	477.701	326.488	0.68028	0.827166	-0.273751	0.0138965	0.155685
Egln1	chr8	ENSMUSG00000031987.6	4889.47	5568.45	1.13848	1.10925	0.149588	0.0139226	0.155871
Acsl5	chr19	ENSMUSG00000024981.6	5723.16	4876.3	0.852305	0.885607	-0.175262	0.0139445	0.15601
Gbf1	chr19	ENSMUSG00000025224.16	1592.96	2074.17	1.29582	1.17269	0.229824	0.0139593	0.156069
Pamr1	chr2	ENSMUSG00000027188.8	667.165	545	0.818458	0.868133	-0.204013	0.0139788	0.15618
Ddx25	chr9	ENSMUSG00000032101.6	2372.2	1985.54	0.835633	0.876253	-0.190581	0.013999	0.1563
Wdr45	chrX	ENSMUSG00000039382.12	4207.1	3227.02	0.765268	0.844271	-0.244222	0.0140088	0.156304
Chchd6	chr6	ENSMUSG00000030086.16	8754.61	6767.65	0.77131	0.844946	-0.243068	0.0140326	0.156356
Abcb7	chrX	ENSMUSG00000031333.7	396.982	333.577	0.839155	0.878508	-0.186872	0.0140293	0.156356
Hspg2	chr4	ENSMUSG00000028763.18	89.4379	137.888	1.5249	1.1286	0.17454	0.0140495	0.156438
Usp35	chr7	ENSMUSG00000035713.15	171.838	216.015	1.25425	1.16131	0.215755	0.0141203	0.15706
Morc3	chr16	ENSMUSG00000039456.10	707.871	850.96	1.2016	1.14191	0.191455	0.0141244	0.15706
Pafah1b2	chr9	ENSMUSG00000003131.7	9185.97	7400.61	0.808083	0.862519	-0.213372	0.0141744	0.157084
Parp3	chr9	ENSMUSG00000023249.15	158.403	209.789	1.32393	1.18772	0.248191	0.0141552	0.157084
Hsd17b10	chrX	ENSMUSG00000025260.10	12117.9	9054.26	0.74422	0.834651	-0.260756	0.0141561	0.157084
Pex2	chr3	ENSMUSG00000040374.13	1560.14	1240.11	0.792476	0.85607	-0.224199	0.0141735	0.157084
Rpl9	chr5	ENSMUSG00000047215.14	93152.2	68697.9	0.735154	0.830872	-0.267302	0.014141	0.157084
Tmem147	chr7	ENSMUSG00000006315.9	13430.7	10300.3	0.765434	0.843221	-0.246018	0.0141942	0.157155
Piezo1	chr8	ENSMUSG00000014444.17	9.43076	15.5839	1.54348	1.13673	0.184885	0.0142125	0.157155
Ttc33	chr15	ENSMUSG00000022151.16	4175.09	3467.28	0.829581	0.873119	-0.19575	0.0142105	0.157155
Plbd2	chr5	ENSMUSG00000029598.12	7566.09	9303.52	1.22785	1.15255	0.204829	0.0142286	0.157155
Zfp607b	chr7	ENSMUSG00000057093.14	201.152	156.975	0.782313	0.854908	-0.226159	0.0142236	0.157155
Trim14	chr4	ENSMUSG00000039853.18	14.7223	45.7449	3.28644	1.02651	0.037749	0.0142878	0.157704
Slc7a6os	chr8	ENSMUSG00000033106.6	642.721	507.031	0.785759	0.852063	-0.230968	0.0143095	0.15773
Arrb2	chr11	ENSMUSG00000060216.15	2399.13	2732.32	1.13856	1.10957	0.150001	0.0143031	0.15773
Wscd1	chr11	ENSMUSG00000020811.16	8138.09	9934.38	1.22326	1.1505	0.202263	0.0143334	0.157783
Wls	chr3	ENSMUSG00000028173.10	2099.57	1677.53	0.797774	0.858065	-0.220841	0.0143289	0.157783
Agrp	chr8	ENSMUSG00000005705.10	134.22	61.6322	0.473066	0.952843	-0.0696902	0.0144203	0.157994
Ube2b	chr11	ENSMUSG00000020390.12	15635.7	12575.2	0.805675	0.861698	-0.214746	0.0143744	0.157994
Dcaf13	chr15	ENSMUSG00000022300.10	10960.6	8652.03	0.788869	0.85501	-0.225986	0.0143964	0.157994
Apeh	chr9	ENSMUSG00000032590.14	985.445	1252.22	1.26539	1.1693	0.225643	0.0144077	0.157994
Cdc16	chr8	ENSMUSG00000038416.15	2741.88	2152.17	0.784761	0.852032	-0.23102	0.0144018	0.157994
Nipa1	chr7	ENSMUSG00000047037.5	276.314	225.742	0.817473	0.868343	-0.203664	0.0144295	0.157994
Arl4c	chr1	ENSMUSG00000049866.12	1376.01	1607.07	1.16863	1.12627	0.171553	0.0144142	0.157994
Foxs1	chr2	ENSMUSG00000074676.2	53.0616	106.563	2.06125	1.06591	0.0920813	0.0144238	0.157994
Ccdc117	chr11	ENSMUSG00000020482.4	1113.03	882.506	0.794331	0.859881	-0.217791	0.0144523	0.158044
Taf15	chr11	ENSMUSG00000020680.15	5003.13	6041.3	1.20555	1.14268	0.192425	0.0144533	0.158044
Rps5	chr7	ENSMUSG00000012848.15	53172.1	41954.5	0.787815	0.853504	-0.22853	0.0146301	0.15851
Tbk1	chr10	ENSMUSG00000020115.3	1837.34	1584.86	0.861371	0.891347	-0.16594	0.0146502	0.15851
Lgi3	chr14	ENSMUSG00000033595.7	6028.88	6833.74	1.13311	1.10606	0.145425	0.0145464	0.15851
Dhcr24	chr4	ENSMUSG00000034926.3	4039	4879.47	1.20624	1.1419	0.19144	0.0146	0.15851
2410004B18Rik	chr3	ENSMUSG00000036873.13	5774.96	4496.07	0.778068	0.848931	-0.236281	0.0146195	0.15851
Rap2b	chr3	ENSMUSG00000036894.3	2886.99	2494.03	0.864269	0.892968	-0.16332	0.014534	0.15851
Mmaa	chr8	ENSMUSG00000037022.3	1041.94	775.147	0.743462	0.83872	-0.253739	0.0145597	0.15851
Ccdc92	chr5	ENSMUSG00000037979.13	13096.5	15676.2	1.19628	1.1383	0.186883	0.0145992	0.15851
Rilp	chr11	ENSMUSG00000038195.6	210.948	313.351	1.47105	1.21058	0.275693	0.0145887	0.15851
Zfp386	chr12	ENSMUSG00000042063.11	769.266	642.198	0.830118	0.874155	-0.194039	0.0146493	0.15851
Gpr153	chr4	ENSMUSG00000042804.13	1144.62	1440.27	1.25233	1.1605	0.214742	0.014629	0.15851
Plxnb1	chr9	ENSMUSG00000053646.13	303.934	427.925	1.39784	1.17518	0.232877	0.0146327	0.15851
Rbbp4	chr4	ENSMUSG00000057236.10	9230.84	7114.43	0.770871	0.845885	-0.241467	0.0145094	0.15851
Nfam1	chr15	ENSMUSG00000058099.16	261.62	366.968	1.38832	1.19259	0.254103	0.0146326	0.15851
Tspan6	chrX	ENSMUSG00000067377.12	4220.25	3363.04	0.790965	0.854505	-0.226839	0.0145628	0.15851
Gm42595	chr5	ENSMUSG00000105161.1	90.2611	47.0069	0.526011	0.929702	-0.10516	0.0146457	0.15851
Slc25a33	chr4	ENSMUSG00000028982.9	4046.13	3096.57	0.765236	0.845302	-0.242462	0.0146641	0.158555
Sema4a	chr3	ENSMUSG00000028064.17	759.377	925.005	1.21507	1.14676	0.197564	0.0147068	0.158893
5730480H06Rik	chr5	ENSMUSG00000029089.8	188.578	145.693	0.764826	0.844636	-0.243599	0.0147146	0.158893
Wwc2	chr8	ENSMUSG00000031563.8	269.229	332.778	1.22938	1.15116	0.203086	0.0147352	0.158906
Pcdhga2	chr18	ENSMUSG00000103332.1	9.09013	14.2238	1.52991	1.15095	0.202824	0.0147326	0.158906
Ldoc1	chrX	ENSMUSG00000057615.5	30.4398	47.5116	1.59774	1.16676	0.222505	0.0147503	0.158965
Abcd4	chr12	ENSMUSG00000021240.6	498.619	649.157	1.30893	1.17993	0.238696	0.0148051	0.159277
B3galnt1	chr3	ENSMUSG00000043300.2	4719.34	3544.44	0.751138	0.83889	-0.253447	0.0148084	0.159277
Zfp52	chr17	ENSMUSG00000051341.6	52.456	38.798	0.749397	0.846695	-0.240086	0.0148073	0.159277
B9d1	chr11	ENSMUSG00000001039.12	2993.71	2285.29	0.755238	0.8415	-0.248965	0.0148209	0.159307
Cds1	chr5	ENSMUSG00000029330.8	5254.97	6234.14	1.18634	1.13372	0.181059	0.0148672	0.159604
Ilk	chr7	ENSMUSG00000030890.16	8714.81	6829.14	0.784191	0.852886	-0.229574	0.0148711	0.159604
Naca	chr10	ENSMUSG00000061315.14	27663	21732.6	0.786084	0.853507	-0.228525	0.0148776	0.159604
Cyb561	chr11	ENSMUSG00000019590.16	2881.16	3326.12	1.15333	1.11722	0.159913	0.0149428	0.160133
Hint3	chr10	ENSMUSG00000019791.12	9.73705	7.61542	0.777756	0.851954	-0.231153	0.0149714	0.160133
Gtf3c6	chr10	ENSMUSG00000019837.8	4131.92	3407.45	0.822643	0.870716	-0.199726	0.0150276	0.160133
Psd2	chr18	ENSMUSG00000024347.16	1660.46	2069.81	1.25128	1.16088	0.215224	0.0150305	0.160133
Ndufb8	chr19	ENSMUSG00000025204.10	40849.6	31095.2	0.760612	0.843097	-0.246229	0.0149877	0.160133
Gdap2	chr3	ENSMUSG00000027865.10	1749.85	1483.71	0.847972	0.884101	-0.177718	0.0149769	0.160133
Nfia	chr4	ENSMUSG00000028565.18	1095.88	1398.88	1.27013	1.16202	0.21664	0.0149622	0.160133
Srpr	chr9	ENSMUSG00000032042.11	2612.18	2216.66	0.84888	0.884527	-0.177022	0.0150341	0.160133
Rabgap1	chr2	ENSMUSG00000035437.15	2287.91	2025.59	0.885032	0.905725	-0.142854	0.0150263	0.160133
Uqcr10	chr11	ENSMUSG00000059534.8	28249.6	21112	0.748773	0.839245	-0.252836	0.015012	0.160133
D830030K20Rik	chr14	ENSMUSG00000096039.8	3.07415	1.80332	0.583704	0.906638	-0.141401	0.015006	0.160133
Gm9320	chr17	ENSMUSG00000100865.2	0.647306	0.320758	0.491844	0.947894	-0.0772026	0.0150544	0.160245
Cops4	chr5	ENSMUSG00000035297.14	5505.14	4230.09	0.769921	0.847035	-0.239506	0.0150734	0.160344
Sh3glb2	chr2	ENSMUSG00000026860.16	15306.8	17888.4	1.16763	1.12473	0.169584	0.0150924	0.160443
Dnaja4	chr9	ENSMUSG00000032285.15	1926.42	1562.98	0.813132	0.867079	-0.205765	0.0151077	0.160501
Rph3a	chr5	ENSMUSG00000029608.10	15208.2	19267.6	1.26174	1.16129	0.215725	0.015126	0.160516
Fev	chr1	ENSMUSG00000055197.4	30114.9	77434.4	2.69418	1.03741	0.0529831	0.0151384	0.160516
Mfap2	chr4	ENSMUSG00000060572.17	498.606	718.915	1.43184	1.1915	0.252774	0.0151371	0.160516
Rbmxl1	chr8	ENSMUSG00000037070.10	3668.12	3003.76	0.817748	0.868144	-0.203994	0.0151496	0.160531
Zdhhc3	chr9	ENSMUSG00000025786.17	3724.98	4441.96	1.18999	1.13409	0.181539	0.0151616	0.16055
1700001C02Rik	chr5	ENSMUSG00000029182.10	8.23497	19.8194	2.52472	1.04248	0.0600192	0.0151709	0.16055
Cdk4	chr10	ENSMUSG00000006728.12	5500.47	4432.37	0.803682	0.861393	-0.215257	0.0152477	0.16058
Arpc5	chr1	ENSMUSG00000008475.13	2582.63	2049.84	0.794548	0.857876	-0.221159	0.0152519	0.16058
Capza2	chr6	ENSMUSG00000015733.13	15923.4	13076.8	0.822026	0.870509	-0.200069	0.0152148	0.16058
Poc5	chr13	ENSMUSG00000021671.9	2084.94	1814.09	0.870273	0.897077	-0.156696	0.0152121	0.16058
Retreg1	chr15	ENSMUSG00000022270.16	1585.15	1282.46	0.809105	0.864511	-0.210044	0.0152086	0.16058
Eif3h	chr15	ENSMUSG00000022312.11	20366.4	16209.1	0.793509	0.856906	-0.222791	0.0152431	0.16058
Nthl1	chr17	ENSMUSG00000041429.3	48.4025	32.526	0.665584	0.845054	-0.242885	0.0152313	0.16058
Bin2	chr15	ENSMUSG00000098112.8	678.325	943.686	1.39532	1.19378	0.255539	0.0151965	0.16058
Zfp955a	chr17	ENSMUSG00000094441.2	379.482	285.325	0.751199	0.844245	-0.244266	0.0152649	0.160614
H2-Eb1	chr17	ENSMUSG00000060586.11	2150.24	3426.21	1.61338	1.10913	0.14943	0.0152854	0.160727
Psma6	chr12	ENSMUSG00000021024.14	12971.1	9716.77	0.749543	0.839672	-0.252103	0.015342	0.161128
Ltbp4	chr7	ENSMUSG00000040488.17	1122.76	1634.38	1.43979	1.17109	0.227851	0.0153432	0.161128
Tab1	chr15	ENSMUSG00000022414.8	1143.32	1402.94	1.22737	1.15135	0.203325	0.0153556	0.161155
Ppfia3	chr7	ENSMUSG00000003863.18	4082.26	5125.45	1.25495	1.15775	0.211322	0.0154337	0.161562
Cluap1	chr16	ENSMUSG00000014232.14	4488.96	3455.57	0.767555	0.846767	-0.239963	0.0154065	0.161562
Abhd5	chr9	ENSMUSG00000032540.16	1177.64	945.418	0.795755	0.858736	-0.219714	0.0154297	0.161562
Foxj1	chr11	ENSMUSG00000034227.7	3943.94	5051.25	1.27816	1.16665	0.222375	0.0154292	0.161562
Grm1	chr10	ENSMUSG00000019828.13	427.576	530.874	1.23962	1.15305	0.205449	0.0155116	0.161738
Lin7a	chr10	ENSMUSG00000019906.15	26.855	21.8672	0.814451	0.868875	-0.202779	0.0156661	0.161738
Sumo2	chr11	ENSMUSG00000020738.16	20792	17786.1	0.855287	0.888062	-0.171267	0.0155127	0.161738
Sav1	chr12	ENSMUSG00000021067.8	3133.02	2639.13	0.840142	0.880015	-0.184399	0.0155901	0.161738
Eif3e	chr15	ENSMUSG00000022336.3	10866.4	8417.22	0.776845	0.850902	-0.232935	0.0155648	0.161738
Ccdc167	chr17	ENSMUSG00000024018.18	388.698	318.058	0.82049	0.871716	-0.198069	0.0155176	0.161738
Spindoc	chr19	ENSMUSG00000024970.5	1375.3	1124.55	0.815976	0.867958	-0.204303	0.0156129	0.161738
Arhgdia	chr11	ENSMUSG00000025132.13	37231.1	43014.6	1.15591	1.1181	0.161055	0.0156135	0.161738
Rps24	chr14	ENSMUSG00000025290.17	115982	86863.9	0.750783	0.841297	-0.249314	0.0156348	0.161738
Trnau1ap	chr4	ENSMUSG00000028898.15	6933.35	5403.86	0.773013	0.84955	-0.23523	0.0156497	0.161738
Naaa	chr5	ENSMUSG00000029413.14	5773.61	6700.42	1.16131	1.12124	0.165096	0.015667	0.161738
Vps29	chr5	ENSMUSG00000029462.18	8764.98	6733.89	0.768819	0.847542	-0.238643	0.0155757	0.161738
Golga3	chr5	ENSMUSG00000029502.14	477.518	627.972	1.3031	1.1683	0.224408	0.0155284	0.161738
Tra2a	chr6	ENSMUSG00000029817.11	3619.23	2782.4	0.767463	0.849764	-0.234866	0.0156394	0.161738
Uqcrc2	chr7	ENSMUSG00000030884.12	29511.1	22917.7	0.778176	0.850922	-0.232902	0.0156047	0.161738
Gins4	chr8	ENSMUSG00000031546.6	3084.72	2367.05	0.762683	0.846522	-0.24038	0.0154629	0.161738
Sv2a	chr3	ENSMUSG00000038486.9	19096.3	23315.6	1.22021	1.14624	0.19691	0.0155817	0.161738
Pxylp1	chr9	ENSMUSG00000043587.15	862.228	1092.55	1.26259	1.16337	0.218314	0.0155107	0.161738
Nrsn2	chr2	ENSMUSG00000059361.6	30393.4	34988.5	1.15204	1.11643	0.158893	0.0156415	0.161738
Kndc1	chr7	ENSMUSG00000066129.15	877.246	1110.26	1.26638	1.16062	0.214893	0.0156244	0.161738
Anks6	chr4	ENSMUSG00000066191.12	194.113	280.24	1.42001	1.1823	0.241595	0.0155853	0.161738
Pakap	chr4	ENSMUSG00000089945.13	0.00185796	0.0038509	2.9453	1.0312	0.044319	0.0155729	0.161738
Gnl1	chr17	ENSMUSG00000024429.9	16569.1	19735.3	1.19138	1.1349	0.182563	0.0157135	0.162117
Cnbp	chr6	ENSMUSG00000030057.15	43099.4	33518.4	0.777455	0.851013	-0.232747	0.015738	0.162229
Zfp72	chr13	ENSMUSG00000069184.4	43.2899	32.6185	0.741825	0.83963	-0.252174	0.0157441	0.162229
Srebf1	chr11	ENSMUSG00000020538.15	3539.99	4404.65	1.24897	1.15914	0.213052	0.0157576	0.162266
Pfdn5	chr15	ENSMUSG00000001289.12	60394.1	44790.8	0.741432	0.838521	-0.254082	0.0157716	0.162308
Psmc6	chr14	ENSMUSG00000021832.8	4426.85	3462.92	0.782994	0.85337	-0.228757	0.0157975	0.162372
Foxq1	chr13	ENSMUSG00000038415.10	17547.8	30430.3	1.71819	1.0811	0.112502	0.0157955	0.162372
Dapp1	chr3	ENSMUSG00000028159.14	349.682	256.124	0.739054	0.842205	-0.247756	0.015827	0.162573
Pcmt1	chr10	ENSMUSG00000019795.17	10477.5	8372.21	0.800704	0.861319	-0.215381	0.0158729	0.162943
Slc39a13	chr2	ENSMUSG00000002105.15	2536.95	3048.64	1.19748	1.13647	0.184563	0.0158982	0.162999
Zfp81	chr17	ENSMUSG00000003929.11	206.021	172.714	0.840791	0.881715	-0.181616	0.0158896	0.162999
Reep6	chr10	ENSMUSG00000035504.16	807.548	1102.56	1.34741	1.18164	0.240791	0.0159558	0.163487
Ndufb9	chr15	ENSMUSG00000022354.4	38722.6	29231.6	0.756166	0.843517	-0.24551	0.0160447	0.164111
Ube3b	chr5	ENSMUSG00000029577.13	1873.38	2518.4	1.33999	1.16602	0.221592	0.0160466	0.164111
Ndufa4l2	chr10	ENSMUSG00000040280.10	7785.86	11176.2	1.41363	1.18511	0.245016	0.0160302	0.164111
Ift20	chr11	ENSMUSG00000001105.15	20236.5	15463.1	0.764735	0.84737	-0.238936	0.0160662	0.164115
Galns	chr8	ENSMUSG00000015027.11	242.216	333.355	1.37017	1.18343	0.242973	0.0160702	0.164115
Atp1b2	chr11	ENSMUSG00000041329.13	95140.9	117928	1.23747	1.15261	0.204901	0.016077	0.164115
Arsj	chr3	ENSMUSG00000046561.9	1.68564	2.72121	1.57921	1.14133	0.190711	0.0160932	0.164178
Ik	chr18	ENSMUSG00000024474.7	21375.3	25186.3	1.179	1.12915	0.175243	0.0161495	0.164345
Pck2	chr14	ENSMUSG00000040618.7	1630.5	1947.56	1.19354	1.13619	0.184198	0.0161491	0.164345
Fam216b	chr14	ENSMUSG00000045655.9	424.676	223.087	0.532724	0.932616	-0.100645	0.0161383	0.164345
Arf1	chr11	ENSMUSG00000048076.14	38405.5	32332	0.843125	0.882085	-0.181011	0.0161397	0.164345
Mboat7	chr7	ENSMUSG00000035596.14	8901.25	10384.8	1.16641	1.12304	0.167411	0.0161616	0.164366
Grip2	chr6	ENSMUSG00000030098.15	805.984	1062.31	1.30932	1.16672	0.222463	0.0161845	0.164396
Mtmr11	chr3	ENSMUSG00000045934.15	356.138	455.319	1.28123	1.17065	0.227304	0.0161822	0.164396
BC002059	chr17	ENSMUSG00000060149.7	230.356	183.225	0.788079	0.857992	-0.220964	0.016204	0.164492
Evi2a	chr11	ENSMUSG00000078771.10	4318.41	3363.35	0.776968	0.852689	-0.229909	0.0162156	0.164509
Cbr3	chr16	ENSMUSG00000022947.8	5730.45	7614.68	1.32559	1.18522	0.245153	0.0162393	0.164527
Epb41l3	chr17	ENSMUSG00000024044.19	3383.51	4001.45	1.18054	1.12895	0.174981	0.0162323	0.164527
Rsbn1l	chr5	ENSMUSG00000039968.9	210.05	161.514	0.764377	0.856781	-0.223002	0.0162475	0.164527
Tspan9	chr6	ENSMUSG00000030352.15	3422.05	4070.53	1.18917	1.13288	0.179994	0.0162878	0.164828
Rnf43	chr11	ENSMUSG00000034177.15	38.0632	56.9419	1.4806	1.18084	0.239813	0.0163073	0.164828
Gm5113	chr7	ENSMUSG00000066647.8	516.718	431.327	0.83474	0.878594	-0.186732	0.0163065	0.164828
Nectin4	chr1	ENSMUSG00000006411.12	980.919	1249.2	1.27994	1.1685	0.224663	0.0163517	0.165077
Cdkl2	chr5	ENSMUSG00000029403.14	206.342	168.603	0.817394	0.870696	-0.199758	0.016352	0.165077
Nasp	chr4	ENSMUSG00000028693.15	2137.32	1772.61	0.828879	0.875857	-0.191232	0.0163734	0.16509
Ap5b1	chr19	ENSMUSG00000049562.6	59.8617	86.054	1.43654	1.19693	0.259334	0.0163729	0.16509
Adprm	chr11	ENSMUSG00000020910.16	762.244	596.581	0.776437	0.852972	-0.22943	0.0164179	0.165134
Slc16a3	chr11	ENSMUSG00000025161.16	1021.84	1528.45	1.48605	1.16673	0.222467	0.0163984	0.165134
Myo16	chr8	ENSMUSG00000039057.11	1697.29	2280.06	1.34002	1.16653	0.222218	0.0163909	0.165134
Uba2	chr7	ENSMUSG00000052997.15	3990.42	3290.34	0.824197	0.872743	-0.196372	0.0164128	0.165134
Lsm14a	chr7	ENSMUSG00000066568.12	1037.77	917.083	0.883762	0.905514	-0.143191	0.016432	0.165174
P2ry12	chr3	ENSMUSG00000036353.13	3539.02	2829.63	0.799756	0.862144	-0.213999	0.016452	0.165274
Spink10	chr18	ENSMUSG00000044176.12	34.9024	24.9367	0.713003	0.842032	-0.248054	0.0164669	0.165323
Lix1	chr17	ENSMUSG00000047786.12	5031.6	4308.42	0.856164	0.889592	-0.168784	0.0164823	0.165376
Prdx2	chr8	ENSMUSG00000005161.15	41151.2	31448.5	0.763346	0.847476	-0.238756	0.0165514	0.165756
Chac2	chr11	ENSMUSG00000020309.6	643.914	488.65	0.753974	0.846367	-0.240645	0.0165604	0.165756
Pnkd	chr1	ENSMUSG00000026179.14	21831.6	25383.7	1.16369	1.12152	0.165451	0.0165554	0.165756
Cycs	chr6	ENSMUSG00000063694.5	15898.8	13186.5	0.828638	0.874865	-0.192867	0.0165351	0.165756
Wtap	chr17	ENSMUSG00000060475.13	5202.79	4314.29	0.828451	0.87513	-0.192431	0.0165793	0.165844
Bcl2l12	chr7	ENSMUSG00000003190.12	367.319	623.278	1.68214	1.07927	0.110057	0.0167304	0.165962
Srgap1	chr10	ENSMUSG00000020121.15	777.837	1047.85	1.3266	1.16575	0.22126	0.0167405	0.165962
Flt4	chr11	ENSMUSG00000020357.3	45.02	68.4703	1.4342	1.1729	0.230079	0.0168072	0.165962
L2hgdh	chr12	ENSMUSG00000020988.9	585.181	472.027	0.805897	0.866729	-0.206347	0.0167047	0.165962
Ggps1	chr13	ENSMUSG00000021302.10	1675.26	1387.37	0.827051	0.874015	-0.194271	0.0167459	0.165962
Ccdc14	chr16	ENSMUSG00000022833.7	27.7173	42.0995	1.52462	1.14172	0.19121	0.0167584	0.165962
Dpy30	chr17	ENSMUSG00000024067.14	6077.13	4547.19	0.746103	0.841188	-0.2495	0.0166019	0.165962
Stk25	chr1	ENSMUSG00000026277.14	12152.3	10481	0.862278	0.893036	-0.163209	0.0167911	0.165962
Psmd14	chr2	ENSMUSG00000026914.15	12153.8	9078.18	0.748465	0.842694	-0.246919	0.0167842	0.165962
Dram2	chr3	ENSMUSG00000027900.15	1018.93	835.389	0.816441	0.870046	-0.200837	0.0168134	0.165962
Npr1	chr3	ENSMUSG00000027931.12	160.48	198.778	1.23976	1.15446	0.20722	0.0167705	0.165962
Creld1	chr6	ENSMUSG00000030284.11	4123.84	3614.58	0.876265	0.900918	-0.150532	0.0166823	0.165962
Rnf141	chr7	ENSMUSG00000030788.16	2820.41	2426.9	0.860179	0.891866	-0.165101	0.0168018	0.165962
Col4a1	chr8	ENSMUSG00000031502.11	229.685	310.212	1.34207	1.1695	0.225896	0.0167655	0.165962
Hacd3	chr9	ENSMUSG00000033629.6	6732.88	5553.71	0.82604	0.874181	-0.193996	0.0167842	0.165962
1110059E24Rik	chr19	ENSMUSG00000035171.9	1573.98	1214.54	0.765918	0.848885	-0.236359	0.0167671	0.165962
Calm2	chr17	ENSMUSG00000036438.14	320838	258469	0.807963	0.865518	-0.208365	0.016645	0.165962
Ints8	chr4	ENSMUSG00000040738.10	592.226	470.061	0.796387	0.86454	-0.209996	0.0166205	0.165962
Atp1a3	chr7	ENSMUSG00000040907.15	165354	205534	1.23939	1.1503	0.202008	0.0166392	0.165962
Tardbp	chr4	ENSMUSG00000041459.15	3339.87	2775.96	0.833076	0.878369	-0.187102	0.0166778	0.165962
Frmpd3	chrX	ENSMUSG00000042425.18	285.36	402.012	1.38492	1.173	0.230203	0.0166517	0.165962
Exoc5	chr14	ENSMUSG00000061244.14	1336.43	1123.49	0.840227	0.881561	-0.181868	0.0167207	0.165962
2310022B05Rik	chr8	ENSMUSG00000031983.7	6875.65	8138.03	1.18268	1.12979	0.176052	0.0168565	0.166188
Kazn	chr4	ENSMUSG00000040606.13	5223.12	6523.8	1.24411	1.1547	0.207513	0.01685	0.166188
Papola	chr12	ENSMUSG00000021111.15	1341.9	1147.63	0.854671	0.889759	-0.168514	0.0169178	0.166394
Cox4i1	chr8	ENSMUSG00000031818.12	177554	136200	0.767035	0.849424	-0.235443	0.0169108	0.166394
Ss18l1	chr2	ENSMUSG00000039086.9	865.254	764.432	0.883344	0.905422	-0.143337	0.0169065	0.166394
Tsen2	chr6	ENSMUSG00000042389.13	622.363	484.992	0.780744	0.858248	-0.220533	0.0169153	0.166394
Pigc	chr1	ENSMUSG00000026698.8	1166.17	870.508	0.743555	0.844287	-0.244195	0.0169595	0.166704
Uba3	chr6	ENSMUSG00000030061.16	3739.82	2975.56	0.796989	0.861244	-0.215506	0.0169913	0.166827
Otud7a	chr7	ENSMUSG00000033510.14	486.333	658.071	1.34004	1.1668	0.222551	0.0170012	0.166827
Grid1	chr14	ENSMUSG00000041078.7	1307.02	1669.89	1.27137	1.16069	0.214987	0.0170024	0.166827
0610010F05Rik	chr11	ENSMUSG00000042208.15	1110.48	955.191	0.85891	0.891232	-0.166127	0.0170211	0.16691
Plcg1	chr2	ENSMUSG00000016933.17	995.682	1265.43	1.26637	1.15867	0.212467	0.0170757	0.167053
Nfatc4	chr14	ENSMUSG00000023411.12	2.54818	5.2561	1.93292	1.05451	0.0765693	0.017058	0.167053
Tmem63a	chr1	ENSMUSG00000026519.16	1503.23	1823.95	1.21275	1.14177	0.191276	0.0171115	0.167053
Ddr2	chr1	ENSMUSG00000026674.9	171.447	243.66	1.38815	1.16183	0.2164	0.0171015	0.167053
Zgpat	chr2	ENSMUSG00000027582.16	130.665	177.537	1.36631	1.16888	0.225128	0.0171045	0.167053
Nup160	chr2	ENSMUSG00000051329.13	68.8894	89.1289	1.29053	1.16755	0.223488	0.0171068	0.167053
Smim15	chr13	ENSMUSG00000071180.5	1453.02	1119.22	0.770788	0.851362	-0.232155	0.0170634	0.167053
Gm5869	chr5	ENSMUSG00000104802.1	161.29	113.53	0.69975	0.848905	-0.236326	0.017117	0.167053
Snd1	chr6	ENSMUSG00000001424.14	1798.7	2158.7	1.19935	1.13589	0.18382	0.0172059	0.167089
Arhgef40	chr14	ENSMUSG00000004562.16	787.557	947.631	1.19765	1.13616	0.184169	0.0172079	0.167089
Rpl10	chrX	ENSMUSG00000008682.13	27765.2	22532.6	0.811949	0.867829	-0.204517	0.0171884	0.167089
Ermn	chr2	ENSMUSG00000026830.9	3368.82	2828.14	0.840018	0.881244	-0.182387	0.0172196	0.167089
Thumpd3	chr6	ENSMUSG00000030264.14	1157.38	928.078	0.799061	0.862138	-0.214009	0.0171658	0.167089
Acsl3	chr1	ENSMUSG00000032883.15	10686.6	9527.6	0.891498	0.910567	-0.135162	0.0172172	0.167089
Atp5h	chr11	ENSMUSG00000034566.10	68126.3	52708.2	0.77422	0.85254	-0.23016	0.017158	0.167089
Azin1	chr15	ENSMUSG00000037458.15	2180.14	1764.53	0.811676	0.868769	-0.202955	0.0172223	0.167089
AU021092	chr16	ENSMUSG00000051669.6	230.198	331.55	1.42309	1.18832	0.24892	0.017134	0.167089
5033406O09Rik	chr12	ENSMUSG00000113769.1	0.268606	0.656462	2.2964	1.04706	0.0663472	0.0171527	0.167089
Umad1	chr6	ENSMUSG00000089862.8	1859.31	1517.6	0.815899	0.870077	-0.200786	0.0172848	0.167596
Srp19	chr18	ENSMUSG00000014504.16	5966.07	4965.92	0.83164	0.877502	-0.188525	0.0173312	0.167871
Mrpl44	chr1	ENSMUSG00000026248.9	6859.47	5371.22	0.781859	0.855844	-0.224581	0.0173745	0.167871
Selenon	chr4	ENSMUSG00000050989.9	1167.87	1427.29	1.21934	1.145	0.195352	0.0173692	0.167871
Sec61g	chr11	ENSMUSG00000078974.10	7214.07	5421.98	0.748654	0.84519	-0.242652	0.0173716	0.167871
Gm12963	chr4	ENSMUSG00000085517.7	1251.19	674.666	0.545712	0.931876	-0.10179	0.0173356	0.167871
Gm7932	chr6	ENSMUSG00000108084.1	435.473	935.747	2.07223	1.05245	0.0737575	0.0173461	0.167871
Fam180a	chr6	ENSMUSG00000047420.8	6066.43	8980.58	1.47603	1.18771	0.248184	0.0174222	0.168234
Ghitm	chr14	ENSMUSG00000041028.16	22232.4	18104.4	0.815325	0.869615	-0.201551	0.0174536	0.168339
AA465934	chr11	ENSMUSG00000093483.1	185.422	102.845	0.548823	0.933959	-0.0985683	0.0174481	0.168339
Wdr89	chr12	ENSMUSG00000045690.8	14634.3	11542.9	0.780471	0.856122	-0.224112	0.0174741	0.168438
Pcgf5	chr19	ENSMUSG00000024805.16	424.09	355.933	0.839872	0.882573	-0.180212	0.0175329	0.168841
Bhlhb9	chrX	ENSMUSG00000072964.14	2024.58	1684.61	0.832459	0.878041	-0.187639	0.0175364	0.168841
2510039O18Rik	chr4	ENSMUSG00000044496.6	1854.24	2252.04	1.21159	1.14111	0.190439	0.0175598	0.16892
Gchfr	chr2	ENSMUSG00000046814.3	232.981	439.639	1.8332	1.07475	0.103998	0.0175652	0.16892
Susd4	chr1	ENSMUSG00000038576.15	4944.86	5791.2	1.16866	1.12271	0.166982	0.0175918	0.168994
Shd	chr17	ENSMUSG00000039154.8	5408.75	6735.86	1.24311	1.15541	0.20841	0.0175935	0.168994
Gm4949	chr18	ENSMUSG00000118140.1	13.8684	7.20005	0.523831	0.939807	-0.0895632	0.0176165	0.169117
Calr	chr8	ENSMUSG00000003814.8	45648.1	36550.4	0.8017	0.865339	-0.208663	0.0176473	0.169215
Kcng3	chr17	ENSMUSG00000045053.2	0.00015513	0.000182998	3.79926	1.02131	0.030427	0.0176382	0.169215
Rnf182	chr13	ENSMUSG00000044164.2	590.139	501.919	0.849535	0.88711	-0.172815	0.0177886	0.17047
Sgcb	chr5	ENSMUSG00000029156.11	2795.37	2395.53	0.856853	0.891021	-0.166468	0.0178428	0.17089
Yipf5	chr18	ENSMUSG00000024487.5	3104.13	2504.15	0.805302	0.865745	-0.207986	0.0179026	0.170964
Cdk14	chr5	ENSMUSG00000028926.15	3347.19	2928.82	0.875789	0.90144	-0.149697	0.0178973	0.170964
Snx2	chr18	ENSMUSG00000034484.8	3635.98	2855.73	0.786081	0.85758	-0.221657	0.0178993	0.170964
Tmem63b	chr17	ENSMUSG00000036026.15	6502.1	7974.71	1.22093	1.14346	0.1934	0.0178726	0.170964
Gpc6	chr14	ENSMUSG00000058571.11	6.66453	9.38674	1.37618	1.17574	0.233573	0.0179023	0.170964
Aatf	chr11	ENSMUSG00000018697.14	1528.33	1894.05	1.23486	1.15011	0.201767	0.017982	0.171124
Cops3	chr11	ENSMUSG00000019373.11	10566.5	8082.65	0.765761	0.851767	-0.231469	0.0179614	0.171124
Pef1	chr4	ENSMUSG00000028779.16	11308.7	9187.54	0.811726	0.868845	-0.20283	0.0179916	0.171124
Rufy3	chr5	ENSMUSG00000029291.11	6461.6	5355.15	0.830527	0.877566	-0.188421	0.0180005	0.171124
Ccdc126	chr6	ENSMUSG00000050786.8	1554.9	1155.54	0.74277	0.847677	-0.238413	0.0179682	0.171124
Erich1	chr8	ENSMUSG00000051978.9	619.122	459.207	0.738564	0.845981	-0.241303	0.0180027	0.171124
Fam57b	chr7	ENSMUSG00000058966.13	8012.32	9491.53	1.18248	1.12857	0.174494	0.0179886	0.171124
Gm30934	chr9	ENSMUSG00000111082.1	171.059	80.5007	0.457763	0.950722	-0.0729049	0.0179879	0.171124
Chrnb2	chr3	ENSMUSG00000027950.7	1449.31	1763.04	1.21177	1.14069	0.18991	0.0180343	0.171158
Rell2	chr18	ENSMUSG00000044024.16	17087.3	19346.4	1.13269	1.10441	0.143275	0.0180318	0.171158
Zfp579	chr7	ENSMUSG00000051550.10	632.406	816.43	1.28349	1.16091	0.215259	0.0180374	0.171158
Tbce	chr13	ENSMUSG00000039233.12	911.853	735.228	0.803689	0.866258	-0.207131	0.0180614	0.171286
Arpc1a	chr5	ENSMUSG00000029621.14	18019.7	14146.8	0.788815	0.859986	-0.217615	0.0181289	0.171333
Scn4b	chr9	ENSMUSG00000046480.6	7236.73	8637.01	1.19431	1.1323	0.179261	0.0181096	0.171333
Col8a2	chr4	ENSMUSG00000056174.8	684.258	967.23	1.41483	1.15802	0.211666	0.0181103	0.171333
Yipf1	chr4	ENSMUSG00000057375.13	6014.42	4774.98	0.791721	0.86047	-0.216804	0.0180937	0.171333
Rpl17	chr18	ENSMUSG00000062328.8	90900.4	67732.8	0.74395	0.845285	-0.242491	0.0180903	0.171333
Rab10os	chr12	ENSMUSG00000079179.9	286.181	237.61	0.831902	0.87876	-0.186459	0.0181278	0.171333
Hoxa4	chr6	ENSMUSG00000000942.10	130.737	219.95	1.63768	1.09765	0.134419	0.0182604	0.171393
Sh3gl1	chr17	ENSMUSG00000003200.10	1714.42	1478.82	0.862845	0.894406	-0.160999	0.0181666	0.171393
Mmd	chr11	ENSMUSG00000003948.17	14654	12230.6	0.836625	0.880739	-0.183213	0.0182148	0.171393
Ift22	chr5	ENSMUSG00000007987.12	7832.97	6653.82	0.848226	0.88618	-0.174329	0.0182418	0.171393
Gdf11	chr10	ENSMUSG00000025352.6	2015.63	2496.21	1.22987	1.14719	0.198109	0.0182554	0.171393
Mrpl30	chr1	ENSMUSG00000026087.11	4333.86	3376.4	0.778933	0.856561	-0.223372	0.0182531	0.171393
Orc4	chr2	ENSMUSG00000026761.12	1230.62	963.11	0.783066	0.859031	-0.219218	0.0182118	0.171393
Ube2q2	chr9	ENSMUSG00000032307.16	1333.55	1093.01	0.82039	0.872961	-0.196011	0.0182266	0.171393
Atp6v0b	chr4	ENSMUSG00000033379.13	29141.7	22356	0.767631	0.852992	-0.229395	0.0182125	0.171393
Rpf2	chr10	ENSMUSG00000038510.12	5440.64	4425.77	0.808802	0.867898	-0.204402	0.0182492	0.171393
Hnrnpc	chr14	ENSMUSG00000060373.15	35856.4	29443.4	0.821155	0.873244	-0.195544	0.0181524	0.171393
Ier3ip1	chr18	ENSMUSG00000090000.2	3852.84	3066.67	0.794362	0.861529	-0.215028	0.0181693	0.171393
Abce1	chr8	ENSMUSG00000058355.8	4133.6	3438.37	0.832811	0.878785	-0.186418	0.0182718	0.171402
Riok3	chr18	ENSMUSG00000024404.7	1101.08	912.425	0.829394	0.877538	-0.188467	0.018286	0.171438
Paqr4	chr17	ENSMUSG00000023909.4	14169	16415.7	1.15859	1.1177	0.160539	0.0183035	0.171504
H2az1	chr3	ENSMUSG00000037894.13	10140.2	8142	0.803001	0.865258	-0.208797	0.0183275	0.171631
Epb41l4aos	chr18	ENSMUSG00000087590.2	1614.73	1131.54	0.690497	0.838015	-0.254951	0.0183428	0.171676
Zc3hav1	chr6	ENSMUSG00000029826.14	429.467	532.694	1.24082	1.15132	0.203285	0.0183638	0.171678
Inf2	chr12	ENSMUSG00000037679.9	2586.39	3508.88	1.35315	1.15591	0.209027	0.0183599	0.171678
Rps27a-ps2	chr9	ENSMUSG00000058838.9	147.14	89.831	0.603778	0.918895	-0.122028	0.0183805	0.171736
Pot1b	chr17	ENSMUSG00000024174.9	171.409	119.076	0.697353	0.854563	-0.226742	0.0184004	0.171824
Gm31907	chr18	ENSMUSG00000118074.1	6.36885	12.4816	1.9825	1.05522	0.0775403	0.0184404	0.1721
Spry1	chr3	ENSMUSG00000037211.12	3840.51	5382.77	1.39248	1.17091	0.227625	0.018461	0.172195
Parvb	chr15	ENSMUSG00000022438.6	2427.49	2957.69	1.21013	1.13905	0.18783	0.01848	0.172224
Zfp180	chr7	ENSMUSG00000057101.8	820.756	704.145	0.858548	0.892077	-0.16476	0.0184851	0.172224
Sec11c	chr18	ENSMUSG00000024516.13	12806.2	9677.32	0.757758	0.850363	-0.23385	0.0185084	0.172343
Mctp2	chr7	ENSMUSG00000032776.9	61.7093	41.7689	0.677497	0.858676	-0.219814	0.0185203	0.172356
Coq2	chr5	ENSMUSG00000029319.8	5363.84	4323.33	0.805013	0.866608	-0.206549	0.0185433	0.172472
Gm28523	chr6	ENSMUSG00000100707.1	23.706	44.7879	1.8547	1.06485	0.0906503	0.0185598	0.172528
Arl6	chr16	ENSMUSG00000022722.18	4218.93	3307.29	0.78283	0.859548	-0.21835	0.0186112	0.172811
Chst14	chr2	ENSMUSG00000074916.5	1074.19	1990.15	1.76203	1.06347	0.0887786	0.0186064	0.172811
Parvg	chr15	ENSMUSG00000022439.9	388.421	287.13	0.744618	0.850458	-0.233689	0.0186461	0.172939
Gm39469	chr9	ENSMUSG00000110834.1	16.5519	11.3517	0.675412	0.863475	-0.211774	0.0186381	0.172939
Fam160b2	chr14	ENSMUSG00000022095.9	732.233	974.706	1.32901	1.16039	0.214612	0.0186967	0.173076
Adra2a	chr19	ENSMUSG00000033717.6	1318.9	1578.89	1.19762	1.13609	0.184078	0.0186954	0.173076
Kcns2	chr15	ENSMUSG00000050963.7	1294.93	1094.29	0.845822	0.885755	-0.17502	0.0187029	0.173076
Eml3	chr19	ENSMUSG00000071647.5	879.763	1045.07	1.18777	1.13092	0.177494	0.0186829	0.173076
Gripap1	chrX	ENSMUSG00000031153.16	4683.87	5857.07	1.24497	1.14953	0.201048	0.0187218	0.173153
Fbxw8	chr5	ENSMUSG00000032867.8	1683.3	2017.64	1.19706	1.13305	0.180207	0.0187626	0.1734
B3galt2	chr1	ENSMUSG00000033849.3	456.198	373.079	0.817636	0.872947	-0.196034	0.0187697	0.1734
Arpp19	chr9	ENSMUSG00000007656.13	16916.2	13905.3	0.823229	0.874919	-0.192779	0.0188357	0.173683
Mcm6	chr1	ENSMUSG00000026355.11	280.854	356.794	1.25898	1.15523	0.208174	0.0188155	0.173683
Gnai2	chr9	ENSMUSG00000032562.13	62547.4	72155	1.15456	1.11534	0.157484	0.0188613	0.173683
Asprv1	chr6	ENSMUSG00000033508.7	19.8784	9.46042	0.407015	0.964804	-0.0516921	0.0188637	0.173683
Lrrc49	chr9	ENSMUSG00000047766.15	6605.04	7363.42	1.1147	1.09339	0.128805	0.0188436	0.173683
Haghl	chr17	ENSMUSG00000061046.9	11484.7	13937.4	1.21063	1.14081	0.190054	0.0188378	0.173683
Psmc3	chr2	ENSMUSG00000002102.15	24362.9	19802.7	0.813808	0.870884	-0.199447	0.0188928	0.173756
Lyplal1	chr1	ENSMUSG00000039246.8	1676.49	1211.85	0.712247	0.847534	-0.238657	0.0188896	0.173756
Itgb4	chr11	ENSMUSG00000020758.15	1074.44	1314.21	1.21734	1.14081	0.190054	0.0189181	0.173834
Nucb1	chr7	ENSMUSG00000030824.17	8641.48	10168.5	1.17794	1.12567	0.170788	0.0189318	0.173834
Timm8b	chr9	ENSMUSG00000039016.5	11054.9	8389.77	0.758714	0.852082	-0.230936	0.0189541	0.173834
Oip5	chr2	ENSMUSG00000072980.3	137293	59329	0.461378	0.955816	-0.0651949	0.0189483	0.173834
1810010H24Rik	chr11	ENSMUSG00000078607.5	609.316	820.727	1.3413	1.17148	0.228331	0.0189405	0.173834
Eef1e1	chr13	ENSMUSG00000001707.8	5011.17	3786.16	0.751666	0.848753	-0.236583	0.0190002	0.174063
Atp5g3	chr2	ENSMUSG00000018770.9	73388.2	59886.3	0.816679	0.871772	-0.197977	0.0190234	0.174063
Isyna1	chr8	ENSMUSG00000019139.10	5739.89	6915.82	1.20709	1.13852	0.187163	0.019032	0.174063
Spata13	chr14	ENSMUSG00000021990.16	245.271	379.29	1.47888	1.13115	0.17779	0.0190284	0.174063
Adamts18	chr8	ENSMUSG00000053399.9	10.5923	17.4175	1.6006	1.10658	0.146107	0.0189945	0.174063
Larp1	chr11	ENSMUSG00000037331.15	1947.21	2523.81	1.28505	1.156	0.209147	0.0191028	0.174516
Ankrd34b	chr13	ENSMUSG00000045034.12	240.61	199.488	0.828135	0.87762	-0.188331	0.0191025	0.174516
Naglu	chr11	ENSMUSG00000001751.9	2549.4	3281.19	1.28714	1.16694	0.22273	0.0191381	0.174603
Laptm4a	chr12	ENSMUSG00000020585.4	45014.1	36836.5	0.817973	0.872531	-0.196721	0.0191441	0.174603
Zfp930	chr8	ENSMUSG00000059897.5	216.717	166.543	0.76202	0.85407	-0.227574	0.0191421	0.174603
Stard3nl	chr13	ENSMUSG00000003062.13	2208.12	1708.79	0.773037	0.856121	-0.224114	0.0191904	0.174621
Acaa1b	chr9	ENSMUSG00000010651.4	0.0520574	0.100351	1.94943	1.06342	0.0887181	0.0192563	0.174621
Mrc2	chr11	ENSMUSG00000020695.14	64.4844	91.2083	1.39094	1.15272	0.20504	0.0192948	0.174621
Faim2	chr15	ENSMUSG00000023011.8	31314.7	36896	1.17916	1.12599	0.171189	0.0192216	0.174621
Cnpy3	chr17	ENSMUSG00000023973.13	11499.9	14149.8	1.23012	1.1446	0.194843	0.0193161	0.174621
Srfbp1	chr18	ENSMUSG00000024528.8	1432.41	1192.76	0.831598	0.879505	-0.185236	0.0193019	0.174621
Ppfia4	chr1	ENSMUSG00000026458.13	1172.52	1505.31	1.28167	1.15633	0.209552	0.0192346	0.174621
Clp1	chr2	ENSMUSG00000027079.15	571.567	430.554	0.739278	0.84731	-0.239038	0.0193142	0.174621
Pex11b	chr3	ENSMUSG00000028102.15	4027.33	3140.54	0.777612	0.857055	-0.22254	0.0192191	0.174621
Selenof	chr3	ENSMUSG00000037072.15	28053.6	21832.9	0.777648	0.857906	-0.221108	0.0192981	0.174621
Sgcz	chr8	ENSMUSG00000039539.13	19.4031	28.1782	1.45531	1.16692	0.222701	0.019288	0.174621
Thbs1	chr2	ENSMUSG00000040152.8	24.7531	40.9005	1.64509	1.08236	0.114179	0.0192117	0.174621
Ccdc115	chr1	ENSMUSG00000042111.9	11087.1	8836.14	0.794323	0.864227	-0.210518	0.0191822	0.174621
Cldn12	chr5	ENSMUSG00000046798.14	1148.5	971.1	0.842761	0.88405	-0.177801	0.0192463	0.174621
B3gnt9	chr8	ENSMUSG00000069920.10	213.647	284.618	1.33015	1.17245	0.229528	0.0192763	0.174621
Slc5a3	chr16	ENSMUSG00000089774.2	63.8858	92.2896	1.42148	1.145	0.19535	0.0193144	0.174621
Macrod2	chr2	ENSMUSG00000068205.14	1404.12	1214.2	0.863833	0.895259	-0.159622	0.0193396	0.174737
Gm6483	chr8	ENSMUSG00000087153.8	6.19327	4.06117	0.648686	0.886585	-0.17367	0.0193578	0.174805
Lgals9	chr11	ENSMUSG00000001123.15	2567.89	3234.92	1.26316	1.15606	0.209212	0.0193824	0.174931
Usf1	chr1	ENSMUSG00000026641.13	9864.49	8061.77	0.815726	0.872548	-0.196693	0.0194258	0.175227
Bop1	chr15	ENSMUSG00000022557.11	2057.85	1778.6	0.863808	0.895031	-0.15999	0.0194538	0.175287
Vwc2	chr11	ENSMUSG00000050830.17	408.015	332.842	0.810806	0.869966	-0.200969	0.0194513	0.175287
Gna12	chr5	ENSMUSG00000000149.10	6302.19	7483.83	1.18824	1.12916	0.175252	0.0199386	0.175424
Dbh	chr2	ENSMUSG00000000889.8	205.542	319.961	1.56954	1.09743	0.134127	0.0195106	0.175424
Inmt	chr6	ENSMUSG00000003477.5	4.85687	2.92487	0.586549	0.924445	-0.11334	0.0196866	0.175424
Slc34a3	chr2	ENSMUSG00000006469.13	6274.39	12763.9	1.99037	1.05015	0.0705962	0.0195908	0.175424
Cct4	chr11	ENSMUSG00000007739.10	5591.5	4554.23	0.814415	0.871537	-0.198367	0.0196614	0.175424
Nprl2	chr9	ENSMUSG00000010057.8	4696.67	3892.24	0.825723	0.876676	-0.189885	0.0198891	0.175424
Mrpl32	chr13	ENSMUSG00000015672.4	3195.88	2444.98	0.766603	0.857484	-0.221818	0.0196607	0.175424
Rnft1	chr11	ENSMUSG00000020521.7	1211.69	910.226	0.752646	0.856268	-0.223866	0.0199268	0.175424
Sap30bp	chr11	ENSMUSG00000020755.9	2985.05	2421.44	0.81056	0.870989	-0.199274	0.01987	0.175424
Traf3	chr12	ENSMUSG00000021277.16	277.597	376.584	1.33804	1.15374	0.206314	0.0194982	0.175424
Ankra2	chr13	ENSMUSG00000021661.16	2775.62	2300.73	0.828537	0.879175	-0.185778	0.0198747	0.175424
Ldb3	chr14	ENSMUSG00000021798.14	22.1065	30.6643	1.40283	1.15994	0.214049	0.0199371	0.175424
Ndufb4	chr16	ENSMUSG00000022820.4	42552.8	32576.2	0.765524	0.853724	-0.228159	0.0195289	0.175424
Cox7a2l	chr17	ENSMUSG00000024248.14	39671	32030.3	0.807587	0.869246	-0.202163	0.019717	0.175424
Sema4g	chr19	ENSMUSG00000025207.16	744.43	1022.74	1.36418	1.15786	0.211457	0.0197683	0.175424
Ttc4	chr4	ENSMUSG00000025413.13	2225.28	1797.76	0.807287	0.869822	-0.201207	0.0199178	0.175424
Cdh7	chr1	ENSMUSG00000026312.17	108.789	91.2199	0.835391	0.881437	-0.182071	0.0197912	0.175424
Grin1	chr2	ENSMUSG00000026959.13	15896.9	18759.3	1.17738	1.12412	0.168799	0.0195301	0.175424
Rnf11	chr4	ENSMUSG00000028557.10	12412	10512.5	0.848225	0.887243	-0.172598	0.0198571	0.175424
Tmem50a	chr4	ENSMUSG00000028822.11	31369.2	24702.7	0.789163	0.862312	-0.213717	0.0196816	0.175424
Cit	chr5	ENSMUSG00000029516.19	1241.45	1752.8	1.38546	1.14829	0.199483	0.0198716	0.175424
Cd22	chr7	ENSMUSG00000030577.14	20.5675	45.8834	2.25483	1.04063	0.0574511	0.0198595	0.175424
G6pdx	chrX	ENSMUSG00000031400.10	4224.66	4755.87	1.12598	1.09965	0.137046	0.0196551	0.175424
Cox7a2	chr9	ENSMUSG00000032330.7	48754.3	38920.2	0.797766	0.865264	-0.208787	0.0197469	0.175424
Sema3f	chr9	ENSMUSG00000034684.12	570.033	793.51	1.37282	1.15208	0.204243	0.0195463	0.175424
Ppp1r21	chr17	ENSMUSG00000034709.8	4473.26	4027.85	0.900053	0.916629	-0.12559	0.0197088	0.175424
Tmem161b	chr13	ENSMUSG00000035762.11	484.313	382.632	0.785926	0.862265	-0.213797	0.0194832	0.175424
Lrg1	chr17	ENSMUSG00000037095.8	9.32168	15.1742	1.66147	1.08067	0.111922	0.0197412	0.175424
Osbpl5	chr7	ENSMUSG00000037606.18	340.565	402.328	1.17901	1.12569	0.170811	0.0199092	0.175424
Galnt11	chr5	ENSMUSG00000038072.14	2936.19	3367.33	1.14645	1.11096	0.151805	0.0196594	0.175424
Iffo1	chr6	ENSMUSG00000038271.17	2624.39	3177.55	1.20813	1.13543	0.183244	0.0197282	0.175424
Trp53rka	chr2	ENSMUSG00000039725.6	4282.63	3435.63	0.798855	0.865518	-0.208364	0.019831	0.175424
Sntn	chr14	ENSMUSG00000044772.2	25.9196	13.0279	0.467654	0.952679	-0.0699385	0.0198665	0.175424
Sh2d5	chr4	ENSMUSG00000045349.15	3881.34	4734.91	1.22352	1.1421	0.191688	0.0195656	0.175424
Pdik1l	chr4	ENSMUSG00000050890.15	370.145	290.957	0.785845	0.86547	-0.208444	0.0199347	0.175424
Atpif1	chr4	ENSMUSG00000054428.12	60518.8	45958.6	0.760035	0.854004	-0.227685	0.0199349	0.175424
Fam133b	chr5	ENSMUSG00000058503.11	4081.6	3247.25	0.795474	0.864415	-0.210203	0.0199232	0.175424
Zfp442	chr2	ENSMUSG00000068130.11	2.95313	2.05521	0.691722	0.861313	-0.215391	0.0197054	0.175424
Ssbp4	chr8	ENSMUSG00000070003.7	27174.3	32445.3	1.19487	1.13315	0.180339	0.0195846	0.175424
Tuba1a	chr15	ENSMUSG00000072235.6	75915.3	58732.3	0.775011	0.858009	-0.220936	0.0198726	0.175424
Phf20l1	chr15	ENSMUSG00000072501.5	328.239	276.24	0.840337	0.884765	-0.176633	0.0197312	0.175424
Gm17396	chr9	ENSMUSG00000079669.2	263.739	423.584	1.53992	1.11133	0.152283	0.0197869	0.175424
Gm13493	chr2	ENSMUSG00000087701.4	1963.42	1412.98	0.704333	0.851262	-0.232325	0.0195973	0.175424
Zfp712	chr13	ENSMUSG00000090641.2	241.308	184.648	0.76364	0.857945	-0.221044	0.0196585	0.175424
Brox	chr1	ENSMUSG00000046836.13	1525.04	1269.61	0.834105	0.881352	-0.182209	0.0199948	0.17573
Plekhd1	chr12	ENSMUSG00000066438.6	1921.63	2504.84	1.30906	1.16244	0.217159	0.0199875	0.17573
Zfp772	chr7	ENSMUSG00000066838.7	452.23	341.647	0.756446	0.855775	-0.224697	0.0200071	0.175744
Cacybp	chr1	ENSMUSG00000014226.10	12232.1	10123.2	0.82776	0.877865	-0.187929	0.0200433	0.175815
Crlf3	chr11	ENSMUSG00000017561.16	327.541	249.413	0.765115	0.860099	-0.217426	0.0200437	0.175815
Bdnf	chr2	ENSMUSG00000048482.14	1114.72	913.583	0.819369	0.873927	-0.194416	0.0200473	0.175815
Rnf208	chr2	ENSMUSG00000044628.5	27066.4	34078.1	1.25968	1.1534	0.205899	0.0201085	0.176258
Tmem59	chr4	ENSMUSG00000028618.11	24098.7	19797.3	0.821821	0.875359	-0.192053	0.02015	0.176528
Bgn	chrX	ENSMUSG00000031375.17	6226.35	8603.25	1.37776	1.15552	0.208545	0.0201926	0.176806
Foxn2	chr17	ENSMUSG00000034998.18	169.661	223.412	1.31551	1.16077	0.215077	0.0202067	0.176836
Tnfaip3	chr10	ENSMUSG00000019850.11	98.3304	131.76	1.33384	1.16242	0.217129	0.0202486	0.176882
Aebp1	chr11	ENSMUSG00000020473.13	1439.25	1985.54	1.36551	1.16122	0.215637	0.0202455	0.176882
Islr	chr9	ENSMUSG00000037206.15	2871.59	3513.49	1.21932	1.14264	0.192372	0.020255	0.176882
2210408I21Rik	chr13	ENSMUSG00000071252.6	61.5825	47.7672	0.774455	0.862233	-0.213851	0.0202381	0.176882
Gm45837	chr7	ENSMUSG00000030653.17	0.166983	0.30345	1.79305	1.0702	0.0978801	0.0202677	0.176898
Ano5	chr7	ENSMUSG00000055489.8	2.44392	4.07739	1.60511	1.09577	0.131939	0.0202949	0.177042
Eif2s1	chr12	ENSMUSG00000021116.10	2790.21	2165.2	0.77791	0.859887	-0.217781	0.0203384	0.177241
Gbp5	chr3	ENSMUSG00000105504.4	28.5257	41.4797	1.4431	1.15449	0.207261	0.0203394	0.177241
Ppp1r12c	chr7	ENSMUSG00000019254.16	5775.83	6586.96	1.14091	1.1074	0.147172	0.0203862	0.177555
Adgra3	chr5	ENSMUSG00000029090.12	703.88	872.248	1.23557	1.14464	0.194891	0.0203982	0.177566
Copb2	chr9	ENSMUSG00000032458.6	5096.45	5653.35	1.10916	1.08943	0.123567	0.0204511	0.177932
Ggnbp2	chr11	ENSMUSG00000020530.14	2556.72	2140.03	0.837875	0.883281	-0.179055	0.0204631	0.177943
Fah	chr7	ENSMUSG00000030630.16	3367.71	3902.96	1.1591	1.1162	0.158599	0.0204828	0.178019
Gm12655	chr4	ENSMUSG00000087128.7	5192.76	3262.39	0.614463	0.912347	-0.132345	0.020507	0.178136
Mxi1	chr19	ENSMUSG00000025025.14	4685.91	4086.21	0.872361	0.900816	-0.150696	0.0205506	0.17842
Acvrl1	chr15	ENSMUSG00000000530.16	1893.77	2467.97	1.30164	1.15606	0.209219	0.0205814	0.178497
Slc6a11	chr6	ENSMUSG00000030307.8	28059.5	32526.4	1.15911	1.1158	0.158078	0.0205921	0.178497
Atr	chr9	ENSMUSG00000032409.15	98.9734	135.961	1.36212	1.14919	0.200614	0.0205819	0.178497
Mterf1b	chr5	ENSMUSG00000053178.5	627.562	288.84	0.471688	0.95452	-0.0671522	0.0206141	0.178594
Ipo4	chr14	ENSMUSG00000002319.16	4429.65	5254.15	1.18673	1.12853	0.174441	0.0206449	0.178651
Myo1f	chr17	ENSMUSG00000024300.17	124.701	197.603	1.56242	1.11104	0.151917	0.0206533	0.178651
Ccdc77	chr6	ENSMUSG00000030177.14	452.718	348.608	0.770257	0.862532	-0.21335	0.020652	0.178651
Abcb9	chr5	ENSMUSG00000029408.13	3215.26	3817.28	1.18728	1.12874	0.174717	0.0206742	0.178738
2310002F09Rik	chr7	ENSMUSG00000097178.7	28.63	14.298	0.505663	0.94941	-0.0748965	0.0206982	0.178851
Cct3	chr3	ENSMUSG00000001416.13	10121	8080.74	0.798767	0.867031	-0.205845	0.0207756	0.179117
Plcb4	chr2	ENSMUSG00000039943.16	1401.49	1629.19	1.16221	1.11716	0.159835	0.0207564	0.179117
Repin1	chr6	ENSMUSG00000052751.16	2384.09	2873.83	1.20493	1.13544	0.18325	0.0207835	0.179117
Bnip3	chr7	ENSMUSG00000078566.8	11989.9	9040.62	0.756325	0.855316	-0.225471	0.0207614	0.179117
Ak6	chr13	ENSMUSG00000078941.9	4291.01	3356.55	0.780323	0.860766	-0.216306	0.0207728	0.179117
Polr2k	chr15	ENSMUSG00000045996.12	6896.36	5076.06	0.73106	0.853895	-0.227869	0.0208056	0.17912
Gpr157	chr4	ENSMUSG00000047875.6	519.514	722.606	1.36799	1.15955	0.213567	0.0207953	0.17912
Fads1	chr19	ENSMUSG00000010663.5	10179.8	11324.4	1.112	1.09102	0.125678	0.0208544	0.179208
Galk1	chr11	ENSMUSG00000020766.4	2810.77	2242.8	0.791288	0.864526	-0.210018	0.0208595	0.179208
Fbxo3	chr2	ENSMUSG00000027180.12	3819.48	3112.69	0.816543	0.874261	-0.193864	0.0208357	0.179208
Hk1	chr10	ENSMUSG00000037012.18	16044.4	19949.6	1.23594	1.14203	0.191598	0.0208475	0.179208
Poc1b	chr10	ENSMUSG00000019952.15	849.282	1050.87	1.23277	1.14346	0.193402	0.0208856	0.179246
Herc3	chr6	ENSMUSG00000029804.17	3228.26	2887.63	0.894528	0.913536	-0.130467	0.0208949	0.179246
Yipf3	chr17	ENSMUSG00000071074.9	6314.45	7346.35	1.16179	1.11753	0.160319	0.0208966	0.179246
Adpgk	chr9	ENSMUSG00000025236.11	1280.14	1026.49	0.801648	0.870118	-0.200717	0.0209357	0.179394
Uso1	chr5	ENSMUSG00000029407.10	2013.11	1783.1	0.885884	0.908493	-0.138452	0.0209296	0.179394
Herc4	chr10	ENSMUSG00000020064.9	868.915	685.173	0.784563	0.864246	-0.210485	0.0209815	0.179668
Emx1	chr6	ENSMUSG00000033726.8	3706.77	3013.03	0.815535	0.875666	-0.191548	0.0209896	0.179668
Rsl1d1	chr16	ENSMUSG00000005846.12	6640.71	5237.3	0.787953	0.86302	-0.212534	0.0210334	0.17969
Pdzd11	chrX	ENSMUSG00000015668.13	8135.56	6645.82	0.814359	0.873085	-0.195806	0.021039	0.17969
Caly	chr7	ENSMUSG00000025468.15	50755.6	42841.4	0.844542	0.886378	-0.174006	0.0210649	0.17969
Gabrq	chrX	ENSMUSG00000031344.11	448.969	587.429	1.31843	1.16533	0.220736	0.0210182	0.17969
Gins2	chr8	ENSMUSG00000031821.11	26.7899	42.3927	1.6038	1.09656	0.132985	0.0210686	0.17969
Pds5b	chr5	ENSMUSG00000034021.15	686.394	595.726	0.867383	0.898112	-0.155033	0.0210465	0.17969
Fgf1	chr18	ENSMUSG00000036585.16	3104.35	3519.48	1.1343	1.10336	0.141906	0.0210533	0.17969
Pms1	chr1	ENSMUSG00000026098.13	336.727	256.273	0.75848	0.85997	-0.217642	0.0211147	0.179896
Enoph1	chr5	ENSMUSG00000029326.13	6123.54	5080.67	0.828262	0.878733	-0.186504	0.021108	0.179896
Phf1	chr17	ENSMUSG00000024193.8	2722.09	3183.01	1.17071	1.12183	0.165854	0.0211377	0.179906
Zmiz2	chr11	ENSMUSG00000041164.15	8964.86	11558.6	1.28197	1.15155	0.203583	0.0211339	0.179906
Bap1	chr14	ENSMUSG00000021901.10	3208.85	2848.64	0.887952	0.909861	-0.136283	0.0211656	0.18005
Slc52a3	chr2	ENSMUSG00000027463.14	58.268	91.7764	1.53173	1.09315	0.128486	0.0211956	0.180212
Ppfia1	chr7	ENSMUSG00000037519.17	658.891	777.823	1.18012	1.12518	0.17016	0.0212271	0.180386
Nxt2	chrX	ENSMUSG00000042271.13	1675.29	1344.65	0.799881	0.867697	-0.204737	0.0212894	0.180823
Rcbtb2	chr14	ENSMUSG00000022106.14	1496.65	1218.55	0.81468	0.874755	-0.193049	0.0213124	0.180846
Pdcd11	chr19	ENSMUSG00000025047.9	343.184	448.939	1.29709	1.15174	0.203809	0.0213142	0.180846
Asap3	chr4	ENSMUSG00000036995.7	123.664	178.922	1.41077	1.14653	0.197275	0.0213568	0.181114
Ythdf3	chr3	ENSMUSG00000047213.14	363.8	308.896	0.848854	0.889629	-0.168725	0.0213836	0.181154
Kctd18	chr1	ENSMUSG00000054770.16	166.702	205.776	1.2435	1.14794	0.19905	0.0213739	0.181154
Ubxn6	chr17	ENSMUSG00000019578.11	13521.4	11227.4	0.827047	0.87844	-0.186985	0.0214007	0.181191
Zfp961	chr8	ENSMUSG00000052446.17	1258.51	1019.06	0.804258	0.870255	-0.200489	0.02141	0.181191
Plin2	chr4	ENSMUSG00000028494.12	879.445	1151.79	1.30976	1.15895	0.212819	0.0214517	0.181303
Ppib	chr9	ENSMUSG00000032383.7	15293.1	12288.4	0.804928	0.870455	-0.200158	0.0214401	0.181303
Dennd1a	chr2	ENSMUSG00000035392.17	798.745	1092.66	1.343	1.14788	0.198968	0.0214563	0.181303
Tpra1	chr6	ENSMUSG00000002871.14	2580.01	3065.98	1.18489	1.12649	0.171834	0.0215225	0.181396
Srpk1	chr17	ENSMUSG00000004865.16	1822.23	1593.54	0.874665	0.902204	-0.148474	0.0214909	0.181396
Gca	chr2	ENSMUSG00000026893.4	364.099	292.459	0.804086	0.871264	-0.198818	0.0214806	0.181396
Snx8	chr5	ENSMUSG00000029560.12	683.694	821.851	1.20031	1.13346	0.180728	0.0215157	0.181396
Zfp213	chr17	ENSMUSG00000071256.4	1768.97	2361.25	1.3238	1.15732	0.210793	0.0215173	0.181396
Slc29a1	chr17	ENSMUSG00000023942.15	2012.35	2410.21	1.19861	1.13309	0.180264	0.0215886	0.181795
Sytl1	chr4	ENSMUSG00000028860.13	105.568	174.825	1.64033	1.08396	0.116316	0.0216278	0.181795
Tbxas1	chr6	ENSMUSG00000029925.13	150.538	102.951	0.679191	0.881412	-0.182112	0.0216309	0.181795
Acadsb	chr7	ENSMUSG00000030861.15	2693.45	2347.88	0.870924	0.900286	-0.151545	0.0216362	0.181795
Tecr	chr8	ENSMUSG00000031708.17	158971	178411	1.12244	1.09709	0.133681	0.0216298	0.181795
Krt8	chr15	ENSMUSG00000049382.10	14.4375	27.9154	1.93706	1.05126	0.0721201	0.0216001	0.181795
Spns1	chr7	ENSMUSG00000030741.15	5217.64	6139.75	1.17424	1.12243	0.16663	0.021663	0.181928
Mapk8ip3	chr17	ENSMUSG00000024163.17	4351.01	5582.04	1.28407	1.14799	0.199105	0.021698	0.181963
Dhx38	chr8	ENSMUSG00000037993.8	1161.31	1485.47	1.26882	1.14656	0.197309	0.0216929	0.181963
Rrp1	chr10	ENSMUSG00000061032.9	40727.3	46821.4	1.15012	1.11121	0.152127	0.0217005	0.181963
Myo1h	chr5	ENSMUSG00000066952.11	3.30296	1.99996	0.598561	0.930629	-0.103723	0.0217293	0.182112
Rps27a	chr11	ENSMUSG00000020460.15	77631.2	61456.6	0.791494	0.865703	-0.208055	0.0217587	0.182173
Zfp322a	chr13	ENSMUSG00000046351.11	440.817	354.709	0.805314	0.872892	-0.196125	0.0217503	0.182173
Lrp3	chr7	ENSMUSG00000001802.16	1677.86	2049.62	1.22036	1.13852	0.187157	0.0217809	0.182173
Exoc6	chr19	ENSMUSG00000053799.8	2140.55	1831.34	0.85387	0.891524	-0.165654	0.0217757	0.182173
Pum2	chr12	ENSMUSG00000020594.14	1754.69	1558.11	0.887651	0.910117	-0.135876	0.021858	0.182177
Stx8	chr11	ENSMUSG00000020903.13	6716.5	5488.72	0.814511	0.874645	-0.193231	0.0218812	0.182177
Cpt2	chr4	ENSMUSG00000028607.16	317.513	389.348	1.22392	1.1395	0.188398	0.0218741	0.182177
Xpc	chr6	ENSMUSG00000030094.8	593.186	785.982	1.31782	1.15391	0.206535	0.0218364	0.182177
Tubg1	chr11	ENSMUSG00000035198.9	7288.44	8362.45	1.14685	1.10948	0.149887	0.0218746	0.182177
Mex3c	chr18	ENSMUSG00000037253.8	1122.83	952.307	0.849653	0.890179	-0.167833	0.0218478	0.182177
Timm17a	chr1	ENSMUSG00000062580.9	3632.66	3016.2	0.831568	0.881439	-0.182067	0.0218033	0.182177
Zfp942	chr17	ENSMUSG00000071267.11	286.238	229.93	0.800947	0.871298	-0.198762	0.021835	0.182177
Psmg4	chr13	ENSMUSG00000071451.10	3362.31	2382.32	0.703985	0.862251	-0.21382	0.021817	0.182177
1810020O05Rik	chr6	ENSMUSG00000089997.2	0.759325	1.50874	1.90432	1.05388	0.0757087	0.0219202	0.18241
S100a9	chr3	ENSMUSG00000056071.12	6746.47	24130.9	4.55059	1.0193	0.0275717	0.0220258	0.183195
Gm26684	chr15	ENSMUSG00000097286.2	248.245	133.08	0.540453	0.941467	-0.0870178	0.0220523	0.183323
Ulk4	chr9	ENSMUSG00000040936.15	66.8434	96.8123	1.44321	1.15723	0.21067	0.0220755	0.183423
Cdc42	chr4	ENSMUSG00000006699.17	50491.3	41910.2	0.830757	0.880979	-0.18282	0.0221165	0.183485
Klhl7	chr5	ENSMUSG00000028986.12	1270.37	1031.68	0.812898	0.87454	-0.193403	0.0221027	0.183485
Sclt1	chr3	ENSMUSG00000059834.12	1289.88	1696.44	1.31862	1.16199	0.216602	0.0221088	0.183485
Spink8	chr9	ENSMUSG00000050074.12	2148.45	1379.22	0.62391	0.919044	-0.121795	0.0222081	0.183955
Eif2s2	chr2	ENSMUSG00000074656.12	6143.25	4811.45	0.785273	0.865015	-0.209202	0.0222178	0.183955
H2-DMb1	chr17	ENSMUSG00000079547.4	3290.53	4670.3	1.43008	1.14841	0.199636	0.0222158	0.183955
Gm20628	chr3	ENSMUSG00000093656.1	317.74	182.72	0.576234	0.930697	-0.103617	0.0221947	0.183955
Cnnm3	chr1	ENSMUSG00000001138.13	2017.56	2552.67	1.26087	1.14805	0.19918	0.0222831	0.184124
Ctcf	chr8	ENSMUSG00000005698.15	1034.71	908.376	0.878494	0.904897	-0.144175	0.022276	0.184124
Dnajb9	chr12	ENSMUSG00000014905.4	4903.29	3980.35	0.811416	0.873304	-0.195445	0.0222521	0.184124
Mfn2	chr4	ENSMUSG00000029020.13	7693.55	9096.3	1.18133	1.1241	0.16877	0.0222686	0.184124
Sar1b	chr11	ENSMUSG00000020386.5	5258.88	3991.56	0.753378	0.857156	-0.22237	0.0223158	0.184299
Thap12	chr7	ENSMUSG00000030753.15	2054.66	1728.4	0.841131	0.885872	-0.174829	0.0223487	0.184299
Plppr5	chr3	ENSMUSG00000033342.15	1081.38	893.051	0.825979	0.880385	-0.183793	0.022359	0.184299
Rps16	chr7	ENSMUSG00000037563.15	55722.1	44546.9	0.799688	0.869387	-0.201929	0.0223603	0.184299
Prpf38a	chr4	ENSMUSG00000063800.5	3206.31	2532.96	0.786264	0.865702	-0.208057	0.0223333	0.184299
Rpgr	chrX	ENSMUSG00000031174.17	1039.28	840.178	0.803793	0.870969	-0.199307	0.0223808	0.184302
Tbkbp1	chr11	ENSMUSG00000038517.15	2883.19	3303.93	1.14399	1.1076	0.147437	0.0223943	0.184302
Capn6	chrX	ENSMUSG00000067276.5	179.598	282.658	1.61517	1.09342	0.128846	0.0223852	0.184302
Gcn1	chr5	ENSMUSG00000041638.18	222.435	309.525	1.37568	1.13274	0.179822	0.0224145	0.184375
AI413582	chr17	ENSMUSG00000062753.14	3586.25	2739.05	0.759406	0.858942	-0.219368	0.0224453	0.184536
[truncated: 14,436 more rows]

## Sheet: B, Dp16^2xIFNRs v WT
Gene symbol	Chromosome	Ensembl ID	Base Mean WT	Base Mean Dp16^2xIFNRs	Fold-change	Adjusted Fold-change	Adjusted Log2 Fold-change	p-value	FDR q-value (BH)
Jam2	chr16	ENSMUSG00000053062.16	2484.92	4174.01	1.67975	1.66745	0.737643	6.73084e-33	1.10621e-28
Rcan1	chr16	ENSMUSG00000022951.16	3399.27	5120.5	1.50613	1.49703	0.582106	1.66914e-31	1.37162e-27
App	chr16	ENSMUSG00000022892.11	48027	70325.4	1.46426	1.45148	0.537523	6.73717e-21	2.76813e-17
Gart	chr16	ENSMUSG00000022962.15	2410.55	3534.99	1.46579	1.45304	0.539071	6.69791e-21	2.76813e-17
a	chr2	ENSMUSG00000027596.10	1557.5	80860	41.1059	36.652	5.19582	4.56621e-20	1.50091e-16
Lgals3bp	chr11	ENSMUSG00000033880.11	4920.87	9484.29	1.92564	1.8939	0.92136	8.83324e-20	2.41957e-16
Grik1	chr16	ENSMUSG00000022935.16	719.448	1196.24	1.65915	1.63541	0.709649	1.12752e-17	2.64725e-14
Ttc3	chr16	ENSMUSG00000040785.19	5533.26	7342.35	1.32675	1.31592	0.396073	1.73244e-16	3.55908e-13
D16Ertd472e	chr16	ENSMUSG00000022864.14	264.592	381.557	1.4426	1.42659	0.512569	4.74395e-16	8.66297e-13
Sod1	chr16	ENSMUSG00000022982.10	142847	220096	1.54011	1.51777	0.601949	3.54423e-15	5.82495e-12
Cct8	chr16	ENSMUSG00000025613.13	16664.8	24604	1.47708	1.45739	0.543383	1.39394e-14	2.08267e-11
Tmem50b	chr16	ENSMUSG00000022964.14	6393.54	9281.72	1.45174	1.43224	0.518273	5.96744e-14	8.1729e-11
Ifit1	chr19	ENSMUSG00000034459.8	114.124	241.025	2.10806	2.04888	1.03483	1.20523e-13	1.52369e-10
Pcp4	chr16	ENSMUSG00000090223.2	143137	235123	1.64315	1.61197	0.688827	1.58471e-13	1.86033e-10
Rida	chr15	ENSMUSG00000022323.11	11604.3	18029.6	1.55244	1.52599	0.609748	2.91616e-13	3.03357e-10
Dnajc28	chr16	ENSMUSG00000039763.10	409.88	590.79	1.4395	1.41969	0.505571	3.13785e-13	3.03357e-10
Hmgn1	chr16	ENSMUSG00000040681.16	14949.8	23460	1.56968	1.54225	0.625035	2.97604e-13	3.03357e-10
Atp5j	chr16	ENSMUSG00000022890.13	44615	69336	1.55388	1.52673	0.610441	5.33154e-13	4.72388e-10
H2-Ab1	chr17	ENSMUSG00000073421.6	5811.3	12622.2	2.1749	2.10661	1.07493	5.46113e-13	4.72388e-10
Ifit3	chr19	ENSMUSG00000074896.3	1691.19	3262.43	1.92878	1.87605	0.9077	1.62926e-12	1.33884e-09
Clec7a	chr6	ENSMUSG00000079293.11	1406.93	4789.14	3.49113	3.31485	1.72894	2.18391e-12	1.70917e-09
Mrpl39	chr16	ENSMUSG00000022889.7	3700.57	5462.9	1.47596	1.45172	0.537761	3.79454e-12	2.8347e-09
Dyrk1a	chr16	ENSMUSG00000022897.15	538.79	727.118	1.34878	1.33138	0.412919	1.13107e-11	8.08224e-09
Usp25	chr16	ENSMUSG00000022867.11	469.96	689.784	1.46466	1.43998	0.526048	1.28949e-11	8.83034e-09
Wrb	chr16	ENSMUSG00000023147.17	5000.8	7408.88	1.48257	1.45566	0.541669	2.39461e-11	1.57421e-08
Vps26c	chr16	ENSMUSG00000022898.13	2303.61	3524	1.53027	1.50017	0.58513	2.65942e-11	1.62347e-08
Atp5o	chr16	ENSMUSG00000022956.11	57705.9	89367.2	1.54939	1.51756	0.601754	2.6671e-11	1.62347e-08
Hlcs	chr16	ENSMUSG00000040820.16	337.993	512.91	1.51426	1.48541	0.570862	3.01664e-11	1.77066e-08
Slc38a2	chr15	ENSMUSG00000022462.7	1040.7	701.657	0.673658	0.686136	-0.543433	3.56577e-11	2.02081e-08
Psmg1	chr16	ENSMUSG00000022913.16	2030.24	3202.07	1.57131	1.53729	0.620387	4.06512e-11	2.22701e-08
Ctss	chr3	ENSMUSG00000038642.10	14882.9	22158.5	1.48865	1.46083	0.546788	4.25328e-11	2.25492e-08
Olig1	chr16	ENSMUSG00000046160.6	10316	13696.2	1.32763	1.3103	0.389893	4.43375e-11	2.27715e-08
Cbr3	chr16	ENSMUSG00000022947.8	5730.45	9707.54	1.69154	1.64874	0.721368	4.70534e-11	2.3434e-08
Selenov	chr7	ENSMUSG00000046750.17	2681.07	7193.16	2.69145	2.55956	1.35589	5.04594e-11	2.43912e-08
Irf7	chr7	ENSMUSG00000025498.15	754.069	1665.03	2.21831	2.12677	1.08866	9.00172e-11	4.22695e-08
N6amt1	chr16	ENSMUSG00000044442.11	1968.66	2994.03	1.52036	1.48885	0.574199	1.20293e-10	5.49171e-08
Cfap298	chr16	ENSMUSG00000022972.10	3266.24	4946.63	1.51382	1.48237	0.567901	1.29202e-10	5.739e-08
B2m	chr2	ENSMUSG00000060802.8	85889.3	127139	1.47987	1.45095	0.536998	1.33221e-10	5.76183e-08
Bace2	chr16	ENSMUSG00000040605.7	654.313	989.743	1.50991	1.47852	0.564151	1.79423e-10	7.56105e-08
Slc25a34	chr4	ENSMUSG00000040740.7	1006.26	1483.27	1.47169	1.44215	0.528223	2.65282e-10	1.08998e-07
Etnppl	chr3	ENSMUSG00000019232.14	4261.47	6029.67	1.41513	1.38936	0.474417	3.90583e-10	1.56567e-07
Pigp	chr16	ENSMUSG00000022940.17	1799.36	3098.5	1.72026	1.67003	0.739872	4.29856e-10	1.68207e-07
Smyd1	chr6	ENSMUSG00000055027.17	414.948	769.166	1.83998	1.77846	0.830628	5.11741e-10	1.95592e-07
C2cd2	chr16	ENSMUSG00000045975.8	128.802	184.128	1.4277	1.40041	0.485853	5.75682e-10	2.1503e-07
Rbm11	chr16	ENSMUSG00000032940.16	1157.56	2001.87	1.7304	1.67877	0.747404	8.62633e-10	3.1116e-07
Rsrp1	chr4	ENSMUSG00000037266.18	15911.3	11272.6	0.708008	0.72107	-0.471789	8.70907e-10	3.1116e-07
Cbs	chr17	ENSMUSG00000024039.15	1139.77	758.696	0.666738	0.681823	-0.552531	1.04871e-09	3.51746e-07
Apln	chrX	ENSMUSG00000037010.7	1435.78	1845.62	1.28481	1.26766	0.342163	1.04274e-09	3.51746e-07
Cbr1	chr16	ENSMUSG00000051483.9	16046	23112.6	1.44103	1.41211	0.497851	1.0084e-09	3.51746e-07
Zbtb21	chr16	ENSMUSG00000046962.16	725.467	1090.58	1.50088	1.46705	0.55292	1.49906e-09	4.92742e-07
Ifi204	chr1	ENSMUSG00000073489.6	9.07078	26.2024	2.8263	2.66079	1.41186	1.54845e-09	4.98994e-07
Slc5a5	chr8	ENSMUSG00000000792.2	5080.94	7024.9	1.38214	1.35685	0.440258	1.97033e-09	6.22738e-07
Cyyr1	chr16	ENSMUSG00000041134.15	52.4948	115.972	2.13451	2.03718	1.02657	2.42072e-09	7.40971e-07
H2-D1	chr17	ENSMUSG00000073411.12	24509.4	35578.1	1.45232	1.42066	0.506565	2.43459e-09	7.40971e-07
Cryzl1	chr16	ENSMUSG00000058240.14	7537.61	11367.6	1.50933	1.47292	0.558679	2.72622e-09	8.11233e-07
Ifit3b	chr19	ENSMUSG00000062488.9	455.354	849.896	1.86598	1.79641	0.845115	2.76416e-09	8.11233e-07
Fcgr4	chr1	ENSMUSG00000059089.4	3704.16	14398	4.06568	3.73698	1.90187	3.35483e-09	9.6731e-07
Gabpa	chr16	ENSMUSG00000008976.16	248.637	353.891	1.42186	1.3923	0.477474	3.54583e-09	1.00475e-06
Lyz2	chr10	ENSMUSG00000069516.8	1355.84	2508.39	1.85278	1.7839	0.835033	3.61259e-09	1.00632e-06
Hunk	chr16	ENSMUSG00000053414.8	469.61	696.868	1.48366	1.44815	0.534212	4.33718e-09	1.18803e-06
Morc3	chr16	ENSMUSG00000039456.10	707.871	949.945	1.34239	1.31861	0.399013	5.84452e-09	1.57467e-06
Trim25	chr11	ENSMUSG00000000275.16	91.0676	138.635	1.52027	1.48041	0.565993	8.07907e-09	2.1416e-06
Oasl2	chr5	ENSMUSG00000029561.17	1541.69	3568.63	2.27126	2.14784	1.10289	8.8524e-09	2.30935e-06
Usp18	chr6	ENSMUSG00000030107.10	942.396	2073.77	2.19638	2.08498	1.06004	9.18562e-09	2.35884e-06
Cxcl12	chr6	ENSMUSG00000061353.11	3161.59	4704.22	1.49161	1.45339	0.539422	1.08306e-08	2.73847e-06
I830077J02Rik	chr3	ENSMUSG00000074342.3	594.167	1326.48	2.18474	2.07114	1.05043	1.31384e-08	3.27165e-06
Synj1	chr16	ENSMUSG00000022973.18	1253.34	1765.75	1.40755	1.37625	0.46074	1.90077e-08	4.59399e-06
Olig2	chr16	ENSMUSG00000039830.9	4414.68	5900.38	1.3369	1.31157	0.391298	1.88615e-08	4.59399e-06
Gbp3	chr3	ENSMUSG00000028268.14	1254.08	2153.85	1.71834	1.65527	0.727069	2.10902e-08	5.02343e-06
Ifi27	chr12	ENSMUSG00000064215.13	13169	19146.9	1.45414	1.41756	0.503412	2.68534e-08	6.30478e-06
Rsad2	chr12	ENSMUSG00000020641.16	25.2643	48.8593	1.93322	1.84482	0.883476	3.74251e-08	8.66313e-06
Tnfaip2	chr12	ENSMUSG00000021281.15	434.501	844.414	1.93463	1.84393	0.88278	3.94744e-08	9.01058e-06
Isg15	chr4	ENSMUSG00000035692.7	3097.85	5817.74	1.85711	1.77276	0.825994	5.64278e-08	1.2704e-05
Cxadr	chr16	ENSMUSG00000022865.14	277.694	394.398	1.4174	1.38295	0.467749	6.19183e-08	1.37052e-05
Spred1	chr2	ENSMUSG00000027351.14	1351.09	1087.55	0.804762	0.81641	-0.292634	6.25427e-08	1.37052e-05
H1f2	chr13	ENSMUSG00000036181.2	6091.57	9854.05	1.61789	1.56033	0.641852	7.33108e-08	1.58535e-05
Slc15a2	chr16	ENSMUSG00000022899.9	898.767	615.836	0.68418	0.703598	-0.507177	9.62027e-08	2.05337e-05
Pkd2l1	chr19	ENSMUSG00000037578.4	28.7653	61.9035	2.11473	1.98946	0.992373	1.10199e-07	2.31842e-05
Sox11	chr12	ENSMUSG00000063632.6	520.152	390.295	0.745989	0.761945	-0.392242	1.11442e-07	2.31842e-05
Iigp1	chr18	ENSMUSG00000054072.12	310.876	808.032	2.57768	2.39496	1.26	1.23e-07	2.52689e-05
Ets2	chr16	ENSMUSG00000022895.16	1925.59	2592.92	1.3462	1.31662	0.396844	1.30734e-07	2.65262e-05
Ripk4	chr16	ENSMUSG00000005251.15	1.37587	2.8985	2.09796	1.97633	0.98282	1.32559e-07	2.65684e-05
Rwdd2b	chr16	ENSMUSG00000041079.12	1518.79	2200.68	1.44896	1.40845	0.49411	1.36682e-07	2.683e-05
Gm5678	chr16	ENSMUSG00000082815.2	4.10503	20.8587	4.93552	1.05177	0.0728148	1.37129e-07	2.683e-05
Mrps6	chr16	ENSMUSG00000039680.10	5639.18	7875.07	1.3943	1.35956	0.443138	1.49994e-07	2.90018e-05
Cxcl10	chr5	ENSMUSG00000034855.13	813.88	3149.57	3.86813	3.4764	1.79759	1.53573e-07	2.93486e-05
Mxra8	chr4	ENSMUSG00000029070.9	285.999	397.856	1.38669	1.35285	0.436007	1.61898e-07	3.05838e-05
Map4k5	chr12	ENSMUSG00000034761.15	515.647	406.638	0.788779	0.802335	-0.317723	1.65207e-07	3.08543e-05
Ier5	chr1	ENSMUSG00000056708.5	15076.3	11440.3	0.759077	0.774468	-0.368722	1.68548e-07	3.11246e-05
Brwd1	chr16	ENSMUSG00000022914.17	484.693	628.081	1.29508	1.26969	0.344474	2.09927e-07	3.83349e-05
Mx2	chr16	ENSMUSG00000023341.15	0.00873366	0.0342023	4.22063	3.6851	1.8817	2.36031e-07	4.26282e-05
Tnfsf10	chr3	ENSMUSG00000039304.11	62.6284	152.484	2.44598	2.27599	1.1865	2.40954e-07	4.30443e-05
Zfp991	chr4	ENSMUSG00000067916.9	3.5245	7.55258	2.11097	1.98264	0.987422	2.82946e-07	5.00023e-05
Btg3	chr16	ENSMUSG00000022863.15	617.181	905.381	1.4657	1.42121	0.507119	3.08556e-07	5.33802e-05
Clic6	chr16	ENSMUSG00000022949.9	266.059	401.218	1.50918	1.45898	0.544959	3.0724e-07	5.33802e-05
Ecm2	chr13	ENSMUSG00000043631.8	315.937	423.801	1.3389	1.30814	0.387517	3.26886e-07	5.59622e-05
Mfge8	chr7	ENSMUSG00000030605.15	23462	17728.5	0.755701	0.772428	-0.372528	3.40969e-07	5.77714e-05
C230057M02Rik	chr8	ENSMUSG00000110523.1	131.597	88.005	0.667576	0.689924	-0.535491	3.59225e-07	6.02436e-05
Maob	chrX	ENSMUSG00000040147.14	3102.87	3718.71	1.19845	1.1824	0.24172	4.06881e-07	6.75464e-05
Hspa1b	chr17	ENSMUSG00000090877.3	49.9378	34.4131	0.684094	0.705595	-0.503088	4.19456e-07	6.89376e-05
Chodl	chr16	ENSMUSG00000022860.15	45.2831	76.2161	1.66988	1.59677	0.675159	4.62855e-07	7.47046e-05
Sp100	chr1	ENSMUSG00000026222.16	408.318	695.062	1.68487	1.61066	0.687655	4.63637e-07	7.47046e-05
Ltn1	chr16	ENSMUSG00000052299.9	242.156	325.85	1.34374	1.31155	0.391278	4.85561e-07	7.74777e-05
Hspa13	chr16	ENSMUSG00000032932.15	316.756	437.158	1.37961	1.34362	0.426125	5.03609e-07	7.95848e-05
Gbp5	chr3	ENSMUSG00000105504.4	28.5257	47.6785	1.66457	1.59361	0.672295	5.23643e-07	8.19626e-05
Cybb	chrX	ENSMUSG00000015340.10	24.8317	52.2519	2.05218	1.92593	0.945559	6.92375e-07	0.000107116
Kcnn2	chr18	ENSMUSG00000054477.16	803.538	646.213	0.804105	0.818317	-0.289269	6.97375e-07	0.000107116
Mdk	chr2	ENSMUSG00000027239.14	11731.8	15241.5	1.29732	1.26895	0.343639	7.22663e-07	0.000109972
Zc3hav1	chr6	ENSMUSG00000029826.14	429.467	580.596	1.35053	1.31604	0.396208	7.88397e-07	0.000118874
Btaf1	chr19	ENSMUSG00000040565.8	26.3866	17.7514	0.673488	0.697322	-0.520104	8.43011e-07	0.000125954
Sh3bgr	chr16	ENSMUSG00000040666.19	336.54	524.382	1.55888	1.49649	0.581578	8.64539e-07	0.000128006
Tap1	chr17	ENSMUSG00000037321.17	1575.7	2364.64	1.4947	1.44232	0.528392	8.95293e-07	0.000131376
Pik3r3	chr4	ENSMUSG00000028698.13	780.312	645.557	0.827584	0.840233	-0.251139	1.03225e-06	0.000150133
C4b	chr17	ENSMUSG00000073418.4	1041.47	1736.1	1.65857	1.58284	0.662513	1.06357e-06	0.000153331
Bach1	chr16	ENSMUSG00000025612.5	169.043	223.984	1.32014	1.28835	0.365521	1.08789e-06	0.000154262
Usp16	chr16	ENSMUSG00000025616.14	664.561	897.171	1.34952	1.31377	0.393715	1.0888e-06	0.000154262
Abhd4	chr14	ENSMUSG00000040997.13	12591	15280.2	1.21362	1.19433	0.2562	1.14277e-06	0.000160525
Igtp	chr11	ENSMUSG00000078853.8	3477.19	6310.13	1.8019	1.70485	0.769646	1.19124e-06	0.000165915
Ifi27l2a	chr12	ENSMUSG00000079017.3	953.277	2513.95	2.597	2.36744	1.24333	1.21229e-06	0.000167428
Gbp4	chr5	ENSMUSG00000079363.7	2329.57	4971.03	2.10087	1.95884	0.97	1.3169e-06	0.00018036
Pld4	chr12	ENSMUSG00000052160.7	1128.02	1482.11	1.31425	1.28232	0.358759	1.46051e-06	0.00019675
Gm9946	chr6	ENSMUSG00000054488.14	0.00131468	0.00416902	3.2064	2.87004	1.52107	1.45445e-06	0.00019675
2210016F16Rik	chr13	ENSMUSG00000021550.6	3369.34	4461.55	1.32308	1.28973	0.367074	1.49724e-06	0.000200058
Ccnd2	chr6	ENSMUSG00000000184.12	1326.94	962.671	0.724339	0.745584	-0.423558	1.61336e-06	0.000210441
H1f4	chr13	ENSMUSG00000051627.3	205.301	416.4	1.98948	1.85801	0.893757	1.59249e-06	0.000210441
Smim11	chr16	ENSMUSG00000051989.11	3183.28	4580.96	1.43563	1.38773	0.47273	1.60811e-06	0.000210441
Khdc4	chr3	ENSMUSG00000028060.14	1317.26	1043.31	0.791815	0.808397	-0.306864	1.80884e-06	0.000232651
H2-Eb1	chr17	ENSMUSG00000060586.11	2150.24	4042.3	1.88799	1.77266	0.825916	1.81194e-06	0.000232651
Cd52	chr4	ENSMUSG00000000682.7	1894.57	3518.58	1.86528	1.75798	0.813921	1.85324e-06	0.000236109
Lrrc23	chr6	ENSMUSG00000030125.11	522.408	806.826	1.53662	1.47278	0.558541	2.12982e-06	0.000269258
Josd1	chr15	ENSMUSG00000022426.6	5734.79	4992.77	0.870487	0.879904	-0.184583	2.20726e-06	0.000276919
Islr2	chr9	ENSMUSG00000051243.14	2114.08	1559.2	0.737187	0.758834	-0.398144	2.6303e-06	0.000327492
Bst2	chr8	ENSMUSG00000046718.8	719.367	1278.49	1.77877	1.6785	0.747174	2.65244e-06	0.000327766
H2-K1	chr17	ENSMUSG00000061232.16	55799.3	84644.3	1.51419	1.45235	0.538385	2.83403e-06	0.000347592
Gm973	chr1	ENSMUSG00000047361.16	969.597	1291.95	1.33262	1.29623	0.374317	2.89236e-06	0.000352118
Vwf	chr6	ENSMUSG00000001930.17	67.035	106.907	1.5888	1.51538	0.599676	3.08004e-06	0.000372209
Lcat	chr8	ENSMUSG00000035237.7	4014.92	5330.46	1.32536	1.28899	0.366243	3.25093e-06	0.000387248
Nrip1	chr16	ENSMUSG00000048490.14	150.682	189.333	1.25452	1.22833	0.296696	3.25161e-06	0.000387248
Ucma	chr2	ENSMUSG00000026668.10	2619.19	4140.64	1.56923	1.49894	0.583947	3.35931e-06	0.000397197
Foxo4	chrX	ENSMUSG00000042903.8	264.937	212.884	0.802362	0.819024	-0.288023	3.539e-06	0.000415454
Hspb1	chr5	ENSMUSG00000004951.10	523.551	329.441	0.633791	0.664441	-0.589788	3.77564e-06	0.00044009
Serpinh1	chr7	ENSMUSG00000070436.12	1283.62	1036.78	0.807625	0.823915	-0.279432	3.80286e-06	0.00044014
Donson	chr16	ENSMUSG00000022960.13	377.622	530.22	1.40252	1.35406	0.437287	3.86491e-06	0.000444195
Cd74	chr18	ENSMUSG00000024610.15	15305.2	32901.9	2.14652	1.98189	0.98688	3.98068e-06	0.000454323
Gm11966	chr11	ENSMUSG00000080904.1	1332.76	2914.51	2.19119	2.01969	1.01413	4.07229e-06	0.000461573
Pstpip1	chr9	ENSMUSG00000032322.14	4066.85	6579.87	1.60594	1.52577	0.609539	4.78955e-06	0.000539152
Alox8	chr11	ENSMUSG00000020891.11	236.869	312.212	1.32073	1.28416	0.360819	4.96741e-06	0.00055537
A730009L09Rik	chr16	ENSMUSG00000110358.1	1421.64	2827.22	1.97578	1.8328	0.874051	5.02911e-06	0.000558469
Rtp4	chr16	ENSMUSG00000033355.6	769.993	1411.81	1.82484	1.70934	0.773439	5.10888e-06	0.00056352
Rimklb	chr6	ENSMUSG00000040649.15	917.758	1081.4	1.17794	1.16047	0.214711	5.5094e-06	0.000603647
2410124H12Rik	chr16	ENSMUSG00000051297.8	52.9067	138.846	2.56413	2.27833	1.18798	6.10358e-06	0.000664321
Myoc	chr1	ENSMUSG00000026697.10	1007.81	719.123	0.712466	0.738468	-0.437392	6.36702e-06	0.000683934
Klk6	chr7	ENSMUSG00000050063.18	953.892	668.128	0.699598	0.726396	-0.461173	6.34573e-06	0.000683934
Lcp1	chr14	ENSMUSG00000021998.16	557.654	726.481	1.3001	1.26533	0.339512	6.42719e-06	0.000684902
Sfxn5	chr6	ENSMUSG00000033720.12	4949.21	5731.13	1.15783	1.14275	0.192513	6.45937e-06	0.000684902
Gm4951	chr18	ENSMUSG00000073555.1	0.183188	0.759204	3.83395	1.03459	0.0490523	7.7171e-06	0.000813016
Gm48678	chr12	ENSMUSG00000111971.1	9.79993	21.7321	2.18323	1.98821	0.99147	8.25135e-06	0.000863763
Banp	chr8	ENSMUSG00000025316.16	958.308	619.914	0.645598	0.678885	-0.558762	8.93615e-06	0.000929529
Fezf2	chr14	ENSMUSG00000021743.6	1592.47	1217.93	0.76439	0.785998	-0.347403	9.21013e-06	0.000950757
Prelp	chr1	ENSMUSG00000041577.5	766.662	1063	1.38258	1.33354	0.415256	9.25593e-06	0.000950757
Dscam	chr16	ENSMUSG00000050272.10	617.587	940.404	1.51506	1.44469	0.530756	9.67332e-06	0.00098746
Rfx5	chr3	ENSMUSG00000005774.12	888.61	709.399	0.796228	0.815483	-0.294274	1.02352e-05	0.00103837
Rflnb	chr11	ENSMUSG00000020846.6	1160.52	1454.44	1.25589	1.22611	0.294093	1.0437e-05	0.00104593
Gm3764	chr3	ENSMUSG00000097156.7	194.219	131.739	0.677392	0.708613	-0.49693	1.03985e-05	0.00104593
Colgalt1	chr8	ENSMUSG00000034807.9	635.129	511.993	0.806288	0.824547	-0.278327	1.05747e-05	0.00104696
B3gnt9	chr8	ENSMUSG00000069920.10	213.647	305.47	1.43308	1.37653	0.461031	1.05731e-05	0.00104696
Irgm1	chr11	ENSMUSG00000046879.7	871.414	1277.68	1.46333	1.4015	0.486976	1.12815e-05	0.00111024
Ncam2	chr16	ENSMUSG00000022762.18	71.1201	101.214	1.4201	1.36461	0.448492	1.17596e-05	0.00114929
Psmb8	chr17	ENSMUSG00000024338.15	877.93	1364.19	1.55094	1.4728	0.558564	1.1888e-05	0.00114929
4932438H23Rik	chr16	ENSMUSG00000039851.11	704.501	1187.41	1.67349	1.57561	0.655906	1.18714e-05	0.00114929
Zfp36	chr7	ENSMUSG00000044786.6	35.8491	51.928	1.43212	1.37459	0.458998	1.19929e-05	0.00115265
Pkn3	chr2	ENSMUSG00000026785.14	4.39113	7.96247	1.79859	1.67633	0.745303	1.20842e-05	0.00115467
Gm20219	chr17	ENSMUSG00000110218.1	6.05081	1.99773	0.339285	0.388511	-1.36397	1.21784e-05	0.00115695
Parp9	chr16	ENSMUSG00000022906.15	765.04	1236.61	1.61126	1.52229	0.606246	1.26628e-05	0.00119605
Mxd4	chr5	ENSMUSG00000037235.13	2708.16	2125.1	0.784526	0.805667	-0.311744	1.3192e-05	0.00123892
H2-DMa	chr17	ENSMUSG00000037649.10	6520.13	8839.47	1.35644	1.3106	0.390227	1.33586e-05	0.00124744
9430053O09Rik	chr16	ENSMUSG00000102344.1	18.534	35.1277	1.88971	1.7496	0.807025	1.54316e-05	0.00143287
Unc93b1	chr19	ENSMUSG00000036908.17	2205.21	2777.33	1.25817	1.22656	0.294618	1.5819e-05	0.00146059
Fastkd5	chr2	ENSMUSG00000079043.3	1455.14	1127.74	0.773632	0.796354	-0.328518	1.61372e-05	0.00148165
Nbl1	chr4	ENSMUSG00000041120.6	5848.5	6904.45	1.18018	1.16008	0.214221	1.72948e-05	0.00157912
Gbp9	chr5	ENSMUSG00000029298.15	83.1255	130.373	1.55692	1.47773	0.563387	1.74101e-05	0.00158085
Desi2	chr1	ENSMUSG00000026502.13	1783.71	1450.35	0.812574	0.831018	-0.267049	1.79017e-05	0.00161656
Gpc5	chr14	ENSMUSG00000022112.14	1142.55	948.378	0.830103	0.846759	-0.239976	1.96038e-05	0.00175576
Agtrap	chr4	ENSMUSG00000029007.8	1131.68	1419.9	1.25396	1.2222	0.289481	1.97359e-05	0.00175576
Lca5l	chr16	ENSMUSG00000045275.16	40.0776	71.8735	1.78537	1.66073	0.731815	1.98229e-05	0.00175576
Gm45640	chr8	ENSMUSG00000109812.1	7.29395	3.98035	0.548381	0.592025	-0.756271	1.98705e-05	0.00175576
Anln	chr9	ENSMUSG00000036777.8	340.362	265.301	0.779604	0.801904	-0.318499	2.07289e-05	0.00182125
Gm17322	chr9	ENSMUSG00000097604.1	34.8234	21.9294	0.629207	0.664615	-0.589409	2.08333e-05	0.00182125
Bdkrb2	chr12	ENSMUSG00000021070.6	55.0415	32.2146	0.578577	0.619493	-0.69084	2.26215e-05	0.00196712
Gm43302	chr5	ENSMUSG00000079362.5	21.1938	50.8515	2.41256	2.16521	1.11451	2.29614e-05	0.00198616
Pltp	chr2	ENSMUSG00000017754.13	35030.6	44142.4	1.26073	1.22631	0.29432	2.46965e-05	0.00212506
Setd4	chr16	ENSMUSG00000022948.16	131.175	201.301	1.53629	1.45453	0.540557	2.48277e-05	0.00212522
Cd33	chr7	ENSMUSG00000004609.11	99.8044	147.81	1.46942	1.40163	0.487101	2.52254e-05	0.00214808
2900052N01Rik	chr9	ENSMUSG00000099696.6	5362.61	7210.16	1.34277	1.29392	0.371751	2.59135e-05	0.0021953
Dhx58	chr11	ENSMUSG00000017830.15	482.016	737.122	1.53072	1.4507	0.536745	2.61433e-05	0.00219768
Fzd2	chr11	ENSMUSG00000050288.6	2064.85	1595.14	0.771317	0.79558	-0.329921	2.62091e-05	0.00219768
Tiam1	chr16	ENSMUSG00000002489.16	1303.71	1837.63	1.40792	1.34772	0.430516	2.66937e-05	0.00220458
D3Ertd751e	chr3	ENSMUSG00000025766.14	1376.32	1719.08	1.24826	1.21633	0.282538	2.65957e-05	0.00220458
Irgm2	chr11	ENSMUSG00000069874.7	1844.65	2970.53	1.61619	1.51755	0.601746	2.64309e-05	0.00220458
Cryzl2	chr1	ENSMUSG00000033488.11	1430.78	1839.22	1.28358	1.24544	0.316655	2.6905e-05	0.00221092
Ddo	chr10	ENSMUSG00000063428.8	1489.41	2037.69	1.36702	1.31434	0.394341	2.73785e-05	0.00223863
Dop1b	chr16	ENSMUSG00000022946.10	390.028	526.715	1.34855	1.29902	0.377428	2.80503e-05	0.00228221
Abhd11os	chr5	ENSMUSG00000085042.8	263.287	423.633	1.59405	1.49854	0.583553	2.84304e-05	0.00230174
H2-Aa	chr17	ENSMUSG00000036594.15	5797.12	10810.8	1.8598	1.71503	0.778238	2.85833e-05	0.00230278
2410018L13Rik	chr12	ENSMUSG00000073164.11	0.700606	1.16367	1.68726	1.57794	0.658038	2.88579e-05	0.00231356
Stat1	chr1	ENSMUSG00000026104.14	2159.82	2827.02	1.30907	1.26577	0.340021	2.92781e-05	0.00233586
Gba	chr3	ENSMUSG00000028048.11	846.669	709.849	0.838671	0.855143	-0.225762	2.95455e-05	0.0023458
Icam1	chr9	ENSMUSG00000037405.8	156.163	242.737	1.54849	1.46182	0.547764	3.02524e-05	0.00239037
Ifnar2	chr16	ENSMUSG00000022971.18	6702.17	8228.22	1.22672	1.19714	0.259587	3.23237e-05	0.00254182
Exoc3l4	chr12	ENSMUSG00000021280.9	167.904	253.87	1.50801	1.42912	0.515128	3.25978e-05	0.00255117
Apod	chr16	ENSMUSG00000022548.14	125890	156816	1.24574	1.213	0.278578	3.36971e-05	0.0026247
Ipmk	chr10	ENSMUSG00000060733.13	1150.15	948.576	0.824765	0.843192	-0.246066	3.50448e-05	0.0027168
Plbd1	chr6	ENSMUSG00000030214.7	17.333	43.2957	2.42258	2.14273	1.09945	3.88758e-05	0.00297453
Ifi30	chr8	ENSMUSG00000031838.8	3360.44	4686.42	1.39475	1.33383	0.415578	3.89123e-05	0.00297453
Cdh19	chr1	ENSMUSG00000047216.8	40.6744	29.5024	0.723128	0.753589	-0.40815	3.87548e-05	0.00297453
Slc6a20a	chr9	ENSMUSG00000036814.13	1036.46	1251.98	1.20592	1.17938	0.238032	4.13591e-05	0.00314693
Mto1	chr9	ENSMUSG00000032342.13	2038.45	1694.19	0.830378	0.848728	-0.236625	4.23943e-05	0.00320869
Gbp6	chr5	ENSMUSG00000104713.4	0.0113598	0.0325072	2.6462	2.31593	1.21159	4.25613e-05	0.00320869
H2-DMb1	chr17	ENSMUSG00000079547.4	3290.53	5113.62	1.54872	1.45859	0.544571	4.42539e-05	0.00332106
Sytl1	chr4	ENSMUSG00000028860.13	105.568	191.063	1.79422	1.65043	0.722838	4.70879e-05	0.00351768
Gm13112	chr4	ENSMUSG00000087437.7	63.3246	108.356	1.69662	1.57706	0.65724	4.73142e-05	0.00351859
Apobec3	chr15	ENSMUSG00000009585.18	731.671	1146.61	1.56785	1.47427	0.560006	4.82821e-05	0.00355837
1810010H24Rik	chr11	ENSMUSG00000078607.5	609.316	858.88	1.40579	1.34278	0.425227	4.82192e-05	0.00355837
Ctsz	chr2	ENSMUSG00000016256.10	13234.8	16245	1.22656	1.19548	0.257588	4.89144e-05	0.00358516
Sstr2	chr11	ENSMUSG00000047904.6	2634.62	2111.73	0.801375	0.823429	-0.280283	4.90818e-05	0.00358516
B3galt5	chr16	ENSMUSG00000074892.9	1517.89	1901.66	1.25311	1.21701	0.283347	4.97421e-05	0.00361731
Abcc5	chr16	ENSMUSG00000022822.16	607.894	476.026	0.782563	0.807523	-0.308424	5.01479e-05	0.00363075
H4c9	chr13	ENSMUSG00000060639.5	2328.34	3544.04	1.526	1.4386	0.524663	5.17016e-05	0.00372682
Ecm1	chr3	ENSMUSG00000028108.15	776.149	1071.81	1.36841	1.31066	0.390296	5.29238e-05	0.00379826
Edn3	chr2	ENSMUSG00000027524.9	151.478	194.112	1.27656	1.23565	0.30527	6.07253e-05	0.00433922
Gpsm3	chr17	ENSMUSG00000034786.17	237.103	353.577	1.48479	1.40495	0.490518	6.26045e-05	0.00445414
Ddx60	chr8	ENSMUSG00000037921.15	656.148	1405.82	2.19492	1.95293	0.965638	6.38922e-05	0.00451343
Rc3h2	chr2	ENSMUSG00000075376.10	543.102	461.242	0.848605	0.86531	-0.208711	6.39872e-05	0.00451343
Clec14a	chr12	ENSMUSG00000045930.3	6060.78	10661.2	1.75071	1.60641	0.683843	6.51127e-05	0.00457319
Homer1	chr13	ENSMUSG00000007617.18	500.635	377.62	0.753626	0.783039	-0.352844	6.83729e-05	0.00478174
Tcap	chr11	ENSMUSG00000007877.2	3123.66	1856.19	0.607098	0.65434	-0.611888	6.87136e-05	0.0047852
H2ac6	chr13	ENSMUSG00000069270.6	5.74663	10.8872	1.86038	1.69827	0.764068	6.90704e-05	0.00478975
Arhgef15	chr11	ENSMUSG00000052921.13	1887.74	2214.99	1.17415	1.15171	0.203782	6.96342e-05	0.00480857
AU021092	chr16	ENSMUSG00000051669.6	230.198	345.966	1.49991	1.41462	0.50041	7.02242e-05	0.00482901
Pla2g5	chr4	ENSMUSG00000041193.15	236.548	342.477	1.44664	1.37205	0.456332	7.13113e-05	0.00488334
Wnt7a	chr6	ENSMUSG00000030093.7	1525.91	1165.8	0.765319	0.793921	-0.332932	7.25691e-05	0.00494885
Pygl	chr12	ENSMUSG00000021069.17	1487.69	1950.94	1.30917	1.26019	0.333643	7.3326e-05	0.00497716
Krcc1	chr6	ENSMUSG00000053012.17	2732.56	3528.7	1.29013	1.24596	0.317253	7.359e-05	0.00497716
Jmjd6	chr11	ENSMUSG00000056962.11	9686.75	7966.3	0.821911	0.842863	-0.246629	7.39044e-05	0.00497795
Gm17455	chr10	ENSMUSG00000090439.3	3630.12	8305.94	2.33038	2.05611	1.03992	7.63191e-05	0.00511961
Adh1	chr3	ENSMUSG00000074207.10	12.8211	27.773	2.20236	1.95953	0.970507	7.86139e-05	0.00525211
Rspo1	chr4	ENSMUSG00000028871.7	4387.39	5532	1.25379	1.21609	0.282245	8.041e-05	0.00532879
Trim34a	chr7	ENSMUSG00000056144.14	171.697	277.58	1.60271	1.49282	0.57804	8.03751e-05	0.00532879
Fbln5	chr12	ENSMUSG00000021186.9	925.458	1186.07	1.28036	1.2364	0.306146	8.24747e-05	0.00542189
Nhlrc2	chr19	ENSMUSG00000025078.9	322.558	265.258	0.821447	0.842884	-0.246595	8.23816e-05	0.00542189
4933427G23Rik	chr5	ENSMUSG00000086697.2	368.22	761.658	2.09123	1.86581	0.899803	8.34923e-05	0.00546692
Glipr2	chr4	ENSMUSG00000028480.14	358.105	528.011	1.47496	1.39327	0.478475	8.41688e-05	0.00548934
Spata2l	chr8	ENSMUSG00000033594.11	3276.98	2600.35	0.793224	0.818612	-0.288749	8.45785e-05	0.00549426
Asrgl1	chr19	ENSMUSG00000024654.8	14281.4	16650.7	1.16581	1.14407	0.194179	8.57971e-05	0.00555148
Phip	chr9	ENSMUSG00000032253.13	39.1837	29.5884	0.75364	0.784283	-0.350554	8.65098e-05	0.00557564
Mx1	chr16	ENSMUSG00000000386.16	82.2931	242.655	2.82118	1.03687	0.052236	8.72601e-05	0.00558548
Sema7a	chr9	ENSMUSG00000038264.8	4495.8	3990.95	0.887824	0.899318	-0.153097	8.73422e-05	0.00558548
Igkc	chr6	ENSMUSG00000076609.2	191376	1.4752e+06	6.9089	1.01093	0.0156853	8.87029e-05	0.00565051
5930409G06Rik	chr3	ENSMUSG00000103477.1	23.2486	12.7876	0.548504	0.601906	-0.732391	8.93479e-05	0.00566963
Ankub1	chr3	ENSMUSG00000074591.8	11.659	7.33532	0.624613	0.670108	-0.577535	8.98375e-05	0.00567877
Dleu2	chr14	ENSMUSG00000097589.9	1292.74	911.955	0.70578	0.742863	-0.428831	9.24499e-05	0.00582151
Ubn1	chr16	ENSMUSG00000039473.8	1074.2	877.461	0.816473	0.838998	-0.25326	9.51061e-05	0.00596591
Cyb5r3	chr15	ENSMUSG00000018042.18	11290.8	13149.4	1.16413	1.14249	0.192186	9.57997e-05	0.00598657
Shc4	chr2	ENSMUSG00000035109.14	55.9796	69.5216	1.23881	1.20331	0.267007	9.7304e-05	0.00604228
Gfod1	chr13	ENSMUSG00000051335.6	531.937	420.404	0.78956	0.815993	-0.293371	9.74265e-05	0.00604228
Coasy	chr11	ENSMUSG00000001755.12	1424.9	1693.01	1.18588	1.15981	0.213891	0.000102272	0.00631896
Cdkl3	chr11	ENSMUSG00000020389.19	281.192	354.895	1.26434	1.22336	0.290844	0.000106627	0.00656333
Cyb5r1	chr1	ENSMUSG00000026456.18	1571.31	1945.38	1.23885	1.20241	0.265924	0.000110443	0.00677286
Itsn1	chr16	ENSMUSG00000022957.20	801.752	1076.29	1.34233	1.2833	0.359864	0.000113951	0.00695994
Capg	chr6	ENSMUSG00000056737.14	1699.72	2330.8	1.37116	1.30725	0.386534	0.00011434	0.00695994
Katnal2	chr18	ENSMUSG00000025420.13	132.285	183.385	1.38399	1.31628	0.396462	0.00011819	0.00712865
Neurod2	chr11	ENSMUSG00000038255.6	10331.8	8405.04	0.813134	0.836832	-0.256991	0.000118413	0.00712865
Fgfr3	chr5	ENSMUSG00000054252.18	2940.88	2386.77	0.811794	0.835754	-0.25885	0.000117806	0.00712865
Zfyve26	chr12	ENSMUSG00000066440.5	48.0879	38.0591	0.788511	0.815803	-0.293707	0.000119813	0.00718662
Irf9	chr14	ENSMUSG00000002325.15	604.743	827.645	1.36485	1.29931	0.37774	0.00012647	0.0075583
Parp3	chr9	ENSMUSG00000023249.15	158.403	214.159	1.3458	1.28567	0.362521	0.000129276	0.00767024
Smim19	chr8	ENSMUSG00000031534.15	8452.31	10077.6	1.19331	1.16529	0.220683	0.000128914	0.00767024
Edrf1	chr7	ENSMUSG00000039990.16	345.329	276.662	0.800348	0.826414	-0.275063	0.000131092	0.00775
Acy3	chr19	ENSMUSG00000024866.10	1309.89	1781.61	1.35571	1.29289	0.370601	0.000137363	0.00809161
Sec14l5	chr16	ENSMUSG00000091712.2	52.1148	37.7578	0.722246	0.75977	-0.396365	0.000141071	0.00828038
Gm36855	chr9	ENSMUSG00000111110.1	30.5575	13.1666	0.430743	0.490575	-1.02745	0.000146582	0.0085732
Ch25h	chr19	ENSMUSG00000050370.5	0.86729	2.13908	2.45597	2.09112	1.06427	0.000147985	0.00862459
Nfatc2ip	chr7	ENSMUSG00000030722.7	44.1952	32.2247	0.727497	0.764286	-0.387816	0.000150054	0.00871425
Nuak1	chr10	ENSMUSG00000020032.14	1154.26	954.583	0.825159	0.847652	-0.238455	0.000153617	0.00888979
Pdpn	chr4	ENSMUSG00000028583.14	5892.95	7581.33	1.28748	1.23834	0.308411	0.000157274	0.00904309
Rbpms2	chr9	ENSMUSG00000032387.15	722.898	990.876	1.36489	1.29793	0.376207	0.000157367	0.00904309
Cdkn2b	chr4	ENSMUSG00000073802.5	1112.32	2755.04	2.40642	1.04026	0.0569421	0.0001611	0.00922535
Purg	chr8	ENSMUSG00000049184.6	150.885	115.425	0.766782	0.798473	-0.324684	0.000162723	0.00928596
Adamts1	chr16	ENSMUSG00000022893.14	4117.91	6369.86	1.54187	1.43418	0.520222	0.000166036	0.00944224
Dnajb1	chr8	ENSMUSG00000005483.10	3454.99	2948.77	0.853551	0.872011	-0.197582	0.000182327	0.0103329
Ifrd2	chr9	ENSMUSG00000010048.10	353	257.966	0.733199	0.771423	-0.374407	0.000189181	0.0106845
Arfgef1	chr1	ENSMUSG00000067851.11	440.686	378.571	0.858614	0.876263	-0.190564	0.000191614	0.0107848
Bdh2	chr3	ENSMUSG00000028167.15	5519.67	9494.45	1.69212	1.5384	0.621432	0.000194938	0.0108237
Cmtm6	chr9	ENSMUSG00000032434.9	2791.64	3398.88	1.21929	1.18391	0.243558	0.000194026	0.0108237
Hmgb2	chr8	ENSMUSG00000054717.7	1176.54	1640.05	1.39233	1.31651	0.396721	0.000194582	0.0108237
Gm47863	chr12	ENSMUSG00000113165.1	111.587	161.628	1.45079	1.36153	0.445228	0.000194328	0.0108237
Itgb2	chr10	ENSMUSG00000000290.13	942.922	1287.75	1.36167	1.29418	0.372041	0.000197864	0.0109124
Cd14	chr18	ENSMUSG00000051439.7	713.881	1103.05	1.52914	1.41864	0.504511	0.000197415	0.0109124
Itk	chr11	ENSMUSG00000020395.13	0.594009	1.23655	2.04989	1.81202	0.857601	0.000199467	0.010964
Kdm7a	chr6	ENSMUSG00000042599.8	236.857	178.96	0.754936	0.789587	-0.340829	0.000200262	0.0109662
Gspt1	chr16	ENSMUSG00000062203.15	582.021	507.254	0.87139	0.887164	-0.172727	0.000200842	0.0109662
Hmgcs2	chr3	ENSMUSG00000027875.12	2159.49	3136.59	1.45466	1.36315	0.446947	0.000206881	0.0112586
Cbx7	chr15	ENSMUSG00000053411.16	7969.17	7035.06	0.88281	0.8966	-0.157464	0.000208842	0.0113278
2410004P03Rik	chr12	ENSMUSG00000071398.8	2446.26	3775.13	1.54455	1.43047	0.516485	0.000211339	0.0114255
5430403G16Rik	chr5	ENSMUSG00000072763.2	11.1652	16.9778	1.52794	1.42164	0.507558	0.00021621	0.0116505
Ip6k2	chr9	ENSMUSG00000032599.12	9601.27	8027.59	0.836244	0.858488	-0.220129	0.000220886	0.0118636
Smarcad1	chr6	ENSMUSG00000029920.9	192.458	163.575	0.849735	0.869421	-0.201873	0.000222072	0.0118884
A330076H08Rik	chr7	ENSMUSG00000109321.1	15.5007	8.51653	0.545548	0.607376	-0.719338	0.00022334	0.0119175
Bin2	chr15	ENSMUSG00000098112.8	678.325	949.212	1.3993	1.32178	0.402483	0.00022855	0.012156
Pamr1	chr2	ENSMUSG00000027188.8	667.165	545.538	0.817874	0.84333	-0.24583	0.000243081	0.0128872
Col9a3	chr2	ENSMUSG00000027570.15	605.065	484.191	0.799526	0.828061	-0.27219	0.000245928	0.0129962
Cd180	chr13	ENSMUSG00000021624.9	2806.77	5322.26	1.89622	1.67998	0.748442	0.000251851	0.0132666
Syt15	chr14	ENSMUSG00000041479.14	167.388	346.854	1.94504	1.70976	0.773794	0.000257383	0.0135146
Bdp1	chr13	ENSMUSG00000049658.13	26.5877	21.091	0.790214	0.820945	-0.284643	0.000260652	0.0136427
Etaa1os	chr11	ENSMUSG00000086468.1	262.846	560.466	2.06001	1.79312	0.842475	0.000263911	0.0137695
Dnajb5	chr4	ENSMUSG00000036052.14	11278.8	9185.35	0.813802	0.840309	-0.251009	0.00026643	0.0138569
Cfap157	chr2	ENSMUSG00000038987.8	428.833	991.669	2.29107	1.94495	0.95973	0.000268487	0.0138783
Siglech	chr7	ENSMUSG00000051504.18	1586.24	2065.12	1.30168	1.24475	0.315853	0.00026853	0.0138783
Hsd17b11	chr5	ENSMUSG00000029311.16	6831.6	8112.63	1.18752	1.15702	0.210413	0.000270851	0.0139543
Fcgr2b	chr1	ENSMUSG00000026656.15	712.57	1037.34	1.45659	1.36506	0.448968	0.000272796	0.0140106
Hvcn1	chr5	ENSMUSG00000064267.13	621.325	866.7	1.39657	1.31773	0.398056	0.000281199	0.0143972
Lfng	chr5	ENSMUSG00000029570.5	1025.15	770.458	0.752214	0.7902	-0.33971	0.000287616	0.01468
Ppp1cc	chr5	ENSMUSG00000004455.16	3726.73	3178.06	0.852814	0.87301	-0.19593	0.000292998	0.0149084
Xpo7	chr14	ENSMUSG00000022100.14	1090.52	972.977	0.892089	0.904957	-0.144079	0.000310167	0.0156368
Ccdc122	chr14	ENSMUSG00000034795.14	3202.92	4878	1.50401	1.39425	0.479491	0.000308552	0.0156368
A530072M11Rik	chr4	ENSMUSG00000085112.1	2.61886	5.83933	2.15823	1.04707	0.0663615	0.000310137	0.0156368
Prxl2a	chr14	ENSMUSG00000021792.15	44365.2	52247.7	1.17745	1.14837	0.199587	0.000317977	0.0159815
Crlf2	chr5	ENSMUSG00000033467.12	4117.43	4877.09	1.18283	1.15239	0.204634	0.000318995	0.0159838
Zfp180	chr7	ENSMUSG00000057101.8	820.756	701.667	0.854998	0.875122	-0.192443	0.000322529	0.0161118
Dedd2	chr7	ENSMUSG00000054499.9	288.208	239.188	0.829502	0.854408	-0.227002	0.000334179	0.0166431
Pip5k1a	chr3	ENSMUSG00000028126.16	1702.29	1491.6	0.876421	0.892534	-0.164021	0.000344121	0.0170486
Kmt5a	chr5	ENSMUSG00000049327.17	3081.26	2721.61	0.883244	0.897996	-0.155219	0.000344395	0.0170486
Naaladl2	chr3	ENSMUSG00000102758.3	8.27659	5.17353	0.63154	0.687356	-0.540871	0.000347426	0.017147
Tusc1	chr4	ENSMUSG00000054000.5	19815.9	25754.3	1.29979	1.24068	0.311126	0.000355289	0.0174826
Scn1a	chr2	ENSMUSG00000064329.13	1006.69	858.738	0.852506	0.873189	-0.195634	0.000357146	0.0175215
Dcn	chr10	ENSMUSG00000019929.16	1348.44	1667.94	1.23654	1.19279	0.254336	0.0003666	0.0179317
Ddx58	chr4	ENSMUSG00000040296.15	305.173	452.104	1.46068	1.3554	0.438722	0.000371453	0.0180464
Misp3	chr8	ENSMUSG00000074217.8	2479.29	4031.67	1.62901	1.48483	0.570295	0.000372146	0.0180464
Zfp982	chr4	ENSMUSG00000078496.9	0.171269	0.319054	1.85208	1.64242	0.715822	0.000372238	0.0180464
Luzp2	chr7	ENSMUSG00000063297.7	2345.59	2693.37	1.1484	1.12567	0.170785	0.000375919	0.0181712
Slc7a2	chr8	ENSMUSG00000031596.15	124.141	103.283	0.831529	0.856984	-0.22266	0.000378591	0.0182467
Akip1	chr7	ENSMUSG00000031023.5	377.62	511.825	1.36115	1.28736	0.36441	0.000380523	0.0182863
Ifi44	chr3	ENSMUSG00000028037.13	25054.1	50622.8	1.99898	1.73401	0.794109	0.000386809	0.0185341
Plin3	chr17	ENSMUSG00000024197.10	853.089	1066.75	1.24919	1.20107	0.264322	0.000396895	0.0189621
Chka	chr19	ENSMUSG00000024843.15	2999.38	2403.47	0.80122	0.832827	-0.263911	0.000404448	0.0192113
Fbxl12	chr9	ENSMUSG00000066892.14	81.7395	61.1136	0.748091	0.790142	-0.339816	0.000403304	0.0192113
Nat8f4	chr6	ENSMUSG00000068299.11	988.562	1239.95	1.25306	1.20386	0.267671	0.0004078	0.0193147
Otub2	chr12	ENSMUSG00000021203.15	990.104	823.45	0.831063	0.856635	-0.223247	0.000411897	0.0194083
Fzd6	chr15	ENSMUSG00000022297.15	812.333	1034.51	1.26919	1.21575	0.281846	0.000412139	0.0194083
Pi16	chr17	ENSMUSG00000024011.17	106.446	166.89	1.57385	1.43996	0.526033	0.000414739	0.0194749
Rec8	chr14	ENSMUSG00000002324.8	382.131	263.239	0.688975	0.741679	-0.431133	0.000418955	0.0195057
Utp25	chr1	ENSMUSG00000016181.9	205.945	167.608	0.814417	0.843433	-0.245655	0.000417591	0.0195057
Olfml3	chr3	ENSMUSG00000027848.12	3264.51	4081.07	1.25011	1.20146	0.264789	0.000418805	0.0195057
Lcn2	chr2	ENSMUSG00000026822.14	0.791813	2.86289	3.56005	1.01666	0.0238368	0.000422841	0.0196311
Sntg2	chr12	ENSMUSG00000020672.14	172.012	244.741	1.42026	1.32879	0.410116	0.000424455	0.0196505
Fggy	chr4	ENSMUSG00000028573.18	426.898	541.463	1.26622	1.21317	0.278786	0.00043257	0.0199699
Dennd5b	chr6	ENSMUSG00000030313.15	448.24	364.985	0.81339	0.842833	-0.246681	0.000449492	0.0206469
Plcl2	chr17	ENSMUSG00000038910.7	3969.58	3474.21	0.875181	0.892397	-0.164242	0.000449747	0.0206469
Spag9	chr11	ENSMUSG00000020859.16	2486.62	2269.52	0.912611	0.922212	-0.116829	0.000461548	0.0209718
Mobp	chr9	ENSMUSG00000032517.16	5581.77	6894.96	1.23525	1.18995	0.250899	0.000461928	0.0209718
Klf9	chr19	ENSMUSG00000033863.2	2199.8	1844.31	0.83822	0.862999	-0.212569	0.000461194	0.0209718
G630022F23Rik	chr5	ENSMUSG00000106896.1	19.4785	10.1151	0.545443	0.61995	-0.689777	0.000461443	0.0209718
Rps4l	chr6	ENSMUSG00000063171.4	9632.44	12043	1.24952	1.19989	0.262905	0.000464152	0.0210147
Cpne2	chr8	ENSMUSG00000034361.10	6675.81	8036.1	1.20345	1.16609	0.221675	0.000468274	0.0211431
Gm33680	chr12	ENSMUSG00000112054.1	55.7714	92.3848	1.66764	1.5012	0.586116	0.000473795	0.0213337
Etv1	chr12	ENSMUSG00000004151.17	1119.85	977.948	0.873178	0.890687	-0.167009	0.000477946	0.0214167
Cd274	chr19	ENSMUSG00000016496.7	351.062	492.302	1.40222	1.31444	0.394443	0.000478397	0.0214167
Nr1d2	chr14	ENSMUSG00000021775.11	2327.07	1909.07	0.820545	0.848969	-0.236216	0.000479707	0.0214167
Ifih1	chr2	ENSMUSG00000026896.14	118.178	160.959	1.35857	1.28077	0.357012	0.000480849	0.0214167
Gstm2-ps1	chr5	ENSMUSG00000107369.1	627.305	809.057	1.28636	1.22677	0.294863	0.000493986	0.0219423
Hivep2	chr10	ENSMUSG00000015501.10	527.678	421.702	0.799215	0.832067	-0.265228	0.00050076	0.0221832
Slfn8	chr11	ENSMUSG00000035208.16	23.1657	40.2005	1.76087	1.56591	0.647002	0.000506184	0.0223033
1600020E01Rik	chr6	ENSMUSG00000097048.7	276.788	197.011	0.71202	0.759357	-0.39715	0.000505968	0.0223033
Ccdc117	chr11	ENSMUSG00000020482.4	1113.03	892.724	0.802104	0.834055	-0.261785	0.00051064	0.0223812
Ifnar1	chr16	ENSMUSG00000022967.13	756.912	910.757	1.20255	1.16486	0.220162	0.000513077	0.0223812
Ccdc167	chr17	ENSMUSG00000024018.18	388.698	321.252	0.826765	0.854288	-0.227206	0.000512431	0.0223812
Cd209f	chr8	ENSMUSG00000051906.15	12.5986	6.49523	0.519012	0.594175	-0.75104	0.0005134	0.0223812
Pea15a	chr1	ENSMUSG00000013698.12	67158	75241.8	1.12032	1.10292	0.141328	0.000516275	0.022447
Nat1	chr8	ENSMUSG00000025588.4	164.559	281.683	1.66187	1.48771	0.573097	0.000524579	0.0227479
Uba7	chr9	ENSMUSG00000032596.14	570.251	870.009	1.52773	1.39893	0.484319	0.000529537	0.0229025
Kcne2	chr16	ENSMUSG00000039672.12	87.6588	139.642	1.5899	1.44277	0.528842	0.000532026	0.0229497
Dkkl1	chr7	ENSMUSG00000030792.8	3924.52	2987.38	0.760171	0.800589	-0.320867	0.000547603	0.0235598
Sycp3	chr10	ENSMUSG00000020059.9	0.741182	1.69898	2.29566	1.92851	0.947487	0.000560055	0.0240327
Gclc	chr9	ENSMUSG00000032350.9	2812.65	2514.36	0.894051	0.907793	-0.139564	0.000563672	0.0241249
Pnrc1	chr4	ENSMUSG00000040128.9	10357.3	8545.78	0.824723	0.852919	-0.22952	0.000571559	0.0243357
Unc80	chr1	ENSMUSG00000055567.18	196.957	159.363	0.80837	0.840125	-0.251324	0.000570965	0.0243357
Urb1	chr16	ENSMUSG00000039929.14	73.1909	109.592	1.48364	1.36426	0.448116	0.000576514	0.0244832
Dll4	chr2	ENSMUSG00000027314.6	21544.4	35277.4	1.63323	1.46947	0.555299	0.000580815	0.024539
Lag3	chr6	ENSMUSG00000030124.2	713.472	914.731	1.28376	1.22573	0.29364	0.000580122	0.024539
Zfp420	chr7	ENSMUSG00000058402.14	51.0996	41.7625	0.81606	0.846765	-0.239966	0.000586134	0.0247003
Psmb9	chr17	ENSMUSG00000096727.3	5650.93	9103.09	1.60044	1.44471	0.530783	0.000591742	0.0248728
Ifitm3	chr7	ENSMUSG00000025492.6	17644.4	23649.8	1.34063	1.26425	0.338277	0.000594898	0.0249417
Fam114a1	chr5	ENSMUSG00000029185.14	578.424	710.935	1.22866	1.18334	0.242865	0.000598769	0.0250401
Ccng2	chr5	ENSMUSG00000029385.14	971.638	789.636	0.811877	0.84369	-0.245216	0.000611229	0.0254963
Cyth4	chr15	ENSMUSG00000018008.8	584.806	726.414	1.23983	1.19062	0.251717	0.000618086	0.0256319
Xrcc3	chr12	ENSMUSG00000021287.12	1051.73	1340.11	1.27173	1.21376	0.279485	0.000620718	0.0256319
Zfp148	chr16	ENSMUSG00000022811.17	568.626	501.082	0.881523	0.89825	-0.154811	0.000619902	0.0256319
Rasl10a	chr11	ENSMUSG00000034209.4	5087.07	4278.51	0.841321	0.866658	-0.206465	0.000616892	0.0256319
Il1rap	chr16	ENSMUSG00000022514.14	502.525	417.973	0.83121	0.85912	-0.219069	0.000622471	0.0256399
Haus4	chr14	ENSMUSG00000022177.9	3781.28	4994.86	1.31939	1.248	0.319622	0.000624141	0.0256444
Bcam	chr7	ENSMUSG00000002980.14	2601.91	3367.42	1.29277	1.22766	0.295909	0.000629623	0.0258051
Zfp280d	chr9	ENSMUSG00000038535.17	471.728	390.828	0.828423	0.856699	-0.22314	0.000631303	0.0258096
Cited2	chr10	ENSMUSG00000039910.10	11100.8	9628.15	0.867153	0.887067	-0.172885	0.000642772	0.0262133
Thap2	chr10	ENSMUSG00000020137.5	782.968	646.207	0.823011	0.852456	-0.230302	0.000649156	0.0263497
Fam135b	chr15	ENSMUSG00000036800.8	77.6917	63.5617	0.816438	0.847048	-0.239485	0.000649324	0.0263497
Il33	chr19	ENSMUSG00000024810.16	2950.84	3624.3	1.22942	1.18302	0.242469	0.000657206	0.0264735
Fem1b	chr9	ENSMUSG00000032244.9	1642.15	1450.98	0.883561	0.899946	-0.152089	0.000657057	0.0264735
Hrh1	chr6	ENSMUSG00000053004.9	451.347	377.758	0.837756	0.864192	-0.210576	0.000655818	0.0264735
Tpm4	chr8	ENSMUSG00000031799.10	1405.14	1134.82	0.808184	0.841635	-0.248734	0.000669058	0.026885
Nin	chr12	ENSMUSG00000021068.17	142.93	113	0.786551	0.823425	-0.28029	0.000676277	0.0271088
Cdh7	chr1	ENSMUSG00000026312.17	108.789	91.2705	0.838476	0.864873	-0.209439	0.000692265	0.0276822
5033406O09Rik	chr12	ENSMUSG00000113769.1	0.268606	0.608288	2.21836	1.0326	0.0462767	0.000696754	0.0277941
A330084C13Rik	chr18	ENSMUSG00000114210.2	59.1663	88.7253	1.49508	1.36929	0.453431	0.000703041	0.027977
Trip11	chr12	ENSMUSG00000021188.14	117.214	94.678	0.807384	0.841574	-0.248838	0.000705128	0.0279922
Zbtb11	chr16	ENSMUSG00000022601.11	208.324	170.455	0.81707	0.84796	-0.237931	0.000710897	0.0281533
Pex6	chr17	ENSMUSG00000002763.16	2081.68	2431.17	1.16766	1.13679	0.184964	0.000720137	0.0283281
Adamtsl4	chr3	ENSMUSG00000015850.11	923.965	1141.73	1.23707	1.18759	0.248034	0.000723931	0.0283281
Slc15a3	chr19	ENSMUSG00000024737.2	86.0663	130.486	1.51947	1.39092	0.476042	0.000721541	0.0283281
Lactb2	chr1	ENSMUSG00000025937.6	872.389	1035.47	1.18673	1.15154	0.203568	0.00072268	0.0283281
Pogk	chr1	ENSMUSG00000040596.15	742.222	651.289	0.876895	0.895148	-0.159801	0.000721445	0.0283281
Notch4	chr17	ENSMUSG00000015468.14	37.1802	27.1812	0.727915	0.779841	-0.358748	0.000733828	0.0286472
E130308A19Rik	chr4	ENSMUSG00000045071.14	80.0704	66.2462	0.825685	0.855398	-0.225332	0.000738565	0.0287638
Kcnj6	chr16	ENSMUSG00000043301.16	6.58765	9.19643	1.38562	1.2918	0.369384	0.000740695	0.0287785
Mrap	chr16	ENSMUSG00000039956.9	348.038	707.207	1.96866	1.04455	0.0628871	0.000743339	0.0288132
Nnat	chr2	ENSMUSG00000067786.16	125274	154876	1.23593	1.18525	0.245191	0.000747655	0.0288444
B130034C11Rik	chr16	ENSMUSG00000093606.1	57.2436	90.6676	1.57846	1.42345	0.509391	0.000747636	0.0288444
Syt4	chr18	ENSMUSG00000024261.6	5034.26	4512.25	0.896229	0.910187	-0.135765	0.000753597	0.028908
Dhx15	chr5	ENSMUSG00000029169.11	2797.98	2502.35	0.89438	0.908817	-0.137939	0.000752425	0.028908
Fam43b	chr4	ENSMUSG00000078235.3	1649.67	1426.28	0.864755	0.885612	-0.175254	0.000754581	0.028908
Kif1c	chr11	ENSMUSG00000020821.17	2517.75	2836.02	1.12638	1.10623	0.145646	0.000762885	0.0290747
Phf10	chr17	ENSMUSG00000023883.13	138.242	120.594	0.872417	0.891733	-0.165315	0.000765121	0.0290747
Ogt	chrX	ENSMUSG00000034160.13	1015.82	822.462	0.808771	0.842339	-0.247527	0.000763059	0.0290747
Mia	chr7	ENSMUSG00000089661.9	808.896	1625.52	1.95475	1.67418	0.743453	0.000766009	0.0290747
Lgals9	chr11	ENSMUSG00000001123.15	2567.89	3221.64	1.25525	1.19943	0.262347	0.000777859	0.0294565
Ppt2	chr17	ENSMUSG00000015474.16	5721.79	4771.72	0.832593	0.861264	-0.215472	0.00079251	0.0298343
Tcp11l1	chr2	ENSMUSG00000027175.10	8.79981	7.16798	0.811625	0.84509	-0.242823	0.000794792	0.0298343
H2-Q4	chr17	ENSMUSG00000035929.11	1656.4	2468.67	1.48619	1.36264	0.4464	0.000795097	0.0298343
Fhl4	chr10	ENSMUSG00000050035.7	37.6775	73.8718	1.94002	1.67116	0.740849	0.000793279	0.0298343
Qprt	chr7	ENSMUSG00000030674.5	22.9897	36.4047	1.57002	1.42171	0.507632	0.000806278	0.029995
Zfp354c	chr11	ENSMUSG00000044807.13	306.92	271.17	0.883454	0.900493	-0.151212	0.000805766	0.029995
Slc39a8	chr3	ENSMUSG00000053897.15	315.913	389.232	1.23522	1.18479	0.244626	0.000804718	0.029995
Acot1	chr12	ENSMUSG00000072949.6	1290.42	1679.69	1.29776	1.22985	0.298483	0.000806681	0.029995
Col6a6	chr9	ENSMUSG00000043719.14	54.3665	105.547	1.90355	1.63072	0.705507	0.000824373	0.0305636
Crem	chr18	ENSMUSG00000063889.16	356.858	272.23	0.762335	0.806166	-0.310851	0.000825691	0.0305636
Gm44421	chr6	ENSMUSG00000107451.1	498.114	342.973	0.693176	0.751115	-0.412895	0.000855482	0.0315952
C1qtnf9	chr14	ENSMUSG00000071347.3	234.178	494.918	2.26032	1.02988	0.042471	0.000858943	0.0316519
Gm20632	chr3	ENSMUSG00000093577.1	364.195	581.084	1.60162	1.43755	0.523609	0.000862255	0.0317028
Dll3	chr7	ENSMUSG00000003436.11	697.978	1026.2	1.46608	1.34353	0.426024	0.000866433	0.0317853
Nol3	chr8	ENSMUSG00000014776.7	2745.8	3191.25	1.16244	1.13237	0.179339	0.00087286	0.0318546
Fam107a	chr14	ENSMUSG00000021750.16	16389.5	19379.9	1.18182	1.14539	0.195843	0.000873083	0.0318546
Bsg	chr10	ENSMUSG00000023175.15	160670	191564	1.19216	1.15277	0.205104	0.000874137	0.0318546
Dync2li1	chr17	ENSMUSG00000024253.9	4861.6	5574.43	1.14599	1.12014	0.163675	0.000890196	0.0323681
Clec3b	chr9	ENSMUSG00000025784.5	1274.56	1704.84	1.33816	1.25453	0.327145	0.000911999	0.0330877
Txndc11	chr16	ENSMUSG00000022498.16	1165.18	995.057	0.853768	0.878476	-0.186925	0.000918172	0.0331652
Zfp397	chr18	ENSMUSG00000024276.7	113.823	92.7763	0.814299	0.847725	-0.238333	0.00091681	0.0331652
Trib2	chr12	ENSMUSG00000020601.8	903.811	775.402	0.856712	0.880367	-0.183823	0.000927784	0.0333041
Coch	chr12	ENSMUSG00000020953.17	1102.78	926.936	0.839988	0.867522	-0.205027	0.000928097	0.0333041
Id4	chr13	ENSMUSG00000021379.2	14171.4	15959.6	1.12611	1.10525	0.14437	0.000925944	0.0333041
Rnase4	chr14	ENSMUSG00000021876.15	3461.56	4312.04	1.24251	1.18836	0.248968	0.000941261	0.0335567
Prox2	chr12	ENSMUSG00000042320.17	84.5337	131.712	1.55773	1.40207	0.487558	0.000939732	0.0335567
2610005L07Rik	chr8	ENSMUSG00000071793.12	6.71986	5.00967	0.748091	0.79719	-0.327005	0.000939547	0.0335567
Yy1	chr12	ENSMUSG00000021264.12	2066.26	1827.94	0.884478	0.901696	-0.149288	0.000949621	0.0337814
9330151L19Rik	chr12	ENSMUSG00000097061.2	908.532	1039.76	1.14365	1.11801	0.160935	0.000965992	0.0342896
Slc2a3	chr6	ENSMUSG00000003153.10	7872.2	6956.62	0.883536	0.901118	-0.150212	0.000977196	0.0346125
Cep97	chr16	ENSMUSG00000022604.18	134.912	106.969	0.792152	0.830691	-0.267616	0.000980693	0.0346617
Spa17	chr9	ENSMUSG00000001948.10	1552.35	1984.1	1.2792	1.21394	0.279698	0.000982855	0.0346636
Il1r1	chr1	ENSMUSG00000026072.12	142.207	198.213	1.38713	1.28479	0.361533	0.0010043	0.035044
Vwa3a	chr7	ENSMUSG00000030889.14	31.4021	40.8138	1.29266	1.22214	0.289413	0.00100426	0.035044
Dmxl2	chr9	ENSMUSG00000041268.17	241.361	206.308	0.854273	0.879102	-0.185898	0.00100276	0.035044
Tnfaip6	chr2	ENSMUSG00000053475.5	561.018	441.229	0.787037	0.827189	-0.273712	0.000999652	0.035044
AI429214	chr8	ENSMUSG00000074384.4	628.973	908.871	1.41765	1.30563	0.384743	0.000997058	0.035044
Gusb	chr5	ENSMUSG00000025534.17	1203.89	1442.54	1.19697	1.15551	0.208534	0.00101892	0.0354787
Kcnab3	chr11	ENSMUSG00000018470.8	11458.3	9808.26	0.855838	0.880149	-0.18418	0.00102639	0.0356632
Aldh3b1	chr19	ENSMUSG00000024885.9	2554.9	3453.46	1.34928	1.26025	0.333713	0.00103465	0.0358746
Foxj1	chr11	ENSMUSG00000034227.7	3943.94	4937.78	1.25121	1.19401	0.255817	0.00103905	0.035951
Taco1os	chr11	ENSMUSG00000085255.1	658.708	1183.06	1.77253	1.54206	0.624859	0.00104982	0.0362474
Mybpc1	chr10	ENSMUSG00000020061.18	156.072	206.141	1.3214	1.2408	0.311269	0.00105496	0.0363485
Gm12940	chr4	ENSMUSG00000085334.7	76.4524	45.6449	0.594745	0.678325	-0.559952	0.00107145	0.0368395
Cyp4f14	chr17	ENSMUSG00000024292.15	227.244	293.768	1.29336	1.22315	0.290596	0.00108516	0.0371553
Mcmbp	chr7	ENSMUSG00000048170.14	572.603	494.19	0.863047	0.88628	-0.174166	0.00108505	0.0371553
Papola	chr12	ENSMUSG00000021111.15	1341.9	1161.16	0.865203	0.887777	-0.17173	0.00108779	0.0371679
Dusp4	chr8	ENSMUSG00000031530.6	90.9451	72.5467	0.794229	0.834124	-0.261667	0.00109477	0.0373289
Abhd6	chr14	ENSMUSG00000025277.14	3020.3	2610.23	0.863951	0.88712	-0.172798	0.00112728	0.0382056
Akap10	chr11	ENSMUSG00000047804.15	79.9082	67.9319	0.848598	0.875372	-0.192032	0.00112745	0.0382056
Gm19410	chr8	ENSMUSG00000109372.1	95.1098	71.1338	0.745065	0.796182	-0.32883	0.00112738	0.0382056
Arid3b	chr9	ENSMUSG00000004661.15	32.9742	24.5689	0.740616	0.792151	-0.336153	0.00113218	0.0382867
P4htm	chr9	ENSMUSG00000006675.10	9979.25	8702.29	0.872082	0.893355	-0.162695	0.00113634	0.0383485
Slc35f2	chr9	ENSMUSG00000042195.9	1384.14	1956.72	1.41104	1.29752	0.375752	0.00115012	0.0387341
Lig1	chr7	ENSMUSG00000056394.17	833.59	697.293	0.837467	0.867419	-0.205199	0.00115789	0.0389159
BC039966	chr4	ENSMUSG00000086272.1	92.6079	161.551	1.7094	1.49025	0.575553	0.00116778	0.0391684
Txnrd3	chr6	ENSMUSG00000000811.13	494.935	626.326	1.27092	1.20427	0.268162	0.00117534	0.0393415
Fcgrt	chr7	ENSMUSG00000003420.8	1387.35	1589.75	1.14556	1.11828	0.161285	0.00118099	0.0394505
Avp	chr2	ENSMUSG00000037727.6	321.853	585.753	1.81143	1.55726	0.639011	0.00118411	0.0394745
Carlr	chr2	ENSMUSG00000097638.1	5588.62	9165.43	1.63998	1.45248	0.538518	0.00119193	0.0396546
Tia1	chr6	ENSMUSG00000071337.11	421.283	320.993	0.760681	0.80954	-0.304825	0.0011955	0.0396932
Mpeg1	chr19	ENSMUSG00000046805.10	1000.44	1182.42	1.18171	1.14404	0.194135	0.00120376	0.0398868
C1qb	chr4	ENSMUSG00000036905.8	31001.9	38101	1.22823	1.1753	0.233026	0.00120725	0.0399218
Ctu1	chr7	ENSMUSG00000038888.8	744.884	613.92	0.827394	0.860094	-0.217433	0.00121482	0.0400316
Erg	chr16	ENSMUSG00000040732.20	182.735	246.168	1.32079	1.23894	0.309103	0.00121544	0.0400316
Mxi1	chr19	ENSMUSG00000025025.14	4685.91	4121.59	0.879429	0.898968	-0.153658	0.00122565	0.0402678
Nufip2	chr11	ENSMUSG00000037857.16	104.489	86.1449	0.822829	0.856357	-0.223716	0.00122751	0.0402678
Sdr42e1	chr8	ENSMUSG00000034308.13	642.431	816.998	1.27354	1.20744	0.271946	0.00123546	0.0404478
Dnaaf4	chr9	ENSMUSG00000092192.7	1093.84	1688.51	1.55233	1.39426	0.479497	0.001247	0.0407446
Nkx2-2os	chr2	ENSMUSG00000086509.2	3832.36	2333.3	0.611913	0.689875	-0.535593	0.00125502	0.040925
Paxbp1	chr16	ENSMUSG00000022974.12	193.03	238.679	1.23484	1.17965	0.238364	0.00126034	0.0410173
Prickle1	chr15	ENSMUSG00000036158.12	1681.9	1393.82	0.828823	0.860725	-0.216375	0.00126469	0.0410774
Exoc3l	chr8	ENSMUSG00000043251.6	415.415	673.314	1.61308	1.42167	0.507588	0.00126954	0.0411537
Kcnh5	chr12	ENSMUSG00000034402.3	7.76853	6.05556	0.779042	0.824289	-0.278779	0.00128232	0.0414859
Mnat1	chr12	ENSMUSG00000021103.12	1473.66	1720.48	1.16633	1.13276	0.17984	0.00128731	0.0415658
Fam173a	chr17	ENSMUSG00000057411.9	3155.18	3671.96	1.1634	1.13002	0.17635	0.00129196	0.0416341
Cryz	chr3	ENSMUSG00000028199.18	2689.16	3100.85	1.15048	1.12114	0.164966	0.00129702	0.0417152
Klhl24	chr16	ENSMUSG00000062901.3	646.637	544.678	0.841596	0.871086	-0.199112	0.00129999	0.0417293
Bcl2l13	chr6	ENSMUSG00000009112.4	1119.72	997.781	0.890948	0.907766	-0.139607	0.00130408	0.041779
Cd79a	chr7	ENSMUSG00000003379.7	88907.8	178407	2.01003	1.03567	0.0505585	0.00133939	0.0425782
Gbp2	chr3	ENSMUSG00000028270.12	2715.05	4136.08	1.52078	1.36699	0.451004	0.0013363	0.0425782
Med13	chr11	ENSMUSG00000034297.14	94.8223	78.1227	0.822426	0.856714	-0.223114	0.00133822	0.0425782
Zfx	chrX	ENSMUSG00000079509.10	313.722	262.698	0.837308	0.867577	-0.204936	0.00133293	0.0425782
Plekha5	chr6	ENSMUSG00000030231.11	901.356	746.182	0.827098	0.860221	-0.217221	0.00136015	0.0431547
Foxo6	chr4	ENSMUSG00000052135.8	2275.87	1813.09	0.796139	0.836726	-0.257174	0.00136693	0.043286
Lgals3	chr14	ENSMUSG00000050335.17	3765.36	5580.83	1.50187	1.3572	0.440629	0.00138415	0.0437054
P4ha3	chr7	ENSMUSG00000051048.17	194.411	273.346	1.39505	1.28417	0.360833	0.00138549	0.0437054
Utp20	chr10	ENSMUSG00000004356.8	45.021	36.3524	0.807732	0.846643	-0.240174	0.00138932	0.0437423
Mal	chr2	ENSMUSG00000027375.14	29391.2	36700.4	1.24995	1.18803	0.248575	0.0013958	0.0438624
Pcgf6	chr19	ENSMUSG00000025050.8	561.499	424.315	0.754999	0.807021	-0.309321	0.00140545	0.0440543
Necab3	chr2	ENSMUSG00000027489.15	13877.7	12207.4	0.879683	0.89955	-0.152725	0.00140727	0.0440543
Srpk1	chr17	ENSMUSG00000004865.16	1822.23	1608.23	0.882216	0.901523	-0.149564	0.0014143	0.0441063
Tm6sf2	chr8	ENSMUSG00000036151.15	0.0204548	0.00770199	0.374879	0.507995	-0.977113	0.0014141	0.0441063
AW112010	chr19	ENSMUSG00000075010.5	144.073	263.11	1.82116	1.5544	0.636359	0.00141923	0.0441763
Slc38a3	chr9	ENSMUSG00000010064.15	10163.9	12228	1.2026	1.1564	0.209644	0.00142883	0.04433
Fdft1	chr14	ENSMUSG00000021273.11	18706.9	21042.3	1.12461	1.10258	0.140877	0.00142957	0.04433
Bcl6	chr16	ENSMUSG00000022508.5	308.272	239.094	0.775018	0.822629	-0.281686	0.00147505	0.045398
Map3k8	chr18	ENSMUSG00000024235.11	0.748726	0.455795	0.605014	0.685617	-0.544526	0.0014688	0.045398
Trim30a	chr7	ENSMUSG00000030921.17	4.49703	6.60336	1.46692	1.33087	0.412368	0.00147455	0.045398
Mir29c	chr1	ENSMUSG00000065548.1	128.615	78.4543	0.611527	0.696978	-0.520815	0.00147022	0.045398
Tead2	chr7	ENSMUSG00000030796.17	39.5562	27.4343	0.699709	0.766314	-0.383993	0.00147782	0.0453981
Eif2ak2	chr17	ENSMUSG00000024079.4	104.931	141.299	1.33065	1.23918	0.30939	0.00148502	0.0455342
Mdm2	chr10	ENSMUSG00000020184.15	2382.37	2128.3	0.893316	0.910037	-0.136003	0.0015098	0.0462078
Ggta1	chr2	ENSMUSG00000035778.17	182.877	243.268	1.32492	1.23833	0.308391	0.00151315	0.0462243
Lratd1	chr12	ENSMUSG00000020607.7	1276.17	1126.29	0.882145	0.901732	-0.14923	0.00152484	0.0462374
Vit	chr17	ENSMUSG00000024076.10	358.364	525.35	1.45963	1.32083	0.401441	0.00151996	0.0462374
Tex10	chr4	ENSMUSG00000028345.15	543.221	460.82	0.847785	0.876509	-0.190159	0.00152249	0.0462374
Acta1	chr8	ENSMUSG00000031972.5	2006.3	1568.02	0.78045	0.826865	-0.274276	0.00152018	0.0462374
Ifi47	chr11	ENSMUSG00000078920.3	975.272	1684.7	1.72935	1.50761	0.592266	0.00153371	0.0464209
Lsp1	chr7	ENSMUSG00000018819.10	1813.66	2544.66	1.39791	1.28627	0.363194	0.00153934	0.0465055
Hcfc2	chr10	ENSMUSG00000020246.13	341.408	296.412	0.868736	0.892087	-0.164744	0.00156022	0.0470499
Ttll7	chr3	ENSMUSG00000036745.15	1611.41	1434.97	0.890091	0.907669	-0.139762	0.00156424	0.047067
3110001I22Rik	chr16	ENSMUSG00000079737.4	21.3662	13.0846	0.603116	0.68888	-0.537676	0.00156651	0.047067
Slc12a7	chr13	ENSMUSG00000017756.9	24.5431	33.8489	1.34432	1.24792	0.319528	0.00157873	0.0472612
Samsn1	chr16	ENSMUSG00000022876.18	353.107	537.79	1.51702	1.36064	0.44428	0.00157591	0.0472612
Crhr1	chr11	ENSMUSG00000018634.10	651.198	535.901	0.824254	0.860288	-0.217109	0.00159451	0.0474761
Zfp236	chr18	ENSMUSG00000041258.18	71.8864	56.9822	0.791	0.835513	-0.259267	0.00159713	0.0474761
Ddx17	chr15	ENSMUSG00000055065.7	1841.42	1479.29	0.802238	0.84409	-0.244531	0.00159746	0.0474761
Hmgcs1	chr13	ENSMUSG00000093930.2	8069.75	9259.8	1.14751	1.11835	0.161376	0.00159201	0.0474761
Ggt5	chr10	ENSMUSG00000006344.17	124.641	167.2	1.33876	1.24398	0.314964	0.00163581	0.0482109
Tnfrsf22	chr7	ENSMUSG00000010751.15	671.197	1090.52	1.60552	1.41527	0.501078	0.00163685	0.0482109
Dap	chr15	ENSMUSG00000039168.15	2524.96	3078.13	1.2185	1.16508	0.220427	0.00162713	0.0482109
8030462N17Rik	chr18	ENSMUSG00000047466.10	323.218	273.206	0.845143	0.875	-0.192645	0.00163591	0.0482109
Gm47096	chr12	ENSMUSG00000112547.1	4652.57	8508.84	1.82411	1.55005	0.632311	0.00163682	0.0482109
Cfp	chrX	ENSMUSG00000001128.7	11.8956	7.35985	0.620024	0.714889	-0.484209	0.00164758	0.0482218
Sfi1	chr11	ENSMUSG00000023764.18	11.7759	8.37123	0.714535	0.78233	-0.354151	0.00165483	0.0482218
Rab27b	chr18	ENSMUSG00000024511.15	886.377	1025.81	1.15826	1.12573	0.170865	0.00165311	0.0482218
Ccnl1	chr3	ENSMUSG00000027829.15	929.685	813.495	0.875168	0.896969	-0.156871	0.00164576	0.0482218
Ehmt1	chr2	ENSMUSG00000036893.17	616.731	532.518	0.863442	0.888638	-0.170332	0.00165026	0.0482218
Zfp979	chr4	ENSMUSG00000066000.12	295.962	441.318	1.48979	1.33269	0.414337	0.00165083	0.0482218
Dyrk1b	chr7	ENSMUSG00000002409.18	783.991	641.016	0.816324	0.854058	-0.227594	0.00165881	0.0482521
1700063D05Rik	chr9	ENSMUSG00000100837.7	103.32	68.4708	0.659463	0.736935	-0.440392	0.00166918	0.0484682
Ccdc170	chr10	ENSMUSG00000019767.12	10.6089	24.3337	2.21145	1.02582	0.0367836	0.00167587	0.0485766
Clcn4	chr7	ENSMUSG00000000605.9	5409.9	4872.69	0.900727	0.915745	-0.126983	0.0016817	0.0486596
Gem	chr4	ENSMUSG00000028214.13	1237.16	868.698	0.706496	0.771622	-0.374035	0.00169755	0.049032
Cav1	chr6	ENSMUSG00000007655.16	2492.7	2958.55	1.18898	1.14561	0.196114	0.001703	0.049103
C1qa	chr4	ENSMUSG00000036887.5	27502.6	33083.9	1.20233	1.15423	0.206933	0.00171536	0.0492005
Cdnf	chr2	ENSMUSG00000039496.8	26.9479	42.3431	1.55249	1.37202	0.456305	0.00171249	0.0492005
Pgbd5	chr8	ENSMUSG00000050751.14	8315.34	7493.84	0.90108	0.916196	-0.126271	0.00171106	0.0492005
H2-T23	chr17	ENSMUSG00000067212.8	8225.84	10108.8	1.22866	1.17152	0.228384	0.00172361	0.0493511
Gria4	chr9	ENSMUSG00000025892.16	1362.71	1212.74	0.889911	0.908024	-0.139198	0.00172907	0.0494213
Tmem204	chr17	ENSMUSG00000024168.8	1166.59	982.807	0.842831	0.874504	-0.193464	0.00173598	0.0495327
Oas1c	chr5	ENSMUSG00000001166.17	1410.58	2106.17	1.49545	1.33834	0.42044	0.00174653	0.0496969
Folr2	chr7	ENSMUSG00000032725.10	389.965	730.796	1.90237	1.5705	0.651227	0.00174778	0.0496969
Cdk5rap1	chr2	ENSMUSG00000027487.11	1186.97	864.865	0.72875	0.790648	-0.338892	0.00176036	0.0498818
Vat1	chr11	ENSMUSG00000034993.7	10933.7	13163.3	1.20359	1.15482	0.20767	0.00175913	0.0498818
Srl	chr16	ENSMUSG00000022519.14	266.472	321.685	1.21043	1.15991	0.214007	0.00177832	0.0502176
Serpinb1a	chr13	ENSMUSG00000044734.16	5005.22	6461.35	1.29113	1.21308	0.278671	0.00177602	0.0502176
Naa40	chr19	ENSMUSG00000024764.10	353.257	296.577	0.839226	0.871837	-0.197869	0.00178839	0.0504154
Atxn7	chr14	ENSMUSG00000021738.5	42.4791	33.7853	0.791093	0.836735	-0.257158	0.00179543	0.0504409
Ccdc153	chr9	ENSMUSG00000070306.3	1341.28	1909.74	1.42053	1.29348	0.371261	0.00179485	0.0504409
Cd84	chr1	ENSMUSG00000038147.13	277.168	396.04	1.43279	1.30482	0.383851	0.0018001	0.0504859
Arhgef37	chr18	ENSMUSG00000045094.8	65.2568	48.0536	0.733058	0.794734	-0.331457	0.00180649	0.0505786
Slc25a1	chr16	ENSMUSG00000003528.15	5894.79	6565.17	1.11372	1.09386	0.129431	0.00181926	0.0507355
Rbm41	chrX	ENSMUSG00000031433.15	42.1981	31.5538	0.746505	0.804654	-0.31356	0.0018177	0.0507355
Nodal	chr10	ENSMUSG00000037171.6	10.287	17.3082	1.68655	1.45857	0.544551	0.00182135	0.0507355
Sycp1	chr3	ENSMUSG00000027855.13	17.7098	29.3509	1.64999	1.43748	0.523542	0.00182693	0.0507507
Cep350	chr1	ENSMUSG00000033671.18	50.5484	38.7491	0.76475	0.818822	-0.288378	0.00182807	0.0507507
B230217C12Rik	chr11	ENSMUSG00000050538.8	3543.32	3957.98	1.11696	1.09611	0.13239	0.00184029	0.0510035
Pola1	chrX	ENSMUSG00000006678.6	65.4929	46.0684	0.703845	0.774195	-0.36923	0.0018528	0.0512639
4933431E20Rik	chr3	ENSMUSG00000086968.8	1131.06	998.774	0.88308	0.903357	-0.146632	0.0018603	0.051385
Laptm5	chr4	ENSMUSG00000028581.17	2341.08	2946.14	1.25645	1.18845	0.249079	0.00188187	0.0518936
Zfp189	chr4	ENSMUSG00000039634.12	177.436	131.105	0.740513	0.800303	-0.321381	0.0018945	0.0521542
Nsun3	chr16	ENSMUSG00000050312.12	717.521	859.069	1.19761	1.15066	0.202466	0.00190757	0.0524263
Epb41l4a	chr18	ENSMUSG00000024376.7	1248.45	1540.28	1.22895	1.17007	0.226595	0.00191694	0.0525958
Ube2l6	chr2	ENSMUSG00000027078.14	901.911	1139.67	1.26228	1.19137	0.252624	0.00192542	0.0527405
Kctd20	chr17	ENSMUSG00000005936.19	2396.05	2165.14	0.903333	0.918169	-0.123168	0.00193163	0.0528225
Prpf38b	chr3	ENSMUSG00000027881.14	1756.51	1433.36	0.815269	0.855362	-0.225392	0.00196925	0.0536712
AW551984	chr9	ENSMUSG00000038112.15	404.351	507.164	1.25342	1.18561	0.245628	0.00197114	0.0536712
Nrarp	chr2	ENSMUSG00000078202.3	4291.8	5239.09	1.2215	1.1652	0.220572	0.00197246	0.0536712
Agt	chr8	ENSMUSG00000031980.10	7069.41	5505.29	0.779772	0.83046	-0.268017	0.00199169	0.0541049
Metap2	chr10	ENSMUSG00000036112.15	3701.26	4048.27	1.09376	1.07936	0.110181	0.00200374	0.0542528
Arhgap36	chrX	ENSMUSG00000036198.12	231.073	295.78	1.27895	1.20002	0.263058	0.00200369	0.0542528
A330015K06Rik	chr3	ENSMUSG00000104093.1	40.3856	29.0151	0.719588	0.786268	-0.346906	0.00201884	0.0545718
Zfp941	chr7	ENSMUSG00000060314.13	922.716	1084.8	1.17565	1.13583	0.183749	0.00203024	0.0547898
Yod1	chr1	ENSMUSG00000046404.5	486.593	422.546	0.868583	0.893474	-0.162502	0.00205181	0.0551907
Plcxd2	chr16	ENSMUSG00000087141.1	814.153	710.83	0.872368	0.895994	-0.158439	0.00205029	0.0551907
Tmem98	chr11	ENSMUSG00000035413.8	8590.33	10545.8	1.22758	1.16832	0.224434	0.00208537	0.0560016
Ly86	chr13	ENSMUSG00000021423.6	4832.65	6274.43	1.29717	1.21236	0.277816	0.00209824	0.056115
Mmp2	chr8	ENSMUSG00000031740.8	191.732	258.151	1.3504	1.24581	0.317089	0.00209983	0.056115
Hlx	chr1	ENSMUSG00000039377.7	1473.66	3325.42	2.20443	1.02475	0.0352778	0.00209672	0.056115
Pkn2	chr3	ENSMUSG00000004591.16	202.828	174.954	0.862077	0.889125	-0.169542	0.002107	0.0562152
Hexa	chr9	ENSMUSG00000025232.8	6828.17	7848.24	1.14846	1.11644	0.158909	0.00213289	0.0568138
Sap30	chr8	ENSMUSG00000031609.3	2416.35	1804.93	0.747435	0.806689	-0.309915	0.00214872	0.0571428
Pum2	chr12	ENSMUSG00000020594.14	1754.69	1576.38	0.898299	0.914847	-0.128397	0.00216721	0.0574486
Adamts20	chr15	ENSMUSG00000022449.14	2.52364	1.88019	0.74086	0.802529	-0.317374	0.00216635	0.0574486
Fbl	chr7	ENSMUSG00000046865.7	8028.7	6807.79	0.84758	0.878971	-0.186113	0.00217782	0.0576367
Fzd7	chr1	ENSMUSG00000041075.8	556.523	473.215	0.84858	0.87951	-0.185228	0.00219501	0.0579983
Rab11fip1	chr8	ENSMUSG00000031488.14	447.553	599.947	1.32805	1.22729	0.295472	0.0022309	0.0588391
Lca5	chr9	ENSMUSG00000032258.15	142.076	112.018	0.787381	0.836737	-0.257153	0.00223399	0.0588391
Tapbp	chr17	ENSMUSG00000024308.15	3267.51	3908.63	1.19471	1.14656	0.197306	0.00227614	0.0598534
Hjv	chr3	ENSMUSG00000038403.10	424.46	683.383	1.61625	1.40558	0.491166	0.00228127	0.0598925
Sec14l2	chr11	ENSMUSG00000003585.13	3035.34	3489.87	1.14913	1.11643	0.158893	0.00228716	0.0599512
Trdmt1	chr2	ENSMUSG00000026723.10	380.709	483.558	1.26559	1.19075	0.251868	0.00229507	0.0599673
Las1l	chrX	ENSMUSG00000057421.12	2965.08	2609.77	0.879806	0.902207	-0.148469	0.00229283	0.0599673
Tnfrsf25	chr4	ENSMUSG00000024793.14	9.33449	4.7952	0.500892	0.627785	-0.671657	0.00229958	0.0599897
Atf5	chr7	ENSMUSG00000038539.15	14922.8	17304.5	1.15965	1.12344	0.167924	0.00232667	0.0606002
Mtmr4	chr11	ENSMUSG00000018401.17	1070.77	908.46	0.848352	0.880491	-0.18362	0.00234432	0.0609635
Tmem106a	chr11	ENSMUSG00000034947.13	609.749	926.286	1.51187	1.34033	0.422593	0.00237	0.0615338
Gm5628	chr13	ENSMUSG00000113750.1	115.252	178.943	1.55968	1.36845	0.452539	0.00237523	0.0615725
Cys1	chr12	ENSMUSG00000062563.15	494.443	388.07	0.784834	0.838072	-0.254854	0.00239441	0.0619718
Plekhg4	chr8	ENSMUSG00000014782.16	0.823978	0.503155	0.610928	0.71466	-0.484671	0.00245627	0.0633732
Car9	chr4	ENSMUSG00000028463.14	158.602	236.09	1.49806	1.3294	0.410774	0.00245549	0.0633732
Hdac10	chr15	ENSMUSG00000062906.12	142.976	116.561	0.814086	0.856279	-0.223847	0.00246175	0.0634152
Adora2a	chr10	ENSMUSG00000020178.6	18918.2	24266.6	1.28246	1.19857	0.261315	0.00248364	0.0638789
Serinc2	chr4	ENSMUSG00000023232.17	533.057	415.548	0.77829	0.832308	-0.264811	0.00249349	0.0640321
Aif1	chr17	ENSMUSG00000024397.14	1599.78	2109.41	1.31502	1.21856	0.285176	0.00250081	0.0641199
Tsc22d1	chr14	ENSMUSG00000022010.19	17941.7	15886.9	0.885658	0.906369	-0.141829	0.00251018	0.0642597
Amer2	chr14	ENSMUSG00000021986.9	368.428	308.038	0.834137	0.870481	-0.200115	0.00253902	0.0645381
Rnf19a	chr15	ENSMUSG00000022280.9	984.057	843.861	0.857139	0.886347	-0.174056	0.00252633	0.0645381
Mcm6	chr1	ENSMUSG00000026355.11	280.854	343.2	1.2186	1.15983	0.213918	0.00254747	0.0645381
Loxl1	chr9	ENSMUSG00000032334.10	192.746	246.83	1.28134	1.19983	0.262829	0.00254358	0.0645381
Gpr68	chr12	ENSMUSG00000047415.12	377.034	319.511	0.847198	0.879656	-0.184989	0.0025395	0.0645381
Mroh5	chr15	ENSMUSG00000072487.11	130.558	78.2624	0.596121	0.700661	-0.513212	0.00254854	0.0645381
Rad54b	chr4	ENSMUSG00000078773.11	135.196	66.2892	0.420969	0.980375	-0.0285947	0.00253267	0.0645381
Tgfbr2	chr9	ENSMUSG00000032440.13	369.529	449.463	1.21078	1.15504	0.207945	0.0025775	0.065171
Slc4a7	chr14	ENSMUSG00000021733.11	12.8668	10.472	0.81206	0.8561	-0.224148	0.00258511	0.0652632
Ngfr	chr11	ENSMUSG00000000120.6	95.9057	124.696	1.29087	1.20517	0.269234	0.00261517	0.065728
Zfp651	chr9	ENSMUSG00000013419.7	4449.21	3956.29	0.888911	0.909054	-0.137561	0.00261249	0.065728
Ist1	chr8	ENSMUSG00000031729.6	4243.07	3649.34	0.859997	0.889163	-0.16948	0.00261552	0.065728
Kdm4c	chr4	ENSMUSG00000028397.13	341.452	301.749	0.883716	0.905303	-0.143528	0.00263206	0.0660426
Ifi35	chr11	ENSMUSG00000010358.13	652.299	1008.51	1.54171	1.34014	0.422386	0.00264428	0.0660658
D7Ertd443e	chr7	ENSMUSG00000030994.16	769.172	596.492	0.776746	0.832047	-0.265263	0.00264135	0.0660658
Slc22a21	chr11	ENSMUSG00000063652.10	421.412	656.403	1.56024	1.36797	0.452038	0.00264504	0.0660658
Cdk13	chr13	ENSMUSG00000041297.8	450.881	386.547	0.855999	0.88607	-0.174508	0.0026553	0.0662213
Ephx1	chr1	ENSMUSG00000038776.13	4404.2	4983.52	1.13094	1.1035	0.142089	0.00266416	0.0662413
Pla2g4a	chr1	ENSMUSG00000056220.14	196.435	253.973	1.29367	1.20591	0.270127	0.00266016	0.0662413
Adcy8	chr15	ENSMUSG00000022376.8	2154.5	1904.1	0.883528	0.905207	-0.143681	0.00267201	0.0662886
Pcdh11x	chrX	ENSMUSG00000034755.18	38.6387	32.5125	0.841478	0.876388	-0.190359	0.00267413	0.0662886
Mgst1	chr6	ENSMUSG00000008540.11	2591.96	3495.15	1.34859	1.23417	0.303539	0.00270533	0.0669611
Pcsk1	chr13	ENSMUSG00000021587.5	164.824	130.287	0.789476	0.840898	-0.249997	0.0027309	0.0674923
Ptpn4	chr1	ENSMUSG00000026384.13	144.622	124.69	0.860962	0.889668	-0.168661	0.00275685	0.0676573
Pcdh7	chr5	ENSMUSG00000029108.14	428.973	378.885	0.882782	0.90475	-0.144408	0.00275816	0.0676573
Irf8	chr8	ENSMUSG00000041515.10	527.915	675.743	1.27566	1.1935	0.2552	0.00274461	0.0676573
Tatdn2	chr6	ENSMUSG00000056952.13	1306.55	1134.41	0.868171	0.894724	-0.160485	0.00275797	0.0676573
Gm3510	chr5	ENSMUSG00000096936.1	982.922	1506.14	1.52377	1.33967	0.421875	0.00274895	0.0676573
Klf10	chr15	ENSMUSG00000037465.10	14585.5	11899.8	0.8148	0.856849	-0.222887	0.00278541	0.0682239
Csmd1	chr8	ENSMUSG00000060924.15	30.5392	24.0612	0.785263	0.838787	-0.253623	0.00279734	0.068414
Pxmp4	chr2	ENSMUSG00000000876.11	1951.76	2314.72	1.18486	1.13761	0.186012	0.00281837	0.0688028
Prpf4b	chr13	ENSMUSG00000021413.9	687.454	597.907	0.869019	0.895596	-0.15908	0.0028216	0.0688028
Bms1	chr6	ENSMUSG00000030138.8	452.618	382.129	0.842164	0.877742	-0.188131	0.00283097	0.068929
Nfe2l3	chr6	ENSMUSG00000029832.16	480.516	651.553	1.3547	1.24158	0.312175	0.00285774	0.0694776
Sirt4	chr5	ENSMUSG00000029524.16	233.951	183.517	0.780482	0.838057	-0.25488	0.00287676	0.069837
Gm5776	chr7	ENSMUSG00000099647.1	922.698	1661.49	1.73324	1.0379	0.0536708	0.00289877	0.0702673
Slc39a14	chr14	ENSMUSG00000022094.15	230.055	196.998	0.855879	0.887235	-0.172611	0.0029551	0.0712312
Sos2	chr12	ENSMUSG00000034801.13	501.671	446.9	0.890295	0.910484	-0.135294	0.00295587	0.0712312
Ttc12	chr9	ENSMUSG00000040219.4	478.556	644.952	1.34337	1.22446	0.29215	0.00294729	0.0712312
C030037D09Rik	chr11	ENSMUSG00000087574.1	357.349	274.191	0.772918	0.832814	-0.263933	0.00295265	0.0712312
Ly6a	chr15	ENSMUSG00000075602.10	6901.2	8787.94	1.27086	1.18327	0.242775	0.00298067	0.0717237
Pum1	chr4	ENSMUSG00000028580.15	1497.77	1325.49	0.884477	0.906619	-0.141432	0.00299943	0.0720696
Baz1a	chr12	ENSMUSG00000035021.13	30.9184	21.9036	0.711847	0.789565	-0.340869	0.00303013	0.072701
Scarf1	chr11	ENSMUSG00000038188.17	12.534	17.3299	1.36661	1.24503	0.316175	0.00305492	0.0731888
Nrip2	chr6	ENSMUSG00000001520.12	2433.72	2965.55	1.21713	1.15466	0.207464	0.00308278	0.0735349
Sertad1	chr7	ENSMUSG00000008384.8	6260	4851.94	0.77301	0.831295	-0.266568	0.00308262	0.0735349
Elovl2	chr13	ENSMUSG00000021364.16	677.561	811.664	1.1973	1.14451	0.19473	0.00307716	0.0735349
Dnaic2	chr11	ENSMUSG00000034706.16	1079.63	1534.41	1.41271	1.26493	0.33906	0.00308774	0.0735463
Gle1	chr2	ENSMUSG00000019715.14	2313.02	2073.55	0.896403	0.914904	-0.128307	0.00310557	0.0738187
Plek	chr11	ENSMUSG00000020120.15	188.781	235.446	1.24705	1.17522	0.232933	0.00311265	0.0738187
S100a9	chr3	ENSMUSG00000056071.12	6746.47	24735.9	3.68565	1.01064	0.0152747	0.00311172	0.0738187
Rnf17	chr14	ENSMUSG00000000365.9	5.0901	9.81562	1.85531	1.03066	0.043562	0.00313263	0.0738946
Cd82	chr2	ENSMUSG00000027215.13	4439.5	5275.88	1.18724	1.13719	0.185479	0.00312936	0.0738946
Lingo4	chr3	ENSMUSG00000044505.5	0.0197063	0.0114314	0.622402	0.945114	-0.0814395	0.0031209	0.0738946
Gstm1	chr3	ENSMUSG00000058135.12	104673	119208	1.13862	1.10739	0.147167	0.00313383	0.0738946
Adcy7	chr8	ENSMUSG00000031659.13	168.164	210.546	1.24777	1.17259	0.229703	0.0031467	0.0740917
Serpina3n	chr12	ENSMUSG00000021091.8	2828.42	3321.29	1.17392	1.12993	0.176231	0.00316296	0.0742009
Itgb8	chr12	ENSMUSG00000025321.14	103.656	89.2105	0.860351	0.890543	-0.167242	0.00316925	0.0742009
LTO1	chr7	ENSMUSG00000031072.14	1151.34	1007.17	0.874689	0.900163	-0.151742	0.00315753	0.0742009
Rhod	chr19	ENSMUSG00000041845.11	1318.46	1802.38	1.36029	1.23057	0.299329	0.00317391	0.0742009
Kcnt2	chr1	ENSMUSG00000052726.16	83.108	65.1462	0.780764	0.83687	-0.256925	0.00316944	0.0742009
Zfp395	chr14	ENSMUSG00000034522.10	1607.12	2010.68	1.24727	1.1737	0.231062	0.00318333	0.0742045
Dpp4	chr2	ENSMUSG00000035000.8	29.4742	36.5698	1.24364	1.17148	0.228332	0.00318761	0.0742045
Fxyd1	chr7	ENSMUSG00000036570.14	28590	33238	1.16182	1.12154	0.165481	0.00318244	0.0742045
Elk3	chr10	ENSMUSG00000008398.15	1057.32	1330.35	1.25241	1.17679	0.234861	0.00320397	0.0744799
Ptgr2	chr12	ENSMUSG00000072946.12	1748.1	2097.53	1.20059	1.14627	0.196948	0.0032148	0.0746261
Igfn1	chr1	ENSMUSG00000051985.12	10.6568	7.9022	0.716338	0.797842	-0.325824	0.00322524	0.0747627
Pot1a	chr6	ENSMUSG00000029676.15	271.328	229.264	0.843744	0.880169	-0.184147	0.00325125	0.0751676
Tor3a	chr1	ENSMUSG00000060519.11	1181.02	1480.93	1.25537	1.17794	0.236267	0.00325185	0.0751676
Itgb7	chr15	ENSMUSG00000001281.10	362.504	636.357	1.76296	1.03692	0.0523059	0.00326765	0.0752692
Shmt2	chr10	ENSMUSG00000025403.5	4524.03	5288.67	1.16971	1.12639	0.171707	0.00326998	0.0752692
Cd22	chr7	ENSMUSG00000030577.14	20.5675	41.6495	2.0048	1.02757	0.039239	0.00326805	0.0752692
Spi1	chr2	ENSMUSG00000002111.8	3356.49	4253.71	1.26775	1.18618	0.246326	0.00327654	0.0753145
Serhl	chr15	ENSMUSG00000058586.12	1386.52	1860.62	1.33542	1.21989	0.286749	0.00329527	0.0756393
Agpat2	chr2	ENSMUSG00000026922.13	19.5769	26.7497	1.36614	1.24011	0.310471	0.00331267	0.0759327
Svbp	chr4	ENSMUSG00000028643.11	2627.17	3213.54	1.21772	1.15446	0.207223	0.00332492	0.0761074
Smox	chr2	ENSMUSG00000027333.18	3058.16	2617.86	0.856305	0.889162	-0.169482	0.00334392	0.0764358
Gm37940	chr6	ENSMUSG00000103899.1	19.8206	38.5821	1.92687	1.03075	0.0436983	0.0033801	0.0771554
Zscan20	chr4	ENSMUSG00000061894.15	156.588	118.536	0.757709	0.822468	-0.281968	0.00341281	0.0777941
Fcer1g	chr1	ENSMUSG00000058715.11	7894.56	10232.4	1.28995	1.19363	0.255353	0.00343419	0.078173
Sgsh	chr11	ENSMUSG00000005043.13	325.662	409.067	1.25125	1.17341	0.23071	0.0034726	0.0782099
Pcmtd2	chr2	ENSMUSG00000027589.14	1051.26	938.944	0.893144	0.913089	-0.131172	0.00347388	0.0782099
Rbm39	chr2	ENSMUSG00000027620.16	4206.26	3804.87	0.904351	0.920789	-0.119058	0.0034555	0.0782099
Npy	chr6	ENSMUSG00000029819.6	75182.7	88476	1.1751	1.12883	0.174834	0.00346581	0.0782099
Fam126b	chr1	ENSMUSG00000038174.14	154.436	128.805	0.833048	0.872958	-0.196016	0.0034569	0.0782099
Uggt2	chr14	ENSMUSG00000042104.18	87.4326	74.9246	0.856207	0.888548	-0.170478	0.00346449	0.0782099
Prdm10	chr9	ENSMUSG00000042496.18	132.199	112.746	0.852133	0.886106	-0.174449	0.00345563	0.0782099
H2-T10	chr17	ENSMUSG00000079491.9	4.99945	2.76613	0.555125	0.678149	-0.560325	0.00345537	0.0782099
Tprkb	chr6	ENSMUSG00000054226.13	6571.59	7517.88	1.14393	1.11004	0.150617	0.00349442	0.0785647
Gfra1	chr19	ENSMUSG00000025089.15	1874.1	2127.71	1.13465	1.10426	0.143083	0.00351934	0.0790168
Dok7	chr5	ENSMUSG00000044716.12	991.455	835.298	0.84303	0.880636	-0.183382	0.00352888	0.0791229
Tdp1	chr12	ENSMUSG00000021177.16	2353.31	2005.64	0.85166	0.885779	-0.174981	0.00355492	0.0793819
Cldn14	chr16	ENSMUSG00000047109.13	1081.77	1648.41	1.51293	1.29827	0.376592	0.00355116	0.0793819
Pdp1	chr4	ENSMUSG00000049225.14	3924.71	3410.84	0.8694	0.897164	-0.156557	0.00354596	0.0793819
Casp7	chr19	ENSMUSG00000025076.11	164.047	228.29	1.39121	1.24736	0.318882	0.0035598	0.0793831
Phf11b	chr14	ENSMUSG00000091649.3	186.979	445.96	2.08967	1.0229	0.0326649	0.00356758	0.0794487
Phka2	chrX	ENSMUSG00000031295.13	221.85	176.867	0.795832	0.85051	-0.2336	0.00358306	0.0796856
Rbm15	chr3	ENSMUSG00000048109.10	94.4828	75.6499	0.796311	0.849968	-0.234519	0.00359599	0.079865
Gna13	chr11	ENSMUSG00000020611.14	821.264	718.335	0.873098	0.899738	-0.152424	0.00360785	0.0800203
Igsf1	chrX	ENSMUSG00000031111.16	347.527	270.98	0.780883	0.841482	-0.248995	0.00364284	0.0806874
Ttc38	chr15	ENSMUSG00000035944.17	160.427	196.719	1.22829	1.15971	0.213767	0.00367016	0.0811832
Sardh	chr2	ENSMUSG00000009614.16	420.66	530.745	1.25169	1.17211	0.229107	0.00370381	0.0817075
Fcgr1	chr3	ENSMUSG00000015947.10	176.892	237.451	1.33764	1.22176	0.288965	0.00369956	0.0817075
Aldh1a2	chr9	ENSMUSG00000013584.5	886.149	1132.78	1.27503	1.18441	0.244169	0.00370899	0.0817121
Arglu1	chr8	ENSMUSG00000040459.11	3138.26	2714.62	0.864843	0.894706	-0.160515	0.00372005	0.081846
Cyp26b1	chr6	ENSMUSG00000063415.12	516.656	623.045	1.20582	1.14628	0.196958	0.00376551	0.0827355
Pptc7	chr5	ENSMUSG00000038582.15	1957.72	1778.76	0.908346	0.923996	-0.114041	0.00378157	0.0829775
Taf8	chr17	ENSMUSG00000023980.7	1524.83	1325.2	0.868757	0.897469	-0.156066	0.0038153	0.083606
Ufsp1	chr5	ENSMUSG00000051502.7	1817.37	2164.46	1.19145	1.13665	0.184782	0.00383717	0.0839733
S100a13	chr3	ENSMUSG00000042312.9	11638.1	14007	1.19997	1.14141	0.190812	0.0038428	0.0839845
Map2k6	chr11	ENSMUSG00000020623.11	218.592	182.873	0.836818	0.877407	-0.188682	0.0038526	0.0840869
Man2b2	chr5	ENSMUSG00000029119.9	1117.13	1334.13	1.19153	1.13753	0.185909	0.00386363	0.0842158
Map2k7	chr8	ENSMUSG00000002948.19	7925.47	7229.75	0.912134	0.926653	-0.109898	0.00387871	0.0844325
Dixdc1	chr9	ENSMUSG00000032064.17	983.292	871.607	0.885987	0.908845	-0.137893	0.00388713	0.084504
Tent4a	chr13	ENSMUSG00000034575.13	1021.58	900.127	0.880194	0.905047	-0.143936	0.00389994	0.0846704
Slc40a1	chr1	ENSMUSG00000025993.10	1083.6	1398.91	1.29252	1.19367	0.255403	0.00392401	0.0850807
Tnfaip8	chr18	ENSMUSG00000062210.13	1712.08	2155.87	1.25716	1.17359	0.230932	0.00394427	0.0854071
Ptprd	chr4	ENSMUSG00000028399.18	1161.51	1001.97	0.862413	0.893781	-0.162006	0.00395686	0.0854479
Sema3c	chr5	ENSMUSG00000028780.13	525.746	454.548	0.86397	0.894634	-0.160631	0.00396175	0.0854479
Mmp15	chr8	ENSMUSG00000031790.8	658.623	808.145	1.2224	1.15419	0.206884	0.00395962	0.0854479
Cdhr2	chr13	ENSMUSG00000034918.8	29.5022	52.8849	1.7647	1.03245	0.0460723	0.00397681	0.0855484
Ppp1r15b	chr1	ENSMUSG00000046062.5	2105.13	1866.27	0.8863	0.90933	-0.137124	0.00397225	0.0855484
Slc16a9	chr10	ENSMUSG00000037762.6	219.351	292.791	1.3349	1.21301	0.278586	0.00400089	0.0859538
Wdr83	chr8	ENSMUSG00000005150.16	2143.4	2548.74	1.18681	1.13413	0.181591	0.00400852	0.0860052
Pttg1	chr11	ENSMUSG00000020415.16	17895.8	21367.5	1.19134	1.13536	0.183152	0.00402073	0.0860427
Jak2	chr19	ENSMUSG00000024789.13	556.523	469.214	0.842272	0.881303	-0.182289	0.00401786	0.0860427
Fibin	chr2	ENSMUSG00000074971.4	157.692	115.31	0.731574	0.813579	-0.297645	0.00407173	0.0869076
Gm26633	chr7	ENSMUSG00000097441.1	3.04013	1.86272	0.613776	0.738818	-0.436709	0.00406851	0.0869076
Ints8	chr4	ENSMUSG00000040738.10	592.226	492.926	0.83213	0.875353	-0.192063	0.00408089	0.0869901
Xkr4	chr1	ENSMUSG00000051951.5	0.621088	0.459301	0.731035	0.812969	-0.298728	0.00409556	0.0871898
Resp18	chr1	ENSMUSG00000033061.15	17256.7	20444.2	1.18512	1.1321	0.179005	0.00412235	0.0876467
Lap3	chr5	ENSMUSG00000039682.12	5630.4	6392.03	1.13514	1.10351	0.142104	0.00413731	0.0878109
D130058E05Rik	chr1	ENSMUSG00000092627.2	7.449	4.35323	0.600682	0.720993	-0.471944	0.00414076	0.0878109
Fzd1	chr5	ENSMUSG00000044674.6	196.124	165.131	0.842196	0.881255	-0.182368	0.00414648	0.0878188
Tnfsfm13	chr11	ENSMUSG00000018752.19	214.215	289.29	1.3443	1.21712	0.283472	0.00415245	0.0878321
Rundc1	chr11	ENSMUSG00000035007.5	1043.84	928.109	0.888566	0.911195	-0.134168	0.0041819	0.0880476
Sv2b	chr7	ENSMUSG00000053025.13	3589.48	3178.62	0.885494	0.908734	-0.138069	0.00417692	0.0880476
Apol8	chr15	ENSMUSG00000056656.6	246.548	306.798	1.24179	1.16321	0.218111	0.00418407	0.0880476
Zfp992	chr4	ENSMUSG00000070605.4	246.694	449.952	1.77645	1.03349	0.0475199	0.0041712	0.0880476
Tmem123	chr9	ENSMUSG00000050912.15	680.669	780.749	1.1477	1.11106	0.151937	0.00419427	0.0881495
Creb1	chr1	ENSMUSG00000025958.14	802.62	685.059	0.852271	0.887887	-0.171552	0.00421311	0.0884323
Fnip1	chr11	ENSMUSG00000035992.15	192.756	170.744	0.885017	0.908663	-0.138183	0.00422126	0.0884904
Cpt2	chr4	ENSMUSG00000028607.16	317.513	376.639	1.18564	1.13275	0.179832	0.00423233	0.0885718
Fbxo16	chr14	ENSMUSG00000034532.9	1500.46	1812.92	1.20923	1.14648	0.197214	0.00423592	0.0885718
Cyth1	chr11	ENSMUSG00000017132.17	1747.85	1533.24	0.876499	0.903358	-0.14663	0.00425517	0.0888611
Meig1	chr2	ENSMUSG00000026650.15	34.5452	51.3385	1.48435	1.28871	0.365932	0.00427997	0.089219
Cpsf6	chr10	ENSMUSG00000055531.12	951.913	799.866	0.83914	0.879412	-0.185389	0.00428316	0.089219
Olfml2b	chr1	ENSMUSG00000038463.8	272.28	212.404	0.780852	0.845068	-0.242861	0.00429552	0.0892654
Msantd3	chr4	ENSMUSG00000039693.11	1222.86	1061.38	0.867948	0.898003	-0.155207	0.00429625	0.0892654
Slc13a5	chr11	ENSMUSG00000020805.14	920.892	735.067	0.797213	0.852207	-0.230725	0.00431129	0.0894647
Sec24b	chr3	ENSMUSG00000001052.15	303.48	267.46	0.880641	0.906066	-0.142312	0.00437463	0.0896727
Rgs20	chr1	ENSMUSG00000002459.17	4081.58	4719.28	1.15669	1.11588	0.158178	0.00435039	0.0896727
Ppp4r3b	chr11	ENSMUSG00000020463.15	576.027	508.602	0.883022	0.907749	-0.139634	0.00434731	0.0896727
Rdh12	chr12	ENSMUSG00000021123.12	2319.75	1645.55	0.712784	0.800499	-0.321028	0.00437304	0.0896727
Slc16a3	chr11	ENSMUSG00000025161.16	1021.84	1407.26	1.37503	1.22302	0.290445	0.00437256	0.0896727
Sec24d	chr3	ENSMUSG00000039234.11	65.1272	77.7745	1.19085	1.13592	0.183856	0.00435818	0.0896727
Eva1c	chr16	ENSMUSG00000039903.17	174.374	250.457	1.429	1.24245	0.313193	0.00437587	0.0896727
Abca8a	chr11	ENSMUSG00000041828.15	134.044	164.653	1.22583	1.15231	0.204534	0.0043709	0.0896727
Taf13	chr3	ENSMUSG00000048100.13	3415.36	4224.35	1.23537	1.15857	0.212342	0.00435695	0.0896727
Snx32	chr19	ENSMUSG00000056185.5	4933.85	5591.74	1.13316	1.10149	0.139452	0.00434972	0.0896727
Fgf1	chr18	ENSMUSG00000036585.16	3104.35	3448.12	1.11068	1.08774	0.121334	0.00439053	0.0898609
Arhgef16	chr4	ENSMUSG00000029032.12	285.179	458.468	1.55986	1.32066	0.401254	0.00441588	0.0901754
Gm21781	chr10	ENSMUSG00000095123.1	0.602101	0.353243	0.589534	0.965836	-0.0501501	0.00441687	0.0901754
Ecel1	chr1	ENSMUSG00000026247.13	1100.46	1333.56	1.21176	1.14526	0.19567	0.00444543	0.0906459
Cd68	chr11	ENSMUSG00000018774.13	2767.46	3323.38	1.19952	1.14029	0.189394	0.00446583	0.0908269
Mfap4	chr11	ENSMUSG00000042436.12	360.352	238.507	0.666723	0.781104	-0.356413	0.00447088	0.0908269
Cx3cr1	chr9	ENSMUSG00000052336.7	2817.15	3229.15	1.14618	1.10972	0.1502	0.00446849	0.0908269
Ro60	chr1	ENSMUSG00000018199.9	181.523	156.275	0.859719	0.892907	-0.163419	0.00448671	0.090956
Nup98	chr7	ENSMUSG00000063550.8	436.055	369.416	0.845671	0.884146	-0.177643	0.00448831	0.090956
Pdzk1ip1	chr4	ENSMUSG00000028716.15	136152	256564	1.77221	1.02985	0.0424352	0.00450567	0.0910833
Prss35	chr9	ENSMUSG00000033491.13	412.071	547.595	1.31925	1.19713	0.259576	0.00450177	0.0910833
Gm43672	chr3	ENSMUSG00000106019.1	1808.53	2382.46	1.31767	1.2033	0.266996	0.00451742	0.0912086
Ip6k3	chr17	ENSMUSG00000024210.3	19.2801	28.8342	1.50975	1.29724	0.375446	0.00453456	0.0913993
AU041133	chr10	ENSMUSG00000078435.5	207.51	270.603	1.29028	1.1845	0.244275	0.00453799	0.0913993
Espn	chr4	ENSMUSG00000028943.18	285.194	359.312	1.26279	1.1728	0.229952	0.00460126	0.0925601
Il20rb	chr9	ENSMUSG00000044244.18	24.2813	17.9341	0.737915	0.819211	-0.287694	0.00463432	0.0929975
Aldh7a1	chr18	ENSMUSG00000053644.13	5223.31	5930.14	1.13539	1.10246	0.140727	0.00463423	0.0929975
Calu	chr6	ENSMUSG00000029767.16	2930.54	3220.58	1.09857	1.07979	0.110744	0.00465906	0.0931529
Abcb1a	chr5	ENSMUSG00000040584.8	474.8	569.829	1.19817	1.13706	0.185308	0.00465142	0.0931529
Phlda3	chr1	ENSMUSG00000041801.5	5897.15	6790.11	1.15111	1.11181	0.152916	0.00465784	0.0931529
Cbfa2t3	chr8	ENSMUSG00000006362.16	495.382	386.606	0.776514	0.843291	-0.245898	0.00467656	0.0931628
Pmp22	chr11	ENSMUSG00000018217.12	9059.51	7741.14	0.854511	0.889953	-0.168199	0.00467275	0.0931628
Gm14336	chr2	ENSMUSG00000082543.1	97.5543	180.583	1.75097	1.03168	0.0449909	0.00466821	0.0931628
Mndal	chr1	ENSMUSG00000090272.9	88.149	123.327	1.39717	1.23963	0.309911	0.00468572	0.0932323
Csmd3	chr15	ENSMUSG00000022311.15	16.1324	12.3983	0.766362	0.838607	-0.253933	0.00472277	0.0936629
Ucp3	chr7	ENSMUSG00000032942.14	91.8291	115.809	1.25777	1.16735	0.223239	0.00471907	0.0936629
Zfr2	chr10	ENSMUSG00000034949.18	1643.65	1908.3	1.16089	1.11662	0.159143	0.00472446	0.0936629
Xrn1	chr9	ENSMUSG00000032410.13	58.8058	49.0307	0.831707	0.876893	-0.189527	0.00473698	0.0937978
Cabcoco1	chr10	ENSMUSG00000019945.10	607.337	791.419	1.30666	1.1953	0.257368	0.0047608	0.0941561
Ercc6l2	chr13	ENSMUSG00000021470.19	47.298	40.3803	0.852622	0.888579	-0.170429	0.00476758	0.0941769
Emsy	chr7	ENSMUSG00000035401.9	2381.33	2057.55	0.862881	0.895729	-0.158866	0.00479848	0.0946735
Zfp276	chr8	ENSMUSG00000001065.15	191.649	151.467	0.789041	0.85297	-0.229434	0.00484421	0.0953504
Trpv4	chr5	ENSMUSG00000014158.12	162.087	115.608	0.709606	0.810176	-0.303693	0.00484439	0.0953504
Lmbrd2	chr15	ENSMUSG00000039704.7	382.53	334.079	0.872293	0.901403	-0.149755	0.00486945	0.0956147
Clec12a	chr6	ENSMUSG00000053063.11	531.372	917.654	1.72341	1.037	0.0524126	0.00486581	0.0956147
Srgn	chr10	ENSMUSG00000020077.14	3738.3	4498.18	1.20483	1.14088	0.190145	0.00487867	0.0956813
Hace1	chr10	ENSMUSG00000038822.15	776.634	664.978	0.856025	0.891157	-0.166249	0.00492693	0.0965126
Ctsa	chr2	ENSMUSG00000017760.16	13414.8	14811.8	1.10395	1.08265	0.114563	0.00498422	0.0975186
Rbm5	chr9	ENSMUSG00000032580.12	2330.29	2037.79	0.874066	0.903015	-0.147178	0.00500317	0.0976568
Cracr2b	chr7	ENSMUSG00000048200.12	184.866	246.747	1.3401	1.20017	0.263239	0.00500317	0.0976568
Gm43254	chr3	ENSMUSG00000105957.1	187.45	274.423	1.45301	1.24705	0.318521	0.00501889	0.0978475
Cd28	chr1	ENSMUSG00000026012.2	64.9844	110.944	1.69785	1.03669	0.0519869	0.00504951	0.0982114
Kalrn	chr16	ENSMUSG00000061751.16	4272.07	3630.26	0.849619	0.887661	-0.171919	0.00504796	0.0982114
Htra1	chr7	ENSMUSG00000006205.13	20514.6	18013	0.877796	0.906056	-0.142327	0.00511735	0.0988105
Slc34a3	chr2	ENSMUSG00000006469.13	6274.39	11467.3	1.78926	1.03129	0.044445	0.00510915	0.0988105
Spaar	chr4	ENSMUSG00000028475.9	35.606	58.3476	1.64027	1.04153	0.0587101	0.00512463	0.0988105
Cep250	chr2	ENSMUSG00000038241.16	284.1	239.103	0.839378	0.882876	-0.179718	0.00511656	0.0988105
Rapgef5	chr12	ENSMUSG00000041992.9	675.221	580.236	0.859027	0.89386	-0.161879	0.00512841	0.0988105
Ifit2	chr19	ENSMUSG00000045932.12	410.511	484.764	1.17901	1.12742	0.173026	0.00511079	0.0988105
Ccdc87	chr19	ENSMUSG00000067872.2	112.785	154.214	1.3729	1.22222	0.289507	0.00510054	0.0988105
Rpl36a-ps2	chr3	ENSMUSG00000105388.1	1041.09	1558.14	1.49069	1.27572	0.35131	0.00509599	0.0988105
Ccdc120	chrX	ENSMUSG00000031150.13	308.352	259.722	0.8429	0.88479	-0.176593	0.00514848	0.0990453
Pde7a	chr3	ENSMUSG00000069094.12	303.944	256.732	0.843747	0.885262	-0.175824	0.00515265	0.0990453
C1qc	chr4	ENSMUSG00000036896.5	22372	25988.5	1.16084	1.11608	0.158438	0.0051676	0.0992168
Liph	chr16	ENSMUSG00000044626.13	411.929	591.791	1.43887	1.25507	0.327763	0.00517976	0.0993341
Grhpr	chr4	ENSMUSG00000035637.14	3520.47	4201.17	1.19426	1.13366	0.18099	0.00520073	0.0996201
Gtf3c4	chr2	ENSMUSG00000035666.14	700.546	615.967	0.878337	0.905997	-0.142422	0.00521055	0.099692
Plxnb3	chrX	ENSMUSG00000031385.14	191.128	153.874	0.80543	0.863553	-0.211643	0.00522494	0.099851
AU020206	chr7	ENSMUSG00000097415.2	230.707	334.852	1.39001	1.22642	0.294457	0.00523197	0.0998692
Cideb	chr14	ENSMUSG00000022219.10	2344.11	3113.63	1.33188	1.1986	0.261349	0.00527065	0.100491
Slc12a9	chr5	ENSMUSG00000037344.14	421.035	472.722	1.12337	1.09451	0.13029	0.00528203	0.100591
Creb5	chr6	ENSMUSG00000053007.9	79.9627	100.371	1.25773	1.16722	0.223078	0.0053	0.1007
Gm19522	chr16	ENSMUSG00000116903.1	189.905	257.689	1.36406	1.21899	0.285685	0.00529625	0.1007
Grik2	chr10	ENSMUSG00000056073.16	668.621	595.582	0.891091	0.9143	-0.129261	0.00535782	0.101681
Phf3	chr1	ENSMUSG00000048874.15	1279.35	1114.29	0.870413	0.901503	-0.149595	0.00539739	0.102314
Msh6	chr17	ENSMUSG00000005370.4	236.158	208.128	0.880565	0.907465	-0.140085	0.00543012	0.102816
Ifi209	chr1	ENSMUSG00000043263.13	0.00122627	0.00360269	2.56735	1.01534	0.0219577	0.00544592	0.102878
2810414N06Rik	chr1	ENSMUSG00000100594.1	71.0769	100.12	1.41261	1.24081	0.311285	0.00544142	0.102878
Tmem266	chr9	ENSMUSG00000032313.11	306.85	256.311	0.83593	0.882334	-0.180603	0.00545478	0.102927
Dio2	chr12	ENSMUSG00000007682.6	516.532	426.672	0.824883	0.87468	-0.193173	0.00549466	0.10356
Fli1	chr9	ENSMUSG00000016087.13	175.882	143.997	0.817964	0.871697	-0.198102	0.00550497	0.103636
Pnkp	chr7	ENSMUSG00000002963.17	2415.42	2808.67	1.16111	1.11493	0.156953	0.00551315	0.103671
Slitrk2	chrX	ENSMUSG00000036790.5	179.775	159.52	0.887252	0.911965	-0.132949	0.00552649	0.103803
Oas1a	chr5	ENSMUSG00000052776.10	70.0476	137.303	1.93615	1.02388	0.0340509	0.00559549	0.104979
Fgfrl1	chr5	ENSMUSG00000008090.14	1008.28	1196.41	1.18712	1.12989	0.176177	0.00563844	0.105491
Cybrd1	chr2	ENSMUSG00000027015.4	273.08	370.185	1.34022	1.20156	0.264904	0.00563424	0.105491
Cep85	chr4	ENSMUSG00000037443.13	80.4337	68.327	0.848932	0.889394	-0.169105	0.00564494	0.105491
C1qtnf2	chr11	ENSMUSG00000046491.10	46.4325	64.6995	1.38476	1.21774	0.284201	0.00564842	0.105491
Prkab1	chr5	ENSMUSG00000029513.14	1683.54	1933.49	1.14885	1.10851	0.148624	0.0057063	0.106451
Dgcr8	chr16	ENSMUSG00000022718.12	269.684	231.382	0.857488	0.894633	-0.160632	0.00571527	0.106497
Tap2	chr17	ENSMUSG00000024339.12	3217.88	3819.19	1.18518	1.12692	0.172385	0.0057372	0.106785
Cyp2d22	chr15	ENSMUSG00000061740.8	3923	4548.28	1.15986	1.11374	0.155418	0.00574867	0.106877
B3galnt2	chr13	ENSMUSG00000039242.10	259.902	220.064	0.846365	0.887795	-0.171701	0.00578066	0.107351
0610040B10Rik	chr5	ENSMUSG00000089889.2	3576.34	5458.49	1.50599	1.05592	0.0785071	0.00580541	0.107688
Snx8	chr5	ENSMUSG00000029560.12	683.694	791.319	1.15874	1.11286	0.154278	0.00582804	0.107986
Htr5a	chr5	ENSMUSG00000039106.6	500.381	430.819	0.861742	0.896596	-0.15747	0.00584609	0.108199
Ttll4	chr1	ENSMUSG00000033257.14	82.7455	68.5053	0.826021	0.876379	-0.190373	0.00590176	0.109106
Trp53cor1	chr17	ENSMUSG00000085912.2	79.1605	131.26	1.64766	1.03585	0.0508147	0.00593243	0.10955
Rpl36-ps2	chr11	ENSMUSG00000024205.7	27609.3	44888.5	1.60569	1.03928	0.0555817	0.00596243	0.109611
Ptprc	chr1	ENSMUSG00000026395.16	37.3831	50.1719	1.33515	1.19312	0.254734	0.00596232	0.109611
Dpf1	chr7	ENSMUSG00000030584.14	3405.99	2954.71	0.867061	0.900466	-0.151257	0.00595624	0.109611
Btbd3	chr2	ENSMUSG00000062098.11	2294.68	2096.26	0.913488	0.92919	-0.105955	0.00594462	0.109611
Ints13	chr6	ENSMUSG00000040250.14	796.698	683.76	0.857593	0.894965	-0.160097	0.00599477	0.110083
Susd2	chr10	ENSMUSG00000006342.15	711.757	863.06	1.20758	1.13738	0.185718	0.0060054	0.110155
Smc6	chr12	ENSMUSG00000020608.7	562.002	509.868	0.907196	0.924932	-0.11258	0.00602842	0.11036
Gm7932	chr6	ENSMUSG00000108084.1	435.473	794.396	1.77874	1.02816	0.0400628	0.00603003	0.11036
Plin4	chr17	ENSMUSG00000002831.14	0.726579	0.241729	0.33764	0.989359	-0.0154334	0.00606022	0.110711
Sin3a	chr9	ENSMUSG00000042557.14	1576.7	1402.14	0.889319	0.914031	-0.129686	0.00606264	0.110711
Atad2b	chr12	ENSMUSG00000052812.5	55.8386	45.3529	0.807107	0.867532	-0.205011	0.00607047	0.11073
Fam53b	chr7	ENSMUSG00000030956.15	389.868	320.752	0.819947	0.872748	-0.196362	0.00609301	0.110984
Ptafr	chr4	ENSMUSG00000056529.7	94.2539	132.739	1.41401	1.22993	0.29858	0.00609787	0.110984
Slc24a4	chr12	ENSMUSG00000041771.14	31.5115	25.2483	0.794099	0.859624	-0.218222	0.00611089	0.111047
Plekhf1	chr7	ENSMUSG00000074170.5	148.457	93.6537	0.632021	0.799869	-0.322165	0.00612158	0.111047
Gm32815	chr14	ENSMUSG00000115777.1	184.779	317.994	1.68391	1.03354	0.0475899	0.00611548	0.111047
Nup62	chr7	ENSMUSG00000109511.1	1259.07	1097.77	0.871587	0.90326	-0.146786	0.00616107	0.11164
Dnmt3a	chr12	ENSMUSG00000020661.15	283.683	236.322	0.829314	0.879608	-0.185067	0.00620021	0.111978
Cacng4	chr11	ENSMUSG00000020723.3	7675.1	9391.51	1.22245	1.14191	0.191452	0.00619032	0.111978
Acsm5	chr7	ENSMUSG00000030972.6	0.153955	0.0764868	0.524764	0.976676	-0.0340485	0.00619501	0.111978
Tle2	chr10	ENSMUSG00000034771.15	125.779	96.8814	0.772204	0.852712	-0.229869	0.00622145	0.112239
Calm3	chr7	ENSMUSG00000019370.10	207046	224683	1.08511	1.06975	0.097273	0.00624375	0.112518
Pcgf5	chr19	ENSMUSG00000024805.16	424.09	370.702	0.874373	0.905135	-0.143795	0.00630684	0.113462
AW495222	chr13	ENSMUSG00000087334.1	2856.5	3861.49	1.34249	1.1916	0.252895	0.00630995	0.113462
Tfrc	chr16	ENSMUSG00000022797.16	1700.53	2008.29	1.18118	1.1238	0.168381	0.00633196	0.113733
Hspa5	chr2	ENSMUSG00000026864.13	5968.12	4954.7	0.829686	0.881291	-0.182309	0.00635266	0.11398
Spag6l	chr16	ENSMUSG00000022783.11	225.256	294.095	1.30263	1.17834	0.236757	0.00637433	0.114244
Rpgrip1l	chr8	ENSMUSG00000033282.14	13.364	11.1277	0.832211	0.881376	-0.18217	0.00641454	0.11484
Pxdn	chr12	ENSMUSG00000020674.17	51.5061	38.8726	0.753411	0.843912	-0.244835	0.00643411	0.114902
Chp2	chr7	ENSMUSG00000030865.4	9.81241	13.8903	1.42107	1.22452	0.292213	0.00642548	0.114902
Usp28	chr9	ENSMUSG00000032267.8	128.978	108.468	0.839669	0.886253	-0.174209	0.00643897	0.114902
Gm36001	chr16	ENSMUSG00000116753.1	307.732	581.508	1.91227	1.02411	0.034364	0.0064524	0.115016
G2e3	chr12	ENSMUSG00000035293.13	82.1065	68.8098	0.836658	0.883882	-0.178074	0.00648034	0.1153
Fbxw17	chr13	ENSMUSG00000037816.10	468.992	550.824	1.17547	1.12049	0.164127	0.00648281	0.1153
Lrp1b	chr2	ENSMUSG00000049252.17	31.7988	26.1122	0.819093	0.875383	-0.192013	0.00648933	0.1153
Kazald1	chr19	ENSMUSG00000025213.11	1888.74	2392.49	1.26325	1.15632	0.209544	0.00654644	0.116135
Xaf1	chr11	ENSMUSG00000040483.15	1160.15	1511.78	1.29749	1.17118	0.227962	0.00655104	0.116135
C130013H08Rik	chr3	ENSMUSG00000105509.1	43.759	61.2159	1.39658	1.21936	0.286121	0.00655757	0.116135
Phf8	chrX	ENSMUSG00000041229.15	262.602	219.084	0.831979	0.881454	-0.182044	0.00657487	0.116316
Ankrd26	chr6	ENSMUSG00000007827.10	35.7725	30.9291	0.862516	0.898586	-0.154271	0.00660062	0.116568
Nlk	chr11	ENSMUSG00000017376.15	1840.18	1606.41	0.872541	0.904111	-0.145428	0.00660326	0.116568
Fbxo28	chr1	ENSMUSG00000047539.9	1735.99	1545.87	0.890371	0.914808	-0.128458	0.00661281	0.116611
Mtmr1	chrX	ENSMUSG00000015214.14	316.23	274.544	0.867672	0.901226	-0.150039	0.00665436	0.116842
Clec5a	chr6	ENSMUSG00000029915.14	745.658	1124.31	1.49713	1.05206	0.0732116	0.00663633	0.116842
Slf2	chr19	ENSMUSG00000036097.8	95.6273	77.5528	0.809725	0.871695	-0.198104	0.00665034	0.116842
Msantd2	chr9	ENSMUSG00000042138.8	58.3554	46.8004	0.802366	0.86763	-0.204848	0.00665345	0.116842
Plpp3	chr4	ENSMUSG00000028517.8	13021.3	14393.1	1.1054	1.08217	0.113921	0.00667562	0.11709
Pim1	chr17	ENSMUSG00000024014.8	350.137	284.835	0.812979	0.872605	-0.196599	0.00668489	0.117128
C1s1	chr6	ENSMUSG00000038521.17	840.431	1392.3	1.66365	1.03581	0.0507659	0.00671916	0.117603
Naglu	chr11	ENSMUSG00000001751.9	2549.4	3107.12	1.21898	1.14003	0.189071	0.00674822	0.117861
Luc7l	chr17	ENSMUSG00000024188.16	554.684	480.271	0.865259	0.900426	-0.151321	0.00674445	0.117861
Sostdc1	chr12	ENSMUSG00000036169.6	210.03	270.832	1.28649	1.16927	0.22561	0.00676652	0.118055
Tomm34	chr2	ENSMUSG00000018322.10	7021.35	7933.45	1.12978	1.09582	0.132012	0.00678828	0.1183
Zfp365	chr10	ENSMUSG00000037855.15	13597.6	12257	0.901484	0.921932	-0.117268	0.00679495	0.1183
Fam131b	chr6	ENSMUSG00000029861.17	6274.69	5679.18	0.905133	0.924238	-0.113663	0.00680784	0.118399
Xbp1	chr11	ENSMUSG00000020484.19	3522.7	2996.54	0.850281	0.893169	-0.162995	0.00681819	0.118434
Intu	chr3	ENSMUSG00000060798.7	7.83438	6.1856	0.788947	0.862024	-0.2142	0.0068243	0.118434
Tsen54	chr11	ENSMUSG00000020781.14	616.308	512.328	0.827996	0.881208	-0.182446	0.00683717	0.118533
Ubp1	chr9	ENSMUSG00000009741.15	2486.88	2125.17	0.853493	0.893924	-0.161775	0.00685974	0.118799
Orai1	chr5	ENSMUSG00000049686.14	3405.69	3970.58	1.16686	1.11587	0.158165	0.00687157	0.118878
Sntb2	chr8	ENSMUSG00000041308.6	154.724	127.06	0.818879	0.876398	-0.190343	0.00689003	0.119072
Top1mt	chr15	ENSMUSG00000000934.9	713.265	844.513	1.17943	1.12037	0.163978	0.00690043	0.119127
Mau2	chr8	ENSMUSG00000031858.16	603.381	526.619	0.872437	0.905136	-0.143793	0.00694787	0.11982
Car3	chr3	ENSMUSG00000027559.5	0.128633	0.216447	1.66317	1.03593	0.0509278	0.00697113	0.120095
Phf11d	chr14	ENSMUSG00000068245.14	13.9945	26.4049	1.87503	1.02532	0.0360745	0.00700237	0.120507
Pla2g12a	chr3	ENSMUSG00000027999.15	1360.75	1562.72	1.14747	1.10464	0.143571	0.00704253	0.12104
2010001A14Rik	chr11	ENSMUSG00000087165.7	2162.51	2791.44	1.28022	1.15786	0.211455	0.00704807	0.12104
Uhrf2	chr19	ENSMUSG00000024817.13	528.45	448.554	0.848051	0.892122	-0.164688	0.00706911	0.121274
Gpx3	chr11	ENSMUSG00000018339.11	3777.32	4753.25	1.25884	1.15223	0.204424	0.00711747	0.121833
Il10rb	chr16	ENSMUSG00000022969.13	4632.68	5609.18	1.20898	1.13334	0.180586	0.00711528	0.121833
Kcnf1	chr12	ENSMUSG00000051726.6	2172.43	1831.42	0.842858	0.888471	-0.170603	0.00712394	0.121833
Siglec1	chr2	ENSMUSG00000027322.11	0.348973	0.782574	2.05152	1.02017	0.0288125	0.0071447	0.122061
Spast	chr17	ENSMUSG00000024068.8	1291.8	1167.42	0.903534	0.923647	-0.114587	0.0072124	0.122835
Zfp260	chr7	ENSMUSG00000049421.13	1205.03	1029.86	0.854592	0.894802	-0.160359	0.00720715	0.122835
Tmem220	chr11	ENSMUSG00000050270.12	103.716	164.195	1.58438	1.03975	0.0562355	0.00719767	0.122835
Parva	chr7	ENSMUSG00000030770.15	1430.49	1584.29	1.10732	1.08276	0.11471	0.00722234	0.122877
Efnb3	chr11	ENSMUSG00000003934.5	9866.36	10967.7	1.11172	1.0854	0.11823	0.00730945	0.123795
Ctbs	chr3	ENSMUSG00000028189.12	225.863	274.573	1.21056	1.13505	0.182751	0.00730816	0.123795
Ccnf	chr17	ENSMUSG00000072082.7	176.126	128.367	0.727102	0.83826	-0.25453	0.00731261	0.123795
Oip5os1	chr2	ENSMUSG00000085438.1	2402.56	2084.65	0.867237	0.902127	-0.148598	0.00731399	0.123795
Ttbk2	chr2	ENSMUSG00000090100.7	136.269	119.104	0.872703	0.905408	-0.143361	0.00731283	0.123795
Tnfrsf19	chr14	ENSMUSG00000060548.13	3811.11	4440.89	1.16524	1.11397	0.155712	0.0073337	0.124001
Gm43597	chr5	ENSMUSG00000107096.3	273.987	213.942	0.780276	0.859511	-0.218412	0.00734879	0.124129
Pirb	chr7	ENSMUSG00000058818.13	3.64737	6.59171	1.79674	1.02801	0.0398548	0.00739471	0.124648
Gm26673	chr6	ENSMUSG00000097596.1	968.677	1144.66	1.17779	1.12012	0.163649	0.00738836	0.124648
Sidt1	chr16	ENSMUSG00000022696.17	554.042	483.615	0.871491	0.904928	-0.144125	0.00740314	0.124662
Asxl2	chr12	ENSMUSG00000037486.18	91.4339	76.2436	0.833161	0.885376	-0.175639	0.00743018	0.12499
Cfap45	chr1	ENSMUSG00000026546.16	1176.94	1620.01	1.37166	1.19294	0.254524	0.00744654	0.125009
Snx16	chr3	ENSMUSG00000027534.16	1062.86	930.302	0.874416	0.906616	-0.141436	0.00744263	0.125009
Ngp	chr9	ENSMUSG00000032484.8	105.108	356.532	3.38106	1.00947	0.0136024	0.00746886	0.125256
Xrcc5	chr1	ENSMUSG00000026187.9	1121.82	1288.13	1.14893	1.10529	0.144431	0.00751508	0.125902
Rmnd5a	chr6	ENSMUSG00000002222.14	1994.77	1758.29	0.880729	0.910367	-0.13548	0.00754691	0.126307
Hotairm1	chr6	ENSMUSG00000087658.2	30.8823	18.5333	0.602957	0.969572	-0.04458	0.00758177	0.126761
Eno4	chr19	ENSMUSG00000048029.10	29.7102	22.5084	0.754833	0.847493	-0.238726	0.00759238	0.12681
Slc7a6	chr8	ENSMUSG00000031904.5	76.2851	63.1152	0.826071	0.881141	-0.182555	0.00760425	0.126879
C2	chr17	ENSMUSG00000024371.14	39.0764	58.2336	1.48892	1.05008	0.0705045	0.00762373	0.127069
Chac1	chr2	ENSMUSG00000027313.3	680.862	818.434	1.20297	1.13093	0.177509	0.00763109	0.127069
Id1	chr2	ENSMUSG00000042745.9	6096.21	5108.54	0.838159	0.888181	-0.171074	0.00764903	0.12711
S1pr5	chr9	ENSMUSG00000045087.8	4273.95	5115.4	1.19714	1.12794	0.173686	0.00764543	0.12711
Slc15a4	chr5	ENSMUSG00000029416.17	628.932	545.69	0.867314	0.903183	-0.14691	0.00766472	0.127242
Alox12	chr11	ENSMUSG00000000320.10	5903.08	11199.5	1.8343	1.02559	0.0364535	0.00767924	0.127354
Slc39a4	chr15	ENSMUSG00000063354.7	243.536	386.028	1.58471	1.03922	0.0554971	0.00768952	0.127396
Got1l1	chr8	ENSMUSG00000039720.7	1.19629	1.92788	1.62525	1.03592	0.050912	0.00771312	0.127659
Cdk19	chr10	ENSMUSG00000038481.13	1265.99	1133.5	0.895156	0.918937	-0.121962	0.00773712	0.127927
Nkx3-1	chr14	ENSMUSG00000022061.8	109.417	161.143	1.48028	1.05445	0.0764856	0.0077478	0.127975
Gm50323	chr19	ENSMUSG00000117900.1	0.931775	1.78425	1.88834	1.02467	0.0351598	0.00778621	0.12848
Nasp	chr4	ENSMUSG00000028693.15	2137.32	1862.04	0.869799	0.904961	-0.144072	0.00780514	0.128535
Cort	chr4	ENSMUSG00000028971.4	4440.64	5901.63	1.32476	1.16887	0.225115	0.00780417	0.128535
Kdm1b	chr13	ENSMUSG00000038080.17	138.899	116.853	0.839542	0.887804	-0.171687	0.00784509	0.129063
Ppp4r2	chr6	ENSMUSG00000052144.8	1705.94	1513.37	0.887286	0.914223	-0.129382	0.0078613	0.1292
Thbs4	chr13	ENSMUSG00000021702.7	231.032	291.234	1.25793	1.14645	0.197169	0.00790074	0.129619
Cdo1	chr18	ENSMUSG00000033022.8	6052.95	6827.5	1.12675	1.09274	0.127956	0.00791243	0.129619
Igsf6	chr7	ENSMUSG00000035004.3	92.4019	143.176	1.53766	1.04358	0.0615413	0.00791505	0.129619
Zfp454	chr11	ENSMUSG00000048728.15	594.2	467.57	0.786992	0.866315	-0.207036	0.00791834	0.129619
Tbx1	chr16	ENSMUSG00000009097.10	482.594	314.403	0.638386	0.960476	-0.0581791	0.00794272	0.129889
Wdr20	chr12	ENSMUSG00000037957.14	1053.68	950.868	0.902549	0.923523	-0.11478	0.00795452	0.129953
Enpp6	chr8	ENSMUSG00000038173.15	404.245	328.293	0.812472	0.87389	-0.194476	0.008057	0.131448
1700047M11Rik	chr1	ENSMUSG00000100147.2	543.543	417.511	0.76549	0.858916	-0.219411	0.00806201	0.131448
9330020H09Rik	chr15	ENSMUSG00000091050.1	31.3605	49.0063	1.52973	1.04072	0.0575799	0.00809341	0.131829
Pgghg	chr7	ENSMUSG00000062031.13	400.244	481.389	1.19814	1.12537	0.170396	0.0081266	0.132238
Gm16894	chr1	ENSMUSG00000097899.2	6.50323	4.09717	0.621312	0.965012	-0.0513807	0.00814279	0.132371
Selenoi	chr5	ENSMUSG00000075703.15	425.95	381.224	0.894271	0.918813	-0.122157	0.00815529	0.132443
Sh3d19	chr3	ENSMUSG00000028082.14	244.717	204.322	0.832509	0.885082	-0.176117	0.00817449	0.132624
Katna1	chr10	ENSMUSG00000019794.13	3403.48	2761.25	0.809691	0.875917	-0.191135	0.00820759	0.133029
Trabd	chr15	ENSMUSG00000015363.13	1098.51	971.008	0.884218	0.913405	-0.130674	0.00830519	0.13396
Arih1	chr9	ENSMUSG00000025234.11	1370.45	1231.49	0.898157	0.921102	-0.118567	0.00830574	0.13396
Nr4a2	chr2	ENSMUSG00000026826.13	5385.44	4503.01	0.834855	0.886321	-0.174099	0.00828365	0.13396
Neb	chr2	ENSMUSG00000026950.18	0.413149	0.318166	0.77098	0.863963	-0.210958	0.00827744	0.13396
Gm45844	chr7	ENSMUSG00000110105.1	21.8177	15.3407	0.698628	0.940555	-0.0884158	0.00830362	0.13396
Baiap3	chr17	ENSMUSG00000047507.12	720.988	895.341	1.24337	1.13967	0.18862	0.00832345	0.134114
Ndrg2	chr14	ENSMUSG00000004558.15	131687	152499	1.15873	1.10766	0.147516	0.00834081	0.134262
Bmp3	chr5	ENSMUSG00000029335.5	278.461	223.126	0.798652	0.870422	-0.200213	0.00835916	0.134425
Tbata	chr10	ENSMUSG00000020096.20	494.561	613.08	1.23891	1.14055	0.189731	0.00837629	0.134569
Strbp	chr2	ENSMUSG00000026915.16	1009.61	895.182	0.88601	0.914264	-0.129317	0.00840218	0.134853
Pnck	chrX	ENSMUSG00000002012.13	6754.89	7950.75	1.17727	1.11656	0.159056	0.00842879	0.135073
Tek	chr4	ENSMUSG00000006386.15	651.593	854.401	1.30649	1.15256	0.204848	0.00844873	0.135073
A630072M18Rik	chr5	ENSMUSG00000101013.1	533.442	430.021	0.807373	0.875113	-0.192458	0.00843673	0.135073
Gm42608	chr3	ENSMUSG00000106651.1	14.3324	21.6877	1.5177	1.04216	0.0595791	0.00844397	0.135073
Zmym2	chr14	ENSMUSG00000021945.9	928.983	829.359	0.89239	0.917969	-0.123483	0.00848677	0.135332
Zbtb41	chr1	ENSMUSG00000033964.12	74.0264	63.7244	0.860369	0.899728	-0.152439	0.00847355	0.135332
Ripor2	chr13	ENSMUSG00000036006.20	255.224	224.348	0.878321	0.909844	-0.13631	0.00848961	0.135332
Ccdc34	chr2	ENSMUSG00000027160.16	1325.28	1596.38	1.20166	1.12608	0.171307	0.00856717	0.136436
Tagap1	chr17	ENSMUSG00000052031.8	430.877	370.054	0.858084	0.899949	-0.152084	0.00861107	0.137002
Ypel1	chr16	ENSMUSG00000022773.19	349.891	305.494	0.872398	0.907234	-0.140454	0.00871057	0.138317
Dmxl1	chr18	ENSMUSG00000037416.13	26.2561	21.6489	0.822615	0.883203	-0.179184	0.00870726	0.138317
A530058N18Rik	chr2	ENSMUSG00000087694.8	89.9969	114.431	1.26729	1.15001	0.201651	0.00877473	0.139201
Oprk1	chr1	ENSMUSG00000025905.14	164.424	134.129	0.815488	0.879665	-0.184974	0.00880271	0.139371
Ubxn10	chr4	ENSMUSG00000043621.13	491.641	673.309	1.3601	1.13861	0.187269	0.00881088	0.139371
Dnajc30	chr5	ENSMUSG00000061118.8	10145.3	11485.1	1.13199	1.09469	0.130528	0.00880428	0.139371
Syngr2	chr11	ENSMUSG00000048277.15	2865.82	3336.16	1.16306	1.10829	0.148332	0.00883056	0.139548
Klhl6	chr16	ENSMUSG00000043008.9	618.1	836.234	1.3566	1.16548	0.220926	0.00885326	0.139773
Gm21093	chr4	ENSMUSG00000096256.2	61.9228	47.0597	0.750528	0.853872	-0.227908	0.00889433	0.140286
Tedc2	chr17	ENSMUSG00000024118.14	890.006	749.561	0.840904	0.891577	-0.165569	0.00891464	0.140337
Asb16	chr11	ENSMUSG00000034768.4	580.947	698.649	1.20653	1.1274	0.172995	0.00890827	0.140337
Akt2	chr7	ENSMUSG00000004056.15	4004.57	4473.46	1.11698	1.08634	0.119478	0.00904054	0.141471
Ccdc130	chr8	ENSMUSG00000004994.12	766.595	915.992	1.19358	1.12179	0.165803	0.00900176	0.141471
Aldh1a3	chr7	ENSMUSG00000015134.15	198.666	299.991	1.47596	1.04588	0.0647227	0.00903055	0.141471
Kdm5b	chr1	ENSMUSG00000042207.17	629.39	537.486	0.852766	0.897862	-0.155434	0.00901961	0.141471
Penk	chr4	ENSMUSG00000045573.9	145004	164523	1.13357	1.09444	0.130195	0.00904688	0.141471
Fam181b	chr7	ENSMUSG00000051515.9	5000.09	4206.61	0.842922	0.892963	-0.163328	0.0090148	0.141471
Gm49227	chr16	ENSMUSG00000115469.1	1.25727	1.60083	1.26954	1.14941	0.200893	0.00904693	0.141471
Zfp940	chr7	ENSMUSG00000050855.16	787.135	662.434	0.841877	0.891446	-0.16578	0.00913166	0.142661
Vcam1	chr3	ENSMUSG00000027962.14	2288.3	2023.27	0.885225	0.914778	-0.128506	0.00918588	0.143371
Bcor	chrX	ENSMUSG00000040363.15	349.677	278.916	0.793048	0.871711	-0.198078	0.00923752	0.14404
Ly6e	chr15	ENSMUSG00000022587.14	57282.4	64222	1.12087	1.08822	0.121965	0.00927255	0.1443
Nbea	chr3	ENSMUSG00000027799.12	484.635	409.38	0.844149	0.894282	-0.161198	0.00926457	0.1443
Mir3064	chr11	ENSMUSG00000093273.2	50.1675	28.8163	0.572373	0.973874	-0.0381934	0.00928051	0.1443
A330074K22Rik	chr8	ENSMUSG00000097960.1	1.05321	0.81735	0.769632	0.871172	-0.19897	0.00929038	0.144317
Rffl	chr11	ENSMUSG00000020696.18	104.159	89.005	0.855612	0.899831	-0.152274	0.00932828	0.144447
1700001C02Rik	chr5	ENSMUSG00000029182.10	8.23497	16.0089	1.95119	1.02231	0.0318337	0.00932422	0.144447
Ccnjl	chr11	ENSMUSG00000044707.7	266.934	215.473	0.801035	0.876767	-0.189735	0.00933392	0.144447
Insyn2a	chr7	ENSMUSG00000073805.5	18.5405	14.5006	0.780634	0.865453	-0.208472	0.00932819	0.144447
C3	chr17	ENSMUSG00000024164.15	1.24503	3.1017	2.38379	1.01414	0.0202544	0.00940132	0.145353
Cemip2	chr19	ENSMUSG00000024754.13	105.726	88.4075	0.829937	0.889263	-0.169318	0.00942303	0.145552
Zmynd10	chr9	ENSMUSG00000010044.12	136.536	186.594	1.36467	1.12242	0.166612	0.00950249	0.146345
Plau	chr14	ENSMUSG00000021822.3	275.183	375.299	1.36859	1.153	0.205387	0.00951522	0.146345
Deptor	chr15	ENSMUSG00000022419.16	241.407	211.558	0.873781	0.908975	-0.137687	0.00950423	0.146345
Plscr2	chr9	ENSMUSG00000032372.14	428.701	547.006	1.27377	1.14349	0.193443	0.00952192	0.146345
Entpd1	chr19	ENSMUSG00000048120.16	232.974	274.305	1.17468	1.11254	0.15386	0.00953668	0.146345
Zfp667	chr7	ENSMUSG00000054893.15	480.161	410.665	0.855614	0.899668	-0.152535	0.00952381	0.146345
1700087I21Rik	chr14	ENSMUSG00000115099.1	448.584	360.767	0.804125	0.879153	-0.185813	0.00952876	0.146345
Fdxacb1	chr9	ENSMUSG00000037845.14	144.037	117.543	0.810723	0.879546	-0.185169	0.00958334	0.146787
Spag16	chr1	ENSMUSG00000053153.14	620.802	922.648	1.4874	1.04081	0.0577086	0.00957483	0.146787
Serping1	chr2	ENSMUSG00000023224.12	1176.83	1405.99	1.1922	1.12078	0.164501	0.00961455	0.147128
Casq1	chr1	ENSMUSG00000007122.11	643.867	972.637	1.505	1.04461	0.0629626	0.00967448	0.147706
Clk1	chr1	ENSMUSG00000026034.17	589.596	452.283	0.766005	0.874623	-0.193267	0.00969726	0.147706
Card9	chr2	ENSMUSG00000026928.14	167.231	226.563	1.34919	1.11729	0.160005	0.0096951	0.147706
Nsd3	chr8	ENSMUSG00000054823.16	355.962	307.188	0.86202	0.903553	-0.146319	0.00968414	0.147706
Gm37168	chr1	ENSMUSG00000103174.1	3.06532	1.5932	0.507741	0.979889	-0.0293092	0.00967259	0.147706
Rapsn	chr2	ENSMUSG00000002104.11	1530.75	2508.57	1.58672	1.03038	0.0431759	0.00972712	0.148023
Arid5b	chr10	ENSMUSG00000019947.10	56.9092	44.138	0.773252	0.874438	-0.193572	0.00975178	0.148124
Ehd4	chr2	ENSMUSG00000027293.13	1045.56	1183.26	1.13095	1.09258	0.127736	0.0097463	0.148124
Gtf2ird2	chr5	ENSMUSG00000015942.9	461.713	406.27	0.880391	0.912657	-0.131855	0.00980797	0.148703
Dr1	chr5	ENSMUSG00000029265.4	751.485	656.22	0.872315	0.908412	-0.138582	0.00979921	0.148703
Snx4	chr16	ENSMUSG00000022808.5	1736.91	1959.2	1.12707	1.09114	0.125831	0.00982903	0.148881
Traf7	chr17	ENSMUSG00000052752.15	1011.74	909.837	0.899402	0.923274	-0.11517	0.00983783	0.148881
Dusp3	chr11	ENSMUSG00000003518.13	4234.76	3900.42	0.920938	0.93586	-0.0956359	0.00997755	0.149345
Brinp2	chr1	ENSMUSG00000004031.13	2669.28	2406.28	0.901257	0.924242	-0.113658	0.0099768	0.149345
Lnpk	chr2	ENSMUSG00000009207.15	277.996	244.394	0.878326	0.911558	-0.133594	0.00997406	0.149345
Tbk1	chr10	ENSMUSG00000020115.3	1837.34	1651.19	0.899038	0.92284	-0.115848	0.00993755	0.149345
Ntsr2	chr12	ENSMUSG00000020591.11	27504.4	30930.3	1.12434	1.08902	0.12303	0.00993238	0.149345
Dhrs7	chr12	ENSMUSG00000021094.10	6211.09	7075.31	1.13807	1.09587	0.132075	0.00990826	0.149345
Clptm1l	chr13	ENSMUSG00000021610.8	12340	13427.3	1.08799	1.06957	0.0970316	0.00990494	0.149345
Slc16a4	chr3	ENSMUSG00000027896.15	63.868	83.5697	1.30538	1.14923	0.200661	0.00993519	0.149345
Trmt44	chr5	ENSMUSG00000029097.11	126.818	95.0493	0.751201	0.873152	-0.195696	0.00990971	0.149345
F11r	chr1	ENSMUSG00000038235.4	1224.58	1453.37	1.18837	1.1172	0.159892	0.009975	0.149345
Gm31024	chr7	ENSMUSG00000109015.1	645.586	1048.34	1.60478	1.03236	0.0459411	0.00995361	0.149345
Gm19935	chr8	ENSMUSG00000110332.1	1580.6	2015.21	1.26688	1.1398	0.188783	0.00997426	0.149345
Il4ra	chr7	ENSMUSG00000030748.9	178.779	216.721	1.21115	1.12374	0.168313	0.0100266	0.149806
Farp2	chr1	ENSMUSG00000034066.13	232.99	196.098	0.841352	0.895012	-0.160022	0.0100263	0.149806
1110032A03Rik	chr9	ENSMUSG00000037971.10	10586.3	11922.3	1.12522	1.08972	0.123961	0.0100624	0.1502
9330188P03Rik	chr14	ENSMUSG00000115149.1	294.389	217.871	0.732884	0.908547	-0.138367	0.0100712	0.1502
Mcur1	chr13	ENSMUSG00000021371.5	545.268	631.914	1.15792	1.1053	0.144439	0.0100994	0.150218
Eml2	chr7	ENSMUSG00000040811.15	7566.69	8971.22	1.18457	1.11523	0.157347	0.0100998	0.150218
Ptprv	chr1	ENSMUSG00000097993.7	8.67845	5.91505	0.674443	0.95838	-0.06133	0.010098	0.150218
Igfbp4	chr11	ENSMUSG00000017493.12	10524.6	11872	1.12713	1.09049	0.124982	0.0101403	0.150615
Prorsd1	chr11	ENSMUSG00000032673.5	218.392	295.384	1.3427	1.10758	0.147409	0.0101448	0.150615
Cyp11a1	chr9	ENSMUSG00000032323.13	277.079	170.898	0.611667	0.969499	-0.0446885	0.0101632	0.150615
Gan	chr8	ENSMUSG00000052557.11	0.00598325	0.00369871	0.605704	0.972536	-0.040177	0.0101559	0.150615
Hddc2	chr10	ENSMUSG00000000295.13	6223.8	7870.85	1.26086	1.13616	0.184165	0.0102742	0.150638
Chfr	chr5	ENSMUSG00000014668.15	348.006	302.05	0.867302	0.906856	-0.141055	0.0101926	0.150638
Pdzph1	chr17	ENSMUSG00000024227.14	333	455.587	1.35217	1.08439	0.116889	0.0102158	0.150638
Nmi	chr2	ENSMUSG00000026946.9	3413.23	4367.25	1.27703	1.14254	0.192241	0.0102544	0.150638
Kif9	chr9	ENSMUSG00000032489.17	186.002	230.027	1.23276	1.13326	0.180478	0.0102838	0.150638
Rflna	chr5	ENSMUSG00000037962.7	71.867	116.616	1.61374	1.0325	0.0461438	0.010183	0.150638
Pik3r1	chr13	ENSMUSG00000041417.15	1346.1	1197.11	0.888638	0.917331	-0.124485	0.0102519	0.150638
Glp2r	chr11	ENSMUSG00000049928.15	9.23615	12.9542	1.39661	1.06862	0.0957503	0.010278	0.150638
Tmem219	chr7	ENSMUSG00000060538.14	3153.85	3710.86	1.17162	1.10895	0.149196	0.0102362	0.150638
Tox2	chr2	ENSMUSG00000074607.11	4218.63	5153.83	1.21825	1.12626	0.17154	0.0102839	0.150638
Gm11681	chr11	ENSMUSG00000075437.4	60.0633	101.833	1.65748	1.02981	0.0423734	0.0102766	0.150638
Slc2a4rg-ps	chr2	ENSMUSG00000085028.2	1.80593	1.07766	0.58753	0.975837	-0.0352882	0.0102106	0.150638
Ccdc142os	chr6	ENSMUSG00000087578.1	195.543	283.213	1.43729	1.05213	0.0733171	0.0101961	0.150638
Sost	chr11	ENSMUSG00000001494.6	164.432	261.672	1.56846	1.03393	0.0481402	0.0103046	0.150783
Mthfd2	chr6	ENSMUSG00000005667.8	1045.02	1214.1	1.16246	1.106	0.145347	0.0103166	0.150783
Entpd5	chr12	ENSMUSG00000021236.16	816.849	720.333	0.882767	0.914689	-0.128647	0.0103213	0.150783
Ralgps2	chr1	ENSMUSG00000026594.14	913.402	789.198	0.862958	0.905182	-0.14372	0.0103443	0.150985
Manf	chr9	ENSMUSG00000032575.16	5030.29	4254.61	0.845039	0.898175	-0.154931	0.0103663	0.151011
Tstd2	chr4	ENSMUSG00000035495.15	335.298	294.744	0.880311	0.913317	-0.130812	0.0103737	0.151011
B330016D10Rik	chr4	ENSMUSG00000048406.5	271.744	219.578	0.810688	0.882065	-0.181043	0.0103623	0.151011
Chd9	chr8	ENSMUSG00000056608.14	103.048	83.3808	0.806964	0.883063	-0.179411	0.0103866	0.151065
Syne1	chr10	ENSMUSG00000096054.3	264.733	218.457	0.82521	0.890075	-0.168	0.0103976	0.151091
Tmem45a	chr16	ENSMUSG00000022754.6	254.966	378.39	1.47644	1.04308	0.060847	0.0104629	0.151906
Pabpn1	chr14	ENSMUSG00000022194.15	656.997	542.307	0.824885	0.889282	-0.169287	0.0104728	0.151915
Ngb	chr12	ENSMUSG00000021032.13	2678.13	3482.99	1.29886	1.14243	0.192104	0.0104886	0.152011
Plaur	chr7	ENSMUSG00000046223.10	76.3546	44.4926	0.585048	0.973367	-0.038944	0.0105067	0.15214
Atp11b	chr3	ENSMUSG00000037400.17	210.593	177.228	0.840375	0.895297	-0.159561	0.0105327	0.152381
Gm32122	chr8	ENSMUSG00000110633.1	81.3259	145.944	1.79369	1.02435	0.0347107	0.0105583	0.152617
Dop1a	chr9	ENSMUSG00000034973.16	233.061	204.482	0.877141	0.912384	-0.132287	0.0106256	0.153385
Nupr1l	chr5	ENSMUSG00000095789.6	1421.4	2340.75	1.58761	1.03119	0.044304	0.0106301	0.153385
Cfap57	chr4	ENSMUSG00000028730.14	47.0896	73.1333	1.53298	1.03548	0.0502954	0.0106481	0.15351
Cdan1	chr2	ENSMUSG00000027284.16	138.85	120.623	0.867828	0.907624	-0.139833	0.0106781	0.153808
Mpzl2	chr9	ENSMUSG00000032092.5	159.929	123.873	0.7816	0.878618	-0.186692	0.0107186	0.154255
Gbp7	chr3	ENSMUSG00000040253.15	176.732	234.273	1.31807	1.12258	0.166816	0.0107402	0.154297
Wfdc3	chr2	ENSMUSG00000076434.9	414.017	672.704	1.598	1.03217	0.0456815	0.0107376	0.154297
Lurap1l	chr4	ENSMUSG00000048706.3	556.179	470.428	0.844628	0.897355	-0.156249	0.0107526	0.154339
Gtpbp6	chr5	ENSMUSG00000033434.15	3636.04	4176.24	1.14766	1.09849	0.135518	0.0107961	0.154829
Erap1	chr13	ENSMUSG00000021583.7	623.863	746.326	1.19279	1.11637	0.158815	0.010817	0.154993
Nfil3	chr13	ENSMUSG00000056749.7	5180.02	4467.42	0.862489	0.904784	-0.144355	0.0108403	0.155192
Cfh	chr1	ENSMUSG00000026365.15	296.738	340.7	1.14706	1.09869	0.135787	0.0108597	0.155335
Thg1l	chr11	ENSMUSG00000011254.16	507.679	603.151	1.18611	1.11447	0.156359	0.0108957	0.15537
Srsf2	chr11	ENSMUSG00000034120.18	7584.45	6986.78	0.921219	0.93642	-0.0947723	0.0108896	0.15537
Zfp57	chr17	ENSMUSG00000036036.15	37.8986	27.2775	0.715871	0.939811	-0.0895569	0.0109189	0.15537
Arid5a	chr1	ENSMUSG00000037447.16	2689.51	2163.4	0.803053	0.879369	-0.185459	0.0109137	0.15537
Ints7	chr1	ENSMUSG00000037461.10	549.274	484.638	0.881654	0.914503	-0.12894	0.0108805	0.15537
Sh3d21	chr4	ENSMUSG00000073758.10	292.645	413.23	1.41097	1.05417	0.0761093	0.0109176	0.15537
Reep6	chr10	ENSMUSG00000035504.16	807.548	1001.84	1.23547	1.12812	0.173926	0.0109752	0.155983
Zfp101	chr17	ENSMUSG00000055240.17	82.976	68.5245	0.82395	0.889873	-0.168328	0.010981	0.155983
Slc7a4	chr16	ENSMUSG00000022756.17	2662.26	2400.6	0.90189	0.925413	-0.11183	0.0109922	0.156007
Ranbp2	chr10	ENSMUSG00000003226.7	245.284	210.292	0.855968	0.902609	-0.147826	0.0110837	0.156361
Adgre1	chr17	ENSMUSG00000004730.15	145.295	183.532	1.2647	1.13982	0.188804	0.0110787	0.156361
Sema4b	chr7	ENSMUSG00000030539.13	828.413	694.995	0.837683	0.895666	-0.158967	0.0110443	0.156361
S100b	chr10	ENSMUSG00000033208.7	48430.7	55339.4	1.14234	1.09593	0.132152	0.0110535	0.156361
Olfml1	chr7	ENSMUSG00000051041.8	454.083	539.25	1.18696	1.11517	0.157259	0.0110358	0.156361
Swt1	chr1	ENSMUSG00000052748.14	495.762	407.369	0.822427	0.888059	-0.171272	0.0110597	0.156361
Gm35161	chr13	ENSMUSG00000113121.1	100.822	130.842	1.30069	1.13893	0.187674	0.011068	0.156361
Ankrd12	chr17	ENSMUSG00000034647.15	303.616	249.851	0.822347	0.890915	-0.16664	0.0111013	0.156408
Wnt4	chr4	ENSMUSG00000036856.4	1850.63	1594.07	0.859144	0.903765	-0.145981	0.0111061	0.156408
Atad5	chr11	ENSMUSG00000017550.14	27.7157	21.9674	0.791287	0.881313	-0.182274	0.0111427	0.156789
Chst2	chr9	ENSMUSG00000033350.7	14346.4	16097.8	1.12154	1.08687	0.120184	0.0111579	0.15687
Unc45b	chr11	ENSMUSG00000018845.14	45.0349	70.6176	1.53424	1.03432	0.0486813	0.0111702	0.156908
Pla1a	chr16	ENSMUSG00000002847.7	374.61	542.758	1.43706	1.04541	0.0640705	0.0112099	0.157263
Cry1	chr10	ENSMUSG00000020038.10	2393.17	2064.55	0.86262	0.905338	-0.143472	0.0112338	0.157263
Pcbd1	chr10	ENSMUSG00000020098.7	2657.09	3322.38	1.24849	1.12485	0.169729	0.0112306	0.157263
Rab40c	chr17	ENSMUSG00000025730.14	2308.72	2036.13	0.881615	0.914875	-0.128353	0.0112248	0.157263
Dcaf1	chr9	ENSMUSG00000040325.16	615.828	544.538	0.884167	0.915828	-0.126851	0.011265	0.157566
Rasal2	chr1	ENSMUSG00000070565.11	409.349	359.241	0.877636	0.91324	-0.130934	0.0112883	0.157748
Gm15663	chr10	ENSMUSG00000085282.8	411.25	494.739	1.20676	1.12185	0.165876	0.0112972	0.157748
Cnksr3	chr10	ENSMUSG00000015202.13	1449.94	1183.78	0.815935	0.890614	-0.167127	0.0113461	0.157761
Aass	chr6	ENSMUSG00000029695.13	66.3859	81.9179	1.23431	1.12767	0.173346	0.0113459	0.157761
Tnni3	chr7	ENSMUSG00000035458.15	5716.59	9413.85	1.69041	1.02377	0.0338922	0.011346	0.157761
Fat4	chr3	ENSMUSG00000046743.6	42.4439	33.3967	0.775807	0.879032	-0.186012	0.0113325	0.157761
Fut4	chr9	ENSMUSG00000049307.6	67.9749	103.906	1.5327	1.03811	0.0539579	0.0113176	0.157761
Spink10	chr18	ENSMUSG00000044176.12	34.9024	27.3638	0.784341	0.878795	-0.186402	0.0113686	0.157939
B230118H07Rik	chr2	ENSMUSG00000027165.16	6406.51	7319.1	1.14163	1.09573	0.131896	0.0113891	0.157999
Fam83d	chr2	ENSMUSG00000027654.2	7.16696	4.75234	0.656633	0.963297	-0.0539475	0.0114017	0.157999
Kdm4a	chr4	ENSMUSG00000033326.15	938.634	848.482	0.903072	0.926124	-0.110722	0.0113954	0.157999
Scn7a	chr2	ENSMUSG00000034810.7	26.7051	33.9675	1.266	1.13165	0.178423	0.0114369	0.158087
Il1rapl1	chrX	ENSMUSG00000052372.10	76.0023	64.5544	0.847347	0.898986	-0.153629	0.0114346	0.158087
Sp7	chr15	ENSMUSG00000060284.7	2307.27	3122.86	1.35923	1.07477	0.104022	0.0114244	0.158087
Bean1	chr8	ENSMUSG00000031872.14	735.158	643.966	0.878187	0.913561	-0.130427	0.0114793	0.15854
Cwc25	chr11	ENSMUSG00000018541.10	571.949	503.022	0.879829	0.913935	-0.129836	0.0115107	0.158789
Polrmt	chr10	ENSMUSG00000020329.12	417.195	362.908	0.869475	0.909295	-0.13718	0.0115167	0.158789
Irf1	chr11	ENSMUSG00000018899.16	1411.07	1744.72	1.23278	1.12442	0.169179	0.0116121	0.158908
Atp13a3	chr16	ENSMUSG00000022533.14	428.959	370.923	0.864073	0.907203	-0.140503	0.0115744	0.158908
Krt18	chr15	ENSMUSG00000023043.7	149.824	211.024	1.40237	1.0566	0.0794314	0.0115939	0.158908
Tmem178	chr17	ENSMUSG00000024245.4	2804.08	2514.94	0.897634	0.923182	-0.115312	0.0116123	0.158908
Map3k6	chr4	ENSMUSG00000028862.6	278.221	186.195	0.676141	0.964322	-0.0524128	0.0115542	0.158908
Grrp1	chr4	ENSMUSG00000050105.5	4571.33	5596.26	1.21419	1.12022	0.163782	0.0115581	0.158908
Atrnl1	chr19	ENSMUSG00000054843.9	1184.2	1075.05	0.907695	0.928664	-0.106771	0.0115441	0.158908
Vsig10	chr5	ENSMUSG00000066894.14	182.74	243.122	1.30713	1.11822	0.161204	0.0115831	0.158908
BC064078	chr6	ENSMUSG00000087150.7	200.489	268.757	1.33679	1.11451	0.156414	0.0115847	0.158908
Ggact	chr14	ENSMUSG00000041625.15	6590.77	7799.12	1.18325	1.11108	0.151961	0.0116733	0.159212
Naa25	chr5	ENSMUSG00000042719.17	643.05	580.477	0.90268	0.926189	-0.110622	0.0116683	0.159212
Mbtd1	chr11	ENSMUSG00000059474.13	1265.99	1117.09	0.881494	0.915194	-0.12785	0.0116549	0.159212
Zfp874b	chr13	ENSMUSG00000059839.9	660.983	554.297	0.837253	0.89674	-0.157238	0.0116588	0.159212
Pla2g3	chr11	ENSMUSG00000034579.17	38.7641	55.3642	1.40811	1.04707	0.0663591	0.0117103	0.159585
Klhl5	chr5	ENSMUSG00000054920.12	1399.07	1536.23	1.0978	1.07426	0.10334	0.0117367	0.159811
Dido1	chr2	ENSMUSG00000038914.15	154.574	132.445	0.85584	0.904207	-0.145275	0.0118042	0.160464
Gm48604	chr9	ENSMUSG00000111291.1	32.6811	26.4838	0.809243	0.890056	-0.168032	0.011797	0.160464
Tshr	chr12	ENSMUSG00000020963.15	32.9893	67.3137	2.17042	1.01505	0.0215546	0.011848	0.160734
Trf	chr9	ENSMUSG00000032554.15	40789.8	45618	1.11836	1.08427	0.116719	0.0118374	0.160734
Nudcd3	chr11	ENSMUSG00000053838.14	6250.5	6881.8	1.10072	1.07587	0.10551	0.0118533	0.160734
Tmem47	chrX	ENSMUSG00000025666.16	2837.23	3116.36	1.09832	1.0745	0.103664	0.0118747	0.160837
Tnfrsf8	chr4	ENSMUSG00000028602.12	37.8994	51.9669	1.36012	1.06854	0.0956452	0.0118878	0.160837
Irs4	chrX	ENSMUSG00000054667.7	22.0642	31.2502	1.41935	1.04654	0.0656222	0.0118903	0.160837
Pgap3	chr11	ENSMUSG00000038208.13	1678.81	1435.21	0.855362	0.904258	-0.145194	0.0119207	0.161116
Bcl6b	chr11	ENSMUSG00000000317.11	821.102	575.002	0.698331	0.948748	-0.0759033	0.0120106	0.161382
Mid1ip1	chrX	ENSMUSG00000008035.12	18991.7	21276	1.12045	1.08566	0.118571	0.0119745	0.161382
Nup155	chr15	ENSMUSG00000022142.8	114.729	99.038	0.862443	0.906993	-0.140836	0.0119896	0.161382
Apmap	chr2	ENSMUSG00000033096.7	6156.28	6820.08	1.10798	1.07946	0.110304	0.0119824	0.161382
Hspb6	chr7	ENSMUSG00000036854.14	2521.33	2993.83	1.18578	1.11171	0.152782	0.0120288	0.161382
Rbm33	chr5	ENSMUSG00000048271.14	322.146	271.472	0.841484	0.898905	-0.153759	0.0120058	0.161382
Prss50	chr9	ENSMUSG00000048752.7	16.433	9.50889	0.582169	0.975049	-0.0364541	0.0119766	0.161382
Cep120	chr18	ENSMUSG00000048799.8	599.134	542.582	0.905645	0.928047	-0.10773	0.0120231	0.161382
Tmem91	chr7	ENSMUSG00000061702.10	3010.89	3558.48	1.18107	1.11058	0.151315	0.0119672	0.161382
Gm45694	chr8	ENSMUSG00000110529.1	0.144321	0.0767358	0.470646	0.985318	-0.0213389	0.0120481	0.161509
4921531C22Rik	chr2	ENSMUSG00000085704.1	21.3566	29.7375	1.39147	1.05543	0.077825	0.0120649	0.161603
Pold4	chr19	ENSMUSG00000024854.4	2055.29	2476.46	1.20044	1.1145	0.156395	0.0120884	0.161763
Rfxank	chr8	ENSMUSG00000036120.10	881.003	782.643	0.888347	0.918986	-0.121886	0.0120965	0.161763
Papolg	chr11	ENSMUSG00000020273.13	231.888	200.333	0.865049	0.907835	-0.139498	0.0121293	0.161937
2010204K13Rik	chrX	ENSMUSG00000063018.6	6150.21	7516.97	1.21882	1.1177	0.160531	0.0121265	0.161937
Dtx3l	chr16	ENSMUSG00000049502.17	271.913	323.347	1.1857	1.11082	0.151622	0.0121597	0.162211
Map3k13	chr16	ENSMUSG00000033618.7	161.599	129.734	0.798397	0.887987	-0.17139	0.0122438	0.163201
Trim12c	chr7	ENSMUSG00000057143.15	235.921	316.981	1.34297	1.07517	0.10457	0.0122817	0.163488
C78859	chr8	ENSMUSG00000110710.1	21.8335	14.6838	0.66542	0.965873	-0.050095	0.0122852	0.163488
Arl11	chr14	ENSMUSG00000043157.8	24.3865	46.26	1.87817	1.02031	0.0290016	0.0123151	0.163753
Ube2r2	chr4	ENSMUSG00000036241.3	20664	22519.8	1.08934	1.06909	0.0963815	0.0123543	0.164141
Prlr	chr15	ENSMUSG00000005268.20	50.597	39.4051	0.7787	0.892299	-0.164402	0.0123684	0.164153
Erbb3	chr10	ENSMUSG00000018166.8	407.662	324.005	0.795961	0.884568	-0.176956	0.0123848	0.164153
Ntn4	chr10	ENSMUSG00000020019.4	920.116	1019.64	1.10911	1.07959	0.110489	0.0123982	0.164153
Sf3b1	chr1	ENSMUSG00000025982.13	3416.59	3066.17	0.89718	0.9237	-0.114504	0.0124051	0.164153
Mturn	chr6	ENSMUSG00000038065.13	1195.38	1104.65	0.924043	0.938743	-0.091198	0.0123904	0.164153
Slc25a35	chr11	ENSMUSG00000018740.14	175.229	210.083	1.19606	1.11283	0.154234	0.0124435	0.164369
Samhd1	chr2	ENSMUSG00000027639.16	978.705	1162.81	1.18093	1.10798	0.147935	0.0124714	0.164369
Usp37	chr1	ENSMUSG00000033364.13	159.57	135.266	0.84509	0.899948	-0.152086	0.0124647	0.164369
Gm14113	chr2	ENSMUSG00000084371.1	93.7106	56.0816	0.597487	0.972969	-0.039534	0.0124526	0.164369
1700124L16Rik	chr6	ENSMUSG00000099354.6	976.739	621.933	0.633027	0.969153	-0.0452037	0.0124666	0.164369
Fyb	chr15	ENSMUSG00000022148.16	30.4396	39.8414	1.28129	1.12003	0.163542	0.0125261	0.16449
Zfp281	chr1	ENSMUSG00000041483.14	1011.4	892.327	0.880327	0.915002	-0.128154	0.0125307	0.16449
Trafd1	chr5	ENSMUSG00000042726.14	2491.41	2263.17	0.908182	0.929726	-0.105123	0.012508	0.16449
Minar2	chr18	ENSMUSG00000050875.11	11001.2	12844.6	1.16754	1.10422	0.143023	0.0125208	0.16449
Gm45353	chr8	ENSMUSG00000109957.1	96.2062	59.439	0.612696	0.971039	-0.0423989	0.0125252	0.16449
Recql	chr6	ENSMUSG00000030243.16	1251.31	1438.3	1.14876	1.09742	0.134111	0.0125635	0.164789
Zfp800	chr6	ENSMUSG00000039841.14	35.118	29.4726	0.837882	0.897098	-0.156663	0.012579	0.164861
Csf3r	chr4	ENSMUSG00000028859.14	133.969	165.958	1.2353	1.12002	0.163524	0.0126053	0.164969
Wdr60	chr12	ENSMUSG00000042050.8	111.072	97.4868	0.87515	0.913358	-0.130747	0.0126073	0.164969
Arl5b	chr2	ENSMUSG00000017418.14	727.957	633.152	0.868951	0.909458	-0.13692	0.012644	0.165317
A830036E02Rik	chr11	ENSMUSG00000084890.1	162.411	127.027	0.77899	0.897273	-0.156382	0.012696	0.165866
Aste1	chr9	ENSMUSG00000032567.16	143.413	118.623	0.826111	0.895823	-0.158715	0.0127083	0.165895
Slc1a5	chr7	ENSMUSG00000001918.17	57.3591	81.0432	1.39616	1.05407	0.0759707	0.0127521	0.166071
Acox1	chr11	ENSMUSG00000020777.16	6097.88	6582.94	1.07948	1.06334	0.0886087	0.0127473	0.166071
Zfp438	chr18	ENSMUSG00000050945.8	238.919	290.707	1.21653	1.12084	0.164576	0.0127335	0.166071
Csf1	chr3	ENSMUSG00000014599.10	565.8	689.045	1.21117	1.11635	0.15879	0.0127954	0.166116
Ralgapa1	chr12	ENSMUSG00000021027.17	592.881	527.761	0.889656	0.920164	-0.120037	0.0127878	0.166116
Mis18a	chr16	ENSMUSG00000022978.11	1117.03	1436.71	1.28957	1.12191	0.165959	0.012796	0.166116
Dusp11	chr6	ENSMUSG00000030002.15	173.728	137.596	0.789883	0.894102	-0.161488	0.0127863	0.166116
Fut9	chr4	ENSMUSG00000055373.8	372.252	314.697	0.844149	0.900421	-0.151329	0.0128066	0.166122
Calcrl	chr2	ENSMUSG00000059588.13	37.0035	43.8108	1.1825	1.10931	0.149658	0.0128233	0.166208
Cyp4f13	chr17	ENSMUSG00000024055.15	2288.68	2794.91	1.21975	1.11714	0.159807	0.0128395	0.166286
Zhx1	chr15	ENSMUSG00000022361.14	880.094	967.29	1.09903	1.07439	0.103524	0.0128625	0.166322
Snhg4	chr18	ENSMUSG00000117869.1	1669.02	2142.47	1.27511	1.11349	0.155094	0.0128608	0.166322
Nkain2	chr10	ENSMUSG00000069670.8	1215.48	1103.07	0.908127	0.929744	-0.105095	0.0129992	0.167958
Sestd1	chr2	ENSMUSG00000042272.17	421.309	375.198	0.889249	0.919792	-0.120621	0.0130214	0.16798
Ttc34	chr4	ENSMUSG00000046637.3	1607.9	2088.37	1.3037	1.09937	0.136679	0.013016	0.16798
Znhit6	chr3	ENSMUSG00000074182.8	396.805	465.123	1.17008	1.10513	0.144221	0.0130393	0.16808
Shisa5	chr9	ENSMUSG00000025647.16	8005.4	8857.37	1.10614	1.07741	0.107573	0.0131005	0.168518
Cyp27a1	chr1	ENSMUSG00000026170.6	884.921	1054.76	1.19212	1.10873	0.148913	0.0130927	0.168518
Slc16a1	chr3	ENSMUSG00000032902.1	2796.2	3246.56	1.16159	1.10238	0.140615	0.0131041	0.168518
Cep135	chr5	ENSMUSG00000036403.15	17.805	14.9884	0.840981	0.900242	-0.151615	0.0131755	0.169292
Ppp4r3a	chr12	ENSMUSG00000041846.15	610.796	522.493	0.853294	0.904848	-0.144253	0.0131849	0.169292
Hdac4	chr1	ENSMUSG00000026313.16	214.06	180.421	0.840215	0.900976	-0.15044	0.013259	0.169327
Abcb7	chrX	ENSMUSG00000031333.7	396.982	352.455	0.887527	0.919279	-0.121426	0.0132557	0.169327
Stard9	chr2	ENSMUSG00000033705.17	1.62667	1.22849	0.751313	0.932972	-0.100095	0.0132163	0.169327
Akr1c14	chr13	ENSMUSG00000033715.15	4.25498	2.91893	0.688786	0.958062	-0.0618094	0.0132597	0.169327
Helq	chr5	ENSMUSG00000035266.16	175.496	152.964	0.87006	0.911626	-0.133486	0.0132334	0.169327
Tspo	chr15	ENSMUSG00000041736.7	4371.83	5568.38	1.27047	1.11221	0.153425	0.0132501	0.169327
Gm34776	chr10	ENSMUSG00000112168.1	38.4712	20.7435	0.515464	0.981352	-0.0271577	0.0132278	0.169327
Prpf40b	chr15	ENSMUSG00000023007.15	1123.02	1301.16	1.15851	1.09846	0.135483	0.0132767	0.169412
Gm5820	chr18	ENSMUSG00000117994.1	30.9734	48.9317	1.58157	1.03139	0.044595	0.0133123	0.169734
Fam160b1	chr19	ENSMUSG00000033478.5	346.379	301.789	0.86979	0.911529	-0.133639	0.0133442	0.170009
Gypc	chr18	ENSMUSG00000090523.2	98.587	128.51	1.29847	1.09339	0.128807	0.0133551	0.170016
Gm15688	chr3	ENSMUSG00000089737.1	182.562	255.656	1.40056	1.05165	0.0726562	0.0133996	0.170451
Mdn1	chr4	ENSMUSG00000058006.12	9.9853	7.84649	0.784094	0.904965	-0.144066	0.0134309	0.170716
Cdk17	chr10	ENSMUSG00000020015.10	3208.53	2966.59	0.924497	0.939314	-0.0903213	0.0134576	0.170793
Gm49300	chr15	ENSMUSG00000115406.1	1854.46	2639.98	1.4433	1.04326	0.0610949	0.013455	0.170793
Sox5	chr6	ENSMUSG00000041540.16	140.066	121.766	0.866686	0.910212	-0.135725	0.0134789	0.170931
Gm6013	chr8	ENSMUSG00000110701.1	171.858	102.039	0.597747	0.973803	-0.0382978	0.0134997	0.171062
Bap1	chr14	ENSMUSG00000021901.10	3208.85	2945.66	0.917703	0.93551	-0.0961745	0.0135334	0.171203
Neu2	chr1	ENSMUSG00000079434.8	1236.25	1629.16	1.3105	1.1046	0.143528	0.0135314	0.171203
Gm49747	chr14	ENSMUSG00000115222.1	3.19745	2.04378	0.644202	0.970085	-0.0438167	0.0135421	0.171203
Acss2	chr2	ENSMUSG00000027605.18	1477.03	1596.18	1.08016	1.06337	0.0886435	0.0135711	0.171438
Fhdc1	chr3	ENSMUSG00000041842.15	264.721	230.134	0.863855	0.908988	-0.137668	0.0136191	0.171913
1700052K11Rik	chr11	ENSMUSG00000099681.1	585.103	686.279	1.17264	1.10414	0.142929	0.0136496	0.172166
Nek8	chr11	ENSMUSG00000017405.14	11.8459	15.6599	1.31593	1.07884	0.109476	0.0136617	0.172186
Letmd1	chr15	ENSMUSG00000037353.9	6489.64	5902.4	0.909448	0.930835	-0.103403	0.0136998	0.172533
Nr2c2	chr6	ENSMUSG00000005893.14	1043.36	936.633	0.897467	0.92463	-0.113052	0.0137507	0.172572
Epas1	chr17	ENSMUSG00000024140.10	3601.55	4273.16	1.18562	1.10572	0.14499	0.0137254	0.172572
Cdkl5	chrX	ENSMUSG00000031292.14	471.703	413.013	0.874879	0.913774	-0.130091	0.0137554	0.172572
Ppargc1b	chr18	ENSMUSG00000033871.14	44.4572	33.6764	0.741241	0.941493	-0.0869783	0.0137337	0.172572
Slc38a9	chr13	ENSMUSG00000047789.5	256.815	220.073	0.854903	0.906773	-0.141186	0.0137431	0.172572
Rps6kb2	chr19	ENSMUSG00000024830.17	1444.14	1159.47	0.801676	0.897916	-0.155348	0.0137805	0.172756
Cited4	chr4	ENSMUSG00000070803.6	3358.18	4193.32	1.24716	1.11594	0.158254	0.0137954	0.17281
Akap17b	chrX	ENSMUSG00000059708.12	356.206	313.137	0.879201	0.916283	-0.126134	0.0138268	0.173015
Fcrlb	chr1	ENSMUSG00000070524.1	47.1576	68.3684	1.45659	1.04199	0.0593468	0.0138328	0.173015
Cpeb1	chr7	ENSMUSG00000025586.17	2562.68	2280.48	0.889938	0.921043	-0.118659	0.0138526	0.173073
Spef1	chr2	ENSMUSG00000027329.9	896.724	764.062	0.851073	0.905067	-0.143904	0.0138585	0.173073
Eif4enif1	chr11	ENSMUSG00000020454.17	1562.47	1397.93	0.893817	0.922862	-0.115813	0.0139345	0.173595
0610010K14Rik	chr11	ENSMUSG00000020831.18	3245.95	4140.81	1.27684	1.1109	0.151725	0.0139407	0.173595
Snx11	chr11	ENSMUSG00000020876.14	3333.02	2990.12	0.898161	0.925058	-0.112384	0.0139145	0.173595
Gabrq	chrX	ENSMUSG00000031344.11	448.969	546.758	1.21667	1.11395	0.155679	0.0139566	0.173595
Mphosph9	chr5	ENSMUSG00000038126.17	247.739	208.187	0.839271	0.90225	-0.1484	0.0139636	0.173595
Pcdhga1	chr18	ENSMUSG00000103144.1	2.63197	2.04701	0.773348	0.89985	-0.152243	0.0139553	0.173595
Fam50a	chrX	ENSMUSG00000001962.8	3142.79	2746.11	0.873613	0.913619	-0.130336	0.0140095	0.173639
Ppic	chr18	ENSMUSG00000024538.8	838.204	1091.35	1.29651	1.0929	0.128165	0.013997	0.173639
Map4k4	chr1	ENSMUSG00000026074.15	1415.3	1281.15	0.904994	0.928631	-0.106822	0.01398	0.173639
Pcdha12	chr18	ENSMUSG00000103310.1	178.175	134.127	0.754407	0.924083	-0.113906	0.0140073	0.173639
Gstt2	chr10	ENSMUSG00000033318.7	843.773	1150.27	1.35165	1.05337	0.0750096	0.0140454	0.173954
Ifrd1	chr12	ENSMUSG00000001627.12	1728.32	1451.95	0.840087	0.900821	-0.150688	0.0140786	0.174233
Oxsm	chr14	ENSMUSG00000021786.13	86.1977	100.452	1.16514	1.10174	0.139789	0.0141063	0.174444
Msrb2	chr2	ENSMUSG00000023094.14	3647.58	4194.7	1.1505	1.09637	0.13274	0.0141533	0.174804
Rsu1	chr2	ENSMUSG00000026727.10	3409.57	3791.89	1.11188	1.07972	0.110658	0.0141566	0.174804
Lrrc49	chr9	ENSMUSG00000047766.15	6605.04	7130.91	1.07955	1.06286	0.0879496	0.0141734	0.17488
Mctp2	chr7	ENSMUSG00000032776.9	61.7093	47.5138	0.770531	0.909886	-0.136242	0.0141905	0.17496
Plvap	chr8	ENSMUSG00000034845.6	4447.89	5523.99	1.23883	1.11092	0.151761	0.0142485	0.175363
E330009J07Rik	chr6	ENSMUSG00000037172.14	719.751	628.768	0.872513	0.913352	-0.130758	0.0142592	0.175363
Ptprz1	chr6	ENSMUSG00000068748.7	847.202	788.01	0.930026	0.943058	-0.084581	0.014266	0.175363
Gm20634	chr3	ENSMUSG00000070392.5	1.19014	2.11818	1.75068	1.02238	0.0319261	0.0142578	0.175363
Homer2	chr7	ENSMUSG00000025813.14	237.939	204.571	0.858404	0.908693	-0.138135	0.0143458	0.176161
Acads	chr5	ENSMUSG00000029545.13	385.371	458.615	1.1838	1.10404	0.142786	0.0143523	0.176161
Ubxn7	chr16	ENSMUSG00000053774.9	252.211	223.199	0.884537	0.919038	-0.121804	0.0143663	0.176202
Smad3	chr9	ENSMUSG00000032402.12	453.679	389.553	0.856202	0.907569	-0.13992	0.0144193	0.176719
Ice1	chr13	ENSMUSG00000034525.7	177.131	147.308	0.830529	0.900953	-0.150477	0.0144559	0.177037
Defb1	chr8	ENSMUSG00000044748.8	123.879	199.131	1.61801	1.02593	0.0369269	0.0145725	0.178331
Ssh3	chr19	ENSMUSG00000034616.17	60.8422	49.5931	0.815797	0.902456	-0.148072	0.0145928	0.178447
Ccrl2	chr9	ENSMUSG00000043953.12	398.411	599.076	1.49192	1.03452	0.048959	0.0146426	0.178923
Vsx2	chr12	ENSMUSG00000021239.12	31.6072	48.4353	1.49352	1.03567	0.0505584	0.0146657	0.178939
Rassf9	chr10	ENSMUSG00000044921.5	266.644	379.354	1.42234	1.04294	0.0606577	0.0146652	0.178939
Tgm2	chr2	ENSMUSG00000037820.15	1001.34	1222.88	1.22387	1.1053	0.144432	0.014719	0.179457
Calcr	chr6	ENSMUSG00000023964.15	27.3089	39.022	1.4317	1.04082	0.0577254	0.0147776	0.179904
Zzef1	chr11	ENSMUSG00000055670.14	88.5057	76.1589	0.859689	0.910098	-0.135906	0.0147673	0.179904
G6pdx	chrX	ENSMUSG00000031400.10	4224.66	4592.96	1.08714	1.06682	0.093315	0.0149338	0.18167
Mga	chr2	ENSMUSG00000033943.15	56.6829	47.7636	0.841629	0.905077	-0.143888	0.0149957	0.182288
Sfrp5	chr19	ENSMUSG00000018822.7	1885.64	2309.51	1.22309	1.10729	0.147037	0.0150975	0.183255
Neurl3	chr1	ENSMUSG00000047180.8	24.8965	38.3751	1.5279	1.03258	0.0462541	0.0150866	0.183255
Gm17491	chr8	ENSMUSG00000097042.2	0.650923	0.426738	0.651642	0.967228	-0.0480721	0.015155	0.183818
Hira	chr16	ENSMUSG00000022702.16	981.192	858.634	0.875085	0.915321	-0.127651	0.0152121	0.184374
Gm16701	chr1	ENSMUSG00000097823.2	677.529	777.136	1.14711	1.0932	0.128558	0.0152442	0.184627
Lonrf3	chrX	ENSMUSG00000016239.11	1.02981	0.794249	0.759576	0.930094	-0.104551	0.015279	0.184746
Tyrobp	chr7	ENSMUSG00000030579.10	5941.62	7021.94	1.18106	1.10316	0.141645	0.0152697	0.184746
A430103D13Rik	chr12	ENSMUSG00000112096.1	116.246	152.398	1.30938	1.07677	0.106706	0.0152877	0.184746
Herpud1	chr8	ENSMUSG00000031770.16	3619.54	3221.6	0.889751	0.922533	-0.116327	0.0153065	0.184747
Sec24a	chr11	ENSMUSG00000036391.16	71.5656	61.294	0.855325	0.907926	-0.139354	0.0153103	0.184747
Axin1	chr17	ENSMUSG00000024182.16	1298.58	1166.29	0.898127	0.926003	-0.110912	0.0154238	0.185843
Gm8566	chr6	ENSMUSG00000047905.10	35.8942	62.5487	1.73508	1.0231	0.0329458	0.0154174	0.185843
Ccnt1	chr15	ENSMUSG00000011960.12	462.809	411.909	0.889345	0.921751	-0.11755	0.015481	0.185989
Casq2	chr3	ENSMUSG00000027861.13	3646.47	4460.95	1.22139	1.10169	0.139714	0.0154922	0.185989
Dnajc13	chr9	ENSMUSG00000032560.14	274.4	237.66	0.865081	0.912541	-0.132038	0.0155024	0.185989
Lyl1	chr8	ENSMUSG00000034041.5	368.903	469.01	1.26692	1.09944	0.136764	0.0155038	0.185989
Rsbn1l	chr5	ENSMUSG00000039968.9	210.05	175.458	0.834157	0.904054	-0.145519	0.0154857	0.185989
Doc2a	chr7	ENSMUSG00000052301.14	2035.07	1836.91	0.902224	0.927995	-0.107812	0.0154714	0.185989
Ide	chr19	ENSMUSG00000056999.15	917.811	710.69	0.776791	0.919956	-0.120363	0.0155479	0.186382
Fam193b	chr13	ENSMUSG00000021495.10	198.351	156.73	0.7917	0.912631	-0.131896	0.0155746	0.186566
Slc7a5	chr8	ENSMUSG00000040010.10	7374.91	8652.34	1.1738	1.09847	0.135494	0.0156055	0.1868
Arhgap27	chr11	ENSMUSG00000034255.17	1394.49	1596.78	1.14369	1.09135	0.126117	0.015621	0.186818
Nop2	chr6	ENSMUSG00000038279.10	902.845	817.648	0.905488	0.929674	-0.105203	0.0156298	0.186818
Gm43481	chr5	ENSMUSG00000107000.1	1.87037	1.13644	0.596484	0.976337	-0.0345494	0.0156426	0.186836
Son	chr16	ENSMUSG00000022961.18	671.47	787.542	1.17204	1.09884	0.135986	0.0157073	0.187336
Cst3	chr2	ENSMUSG00000027447.6	418357	482730	1.15433	1.09404	0.129667	0.0157061	0.187336
Dtd2	chr12	ENSMUSG00000020956.14	951.247	1080.91	1.1361	1.08872	0.122631	0.0158192	0.188397
Ddah1	chr3	ENSMUSG00000028194.15	7877.98	8790.65	1.11576	1.08023	0.111337	0.0158165	0.188397
Mir99ahg	chr16	ENSMUSG00000090386.10	155.602	199.675	1.273	1.09292	0.128183	0.0158584	0.188727
Arhgdib	chr6	ENSMUSG00000030220.13	11495.1	13897	1.20913	1.1068	0.146394	0.01587	0.188729
Gimap8	chr6	ENSMUSG00000064262.7	400.75	284.823	0.708768	0.959819	-0.0591659	0.0159351	0.189367
S100a6	chr3	ENSMUSG00000001025.8	4535.62	5599.73	1.23388	1.10443	0.143301	0.0159856	0.189829
Nat8f1	chr6	ENSMUSG00000057103.11	1780.67	2321.39	1.2982	1.07322	0.101951	0.0160407	0.190346
Tspan8	chr10	ENSMUSG00000034127.15	33.4761	21.4155	0.644801	0.970747	-0.0428327	0.016107	0.190995
Ccdc163	chr4	ENSMUSG00000028689.14	510.688	380.48	0.743709	0.947194	-0.0782689	0.0161289	0.191116
Egfl8	chr17	ENSMUSG00000015467.14	215.932	307.138	1.42316	1.03957	0.055985	0.0161734	0.191505
Arpc1b	chr5	ENSMUSG00000029622.16	731.066	854.681	1.16898	1.09774	0.134541	0.016279	0.19234
Rsad1	chr11	ENSMUSG00000039096.10	129.201	111.86	0.866046	0.912512	-0.132085	0.0162631	0.19234
Sp110	chr1	ENSMUSG00000070034.13	858.448	1192.34	1.39614	1.04478	0.0632016	0.0162697	0.19234
Fech	chr18	ENSMUSG00000024588.9	1755.35	1943.46	1.10714	1.07636	0.106163	0.0163517	0.192841
Kcnj3	chr2	ENSMUSG00000026824.11	2749.01	2502.02	0.910524	0.932512	-0.100806	0.0163653	0.192841
Polr3e	chr7	ENSMUSG00000030880.14	606.361	523.281	0.862741	0.912662	-0.131847	0.0163352	0.192841
Rab20	chr8	ENSMUSG00000031504.6	560.635	845.812	1.4918	1.03319	0.0471104	0.0163774	0.192841
Ccdc81	chr7	ENSMUSG00000039391.11	1106.68	1697.15	1.54227	1.02901	0.0412576	0.0163801	0.192841
Cse1l	chr2	ENSMUSG00000002718.14	1499.49	1373.75	0.916095	0.935623	-0.0960014	0.0164597	0.19327
Jrk	chr15	ENSMUSG00000046380.3	140.166	162.099	1.15731	1.09385	0.129413	0.0164753	0.19327
Tmem125	chr4	ENSMUSG00000050854.9	3047.12	3676.62	1.20838	1.10336	0.141909	0.0164386	0.19327
Plekhm3	chr1	ENSMUSG00000051344.13	343.688	292.466	0.849149	0.908422	-0.138565	0.0164651	0.19327
H2-T24	chr17	ENSMUSG00000053835.17	43.9563	61.5078	1.39933	1.04113	0.0581492	0.0164516	0.19327
Ahsa2	chr11	ENSMUSG00000020288.13	833.309	717.448	0.860401	0.913032	-0.131263	0.0165021	0.193402
Rasgrp3	chr17	ENSMUSG00000071042.12	374.778	314.872	0.836386	0.905515	-0.143189	0.01651	0.193402
Clk4	chr11	ENSMUSG00000020385.16	589.762	491.002	0.832707	0.907529	-0.139985	0.0165681	0.193944
Dzip1l	chr9	ENSMUSG00000037784.14	83.3495	68.155	0.813318	0.907284	-0.140374	0.016637	0.194612
Nek4	chr14	ENSMUSG00000021918.10	1148.19	1295.98	1.12844	1.08501	0.117708	0.0166623	0.194631
Rab30	chr7	ENSMUSG00000030643.14	333.08	289.232	0.866709	0.913947	-0.129818	0.0166521	0.194631
Gm5617	chr9	ENSMUSG00000042293.8	6096.87	8654.91	1.41477	1.04074	0.0576055	0.0167173	0.195134
Ebi3	chr17	ENSMUSG00000003206.7	143.327	214.434	1.4785	1.03263	0.0463192	0.0168122	0.195826
Clec11a	chr7	ENSMUSG00000004473.10	607.722	752.929	1.23478	1.09849	0.135522	0.0168018	0.195826
Syne2	chr12	ENSMUSG00000063450.14	103.715	89.5194	0.862932	0.913842	-0.129983	0.0168361	0.195826
Acrbp	chr6	ENSMUSG00000072770.9	173.597	135.584	0.778556	0.925508	-0.111683	0.0168268	0.195826
Rasgef1b	chr5	ENSMUSG00000089809.9	8080.79	9104.91	1.12727	1.08416	0.116572	0.0168321	0.195826
Calml4	chr9	ENSMUSG00000032246.14	139.885	196.283	1.40251	1.04231	0.0597805	0.0168921	0.196338
Tarbp2	chr15	ENSMUSG00000023051.11	1225.49	1070.35	0.873725	0.916769	-0.12537	0.0169637	0.196753
Fbxo30	chr10	ENSMUSG00000047648.13	101.296	85.124	0.838412	0.906703	-0.141298	0.0169571	0.196753
Gm10654	chr8	ENSMUSG00000074252.2	0.647182	0.408008	0.619917	0.974139	-0.037801	0.0169547	0.196753
Pnn	chr12	ENSMUSG00000020994.5	837.376	733.078	0.874287	0.917319	-0.124505	0.0170061	0.196754
Larp4	chr15	ENSMUSG00000023025.16	208.162	185.33	0.889183	0.92277	-0.115956	0.0170131	0.196754
Epha10	chr4	ENSMUSG00000028876.7	1.03384	0.853113	0.813591	0.906183	-0.142126	0.0170017	0.196754
Mvp	chr7	ENSMUSG00000030681.18	265.864	310.483	1.16436	1.09464	0.130462	0.0170596	0.196754
Golim4	chr3	ENSMUSG00000034109.15	1126.2	1298.77	1.15242	1.0909	0.125517	0.0170562	0.196754
Kif13b	chr14	ENSMUSG00000060012.9	74.3223	65.4758	0.879454	0.918817	-0.122151	0.0170475	0.196754
Marf1	chr16	ENSMUSG00000060657.8	1139.02	1026.01	0.90046	0.928084	-0.107673	0.0169772	0.196754
Gm42528	chr5	ENSMUSG00000107134.1	60.8102	44.737	0.748764	0.949578	-0.0746421	0.0170328	0.196754
Ranbp9	chr13	ENSMUSG00000038546.9	1287.07	1176.21	0.913648	0.934614	-0.0975569	0.0170883	0.196809
Haus5	chr7	ENSMUSG00000078762.10	362.857	524.599	1.44325	1.03581	0.0507631	0.0170767	0.196809
Ncapd2	chr6	ENSMUSG00000038252.13	567.062	486.24	0.855536	0.912355	-0.132333	0.0171035	0.196846
S1pr1	chr3	ENSMUSG00000045092.8	20709.1	22794.7	1.10093	1.07279	0.101373	0.0171575	0.197329
Hmgn2	chr4	ENSMUSG00000003038.15	15501.3	17611.4	1.13626	1.08711	0.120492	0.0172035	0.197603
Mnd1	chr3	ENSMUSG00000033752.7	2000.07	3309.7	1.65519	1.02507	0.0357269	0.0172294	0.197603
Socs1	chr16	ENSMUSG00000038037.5	841.578	1267.83	1.49894	1.0322	0.0457265	0.0172059	0.197603
Ascc3	chr10	ENSMUSG00000038774.9	196.296	172.858	0.878523	0.918784	-0.122202	0.0172211	0.197603
Retreg3	chr11	ENSMUSG00000017802.14	4010.07	3610.16	0.900021	0.928168	-0.107541	0.0173296	0.198217
Slc6a15	chr10	ENSMUSG00000019894.14	939.29	827.289	0.880983	0.91925	-0.12147	0.0172954	0.198217
Chid1	chr7	ENSMUSG00000025512.15	6174.63	7151.38	1.15788	1.09325	0.128627	0.0173312	0.198217
Cat	chr2	ENSMUSG00000027187.10	5948.58	6647.93	1.11787	1.08012	0.111189	0.0173204	0.198217
Tlr2	chr3	ENSMUSG00000027995.10	1077.4	1492.57	1.38259	1.04456	0.0628934	0.0173494	0.198288
Trappc10	chr10	ENSMUSG00000000374.8	1318.91	1206.45	0.914267	0.935055	-0.0968771	0.0174143	0.198811
Col22a1	chr15	ENSMUSG00000079022.10	37.4852	48.933	1.30274	1.0678	0.094638	0.0174194	0.198811
Ddb2	chr2	ENSMUSG00000002109.14	465.906	354.415	0.75733	0.946812	-0.0788501	0.0174458	0.198927
Gm11627	chr11	ENSMUSG00000078640.9	85.3257	60.1842	0.702151	0.961717	-0.0563159	0.0174537	0.198927
Skil	chr3	ENSMUSG00000027660.16	610.988	539.285	0.881906	0.919693	-0.120775	0.0174961	0.199271
Rab13	chr3	ENSMUSG00000027935.14	6761.97	8322.25	1.23205	1.09751	0.134239	0.0175516	0.199445
Msmo1	chr8	ENSMUSG00000031604.10	12174.9	13735	1.12843	1.08435	0.116834	0.0175299	0.199445
Gpr101	chrX	ENSMUSG00000036357.5	49.7649	62.3681	1.24893	1.09576	0.131933	0.0175599	0.199445
Smim13	chr13	ENSMUSG00000091264.3	2868.25	2624.48	0.914637	0.935239	-0.0965935	0.0175492	0.199445
Lmna	chr3	ENSMUSG00000028063.15	4113.22	3643.4	0.885941	0.922191	-0.116863	0.0176184	0.199558
Smad1	chr8	ENSMUSG00000031681.16	1908.35	1681.47	0.879655	0.919131	-0.121658	0.0176165	0.199558
Npb	chr11	ENSMUSG00000044034.11	30.6097	51.7836	1.69347	1.02231	0.0318338	0.0176157	0.199558
Amigo2	chr15	ENSMUSG00000048218.6	4428.1	5032.97	1.13631	1.0859	0.118897	0.0175857	0.199558
Slfn9	chr11	ENSMUSG00000069793.12	6.21193	11.004	1.71743	1.0221	0.031541	0.0176698	0.200002
Cfap126	chr1	ENSMUSG00000026649.14	764.018	944.756	1.2391	1.09809	0.134991	0.01772	0.200432
Col4a3bp	chr13	ENSMUSG00000021669.15	1396.6	1272.68	0.910884	0.933321	-0.0995549	0.0177502	0.200636
Otp	chr13	ENSMUSG00000021685.11	795.521	1067.01	1.33514	1.05149	0.0724286	0.0177635	0.200648
Adipor2	chr6	ENSMUSG00000030168.13	1899.54	1575.99	0.829765	0.911293	-0.134013	0.0178578	0.201373
Rhno1	chr6	ENSMUSG00000048668.16	1630.51	1893.88	1.16073	1.09368	0.129196	0.017851	0.201373
Gm44597	chr6	ENSMUSG00000108037.2	0.14955	0.0843095	0.551059	0.981783	-0.0265234	0.0178644	0.201373
Fubp1	chr3	ENSMUSG00000028034.15	1654.42	1499.99	0.906546	0.931377	-0.102563	0.0178968	0.2016
Nbdy	chrX	ENSMUSG00000086316.8	5623.27	6561.36	1.16579	1.09491	0.13081	0.0179425	0.201976
Parp14	chr16	ENSMUSG00000034422.14	262.856	371.952	1.38889	1.04058	0.0573875	0.0179778	0.202205
Nudt18	chr14	ENSMUSG00000045211.5	3984.63	4475.86	1.12249	1.0811	0.112505	0.0179874	0.202205
Tcf7l2	chr19	ENSMUSG00000024985.20	4033.24	4635.84	1.14754	1.08931	0.123421	0.0180256	0.202249
Rpf2	chr10	ENSMUSG00000038510.12	5440.64	6304.89	1.1556	1.0911	0.125786	0.0180283	0.202249
Oprd1	chr4	ENSMUSG00000050511.1	7.37123	5.86472	0.787379	0.921113	-0.11855	0.0180253	0.202249
Dact1	chr12	ENSMUSG00000044548.11	189.052	158.708	0.845847	0.910654	-0.135024	0.0180928	0.202835
Lct	chr1	ENSMUSG00000026354.8	67.0023	51.8848	0.774894	0.936737	-0.0942847	0.0181248	0.203055
Peg3	chr7	ENSMUSG00000002265.17	650.779	553.579	0.850286	0.912295	-0.132428	0.0181459	0.203153
Traf1	chr2	ENSMUSG00000026875.14	869.305	1136.83	1.3098	1.05862	0.0821875	0.0181797	0.203393
Naa16	chr14	ENSMUSG00000022020.15	105.306	86.2703	0.820598	0.910101	-0.135901	0.0182001	0.203483
Tinagl1	chr4	ENSMUSG00000028776.14	318.964	240.522	0.753661	0.949264	-0.0751188	0.0182253	0.203625
Ifitm1	chr7	ENSMUSG00000025491.14	300.063	236.182	0.78527	0.921967	-0.117213	0.0182699	0.203775
Bcat2	chr7	ENSMUSG00000030826.19	154.988	130.047	0.836646	0.910792	-0.134806	0.0182759	0.203775
Thoc2l	chr5	ENSMUSG00000097392.3	51.2433	42.6298	0.831193	0.91123	-0.134113	0.0182689	0.203775
Golgb1	chr16	ENSMUSG00000034243.17	119.552	100.747	0.842053	0.912152	-0.132654	0.0183019	0.203788
Mettl11b	chr1	ENSMUSG00000040113.14	0.561263	0.302064	0.553145	0.981298	-0.0272363	0.0182951	0.203788
Cd4	chr6	ENSMUSG00000023274.14	6877.53	8014.96	1.163	1.09305	0.128365	0.018365	0.204352
Cdyl2	chr8	ENSMUSG00000031758.10	1.25346	0.981238	0.772609	0.934564	-0.097634	0.018401	0.204614
Plk5	chr10	ENSMUSG00000035486.14	3261.99	2778.81	0.852456	0.912474	-0.132145	0.0184759	0.20522
0610009L18Rik	chr11	ENSMUSG00000043644.4	5826.94	8126.31	1.3846	1.0407	0.0575567	0.0184929	0.20522
Tmco1	chr1	ENSMUSG00000052428.10	4931.19	5661.98	1.14818	1.08958	0.123772	0.0184858	0.20522
Hecw1	chr13	ENSMUSG00000021301.9	47.8519	41.6096	0.867483	0.916095	-0.126431	0.0185274	0.205325
A330076C08Rik	chr13	ENSMUSG00000113186.1	329.185	473.701	1.42721	1.03437	0.0487556	0.0185269	0.205325
Col15a1	chr4	ENSMUSG00000028339.17	51.1194	69.1446	1.33523	1.05001	0.0704025	0.0186256	0.206274
Zfp839	chr12	ENSMUSG00000021271.5	992.711	1201.04	1.20174	1.09595	0.132179	0.0186412	0.206308
Hfe	chr13	ENSMUSG00000006611.15	2497.2	3006.22	1.20614	1.1003	0.137898	0.0186796	0.206456
Slc25a36	chr9	ENSMUSG00000032449.13	1293.59	1153.85	0.891619	0.925267	-0.112059	0.0186678	0.206456
Sbno1	chr5	ENSMUSG00000038095.15	1017.78	902.67	0.886351	0.923271	-0.115174	0.0187238	0.206805
Boc	chr16	ENSMUSG00000022687.12	310.196	272.675	0.879189	0.920678	-0.119232	0.0187577	0.206955
March7	chr2	ENSMUSG00000026977.17	804.673	889.708	1.10655	1.07454	0.103722	0.0187626	0.206955
Gm2a	chr11	ENSMUSG00000000594.7	12376.3	13961.7	1.12772	1.08239	0.114223	0.0188058	0.207154
Eftud2	chr11	ENSMUSG00000020929.14	2770.62	2555.41	0.922035	0.939625	-0.0898435	0.0187993	0.207154
Acp6	chr3	ENSMUSG00000028093.15	415.481	345.836	0.832242	0.911961	-0.132956	0.018922	0.208294
A230103L15Rik	chr7	ENSMUSG00000109122.1	60.6162	36.7311	0.603127	0.978265	-0.0317035	0.0189778	0.208769
Map3k2	chr18	ENSMUSG00000024383.9	20.1605	17.4906	0.866344	0.917323	-0.124498	0.01901	0.208798
Anxa4	chr6	ENSMUSG00000029994.17	932.679	1126.48	1.20779	1.09174	0.126625	0.0190058	0.208798
Psme4	chr11	ENSMUSG00000040850.17	423.062	375.889	0.887818	0.924121	-0.113846	0.0190186	0.208798
Fam83h	chr15	ENSMUSG00000046761.13	86.6704	124.38	1.3712	1.04413	0.0622968	0.019047	0.20897
Klc4	chr17	ENSMUSG00000003546.10	360.595	324.099	0.898642	0.928833	-0.106509	0.0190892	0.209031
Prkaca	chr8	ENSMUSG00000005469.10	45721.6	49052	1.07281	1.05762	0.0808272	0.0190675	0.209031
Slc6a17	chr3	ENSMUSG00000027894.14	7843.42	6984.58	0.890323	0.924768	-0.112837	0.0190907	0.209031
Cdkn1b	chr6	ENSMUSG00000003031.14	5120.1	4532.9	0.885367	0.922779	-0.115943	0.0191227	0.209103
Otud7b	chr3	ENSMUSG00000038495.14	572.142	491.439	0.858514	0.915292	-0.127696	0.0191201	0.209103
Col6a5	chr9	ENSMUSG00000091345.9	172.472	306.51	1.72568	1.01971	0.0281521	0.0191802	0.209592
Dzip1	chr14	ENSMUSG00000042156.16	1211.27	1080.53	0.891499	0.925564	-0.111596	0.0191998	0.209667
Acsf2	chr11	ENSMUSG00000076435.3	954.243	1094.64	1.14431	1.08698	0.120331	0.0192278	0.209833
Dmkn	chr7	ENSMUSG00000060962.12	1219.03	1658.62	1.34635	1.0465	0.0655752	0.019274	0.210058
Prpf4	chr4	ENSMUSG00000066148.3	671.354	596.714	0.887969	0.92415	-0.113802	0.0192618	0.210058
Gm9767	chr10	ENSMUSG00000039098.3	3.69827	7.14734	1.88562	1.01818	0.025998	0.0193165	0.21034
Rbp1	chr9	ENSMUSG00000046402.10	7256	8330.35	1.14749	1.08807	0.121767	0.0193254	0.21034
Naa50	chr16	ENSMUSG00000022698.17	3511.02	3233.65	0.920942	0.939164	-0.0905508	0.0194177	0.211065
Lat2	chr5	ENSMUSG00000040751.12	176.445	220.157	1.2398	1.0894	0.123536	0.0194115	0.211065
Cpm	chr10	ENSMUSG00000020183.11	206.212	174.532	0.845475	0.915119	-0.127969	0.0195464	0.212324
Pikfyve	chr1	ENSMUSG00000025949.16	376.169	332.653	0.883705	0.922978	-0.115631	0.0195711	0.212452
Arhgap27os1	chr11	ENSMUSG00000085733.1	99.515	177.915	1.74498	1.02067	0.0295162	0.0195972	0.212595
Zbtb38	chr9	ENSMUSG00000040433.16	384.122	329.477	0.857336	0.914777	-0.128507	0.0196742	0.213209
Ppp4r1	chr17	ENSMUSG00000061950.17	301.737	261.862	0.865829	0.916408	-0.125938	0.0196798	0.213209
4933407L21Rik	chr1	ENSMUSG00000026224.11	395.676	288.508	0.725604	0.958078	-0.0617842	0.0197219	0.213524
Tufm	chr7	ENSMUSG00000073838.10	6824.41	7533.31	1.10399	1.07257	0.101066	0.0197866	0.214084
Gm28424	chr9	ENSMUSG00000101037.1	258.634	167.692	0.644951	0.973797	-0.0383066	0.0198129	0.214227
Sacs	chr14	ENSMUSG00000048279.19	140.142	118.57	0.844697	0.913722	-0.130173	0.0198464	0.214448
Ogfod3	chr11	ENSMUSG00000025169.6	6723.14	7757.89	1.15342	1.08844	0.122265	0.019885	0.21463
Gca	chr2	ENSMUSG00000026893.4	364.099	422.203	1.16006	1.09189	0.126826	0.0199008	0.21463
Coq3	chr4	ENSMUSG00000028247.2	2248.14	2689.52	1.19491	1.09327	0.128645	0.0199024	0.21463
Klf15	chr6	ENSMUSG00000030087.11	881.177	713.062	0.809139	0.918574	-0.122532	0.0199925	0.21546
Hook1	chr4	ENSMUSG00000028572.13	166.182	140.85	0.846116	0.913402	-0.130678	0.0200892	0.216361
Mns1	chr9	ENSMUSG00000032221.14	148.371	187.577	1.26157	1.07701	0.107035	0.0201209	0.216559
Nectin3	chr16	ENSMUSG00000022656.15	122.098	108.257	0.886369	0.923844	-0.114279	0.0201485	0.216715
Rhot1	chr11	ENSMUSG00000017686.17	2208.53	2034.77	0.921011	0.939564	-0.0899373	0.0202019	0.216722
Ogfod2	chr5	ENSMUSG00000023707.13	1090.67	975.25	0.894323	0.927413	-0.108716	0.0201967	0.216722
Arhgap21	chr2	ENSMUSG00000036591.16	356.231	305.194	0.855712	0.915544	-0.127298	0.0201859	0.216722
Ercc6	chr14	ENSMUSG00000054051.7	94.8142	80.3811	0.8453	0.915163	-0.1279	0.0201939	0.216722
Vsir	chr10	ENSMUSG00000020101.14	825.714	925.33	1.11951	1.07868	0.109261	0.0202635	0.216771
Kcnk4	chr19	ENSMUSG00000024957.9	631.962	525.867	0.833075	0.909517	-0.136828	0.0202724	0.216771
Coro2a	chr4	ENSMUSG00000028337.14	629.883	556.438	0.882117	0.923023	-0.115561	0.0202631	0.216771
Cd99l2	chrX	ENSMUSG00000035776.14	3085.6	3426.4	1.11036	1.07507	0.104424	0.0202342	0.216771
Per2	chr1	ENSMUSG00000055866.9	41.9936	29.6127	0.701674	0.966269	-0.0495029	0.0202629	0.216771
Kcnq4	chr4	ENSMUSG00000028631.7	159.7	129.654	0.809847	0.919219	-0.121519	0.0202965	0.216862
Cirbp	chr10	ENSMUSG00000045193.13	14045.5	16968.1	1.20741	1.09295	0.128223	0.0203073	0.216862
Snapc4	chr2	ENSMUSG00000036281.13	434.351	364.21	0.835516	0.914206	-0.129409	0.0203622	0.217307
Lrrtm2	chr18	ENSMUSG00000071862.3	264.498	231.14	0.87338	0.918935	-0.121965	0.0203815	0.217372
Cyp2j9	chr4	ENSMUSG00000015224.10	4970.08	5779.89	1.1623	1.08818	0.121915	0.0204616	0.218084
Nlrp3	chr11	ENSMUSG00000032691.14	5.20592	8.52013	1.57707	1.02489	0.0354624	0.0205123	0.2182
Gm6206	chrX	ENSMUSG00000048949.8	0.701041	1.13773	1.62568	1.02294	0.032722	0.0205088	0.2182
Chpt1	chr10	ENSMUSG00000060002.14	1941.14	2127.43	1.09562	1.06883	0.096027	0.0204954	0.2182
Ankrd54	chr15	ENSMUSG00000033055.12	1187.78	1062.22	0.895421	0.928193	-0.107503	0.0205603	0.218569
Mlf1	chr3	ENSMUSG00000048416.15	3440.57	4576.41	1.31792	1.05281	0.0742515	0.0205743	0.218577
Gm29675	chr13	ENSMUSG00000113515.1	77.2659	52.3165	0.668297	0.969857	-0.0441565	0.0206138	0.218855
Arhgef3	chr14	ENSMUSG00000021895.10	938.734	859.151	0.915024	0.936521	-0.0946175	0.020684	0.219356
Pllp	chr8	ENSMUSG00000031775.5	30727.2	36689.3	1.19498	1.09216	0.127189	0.0206876	0.219356
Abcg2	chr6	ENSMUSG00000029802.13	629.16	702.365	1.11497	1.07672	0.106646	0.0207293	0.219656
Dock2	chr11	ENSMUSG00000020143.15	18.4539	22.612	1.21578	1.08765	0.121221	0.0207682	0.219664
Lbx1	chr19	ENSMUSG00000025216.9	132.043	103.177	0.790916	0.927699	-0.108272	0.0207836	0.219664
Terb1	chr8	ENSMUSG00000052616.10	6.56733	10.7944	1.62462	1.02286	0.0326044	0.0207455	0.219664
Hdhd5	chr6	ENSMUSG00000058979.7	127.162	107.268	0.843549	0.914818	-0.128443	0.0207753	0.219664
Pcsk6	chr7	ENSMUSG00000030513.14	429.877	497.161	1.15526	1.08798	0.121655	0.0208632	0.220364
Car5a	chr8	ENSMUSG00000025317.7	0.278583	0.166272	0.607196	0.977077	-0.0334565	0.020941	0.220972
Ncoa5	chr2	ENSMUSG00000039804.15	2236.07	2001.5	0.894815	0.928041	-0.107739	0.0209476	0.220972
Ccdc39	chr3	ENSMUSG00000027676.11	53.311	44.0826	0.827145	0.91726	-0.124597	0.0209864	0.221239
Capns1	chr7	ENSMUSG00000001794.13	46915.4	50958.4	1.08594	1.06377	0.089193	0.0210281	0.221413
Pidd1	chr7	ENSMUSG00000025507.13	20.1689	29.2479	1.43789	1.03415	0.0484474	0.0210393	0.221413
Bmper	chr9	ENSMUSG00000031963.8	1160.49	956.808	0.825263	0.919167	-0.121602	0.0210433	0.221413
Zfp174	chr16	ENSMUSG00000054939.6	71.5056	58.5274	0.814955	0.921431	-0.118052	0.0211539	0.222434
Klhl42	chr6	ENSMUSG00000040102.10	315.123	275.594	0.873831	0.920712	-0.119178	0.021228	0.22307
Kdm6a	chrX	ENSMUSG00000037369.17	280.872	253.966	0.904308	0.931791	-0.101922	0.0213217	0.223563
Nexn	chr3	ENSMUSG00000039103.12	1596.95	1868.97	1.16567	1.08822	0.121965	0.0213293	0.223563
Npl	chr1	ENSMUSG00000042684.8	215.938	265.297	1.23011	1.08349	0.115691	0.0213219	0.223563
Chrna10	chr7	ENSMUSG00000066279.3	269.87	434.061	1.6189	1.02364	0.0337043	0.0213019	0.223563
Sirt2	chr7	ENSMUSG00000015149.14	23524.7	21142.2	0.898775	0.929563	-0.105375	0.0214695	0.223751
Asic4	chr1	ENSMUSG00000033007.15	3469.82	3849.44	1.10911	1.07415	0.103202	0.0214456	0.223751
Rif1	chr2	ENSMUSG00000036202.16	33.6476	28.8115	0.854911	0.917264	-0.124592	0.0214272	0.223751
Chchd5	chr2	ENSMUSG00000037938.4	3966.74	4680.39	1.17829	1.09038	0.124835	0.0214591	0.223751
Isg20	chr7	ENSMUSG00000039236.18	87.5728	125.802	1.43645	1.03381	0.0479674	0.0214698	0.223751
Zfp672	chr11	ENSMUSG00000049755.14	779.872	689.72	0.884541	0.924382	-0.113438	0.0214	0.223751
Cdc42ep5	chr7	ENSMUSG00000063838.6	900.526	1167.3	1.30174	1.05582	0.0783655	0.0213868	0.223751
Dhrs13os	chr11	ENSMUSG00000087050.1	175.62	269.673	1.52711	1.02738	0.0389756	0.0214107	0.223751
B230377A18Rik	chr5	ENSMUSG00000104195.1	32.3923	44.0986	1.35504	1.04318	0.060987	0.0214311	0.223751
Lpo	chr11	ENSMUSG00000009356.12	93.7457	124.164	1.32947	1.04518	0.063745	0.021542	0.224362
Nr1d1	chr11	ENSMUSG00000020889.11	9697.37	8347.82	0.85994	0.917582	-0.124091	0.0215872	0.224548
Tnfrsf1b	chr4	ENSMUSG00000028599.10	331.306	433.655	1.28335	1.06065	0.084949	0.0215853	0.224548
Poc5	chr13	ENSMUSG00000021671.9	2084.94	1907.73	0.915291	0.93699	-0.0938946	0.0216147	0.224621
Rbm43	chr2	ENSMUSG00000036249.16	532.885	621.148	1.16437	1.08793	0.121584	0.0216216	0.224621
Lcorl	chr5	ENSMUSG00000015882.18	13.9434	12.065	0.865293	0.918212	-0.1231	0.0217063	0.225182
Naaa	chr5	ENSMUSG00000029413.14	5773.61	6348	1.10036	1.07038	0.0981279	0.0217261	0.225182
Tie1	chr4	ENSMUSG00000033191.14	604.923	726.323	1.19425	1.08894	0.122923	0.0217557	0.225182
Rnf39	chr17	ENSMUSG00000036492.12	713.881	588.595	0.821868	0.916583	-0.125662	0.0216979	0.225182
Gmfg	chr7	ENSMUSG00000060791.15	2307.82	3165.58	1.38955	1.03928	0.0555827	0.0217578	0.225182
Bc1	chr7	ENSMUSG00000115783.1	38554.6	47278.1	1.2243	1.07861	0.109177	0.0217557	0.225182
Gap43	chr16	ENSMUSG00000047261.9	43456.6	48181.1	1.10859	1.07362	0.102478	0.0218156	0.225638
Cnot1	chr8	ENSMUSG00000036550.16	483.992	430.176	0.888015	0.925828	-0.111185	0.0218365	0.225713
Nanos1	chr19	ENSMUSG00000072437.4	1528.17	1363.19	0.89205	0.927188	-0.109066	0.0218724	0.225941
Pecam1	chr11	ENSMUSG00000020717.19	3235.23	3877.95	1.19951	1.08459	0.117152	0.0219377	0.226474
Mdh1b	chr1	ENSMUSG00000025963.5	389.492	537.426	1.35952	1.04294	0.0606528	0.0220288	0.227272
Strn4	chr7	ENSMUSG00000030374.15	6946.58	6362.75	0.915903	0.937507	-0.0930984	0.0221123	0.22799
Aopep	chr13	ENSMUSG00000021458.17	548.795	485.027	0.88275	0.924675	-0.112982	0.0221478	0.228212
Mfsd4a	chr1	ENSMUSG00000059149.17	2088.72	1863.5	0.892141	0.92693	-0.109468	0.022165	0.228247
Apcdd1	chr18	ENSMUSG00000071847.13	3836.98	4687.5	1.2224	1.08455	0.11709	0.0221795	0.228253
Gm19439	chr3	ENSMUSG00000105843.1	38.9309	21.5018	0.557558	0.982784	-0.0250537	0.022224	0.228568
Gimap6	chr6	ENSMUSG00000047867.11	1853.32	1311.91	0.709273	0.965349	-0.0508782	0.0222904	0.229107
Srebf1	chr11	ENSMUSG00000020538.15	3539.99	4077.28	1.15218	1.08626	0.119369	0.0224008	0.229828
Sdf2l1	chr16	ENSMUSG00000022769.9	312.055	246.887	0.78852	0.941677	-0.0866956	0.0223865	0.229828
Mcm7	chr5	ENSMUSG00000029730.16	868.38	735.821	0.847301	0.916654	-0.12555	0.0224165	0.229828
Plppr5	chr3	ENSMUSG00000033342.15	1081.38	950.179	0.878941	0.92283	-0.115863	0.0224106	0.229828
Tbx2	chr11	ENSMUSG00000000093.6	777.6	569.719	0.776691	0.942053	-0.0861199	0.022488	0.230131
Gramd4	chr15	ENSMUSG00000035900.18	1387.6	1284.61	0.926187	0.942898	-0.0848262	0.0224679	0.230131
Srp72	chr5	ENSMUSG00000036323.14	2239.55	2406.98	1.07486	1.0579	0.0811984	0.0224877	0.230131
Ncapd3	chr9	ENSMUSG00000035024.16	165.887	148.016	0.890712	0.927285	-0.108915	0.0225041	0.230153
9330171B17Rik	chr7	ENSMUSG00000039133.8	218.354	278.445	1.27738	1.06291	0.088014	0.0225785	0.23077
Mcts2	chr2	ENSMUSG00000042814.8	3913.81	4577.74	1.16871	1.08835	0.122138	0.0226047	0.230894
Pcdhb3	chr18	ENSMUSG00000045498.1	145.38	124.186	0.855101	0.918122	-0.123243	0.0227511	0.232245
Arsj	chr3	ENSMUSG00000046561.9	1.68564	2.25743	1.3273	1.04759	0.0670734	0.0227712	0.232306
Smad4	chr18	ENSMUSG00000024515.13	253.709	224.147	0.882079	0.92416	-0.113786	0.0228063	0.232519
Mrnip	chr11	ENSMUSG00000020381.10	1855.67	2148.47	1.15589	1.08512	0.117855	0.0228609	0.232787
Sfpq	chr4	ENSMUSG00000028820.13	2102.3	1823.58	0.867358	0.921156	-0.118482	0.0228539	0.232787
Alg13	chrX	ENSMUSG00000041718.16	192.424	158.439	0.820477	0.924123	-0.113843	0.0229654	0.233707
Rnf130	chr11	ENSMUSG00000020376.17	2291.23	2142.3	0.934627	0.94765	-0.0775734	0.0230005	0.233774
E2f6	chr12	ENSMUSG00000057469.8	1377.3	1191.64	0.865279	0.920006	-0.120285	0.0229864	0.233774
Polr1b	chr2	ENSMUSG00000027395.15	700.917	608.059	0.867645	0.920978	-0.118761	0.0230302	0.233932
Ctcf	chr8	ENSMUSG00000005698.15	1034.71	948.731	0.917055	0.938383	-0.0917505	0.0230945	0.234427
Gm42756	chr9	ENSMUSG00000104674.1	17.6119	13.288	0.754874	0.953282	-0.0690244	0.0231075	0.234427
Gemin5	chr11	ENSMUSG00000037275.14	95.5562	83.441	0.872304	0.922664	-0.116123	0.023167	0.234741
Cldn5	chr16	ENSMUSG00000041378.2	83221.7	124815	1.50199	1.026	0.0370295	0.0231601	0.234741
Gm20518	chr16	ENSMUSG00000092470.1	1.31233	0.843357	0.643647	0.974664	-0.0370233	0.0231883	0.234812
Smim8	chr4	ENSMUSG00000028295.14	9280.24	11209.6	1.20473	1.08412	0.11653	0.0232037	0.234823
Metrnl	chr11	ENSMUSG00000039208.15	1245.49	1078.36	0.866614	0.921687	-0.117652	0.0232615	0.235264
Adamts5	chr16	ENSMUSG00000022894.6	99.6874	117.696	1.18442	1.08734	0.120806	0.0232941	0.235448
Nup133	chr8	ENSMUSG00000039509.8	304.181	276.665	0.909343	0.935098	-0.0968105	0.0233189	0.235554
Nup153	chr13	ENSMUSG00000021374.10	474.148	422.559	0.890804	0.927835	-0.108061	0.0234592	0.236593
Plekhm1	chr11	ENSMUSG00000034247.9	148.27	128.887	0.864757	0.920881	-0.118913	0.0234643	0.236593
Alkbh1	chr12	ENSMUSG00000079036.10	357.349	306.697	0.856775	0.919611	-0.120905	0.0234649	0.236593
Cfap161	chr7	ENSMUSG00000011154.17	857.593	1194.49	1.39886	1.0354	0.0501894	0.0235177	0.236894
Cldn19	chr4	ENSMUSG00000066058.11	173.1	227.953	1.31397	1.04887	0.0688427	0.0235236	0.236894
Nepro	chr16	ENSMUSG00000036208.13	5.20589	4.19083	0.800722	0.934877	-0.0971517	0.023577	0.237286
Gm42984	chr5	ENSMUSG00000104784.1	25.0956	32.5295	1.30169	1.05521	0.0775234	0.0236416	0.23779
Kit	chr5	ENSMUSG00000005672.12	765.347	685.07	0.894855	0.929439	-0.105568	0.0238028	0.238521
Nxf1	chr19	ENSMUSG00000010097.15	443.773	379.491	0.853871	0.921265	-0.118311	0.0237799	0.238521
Tef	chr15	ENSMUSG00000022389.15	6848.47	6153.04	0.898395	0.930688	-0.103631	0.0237415	0.238521
Endou	chr15	ENSMUSG00000022468.12	423.94	318.117	0.752972	0.958506	-0.0611409	0.0238159	0.238521
Galk2	chr2	ENSMUSG00000027207.15	1317.95	1512.8	1.14762	1.08325	0.115366	0.0237923	0.238521
Mad2l2	chr4	ENSMUSG00000029003.11	5490.85	6428.35	1.17029	1.08482	0.117453	0.0237929	0.238521
Sec24c	chr14	ENSMUSG00000039367.11	2141.62	1973.54	0.92111	0.940642	-0.0882824	0.0238079	0.238521
Kdm4b	chr17	ENSMUSG00000024201.12	846.873	747.351	0.881981	0.925663	-0.111441	0.0239509	0.239293
Vipr1	chr9	ENSMUSG00000032528.5	828.364	674.216	0.811172	0.929574	-0.105358	0.0239497	0.239293
Cdkl4	chr17	ENSMUSG00000033966.8	901.826	1071.52	1.18753	1.08561	0.118501	0.0239578	0.239293
Dynlrb2	chr8	ENSMUSG00000034467.7	67.2051	96.1994	1.41205	1.03186	0.045251	0.0239657	0.239293
Gm33869	chr12	ENSMUSG00000112358.1	12.9842	9.07862	0.701893	0.969086	-0.0453038	0.0239107	0.239293
Procr	chr2	ENSMUSG00000027611.12	498.162	738.111	1.47368	1.02679	0.0381359	0.0239894	0.239384
Ttc25	chr11	ENSMUSG00000006784.14	10.5229	14.0583	1.33771	1.04326	0.0610921	0.0240068	0.239412
Nr4a3	chr4	ENSMUSG00000028341.9	925.704	655.823	0.704308	0.966779	-0.0487416	0.0240804	0.239701
Rnf32	chr5	ENSMUSG00000029130.12	692.605	590.382	0.850084	0.920194	-0.119991	0.0241086	0.239701
Magohb	chr6	ENSMUSG00000030188.12	1046.14	1228.64	1.17393	1.08617	0.119256	0.0240988	0.239701
5330438D12Rik	chr10	ENSMUSG00000052291.8	2900.8	2411.82	0.830158	0.922202	-0.116845	0.0240898	0.239701
9130023H24Rik	chr7	ENSMUSG00000062944.4	272.373	342.678	1.26046	1.06717	0.0937897	0.0240857	0.239701
Jdp2	chr12	ENSMUSG00000034271.16	3810.07	3451.06	0.905376	0.933785	-0.098838	0.0241822	0.240287
Tmem19	chr10	ENSMUSG00000069520.6	1454.85	1599.9	1.09974	1.06919	0.0965226	0.0242062	0.24038
Trim65	chr11	ENSMUSG00000054517.9	106.73	88.9156	0.831321	0.920094	-0.120147	0.0242387	0.240557
Pde3a	chr6	ENSMUSG00000041741.10	11.6663	9.60417	0.82503	0.923325	-0.115089	0.0242808	0.240762
Zfp329	chr7	ENSMUSG00000057894.10	262.113	227.072	0.864391	0.922049	-0.117084	0.0242886	0.240762
Prpf18	chr2	ENSMUSG00000039449.14	1613.33	1451.85	0.899683	0.931445	-0.102457	0.0243229	0.240957
Agfg1	chr1	ENSMUSG00000026159.13	631.326	577.82	0.914786	0.937714	-0.0927799	0.024365	0.241228
Dbx2	chr15	ENSMUSG00000045608.7	1241.02	1085.39	0.874617	0.923804	-0.114341	0.0243824	0.241255
Lrrcc1	chr3	ENSMUSG00000027550.14	940.729	1061.07	1.12874	1.07894	0.109612	0.024419	0.241327
Tmem130	chr5	ENSMUSG00000043388.8	19631	21658	1.10349	1.06992	0.0975042	0.0244046	0.241327
Rcn1	chr2	ENSMUSG00000005973.6	3474.65	3826.49	1.09987	1.0686	0.0957238	0.0244638	0.241624
Cxcl16	chr11	ENSMUSG00000018920.11	74.0134	98.9158	1.33639	1.04161	0.0588185	0.0244942	0.241779
Mark3	chr12	ENSMUSG00000007411.16	1983.2	1805.93	0.910607	0.936151	-0.0951876	0.0245163	0.241852
Slc12a2	chr18	ENSMUSG00000024597.11	681.646	619.228	0.908111	0.935061	-0.0968682	0.0245862	0.24225
Zfp398	chr6	ENSMUSG00000062519.13	93.2329	80.15	0.857933	0.922593	-0.116234	0.0245739	0.24225
Bhlhe40	chr6	ENSMUSG00000030103.11	6748.96	5940.72	0.879503	0.924381	-0.11344	0.0246643	0.242804
Zscan29	chr2	ENSMUSG00000050619.14	169.258	143.193	0.844721	0.922359	-0.116599	0.0246867	0.242804
Pcdhac1	chr18	ENSMUSG00000103255.1	4.83484	7.97243	1.52677	1.02595	0.0369558	0.0246835	0.242804
Rtp1	chr16	ENSMUSG00000033383.6	438.353	256.608	0.592373	0.98138	-0.0271169	0.0247159	0.242855
Arrb2	chr11	ENSMUSG00000060216.15	2399.13	2600.63	1.08371	1.06158	0.0862075	0.0247214	0.242855
Zfp786	chr6	ENSMUSG00000051499.7	24.3351	20.1887	0.831383	0.923189	-0.115302	0.0247819	0.24325
9430065F17Rik	chr13	ENSMUSG00000097360.8	4.64085	7.18287	1.54836	1.02615	0.0372468	0.0247912	0.24325
Pctp	chr11	ENSMUSG00000020553.8	306.82	390.364	1.26807	1.06059	0.0848624	0.0248875	0.24395
Nostrin	chr2	ENSMUSG00000034738.8	471.546	348.957	0.7377	0.961842	-0.0561284	0.0248923	0.24395
Gabrd	chr4	ENSMUSG00000029054.8	12743.9	11143.5	0.874777	0.925277	-0.112043	0.0249192	0.244068
Zswim4	chr8	ENSMUSG00000035671.6	696.542	595.582	0.853574	0.92274	-0.116004	0.0249674	0.244252
Snhg17	chr2	ENSMUSG00000085385.7	117.403	97.9244	0.834906	0.924807	-0.112776	0.0249676	0.244252
Jak3	chr8	ENSMUSG00000031805.17	145.126	187.061	1.27278	1.05561	0.0780723	0.025002	0.244443
Strada	chr11	ENSMUSG00000069631.14	1612.56	1433.23	0.888701	0.928227	-0.107451	0.0250196	0.244469
Zfp692	chr11	ENSMUSG00000037243.17	180.497	141.18	0.77847	0.949889	-0.0741698	0.0251047	0.245009
Cttnbp2nl	chr3	ENSMUSG00000062127.11	192.835	168.972	0.873799	0.923766	-0.114401	0.0250927	0.245009
Gm45869	chr6	ENSMUSG00000110390.1	7.84725	4.7024	0.601885	0.98255	-0.0253971	0.0251304	0.245114
Scarb1	chr5	ENSMUSG00000037936.15	1865.07	2061.95	1.10538	1.07047	0.0982407	0.0251693	0.245349
Lrrc1	chr9	ENSMUSG00000032352.16	1148.23	993.473	0.864711	0.923157	-0.115352	0.0252251	0.245499
Usp3	chr9	ENSMUSG00000032376.12	614.449	553.371	0.900279	0.932265	-0.101188	0.0252296	0.245499
Trappc11	chr8	ENSMUSG00000038102.15	1148.28	1057.1	0.920253	0.9406	-0.0883462	0.0252123	0.245499
Foxk2	chr11	ENSMUSG00000039275.9	1940.79	1804.34	0.929427	0.945129	-0.0814169	0.0252618	0.245667
Arsg	chr11	ENSMUSG00000020604.13	858.22	963.829	1.12249	1.07627	0.106042	0.0252883	0.245727
Nek11	chr9	ENSMUSG00000035032.12	27.0529	36.0455	1.32547	1.04518	0.0637563	0.0252978	0.245727
Pla2g7	chr17	ENSMUSG00000023913.17	25747.8	29587.1	1.15017	1.08159	0.113151	0.0253166	0.245764
Adamts10	chr17	ENSMUSG00000024299.17	217.665	171.05	0.78389	0.949367	-0.0749629	0.0253977	0.246406
Prom1	chr5	ENSMUSG00000029086.15	649.874	766.407	1.18143	1.0828	0.114762	0.0254603	0.246722
St5	chr7	ENSMUSG00000031024.13	381.846	336.123	0.883078	0.92726	-0.108955	0.0254562	0.246722
Add3	chr19	ENSMUSG00000025026.15	3338.17	3591.44	1.07556	1.05757	0.0807469	0.0254916	0.246879
Mospd2	chrX	ENSMUSG00000061778.10	32.937	28.0588	0.851932	0.921384	-0.118126	0.0255156	0.246966
Slc16a12	chr19	ENSMUSG00000009378.4	445.112	355.925	0.79917	0.939837	-0.0895176	0.0255866	0.247292
Ctbp2	chr7	ENSMUSG00000030970.16	483.023	438.709	0.908287	0.935436	-0.0962885	0.0255776	0.247292
Ankrd10	chr8	ENSMUSG00000031508.14	595.768	520.134	0.871896	0.925165	-0.112217	0.0256218	0.247292
Klc3	chr7	ENSMUSG00000040714.14	97.2841	125.209	1.28491	1.05301	0.074515	0.0256245	0.247292
Aox3	chr1	ENSMUSG00000064294.12	42.3267	26.3193	0.658739	0.974885	-0.0366966	0.0256187	0.247292
Dhrs4	chr14	ENSMUSG00000022210.7	5025.53	5792.59	1.15168	1.08211	0.113847	0.0257149	0.248019
Ppp1r3g	chr13	ENSMUSG00000050423.11	1623.64	1221.56	0.753264	0.956842	-0.0636473	0.0257424	0.248138
Iqcg	chr16	ENSMUSG00000035578.16	56.1787	68.0367	1.20958	1.07613	0.105857	0.0258238	0.248777
Fgfr1op	chr17	ENSMUSG00000069135.11	353.084	299.589	0.848675	0.922028	-0.117117	0.0258503	0.248887
Sqor	chr2	ENSMUSG00000005803.14	764.224	899.566	1.17694	1.08276	0.114715	0.025867	0.248902
Fnbp1l	chr3	ENSMUSG00000039735.16	524.871	462.344	0.880139	0.926625	-0.109943	0.0258827	0.248907
Gsn	chr2	ENSMUSG00000026879.14	5253.72	5624.09	1.07046	1.05481	0.076979	0.0259271	0.249188
Igfbp2	chr1	ENSMUSG00000039323.18	8850.42	9847.06	1.11249	1.07266	0.101198	0.0259964	0.249709
Galc	chr12	ENSMUSG00000021003.10	633.031	575.89	0.909701	0.936209	-0.0950971	0.0260123	0.249715
Egr3	chr14	ENSMUSG00000033730.4	3173.61	2660.05	0.837237	0.921641	-0.117724	0.0260444	0.249877
Tmprss6	chr15	ENSMUSG00000016942.6	118.949	189.603	1.56697	1.02384	0.0339901	0.0261499	0.250014
Tbc1d14	chr5	ENSMUSG00000029192.17	1700.95	1540.35	0.906159	0.934618	-0.0975514	0.0261386	0.250014
Gab3	chrX	ENSMUSG00000032750.13	347.97	472.985	1.35641	1.03944	0.0558029	0.0260805	0.250014
Gcsh	chr8	ENSMUSG00000034424.5	6605.57	7613.32	1.15254	1.08068	0.111942	0.0261056	0.250014
Exoc1	chr5	ENSMUSG00000036435.13	668.266	616.795	0.922778	0.941965	-0.0862552	0.0261184	0.250014
Gm12031	chr11	ENSMUSG00000085035.1	0.0102061	0.0207562	1.772	1.01788	0.0255653	0.0261244	0.250014
Pex5l	chr3	ENSMUSG00000027674.16	893.76	825.263	0.923277	0.94225	-0.0858181	0.0262	0.250347
Dnmt1	chr9	ENSMUSG00000004099.16	388.203	348.485	0.896793	0.931592	-0.10223	0.0263245	0.25139
Rhobtb2	chr14	ENSMUSG00000022075.7	4708.62	4310.95	0.915339	0.938719	-0.0912341	0.0264047	0.251428
Rabl3	chr16	ENSMUSG00000022827.14	566.239	647.055	1.14374	1.08078	0.112079	0.026384	0.251428
Sfrp2	chr3	ENSMUSG00000027996.13	206.499	253.372	1.22666	1.06982	0.0973638	0.0263673	0.251428
Dyrk2	chr10	ENSMUSG00000028630.9	385.83	332.621	0.859709	0.922033	-0.11711	0.0264049	0.251428
Kdm4d	chr9	ENSMUSG00000053914.9	5.1001	7.43839	1.46455	1.02725	0.0387867	0.0263819	0.251428
Epha7	chr4	ENSMUSG00000028289.12	858.615	761.636	0.886985	0.927886	-0.10798	0.0264398	0.251615
P4ha2	chr11	ENSMUSG00000018906.14	230.828	188.143	0.81292	0.935941	-0.0955101	0.0264778	0.25183
Dbf4	chr5	ENSMUSG00000002297.16	46.6015	31.469	0.682253	0.973185	-0.0392139	0.0265073	0.251842
Cdk18	chr1	ENSMUSG00000026437.11	739.723	842.373	1.1367	1.07827	0.108712	0.0265097	0.251842
Ackr3	chr1	ENSMUSG00000044337.5	3162.79	2643.32	0.834618	0.926352	-0.110367	0.0265257	0.251849
4833439L19Rik	chr13	ENSMUSG00000025871.18	12713.6	13704	1.07799	1.05847	0.0819744	0.0265535	0.251914
Bmi1	chr2	ENSMUSG00000026739.13	1063.48	959.674	0.902491	0.933219	-0.0997128	0.0265632	0.251914
Igf2bp2	chr16	ENSMUSG00000033581.17	34.481	53.0905	1.55194	1.02512	0.0357971	0.0266315	0.251925
Tcfl5	chr2	ENSMUSG00000038932.13	9.74514	15.5622	1.59316	1.0226	0.0322464	0.026641	0.251925
Irs1	chr1	ENSMUSG00000055980.2	202.942	171.885	0.842648	0.923324	-0.11509	0.0266101	0.251925
Mir100hg	chr9	ENSMUSG00000074415.14	313.388	271.777	0.868503	0.926027	-0.110875	0.0265838	0.251925
4930519K11Rik	chr14	ENSMUSG00000114953.1	84.4412	117.611	1.40503	1.03318	0.0470865	0.0266258	0.251925
Trpm7	chr2	ENSMUSG00000027365.14	158.128	140.317	0.886536	0.929063	-0.106151	0.0267783	0.253078
1700012D14Rik	chr7	ENSMUSG00000110424.1	4.61564	7.33068	1.58802	1.02228	0.0317866	0.0268247	0.25337
Gnai2	chr9	ENSMUSG00000032562.13	62547.4	68532	1.09576	1.06605	0.0922814	0.0268532	0.253494
Acad11	chr9	ENSMUSG00000090150.10	894.322	991.942	1.10847	1.07054	0.0983378	0.026927	0.254044
Abca5	chr11	ENSMUSG00000018800.14	370.888	333.671	0.899317	0.932627	-0.100628	0.0269524	0.254138
Bicd1	chr6	ENSMUSG00000003452.15	116.058	101.247	0.870837	0.92568	-0.111414	0.0269847	0.254227
Zfp207	chr11	ENSMUSG00000017421.18	3345.01	2909.58	0.869955	0.925115	-0.112296	0.0270082	0.254227
Gm14169	chr2	ENSMUSG00000086118.1	293.015	343.585	1.17177	1.08082	0.112122	0.0269943	0.254227
Med20	chr17	ENSMUSG00000092558.3	1048.86	919.894	0.876127	0.926428	-0.11025	0.0270295	0.254281
Sdhaf4	chr1	ENSMUSG00000026154.4	1351.45	1536.91	1.13768	1.07895	0.109631	0.0270535	0.254362
St7	chr6	ENSMUSG00000029534.17	516.692	449.315	0.868527	0.925333	-0.111955	0.0270853	0.254515
Aff4	chr11	ENSMUSG00000049470.13	337.898	297.717	0.880331	0.927334	-0.108838	0.0273148	0.256525
Fbxo27	chr7	ENSMUSG00000037463.14	1167.79	1020.91	0.87298	0.926225	-0.110566	0.0273614	0.256816
Pskh1	chr8	ENSMUSG00000048310.8	64.3511	75.042	1.16254	1.08065	0.111896	0.0274055	0.257083
3110070M22Rik	chr13	ENSMUSG00000074635.3	257.293	422.227	1.62598	1.02085	0.0297699	0.0275205	0.258014
Npepps	chr11	ENSMUSG00000001441.13	6113.83	5743.91	0.939537	0.951249	-0.0721057	0.0275553	0.258193
Pan2	chr10	ENSMUSG00000005682.9	96.0183	81.5291	0.847794	0.927061	-0.109264	0.0276276	0.258707
Cbx2	chr11	ENSMUSG00000025577.7	25.8351	19.7585	0.758896	0.95701	-0.0633935	0.0276416	0.258707
Vgll3	chr16	ENSMUSG00000091243.2	23.7999	30.7907	1.28834	1.05105	0.071835	0.0276786	0.258906
Eml5	chr12	ENSMUSG00000051166.10	147.271	119.108	0.807508	0.940993	-0.0877443	0.0276969	0.25893
Atrx	chrX	ENSMUSG00000031229.16	109.231	95.1839	0.86992	0.925682	-0.111412	0.0278175	0.2592
Barhl2	chr5	ENSMUSG00000034384.11	400.41	333.785	0.836208	0.929769	-0.105057	0.0278205	0.2592
Uba6	chr5	ENSMUSG00000035898.13	146.108	126.072	0.861253	0.924623	-0.113063	0.027745	0.2592
Grem2	chr1	ENSMUSG00000050069.3	525.813	575.609	1.09428	1.06541	0.0914128	0.0278119	0.2592
Cntnap5a	chr1	ENSMUSG00000070695.4	139.689	122.479	0.875878	0.927506	-0.108571	0.027819	0.2592
Gm17354	chr4	ENSMUSG00000091985.1	658.224	512.792	0.780162	0.953715	-0.0683703	0.027811	0.2592
Klhl29	chr12	ENSMUSG00000020627.10	442.953	384.572	0.865942	0.92562	-0.111508	0.0279419	0.259977
Efcab1	chr16	ENSMUSG00000068617.5	1178.68	1408.38	1.19631	1.07881	0.109444	0.0279251	0.259977
D2hgdh	chr1	ENSMUSG00000073609.9	404.414	354.471	0.876711	0.92789	-0.107975	0.0279512	0.259977
Drd2	chr9	ENSMUSG00000032259.8	3691.2	4278.15	1.15842	1.0796	0.110492	0.0279829	0.260123
Arhgap39	chr15	ENSMUSG00000033697.16	578.868	498.551	0.860917	0.926259	-0.110513	0.0280138	0.260246
Ss18	chr18	ENSMUSG00000037013.17	823.156	746.872	0.906929	0.935956	-0.0954873	0.0280277	0.260246
Tbc1d12	chr19	ENSMUSG00000048720.8	144.651	129.527	0.894402	0.931689	-0.10208	0.028069	0.260482
Gm5069	chr1	ENSMUSG00000055676.4	5111.05	6359.76	1.24053	1.0605	0.0847489	0.0281403	0.26095
Cadm2	chr16	ENSMUSG00000064115.13	939.459	850.801	0.904954	0.934754	-0.0973414	0.0281511	0.26095
Robo2	chr16	ENSMUSG00000052516.19	491.545	436.364	0.886954	0.929091	-0.106108	0.0281745	0.26102
Iws1	chr18	ENSMUSG00000024384.4	649.393	561.223	0.862889	0.925902	-0.111068	0.0282329	0.261413
Cchcr1	chr17	ENSMUSG00000040312.14	226.907	283.831	1.24513	1.06004	0.0841129	0.0282952	0.261842
Phf23	chr11	ENSMUSG00000018572.10	4710.39	4305.29	0.914116	0.938954	-0.0908732	0.0283482	0.262185
Rfx7	chr9	ENSMUSG00000037674.15	131.771	115.35	0.873036	0.926559	-0.110046	0.0284409	0.262894
Runx2	chr17	ENSMUSG00000039153.17	141.858	113.293	0.791516	0.94695	-0.0786405	0.0284696	0.263012
Ccn1	chr3	ENSMUSG00000028195.4	4021.9	5849.06	1.45313	1.02732	0.0388819	0.028503	0.263173
Slc2a4	chr11	ENSMUSG00000018566.14	383.48	472.703	1.23947	1.06308	0.0882531	0.0285253	0.263231
Insr	chr8	ENSMUSG00000005534.10	318.703	269.945	0.846444	0.927797	-0.10812	0.0285799	0.263586
Arhgdia	chr11	ENSMUSG00000025132.13	37231.1	40682.3	1.0925	1.06421	0.0897889	0.0286303	0.263903
Tspan7	chrX	ENSMUSG00000058254.12	226438	246652	1.08918	1.06291	0.0880216	0.0286649	0.263996
Zbtb40	chr4	ENSMUSG00000060862.10	49.3634	37.7026	0.765027	0.960243	-0.0585281	0.0286725	0.263996
Srf	chr17	ENSMUSG00000015605.6	849.349	735.339	0.864283	0.926163	-0.110663	0.0286946	0.264051
Gng11	chr6	ENSMUSG00000032766.9	8214.07	10019	1.21902	1.06728	0.0939451	0.0287386	0.264309
Nrxn1	chr17	ENSMUSG00000024109.18	2578.23	2342.85	0.908237	0.93639	-0.0948192	0.028871	0.264933
Steap3	chr1	ENSMUSG00000026389.16	681.324	808.94	1.18513	1.07497	0.104299	0.0288614	0.264933
Flna	chrX	ENSMUSG00000031328.16	341.682	285.234	0.835121	0.93226	-0.101196	0.0288411	0.264933
Dusp7	chr9	ENSMUSG00000053716.9	7316.02	6352.74	0.867846	0.925988	-0.110934	0.0288289	0.264933
Jmy	chr13	ENSMUSG00000021690.10	531.075	475.597	0.893892	0.931637	-0.10216	0.0288963	0.265017
Tub	chr7	ENSMUSG00000031028.14	889.966	786.934	0.883716	0.929579	-0.10535	0.0289226	0.26511
Spag5	chr11	ENSMUSG00000002055.9	50.0625	40.2229	0.802796	0.9473	-0.0781062	0.0290662	0.265538
Hes1	chr16	ENSMUSG00000022528.8	17593.3	14725.4	0.836278	0.93086	-0.103363	0.0290359	0.265538
Arhgap42	chr9	ENSMUSG00000050730.17	41.905	36.0281	0.858772	0.92552	-0.111664	0.0290657	0.265538
Shisal1	chr15	ENSMUSG00000062760.10	1043.77	936.826	0.896111	0.932489	-0.100841	0.029028	0.265538
Nr6a1	chr2	ENSMUSG00000063972.13	27.6205	23.4563	0.847054	0.926327	-0.110406	0.0290097	0.265538
Zfp951	chr5	ENSMUSG00000072774.10	7.66628	10.881	1.40098	1.03241	0.0460226	0.028988	0.265538
Chrnb3	chr8	ENSMUSG00000031492.13	326.194	427.95	1.3028	1.04446	0.0627563	0.0291039	0.265735
Fads6	chr11	ENSMUSG00000044788.10	1259.14	1364.24	1.08306	1.06005	0.0841306	0.0291555	0.266058
Gm16589	chr8	ENSMUSG00000074482.5	3.73767	4.75859	1.27009	1.05324	0.074838	0.029203	0.266343
Rnd3	chr2	ENSMUSG00000017144.8	941.326	822.228	0.874706	0.927586	-0.108447	0.0292522	0.266349
Smchd1	chr17	ENSMUSG00000024054.14	99.9849	87.364	0.873062	0.927877	-0.107994	0.0292456	0.266349
Hs3st6	chr17	ENSMUSG00000039628.9	477.975	823.359	1.67927	1.01789	0.0255807	0.0292234	0.266349
Ocln	chr13	ENSMUSG00000021638.12	580.599	661.707	1.13815	1.07561	0.105153	0.0293125	0.26675
Xylb	chr9	ENSMUSG00000035769.9	272.849	311.542	1.13882	1.07638	0.106189	0.0293905	0.267312
Mxd1	chr6	ENSMUSG00000001156.9	3016.17	2561.3	0.846579	0.92809	-0.107664	0.0294486	0.267545
Wwp1	chr4	ENSMUSG00000041058.15	432.648	396.142	0.916008	0.939897	-0.0894251	0.0294394	0.267545
Erlin1	chr19	ENSMUSG00000025198.16	707.316	627.013	0.885252	0.929649	-0.105242	0.0295153	0.268002
Cdkn1c	chr7	ENSMUSG00000037664.13	748.288	648.668	0.867543	0.927014	-0.109338	0.0295513	0.268181
Ap1m2	chr9	ENSMUSG00000003309.14	7.62869	4.73988	0.62223	0.979399	-0.0300308	0.0296466	0.26882
Vcan	chr13	ENSMUSG00000021614.16	22.813	19.8304	0.866036	0.927448	-0.108662	0.0296552	0.26882
Scnn1a	chr6	ENSMUSG00000030340.16	1091.25	922.235	0.83962	0.92856	-0.106934	0.0296708	0.26882
Slc30a4	chr2	ENSMUSG00000005802.12	428.745	386.554	0.901292	0.933989	-0.0985226	0.0297083	0.269012
Gm10591	chr4	ENSMUSG00000096596.2	6.02853e+06	1.76399e+06	0.230255	0.994922	-0.00734446	0.0297249	0.269014
1700007K13Rik	chr2	ENSMUSG00000026831.16	236.147	311.776	1.30599	1.04101	0.0579877	0.0297827	0.269143
Hsdl2	chr4	ENSMUSG00000028383.17	2655.38	2953.45	1.11224	1.07039	0.0981422	0.0297883	0.269143
Cog3	chr14	ENSMUSG00000034893.9	353.473	323.914	0.916479	0.940257	-0.0888728	0.0297705	0.269143
Gdap2	chr3	ENSMUSG00000027865.10	1749.85	1584.56	0.905648	0.935978	-0.095453	0.029808	0.269173
Melk	chr4	ENSMUSG00000035683.13	3.067	5.02709	1.61261	1.02025	0.0289202	0.0299207	0.270042
Wdr82	chr9	ENSMUSG00000020257.13	7574.9	7131.4	0.941468	0.952723	-0.0698709	0.0299635	0.270174
Abi2	chr1	ENSMUSG00000026782.15	1893.32	1725.19	0.911027	0.937744	-0.0927343	0.0299682	0.270174
Tbc1d23	chr16	ENSMUSG00000022749.8	414.852	373.965	0.901948	0.935047	-0.0968886	0.0301187	0.271233
Zfp984	chr4	ENSMUSG00000078495.10	11.2236	14.6368	1.30049	1.04547	0.0641525	0.0301108	0.271233
Rab3il1	chr19	ENSMUSG00000024663.20	454.12	525.426	1.15823	1.07818	0.108593	0.0301555	0.271416
Icosl	chr10	ENSMUSG00000000732.9	136.97	171.59	1.24881	1.05687	0.0797979	0.0302038	0.271455
Mfap3	chr11	ENSMUSG00000020522.13	443.144	399.911	0.90226	0.935019	-0.0969322	0.030205	0.271455
Spire1	chr18	ENSMUSG00000024533.17	2001.13	1830.46	0.914449	0.93953	-0.0899884	0.0302094	0.271455
Sfswap	chr5	ENSMUSG00000029439.14	415.547	363.541	0.873002	0.928765	-0.106614	0.030288	0.272013
Nek6	chr2	ENSMUSG00000026749.11	2396.87	2618.34	1.09222	1.06365	0.0890248	0.0303349	0.272136
Tk2	chr8	ENSMUSG00000035824.7	5300.19	5910.33	1.11455	1.07059	0.0984097	0.0303304	0.272136
Mtf2	chr5	ENSMUSG00000029267.17	581.066	512.128	0.880833	0.929098	-0.106098	0.0303587	0.272201
Tmem151b	chr17	ENSMUSG00000096847.2	6079.79	5495.2	0.903956	0.935741	-0.0958194	0.0303826	0.272267
Tmem140	chr6	ENSMUSG00000057137.9	352.04	451.422	1.28231	1.04749	0.0669401	0.0304317	0.27241
Cdk7	chr13	ENSMUSG00000069089.8	85.6914	75.538	0.880082	0.929737	-0.105105	0.0304226	0.27241
Tanc1	chr2	ENSMUSG00000035168.16	297.995	271.925	0.911548	0.938466	-0.0916234	0.030458	0.272498
Mc5r	chr18	ENSMUSG00000007480.4	14.3521	10.3768	0.725145	0.967592	-0.0475294	0.0305334	0.273023
Fxr1	chr3	ENSMUSG00000027680.15	1399.73	1273.14	0.909574	0.937785	-0.0926711	0.0305657	0.273163
Tsc1	chr2	ENSMUSG00000026812.16	385.156	340.37	0.88203	0.929977	-0.104733	0.030585	0.273187
Tspyl2	chrX	ENSMUSG00000041096.13	8356.88	9411.57	1.12633	1.07332	0.102081	0.0306045	0.273212
Tmem198b	chr10	ENSMUSG00000047090.13	963.929	1085.25	1.12571	1.07312	0.101808	0.0306352	0.273339
Ptpn6	chr6	ENSMUSG00000004266.15	2119.68	2589.82	1.2178	1.06516	0.0910729	0.0306651	0.273457
Mbnl1	chr3	ENSMUSG00000027763.13	891.849	801.484	0.898008	0.933858	-0.0987244	0.0307074	0.273685
Cyp2e1	chr7	ENSMUSG00000025479.9	0.825005	2.07019	2.78015	1.00741	0.0106486	0.0307641	0.274042
Tmem198	chr1	ENSMUSG00000051703.14	4586.34	4107.4	0.8953	0.932963	-0.100107	0.0307823	0.274056
Narf	chr11	ENSMUSG00000000056.7	2436.66	2195.58	0.901065	0.934718	-0.0973974	0.0308243	0.274136
Gnptab	chr10	ENSMUSG00000035311.16	433.062	391.066	0.901795	0.934954	-0.0970333	0.0308413	0.274136
Gm17276	chr17	ENSMUSG00000097305.2	4.54647	3.44613	0.755238	0.961574	-0.0565308	0.0308304	0.274136
Pemt	chr11	ENSMUSG00000000301.16	185.543	240.117	1.28803	1.04553	0.0642314	0.0309524	0.274974
Cadps	chr14	ENSMUSG00000054423.14	1273.47	1147.94	0.900964	0.934606	-0.0975692	0.0310725	0.275892
Creb3l3	chr10	ENSMUSG00000035041.8	62.4267	103.974	1.68169	1.01842	0.0263333	0.0310954	0.275946
Bbc3	chr7	ENSMUSG00000002083.13	894.132	712.762	0.797581	0.94722	-0.0782293	0.0311876	0.276386
Arnt	chr3	ENSMUSG00000015522.18	640.818	562.322	0.875999	0.929648	-0.105243	0.0311972	0.276386
Mfsd13a	chr19	ENSMUSG00000025227.14	2485.38	2783.08	1.12002	1.07149	0.0996245	0.0312122	0.276386
Zfp280c	chrX	ENSMUSG00000036916.13	23.1233	18.9738	0.823092	0.940081	-0.0891431	0.0311646	0.276386
H4c8	chr13	ENSMUSG00000060981.7	13302.8	19141.7	1.40537	1.02674	0.0380708	0.0312345	0.276435
Rspo3	chr10	ENSMUSG00000019880.10	754.997	658.92	0.870695	0.928594	-0.106881	0.0313426	0.276863
Cnot6	chr11	ENSMUSG00000020362.13	696.297	620.614	0.890606	0.931945	-0.101683	0.0313442	0.276863
Ctsk	chr3	ENSMUSG00000028111.4	4561.46	5797.23	1.26844	1.04858	0.0684341	0.0313489	0.276863
Ano10	chr9	ENSMUSG00000037949.8	1302.98	1432.31	1.10218	1.06689	0.0934112	0.0313649	0.276863
Gsap	chr5	ENSMUSG00000039934.12	48.0236	58.9333	1.22678	1.06244	0.0873764	0.0313672	0.276863
Fbxl5	chr5	ENSMUSG00000039753.16	3313.01	2917.95	0.881	0.930212	-0.104368	0.0314304	0.277043
Fam227a	chr15	ENSMUSG00000042564.13	76.3834	59.2815	0.770312	0.958884	-0.0605723	0.0314321	0.277043
Ino80c	chr18	ENSMUSG00000047989.11	4048.65	4560.15	1.12678	1.07332	0.102079	0.0314381	0.277043
Slc6a5	chr7	ENSMUSG00000039728.15	121.241	100.953	0.832435	0.933924	-0.0986229	0.0314591	0.277079
Rac2	chr15	ENSMUSG00000033220.7	340.828	443.285	1.30704	1.04086	0.057776	0.031511	0.277388
Tex261	chr6	ENSMUSG00000014748.13	3235.38	3591.28	1.10937	1.0688	0.0959956	0.0315291	0.277398
Tmbim1	chr1	ENSMUSG00000006301.17	8911.3	10001	1.12301	1.07204	0.100356	0.0315641	0.277558
Wdr5b	chr16	ENSMUSG00000034379.9	87.4689	106.844	1.22031	1.06343	0.0887313	0.0316301	0.277841
Borcs5	chr6	ENSMUSG00000042992.15	5825.66	6462.69	1.10982	1.06925	0.096593	0.0316154	0.277841
Smc3	chr19	ENSMUSG00000024974.10	1572.35	1435.55	0.911917	0.939091	-0.0906637	0.0317686	0.278794
Kansl1l	chr1	ENSMUSG00000026004.15	155.486	128.448	0.82537	0.936404	-0.0947969	0.0317725	0.278794
Ryr1	chr7	ENSMUSG00000030592.18	14.1021	11.3863	0.805329	0.949612	-0.0745893	0.0318184	0.278899
Top1	chr2	ENSMUSG00000070544.6	1349.94	1223.71	0.905845	0.936777	-0.0942222	0.0318106	0.278899
Rfc4	chr16	ENSMUSG00000022881.15	97.6394	77.9166	0.7961	0.950997	-0.0724877	0.0318735	0.279127
Zfp414	chr17	ENSMUSG00000073423.10	4523.98	5112.8	1.12944	1.07256	0.101063	0.0318784	0.279127
Gm10118	chr10	ENSMUSG00000062561.3	958.36	761.952	0.801548	0.946782	-0.0788959	0.0318988	0.279157
Taf6l	chr19	ENSMUSG00000003680.16	837.167	730.146	0.87118	0.928827	-0.106518	0.0319291	0.279273
Gm48992	chr14	ENSMUSG00000115650.1	162.792	108.018	0.656331	0.977352	-0.0330496	0.0320154	0.279879
A330094K24Rik	chr18	ENSMUSG00000097666.2	159.689	221.78	1.3798	1.03063	0.0435288	0.0320461	0.279998
S100a11	chr3	ENSMUSG00000027907.4	7764.63	8984.07	1.15525	1.07466	0.103877	0.0320734	0.280088
Gpr37l1	chr1	ENSMUSG00000026424.8	35207.3	38916.1	1.10545	1.06718	0.0938006	0.0321192	0.280208
Cltc	chr11	ENSMUSG00000047126.17	2634.54	2383.71	0.904433	0.936598	-0.0944985	0.0321212	0.280208
Eya2	chr2	ENSMUSG00000017897.18	890.282	763.195	0.855616	0.931005	-0.103138	0.032178	0.280462
A430108G06Rik	chr11	ENSMUSG00000086851.1	178.716	253.295	1.40563	1.0293	0.0416598	0.0321844	0.280462
Suz12	chr11	ENSMUSG00000017548.15	264.366	240.278	0.908786	0.93812	-0.0921549	0.0322344	0.280748
Cebpz	chr17	ENSMUSG00000024081.9	2213.28	1984.67	0.896821	0.934341	-0.0979794	0.0322586	0.28081
Oma1	chr4	ENSMUSG00000035069.3	982.329	1152.43	1.17167	1.07347	0.102286	0.0322781	0.280831
Slc25a51	chr4	ENSMUSG00000045973.18	1601.85	1456.37	0.909306	0.938008	-0.0923281	0.0323064	0.280929
Btg2	chr1	ENSMUSG00000020423.6	23501.6	36881.9	1.57055	1.01969	0.0281308	0.0323239	0.280932
Tgfb1	chr7	ENSMUSG00000002603.15	1409.71	1611.13	1.14088	1.07419	0.103245	0.0323788	0.281167
Nupr1	chr7	ENSMUSG00000030717.9	5892.7	6808.31	1.15128	1.07457	0.10376	0.0324018	0.281167
Pcdhga11	chr18	ENSMUSG00000102742.1	14.7429	12.4356	0.840173	0.932013	-0.101579	0.0324022	0.281167
Usp45	chr4	ENSMUSG00000040455.17	121.151	107.592	0.887099	0.931854	-0.101825	0.0324254	0.281219
B3gntl1	chr11	ENSMUSG00000046605.14	88.7932	107.202	1.20369	1.0637	0.0890848	0.0325338	0.282011
Cyb561	chr11	ENSMUSG00000019590.16	2881.16	3132.9	1.08784	1.06119	0.0856822	0.0326309	0.282327
Ak3	chr19	ENSMUSG00000024782.7	6414.56	6996.48	1.09033	1.06196	0.0867253	0.032634	0.282327
Pnpla3	chr15	ENSMUSG00000041653.5	0.295693	0.388596	1.31234	1.03983	0.0563451	0.0326259	0.282327
Zfp488	chr14	ENSMUSG00000044519.8	18.5376	22.7908	1.22923	1.06153	0.0861451	0.0326389	0.282327
Arid4b	chr13	ENSMUSG00000039219.18	182.803	165.272	0.902645	0.935824	-0.0956905	0.0326686	0.282435
Chrd	chr16	ENSMUSG00000006958.14	692.874	585.722	0.843865	0.933731	-0.0989218	0.0327615	0.282495
Tnfrsf12a	chr17	ENSMUSG00000023905.15	347.454	272.033	0.783587	0.95724	-0.0630477	0.0327297	0.282495
Resf1	chr6	ENSMUSG00000032712.16	136.549	118.484	0.864754	0.930326	-0.104192	0.0327216	0.282495
Dna2	chr10	ENSMUSG00000036875.15	16.2577	11.5988	0.716048	0.969967	-0.0439929	0.0327556	0.282495
Grk3	chr5	ENSMUSG00000042249.11	620.138	543.192	0.875074	0.930833	-0.103405	0.0327528	0.282495
Nfe2l2	chr2	ENSMUSG00000015839.6	870.1	969.584	1.1134	1.0692	0.0965316	0.032859	0.283039
Nhsl1	chr10	ENSMUSG00000039835.16	144.481	130.192	0.900004	0.935661	-0.0959421	0.0328546	0.283039
Klhl1	chr14	ENSMUSG00000022076.10	256.174	293.576	1.14538	1.07347	0.10228	0.0329099	0.283328
Crppa	chr12	ENSMUSG00000043153.6	357.027	403.905	1.12908	1.07212	0.100469	0.0329666	0.283519
Wdfy1	chr1	ENSMUSG00000073643.11	647.428	1053.28	1.64119	1.01593	0.0228023	0.0329558	0.283519
Prrt4	chr6	ENSMUSG00000079654.3	399.526	501.016	1.2567	1.05003	0.0704306	0.0330022	0.283678
Me3	chr7	ENSMUSG00000030621.17	1279.07	1174.47	0.918135	0.941899	-0.0863556	0.033139	0.284705
Jade2	chr11	ENSMUSG00000020387.15	683.037	578.423	0.845349	0.932955	-0.10012	0.033253	0.28537
Rassf3	chr10	ENSMUSG00000025795.8	7368.17	8111.87	1.10144	1.06591	0.0920899	0.0332421	0.28537
Lsm14a	chr7	ENSMUSG00000066568.12	1037.77	964.198	0.92906	0.946678	-0.0790547	0.033286	0.28537
Gm14403	chr2	ENSMUSG00000094786.1	1.06981	1.30367	1.21318	1.06618	0.0924542	0.0332742	0.28537
Mttp	chr3	ENSMUSG00000028158.14	591.704	667.763	1.12817	1.07249	0.100961	0.0333064	0.285397
Chrm3	chr13	ENSMUSG00000046159.16	575.777	517.837	0.89949	0.934865	-0.0971701	0.0333343	0.285487
Kifc3	chr8	ENSMUSG00000031788.14	1950.82	1767.27	0.905782	0.937515	-0.0930871	0.0333796	0.285671
Sh2d5	chr4	ENSMUSG00000045349.15	3881.34	4392.25	1.13199	1.07183	0.100081	0.0333949	0.285671
Gm43951	chr11	ENSMUSG00000107877.2	1.39012	1.05378	0.689821	0.974709	-0.0369562	0.0334079	0.285671
Zfp451	chr1	ENSMUSG00000042197.13	886.448	796.863	0.897909	0.93466	-0.0974869	0.0334491	0.285874
Dnaaf1	chr8	ENSMUSG00000031831.6	1.8103	3.09978	1.66251	1.01846	0.0263895	0.033504	0.285927
Ccdc88a	chr11	ENSMUSG00000032740.16	151.831	136.322	0.896997	0.935153	-0.0967264	0.0335074	0.285927
Heca	chr10	ENSMUSG00000039879.9	274.506	245.214	0.891757	0.933454	-0.099349	0.033505	0.285927
Stag2	chrX	ENSMUSG00000025862.14	896.266	816.86	0.911043	0.939095	-0.0906568	0.0336833	0.286847
Gpc4	chrX	ENSMUSG00000031119.4	268.635	236.74	0.880993	0.931924	-0.101715	0.0337148	0.286847
Mc4r	chr18	ENSMUSG00000047259.3	91.191	74.1216	0.815277	0.944171	-0.08288	0.0337077	0.286847
Flrt1	chr19	ENSMUSG00000047787.8	88.403	76.0036	0.85587	0.931108	-0.102979	0.0337061	0.286847
Dpp3	chr19	ENSMUSG00000063904.4	2419.65	2685.77	1.1091	1.06717	0.0937853	0.03372	0.286847
Olfr316	chr11	ENSMUSG00000107677.2	84.6697	121.593	1.42645	1.02713	0.0386236	0.0336827	0.286847
Fam214a	chr9	ENSMUSG00000034858.16	268.276	238.544	0.889541	0.934403	-0.0978839	0.0337757	0.287172
Lats1	chr10	ENSMUSG00000040021.13	99.6393	89.3739	0.895539	0.934253	-0.0981147	0.0337976	0.28721
Tsacc	chr3	ENSMUSG00000010538.14	2438.56	3603.43	1.48245	1.02411	0.0343711	0.0340003	0.28789
Acsl1	chr8	ENSMUSG00000018796.13	2840.39	3126.98	1.10067	1.06528	0.0912322	0.0339884	0.28789
Pitrm1	chr13	ENSMUSG00000021193.10	755.252	832.605	1.10177	1.06546	0.0914802	0.0339159	0.28789
Clasp2	chr9	ENSMUSG00000033392.16	1974.3	1838.91	0.931291	0.94784	-0.0772851	0.0339087	0.28789
Vps13a	chr19	ENSMUSG00000046230.11	87.0603	74.2237	0.850587	0.932435	-0.100925	0.0339852	0.28789
Pclo	chr5	ENSMUSG00000061601.15	105.879	88.2414	0.83295	0.939282	-0.0903701	0.0339664	0.28789
Zfp780b	chr7	ENSMUSG00000063047.9	238.785	204.557	0.855553	0.931818	-0.10188	0.0339986	0.28789
Adssl1	chr12	ENSMUSG00000011148.14	4481.65	4966.35	1.10901	1.0674	0.0941039	0.034094	0.288535
4930451G09Rik	chr16	ENSMUSG00000022543.9	103.026	124.021	1.20458	1.06375	0.089158	0.0341572	0.288772
Cfap69	chr5	ENSMUSG00000040473.15	120.406	106.206	0.881134	0.932867	-0.100256	0.034143	0.288772
Hcn3	chr3	ENSMUSG00000028051.10	1243.39	1423.75	1.14013	1.07231	0.100727	0.0344312	0.290342
Ufsp2	chr8	ENSMUSG00000031634.13	10197.5	11199.5	1.09747	1.06397	0.0894604	0.0343608	0.290342
Prr15	chr6	ENSMUSG00000045725.5	29.5309	42.2055	1.43064	1.02658	0.0378523	0.034421	0.290342
Myl9	chr2	ENSMUSG00000067818.6	3834.44	4428.63	1.15423	1.07092	0.0988526	0.0344017	0.290342
Mir3960	chr2	ENSMUSG00000105841.1	0.655953	0.439678	0.663439	0.977747	-0.0324662	0.0344077	0.290342
Pigs	chr11	ENSMUSG00000041958.10	3500.06	3774.49	1.0786	1.05682	0.0797307	0.0344779	0.290587
Myh14	chr7	ENSMUSG00000030739.18	532.769	601.394	1.12636	1.07021	0.0978931	0.0345557	0.291093
Sigirr	chr7	ENSMUSG00000025494.8	892.724	1267.51	1.42832	1.02639	0.0375772	0.0346352	0.291614
Npc2	chr12	ENSMUSG00000021242.9	12850	14627.1	1.13836	1.07157	0.0997263	0.0347044	0.292046
Clmn	chr12	ENSMUSG00000021097.15	242.591	212.321	0.874426	0.932592	-0.100683	0.0347309	0.29212
Fam117a	chr11	ENSMUSG00000038893.12	683.428	807.256	1.1752	1.07037	0.0981128	0.0347511	0.292141
Fus	chr7	ENSMUSG00000030795.18	19926.1	22398.6	1.12329	1.06955	0.097003	0.0347974	0.292289
2810002D19Rik	chr2	ENSMUSG00000045464.5	2500.38	2152.58	0.855366	0.933446	-0.0993616	0.0348043	0.292289
Ap5m1	chr14	ENSMUSG00000036291.6	393.412	354.835	0.900626	0.936372	-0.094847	0.0348771	0.292751
Pex16	chr2	ENSMUSG00000027222.14	2717.67	3073.43	1.1315	1.07083	0.0987253	0.034944	0.293162
Pacsin3	chr2	ENSMUSG00000027257.13	8135.99	8997.76	1.10551	1.06593	0.0921105	0.0349816	0.293328
Senp5	chr16	ENSMUSG00000022772.12	904.067	823.356	0.910893	0.939603	-0.0898766	0.0350146	0.293455
Trim9	chr12	ENSMUSG00000021071.16	4670.87	4088.72	0.875372	0.93218	-0.101319	0.0350766	0.293825
Gm38393	chr7	ENSMUSG00000000948.16	238.868	326.296	1.36056	1.03259	0.0462631	0.0351177	0.293869
9130019P16Rik	chr6	ENSMUSG00000073067.10	1164.99	1700.97	1.4536	1.02429	0.0346203	0.0351125	0.293869
Zfp386	chr12	ENSMUSG00000042063.11	769.266	860.013	1.11524	1.06797	0.0948768	0.0352552	0.29487
Rnd1	chr15	ENSMUSG00000054855.13	3955.86	4309.78	1.08952	1.06089	0.0852813	0.0353945	0.295885
Stk32a	chr18	ENSMUSG00000039954.9	193.855	170.236	0.877917	0.932414	-0.100958	0.0354393	0.296109
Scaf4	chr16	ENSMUSG00000022983.16	399.331	483.475	1.20728	1.05942	0.0832682	0.035512	0.296155
Ip6k1	chr9	ENSMUSG00000032594.11	8927.32	8434.71	0.94479	0.95529	-0.0659886	0.035517	0.296155
Rhbdd2	chr5	ENSMUSG00000039917.10	4475.2	4855.26	1.08459	1.05918	0.0829444	0.035502	0.296155
Tgtp2	chr11	ENSMUSG00000078921.3	12056.3	19508.3	1.58139	1.02064	0.0294749	0.0354834	0.296155
Commd10	chr18	ENSMUSG00000042705.9	6469.53	7671.91	1.18419	1.0674	0.0941003	0.03554	0.296197
Shmt1	chr11	ENSMUSG00000020534.14	1.07858	1.41019	1.30895	1.03838	0.0543369	0.0356042	0.296431
Dennd1b	chr1	ENSMUSG00000056268.15	22.4152	19.5748	0.870531	0.931952	-0.101672	0.0355935	0.296431
Etnk2	chr1	ENSMUSG00000070644.13	171.913	146.824	0.855043	0.933737	-0.0989126	0.0356878	0.296676
Hps6	chr19	ENSMUSG00000074811.3	435.942	506.727	1.16284	1.07082	0.098719	0.0356564	0.296676
C530005A16Rik	chr4	ENSMUSG00000085408.1	715.357	838.212	1.17173	1.07019	0.0978685	0.0356839	0.296676
Rcc1	chr4	ENSMUSG00000028896.13	1153.3	973.582	0.844658	0.936569	-0.0945435	0.0359372	0.298254
Adamts9	chr6	ENSMUSG00000030022.14	1.72862	1.33046	0.760685	0.962405	-0.0552838	0.0359502	0.298254
Ccdc89	chr7	ENSMUSG00000044362.8	3.71843	5.35817	1.42609	1.02631	0.0374719	0.0359464	0.298254
Kcnip1	chr11	ENSMUSG00000053519.17	5017.62	5558.49	1.10822	1.06608	0.0923205	0.0359477	0.298254
Mkln1	chr6	ENSMUSG00000025609.15	1205.18	1108.56	0.919739	0.943415	-0.0840362	0.0359755	0.298314
Slc16a6	chr11	ENSMUSG00000041920.14	677.824	773.096	1.14031	1.07223	0.100609	0.0359977	0.298347
Kif20a	chr18	ENSMUSG00000003779.16	67.5299	110.767	1.60953	1.01836	0.0262452	0.0361009	0.298453
Msh3	chr13	ENSMUSG00000014850.15	946.686	855.61	0.90409	0.93781	-0.0926328	0.0361146	0.298453
Ednrb	chr14	ENSMUSG00000022122.15	1990.13	1789.73	0.898923	0.936321	-0.094925	0.0361739	0.298453
Ndst3	chr3	ENSMUSG00000027977.15	231.47	199.328	0.860781	0.934621	-0.0975473	0.0361323	0.298453
Mks1	chr11	ENSMUSG00000034121.12	76.7981	93.6922	1.21746	1.05675	0.0796376	0.0361391	0.298453
Mex3c	chr18	ENSMUSG00000037253.8	1122.83	1015.87	0.904937	0.93787	-0.0925408	0.0360775	0.298453
Hscb	chr5	ENSMUSG00000043510.12	1378.76	1691.68	1.22295	1.05782	0.081095	0.0361737	0.298453
Ecscr	chr18	ENSMUSG00000073599.10	2424.96	3021.3	1.23575	1.05241	0.0737018	0.0361193	0.298453
Gm10702	chr3	ENSMUSG00000074467.4	2526.32	3289.79	1.28716	1.04262	0.0602132	0.0360606	0.298453
Csf2rb2	chr15	ENSMUSG00000071714.7	41.4753	63.7082	1.50624	1.02261	0.0322565	0.036197	0.298494
Gria2	chr3	ENSMUSG00000033981.14	1297.97	1167.17	0.898698	0.936332	-0.0949073	0.0362594	0.298858
Ugt8a	chr3	ENSMUSG00000032854.12	1780	1633.33	0.91743	0.94221	-0.0858789	0.0362905	0.298965
E130008D07Rik	chr17	ENSMUSG00000117011.1	98.0167	129.487	1.314	1.03582	0.0507718	0.0363496	0.299302
Map2k3	chr11	ENSMUSG00000018932.9	851.527	752.341	0.884201	0.933713	-0.0989489	0.0364079	0.299482
Mon1a	chr9	ENSMUSG00000032583.7	3046.27	2741.37	0.900101	0.937135	-0.0936717	0.0364074	0.299482
Efemp2	chr19	ENSMUSG00000024909.15	3019.14	3438.09	1.13947	1.06884	0.0960477	0.0364302	0.299515
[truncated: 14,436 more rows]

## Sheet: C, Dp16^2xIFNRs v Dp16
Gene symbol	Chromosome	Ensembl ID	Base Mean Dp16	Base Mean Dp16^2xIFNRs	Fold-change	Adjusted Fold-change	Adjusted Log2 Fold-change	p-value	FDR q-value (BH)
Ifnar2	chr16	ENSMUSG00000022971.18	12043.6	8228.22	0.682294	0.699989	-0.514595	5.36244e-08	0.000778787
Dync2li1	chr17	ENSMUSG00000024253.9	4117.22	5574.43	1.35911	1.32975	0.411158	2.4831e-07	0.0018031
Sdhaf4	chr1	ENSMUSG00000026154.4	1020.07	1536.91	1.51643	1.46632	0.552201	5.81581e-07	0.00234007
Krcc1	chr6	ENSMUSG00000053012.17	2234.54	3528.7	1.58383	1.52482	0.608643	6.44514e-07	0.00234007
Vwa7	chr17	ENSMUSG00000007030.8	84.391	49.881	0.601644	0.633213	-0.659236	3.40643e-06	0.00618395
Nsun4	chr4	ENSMUSG00000028706.14	735.201	1019.38	1.39044	1.34975	0.432695	2.98925e-06	0.00618395
Rp2	chrX	ENSMUSG00000060090.16	310.158	433.914	1.3997	1.3583	0.441805	2.67982e-06	0.00618395
Slc18a3	chr14	ENSMUSG00000100241.1	181.317	114.669	0.640986	0.668913	-0.58011	2.99558e-06	0.00618395
Cryz	chr3	ENSMUSG00000028199.18	2330.37	3100.85	1.3286	1.29427	0.372136	5.44333e-06	0.00842534
Tyrobp	chr7	ENSMUSG00000030579.10	4507.33	7021.94	1.56338	1.49462	0.579777	5.80138e-06	0.00842534
Ranbp3l	chr15	ENSMUSG00000048424.17	75.1646	123.276	1.6511	1.56325	0.644552	1.04882e-05	0.0138473
Macroh2a2	chr10	ENSMUSG00000020086.6	2242.05	2985.93	1.33137	1.29442	0.37231	1.18627e-05	0.0140994
Ifngr2	chr16	ENSMUSG00000022965.8	5786.89	3833.91	0.664507	0.695338	-0.524214	1.26208e-05	0.0140994
Crot	chr5	ENSMUSG00000003623.4	318.817	473.698	1.48379	1.41949	0.505368	1.76017e-05	0.0182592
Etnppl	chr3	ENSMUSG00000019232.14	4291.81	6029.67	1.40323	1.35051	0.433499	2.45462e-05	0.0183567
Slc6a9	chr4	ENSMUSG00000028542.17	5420.47	3875.01	0.71462	0.742123	-0.43027	2.13289e-05	0.0183567
Isg15	chr4	ENSMUSG00000035692.7	2958.85	5817.74	1.99043	1.82727	0.869689	2.48751e-05	0.0183567
H1f2	chr13	ENSMUSG00000036181.2	5759.41	9854.05	1.72311	1.61011	0.687159	2.35012e-05	0.0183567
0610009L18Rik	chr11	ENSMUSG00000043644.4	3559.09	8126.31	2.32384	2.09248	1.06521	2.15835e-05	0.0183567
Cgn	chr3	ENSMUSG00000068876.15	54.9468	25.0384	0.483506	0.535118	-0.902072	2.52795e-05	0.0183567
Ddx3y	chrY	ENSMUSG00000069045.11	59.7972	96.0574	0.000275829	0.998105	-0.00273677	2.67186e-05	0.0184778
Esyt1	chr10	ENSMUSG00000025366.8	810.266	566.648	0.703563	0.733838	-0.446467	2.93533e-05	0.0193772
Gm44645	chr7	ENSMUSG00000108601.1	3103.24	1095.39	0.375601	0.432581	-1.20896	3.27051e-05	0.0206512
Ifnar1	chr16	ENSMUSG00000022967.13	1247.9	910.757	0.728702	0.755801	-0.403922	3.57251e-05	0.0216181
Ypel1	chr16	ENSMUSG00000022773.19	224.784	305.494	1.36321	1.31463	0.394655	3.75686e-05	0.0218243
Trappc2	chrX	ENSMUSG00000079317.10	1623.15	2222.91	1.37295	1.32262	0.403399	3.91483e-05	0.0218673
Tmem47	chrX	ENSMUSG00000025666.16	2501.39	3116.36	1.24577	1.2174	0.283799	4.6983e-05	0.0243691
Rpf2	chr10	ENSMUSG00000038510.12	4425.77	6304.89	1.42877	1.36653	0.450518	4.6909e-05	0.0243691
Svep1	chr4	ENSMUSG00000028369.15	14.847	7.42562	0.505774	0.555516	-0.848099	5.3636e-05	0.0251276
Cept1	chr3	ENSMUSG00000040774.15	1160.35	1501.86	1.29687	1.25908	0.332375	5.21871e-05	0.0251276
Tafa1	chr6	ENSMUSG00000059187.12	984.679	1419.69	1.44395	1.37965	0.464306	5.08134e-05	0.0251276
Tbx2	chr11	ENSMUSG00000000093.6	1277.17	569.719	0.506769	0.55974	-0.837171	6.18619e-05	0.0277181
D730003I15Rik	chr1	ENSMUSG00000073478.6	461.745	879.13	1.95827	1.78224	0.833688	6.29826e-05	0.0277181
Gca	chr2	ENSMUSG00000026893.4	292.459	422.203	1.4427	1.37467	0.459081	7.12263e-05	0.0295549
Zfp386	chr12	ENSMUSG00000042063.11	642.198	860.013	1.34347	1.295	0.372952	7.02264e-05	0.0295549
Pla2g6	chr15	ENSMUSG00000042632.17	386.581	284.98	0.73994	0.769471	-0.378061	7.79969e-05	0.0312401
Tmem150b	chr7	ENSMUSG00000046456.14	55.2055	30.8313	0.562026	0.610981	-0.7108	7.95899e-05	0.0312401
Sdk1	chr5	ENSMUSG00000039683.16	364.51	212.408	0.598711	0.646407	-0.629486	8.3326e-05	0.0318459
Slc1a3	chr15	ENSMUSG00000005360.14	18725.7	24031.1	1.2821	1.24419	0.315211	8.70875e-05	0.03243
Mpeg1	chr19	ENSMUSG00000046805.10	881.522	1182.42	1.34193	1.29267	0.370355	9.02159e-05	0.0327551
Nefh	chr11	ENSMUSG00000020396.8	5343.14	4021.4	0.751811	0.781623	-0.355455	0.000130693	0.0407359
Parvg	chr15	ENSMUSG00000022439.9	287.13	460.058	1.59488	1.48538	0.570835	0.000130434	0.0407359
Cenpq	chr17	ENSMUSG00000023919.7	262.135	428.542	1.63389	1.51524	0.599549	0.000131046	0.0407359
Pnrc2	chr4	ENSMUSG00000028675.12	2109.17	2906.27	1.37825	1.31845	0.398844	0.000131831	0.0407359
Pik3cb	chr9	ENSMUSG00000032462.14	1043.47	756.27	0.726467	0.759693	-0.396512	0.000127987	0.0407359
S100a13	chr3	ENSMUSG00000042312.9	9878.18	14007	1.41488	1.34545	0.42809	0.000125977	0.0407359
Anks6	chr4	ENSMUSG00000066191.12	280.24	160.748	0.579953	0.631801	-0.662458	0.000123623	0.0407359
Igfbp7	chr5	ENSMUSG00000036256.13	12466.6	9077.08	0.730742	0.764772	-0.386898	0.000144791	0.0436464
Fgfr3	chr5	ENSMUSG00000054252.18	3210.42	2386.77	0.742314	0.774168	-0.369281	0.000147261	0.0436464
Ryr1	chr7	ENSMUSG00000030592.18	19.8369	11.3863	0.572358	0.62632	-0.675028	0.000161414	0.045965
Sos2	chr12	ENSMUSG00000034801.13	554.771	446.9	0.805547	0.827438	-0.273276	0.0001593	0.045965
Hebp1	chr6	ENSMUSG00000042770.8	5589.97	8256.62	1.48021	1.39497	0.480236	0.000169236	0.0472655
Neurod6	chr6	ENSMUSG00000037984.9	5890.61	8629.6	1.45709	1.37558	0.460036	0.00018422	0.0486442
Slc6a5	chr7	ENSMUSG00000039728.15	161.247	100.953	0.627731	0.677228	-0.562286	0.000177703	0.0486442
Gm42528	chr5	ENSMUSG00000107134.1	91.1474	44.737	0.513424	0.579252	-0.787737	0.000182907	0.0486442
Bbip1	chr19	ENSMUSG00000084957.3	1785.72	2370.48	1.32888	1.2763	0.351966	0.000201673	0.0523017
Klhl33	chr14	ENSMUSG00000090799.2	414.05	296.951	0.727569	0.76404	-0.38828	0.000212821	0.0532897
Gm36251	chr9	ENSMUSG00000110996.1	4992.22	10453.9	2.03096	1.79254	0.842005	0.000211768	0.0532897
Mmp24	chr2	ENSMUSG00000027612.7	1036.85	778.992	0.751224	0.783586	-0.351836	0.000226328	0.0552512
Hspa1b	chr17	ENSMUSG00000090877.3	51.8679	34.4131	0.667122	0.712141	-0.489765	0.000228264	0.0552512
Adgrg1	chr8	ENSMUSG00000031785.16	6268.36	4773.73	0.761631	0.792916	-0.334759	0.000244829	0.0582893
Apopt1	chr12	ENSMUSG00000037787.14	7408.68	10317.4	1.39625	1.32491	0.405893	0.000257485	0.0603138
Sgcz	chr8	ENSMUSG00000039539.13	28.1782	15.9073	0.563556	0.62206	-0.684874	0.000262953	0.0606169
Plcb3	chr19	ENSMUSG00000024960.9	784.671	566.854	0.724696	0.763569	-0.38917	0.000279252	0.0626343
Cetn2	chrX	ENSMUSG00000031347.12	5344.61	7345.88	1.37722	1.30951	0.38903	0.000297581	0.0626343
Abca7	chr10	ENSMUSG00000035722.15	161.083	108.177	0.675292	0.722098	-0.469733	0.000284997	0.0626343
Zfp579	chr7	ENSMUSG00000051550.10	816.43	559.584	0.688219	0.732722	-0.448662	0.000289992	0.0626343
B4galt3	chr1	ENSMUSG00000052423.14	11761.5	8982.98	0.763715	0.795242	-0.330535	0.000280516	0.0626343
Chn1	chr2	ENSMUSG00000056486.18	66316.3	86381.4	1.30026	1.25106	0.323151	0.000296973	0.0626343
Grin2c	chr11	ENSMUSG00000020734.13	1506.06	1106.91	0.733901	0.771691	-0.373904	0.000332766	0.063589
Ube2v2	chr16	ENSMUSG00000022674.15	1007.57	1356.8	1.34905	1.28821	0.365364	0.000310685	0.063589
Mrpl11	chr19	ENSMUSG00000024902.5	10203	13914.6	1.36912	1.30154	0.380222	0.000332236	0.063589
Bmp5	chr9	ENSMUSG00000032179.7	1010.32	638.474	0.64143	0.6937	-0.527616	0.000320637	0.063589
Ovca2	chr11	ENSMUSG00000038268.4	1222.72	1606.94	1.31362	1.25992	0.333328	0.000328396	0.063589
Zfyve26	chr12	ENSMUSG00000066440.5	54.4932	38.0591	0.71341	0.755115	-0.405232	0.000328057	0.063589
2610005L07Rik	chr8	ENSMUSG00000071793.12	8.01647	5.00967	0.626586	0.679785	-0.556849	0.000320622	0.063589
1110002L01Rik	chr12	ENSMUSG00000071456.6	241.663	342.559	1.42194	1.34118	0.423505	0.000339867	0.0641024
Dmkn	chr7	ENSMUSG00000060962.12	878.714	1658.62	1.916	1.69464	0.760981	0.000344803	0.0641997
Cdh23	chr10	ENSMUSG00000012819.15	10.8703	6.30846	0.592117	0.654979	-0.610479	0.000405228	0.0653902
Pex7	chr10	ENSMUSG00000020003.16	3782.95	5252.94	1.39287	1.31685	0.397089	0.000398327	0.0653902
Gatb	chr3	ENSMUSG00000028085.12	1526.6	2112.9	1.38589	1.3121	0.391876	0.000380497	0.0653902
Smim8	chr4	ENSMUSG00000028295.14	7424.3	11209.6	1.51808	1.40848	0.494144	0.000394435	0.0653902
Ociad2	chr5	ENSMUSG00000029153.11	3079.6	4140.07	1.3438	1.28138	0.357703	0.000404195	0.0653902
Msmo1	chr8	ENSMUSG00000031604.10	10579	13735	1.29687	1.24598	0.317281	0.000391782	0.0653902
Slco2a1	chr9	ENSMUSG00000032548.14	39.3736	22.0614	0.572756	0.637298	-0.64996	0.000400417	0.0653902
Podxl2	chr6	ENSMUSG00000033152.13	24428.6	19587.3	0.801205	0.827305	-0.273508	0.000388787	0.0653902
Plekhh3	chr11	ENSMUSG00000035172.15	1242.94	796.602	0.639	0.693444	-0.528148	0.000375585	0.0653902
Cd14	chr18	ENSMUSG00000051439.7	610.053	1103.05	1.79276	1.60724	0.684586	0.000359643	0.0653902
Bbs12	chr3	ENSMUSG00000051444.9	226.257	383.231	1.70406	1.54688	0.629362	0.000373995	0.0653902
Tmco1	chr1	ENSMUSG00000052428.10	4199.72	5661.98	1.34814	1.28386	0.360487	0.000403485	0.0653902
Tmem70	chr1	ENSMUSG00000025940.6	2412.52	3339.82	1.38288	1.3101	0.38968	0.000412594	0.0656776
Ppil3	chr1	ENSMUSG00000026035.15	1730.22	2416.63	1.40073	1.32237	0.403125	0.000416053	0.0656776
Wdpcp	chr11	ENSMUSG00000020319.9	183.551	260.442	1.42701	1.34109	0.423402	0.000451351	0.0704835
Gm2000	chr1	ENSMUSG00000078193.2	4150.58	6239.63	1.51484	1.40485	0.490413	0.000470541	0.0719334
A330009N23Rik	chr15	ENSMUSG00000097915.2	508.716	770.356	1.5217	1.40796	0.493608	0.000467356	0.0719334
Sept7	chr9	ENSMUSG00000001833.17	13483.3	18308	1.3564	1.28843	0.365617	0.000485435	0.0722536
Trnt1	chr6	ENSMUSG00000013736.16	2726.04	3711.53	1.36271	1.29365	0.371444	0.000493348	0.0722536
4930430F08Rik	chr10	ENSMUSG00000046567.10	326.82	418.087	1.28367	1.23445	0.303863	0.000500694	0.0722536
Serpinb6a	chr13	ENSMUSG00000060147.15	7152.35	10653.8	1.48998	1.38476	0.469641	0.000500933	0.0722536
Serpinh1	chr7	ENSMUSG00000070436.12	1306.61	1036.78	0.792712	0.821852	-0.283049	0.000502487	0.0722536
I830077J02Rik	chr3	ENSMUSG00000074342.3	661.309	1326.48	1.94678	1.70453	0.769375	0.00048812	0.0722536
Dapp1	chr3	ENSMUSG00000028159.14	256.124	394.643	1.52734	1.4106	0.496307	0.000515743	0.0734326
Hapln1	chr13	ENSMUSG00000021613.9	155.906	221.936	1.42674	1.3387	0.420837	0.000538083	0.0747403
Nop10	chr2	ENSMUSG00000027133.3	12741.2	17717	1.39661	1.31508	0.395146	0.000540366	0.0747403
Entpd3	chr9	ENSMUSG00000041608.8	659.602	460.007	0.703762	0.752193	-0.410825	0.000540108	0.0747403
Rnf8	chr17	ENSMUSG00000090083.11	9270.03	6039.31	0.653215	0.710577	-0.492938	0.00054671	0.0749045
Rabl3	chr16	ENSMUSG00000022827.14	481.492	647.055	1.35017	1.28211	0.358523	0.000565217	0.0760059
Adam17	chr12	ENSMUSG00000052593.16	709.311	515.538	0.725809	0.768469	-0.379942	0.000562242	0.0760059
Ptpn2	chr18	ENSMUSG00000024539.17	827.544	1073.03	1.29834	1.24349	0.314396	0.000585069	0.0763008
C330018D20Rik	chr18	ENSMUSG00000024592.15	343.01	497.516	1.45331	1.35454	0.437804	0.00058875	0.0763008
Aasdhppt	chr9	ENSMUSG00000025894.11	391.752	536.332	1.37276	1.29763	0.375875	0.000592252	0.0763008
Grip2	chr6	ENSMUSG00000030098.15	1062.31	726.462	0.686434	0.73829	-0.43774	0.000584156	0.0763008
Nckap5	chr1	ENSMUSG00000049690.15	175.788	97.7267	0.559846	0.630311	-0.665865	0.000595945	0.0763008
Clec7a	chr6	ENSMUSG00000079293.11	2078.64	4789.14	2.31514	1.94547	0.960117	0.000598932	0.0763008
Sh3bgrl	chrX	ENSMUSG00000031246.14	1295.45	1743.91	1.34494	1.27782	0.353684	0.00062006	0.0783055
Dedd2	chr7	ENSMUSG00000054499.9	311.277	239.188	0.770456	0.805249	-0.312493	0.000629048	0.0787557
Fam57b	chr7	ENSMUSG00000058966.13	9491.53	7488.54	0.789854	0.820434	-0.285542	0.000643948	0.0799321
Gm43398	chr5	ENSMUSG00000105594.1	1795.03	1188.59	0.6689	0.725476	-0.463	0.000659945	0.0812236
Me3	chr7	ENSMUSG00000030621.17	1429.44	1174.47	0.821456	0.8459	-0.241441	0.000683746	0.0820665
N6amt1	chr16	ENSMUSG00000044442.11	2178.95	2994.03	1.3731	1.29552	0.373536	0.000679457	0.0820665
Pcgf1	chr6	ENSMUSG00000069678.10	2353.43	3156.95	1.3477	1.27793	0.353814	0.000675554	0.0820665
Smad2	chr18	ENSMUSG00000024563.16	1221.49	1450.73	1.18808	1.16045	0.214687	0.000740298	0.0825771
Exosc9	chr3	ENSMUSG00000027714.11	6188.01	7781.91	1.25877	1.21298	0.278557	0.000705823	0.0825771
Mrpl1	chr5	ENSMUSG00000029486.13	1714.51	2240.09	1.30961	1.24983	0.321736	0.000709749	0.0825771
[truncated: 16,311 more rows]

## Sheet: D, GSEA Dp16 v WT
Gene Set Enrichment Analysis (GSEA) of adult mouse brain data by genotype; using log2(Adjusted FoldChange) from DESeq2 analysis as the ranking metric and "Hallmark" gene sets from MSigDB.
[truncated: 51 more rows]

[truncated: 2 more sheets: E, GSEA Dp16^2xIFNRS v WT, F, GSEA Dp16^2xIFNRs v Dp16]
