# Supplementary material for: Triplication of the interferon receptor locus contributes to hallmarks of Down syndrome in a mouse model
Source: Nat Genet. 2023 Jun 5;55(6):1034–47. doi: 10.1038/s41588-023-01399-7 (PMC10260402; doi:10.1038/s41588-023-01399-7)
Supplement: Supplementary file 9 — Transcriptome analysis of the mouse heart at E12.5. Differential gene expression in E12.5 mouse heart tissue was evaluated using DESeq2 with sex and batch as covariates. GSEA) was carried out using Hallmark gene sets and either log2-transformed fold-changes (for transcriptome studies) or Spearman ρ values (for correlations) as the ranking metric. GSEA was used to test for enrichment of specific gene sets among upregulated or downregulated mRNAs. In all cases, to adjust for multiple hypothesis testing, q values were calculated from P values using the BH approach. Sample sizes are WT (n = 6, 2 male and 4 female), Dp16 (n = 6, 3 male, 3 female) and Dp162xIfnrs (n = 6, 5 male, 1 female). a, DESeq2 differential expression analysis results for E12.5 mouse heart transcriptomes, comparing Dp16 to WT mice. b, DESeq2 differential expression analysis results for E12.5 mouse heart transcriptomes, comparing Dp162xIfnrs to WT mice. c, DESeq2 differential expression analysis results for E12.5 mouse heart transcriptomes, comparing Dp162xIfnrs to Dp16 mice. d, GSEA results with Hallmark gene sets for the E12.5 mouse heart transcriptome comparison of Dp16 to WT mice. e, GSEA results with Hallmark gene sets for the E12.5 mouse heart transcriptome comparison of Dp162xIfnrs to WT mice. f, GSEA results with Hallmark gene sets for the E12.5 mouse heart transcriptome comparison of Dp162xIfnrs to Dp16 mice. [file 41588_2023_1399_MOESM9_ESM.xlsx]

## Sheet: A, Dp16 v WT
Gene symbol	Chromosome	Ensembl ID	Base Mean WT	Base Mean Dp16	Fold-change	Adjusted Fold-change	Adjusted Log2 Fold-change	p-value	FDR q-value (BH)
Hunk	chr16	ENSMUSG00000053414.8	869.18	1362.95	1.56802	1.56262	0.643968	4.53146e-60	7.11303e-56
Sh3bgr	chr16	ENSMUSG00000040666.19	19066.7	30905.4	1.62046	1.61309	0.689826	2.44457e-50	1.91862e-46
App	chr16	ENSMUSG00000022892.11	9990.44	15871.4	1.58814	1.58048	0.660365	5.13011e-45	2.01318e-41
Bace2	chr16	ENSMUSG00000040605.7	5503.38	9504.68	1.72619	1.71613	0.779156	4.76089e-45	2.01318e-41
Tmem50b	chr16	ENSMUSG00000022964.14	7096.04	11827.8	1.66591	1.65664	0.728256	1.10916e-43	3.48209e-40
Cct8	chr16	ENSMUSG00000025613.13	25525.9	37787.7	1.48015	1.47367	0.559413	3.03882e-42	7.95006e-39
C2cd2	chr16	ENSMUSG00000045975.8	700.709	1185.33	1.69103	1.68108	0.749388	3.95133e-42	8.86058e-39
Son	chr16	ENSMUSG00000022961.18	14164.6	21464.4	1.5153	1.50814	0.592771	2.66038e-41	5.21999e-38
Cxadr	chr16	ENSMUSG00000022865.14	4361.2	6671.99	1.5297	1.52212	0.606086	1.64516e-40	2.86934e-37
Ets2	chr16	ENSMUSG00000022895.16	1737.89	2507.74	1.44276	1.43618	0.522232	2.91672e-37	4.57837e-34
Ttc3	chr16	ENSMUSG00000040785.19	13449.8	19801.6	1.47237	1.46493	0.550833	4.76481e-36	6.79938e-33
Ifngr2	chr16	ENSMUSG00000022965.8	7509.2	11637.3	1.54909	1.53988	0.622815	4.96898e-35	6.49983e-32
Brwd1	chr16	ENSMUSG00000022914.17	3156.62	4653.8	1.4739	1.46607	0.551959	1.93318e-34	2.33425e-31
Mrpl39	chr16	ENSMUSG00000022889.7	1965.77	2893.8	1.47145	1.46351	0.54943	9.22647e-34	1.03448e-30
Adamts5	chr16	ENSMUSG00000022894.6	632.422	1046.6	1.65428	1.64251	0.7159	1.01257e-33	1.05962e-30
Gabpa	chr16	ENSMUSG00000008976.16	1030.51	1535.31	1.49031	1.48187	0.567423	1.0152e-32	9.95975e-30
Hmgn1	chr16	ENSMUSG00000040681.16	24180.3	34366.9	1.42112	1.41379	0.49957	2.50251e-32	2.3107e-29
Chaf1b	chr16	ENSMUSG00000022945.12	1386.71	2111.79	1.5216	1.51199	0.59645	1.41132e-31	1.23075e-28
Gart	chr16	ENSMUSG00000022962.15	7363.01	10850.8	1.47388	1.46525	0.551145	2.33737e-31	1.93104e-28
Urb1	chr16	ENSMUSG00000039929.14	1107.67	1797.98	1.62281	1.61088	0.687848	2.5524e-31	2.00325e-28
Atp5j	chr16	ENSMUSG00000022890.13	24534.9	37166.7	1.51444	1.50456	0.589339	7.8819e-31	5.89154e-28
Vps26c	chr16	ENSMUSG00000022898.13	3526.45	5829.99	1.65126	1.63751	0.711504	2.78033e-29	1.98377e-26
Atp5o	chr16	ENSMUSG00000022956.11	24926.9	36268.8	1.45491	1.44587	0.531941	3.35484e-29	2.28961e-26
Usp25	chr16	ENSMUSG00000022867.11	7254.54	10858.8	1.49748	1.48744	0.572829	7.43995e-29	4.86604e-26
Cryzl1	chr16	ENSMUSG00000058240.14	330.55	494.243	1.4959	1.48541	0.570862	2.49077e-27	1.5639e-24
Ifnar2	chr16	ENSMUSG00000022971.18	2529.03	4105.93	1.62287	1.60865	0.685852	3.85641e-27	2.32824e-24
Paxbp1	chr16	ENSMUSG00000022974.12	15285.5	22105.2	1.44516	1.43563	0.521684	6.13515e-27	3.56679e-24
Hspa13	chr16	ENSMUSG00000032932.15	5951.1	8750	1.46929	1.45903	0.545011	1.4417e-26	8.08226e-24
Adamts1	chr16	ENSMUSG00000022893.14	2917.48	4005.58	1.37261	1.36472	0.448605	4.63353e-26	2.50802e-23
Rcan1	chr16	ENSMUSG00000022951.16	40975.6	62604.2	1.52686	1.5139	0.598266	6.00305e-25	3.141e-22
Zbtb21	chr16	ENSMUSG00000046962.16	2153.74	3141.19	1.45763	1.44702	0.533086	8.97601e-25	4.54504e-22
Btg3	chr16	ENSMUSG00000022863.15	1762.14	2723.67	1.54302	1.52938	0.612942	4.79724e-24	2.3532e-21
Wrb	chr16	ENSMUSG00000023147.17	4105.45	6340.43	1.54315	1.52929	0.612862	6.95981e-24	3.31055e-21
Ltn1	chr16	ENSMUSG00000052299.9	3656.48	5502.2	1.5037	1.49102	0.576298	1.14076e-23	5.26661e-21
Psmg1	chr16	ENSMUSG00000022913.16	1448.38	2152.86	1.48493	1.47274	0.558503	3.1177e-23	1.39824e-20
Itsn1	chr16	ENSMUSG00000022957.20	10489.9	14554.1	1.38798	1.3785	0.463094	9.10515e-23	3.9701e-20
Dyrk1a	chr16	ENSMUSG00000022897.15	2025.71	2880.72	1.42157	1.41085	0.496564	1.61952e-22	6.8707e-20
Smim11	chr16	ENSMUSG00000051989.11	426.526	628.046	1.47369	1.46114	0.547094	5.54856e-22	2.29199e-19
Usp16	chr16	ENSMUSG00000025616.14	1933.62	2770.05	1.43199	1.42064	0.506544	9.35431e-22	3.76499e-19
Scaf4	chr16	ENSMUSG00000022983.16	583.998	801.94	1.3734	1.36374	0.447566	3.36964e-21	1.32233e-18
Hlcs	chr16	ENSMUSG00000040820.16	112.723	171.288	1.51973	1.50509	0.589854	8.81247e-21	3.37388e-18
Cfap298	chr16	ENSMUSG00000022972.10	365.984	570.406	1.55601	1.53948	0.622446	2.04058e-20	7.62641e-18
Jam2	chr16	ENSMUSG00000053062.16	227.62	366.343	1.60741	1.58875	0.667896	4.97322e-20	1.81545e-17
Ifnar1	chr16	ENSMUSG00000022967.13	3273.96	5164.42	1.57675	1.55866	0.640302	1.24222e-19	4.43162e-17
Sod1	chr16	ENSMUSG00000022982.10	41414.4	58120.5	1.40332	1.39116	0.476285	2.41622e-19	8.4283e-17
Mmrn2	chr14	ENSMUSG00000041445.9	2650.17	3350.59	1.2633	1.25611	0.328963	3.43783e-19	1.17312e-16
Morc3	chr16	ENSMUSG00000039456.10	1205.16	1608.88	1.33518	1.32553	0.406565	4.26497e-19	1.42441e-16
Mal	chr2	ENSMUSG00000027375.14	75.2218	183.703	2.43506	2.37459	1.24768	2.29691e-18	7.51138e-16
Tiam1	chr16	ENSMUSG00000002489.16	222.573	324.834	1.46068	1.4454	0.531468	8.9e-18	2.85109e-15
Pygm	chr19	ENSMUSG00000032648.14	12445	14875.5	1.19507	1.18964	0.250519	1.16535e-17	3.6585e-15
Ripk4	chr16	ENSMUSG00000005251.15	412.484	978.718	2.37297	2.31233	1.20935	2.03691e-17	6.26929e-15
a	chr2	ENSMUSG00000027596.10	650.067	15711.7	24.1699	22.0401	4.46206	1.06382e-16	3.2113e-14
Il10rb	chr16	ENSMUSG00000022969.13	3366.58	5189.25	1.54117	1.52074	0.604772	2.34458e-16	6.94394e-14
Lynx1	chr15	ENSMUSG00000022594.14	1331.18	2243.81	1.68892	1.66127	0.732285	2.39583e-16	6.96431e-14
Erg	chr16	ENSMUSG00000040732.20	644.848	853.322	1.32347	1.31255	0.392376	2.45609e-16	7.00967e-14
Mxd4	chr5	ENSMUSG00000037235.13	1283.13	967.754	0.754143	0.760343	-0.395278	3.41719e-16	9.5785e-14
Donson	chr16	ENSMUSG00000022960.13	1169.82	1639.9	1.40273	1.38824	0.473254	3.78829e-16	1.04324e-13
Bst2	chr8	ENSMUSG00000046718.8	13430.6	25046.2	1.87146	1.83342	0.874538	4.4669e-16	1.20891e-13
Gm38071	chr16	ENSMUSG00000103916.1	15217.5	205054	12.0719	11.1156	3.47451	8.00383e-16	2.12943e-13
Dop1b	chr16	ENSMUSG00000022946.10	1685.65	2345.96	1.39312	1.3786	0.463201	8.41935e-16	2.20264e-13
Bmp10	chr6	ENSMUSG00000030046.6	5373.61	6850.91	1.27479	1.26469	0.338787	4.99149e-15	1.28445e-12
Synj1	chr16	ENSMUSG00000022973.18	5744.87	8639.57	1.50694	1.48534	0.570794	1.07925e-14	2.73241e-12
Ecm1	chr3	ENSMUSG00000028108.15	1604.76	1956.17	1.21935	1.21154	0.276837	1.17551e-14	2.92887e-12
Mis18a	chr16	ENSMUSG00000022978.11	831.022	1240.74	1.48969	1.46843	0.55427	1.37114e-14	3.34357e-12
Mrps6	chr16	ENSMUSG00000039680.10	393.296	591.412	1.50341	1.48213	0.567669	1.38455e-14	3.34357e-12
Slc5a3	chr16	ENSMUSG00000089774.2	2835.72	4263.06	1.50208	1.48072	0.566304	1.41698e-14	3.37006e-12
N6amt1	chr16	ENSMUSG00000044442.11	190.731	267.255	1.40008	1.3838	0.46863	2.05793e-14	4.82139e-12
Mest	chr6	ENSMUSG00000051855.15	53106	62620.3	1.17919	1.17297	0.230168	2.28677e-14	5.27873e-12
Rec8	chr14	ENSMUSG00000002324.8	15131.9	9996.33	0.660851	0.67024	-0.57725	4.60042e-14	1.04656e-11
Clec4g	chr8	ENSMUSG00000074491.9	26.2984	52.698	1.99286	1.9402	0.956208	5.58261e-14	1.25186e-11
Mrap	chr16	ENSMUSG00000039956.9	7188.1	11501.1	1.599	1.5707	0.651409	6.13481e-14	1.35631e-11
Thbs4	chr13	ENSMUSG00000021702.7	5709.26	6889.99	1.20615	1.19846	0.261185	8.16496e-14	1.78007e-11
Cbr1	chr16	ENSMUSG00000051483.9	2922.71	3891.69	1.333	1.31869	0.399102	1.91893e-13	4.12622e-11
Mx2	chr16	ENSMUSG00000023341.15	5.34244	18.3258	3.40453	3.24407	1.6978	2.15453e-13	4.57023e-11
Kcne1	chr16	ENSMUSG00000039639.7	1323.55	1963.38	1.48312	1.45987	0.54584	2.73109e-13	5.71599e-11
Ky	chr9	ENSMUSG00000035606.8	973.41	426.432	0.436699	0.450062	-1.1518	3.3351e-13	6.8883e-11
Kcnj15	chr16	ENSMUSG00000062609.14	1434.97	2459.92	1.71442	1.67716	0.746022	4.00153e-13	8.1574e-11
Bach1	chr16	ENSMUSG00000025612.5	2479.14	3524.71	1.42385	1.40363	0.48916	8.58926e-13	1.72853e-10
Cyyr1	chr16	ENSMUSG00000041134.15	86.3621	135.038	1.56238	1.53337	0.616705	1.68243e-12	3.34292e-10
Parp10	chr15	ENSMUSG00000063268.12	3824.11	5882.55	1.53814	1.51002	0.594568	1.80986e-12	3.55117e-10
Pigp	chr16	ENSMUSG00000022940.17	7107.28	10583.2	1.48866	1.46288	0.548814	2.26631e-12	4.39188e-10
Pxn	chr5	ENSMUSG00000029528.19	3823.88	4470.04	1.16877	1.16206	0.216682	2.37929e-12	4.5546e-10
Gm41505	chr16	ENSMUSG00000116641.1	254.644	362.392	1.42417	1.40322	0.488743	3.05368e-12	5.77514e-10
Greb1	chr12	ENSMUSG00000036523.16	92.6653	148.144	1.60144	1.56823	0.649135	3.6465e-12	6.81419e-10
Rwdd2b	chr16	ENSMUSG00000041079.12	94.2669	131.233	1.39325	1.37361	0.457973	4.7958e-12	8.85644e-10
Entpd1	chr19	ENSMUSG00000048120.16	101.63	135.29	1.33324	1.31698	0.39723	5.49964e-12	1.00381e-09
Shisa5	chr9	ENSMUSG00000025647.16	5208.31	6169.94	1.18346	1.17554	0.233319	7.44236e-12	1.34279e-09
Ifitm3	chr7	ENSMUSG00000025492.6	3431.02	6051.49	1.77179	1.72336	0.785225	2.58155e-11	4.60484e-09
Nos3	chr5	ENSMUSG00000028978.12	2775.65	3271.53	1.17759	1.16938	0.225747	4.13371e-11	7.29065e-09
Gstm1	chr3	ENSMUSG00000058135.12	618.351	802.083	1.29592	1.28008	0.356237	6.34013e-11	1.10579e-08
Man2b2	chr5	ENSMUSG00000029119.9	896.13	1071.69	1.1968	1.18717	0.247528	7.92932e-11	1.36776e-08
H1f0	chr15	ENSMUSG00000096210.2	3623.95	2857.96	0.788568	0.797227	-0.326938	1.0235e-10	1.74629e-08
Plvap	chr8	ENSMUSG00000034845.6	6532.43	7704.06	1.17939	1.17064	0.227302	1.1892e-10	1.99388e-08
Gpr182	chr10	ENSMUSG00000058396.7	2371.39	2809.32	1.18384	1.17482	0.232446	1.19402e-10	1.99388e-08
Slfn5	chr11	ENSMUSG00000054404.13	6212.84	9518.21	1.53455	1.5005	0.585447	1.36107e-10	2.24892e-08
Hexa	chr9	ENSMUSG00000025232.8	8206.94	9668.86	1.17812	1.16936	0.225724	1.43482e-10	2.34609e-08
Gbp9	chr5	ENSMUSG00000029298.15	121.25	183.52	1.51604	1.48361	0.569112	2.03447e-10	3.29227e-08
Ccng1	chr11	ENSMUSG00000020326.7	14865.5	17484	1.17574	1.16699	0.222794	2.14151e-10	3.43012e-08
Vwf	chr6	ENSMUSG00000001930.17	1475.11	2232.37	1.51357	1.48041	0.565992	3.03684e-10	4.81507e-08
Gm45716	chr11	ENSMUSG00000110344.1	402.453	281.526	0.69979	0.712417	-0.489206	3.08724e-10	4.84603e-08
Ripply3	chr16	ENSMUSG00000022941.8	11868.6	21518.8	1.81814	1.75808	0.813997	3.26196e-10	5.06961e-08
Usp11	chrX	ENSMUSG00000031066.10	3838.92	3227.08	0.840705	0.847451	-0.238798	3.34393e-10	5.14605e-08
Itgav	chr2	ENSMUSG00000027087.11	3190.12	4042.84	1.26793	1.2523	0.324582	4.38496e-10	6.6826e-08
Dnajc28	chr16	ENSMUSG00000039763.10	567.956	840.597	1.48031	1.44918	0.535239	4.7783e-10	7.21202e-08
Ehd2	chr7	ENSMUSG00000074364.6	5893.64	6910.67	1.17192	1.16313	0.218008	4.83707e-10	7.23119e-08
Trim30a	chr7	ENSMUSG00000030921.17	1.95097e+06	4.05525e+06	2.09254	2.00075	1.00054	5.10798e-10	7.56415e-08
Pnrc2	chr4	ENSMUSG00000028675.12	2536.31	2126.94	0.838532	0.845582	-0.241983	5.57882e-10	8.18418e-08
Jak3	chr8	ENSMUSG00000031805.17	7552.58	9356.19	1.23983	1.226	0.293955	6.01853e-10	8.74749e-08
B3gnt3	chr8	ENSMUSG00000031803.8	1728.88	2631.7	1.52215	1.48533	0.570785	9.10963e-10	1.31187e-07
Hdgf	chr3	ENSMUSG00000004897.16	36082.2	31461.5	0.872118	0.877594	-0.188374	1.03468e-09	1.47649e-07
Asb2	chr12	ENSMUSG00000021200.14	6513.6	7457.62	1.14481	1.13746	0.185813	1.07251e-09	1.50534e-07
Eng	chr2	ENSMUSG00000026814.16	4275.24	4833.5	1.1303	1.12401	0.168651	1.07408e-09	1.50534e-07
Lgals3bp	chr11	ENSMUSG00000033880.11	174.489	300.568	1.72975	1.67632	0.745297	1.16989e-09	1.62511e-07
Slco3a1	chr7	ENSMUSG00000025790.14	393.031	462.353	1.17513	1.16559	0.221061	1.22611e-09	1.68826e-07
Unc5a	chr13	ENSMUSG00000025876.15	3332.61	4761.31	1.43031	1.4009	0.486351	1.7585e-09	2.40028e-07
Dock6	chr9	ENSMUSG00000032198.9	3142.77	3550.86	1.13003	1.12359	0.168118	1.88161e-09	2.54617e-07
Dzip1	chr14	ENSMUSG00000042156.16	987.44	800.811	0.811757	0.820844	-0.28482	2.40352e-09	3.20413e-07
Mir99ahg	chr16	ENSMUSG00000090386.10	1500.29	2039.37	1.35963	1.33496	0.416792	2.40866e-09	3.20413e-07
Stmn1	chr4	ENSMUSG00000028832.11	24472.6	21152.8	0.864275	0.870484	-0.20011	2.44674e-09	3.22743e-07
Myo7a	chr7	ENSMUSG00000030761.16	1870.7	2244.93	1.20054	1.1885	0.24914	3.26599e-09	4.27219e-07
Setd4	chr16	ENSMUSG00000022948.16	20.604	29.3703	1.42748	1.39688	0.48221	3.84482e-09	4.98778e-07
Clu	chr14	ENSMUSG00000022037.15	23813.8	30878.9	1.29535	1.2752	0.350719	3.88936e-09	5.00421e-07
Inpp5j	chr11	ENSMUSG00000034570.12	499.256	622.509	1.24397	1.22802	0.296336	6.3161e-09	8.06047e-07
Ctsk	chr3	ENSMUSG00000028111.4	830.556	1076.28	1.29463	1.2744	0.34982	7.09746e-09	8.98458e-07
Masp1	chr16	ENSMUSG00000022887.9	15479.5	19151.9	1.236	1.22053	0.287503	7.65642e-09	9.61463e-07
Icam1	chr9	ENSMUSG00000037405.8	429.421	562.592	1.31009	1.2883	0.365469	9.17357e-09	1.14284e-06
Ppp1r17	chr6	ENSMUSG00000002930.6	445.017	651.948	1.46872	1.43249	0.518526	9.25221e-09	1.14356e-06
Tmpo	chr10	ENSMUSG00000019961.17	15871	14320.4	0.902246	0.906559	-0.141527	1.06435e-08	1.30524e-06
D16Ertd472e	chr16	ENSMUSG00000022864.14	1130.52	1545.61	1.36636	1.33922	0.42139	1.09375e-08	1.3309e-06
Arhgef4	chr1	ENSMUSG00000037509.21	126.801	159.422	1.2584	1.24076	0.311226	1.13172e-08	1.36651e-06
H1f10	chr6	ENSMUSG00000044927.6	2000.41	1512.17	0.756178	0.769207	-0.378557	1.25112e-08	1.49914e-06
Limk2	chr11	ENSMUSG00000020451.17	2055.93	2352.16	1.14434	1.13598	0.183933	1.27043e-08	1.51075e-06
Rasl10b	chr11	ENSMUSG00000020684.14	555.474	650.149	1.17183	1.16113	0.215535	1.33238e-08	1.57251e-06
Ece1	chr4	ENSMUSG00000057530.14	2582.34	2924.28	1.13242	1.12493	0.16984	1.52075e-08	1.78143e-06
Gaa	chr11	ENSMUSG00000025579.14	15476.7	17456.6	1.12772	1.12055	0.164212	1.59264e-08	1.85183e-06
Cfh	chr1	ENSMUSG00000026365.15	3429.79	4327.64	1.26126	1.24242	0.313157	2.17661e-08	2.51222e-06
Pcsk6	chr7	ENSMUSG00000030513.14	7148.63	8997.94	1.25678	1.23799	0.308003	2.34975e-08	2.69226e-06
Mroh1	chr15	ENSMUSG00000022558.16	2528.63	2911.58	1.15125	1.14183	0.191352	2.78192e-08	3.16433e-06
Adamts4	chr1	ENSMUSG00000006403.13	471.319	712.577	1.50932	1.4662	0.552086	3.02349e-08	3.41437e-06
Cdkn1a	chr17	ENSMUSG00000023067.14	3159.94	3998.54	1.26308	1.24303	0.313858	4.06296e-08	4.55545e-06
Srsf1	chr11	ENSMUSG00000018379.17	21642.3	19957	0.922043	0.925292	-0.112019	4.16733e-08	4.60667e-06
Dek	chr13	ENSMUSG00000021377.15	3996.22	3579.71	0.895618	0.900793	-0.150732	4.14196e-08	4.60667e-06
Col22a1	chr15	ENSMUSG00000079022.10	13.2478	20.1723	1.52416	1.47844	0.564073	4.21394e-08	4.62561e-06
Irgm2	chr11	ENSMUSG00000069874.7	42.5942	67.4444	1.5852	1.53401	0.617307	4.61621e-08	5.03199e-06
Fgf23	chr6	ENSMUSG00000000182.9	37095.7	83459.3	2.25661	2.11331	1.0795	4.88238e-08	5.28543e-06
Smtnl2	chr11	ENSMUSG00000045667.14	12326.3	13912.3	1.12849	1.12074	0.16445	5.04249e-08	5.42137e-06
Rhox5	chrX	ENSMUSG00000095180.8	550.791	858.866	1.55225	1.50322	0.588058	5.77294e-08	6.16448e-06
Krt8	chr15	ENSMUSG00000049382.10	925.694	1314.16	1.42112	1.38435	0.46921	6.41299e-08	6.80167e-06
Zmat3	chr3	ENSMUSG00000027663.12	3003.96	3604.46	1.2	1.18548	0.245467	6.58065e-08	6.93265e-06
Rfx5	chr3	ENSMUSG00000005774.12	194.257	145.715	0.749788	0.764841	-0.386768	6.79977e-08	7.11573e-06
Oasl2	chr5	ENSMUSG00000029561.17	12638.5	30464.1	2.43111	2.27581	1.18638	7.19788e-08	7.48246e-06
S100a1	chr3	ENSMUSG00000044080.9	10928.4	12987.5	1.18811	1.17435	0.231862	8.52338e-08	8.80207e-06
Papss2	chr19	ENSMUSG00000024899.7	2254.71	2772.85	1.22918	1.21145	0.276738	9.77383e-08	1.00274e-05
Ctsl	chr13	ENSMUSG00000021477.9	8426.09	9490.76	1.12642	1.11842	0.161458	1.08146e-07	1.10232e-05
Cnp	chr11	ENSMUSG00000006782.16	1482.55	1873.92	1.26542	1.2442	0.315215	1.10766e-07	1.12174e-05
Kcnq1ot1	chr7	ENSMUSG00000101609.2	9128.45	7853.05	0.860358	0.868619	-0.203205	1.17136e-07	1.17864e-05
Ifi44	chr3	ENSMUSG00000028037.13	2904.45	9151.86	3.21985	2.93217	1.55197	1.25836e-07	1.25812e-05
Irf9	chr14	ENSMUSG00000002325.15	1363.37	1813.72	1.33161	1.30241	0.381187	1.9988e-07	1.98577e-05
Acta1	chr8	ENSMUSG00000031972.5	6815.51	8336.33	1.2233	1.20488	0.268892	2.32863e-07	2.28453e-05
Eno1	chr4	ENSMUSG00000063524.13	62462.7	55000.3	0.880416	0.887542	-0.172113	2.32599e-07	2.28453e-05
Popdc2	chr16	ENSMUSG00000022803.12	12551.4	14262.3	1.13561	1.12615	0.1714	2.50232e-07	2.42761e-05
Gtpbp6	chr5	ENSMUSG00000033434.15	898.414	1099.53	1.22389	1.20554	0.269675	2.5054e-07	2.42761e-05
Gm13212	chr4	ENSMUSG00000078502.10	15.1457	22.6569	1.4971	1.44839	0.534453	2.62156e-07	2.52458e-05
E130307A14Rik	chr10	ENSMUSG00000087177.7	76.0579	58.0447	0.763297	0.77915	-0.360027	2.64656e-07	2.53312e-05
Dusp18	chr11	ENSMUSG00000047205.12	162.883	196.486	1.20619	1.18956	0.250424	2.77043e-07	2.6356e-05
Gas6	chr8	ENSMUSG00000031451.6	29321.6	36761.1	1.25279	1.23092	0.299733	2.81311e-07	2.66009e-05
Trim72	chr7	ENSMUSG00000042828.12	21.5167	28.7679	1.33798	1.30711	0.386379	2.94155e-07	2.76488e-05
Ogdhl	chr14	ENSMUSG00000021913.8	673.93	793.628	1.17765	1.16358	0.218568	3.34666e-07	3.12694e-05
Ggta1	chr2	ENSMUSG00000035778.17	1055.12	1249.97	1.18514	1.17024	0.226803	3.43497e-07	3.19046e-05
Cdk18	chr1	ENSMUSG00000026437.11	822.751	1141.59	1.38328	1.34654	0.429253	3.51311e-07	3.24384e-05
Pld3	chr7	ENSMUSG00000003363.15	2017.4	2318.04	1.14959	1.13847	0.187093	3.58143e-07	3.28759e-05
Fcgrt	chr7	ENSMUSG00000003420.8	12313.9	15398.1	1.2507	1.22884	0.297294	3.62413e-07	3.30744e-05
Pdcd4	chr19	ENSMUSG00000024975.13	2765.12	2278.71	0.824493	0.836369	-0.257788	3.78747e-07	3.43653e-05
4930452B06Rik	chr14	ENSMUSG00000021747.12	404.938	334.277	0.824854	0.836803	-0.25704	3.81244e-07	3.43931e-05
Mbd6	chr10	ENSMUSG00000025409.14	1831.08	2122.22	1.15902	1.14698	0.197837	4.0398e-07	3.59437e-05
Shfl	chr9	ENSMUSG00000038884.14	31.0849	42.0036	1.34811	1.31526	0.395351	4.01423e-07	3.59437e-05
Kcp	chr6	ENSMUSG00000059022.15	369.198	454.093	1.22963	1.20997	0.274976	4.05303e-07	3.59437e-05
Frmd5	chr2	ENSMUSG00000027238.17	2556.97	3302.74	1.29187	1.2656	0.339824	4.11097e-07	3.62527e-05
Sema4g	chr19	ENSMUSG00000025207.16	40.3243	51.3002	1.27076	1.24665	0.31806	4.57753e-07	4.01416e-05
Chst12	chr5	ENSMUSG00000036599.10	1022.93	1224.89	1.19798	1.18135	0.240437	4.81444e-07	4.19846e-05
Pigs	chr11	ENSMUSG00000041958.10	3127.8	3568.24	1.1402	1.12975	0.176009	5.07089e-07	4.39767e-05
Lgals9	chr11	ENSMUSG00000001123.15	2003.02	2644.34	1.32209	1.29177	0.36935	5.23721e-07	4.4437e-05
Tgfb1	chr7	ENSMUSG00000002603.15	7201.54	8229.66	1.14242	1.13171	0.178504	5.22876e-07	4.4437e-05
Rabep2	chr7	ENSMUSG00000030727.12	961.895	1175.87	1.22299	1.20357	0.267321	5.19681e-07	4.4437e-05
Col4a1	chr8	ENSMUSG00000031502.11	15605	17454.9	1.11852	1.11034	0.151008	5.23003e-07	4.4437e-05
Itih5	chr2	ENSMUSG00000025780.7	75.6419	99.2673	1.31391	1.28417	0.360838	5.86845e-07	4.95253e-05
Igtp	chr11	ENSMUSG00000078853.8	108.979	174.073	1.60786	1.54287	0.625621	6.20596e-07	5.20936e-05
Cdkn1b	chr6	ENSMUSG00000003031.14	11985.2	10082.8	0.841712	0.85266	-0.229957	6.31566e-07	5.27324e-05
Rps6ka1	chr4	ENSMUSG00000003644.17	561.456	662.966	1.18175	1.16673	0.222469	6.72851e-07	5.55882e-05
Slc16a2	chrX	ENSMUSG00000033965.10	1144.98	1385.38	1.20881	1.19059	0.251678	6.705e-07	5.55882e-05
Nes	chr3	ENSMUSG00000004891.16	3349.51	3875.56	1.15662	1.14414	0.194258	6.89895e-07	5.64025e-05
Sipa1	chr19	ENSMUSG00000056917.13	4122.22	4662.49	1.13115	1.12149	0.165419	6.88421e-07	5.64025e-05
Cgnl1	chr9	ENSMUSG00000032232.14	3570.69	3909.61	1.09477	1.08898	0.122984	6.93542e-07	5.64069e-05
Cdh5	chr8	ENSMUSG00000031871.9	3358.15	3693.27	1.09951	1.09322	0.128585	6.97981e-07	5.64753e-05
Ddc	chr11	ENSMUSG00000020182.16	25516.4	20203	0.791803	0.806884	-0.309567	7.14337e-07	5.75023e-05
H3f3b	chr11	ENSMUSG00000016559.14	10118.6	9002	0.889739	0.896704	-0.157297	7.41742e-07	5.94037e-05
Plxnd1	chr6	ENSMUSG00000030123.15	5752.63	6376.05	1.10853	1.10121	0.139093	7.78097e-07	6.1999e-05
Myo1c	chr11	ENSMUSG00000017774.19	12347.3	13821.1	1.11877	1.11025	0.150888	8.64997e-07	6.8575e-05
Cd300lg	chr11	ENSMUSG00000017309.11	154.928	249.645	1.60763	1.5394	0.622372	8.70103e-07	6.86332e-05
Wdr6	chr9	ENSMUSG00000066357.6	2557.24	2272.6	0.888813	0.896015	-0.158406	9.99382e-07	7.84365e-05
St5	chr7	ENSMUSG00000031024.13	1505.16	1706.88	1.13369	1.12346	0.167945	1.02061e-06	7.97044e-05
Clic6	chr16	ENSMUSG00000022949.9	312.846	534.806	1.71345	1.62468	0.700157	1.10641e-06	8.59768e-05
Smc4	chr3	ENSMUSG00000034349.14	10113	8940.98	0.884264	0.891974	-0.164927	1.13483e-06	8.7751e-05
Parp14	chr16	ENSMUSG00000034422.14	5881.38	10350	1.76966	1.67937	0.747917	1.15128e-06	8.85867e-05
Nomo1	chr7	ENSMUSG00000030835.6	8651.54	9495.1	1.09718	1.09081	0.125393	1.23236e-06	9.43625e-05
Creb1	chr1	ENSMUSG00000025958.14	8104.06	7104.05	0.87633	0.884981	-0.176282	1.40871e-06	0.000106823
Nrip1	chr16	ENSMUSG00000048490.14	3528.48	4609.27	1.30863	1.27688	0.352618	1.40394e-06	0.000106823
AU021092	chr16	ENSMUSG00000051669.6	285.165	557.173	1.95222	1.82536	0.868185	1.45727e-06	0.000109975
Ccna2	chr3	ENSMUSG00000027715.9	7696.06	6772.25	0.879743	0.888104	-0.1712	1.51775e-06	0.000113991
Slc7a4	chr16	ENSMUSG00000022756.17	1717.85	2325.57	1.35408	1.31604	0.396201	1.54967e-06	0.000115834
Ecscr	chr18	ENSMUSG00000073599.10	4591.15	5495.65	1.19392	1.17592	0.233785	1.56112e-06	0.000116137
Chek1	chr9	ENSMUSG00000032113.16	3606.79	3015.55	0.836558	0.84893	-0.236282	1.58579e-06	0.000117415
Etv5	chr16	ENSMUSG00000013089.15	1173.8	1380.08	1.17458	1.15897	0.212842	1.61884e-06	0.0001193
Slit2	chr5	ENSMUSG00000031558.15	1257.09	1547.94	1.23209	1.20923	0.274094	1.65968e-06	0.000121738
Rgl2	chr17	ENSMUSG00000041354.16	3982.84	4462.92	1.12043	1.11123	0.152155	1.67512e-06	0.0001223
Oas1b	chr5	ENSMUSG00000029605.16	0.00446543	0.0112887	2.54677	2.33961	1.22627	1.76397e-06	0.000127174
Rbm3	chrX	ENSMUSG00000031167.16	596.436	501.764	0.841147	0.853451	-0.22862	1.75151e-06	0.000127174
Trim71	chr9	ENSMUSG00000079259.2	107.136	151.607	1.4166	1.37002	0.454197	1.7662e-06	0.000127174
Acap1	chr11	ENSMUSG00000001588.12	507.362	630.48	1.24028	1.21629	0.282484	1.83135e-06	0.000131264
Mrc2	chr11	ENSMUSG00000020695.14	4039.68	4512.26	1.11701	1.10818	0.148186	1.8515e-06	0.000132105
Ifi35	chr11	ENSMUSG00000010358.13	84882.4	132432	1.56624	1.49695	0.582027	1.94108e-06	0.000137869
Col4a2	chr8	ENSMUSG00000031503.13	14003.9	15655.8	1.11783	1.10877	0.148963	1.97993e-06	0.000139995
Txndc5	chr13	ENSMUSG00000038991.17	11471.2	12660.1	1.10324	1.09587	0.132076	2.0427e-06	0.000143786
2810410L24Rik	chr11	ENSMUSG00000075389.3	575.891	446.133	0.775139	0.793121	-0.334388	2.19032e-06	0.000153489
Sec24d	chr3	ENSMUSG00000039234.11	2306.59	2594.75	1.12444	1.11452	0.156427	2.35403e-06	0.000163692
Mamstr	chr7	ENSMUSG00000042918.17	9.22577	11.958	1.29639	1.26525	0.339421	2.35678e-06	0.000163692
Xaf1	chr11	ENSMUSG00000040483.15	30.2797	60.0531	2.00446	1.87404	0.906153	2.47064e-06	0.000170844
Kcnk3	chr5	ENSMUSG00000049265.7	4453.91	3679.8	0.826097	0.840083	-0.251396	2.57683e-06	0.000177406
Hsf2	chr10	ENSMUSG00000019878.8	440.585	373.171	0.847522	0.85948	-0.218463	2.64359e-06	0.000180799
Cdc42bpg	chr19	ENSMUSG00000024769.7	637.724	736.66	1.15649	1.14257	0.192283	2.65364e-06	0.000180799
Heph	chrX	ENSMUSG00000031209.14	186.588	216.727	1.16145	1.14691	0.197747	2.66067e-06	0.000180799
Il27ra	chr8	ENSMUSG00000005465.9	402.277	523.5	1.30269	1.27023	0.345091	2.70353e-06	0.00018276
Asb10	chr5	ENSMUSG00000038204.13	8446.26	12320	1.45679	1.40267	0.48818	2.71281e-06	0.00018276
Krt19	chr11	ENSMUSG00000020911.14	3663.8	4208.43	1.1474	1.13438	0.181905	2.85575e-06	0.000191567
Samd9l	chr6	ENSMUSG00000047735.14	298.584	492.556	1.65695	1.57545	0.65576	2.89243e-06	0.000193202
Ramp2	chr11	ENSMUSG00000001240.13	4496.89	5042.56	1.12094	1.11115	0.152051	2.95943e-06	0.00019684
Adgrl4	chr3	ENSMUSG00000039167.12	1712.9	2204.97	1.28751	1.25598	0.328818	3.26782e-06	0.000216435
Impdh1	chr6	ENSMUSG00000003500.13	1817.12	2103.6	1.15677	1.14248	0.192169	3.31501e-06	0.000218637
Tent5a	chr9	ENSMUSG00000032265.14	2577.02	3007.37	1.16538	1.14985	0.201446	3.32937e-06	0.000218666
Nmral1	chr16	ENSMUSG00000063445.14	2925.3	2419.76	0.826979	0.841167	-0.249536	3.38381e-06	0.000221315
Mr1	chr1	ENSMUSG00000026471.14	84.8355	60.2813	0.712691	0.736802	-0.440652	3.58173e-06	0.000232324
H2-D1	chr17	ENSMUSG00000073411.12	6356.6	7837.51	1.23384	1.20899	0.273796	3.57042e-06	0.000232324
Parp9	chr16	ENSMUSG00000022906.15	2547.14	3259.08	1.28019	1.24947	0.321315	3.87079e-06	0.00025004
Tesc	chr5	ENSMUSG00000029359.13	1329.13	1757.01	1.31924	1.28185	0.358229	4.00659e-06	0.000257752
Fscn1	chr5	ENSMUSG00000029581.14	25581.6	27719.9	1.08366	1.07819	0.108611	4.06429e-06	0.000260397
Ifrd1	chr12	ENSMUSG00000001627.12	4422.87	3715.1	0.839048	0.852398	-0.230401	4.12356e-06	0.00026312
Trim25	chr11	ENSMUSG00000000275.16	2243.04	2765.67	1.23435	1.20962	0.274556	4.35038e-06	0.00027647
Qpct	chr17	ENSMUSG00000024084.8	521.886	627.763	1.19992	1.1794	0.238058	4.39378e-06	0.000278101
Unc13b	chr4	ENSMUSG00000028456.18	2424.52	2741.67	1.13049	1.11913	0.162372	4.80835e-06	0.000303119
Adam15	chr3	ENSMUSG00000028041.17	8265.8	9660.1	1.16877	1.15203	0.204177	4.99915e-06	0.000313887
Thbs1	chr2	ENSMUSG00000040152.8	69129.6	81699	1.18221	1.16342	0.218375	5.353e-06	0.000334765
Nectin3	chr16	ENSMUSG00000022656.15	5097.11	4462.36	0.874297	0.884274	-0.177435	5.46894e-06	0.000340659
Serpinf1	chr11	ENSMUSG00000000753.15	891.542	1078.16	1.20944	1.18698	0.247299	6.08293e-06	0.000377406
Slc16a12	chr19	ENSMUSG00000009378.4	868.008	1064.94	1.22617	1.20172	0.265101	6.20191e-06	0.000383273
Adam11	chr11	ENSMUSG00000020926.16	722.397	853.453	1.1817	1.16312	0.218006	6.313e-06	0.00038709
Pdlim1	chr19	ENSMUSG00000055044.12	19601.9	22880.6	1.16646	1.14958	0.201112	6.30627e-06	0.00038709
Pde4a	chr9	ENSMUSG00000032177.17	247.914	288.773	1.16402	1.14798	0.199092	6.4329e-06	0.000392907
Resf1	chr6	ENSMUSG00000032712.16	5571.65	4701.63	0.844854	0.85811	-0.220765	6.58333e-06	0.000397456
Tie1	chr4	ENSMUSG00000033191.14	7438.46	8173.95	1.09911	1.09144	0.126235	6.55093e-06	0.000397456
Arhgap27	chr11	ENSMUSG00000034255.17	1485.75	1791.58	1.20568	1.18377	0.243395	6.57245e-06	0.000397456
Renbp	chrX	ENSMUSG00000031387.14	962.76	1133.59	1.1795	1.16094	0.215297	6.67535e-06	0.000401467
Tnfaip2	chr12	ENSMUSG00000021281.15	1630.31	2078.01	1.27511	1.2429	0.313716	6.8752e-06	0.000411908
Dkk3	chr7	ENSMUSG00000030772.6	4582.24	5167.34	1.12793	1.11641	0.158871	6.90908e-06	0.000412364
Mcm7	chr5	ENSMUSG00000029730.16	3828.39	3421.49	0.893548	0.901639	-0.149378	7.11654e-06	0.000423138
Cavin4	chr4	ENSMUSG00000028348.7	24.6446	41.2188	1.6671	1.57422	0.65464	7.20483e-06	0.000426371
Lrrc32	chr7	ENSMUSG00000090958.2	6023.66	7391.33	1.22785	1.2026	0.266161	7.22524e-06	0.000426371
Stat1	chr1	ENSMUSG00000026104.14	3664.21	4709.73	1.28699	1.2531	0.325497	7.30197e-06	0.000429285
Lyz2	chr10	ENSMUSG00000069516.8	17393.9	21311	1.22466	1.19926	0.262146	7.56635e-06	0.000443168
Acaa1a	chr9	ENSMUSG00000036138.16	11779.9	13544.4	1.15065	1.13587	0.183794	7.61492e-06	0.000444355
Pclaf	chr9	ENSMUSG00000040204.6	2332.26	2080.37	0.891609	0.899983	-0.15203	7.65218e-06	0.000444875
Rtp4	chr16	ENSMUSG00000033355.6	1912.82	5103.3	2.68721	2.38743	1.25546	7.91232e-06	0.000458301
Cd101	chr3	ENSMUSG00000086564.9	291.259	181.723	0.621231	0.653499	-0.613744	8.0701e-06	0.000465722
BC028528	chr3	ENSMUSG00000038543.13	6842.72	8778.84	1.28533	1.25136	0.323493	8.46961e-06	0.000486987
Pea15a	chr1	ENSMUSG00000013698.12	9325.98	10376.5	1.11224	1.10265	0.140979	8.60562e-06	0.000493001
Ccdc3	chr2	ENSMUSG00000026676.7	630.904	792.499	1.25551	1.22572	0.293627	9.00304e-06	0.000513893
Kif1a	chr1	ENSMUSG00000014602.15	523.839	643.027	1.22686	1.20126	0.264547	9.28826e-06	0.000528253
Tcn2	chr11	ENSMUSG00000020432.12	4988.96	5517.22	1.10577	1.09692	0.133456	9.75326e-06	0.00054689
Chid1	chr7	ENSMUSG00000025512.15	1207.68	1421.22	1.17626	1.15748	0.210983	9.69918e-06	0.00054689
Pacsin1	chr17	ENSMUSG00000040276.15	1.89189	2.90717	1.5424	1.46965	0.555474	9.75532e-06	0.00054689
Mir100hg	chr9	ENSMUSG00000074415.14	418.166	341.337	0.815641	0.832636	-0.264242	9.73891e-06	0.00054689
Pbxip1	chr3	ENSMUSG00000042613.9	1108.39	1203.36	1.0861	1.07985	0.110831	9.87566e-06	0.000551666
Kif1c	chr11	ENSMUSG00000020821.17	9771.4	10736.7	1.09853	1.09066	0.125197	1.02108e-05	0.000566688
Ip6k2	chr9	ENSMUSG00000032599.12	1350.35	1168.26	0.86625	0.877851	-0.187952	1.02168e-05	0.000566688
Slf1	chr13	ENSMUSG00000021597.16	1478.96	1244.89	0.841152	0.855546	-0.225082	1.04165e-05	0.000575315
Sesn3	chr9	ENSMUSG00000032009.8	1541.86	1347.75	0.87418	0.884878	-0.17645	1.04456e-05	0.000575315
Kit	chr5	ENSMUSG00000005672.12	400.498	339.414	0.847969	0.861673	-0.214788	1.0654e-05	0.000584739
Sgca	chr11	ENSMUSG00000001508.15	774.877	937.077	1.20853	1.1846	0.244403	1.10655e-05	0.00060521
Slc12a4	chr8	ENSMUSG00000017765.17	2292.64	2597.27	1.13202	1.11934	0.162649	1.13287e-05	0.000616894
Clk4	chr11	ENSMUSG00000020385.16	3416.79	2961.11	0.866913	0.878586	-0.186744	1.13577e-05	0.000616894
Klk8	chr7	ENSMUSG00000064023.4	243.36	306.753	1.26066	1.22902	0.297513	1.21158e-05	0.000655797
Emilin2	chr17	ENSMUSG00000024053.11	5346.34	5942.28	1.11161	1.10177	0.139822	1.22415e-05	0.000660325
Slc35f1	chr10	ENSMUSG00000038602.7	22.482	15.3279	0.68609	0.715927	-0.482115	1.23053e-05	0.000661493
N4bp2l1	chr5	ENSMUSG00000041132.11	5.0291	3.03314	0.605238	0.641122	-0.641329	1.24515e-05	0.00066707
Plcg2	chr8	ENSMUSG00000034330.10	757.137	877.077	1.15725	1.14084	0.190092	1.33689e-05	0.000713779
Scn7a	chr2	ENSMUSG00000034810.7	7035.65	10543.7	1.50053	1.42761	0.513606	1.37175e-05	0.000729836
Scd1	chr19	ENSMUSG00000037071.3	0.700534	0.509165	0.72468	0.751878	-0.411429	1.37626e-05	0.000729836
Prdm15	chr16	ENSMUSG00000014039.18	91.3206	109.798	1.20196	1.1789	0.237439	1.38417e-05	0.000731558
Cobll1	chr2	ENSMUSG00000034903.18	320.945	366.834	1.14163	1.12734	0.172922	1.39352e-05	0.00073403
Rnd2	chr11	ENSMUSG00000001313.12	696.658	827.879	1.18821	1.16675	0.222494	1.43681e-05	0.000744343
Ptgis	chr2	ENSMUSG00000017969.13	803.135	965.028	1.20081	1.17741	0.235613	1.4304e-05	0.000744343
Gbp2	chr3	ENSMUSG00000028270.12	504.507	815.547	1.60813	1.51794	0.60211	1.41826e-05	0.000744343
Ddx58	chr4	ENSMUSG00000040296.15	295.078	399.294	1.35442	1.30768	0.387015	1.43451e-05	0.000744343
5730409E04Rik	chr4	ENSMUSG00000073755.4	4059.4	5138.5	1.26612	1.2333	0.302529	1.42868e-05	0.000744343
Gpc4	chrX	ENSMUSG00000031119.4	575.351	660.38	1.14668	1.13134	0.178033	1.61785e-05	0.000835376
C430049B03Rik	chrX	ENSMUSG00000087365.7	2001.67	1695.69	0.846334	0.860997	-0.215921	1.6754e-05	0.000862253
Nrm	chr17	ENSMUSG00000059791.14	2883.4	2453.07	0.849535	0.863731	-0.211347	1.68608e-05	0.000864914
Ndrg4	chr8	ENSMUSG00000036564.17	13346.8	14700.3	1.10097	1.09225	0.127303	1.7207e-05	0.000879797
Klhl31	chr9	ENSMUSG00000044938.8	1630.34	1834.98	1.12483	1.11266	0.154018	1.75068e-05	0.000892221
Pcdh10	chr3	ENSMUSG00000049100.15	0.188716	0.100697	0.533028	0.577214	-0.792822	1.76038e-05	0.00089426
Slfn2	chr11	ENSMUSG00000072620.3	2531.09	3757.55	1.48344	1.41113	0.496852	1.7725e-05	0.000897512
Arhgef5	chr6	ENSMUSG00000033542.13	816.426	936.374	1.14727	1.13183	0.178655	1.82007e-05	0.000918636
Ccnb2	chr9	ENSMUSG00000032218.7	3271.42	2900.59	0.886961	0.896752	-0.157219	1.86263e-05	0.000937105
Srl	chr16	ENSMUSG00000022519.14	8041.27	9036.79	1.12391	1.1117	0.152763	1.89494e-05	0.000950314
Hspg2	chr4	ENSMUSG00000028763.18	20876.6	24186.8	1.15937	1.14172	0.191209	1.92741e-05	0.000963519
Cyb5r3	chr15	ENSMUSG00000018042.18	12573.2	13803.2	1.09773	1.08935	0.123472	2.00044e-05	0.000995204
Dip2b	chr15	ENSMUSG00000023026.16	5197.28	5914.06	1.1385	1.12406	0.168717	2.00347e-05	0.000995204
Plcb4	chr2	ENSMUSG00000039943.16	1910.48	2182.91	1.14217	1.12725	0.172813	2.01783e-05	0.000999177
Ifih1	chr2	ENSMUSG00000026896.14	172.156	266.214	1.55426	1.47051	0.556317	2.08861e-05	0.00103097
Anp32e	chr3	ENSMUSG00000015749.12	8982.13	8204.22	0.913243	0.919794	-0.120618	2.1014e-05	0.00103404
Hlf	chr11	ENSMUSG00000003949.16	12.3813	8.99648	0.725609	0.7532	-0.408896	2.11672e-05	0.00103832
Tbx3os1	chr5	ENSMUSG00000087516.7	0.00325709	0.0015943	0.489092	0.535902	-0.89996	2.24197e-05	0.00109633
Cacna1a	chr8	ENSMUSG00000034656.18	786.089	971.91	1.23629	1.20594	0.270157	2.24989e-05	0.00109678
Chmp4c	chr3	ENSMUSG00000027536.6	281.956	383.934	1.35634	1.30661	0.385831	2.27576e-05	0.00110255
Nup37	chr10	ENSMUSG00000035351.16	48.3992	37.9577	0.787055	0.809276	-0.305296	2.2706e-05	0.00110255
Isl1	chr13	ENSMUSG00000042258.13	68.3281	48.0478	0.705579	0.735878	-0.442461	2.31209e-05	0.0011167
Wdr93	chr7	ENSMUSG00000039099.7	6.32208	9.56555	1.51561	1.43742	0.523482	2.3614e-05	0.00113702
Rcc2	chr4	ENSMUSG00000040945.13	5747.96	5233.08	0.910462	0.917481	-0.12425	2.37166e-05	0.00113847
Ppp2r5b	chr19	ENSMUSG00000024777.10	2090.79	2388.08	1.14119	1.12597	0.171166	2.38526e-05	0.00114151
Notch1	chr2	ENSMUSG00000026923.15	1145.28	1269.77	1.10862	1.09849	0.135524	2.42732e-05	0.00115459
Map6d1	chr16	ENSMUSG00000041205.8	1176.56	1809.71	1.53506	1.45273	0.538766	2.42063e-05	0.00115459
Coro6	chr11	ENSMUSG00000020836.15	2104.93	2358.07	1.11934	1.10758	0.147408	2.45753e-05	0.00116543
Alyref	chr11	ENSMUSG00000025134.2	9052.03	7866.8	0.869203	0.88162	-0.181771	2.57642e-05	0.00121814
Nae1	chr8	ENSMUSG00000031878.18	335.487	281.472	0.838381	0.855051	-0.225918	2.81786e-05	0.00132828
Spire2	chr8	ENSMUSG00000010154.7	432.501	634.995	1.47	1.39997	0.485397	2.92183e-05	0.00137317
Fblim1	chr4	ENSMUSG00000006219.12	1443.4	1608.32	1.11414	1.10289	0.141292	2.97598e-05	0.00139445
Hdgfl3	chr7	ENSMUSG00000025104.13	491.688	428.347	0.870447	0.882898	-0.179681	2.99919e-05	0.00140114
Tiam2	chr17	ENSMUSG00000023800.15	13357.7	16516.2	1.23759	1.20582	0.270009	3.05509e-05	0.00141961
Ptbp2	chr3	ENSMUSG00000028134.11	1774.73	1589.93	0.89564	0.90487	-0.144217	3.05682e-05	0.00141961
Rasgef1b	chr5	ENSMUSG00000089809.9	2766.56	3073.63	1.11039	1.09968	0.137084	3.11062e-05	0.00144034
Trim34a	chr7	ENSMUSG00000056144.14	113.345	159.124	1.40733	1.34727	0.430042	3.13327e-05	0.00144656
Pif1	chr9	ENSMUSG00000041064.13	70.1706	61.0294	0.869874	0.882639	-0.180105	3.20297e-05	0.0014744
Usp18	chr6	ENSMUSG00000030107.10	21876.8	63237.9	2.90651	2.47376	1.3067	3.24923e-05	0.00149132
Calcrl	chr2	ENSMUSG00000059588.13	884.848	1020.84	1.1539	1.13618	0.184196	3.30528e-05	0.00151262
Armh4	chr14	ENSMUSG00000036242.15	1625.95	1838.56	1.1309	1.11673	0.159282	3.34495e-05	0.00152287
Lat2	chr5	ENSMUSG00000040751.12	481.063	333.707	0.69387	0.726607	-0.460753	3.34706e-05	0.00152287
Nrn1	chr13	ENSMUSG00000039114.16	1422.48	2284.35	1.62077	1.51894	0.603062	3.44034e-05	0.00156078
1700037H04Rik	chr2	ENSMUSG00000027327.16	84119.7	65424.2	0.777295	0.801079	-0.319984	3.48423e-05	0.00157614
Sema6d	chr2	ENSMUSG00000027200.17	3148.6	3559.27	1.13061	1.11658	0.159093	3.50051e-05	0.00157895
Man2b1	chr8	ENSMUSG00000005142.10	1702.51	1904.22	1.11766	1.10563	0.144867	3.52058e-05	0.00158345
Nnat	chr2	ENSMUSG00000067786.16	3017.59	2634.06	0.873507	0.885861	-0.174847	3.57219e-05	0.00160208
Hnrnpr	chr4	ENSMUSG00000066037.14	2628.65	2413.61	0.918173	0.924483	-0.113281	3.68856e-05	0.00164955
Hnrnph1	chr11	ENSMUSG00000007850.16	23253.2	21418.2	0.921014	0.926985	-0.109383	3.92113e-05	0.00174858
Sh3bp5	chr14	ENSMUSG00000021892.14	1128.49	1258.86	1.11532	1.10347	0.142052	3.96621e-05	0.00176367
Slc12a5	chr2	ENSMUSG00000017740.17	383.316	524.013	1.37163	1.31614	0.396313	4.03692e-05	0.001785
She	chr3	ENSMUSG00000046280.9	595.623	665.907	1.11789	1.10574	0.145014	4.0326e-05	0.001785
Gm7862	chr12	ENSMUSG00000046580.10	2.12754	3.91358	1.85185	1.70013	0.765647	4.20742e-05	0.00185517
Dhh	chr15	ENSMUSG00000023000.5	9581.41	12527.9	1.30525	1.2596	0.332961	4.23265e-05	0.00185901
AW551984	chr9	ENSMUSG00000038112.15	173.001	137.238	0.793375	0.816192	-0.293019	4.23984e-05	0.00185901
Gpx3	chr11	ENSMUSG00000018339.11	53355.6	60610.9	1.13623	1.12083	0.164565	4.2771e-05	0.00186551
Tgfbr3	chr5	ENSMUSG00000029287.14	1297.01	1503.3	1.1601	1.14068	0.189899	4.27843e-05	0.00186551
Bcr	chr10	ENSMUSG00000009681.10	2878.49	3277.14	1.13767	1.12193	0.165985	4.3702e-05	0.00190024
Arf3	chr15	ENSMUSG00000051853.10	4179.82	4564.96	1.09204	1.08383	0.116134	4.38229e-05	0.00190024
Irf7	chr7	ENSMUSG00000025498.15	1698.75	3793.95	2.22359	1.98613	0.989958	4.41505e-05	0.00190918
Ikzf2	chr1	ENSMUSG00000025997.13	3041.65	2062.91	0.683861	0.718111	-0.477721	4.44812e-05	0.00191819
Gas7	chr11	ENSMUSG00000033066.15	743.12	866.93	1.16668	1.14625	0.19692	4.49552e-05	0.00192804
Heg1	chr16	ENSMUSG00000075254.12	3280.92	3920.99	1.19628	1.17042	0.227022	4.48609e-05	0.00192804
Scube2	chr7	ENSMUSG00000007279.14	61.949	75.1179	1.21288	1.18441	0.244167	4.68332e-05	0.00200311
Sh2b3	chr5	ENSMUSG00000042594.16	795.776	883.68	1.11045	1.09908	0.136294	4.8053e-05	0.00204969
Dtx3l	chr16	ENSMUSG00000049502.17	851.849	1112.86	1.30908	1.26283	0.336664	4.86109e-05	0.00206787
A530016L24Rik	chr12	ENSMUSG00000043122.7	325.704	410.669	1.26019	1.22257	0.28992	4.9038e-05	0.0020804
Zbtb12	chr17	ENSMUSG00000049823.9	456.012	395.81	0.867791	0.881507	-0.181957	4.94689e-05	0.00209303
Cenpf	chr1	ENSMUSG00000026605.14	2702.56	2402.15	0.888908	0.899669	-0.152534	4.96736e-05	0.00209604
Ak4	chr4	ENSMUSG00000028527.18	5720.85	6794.52	1.18757	1.16251	0.217249	5.03949e-05	0.00212077
Dpysl2	chr14	ENSMUSG00000022048.8	25477.2	28411.9	1.11512	1.10286	0.141245	5.16974e-05	0.00216398
Irx6	chr8	ENSMUSG00000031738.14	83.6364	109.115	1.30598	1.26037	0.333852	5.16036e-05	0.00216398
Nr4a2	chr2	ENSMUSG00000026826.13	721.284	587.823	0.816887	0.837578	-0.255704	5.18905e-05	0.00216629
Ano3	chr2	ENSMUSG00000074968.11	342.363	683.099	1.97088	1.77811	0.830346	5.23983e-05	0.00218169
Col8a1	chr16	ENSMUSG00000068196.5	873.159	1165.09	1.33235	1.28099	0.35726	5.28583e-05	0.00219502
Meox1	chr11	ENSMUSG00000001493.9	964.665	1193.43	1.23752	1.20315	0.266815	5.61244e-05	0.0023245
Cdc20	chr4	ENSMUSG00000006398.15	4475.31	4004.23	0.894749	0.904815	-0.144306	5.67757e-05	0.00234529
Itm2b	chr14	ENSMUSG00000022108.8	31069.7	34017.6	1.09492	1.08587	0.118851	5.72387e-05	0.0023582
Hnrnpd	chr5	ENSMUSG00000000568.15	5999.38	5454.82	0.909143	0.917081	-0.124879	5.78876e-05	0.00237862
Dmrta1	chr4	ENSMUSG00000043753.2	36.0763	58.6327	1.63011	1.52246	0.606401	5.80372e-05	0.00237862
Tmbim1	chr1	ENSMUSG00000006301.17	6168.91	6880.32	1.11445	1.10216	0.140339	5.86027e-05	0.00239149
Hfe	chr13	ENSMUSG00000006611.15	988.565	1299.28	1.31453	1.2649	0.339025	5.8672e-05	0.00239149
Myadm	chr7	ENSMUSG00000068566.12	22520	25037.9	1.11174	1.09985	0.137306	5.88085e-05	0.00239149
Gm36963	chr16	ENSMUSG00000103932.1	5.03466	7.95965	1.57932	1.4801	0.565699	5.97438e-05	0.00242325
Macroh2a2	chr10	ENSMUSG00000020086.6	2518.55	2216.68	0.880444	0.892587	-0.163935	6.08408e-05	0.00246139
Itpr3	chr17	ENSMUSG00000042644.9	62.4877	72.8132	1.16563	1.14446	0.194663	6.21687e-05	0.00250864
Epas1	chr17	ENSMUSG00000024140.10	175.088	200.595	1.14565	1.12813	0.173933	6.30787e-05	0.00253884
Adgrf5	chr17	ENSMUSG00000056492.6	1208.73	1382.38	1.1435	1.12606	0.171282	6.52632e-05	0.00262004
Pigt	chr2	ENSMUSG00000017721.15	3557.59	3917.47	1.10053	1.0905	0.124986	6.56683e-05	0.00262289
Cks1b	chr3	ENSMUSG00000028044.6	960.32	855.63	0.890401	0.901332	-0.149869	6.55837e-05	0.00262289
Bex2	chrX	ENSMUSG00000042750.7	75.4816	63.3057	0.839577	0.857959	-0.22102	6.66977e-05	0.00265724
Npdc1	chr2	ENSMUSG00000015094.16	898.46	1118.68	1.24642	1.20934	0.274216	6.88802e-05	0.00273719
Tardbp	chr4	ENSMUSG00000041459.15	12576	11786.5	0.937244	0.941403	-0.087116	6.90532e-05	0.00273719
Gys1	chr7	ENSMUSG00000003865.16	5664.1	6181.29	1.09134	1.08272	0.114654	6.94545e-05	0.00274616
Plxna2	chr1	ENSMUSG00000026640.12	3847.02	4542.58	1.18068	1.15602	0.20917	7.01756e-05	0.00276771
Hnrnpdl	chr5	ENSMUSG00000029328.15	2985.6	2734.39	0.915978	0.923133	-0.11539	7.10959e-05	0.00278302
H2-K1	chr17	ENSMUSG00000061232.16	643.926	803.975	1.24432	1.20736	0.271856	7.07965e-05	0.00278302
Shroom4	chrX	ENSMUSG00000068270.15	426.564	513.28	1.20437	1.17524	0.232961	7.10277e-05	0.00278302
Cenph	chr13	ENSMUSG00000045273.8	88.1567	66.6717	0.760446	0.78973	-0.340569	7.20883e-05	0.00281485
Emb	chr13	ENSMUSG00000021728.8	1125.15	1362.8	1.21216	1.18134	0.240425	7.37534e-05	0.00287272
Prpf40b	chr15	ENSMUSG00000023007.15	5843.22	6566.46	1.12374	1.10958	0.150015	7.40331e-05	0.00287648
Clec14a	chr12	ENSMUSG00000045930.3	1619.96	1925.02	1.18966	1.16333	0.218263	7.58858e-05	0.00294118
Cast	chr13	ENSMUSG00000021585.10	1365.2	1527.18	1.11807	1.10484	0.143835	7.69329e-05	0.00297442
Mgrn1	chr16	ENSMUSG00000022517.17	2273.9	2472.86	1.08728	1.07923	0.110009	7.71752e-05	0.00297646
Fgd4	chr16	ENSMUSG00000022788.16	378.832	453.349	1.19697	1.16946	0.225842	7.80229e-05	0.00300178
Msh2	chr17	ENSMUSG00000024151.13	1045.41	938.061	0.897678	0.90773	-0.139665	7.92082e-05	0.00303993
Lta4h	chr10	ENSMUSG00000015889.8	8983.6	10043.5	1.11727	1.10399	0.142732	7.97661e-05	0.00304644
Flcn	chr11	ENSMUSG00000032633.12	9422.49	10867.3	1.15405	1.13413	0.181585	7.96286e-05	0.00304644
Mmp11	chr10	ENSMUSG00000000901.17	739.173	596.652	0.806787	0.829754	-0.269244	8.09875e-05	0.00308558
Itga6	chr2	ENSMUSG00000027111.16	883.477	1019.86	1.15495	1.13502	0.182723	8.14252e-05	0.00308727
Haus3	chr5	ENSMUSG00000079555.2	939.541	812.255	0.863561	0.878816	-0.186366	8.13155e-05	0.00308727
Eif2ak2	chr17	ENSMUSG00000024079.4	155.98	194.871	1.25112	1.2135	0.279168	8.23074e-05	0.0031132
Prex1	chr2	ENSMUSG00000039621.13	168.697	191.076	1.13246	1.11653	0.159024	8.37713e-05	0.00316096
Sidt2	chr9	ENSMUSG00000034908.16	4841.06	5328.17	1.10096	1.09054	0.125039	8.50023e-05	0.00319972
Pacs1	chr19	ENSMUSG00000024855.10	4176.49	4574.94	1.09553	1.08593	0.118932	8.93589e-05	0.00334414
Nasp	chr4	ENSMUSG00000028693.15	8921.2	7988.93	0.895319	0.905823	-0.142699	8.94781e-05	0.00334414
Fam189a2	chr19	ENSMUSG00000071604.5	1415.91	1592.33	1.12375	1.10905	0.149331	8.90571e-05	0.00334414
Phf5a	chr15	ENSMUSG00000061360.8	2217.81	1966.33	0.886702	0.898627	-0.154206	8.97588e-05	0.00334666
Fign	chr2	ENSMUSG00000075324.13	280.066	237.523	0.847803	0.865681	-0.208092	9.01764e-05	0.00335426
Ctsd	chr7	ENSMUSG00000007891.16	36724.5	40055.5	1.09076	1.08185	0.113504	9.05731e-05	0.00336105
Cytl1	chr5	ENSMUSG00000062329.4	106.643	181.277	1.71438	1.57337	0.653857	9.17935e-05	0.00339831
9530052E02Rik	chr8	ENSMUSG00000096938.7	9.7334e+07	4.50346e+07	0.469068	0.518546	-0.947455	9.39913e-05	0.00347148
Id4	chr13	ENSMUSG00000021379.2	2.52574	2.05555	0.812751	0.836004	-0.258418	9.50636e-05	0.00350285
Angptl7	chr4	ENSMUSG00000028989.3	145.896	213.105	1.45989	1.37795	0.462528	9.66025e-05	0.00355122
Ppfia4	chr1	ENSMUSG00000026458.13	2770.97	3088.28	1.11488	1.1018	0.139862	9.68722e-05	0.00355281
Ache	chr5	ENSMUSG00000023328.14	13121.9	18551.9	1.41449	1.33872	0.420849	0.000100322	0.00367075
Usp1	chr4	ENSMUSG00000028560.11	1476.95	1343.35	0.908948	0.917531	-0.124172	0.000101075	0.00368113
Ccnl2	chr4	ENSMUSG00000029068.16	18124.2	19952.3	1.10102	1.09021	0.12461	0.000100935	0.00368113
Tlr3	chr8	ENSMUSG00000031639.12	64.3808	91.8775	1.43561	1.3594	0.442965	0.000101613	0.00368363
Clstn1	chr4	ENSMUSG00000039953.13	3740.33	3392.89	0.907097	0.915947	-0.126665	0.000101496	0.00368363
Bcl11a	chr11	ENSMUSG00000000861.15	490.26	414.975	0.845754	0.864082	-0.210759	0.000101854	0.00368389
Ccnd2	chr6	ENSMUSG00000000184.12	4704.85	5244.42	1.11492	1.10176	0.139809	0.000106595	0.00381053
Cyp27b1	chr10	ENSMUSG00000006724.12	1.0428e+07	2.36976e+07	2.28563	1.9846	0.988848	0.000106479	0.00381053
St6gal1	chr16	ENSMUSG00000022885.16	447.335	515.991	1.15288	1.13243	0.179423	0.000105913	0.00381053
Gusb	chr5	ENSMUSG00000025534.17	826.079	933.767	1.13092	1.11453	0.15644	0.000106812	0.00381053
Ush1c	chr7	ENSMUSG00000030838.19	86.5515	115.442	1.33053	1.27498	0.350474	0.000105897	0.00381053
Rab33a	chrX	ENSMUSG00000031104.2	53.1583	74.8603	1.41268	1.34026	0.422514	0.0001068	0.00381053
Car11	chr7	ENSMUSG00000003273.14	810.24	1066.66	1.31587	1.26255	0.33634	0.000108254	0.00385319
Robo4	chr9	ENSMUSG00000032125.20	1308.36	1737.62	1.32772	1.27146	0.346489	0.00010985	0.00390115
Gm21781	chr10	ENSMUSG00000095123.1	189.498	154.217	0.814569	0.837691	-0.25551	0.000111761	0.00396006
Efnb3	chr11	ENSMUSG00000003934.5	4949.8	5540.2	1.11872	1.10459	0.143509	0.000113594	0.00401596
Cplx1	chr5	ENSMUSG00000033615.9	0.0207526	0.0093634	0.463618	0.525971	-0.926946	0.000115029	0.00405754
Cox8b	chr7	ENSMUSG00000025488.9	382.762	501.372	1.31058	1.25783	0.330934	0.000115838	0.00407693
H2az2	chr11	ENSMUSG00000041126.16	4465.37	3975.26	0.890618	0.902372	-0.148206	0.000117	0.0041086
AU040320	chr4	ENSMUSG00000028830.14	402.485	447.219	1.11053	1.0979	0.134741	0.000118131	0.00413906
Sephs1	chr2	ENSMUSG00000026662.13	1481.37	1343.97	0.907083	0.916161	-0.126327	0.000118803	0.00415333
Flt4	chr11	ENSMUSG00000020357.3	672.948	786.484	1.16906	1.14551	0.195984	0.000119239	0.00415931
Eva1c	chr16	ENSMUSG00000039903.17	6660.68	10443.5	1.5634	1.451	0.537045	0.000119608	0.00416295
Filip1	chr9	ENSMUSG00000034898.17	3074.63	3545.97	1.15331	1.13249	0.179494	0.000122777	0.00425437
Zfp280d	chr9	ENSMUSG00000038535.17	1016.83	900.558	0.8859	0.898445	-0.154498	0.000122729	0.00425437
Zfhx4	chr3	ENSMUSG00000025255.18	229.367	164.189	0.714662	0.750636	-0.413814	0.000123855	0.00428227
Cdca7	chr2	ENSMUSG00000055612.15	951.537	836.391	0.878964	0.892612	-0.163896	0.00012686	0.00437652
Fubp1	chr3	ENSMUSG00000028034.15	10410.4	9461.11	0.908472	0.917402	-0.124374	0.000127818	0.00439027
Gmppb	chr9	ENSMUSG00000070284.10	1365.23	1633.89	1.19394	1.16455	0.219778	0.000127579	0.00439027
Lrrc2	chr9	ENSMUSG00000032495.8	4.10545	6.36028	1.53735	1.4388	0.524863	0.000128821	0.00441506
Klhl41	chr2	ENSMUSG00000075307.3	1946.23	1714.26	0.881331	0.894678	-0.160559	0.000129619	0.00443273
Furin	chr7	ENSMUSG00000030530.15	1965.56	2156.56	1.09725	1.0869	0.120215	0.000130303	0.00444645
Cep57	chr9	ENSMUSG00000031922.12	141.645	124.079	0.876003	0.890489	-0.16733	0.000133014	0.00451936
Isg15	chr4	ENSMUSG00000035692.7	7.48425	20.5972	2.82816	2.38751	1.25551	0.000133015	0.00451936
Rgma	chr7	ENSMUSG00000070509.15	25.0462	20.2869	0.809761	0.834624	-0.260802	0.000133625	0.00453027
E2f8	chr7	ENSMUSG00000046179.17	960.426	845.448	0.879166	0.892885	-0.163454	0.000134212	0.00454037
Srsf7	chr17	ENSMUSG00000024097.11	14901.2	13655.7	0.915912	0.923708	-0.114491	0.000137407	0.00463844
Sfrp5	chr19	ENSMUSG00000018822.7	701.936	453.055	0.646225	0.690787	-0.533687	0.000139816	0.00470963
Ppm1j	chr3	ENSMUSG00000002228.7	678.121	787.054	1.15978	1.13685	0.185047	0.000142198	0.00477924
Dnaja4	chr9	ENSMUSG00000032285.15	10740.5	12393.5	1.15318	1.13178	0.178598	0.000142532	0.00477924
Nfatc1	chr18	ENSMUSG00000033016.16	492.048	555.018	1.12783	1.1116	0.152634	0.000142796	0.00477924
Pmvk	chr3	ENSMUSG00000027952.16	368.468	321.913	0.873064	0.888091	-0.171221	0.00014463	0.00482009
Asph	chr4	ENSMUSG00000028207.18	5846.62	6451.15	1.10334	1.09167	0.126537	0.00014452	0.00482009
Greb1l	chr18	ENSMUSG00000042942.18	146.053	179.43	1.23046	1.19321	0.254851	0.000145181	0.00482818
Fxyd5	chr7	ENSMUSG00000009687.14	1040.03	1242.84	1.19461	1.16421	0.219356	0.000146076	0.00484768
Mtch1	chr17	ENSMUSG00000024012.18	12391.3	11466.4	0.925151	0.931575	-0.102257	0.00014899	0.00493396
Gbp7	chr3	ENSMUSG00000040253.15	183.166	302.342	1.65805	1.52962	0.613174	0.000151788	0.00501603
Cnn1	chr9	ENSMUSG00000001349.5	6845.91	6114.75	0.893	0.904748	-0.144412	0.000153006	0.00504565
Cd151	chr7	ENSMUSG00000025510.14	2629.7	2870.82	1.09163	1.08205	0.11377	0.000154178	0.00507367
Iqsec2	chrX	ENSMUSG00000041115.16	852.496	969.054	1.13602	1.11792	0.160822	0.000155023	0.00509079
Wfs1	chr5	ENSMUSG00000039474.13	1305.19	1481.46	1.13415	1.11647	0.158943	0.000155677	0.0051016
Cavin1	chr11	ENSMUSG00000004044.9	26814.2	28896.6	1.07742	1.07032	0.0980427	0.000156935	0.00511082
Prim1	chr10	ENSMUSG00000025395.14	1919.19	1669.38	0.868855	0.884564	-0.176961	0.000156668	0.00511082
Dleu2	chr14	ENSMUSG00000097589.9	4151.09	3451.53	0.831215	0.853211	-0.229025	0.000156338	0.00511082
Fndc3c1	chrX	ENSMUSG00000033737.14	6.2424	4.62908	0.742264	0.778269	-0.361659	0.000157394	0.00511515
Pik3r6	chr11	ENSMUSG00000046207.14	2.91819	4.48669	1.541	1.43744	0.523503	0.000162446	0.0052684
Ppp1r13l	chr7	ENSMUSG00000040734.14	6106.15	6832.27	1.11859	1.10372	0.142368	0.000165082	0.00533334
2610306O10Rik	chr7	ENSMUSG00000108614.1	953.666	1664.39	1.73167	1.57075	0.651449	0.000165127	0.00533334
Coq8a	chr1	ENSMUSG00000026489.13	57.1382	46.2096	0.808914	0.834992	-0.260166	0.000167153	0.00538643
Sox12	chr2	ENSMUSG00000051817.8	2430.13	2157.47	0.887729	0.900473	-0.151245	0.000167457	0.00538643
Pura	chr18	ENSMUSG00000043991.5	733.632	633.144	0.863401	0.880297	-0.183938	0.000169117	0.00542869
Sox10	chr15	ENSMUSG00000033006.10	1432.18	750.032	0.51883	0.575146	-0.798	0.000170273	0.00545465
Dkc1	chrX	ENSMUSG00000031403.14	1044.42	941.287	0.900557	0.911234	-0.134107	0.000171805	0.00549252
Vcl	chr14	ENSMUSG00000021823.10	7738.66	8542.87	1.10392	1.09176	0.126657	0.00017261	0.00549586
Klhl5	chr5	ENSMUSG00000054920.12	536.379	622.239	1.15981	1.13644	0.184524	0.000172299	0.00549586
Fkbp1a	chr2	ENSMUSG00000032966.14	28467.8	30529.2	1.07213	1.06583	0.0919809	0.000178124	0.00565994
Atp1a2	chr1	ENSMUSG00000007097.14	4145.22	4509.91	1.08832	1.07908	0.109805	0.000183381	0.00581521
Gm2a	chr11	ENSMUSG00000000594.7	7142.02	7826.39	1.09552	1.08493	0.117602	0.000184375	0.00583496
Qprt	chr7	ENSMUSG00000030674.5	5655.39	7751.25	1.37136	1.29819	0.3765	0.000187356	0.00591737
Dlat	chr9	ENSMUSG00000000168.9	19315.7	21030.8	1.08811	1.07891	0.109574	0.000188386	0.00593794
Plcb3	chr19	ENSMUSG00000024960.9	555.602	612.057	1.10152	1.08982	0.124096	0.000191438	0.00602206
Prkar1a	chr11	ENSMUSG00000020612.16	30707	32594.3	1.06129	1.05669	0.0795479	0.000191982	0.00602707
Clcn2	chr16	ENSMUSG00000022843.17	152.227	126.376	0.830019	0.853251	-0.228958	0.000193471	0.00603761
Npr1	chr3	ENSMUSG00000027931.12	334.229	392.801	1.17603	1.14915	0.200571	0.000193232	0.00603761
Maff	chr15	ENSMUSG00000042622.14	2517.35	3170.21	1.25782	1.21155	0.276854	0.000193107	0.00603761
Kctd10	chr5	ENSMUSG00000001098.15	7271.58	7900.37	1.08615	1.07728	0.107397	0.000196398	0.0061168
Rhbdf2	chr11	ENSMUSG00000020806.15	1186.74	1403.13	1.18352	1.15486	0.207717	0.000199886	0.00621308
Kcnd2	chr6	ENSMUSG00000060882.5	18.0984	14.3319	0.793334	0.822456	-0.28199	0.000205888	0.006387
Flnb	chr14	ENSMUSG00000025278.9	1764.75	1960.06	1.11072	1.09695	0.1335	0.000207189	0.00640204
Tnc	chr4	ENSMUSG00000028364.15	7902.83	9334.01	1.18134	1.15279	0.205126	0.000207175	0.00640204
Pgm3	chr9	ENSMUSG00000056131.13	477.593	562.992	1.17902	1.151	0.202891	0.000208501	0.00642994
Nkd2	chr13	ENSMUSG00000021567.15	1599.45	1917.64	1.19811	1.16574	0.221251	0.000209574	0.00645036
Stat6	chr10	ENSMUSG00000002147.18	4332.27	4795.73	1.10756	1.09441	0.13015	0.000212132	0.00649091
Pqlc1	chr18	ENSMUSG00000034006.17	1554.67	1844.17	1.18697	1.15673	0.210052	0.000212089	0.00649091
Zcchc3	chr2	ENSMUSG00000074682.4	6146.39	5643.62	0.917878	0.925811	-0.111211	0.000211408	0.00649091
Slc25a47	chr12	ENSMUSG00000048856.9	4.69166	3.37152	0.721433	0.761969	-0.392195	0.000214477	0.00654991
Csrp1	chr1	ENSMUSG00000026421.14	9035.64	9840.52	1.08864	1.07911	0.109837	0.0002183	0.0066537
Hnrnpa0	chr13	ENSMUSG00000007836.6	14641.2	13188.7	0.900912	0.911823	-0.133174	0.00022022	0.0066992
Insyn2b	chr11	ENSMUSG00000069911.11	27.2985	42.3655	1.54199	1.42642	0.512403	0.00022104	0.00671114
Dlgap4	chr2	ENSMUSG00000061689.15	5435.55	5904.95	1.08622	1.07717	0.107245	0.000224673	0.00680827
Arpc1b	chr5	ENSMUSG00000029622.16	12706.7	13884.2	1.09257	1.08225	0.114036	0.000226027	0.00683613
Stx16	chr2	ENSMUSG00000027522.15	2996.79	2767.6	0.923937	0.930968	-0.103197	0.000233091	0.00701593
Postn	chr3	ENSMUSG00000027750.16	39025	48614.1	1.24549	1.20121	0.264489	0.000233984	0.00701593
Arhgap26	chr18	ENSMUSG00000036452.18	389.563	451.894	1.15957	1.13521	0.182958	0.000234207	0.00701593
Eml1	chr12	ENSMUSG00000058070.14	2147.42	2371.1	1.10388	1.09136	0.126132	0.000233794	0.00701593
Rnf213	chr11	ENSMUSG00000070327.14	6248.06	8023.13	1.28481	1.2327	0.30182	0.000233817	0.00701593
Cnn2	chr10	ENSMUSG00000004665.10	19311.3	21252.5	1.10041	1.08842	0.122237	0.000236797	0.00707453
Phf11d	chr14	ENSMUSG00000068245.14	8.01138	15.5493	1.96568	1.73723	0.796787	0.000237065	0.00707453
Nphp4	chr4	ENSMUSG00000039577.17	96.3165	114.741	1.19356	1.16134	0.215788	0.000239583	0.00713613
Adar	chr3	ENSMUSG00000027951.16	440.925	508.948	1.15536	1.13196	0.178825	0.000246334	0.00732331
Mall	chr2	ENSMUSG00000027377.2	162.015	206.85	1.27547	1.22552	0.293397	0.000250657	0.00743775
Rrm2	chr12	ENSMUSG00000020649.11	9368.28	8410.95	0.897354	0.909182	-0.137359	0.000252279	0.00744503
Bmper	chr9	ENSMUSG00000031963.8	1669.79	2041.19	1.22216	1.18294	0.24238	0.000252326	0.00744503
Gja4	chr4	ENSMUSG00000050234.7	276.194	235.203	0.851439	0.871697	-0.198101	0.000252254	0.00744503
Ddx5	chr11	ENSMUSG00000020719.14	44608.8	42218.6	0.946506	0.950037	-0.073944	0.000255174	0.00751495
Mad2l1	chr6	ENSMUSG00000029910.14	3402.29	3058.68	0.898395	0.910064	-0.135961	0.000256714	0.00754614
Serpina3n	chr12	ENSMUSG00000021091.8	1.78539e+09	4.59183e+09	2.35777	1.03095	0.0439734	0.000259331	0.00759588
Itga4	chr2	ENSMUSG00000027009.18	499.23	608.06	1.21817	1.1799	0.238665	0.000259374	0.00759588
Def6	chr17	ENSMUSG00000002257.8	5.6704	7.38514	1.30493	1.24767	0.319232	0.000262609	0.00765022
Rab3d	chr9	ENSMUSG00000019066.13	132.319	157.204	1.19075	1.15888	0.212737	0.00026233	0.00765022
Adamtsl5	chr10	ENSMUSG00000043822.18	4451.83	5652.55	1.26732	1.21669	0.282966	0.000262691	0.00765022
Mre11a	chr9	ENSMUSG00000031928.15	554.372	490.77	0.885581	0.899769	-0.152373	0.000264012	0.00767444
Efemp2	chr19	ENSMUSG00000024909.15	3835.93	3418.93	0.891147	0.904266	-0.145181	0.000267182	0.00775222
Emd	chrX	ENSMUSG00000001964.14	1200.76	1085.67	0.903665	0.914519	-0.128915	0.000269785	0.00781331
Adam19	chr11	ENSMUSG00000011256.16	3126.73	3477.82	1.11251	1.09777	0.134578	0.00027166	0.00785313
Gbp3	chr3	ENSMUSG00000028268.14	3408.83	7438.49	2.1796	1.88099	0.911493	0.000276285	0.00797214
Kcne2	chr16	ENSMUSG00000039672.12	0.0991812	0.169863	1.72883	1.56755	0.648515	0.000279026	0.00803646
Btk	chrX	ENSMUSG00000031264.13	0.42535	0.253249	0.601347	0.660192	-0.599043	0.000281534	0.00809384
Bcl6b	chr11	ENSMUSG00000000317.11	1415.56	1636.1	1.15533	1.13099	0.177583	0.000282513	0.00810715
Slc35e4	chr11	ENSMUSG00000048807.2	1992.14	2506.09	1.25452	1.20568	0.269844	0.000284326	0.00813643
Nlrp10	chr7	ENSMUSG00000049709.4	336.849	400.583	1.18864	1.15745	0.210952	0.00028457	0.00813643
Cgref1	chr5	ENSMUSG00000029161.7	976.917	1331.22	1.35847	1.28431	0.360991	0.000288992	0.00824782
Pnck	chrX	ENSMUSG00000002012.13	120.471	154.263	1.2829	1.22841	0.296792	0.00029054	0.00825778
Riok1	chr13	ENSMUSG00000021428.9	71.6591	62.655	0.875571	0.891842	-0.16514	0.000290718	0.00825778
Dnajc9	chr14	ENSMUSG00000021811.7	1166.3	1030	0.882581	0.897391	-0.156192	0.000290919	0.00825778
Boc	chr16	ENSMUSG00000022687.12	29.5057	23.7642	0.803506	0.832782	-0.263989	0.000291977	0.00827286
Mybl1	chr1	ENSMUSG00000025912.16	461.34	362.994	0.783403	0.815874	-0.293582	0.000298011	0.0084286
Adgre5	chr8	ENSMUSG00000002885.14	1819.65	2081.14	1.14358	1.12161	0.16557	0.000298785	0.00843529
Cxcl16	chr11	ENSMUSG00000018920.11	120.032	148.803	1.23796	1.19401	0.255814	0.000301515	0.0084971
Ndufv3	chr17	ENSMUSG00000024038.17	10723.5	11693	1.0901	1.07985	0.110826	0.00030256	0.00851126
Rph3al	chr11	ENSMUSG00000020847.15	4548.79	5594.79	1.23	1.18733	0.247722	0.000306857	0.00861671
Smc6	chr12	ENSMUSG00000020608.7	4366.58	3993.06	0.913984	0.923102	-0.115438	0.000309106	0.0086489
Ppm1e	chr11	ENSMUSG00000046442.4	296.875	257.17	0.865583	0.883869	-0.178096	0.000309017	0.0086489
Prr36	chr8	ENSMUSG00000064125.14	0.116397	0.0519259	0.447099	0.962422	-0.0552582	0.00030976	0.00865179
Ifit3	chr19	ENSMUSG00000074896.3	10.3924	22.0975	2.14034	1.84219	0.881419	0.000311023	0.00867163
Mtus2	chr5	ENSMUSG00000029651.16	1678.02	1530.92	0.912022	0.921566	-0.11784	0.000314151	0.00874332
Nefm	chr14	ENSMUSG00000022054.11	71.2533	39.5542	0.554432	0.615319	-0.700594	0.000317421	0.00881869
Birc5	chr11	ENSMUSG00000017716.15	3382.92	3050.78	0.901501	0.913089	-0.131172	0.000322217	0.00889013
Srsf10	chr4	ENSMUSG00000028676.17	14130.7	13081.6	0.92545	0.932538	-0.100765	0.000322258	0.00889013
Cmtm6	chr9	ENSMUSG00000032434.9	1137.13	1266.69	1.11231	1.09727	0.133923	0.000321718	0.00889013
Cpa4	chr6	ENSMUSG00000039070.5	814.473	1120.19	1.37673	1.29787	0.376142	0.000321981	0.00889013
D630003M21Rik	chr2	ENSMUSG00000037813.13	99.3726	135.671	1.36417	1.28975	0.367096	0.000323527	0.00889966
H3f3a	chr1	ENSMUSG00000060743.12	53495.4	48709.9	0.910867	0.92064	-0.119291	0.000323737	0.00889966
Smpd4	chr16	ENSMUSG00000005899.14	732.275	671.751	0.91761	0.926139	-0.1107	0.000327363	0.00898315
Nup62cl	chrX	ENSMUSG00000072944.11	5.11364e+06	8.13082e+06	1.58803	1.44538	0.531449	0.000327919	0.00898315
Nxph3	chr11	ENSMUSG00000046719.7	0.0196225	0.0120071	0.619939	0.680548	-0.555231	0.00032933	0.0090061
Tubb6	chr18	ENSMUSG00000001473.7	1898.99	2127.78	1.11946	1.10262	0.140934	0.000335148	0.00911753
Sdc3	chr4	ENSMUSG00000025743.14	3363.7	3690.87	1.09691	1.08513	0.117872	0.000334327	0.00911753
Gm16973	chr14	ENSMUSG00000097743.1	150.838	115.358	0.766629	0.802694	-0.317077	0.000334606	0.00911753
A530095I07Rik	chr13	ENSMUSG00000051805.1	0.0897843	0.155787	1.74471	1.56952	0.650321	0.000338147	0.0091832
Arsa	chr15	ENSMUSG00000022620.14	757.373	879.038	1.16162	1.13569	0.183571	0.000342701	0.00928354
Apeh	chr9	ENSMUSG00000032590.14	1630.28	1776.04	1.09008	1.0797	0.110635	0.000343024	0.00928354
Avil	chr10	ENSMUSG00000025432.11	2342.37	1389.88	0.591433	0.650692	-0.619954	0.000353599	0.00953684
Uaca	chr9	ENSMUSG00000034485.10	1660.14	1783.83	1.07471	1.0673	0.0939657	0.00035352	0.00953684
Pik3c2b	chr1	ENSMUSG00000026447.16	733.06	809.062	1.10405	1.09069	0.125236	0.000355574	0.00955728
Ccdc92	chr5	ENSMUSG00000037979.13	417.897	316.1	0.75748	0.794833	-0.331277	0.000355523	0.00955728
Irgm1	chr11	ENSMUSG00000046879.7	2425.49	3455.95	1.4266	1.33341	0.415121	0.000357884	0.0096029
Pole	chr5	ENSMUSG00000007080.14	56.0954	50.0246	0.892033	0.905605	-0.143046	0.000359217	0.00962225
Rell1	chr5	ENSMUSG00000047881.14	311.413	366.518	1.17479	1.14502	0.195368	0.000364195	0.00973895
P2rx5	chr11	ENSMUSG00000005950.14	962.726	1413.23	1.47035	1.36443	0.448297	0.000367856	0.00982014
Kcnq4	chr4	ENSMUSG00000028631.7	299.824	197.5	0.658072	0.710049	-0.494009	0.000378305	0.0100819
Dab2ip	chr2	ENSMUSG00000026883.17	6744.85	7383.29	1.09458	1.08305	0.115102	0.000381582	0.010152
Slc18a2	chr19	ENSMUSG00000025094.8	63604.3	48284.1	0.761618	0.798282	-0.32503	0.000384454	0.0101811
Btg1	chr10	ENSMUSG00000036478.8	58529.4	52022.7	0.888686	0.903086	-0.147064	0.000383776	0.0101811
Ticam1	chr17	ENSMUSG00000047123.8	2844.75	3204.23	1.12591	1.10742	0.147206	0.000384621	0.0101811
Ilf2	chr3	ENSMUSG00000001016.12	6089.71	5569.1	0.914841	0.924136	-0.113823	0.000392725	0.0103725
Ptk2b	chr14	ENSMUSG00000059456.13	394.009	437.539	1.10972	1.09495	0.130871	0.000393172	0.0103725
Mpo	chr11	ENSMUSG00000009350.13	6.71589	12.562	1.90146	1.67588	0.744922	0.000393855	0.0103731
Rps6ka2	chr17	ENSMUSG00000023809.10	788.897	864.237	1.09585	1.08391	0.116242	0.000400402	0.0105278
Lmnb1	chr18	ENSMUSG00000024590.8	12034.7	11132.8	0.924904	0.932324	-0.101097	0.000405285	0.0106384
Eya4	chr10	ENSMUSG00000010461.15	37.6643	27.5694	0.730543	0.773503	-0.370521	0.000409158	0.0107221
Itpr2	chr6	ENSMUSG00000030287.15	661.762	751.933	1.13675	1.11533	0.157465	0.000412885	0.01075
Tpp1	chr7	ENSMUSG00000030894.5	2725.94	2981.71	1.09425	1.08271	0.114645	0.000412732	0.01075
Hpgd	chr8	ENSMUSG00000031613.9	42.3765	33.5459	0.794349	0.827947	-0.272389	0.000412486	0.01075
Shc1	chr3	ENSMUSG00000042626.13	3036.15	3266.86	1.07597	1.06814	0.0950996	0.000412961	0.01075
Wwtr1	chr3	ENSMUSG00000027803.14	1535.98	1677.43	1.09152	1.08052	0.111731	0.000415647	0.0107841
Ckap2l	chr2	ENSMUSG00000048327.6	1476.29	1356.15	0.918446	0.927112	-0.109185	0.000415327	0.0107841
Icam2	chr11	ENSMUSG00000001029.15	1797.53	2062.36	1.14578	1.12218	0.166306	0.000419036	0.0108362
Rims4	chr2	ENSMUSG00000035226.5	1.75766	2.35839	1.34257	1.27152	0.346551	0.000418999	0.0108362
Tipin	chr9	ENSMUSG00000032397.7	789.391	710.428	0.898926	0.911462	-0.133745	0.000423516	0.010901
Sephs2	chr7	ENSMUSG00000049091.6	1096.23	986.277	0.899697	0.912115	-0.132713	0.000422744	0.010901
Wscd2	chr5	ENSMUSG00000063430.9	1833.6	1436.41	0.78153	0.816812	-0.291924	0.000423623	0.010901
Ppfibp1	chr6	ENSMUSG00000016487.15	4407.06	4863.97	1.10378	1.09006	0.124404	0.000436686	0.0112033
Crb1	chr1	ENSMUSG00000063681.14	1.16684	1.92035	1.63359	1.48186	0.567412	0.0004368	0.0112033
Racgap1	chr15	ENSMUSG00000023015.14	3075.47	2858.24	0.929247	0.935999	-0.0954212	0.000442011	0.0113185
Nova1	chr12	ENSMUSG00000021047.7	947.517	790.486	0.833235	0.858837	-0.219544	0.000444409	0.0113394
F5	chr1	ENSMUSG00000026579.8	72805.3	112748	1.54868	1.41779	0.503647	0.000444996	0.0113394
Scarb1	chr5	ENSMUSG00000037936.15	2433.6	2657	1.09207	1.08087	0.112189	0.000444216	0.0113394
Brd2	chr17	ENSMUSG00000024335.20	11646.4	10824.4	0.929641	0.936326	-0.0949175	0.00045431	0.0115207
Tmem260	chr14	ENSMUSG00000036339.18	286.323	321.795	1.12285	1.10465	0.14359	0.000453857	0.0115207
Tatdn2	chr6	ENSMUSG00000056952.13	1846.31	1623.1	0.880265	0.896946	-0.156907	0.000453168	0.0115207
Ube2e1	chr14	ENSMUSG00000021774.13	1380.62	1205.19	0.87357	0.891265	-0.166073	0.000458407	0.0116058
Dll4	chr2	ENSMUSG00000027314.6	77.4516	89.5509	1.15618	1.13004	0.176371	0.000459899	0.0116249
Egr3	chr14	ENSMUSG00000033730.4	3263.66	4860.99	1.48395	1.36681	0.450808	0.000461418	0.0116277
Hsbp1l1	chr18	ENSMUSG00000078963.3	29.9948	40.7044	1.35565	1.27815	0.354052	0.000461491	0.0116277
Snrpe	chr1	ENSMUSG00000090553.8	5026.82	4465.75	0.889143	0.903908	-0.145752	0.000465991	0.0117222
Filip1l	chr16	ENSMUSG00000043336.14	2391.94	2729.72	1.13921	1.11693	0.159542	0.000467561	0.0117429
Galnt1	chr18	ENSMUSG00000000420.15	3671.02	3956.68	1.07769	1.06929	0.0966595	0.000477037	0.0119427
Atp9a	chr2	ENSMUSG00000027546.15	1268.95	1403.14	1.10531	1.09096	0.125603	0.000476418	0.0119427
Armcx3	chrX	ENSMUSG00000049047.11	5303.7	5839.39	1.10028	1.08714	0.120532	0.000479806	0.0119929
Itgb1bp2	chrX	ENSMUSG00000031312.5	1064.84	1216.97	1.1425	1.11945	0.162787	0.000490077	0.0122301
Helz2	chr2	ENSMUSG00000027580.17	561.829	763.801	1.35936	1.2797	0.355805	0.000493274	0.0122904
Nsmce4a	chr7	ENSMUSG00000040331.16	4990.94	4371.1	0.876377	0.894086	-0.161515	0.000498109	0.0123911
Cenpv	chr11	ENSMUSG00000018509.8	272.209	221.722	0.815749	0.845671	-0.241832	0.000504443	0.0125289
Dglucy	chr12	ENSMUSG00000021185.16	898.667	1237.16	1.36458	1.28369	0.360295	0.000507234	0.0125783
Hnrnpa1	chr15	ENSMUSG00000046434.16	20092.6	18794.5	0.935356	0.941136	-0.0875245	0.000509782	0.0126215
Jsrp1	chr10	ENSMUSG00000020216.13	170.854	221.372	1.2955	1.23237	0.301432	0.000512868	0.0126779
Hmgb2	chr8	ENSMUSG00000054717.7	4801.38	4386.08	0.913638	0.923592	-0.114672	0.000516672	0.0127519
Cavin2	chr1	ENSMUSG00000045954.7	11626.9	12708	1.09237	1.08077	0.112062	0.000521051	0.0128398
Gm49327	chr12	ENSMUSG00000113536.1	1.80973	1.44167	0.798199	0.83226	-0.264895	0.000522867	0.0128643
Fam49a	chr12	ENSMUSG00000020589.17	1256.7	1403.08	1.11672	1.09968	0.137081	0.000525345	0.0129051
Emp1	chr6	ENSMUSG00000030208.15	3666.56	4041.08	1.10194	1.08807	0.12177	0.000528457	0.012941
Lhpp	chr7	ENSMUSG00000030946.13	230.721	258.126	1.11826	1.1007	0.138422	0.000527793	0.012941
Pitpnm1	chr19	ENSMUSG00000024851.14	1453.25	1666.5	1.14594	1.1211	0.164913	0.000531615	0.0129933
Senp6	chr9	ENSMUSG00000034252.14	7262.18	6765.57	0.931672	0.938174	-0.0920721	0.000532247	0.0129933
Slc12a7	chr13	ENSMUSG00000017756.9	6298.09	6927.01	1.09977	1.08637	0.119511	0.000535744	0.0130583
Klf8	chrX	ENSMUSG00000041649.13	178.861	227.346	1.26739	1.21122	0.276457	0.000540477	0.0131533
mt-Nd5	chrM	ENSMUSG00000064367.1	51850.9	59098.3	1.13927	1.11662	0.159135	0.000542682	0.0131865
Shank3	chr15	ENSMUSG00000022623.17	2336.88	2547.92	1.08999	1.07888	0.109533	0.000545451	0.0132129
Ppp1r16b	chr2	ENSMUSG00000037754.13	1580.18	1880.49	1.18842	1.15262	0.20492	0.000545433	0.0132129
Pkn3	chr2	ENSMUSG00000026785.14	1365.53	1520.03	1.11373	1.09693	0.133468	0.00055514	0.0134062
Gm13375	chr2	ENSMUSG00000075514.4	0.607078	0.491398	0.808567	0.840938	-0.249928	0.000554328	0.0134062
Slc38a10	chr11	ENSMUSG00000061306.16	4630.23	4971.34	1.07357	1.06588	0.0920386	0.000558508	0.0134668
Cpsf1	chr15	ENSMUSG00000034022.8	2279.38	2116.39	0.928864	0.935944	-0.0955057	0.000559727	0.0134755
Cox7a1	chr7	ENSMUSG00000074218.3	10477.6	11944.7	1.13927	1.11614	0.158512	0.000568086	0.0136558
Insl3	chr8	ENSMUSG00000079019.2	8.79624	18.4172	2.08901	1.79018	0.840108	0.000580722	0.0139382
Ezh2	chr6	ENSMUSG00000029687.16	4360.49	3956.44	0.906995	0.918501	-0.122647	0.000584129	0.0139773
Card10	chr15	ENSMUSG00000033170.14	172.4	201.533	1.16752	1.13709	0.18535	0.000583352	0.0139773
Ttc12	chr9	ENSMUSG00000040219.4	1574.78	1997.84	1.26878	1.21151	0.276803	0.00058804	0.0140494
Il11ra1	chr4	ENSMUSG00000073889.10	3665.85	4070.65	1.1112	1.09496	0.130876	0.000590226	0.0140802
Ldlrap1	chr4	ENSMUSG00000037295.7	1804.48	2050.21	1.13599	1.11341	0.154983	0.000591813	0.0140966
Man1c1	chr4	ENSMUSG00000037306.13	4526.41	4992.39	1.10272	1.08856	0.122421	0.000595317	0.0141372
Wdhd1	chr14	ENSMUSG00000037572.17	83.55	75.5338	0.902324	0.914894	-0.128324	0.000594947	0.0141372
Supv3l1	chr10	ENSMUSG00000020079.15	222.021	199.823	0.900397	0.913423	-0.130645	0.000599567	0.0141783
Rgp1	chr4	ENSMUSG00000028468.15	1589.26	1715.3	1.07926	1.07031	0.0980336	0.000599759	0.0141783
Adgra2	chr8	ENSMUSG00000031486.15	1687.37	1825.39	1.08198	1.0724	0.100845	0.000598618	0.0141783
Igf2r	chr17	ENSMUSG00000023830.14	73203.7	82455	1.12694	1.10657	0.146095	0.000601426	0.0141964
Micall1	chr15	ENSMUSG00000033039.10	2815.31	3118.38	1.10774	1.0923	0.127372	0.000610294	0.0143841
Pofut2	chr10	ENSMUSG00000020260.9	9387.75	10208.5	1.08731	1.07649	0.10634	0.000612602	0.0144168
Arhgap1	chr2	ENSMUSG00000027247.16	3223.74	3571.79	1.10797	1.09244	0.127553	0.000616472	0.0144862
Atp6v0e	chr17	ENSMUSG00000015575.15	49847.9	56523	1.13361	1.11115	0.152049	0.000631776	0.0148236
Fbxl7	chr15	ENSMUSG00000043556.10	1074.2	1217.09	1.13307	1.11129	0.152235	0.000641065	0.0150191
Arhgef1	chr7	ENSMUSG00000040940.18	3208.5	3424.37	1.06722	1.06062	0.084908	0.000646527	0.0151245
Ptpn7	chr1	ENSMUSG00000031506.11	170.427	283.711	1.65465	1.48646	0.571882	0.000648754	0.015154
Hrc	chr7	ENSMUSG00000038239.11	4068.28	4343.71	1.06771	1.06097	0.0853823	0.000661916	0.0154385
AW011738	chr4	ENSMUSG00000078349.3	2598.58	3084.44	1.1884	1.15141	0.203402	0.000667704	0.0155504
Cpt1a	chr19	ENSMUSG00000024900.5	1627.16	1823.57	1.12106	1.10198	0.140099	0.000669373	0.0155661
Cwf19l1	chr19	ENSMUSG00000025200.7	70.8442	60.8252	0.859905	0.882148	-0.180907	0.000670503	0.0155694
Chtf18	chr17	ENSMUSG00000019214.14	314.783	282.187	0.897058	0.91101	-0.134461	0.000676245	0.0156795
Flrt1	chr19	ENSMUSG00000047787.8	92.5411	59.303	0.641024	0.701272	-0.511954	0.000677982	0.0156966
Hsd3b7	chr7	ENSMUSG00000042289.11	182.803	254.369	1.38319	1.28775	0.364852	0.000678993	0.0156968
Fus	chr7	ENSMUSG00000030795.18	6590.67	6173.5	0.93665	0.942452	-0.0855093	0.000681231	0.0157074
Lypd6	chr2	ENSMUSG00000050447.15	312.822	372.809	1.18983	1.15291	0.205275	0.00068145	0.0157074
Ppp1r3b	chr8	ENSMUSG00000046794.9	4445.48	4976.44	1.1193	1.10044	0.138087	0.000690069	0.0158827
Clk1	chr1	ENSMUSG00000026034.17	64848.5	57663.7	0.889824	0.905359	-0.143438	0.000694116	0.0159525
Pdlim5	chr3	ENSMUSG00000028273.15	15804	17724.3	1.12157	1.10197	0.140084	0.000699121	0.016044
Prune1	chr3	ENSMUSG00000015711.8	493.896	538.639	1.09108	1.07926	0.110039	0.00070216	0.0160902
Prickle2	chr6	ENSMUSG00000030020.13	375.537	438.391	1.16881	1.13706	0.185313	0.000703533	0.0160982
Bsg	chr10	ENSMUSG00000023175.15	76159.2	81858.4	1.07486	1.06647	0.0928367	0.000708769	0.0161944
Rbp7	chr4	ENSMUSG00000028996.9	0.441522	0.825016	1.86587	1.63284	0.707384	0.000711037	0.0162226
Mknk2	chr10	ENSMUSG00000020190.13	13396.6	14307.9	1.06821	1.06127	0.085797	0.000715722	0.0163058
Hells	chr19	ENSMUSG00000025001.11	4038.26	3623.76	0.897753	0.911707	-0.133357	0.000722674	0.0164403
Pck2	chr14	ENSMUSG00000040618.7	4700.92	5213.61	1.10943	1.09294	0.128218	0.000725512	0.016481
Mcm2	chr6	ENSMUSG00000002870.8	7818.27	7249.92	0.927056	0.934801	-0.0972689	0.00073674	0.0166637
Impg2	chr16	ENSMUSG00000035270.15	2678.08	1486.69	0.552824	0.626926	-0.673633	0.000735647	0.0166637
H2bu2	chr11	ENSMUSG00000056895.4	173.327	115.157	0.663473	0.722669	-0.468592	0.000736737	0.0166637
Hprt	chrX	ENSMUSG00000025630.8	11108.7	12591.9	1.13229	1.10964	0.150088	0.000739877	0.0167106
Ddx21	chr10	ENSMUSG00000020075.8	2780.42	2587.44	0.930123	0.937259	-0.0934798	0.000743292	0.0167636
Ndn	chr7	ENSMUSG00000033585.5	5453.35	6084.77	1.11635	1.09803	0.134922	0.000747247	0.0168286
Ptprf	chr4	ENSMUSG00000033295.14	5114.86	5597.33	1.09441	1.08166	0.113253	0.000750868	0.0168859
Ccdc113	chr8	ENSMUSG00000036598.4	0.508574	0.340482	0.667753	0.728499	-0.457001	0.000754321	0.0169393
Bcam	chr7	ENSMUSG00000002980.14	13096.7	14155	1.08104	1.07123	0.0992743	0.000759849	0.0169905
Slc9a5	chr8	ENSMUSG00000014786.8	161.859	134.519	0.831335	0.859991	-0.217607	0.000758939	0.0169905
Cited1	chrX	ENSMUSG00000051159.16	17378.1	19411.5	1.11659	1.09796	0.134819	0.000758912	0.0169905
Itga7	chr10	ENSMUSG00000025348.9	2199.92	3136.62	1.42847	1.31462	0.394642	0.000769038	0.0171715
Cebpd	chr16	ENSMUSG00000071637.5	991.079	1244.42	1.25458	1.19614	0.258384	0.000772076	0.0172149
Ap2a1	chr7	ENSMUSG00000060279.14	2396.73	2584.61	1.07823	1.06912	0.0964232	0.000774108	0.0172357
Otof	chr5	ENSMUSG00000062372.13	73483.8	40505.3	0.550675	0.622936	-0.682844	0.000778241	0.0173032
Hmgn2	chr4	ENSMUSG00000003038.15	17610.4	16199.8	0.919956	0.929272	-0.105827	0.000780841	0.017312
Vash1	chr12	ENSMUSG00000021256.5	2769.86	3150.65	1.13676	1.11309	0.154572	0.000780777	0.017312
Has2	chr15	ENSMUSG00000022367.7	2185.28	2757.36	1.26395	1.20281	0.26641	0.000782209	0.0173178
B3gnt5	chr16	ENSMUSG00000022686.14	169.223	147.03	0.868911	0.889793	-0.168459	0.000785687	0.0173649
Plekhb2	chr1	ENSMUSG00000026123.11	6311.28	6996.85	1.10748	1.09129	0.126038	0.000786549	0.0173649
Kdm4a	chr4	ENSMUSG00000033326.15	2122.09	1949.82	0.919186	0.928661	-0.106775	0.000794936	0.0175254
Map4	chr9	ENSMUSG00000032479.15	10433.3	11323.6	1.08526	1.07451	0.103675	0.000801603	0.0176476
Rsu1	chr2	ENSMUSG00000026727.10	7989.28	8804.03	1.10212	1.0874	0.120877	0.000804211	0.0176802
Prnp	chr2	ENSMUSG00000079037.9	7900.36	8781.99	1.11084	1.09358	0.129053	0.000815114	0.0178949
Anxa2	chr9	ENSMUSG00000032231.14	19808.4	21863.1	1.1036	1.08817	0.121904	0.000816874	0.0179085
C1qtnf6	chr15	ENSMUSG00000022440.9	901.582	999.464	1.10897	1.09226	0.127322	0.000820031	0.0179526
Zfp618	chr4	ENSMUSG00000028358.15	978.681	865.269	0.883804	0.90112	-0.150209	0.000822247	0.0179528
Scn4b	chr9	ENSMUSG00000046480.6	3316.38	5295.08	1.58497	1.41372	0.499497	0.000822325	0.0179528
Pan2	chr10	ENSMUSG00000005682.9	1357.11	1236.75	0.911579	0.922827	-0.115867	0.000833885	0.0181798
Vamp5	chr6	ENSMUSG00000073002.9	2305.44	2677.16	1.16131	1.13028	0.176677	0.000840491	0.0182984
Kif4	chrX	ENSMUSG00000034311.3	345.393	315.993	0.914776	0.925369	-0.111899	0.000845542	0.0183829
Pbk	chr14	ENSMUSG00000022033.9	708.171	616.633	0.869243	0.890272	-0.167682	0.00085173	0.0184918
Snw1	chr12	ENSMUSG00000021039.9	2726.65	2512.18	0.921907	0.930976	-0.103183	0.00085583	0.0185041
Krt20	chr11	ENSMUSG00000035775.2	151.35	219.616	1.44429	1.33327	0.414968	0.0008554	0.0185041
Snord78	chr1	ENSMUSG00000077220.1	3.61479	2.80014	0.776249	0.818754	-0.288498	0.000855621	0.0185041
Rab11fip1	chr8	ENSMUSG00000031488.14	4324.82	4948.16	1.14411	1.11792	0.160812	0.00086153	0.0186017
P3h4	chr11	ENSMUSG00000006931.15	3284.77	3710.05	1.12914	1.10682	0.146419	0.000865812	0.0186685
Arhgap33	chr7	ENSMUSG00000036882.7	475.593	420.91	0.884471	0.901923	-0.148923	0.000867429	0.0186777
Slc35a5	chr16	ENSMUSG00000022664.11	277.365	318.166	1.14524	1.11875	0.161893	0.000872032	0.0187511
Acsl1	chr8	ENSMUSG00000018796.13	637.838	706.814	1.10873	1.09191	0.126853	0.000881434	0.0189015
Zmynd15	chr11	ENSMUSG00000040829.14	2.37988	3.1934	1.33659	1.25443	0.327028	0.000880931	0.0189015
Marcks	chr10	ENSMUSG00000069662.5	24138	22153.1	0.917803	0.927687	-0.10829	0.000889875	0.0190564
Hmgb1	chr5	ENSMUSG00000066551.12	9424.14	8607.79	0.913472	0.924383	-0.113437	0.000903646	0.019325
Spc24	chr9	ENSMUSG00000074476.6	401.181	353.17	0.879937	0.898703	-0.154084	0.000912062	0.0194784
Pex6	chr17	ENSMUSG00000002763.16	4750.75	5313.34	1.1191	1.0995	0.136851	0.000914293	0.0194995
Gbe1	chr16	ENSMUSG00000022707.16	1796.02	2012.57	1.11999	1.10007	0.137589	0.000917806	0.0195479
Tcirg1	chr19	ENSMUSG00000001750.16	1316.6	1473.06	1.1195	1.09967	0.137068	0.000922599	0.0195968
Kbtbd7	chr14	ENSMUSG00000043881.9	2127.38	1859.08	0.874719	0.894682	-0.160554	0.000921725	0.0195968
Colq	chr14	ENSMUSG00000057606.14	127.531	158.464	1.24155	1.18751	0.247934	0.000926809	0.0196596
Aldoc	chr11	ENSMUSG00000017390.15	140.283	169.523	1.20185	1.15872	0.212534	0.000932146	0.0197258
Mns1	chr9	ENSMUSG00000032221.14	855.505	743.654	0.868716	0.889939	-0.168222	0.000932443	0.0197258
E330011O21Rik	chr16	ENSMUSG00000109841.2	498718	887816	1.73267	1.0583	0.0817463	0.000935051	0.0197544
Rhoc	chr3	ENSMUSG00000002233.13	7609.75	8380.56	1.10089	1.08584	0.118813	0.000937586	0.0197813
Sptbn1	chr11	ENSMUSG00000020315.18	22027.2	24702	1.12189	1.10136	0.139286	0.000949151	0.0199984
Hspb6	chr7	ENSMUSG00000036854.14	2017.15	1619.11	0.80231	0.83865	-0.253859	0.000955946	0.0201146
Soat1	chr1	ENSMUSG00000026600.12	2050.18	2300.29	1.1215	1.10098	0.13879	0.00096482	0.020193
Apbb2	chr5	ENSMUSG00000029207.16	1502.82	1690.99	1.12514	1.10373	0.142393	0.000962645	0.020193
Syngr2	chr11	ENSMUSG00000048277.15	2293.02	2577.89	1.12466	1.10331	0.141844	0.000963235	0.020193
Gm37694	chr16	ENSMUSG00000102562.1	2.3814	4.73619	1.98899	1.03591	0.0508945	0.000964204	0.020193
Ncapd2	chr6	ENSMUSG00000038252.13	3856.09	3616.61	0.937942	0.943863	-0.0833505	0.000969625	0.0202593
Tyw3	chr3	ENSMUSG00000047583.9	31.598	27.0031	0.853053	0.87836	-0.187116	0.000970569	0.0202593
Mpp2	chr11	ENSMUSG00000017314.12	1703.41	1897	1.11402	1.09555	0.13165	0.000982551	0.0204617
Aplp2	chr9	ENSMUSG00000031996.17	15344.6	16038.6	1.04515	1.04214	0.0595476	0.000982873	0.0204617
Ggn	chr7	ENSMUSG00000031493.10	14184.3	20427.9	1.44114	1.31967	0.400174	0.00098638	0.0205076
Degs1	chr1	ENSMUSG00000038633.5	7198.97	7871.97	1.09323	1.08	0.111025	0.000992387	0.0206052
Ttc9	chr12	ENSMUSG00000042734.6	336.645	417.075	1.23566	1.18088	0.239858	0.000998365	0.0207019
Ppil4	chr10	ENSMUSG00000015757.10	2558.57	2289.24	0.894897	0.910309	-0.135572	0.00100672	0.0208268
Zyx	chr6	ENSMUSG00000029860.16	19234.1	20667.1	1.07427	1.06558	0.0916425	0.00100837	0.0208268
2200002D01Rik	chr7	ENSMUSG00000030587.5	47.8562	63.6804	1.32309	1.24258	0.313342	0.0010074	0.0208268
Castor1	chr11	ENSMUSG00000020424.3	46.1198	70.3474	1.53608	1.38883	0.473875	0.00101314	0.0208431
Prkab2	chr3	ENSMUSG00000038205.12	4306.12	4971.43	1.15555	1.12498	0.169897	0.00101278	0.0208431
Erbb4	chr1	ENSMUSG00000062209.15	3961.74	4575.87	1.15614	1.12556	0.170644	0.00101066	0.0208431
AI480526	chr5	ENSMUSG00000090086.7	568.738	499.266	0.878831	0.898174	-0.154932	0.00102274	0.021013
Top2b	chr14	ENSMUSG00000017485.11	6127.36	5747.63	0.937918	0.943914	-0.0832721	0.00103394	0.0212153
Mfsd13a	chr19	ENSMUSG00000025227.14	152.203	194.04	1.27905	1.20952	0.274437	0.00103602	0.0212303
Crocc	chr4	ENSMUSG00000040860.16	573.418	633.597	1.10484	1.08873	0.122646	0.00103772	0.0212373
Stab1	chr14	ENSMUSG00000042286.13	2559.75	2908.51	1.13573	1.11122	0.152143	0.00104583	0.0213754
Obsl1	chr1	ENSMUSG00000026211.17	17096.2	18131.1	1.0605	1.05474	0.076881	0.00105054	0.021416
Fam220a	chr5	ENSMUSG00000118332.1	48399	32614.2	0.67556	0.736438	-0.441364	0.00104962	0.021416
Dennd2a	chr6	ENSMUSG00000038456.9	2262.06	2430.18	1.07418	1.0655	0.0915294	0.0010548	0.0214749
Ccm2l	chr2	ENSMUSG00000027474.13	1041.4	1156.9	1.10994	1.09225	0.127298	0.00106316	0.0216171
Sdc1	chr12	ENSMUSG00000020592.14	3828.61	4213.6	1.10004	1.08497	0.117656	0.00106627	0.0216524
Sept4	chr11	ENSMUSG00000020486.19	171.522	204.592	1.1941	1.15214	0.20431	0.00107161	0.0217326
Osbpl5	chr7	ENSMUSG00000037606.18	3829.14	4261.27	1.11246	1.09396	0.129562	0.00107598	0.0217651
Hirip3	chr7	ENSMUSG00000042606.9	643.186	574.408	0.892684	0.908802	-0.137963	0.00107566	0.0217651
Gfpt2	chr11	ENSMUSG00000020363.6	2121.97	2485.42	1.17038	1.13559	0.183438	0.00107979	0.0218139
Rnf17	chr14	ENSMUSG00000000365.9	5.73633	7.77216	1.34864	1.25773	0.330819	0.00109462	0.0220852
Gpbp1	chr13	ENSMUSG00000032745.18	6216.84	5644.85	0.908082	0.92077	-0.119087	0.00109781	0.0221037
Rasip1	chr7	ENSMUSG00000044562.12	4385.66	4792.99	1.09266	1.0793	0.110095	0.00109836	0.0221037
Anp32a	chr9	ENSMUSG00000032249.14	16220.6	14924.1	0.920288	0.930054	-0.104614	0.00110049	0.0221183
Entpd7	chr19	ENSMUSG00000025192.13	1086.95	1239.44	1.13895	1.1133	0.154845	0.00110275	0.0221264
Srsf2	chr11	ENSMUSG00000034120.18	16243.7	15185.7	0.934791	0.941494	-0.0869755	0.00110371	0.0221264
Irf6	chr1	ENSMUSG00000026638.15	2.81288	3.49193	1.24327	1.18587	0.245943	0.00110591	0.0221421
Ostm1	chr10	ENSMUSG00000038280.12	631.593	714.833	1.13124	1.10734	0.147102	0.00111121	0.0222199
Cyp39a1	chr17	ENSMUSG00000023963.10	939.823	793.607	0.846002	0.874155	-0.194039	0.00111529	0.0222467
Synm	chr7	ENSMUSG00000030554.16	188.179	226.154	1.20216	1.15819	0.211869	0.0011168	0.0222467
Zfp366	chr13	ENSMUSG00000050919.9	92.1316	123.063	1.32905	1.24726	0.318767	0.00111559	0.0222467
Cd44	chr2	ENSMUSG00000005087.17	4561.99	5231.88	1.14655	1.11792	0.16082	0.00112244	0.0223308
Pcnx	chr12	ENSMUSG00000021140.9	5303.21	5803.44	1.09457	1.08078	0.112068	0.00112594	0.022338
Coro7	chr16	ENSMUSG00000039637.15	1667.86	1839.93	1.10354	1.08742	0.120915	0.00112576	0.022338
Ufsp1	chr5	ENSMUSG00000051502.7	3102.39	3854.99	1.24325	1.18452	0.244304	0.0011285	0.022338
Ass1	chr2	ENSMUSG00000076441.9	208.465	251.103	1.20462	1.15805	0.211698	0.00112755	0.022338
Alas1	chr9	ENSMUSG00000032786.16	1760.5	1943.6	1.10326	1.08721	0.120626	0.00113064	0.0223523
Ltbp1	chr17	ENSMUSG00000001870.16	3691.22	3981.02	1.07853	1.06871	0.0958761	0.00113831	0.0224755
Nectin1	chr9	ENSMUSG00000032012.9	564.313	634.285	1.12409	1.10243	0.140688	0.00114594	0.0225977
Pycard	chr7	ENSMUSG00000030793.4	599.489	712.689	1.18867	1.14722	0.198143	0.00117053	0.0230416
Epc2	chr2	ENSMUSG00000069495.12	117.268	106.132	0.904171	0.917865	-0.123646	0.00117138	0.0230416
Arap2	chr5	ENSMUSG00000037999.13	3059.59	3855.05	1.26425	1.2006	0.263759	0.00118083	0.0231984
Pafah2	chr4	ENSMUSG00000037366.14	1034.37	1170.51	1.13169	1.10762	0.147469	0.00118908	0.0233312
Irf1	chr11	ENSMUSG00000018899.16	1574.99	1886.45	1.19612	1.15276	0.205087	0.00119257	0.0233705
Cse1l	chr2	ENSMUSG00000002718.14	4390.93	4081.45	0.929056	0.93708	-0.0937552	0.00119486	0.0233862
Hnrnpk	chr13	ENSMUSG00000021546.18	31132.9	29875.4	0.959572	0.961951	-0.0559654	0.00120048	0.0234377
Amigo3	chr9	ENSMUSG00000032593.5	119.896	167.454	1.39334	1.28689	0.363891	0.00119905	0.0234377
Tmem38b	chr4	ENSMUSG00000028420.13	177.23	203.261	1.14561	1.11747	0.160242	0.00120613	0.0235187
P3h2	chr16	ENSMUSG00000038168.5	3229.37	3743.28	1.15992	1.12711	0.172629	0.00122872	0.0239296
Nyap1	chr5	ENSMUSG00000045348.16	974.656	1156.12	1.18516	1.1444	0.194592	0.00123165	0.0239568
Ddn	chr15	ENSMUSG00000059213.7	15.2887	24.2788	1.59287	1.41646	0.502287	0.0012337	0.0239671
Agtrap	chr4	ENSMUSG00000029007.8	549.619	610.711	1.11142	1.09266	0.127845	0.00123564	0.0239751
Mcm4	chr16	ENSMUSG00000022673.5	4574.17	4259.18	0.93061	0.938322	-0.0918447	0.00124371	0.0241019
Slc28a1	chr7	ENSMUSG00000025726.11	0.633128	0.340409	0.540691	0.958676	-0.0608854	0.00125526	0.0242956
Hydin	chr8	ENSMUSG00000059854.8	100971	68042.5	0.675777	0.738304	-0.437712	0.0012684	0.0245197
Ncstn	chr1	ENSMUSG00000003458.12	3941.01	4199.03	1.06557	1.0585	0.0820198	0.00127265	0.0245716
Smc3	chr19	ENSMUSG00000024974.10	4447.31	4170.47	0.937718	0.943967	-0.0831912	0.00128036	0.02466
Tefm	chr11	ENSMUSG00000046909.9	1.79616	1.4833	0.826546	0.860386	-0.216944	0.00128008	0.02466
Ap1ar	chr3	ENSMUSG00000074238.6	754.513	686.107	0.908495	0.921298	-0.11826	0.00128256	0.024672
Cenpu	chr8	ENSMUSG00000031629.14	32.3229	26.9016	0.832929	0.865047	-0.209149	0.00128658	0.024719
Anxa4	chr6	ENSMUSG00000029994.17	5853.27	6816.54	1.16565	1.1307	0.177217	0.00129229	0.0247983
Kcnab1	chr3	ENSMUSG00000027827.17	0.752701	0.552162	0.735113	0.791293	-0.337717	0.0012995	0.0249063
Oaf	chr9	ENSMUSG00000032014.6	7933.74	9070.39	1.14415	1.11564	0.157874	0.00130476	0.0249766
Cdca4	chr12	ENSMUSG00000047832.9	623.081	549.701	0.881644	0.901245	-0.150008	0.00130895	0.0250263
Mss51	chr14	ENSMUSG00000021815.4	523.105	376.761	0.717374	0.776191	-0.365516	0.00131392	0.0250603
Atp2b4	chr1	ENSMUSG00000026463.17	4941.92	5699.74	1.1548	1.12311	0.167495	0.00131262	0.0250603
Tyr	chr7	ENSMUSG00000004651.6	0.151237	0.311762	2.01347	1.69791	0.763762	0.00132208	0.0251853
Rpl7-ps7	chr5	ENSMUSG00000106926.1	42.8883	27.7609	0.646378	0.719	-0.475936	0.00132728	0.0252537
Plac1	chrX	ENSMUSG00000061082.11	4456.63	6051.63	1.35405	1.25328	0.325712	0.00133022	0.0252791
Ddx24	chr12	ENSMUSG00000041645.14	2782.26	3003.03	1.07941	1.06908	0.0963678	0.00135493	0.0257175
Ggt5	chr10	ENSMUSG00000006344.17	342.657	410.397	1.19727	1.15274	0.205061	0.00136187	0.0258179
Gm48898	chr12	ENSMUSG00000112441.1	43.2581	61.2484	1.41886	1.29631	0.374405	0.00136661	0.0258766
Pecam1	chr11	ENSMUSG00000020717.19	2339.73	2535.93	1.08406	1.07237	0.100807	0.00137291	0.0259645
Cdh13	chr8	ENSMUSG00000031841.19	1862.4	1668.19	0.894838	0.911444	-0.133775	0.00137866	0.0260296
Aspdh	chr7	ENSMUSG00000038704.12	0.248694	0.169699	0.685748	0.75385	-0.407651	0.00138127	0.0260296
Nrg1	chr8	ENSMUSG00000062991.9	93.7979	116.967	1.24453	1.18378	0.243407	0.00138132	0.0260296
Anxa3	chr5	ENSMUSG00000029484.12	352.172	395.875	1.12251	1.10025	0.137836	0.00138488	0.0260557
Rpgr	chrX	ENSMUSG00000031174.17	293.08	246.709	0.842834	0.872763	-0.196338	0.00138769	0.0260557
Zmym3	chrX	ENSMUSG00000031310.16	1922.29	2086.05	1.08525	1.07348	0.102292	0.00138622	0.0260557
Nckipsd	chr9	ENSMUSG00000032598.8	283.153	335.092	1.17962	1.14009	0.189142	0.00139402	0.026112
Uggt1	chr1	ENSMUSG00000037470.14	2533.8	2699.98	1.06569	1.05852	0.0820486	0.00139276	0.026112
Sptlc2	chr12	ENSMUSG00000021036.10	2180.85	2438.06	1.11795	1.09711	0.133704	0.0014021	0.0262322
Angpt1	chr15	ENSMUSG00000022309.9	1369.34	1568.53	1.14628	1.11717	0.159853	0.00141676	0.0264742
Dapp1	chr3	ENSMUSG00000028159.14	1812.22	2027.39	1.11937	1.09811	0.135016	0.0014201	0.0264742
B4galt1	chr4	ENSMUSG00000028413.13	3705	3958.52	1.06815	1.06037	0.0845671	0.00141997	0.0264742
Ckap4	chr10	ENSMUSG00000046841.5	11849.4	12667.1	1.0687	1.0608	0.0851508	0.00142246	0.0264868
Ppm1k	chr6	ENSMUSG00000037826.5	1595.25	1776.04	1.1127	1.09315	0.128495	0.00144881	0.0269136
Iffo2	chr4	ENSMUSG00000041025.15	647.865	724.857	1.11793	1.097	0.133564	0.00144725	0.0269136
Capn3	chr2	ENSMUSG00000079110.12	931.114	1292.21	1.38188	1.27327	0.348534	0.00145242	0.0269488
Mis18bp1	chr12	ENSMUSG00000047534.17	321.898	288.013	0.895838	0.912369	-0.13231	0.0014701	0.0272446
Sfpq	chr4	ENSMUSG00000028820.13	27984.7	25533.8	0.912474	0.924657	-0.113009	0.00147195	0.0272466
Stxbp1	chr2	ENSMUSG00000026797.16	2189.24	2391.02	1.09187	1.0781	0.108492	0.00148212	0.0274027
Tmem145	chr7	ENSMUSG00000043843.17	3.26466	1.88594	0.581357	0.670196	-0.577345	0.00148905	0.0274985
Mybpc2	chr7	ENSMUSG00000038670.11	440.209	624.32	1.40238	1.28642	0.363364	0.00149217	0.0275236
Slc38a3	chr9	ENSMUSG00000010064.15	7.78166	9.96539	1.27882	1.20582	0.270012	0.00149974	0.0276308
Plk1	chr7	ENSMUSG00000030867.7	1543.63	1447.99	0.937835	0.944274	-0.0827221	0.00151514	0.0278818
Snrnp35	chr5	ENSMUSG00000029402.8	725.777	631.688	0.871961	0.894839	-0.1603	0.00153778	0.0281252
Commd2	chr3	ENSMUSG00000036513.15	804.051	696.547	0.8685	0.892392	-0.16425	0.00153568	0.0281252
Yjefn3	chr8	ENSMUSG00000048967.16	4012.95	2915.64	0.72521	0.782911	-0.353079	0.00153912	0.0281252
Plcb1	chr2	ENSMUSG00000051177.16	28.0564	22.2023	0.792143	0.835339	-0.259566	0.00153405	0.0281252
Gm826	chr2	ENSMUSG00000074623.4	6329.72	8136.17	1.28336	1.20543	0.26955	0.00153436	0.0281252
Hoxb2	chr11	ENSMUSG00000075588.6	43.2178	29.5106	0.687239	0.755681	-0.40415	0.00153809	0.0281252
Mansc1	chr6	ENSMUSG00000032718.4	16.8984	19.6804	1.16422	1.1289	0.174923	0.00155169	0.028322
Apoc1	chr7	ENSMUSG00000040564.14	462.505	286.604	0.619655	0.69752	-0.519693	0.00155878	0.0284183
Col27a1	chr4	ENSMUSG00000045672.15	887.521	1025.13	1.15477	1.12189	0.165929	0.00156385	0.0284776
Slc25a27	chr17	ENSMUSG00000023912.10	387.301	333.903	0.862554	0.888072	-0.171252	0.00157568	0.0286315
Gas1	chr13	ENSMUSG00000052957.8	5377.37	4752.29	0.883954	0.903534	-0.14635	0.00157595	0.0286315
Pcdhgb4	chr18	ENSMUSG00000103585.1	583.547	454.172	0.780326	0.827923	-0.272431	0.00159181	0.0288862
Prc1	chr7	ENSMUSG00000038943.16	2937.83	2699.24	0.91812	0.929188	-0.105958	0.00159894	0.0289822
Tek	chr4	ENSMUSG00000006386.15	2314.79	2503.33	1.08174	1.07051	0.0982959	0.00160323	0.0290265
Maz	chr7	ENSMUSG00000030678.7	14894.4	13833.6	0.928849	0.937307	-0.0934063	0.00160904	0.0290406
Il4ra	chr7	ENSMUSG00000030748.9	33294.8	41634.2	1.2508	1.18656	0.246788	0.00160956	0.0290406
Dot1l	chr10	ENSMUSG00000061589.14	4544.52	4952.02	1.08982	1.07643	0.106256	0.00160795	0.0290406
Rgl1	chr1	ENSMUSG00000026482.13	2036.01	2198.25	1.07937	1.06873	0.0959017	0.00161901	0.0291775
Zfp422	chr6	ENSMUSG00000059878.12	1536.23	1427.2	0.928417	0.937001	-0.0938777	0.00162352	0.0292253
Lrrc3	chr10	ENSMUSG00000051652.4	559.166	665.219	1.18798	1.14407	0.194173	0.00163412	0.0293824
Naalad2	chr9	ENSMUSG00000043943.14	1582.02	2000.04	1.26158	1.19312	0.254736	0.00163839	0.0294253
Ccdc167	chr17	ENSMUSG00000024018.18	362.196	323.265	0.892712	0.910336	-0.135529	0.00164472	0.0294717
Ptpn11	chr5	ENSMUSG00000043733.14	3834.97	4108.8	1.07144	1.06269	0.0877164	0.00164285	0.0294717
Ndufa1	chrX	ENSMUSG00000016427.7	1400.98	1262.71	0.901777	0.917022	-0.124972	0.00164814	0.0294992
Arhgdib	chr6	ENSMUSG00000030220.13	2574.42	2872.67	1.11623	1.09506	0.131008	0.00165981	0.029641
Plaur	chr7	ENSMUSG00000046223.10	2106.33	2687.46	1.27563	1.20013	0.263191	0.00165984	0.029641
Lgmn	chr12	ENSMUSG00000021190.14	11463.5	12277.3	1.07118	1.06242	0.087359	0.00166954	0.0297604
Lrp4	chr2	ENSMUSG00000027253.15	317.65	360.189	1.13439	1.10776	0.147642	0.00167031	0.0297604
Orc1	chr4	ENSMUSG00000028587.18	37.3143	30.4414	0.814958	0.854277	-0.227225	0.00167446	0.0298004
Nr1d2	chr14	ENSMUSG00000021775.11	3190.28	2785.17	0.873309	0.896433	-0.157733	0.00168605	0.0299728
Igfbp7	chr5	ENSMUSG00000036256.13	238.939	287.209	1.19948	1.15028	0.201987	0.0016895	0.0300001
Ptpn14	chr1	ENSMUSG00000026604.17	1143.78	1255.76	1.09808	1.08232	0.114123	0.00169784	0.0300802
Sorl1	chr9	ENSMUSG00000049313.8	890.545	1048.45	1.17889	1.13716	0.185441	0.00169755	0.0300802
Gm15663	chr10	ENSMUSG00000085282.8	104.156	69.7944	0.666251	0.737748	-0.4388	0.00170076	0.0300979
Tln1	chr4	ENSMUSG00000028465.16	16840.6	17794.2	1.05662	1.05114	0.0719586	0.00170524	0.0301216
Gm20605	chr5	ENSMUSG00000029720.9	1716.89	2469.87	1.43906	1.30598	0.385133	0.00170593	0.0301216
Gm8113	chr14	ENSMUSG00000089901.1	82.2228	69.0567	0.840863	0.87303	-0.195896	0.00170845	0.030132
Rfc4	chr16	ENSMUSG00000022881.15	609.45	514.937	0.844636	0.875493	-0.191832	0.00172138	0.0302921
Exosc8	chr3	ENSMUSG00000027752.15	168.491	147.223	0.873572	0.896738	-0.157242	0.00171951	0.0302921
Isoc1	chr18	ENSMUSG00000024601.9	2235.97	2012.08	0.899936	0.915801	-0.126894	0.00172936	0.0303983
Padi2	chr4	ENSMUSG00000028927.6	148.241	181.2	1.22194	1.16485	0.220138	0.00175604	0.0308328
Twf2	chr9	ENSMUSG00000023277.13	2409.27	2689.56	1.11697	1.09517	0.131153	0.00176423	0.0308658
Car3	chr3	ENSMUSG00000027559.5	5877.76	7275.13	1.23295	1.16945	0.225828	0.00176971	0.0308658
Cdc7	chr5	ENSMUSG00000029283.17	842.842	752.609	0.89298	0.910848	-0.134717	0.00176022	0.0308658
Lgi2	chr5	ENSMUSG00000039252.11	184.839	161.653	0.8751	0.898064	-0.15511	0.00176662	0.0308658
Gphn	chr12	ENSMUSG00000047454.12	622.603	556.032	0.894211	0.911838	-0.133151	0.00176861	0.0308658
Snrpg	chr6	ENSMUSG00000057278.8	1509.56	1346.49	0.8929	0.910901	-0.134635	0.00176935	0.0308658
Fstl1	chr16	ENSMUSG00000022816.11	21135.3	22653.2	1.07177	1.06271	0.0877421	0.00179919	0.0313451
Ccl25	chr8	ENSMUSG00000023235.14	2.96027	2.19567	0.739058	0.798871	-0.323966	0.00180324	0.0313807
B2m	chr2	ENSMUSG00000060802.8	15640	17137.1	1.09576	1.0802	0.111298	0.00180575	0.0313897
Pdlim3	chr8	ENSMUSG00000031636.7	5301.03	5970.89	1.1262	1.10103	0.138853	0.00183395	0.0318286
Fbxl8	chr8	ENSMUSG00000033313.11	205700	291090	1.41807	1.28735	0.3644	0.00183506	0.0318286
Golm1	chr13	ENSMUSG00000021556.12	4321.22	4663.89	1.07913	1.06827	0.0952749	0.00184738	0.032007
Stk17b	chr1	ENSMUSG00000026094.14	520.658	443.265	0.851961	0.881525	-0.181927	0.00186099	0.0321718
Hdc	chr2	ENSMUSG00000027360.5	114.419	153.009	1.33728	1.2423	0.313017	0.00185903	0.0321718
Rcbtb2	chr14	ENSMUSG00000022106.14	2305.19	2120.29	0.919883	0.930868	-0.103352	0.00186669	0.0322347
Klhdc10	chr6	ENSMUSG00000029775.14	3092.09	3346.08	1.08213	1.07038	0.0981259	0.00186909	0.0322407
Rab36	chr10	ENSMUSG00000020175.15	362.276	297.693	0.823693	0.860773	-0.216296	0.00187932	0.0323107
Myh9	chr15	ENSMUSG00000022443.17	4445.72	4762.05	1.0711	1.0622	0.0870585	0.0018786	0.0323107
Rassf5	chr1	ENSMUSG00000026430.16	645.923	724.134	1.12105	1.09785	0.134675	0.0018788	0.0323107
Acadvl	chr11	ENSMUSG00000018574.14	4369.52	4782.87	1.09381	1.07871	0.109301	0.00188392	0.0323543
Gm11266	chr4	ENSMUSG00000087413.1	359.984	273.353	0.76252	0.81625	-0.292917	0.00189833	0.0325663
Mcm5	chr8	ENSMUSG00000005410.6	4258.4	3909.18	0.917899	0.929392	-0.10564	0.00190413	0.0326301
Pi16	chr17	ENSMUSG00000024011.17	151.884	116.919	0.772007	0.825758	-0.276208	0.00191151	0.0327184
Zranb1	chr7	ENSMUSG00000030967.15	2962.05	2702.15	0.913387	0.926114	-0.110738	0.00191345	0.0327184
Fdxr	chr11	ENSMUSG00000018861.8	5144.82	5926.95	1.15263	1.11892	0.162107	0.00192535	0.032886
Nipsnap1	chr11	ENSMUSG00000034285.15	1234.18	1366.71	1.10722	1.08834	0.122128	0.0019275	0.0328869
P4htm	chr9	ENSMUSG00000006675.10	74.8553	62.9154	0.83979	0.873021	-0.195912	0.00193652	0.0330049
Map1b	chr13	ENSMUSG00000052727.6	3800.23	4313.08	1.13535	1.10735	0.147117	0.00198187	0.0337413
Meioc	chr11	ENSMUSG00000051455.13	7.13416	4.17229	0.581204	0.678699	-0.559157	0.0019855	0.0337663
Ssrp1	chr2	ENSMUSG00000027067.16	3551.76	3346.32	0.942141	0.947967	-0.0770913	0.0019927	0.0338522
Hebp2	chr10	ENSMUSG00000019853.6	2996.4	3550.71	1.18672	1.14075	0.189982	0.00199835	0.0339115
Ttc5	chr14	ENSMUSG00000006288.8	96.8794	88.1297	0.910678	0.924283	-0.113594	0.00201151	0.034098
Gstm5	chr3	ENSMUSG00000004032.10	619.378	561.305	0.906357	0.921067	-0.118622	0.00201989	0.034203
Il1r1	chr1	ENSMUSG00000026072.12	359.91	420.813	1.16762	1.12908	0.175144	0.00202569	0.0342642
Ift81	chr5	ENSMUSG00000029469.14	1148.01	1045.78	0.910971	0.924439	-0.113349	0.00203413	0.0343113
Zxdc	chr6	ENSMUSG00000034430.16	682.755	607.805	0.890289	0.909463	-0.136913	0.0020394	0.0343113
Abhd18	chr3	ENSMUSG00000037818.16	2665.77	3069.04	1.15064	1.11735	0.160083	0.00203762	0.0343113
H2bc21	chr3	ENSMUSG00000068854.7	85.5958	71.0076	0.830664	0.867126	-0.205687	0.00203718	0.0343113
Gm10451	chr12	ENSMUSG00000073000.3	1655.24	2435.27	1.47276	1.3081	0.387477	0.0020362	0.0343113
Fnbp1l	chr3	ENSMUSG00000039735.16	2406.71	2231.9	0.927161	0.936477	-0.0946852	0.00204646	0.0343932
Wnt4	chr4	ENSMUSG00000036856.4	919.496	1088.35	1.18401	1.13739	0.18573	0.00208381	0.0349835
Eml2	chr7	ENSMUSG00000040811.15	2484.05	2712.99	1.09211	1.07721	0.107295	0.00209822	0.0351877
Axl	chr7	ENSMUSG00000002602.16	2586.02	2768.37	1.07047	1.06159	0.0862212	0.00210695	0.0352964
Fars2	chr13	ENSMUSG00000021420.13	1702.46	1510.02	0.888043	0.907953	-0.139311	0.00212015	0.035452
Neurl2	chr2	ENSMUSG00000039873.4	1848.85	2105.95	1.13772	1.10829	0.148332	0.00212075	0.035452
Fam92a	chr4	ENSMUSG00000028218.19	3949.43	3554.32	0.899583	0.916264	-0.126165	0.00212613	0.0355041
Snrpn	chr7	ENSMUSG00000102252.5	8491.28	9383.1	1.1056	1.08657	0.119785	0.00212938	0.0355205
AU020206	chr7	ENSMUSG00000097415.2	919.797	849.848	0.923445	0.933823	-0.098779	0.00213464	0.0355705
Taf5	chr19	ENSMUSG00000025049.6	1269.71	1115.64	0.879325	0.901861	-0.149023	0.00214365	0.0356828
Mcm3	chr1	ENSMUSG00000041859.10	2979.96	2768.98	0.928807	0.937817	-0.0926216	0.00214832	0.0357226
Nppb	chr4	ENSMUSG00000029019.8	5676.13	7207.92	1.26935	1.18762	0.248071	0.00216802	0.0360121
Arhgef7	chr8	ENSMUSG00000031511.15	5323.58	5669.53	1.0649	1.0573	0.0803892	0.00220283	0.0365297
Trmt13	chr3	ENSMUSG00000033439.12	29.3098	24.941	0.850825	0.881931	-0.181262	0.00220616	0.0365297
Dtx4	chr19	ENSMUSG00000039982.8	248.411	202.017	0.812869	0.855002	-0.226001	0.00220456	0.0365297
Zfp606	chr7	ENSMUSG00000030386.18	908.232	809.754	0.892581	0.911483	-0.133712	0.00220872	0.0365335
Gramd1b	chr9	ENSMUSG00000040111.17	2367.59	2694.96	1.13766	1.10798	0.147933	0.0022226	0.0367243
Incenp	chr19	ENSMUSG00000024660.9	3903.43	3664.2	0.938634	0.945365	-0.0810559	0.00222693	0.0367551
Hsd17b11	chr5	ENSMUSG00000029311.16	1516.14	1715.33	1.12979	1.10289	0.141287	0.00222914	0.0367551
Gnb5	chr9	ENSMUSG00000032192.9	3604.85	3954.73	1.09672	1.08021	0.111312	0.00225877	0.0371266
Gdf15	chr8	ENSMUSG00000038508.7	2.68098	4.82432	1.78817	1.50415	0.588951	0.0022549	0.0371266
Ficd	chr5	ENSMUSG00000053334.6	1936.37	2315.38	1.19487	1.14515	0.19554	0.00225849	0.0371266
Phc1	chr6	ENSMUSG00000040669.14	811.075	755.641	0.931437	0.939885	-0.0894436	0.00227005	0.037273
Cdkn2c	chr4	ENSMUSG00000028551.14	1213.92	1042.24	0.858166	0.887433	-0.172289	0.00227246	0.0372735
Dok6	chr18	ENSMUSG00000073514.4	0.851903	0.497598	0.585476	0.959057	-0.0603116	0.00227761	0.0373191
Mettl7a1	chr15	ENSMUSG00000054619.7	6639.23	5451.85	0.824712	0.86375	-0.211315	0.00229617	0.0375839
Ndrg2	chr14	ENSMUSG00000004558.15	20484	22089.8	1.07832	1.06704	0.09362	0.00229953	0.0375997
Arhgef28	chr13	ENSMUSG00000021662.11	2379.23	2736.7	1.14907	1.1149	0.156912	0.00230993	0.0376521
Tm4sf1	chr3	ENSMUSG00000027800.14	539.596	640.199	1.18299	1.13623	0.184252	0.00230989	0.0376521
Kcnk2	chr1	ENSMUSG00000037624.15	0.0324206	0.0203574	0.623648	0.71597	-0.48203	0.00230678	0.0376521
Pds5b	chr5	ENSMUSG00000034021.15	3001.07	2801.89	0.933483	0.94146	-0.0870287	0.00232068	0.037788
Esyt1	chr10	ENSMUSG00000025366.8	3670.57	3991.78	1.08655	1.07298	0.101621	0.00234836	0.03817
Pole3	chr4	ENSMUSG00000028394.9	499.336	457.852	0.917125	0.929394	-0.105638	0.00235143	0.03817
Creld1	chr6	ENSMUSG00000030284.11	6134.4	6791.19	1.10812	1.08793	0.121584	0.00235077	0.03817
C87436	chr6	ENSMUSG00000046679.16	112.544	94.5241	0.840697	0.87509	-0.192496	0.00235403	0.0381727
Rbm39	chr2	ENSMUSG00000027620.16	18826.2	17824.7	0.946886	0.951902	-0.0711156	0.00236206	0.0382635
Atraid	chr5	ENSMUSG00000013622.15	871.057	757.075	0.869631	0.8958	-0.158751	0.00237247	0.0383924
Ift74	chr4	ENSMUSG00000028576.12	5068.15	4422.85	0.873911	0.898559	-0.154315	0.00237998	0.0384743
Mapk8ip3	chr17	ENSMUSG00000024163.17	8522.58	9141.73	1.07275	1.06298	0.0881145	0.00238717	0.0385509
Nsmce2	chr15	ENSMUSG00000059586.10	226.518	200.661	0.885789	0.907014	-0.140803	0.002394	0.0386214
Chtop	chr3	ENSMUSG00000001017.15	7303.63	6840.22	0.93697	0.944214	-0.0828147	0.00242896	0.039105
Sqle	chr15	ENSMUSG00000022351.14	152.613	135.102	0.884437	0.906135	-0.142202	0.0024268	0.039105
Casp12	chr9	ENSMUSG00000025887.10	0.595879	0.891366	1.49207	1.3134	0.393303	0.00243484	0.039113
Nova2	chr7	ENSMUSG00000030411.16	699.885	800.081	1.14198	1.11035	0.151017	0.00243887	0.039113
Hdlbp	chr1	ENSMUSG00000034088.15	10706.8	11397.7	1.06455	1.0569	0.079835	0.00243548	0.039113
Ssx2ip	chr3	ENSMUSG00000036825.12	1722.99	1520.48	0.883335	0.905177	-0.143729	0.00243942	0.039113
mt-Nd6	chrM	ENSMUSG00000064368.1	7682.64	5502.49	0.717702	0.787245	-0.345116	0.00244529	0.039167
Tmem107	chr11	ENSMUSG00000020895.14	1433.54	1112	0.776928	0.829315	-0.270009	0.00245624	0.0393023
Zfp386	chr12	ENSMUSG00000042063.11	225.115	193.238	0.860101	0.889545	-0.16886	0.00247037	0.0394882
Ttc39c	chr18	ENSMUSG00000024424.15	211.079	175.551	0.831712	0.869526	-0.201699	0.00247572	0.0395335
Set	chr2	ENSMUSG00000054766.13	27366	25948.2	0.948125	0.952938	-0.0695459	0.00249847	0.0398562
Hmgcs2	chr3	ENSMUSG00000027875.12	816.447	996.74	1.21926	1.15669	0.210005	0.00250247	0.0398794
Palld	chr8	ENSMUSG00000058056.16	7863.09	8478.67	1.07861	1.06721	0.0938411	0.00251541	0.040045
Colgalt1	chr8	ENSMUSG00000034807.9	3225.63	3495.84	1.08355	1.07066	0.0984962	0.00253674	0.0403436
Tmem161a	chr8	ENSMUSG00000002342.17	2409.79	2606.42	1.08141	1.06918	0.0965013	0.00254067	0.0403653
Robo2	chr16	ENSMUSG00000052516.19	6777.5	7808.82	1.15241	1.11645	0.158919	0.00254521	0.0403965
Spg7	chr8	ENSMUSG00000000738.18	8785.47	9512.17	1.08219	1.06963	0.0971092	0.00255093	0.0404463
Plcd1	chr9	ENSMUSG00000010660.3	847.075	946.017	1.11536	1.09244	0.127552	0.00256188	0.0404873
Ehbp1l1	chr19	ENSMUSG00000024937.15	16087	17028.4	1.05844	1.05211	0.0732815	0.0025561	0.0404873
Lancl2	chr6	ENSMUSG00000062190.12	103.242	91.4119	0.884683	0.906509	-0.141607	0.00256562	0.0404873
Zfp979	chr4	ENSMUSG00000066000.12	1488.38	1939.6	1.30447	1.20692	0.271334	0.00255987	0.0404873
Pakap	chr4	ENSMUSG00000089945.13	7864.95	9946.88	1.26492	1.18636	0.246542	0.00256641	0.0404873
Uso1	chr5	ENSMUSG00000029407.10	8698.33	9277.37	1.06605	1.05789	0.0811847	0.00259143	0.0408257
Ppp1r37	chr7	ENSMUSG00000051403.9	5701.84	6281.75	1.10176	1.08323	0.115338	0.00259305	0.0408257
Apex1	chr14	ENSMUSG00000035960.14	1315.44	1216.23	0.924586	0.93506	-0.0968689	0.0026126	0.0410511
Zfp69	chr4	ENSMUSG00000064141.14	19.1329	21.8486	1.13913	1.10798	0.14793	0.00261155	0.0410511
Ehd4	chr2	ENSMUSG00000027293.13	6475.42	7012.84	1.08234	1.06971	0.0972205	0.0026163	0.0410681
Fam78a	chr2	ENSMUSG00000050592.8	12077.8	13346.1	1.10407	1.08476	0.117381	0.00261927	0.0410736
Tbc1d8	chr1	ENSMUSG00000003134.10	362.993	398.886	1.09969	1.08176	0.113375	0.00262897	0.0411268
Cpne2	chr8	ENSMUSG00000034361.10	362.287	438.068	1.2057	1.14981	0.201394	0.00263052	0.0411268
A730011C13Rik	chr3	ENSMUSG00000084846.1	77.8481	59.2514	0.761111	0.821691	-0.283333	0.00262812	0.0411268
Rps6ka6	chrX	ENSMUSG00000025665.16	2020.62	1755.97	0.869981	0.896382	-0.157814	0.00264864	0.0413472
Farsb	chr1	ENSMUSG00000026245.16	852.502	774.199	0.907501	0.92279	-0.115926	0.00264988	0.0413472
Cacna2d1	chr5	ENSMUSG00000040118.15	4058.06	4524.19	1.11551	1.09224	0.127296	0.00265741	0.0414234
Tmem184b	chr15	ENSMUSG00000009035.15	2647.29	2852.55	1.07718	1.06601	0.092221	0.00267125	0.0415979
Cdc26	chr4	ENSMUSG00000066149.11	269.338	232.87	0.864383	0.892807	-0.163579	0.00268199	0.0417237
Slc25a20	chr9	ENSMUSG00000032602.6	4719.02	5183.15	1.09758	1.08022	0.11133	0.00268539	0.0417352
Tmem181a	chr17	ENSMUSG00000038141.11	591.644	655.773	1.1081	1.08751	0.121025	0.00270095	0.0419355
Tpm3	chr3	ENSMUSG00000027940.18	3488.64	3677.87	1.05425	1.04879	0.0687283	0.00270774	0.0419995
Poc1b	chr10	ENSMUSG00000019952.15	967.435	870.841	0.89879	0.916568	-0.125686	0.00271181	0.0420211
2610507B11Rik	chr11	ENSMUSG00000010277.7	7370.4	7922.04	1.07497	1.06432	0.0899374	0.00272362	0.0421209
Anxa1	chr19	ENSMUSG00000024659.15	53.8145	65.6898	1.2192	1.15847	0.212225	0.00272105	0.0421209
Edem1	chr6	ENSMUSG00000030104.9	2521.75	2784.45	1.10349	1.0841	0.116502	0.00274992	0.0424857
Tram2	chr1	ENSMUSG00000041779.5	989.254	1098.14	1.10939	1.08835	0.122147	0.00275288	0.0424896
Hpse	chr5	ENSMUSG00000035273.14	164.369	235.7	1.44512	1.29186	0.369454	0.00276021	0.0425608
Cdca2	chr14	ENSMUSG00000048922.18	1261.32	1163.92	0.923419	0.934335	-0.0979882	0.00277859	0.0428023
Agt	chr8	ENSMUSG00000031980.10	705.982	1448.39	2.07238	1.02543	0.0362256	0.0027866	0.0428835
Rdm1	chr11	ENSMUSG00000010362.9	244.37	204.308	0.837961	0.875262	-0.192213	0.00279635	0.0429915
Ascc1	chr10	ENSMUSG00000044475.14	319.077	281.171	0.88081	0.90421	-0.14527	0.00280143	0.0430275
Fam149b	chr14	ENSMUSG00000039599.16	4472.78	4058.15	0.908366	0.923415	-0.114949	0.0028164	0.043215
Rhno1	chr6	ENSMUSG00000048668.16	2262.07	2037.48	0.900277	0.917888	-0.12361	0.00283886	0.0435171
Med4	chr14	ENSMUSG00000022109.6	2038.63	1812.06	0.888784	0.909885	-0.136244	0.00289538	0.0442539
Pex11a	chr7	ENSMUSG00000030545.9	669.011	796.648	1.19388	1.14143	0.190841	0.00289194	0.0442539
Plekha2	chr8	ENSMUSG00000031557.16	13433.1	15002.9	1.11679	1.09269	0.127885	0.00289306	0.0442539
Nid1	chr13	ENSMUSG00000005397.8	2832.28	3095.71	1.09358	1.07734	0.107473	0.00290815	0.0444059
Hoxaas2	chr6	ENSMUSG00000056445.8	407382	183801	0.454425	0.979279	-0.0302088	0.00291933	0.0445333
Klc3	chr7	ENSMUSG00000040714.14	283.862	368.829	1.30509	1.20753	0.272056	0.00293797	0.0447539
Sox7	chr14	ENSMUSG00000063060.6	499.998	546.847	1.0923	1.07641	0.106223	0.0029395	0.0447539
Manba	chr3	ENSMUSG00000028164.15	1809.95	1979.78	1.09375	1.07725	0.107348	0.00294613	0.0448114
Tmem171	chr13	ENSMUSG00000052485.7	54.0218	93.7885	1.73857	1.03463	0.0491145	0.00296254	0.0450173
Cd36	chr5	ENSMUSG00000002944.15	4701.81	5345.08	1.13652	1.10556	0.144777	0.00297002	0.0450321
Sgcg	chr14	ENSMUSG00000035296.14	1149.16	1427.21	1.24363	1.16807	0.224123	0.00296639	0.0450321
Ppp1r3c	chr19	ENSMUSG00000067279.3	5139.65	5594.3	1.08879	1.07374	0.102648	0.00297211	0.0450321
Abhd10	chr16	ENSMUSG00000033157.17	6071.26	5340.98	0.879485	0.903541	-0.146339	0.00299655	0.0453586
Txndc12	chr4	ENSMUSG00000028567.8	4626.93	5045.07	1.08982	1.07454	0.103725	0.00301203	0.0455051
Atp11a	chr8	ENSMUSG00000031441.15	1319.52	1473.84	1.11744	1.09301	0.128307	0.00301176	0.0455051
Sp6	chr11	ENSMUSG00000038560.7	6.16268	10.9055	1.73855	1.45672	0.542721	0.00302478	0.04561
Atxn7l2	chr3	ENSMUSG00000048997.17	327.825	368.775	1.1257	1.09857	0.135633	0.0030219	0.04561
Gm28439	chr1	ENSMUSG00000100131.1	9665.45	12383	1.28237	1.19412	0.255942	0.00303056	0.0456533
1810026B05Rik	chr7	ENSMUSG00000101970.8	424.057	362.198	0.856393	0.888662	-0.170293	0.00303952	0.0457444
4933431K14Rik	chr9	ENSMUSG00000103715.1	2.26169	1.58853	0.699357	0.780368	-0.357773	0.00305409	0.0459197
Fen1	chr19	ENSMUSG00000024742.15	914.416	817.319	0.893962	0.913776	-0.130088	0.00306716	0.046072
Col15a1	chr4	ENSMUSG00000028339.17	772.894	635.269	0.821558	0.864838	-0.209497	0.00308476	0.046292
Tomm34	chr2	ENSMUSG00000018322.10	24803.7	27125	1.09373	1.07718	0.107254	0.00308827	0.0463005
Sptan1	chr2	ENSMUSG00000057738.14	12671.3	13953	1.10143	1.08226	0.114054	0.0031072	0.0465398
Trim59	chr3	ENSMUSG00000034317.14	10487	9597.86	0.91534	0.928835	-0.106506	0.00312334	0.0467369
H2-DMa	chr17	ENSMUSG00000037649.10	305.676	434.58	1.42782	1.26422	0.338251	0.00313298	0.0468366
Cbx2	chr11	ENSMUSG00000025577.7	1251.01	1112.75	0.888807	0.910397	-0.135432	0.00314172	0.0469225
Casc1	chr6	ENSMUSG00000043541.16	0.000815608	0.000384911	0.494399	0.977307	-0.0331168	0.00315587	0.0470891
Lsm14b	chr2	ENSMUSG00000039108.14	4956.94	4636.01	0.934593	0.942807	-0.0849658	0.00316935	0.0472432
Tufm	chr7	ENSMUSG00000073838.10	9256.63	9981.1	1.0782	1.0663	0.0926076	0.00317222	0.0472432
Crabp2	chr3	ENSMUSG00000004885.5	0.447491	0.239141	0.535841	0.971567	-0.0416152	0.00319199	0.0474476
Gfpt1	chr6	ENSMUSG00000029992.14	3195.8	3515.66	1.10063	1.08176	0.113384	0.00319139	0.0474476
Kmt5c	chr7	ENSMUSG00000059851.15	1609.46	1477.01	0.917369	0.930299	-0.104233	0.0031979	0.0474904
Nucb2	chr7	ENSMUSG00000030659.14	339.566	400.96	1.17689	1.12995	0.176258	0.00320098	0.0474912
Plppr2	chr9	ENSMUSG00000040563.13	2855.68	3228.59	1.13049	1.10121	0.139084	0.00321011	0.0475818
Lrrc10	chr10	ENSMUSG00000060187.4	7185.62	7990.55	1.11096	1.08824	0.121995	0.0032246	0.0477514
Kifc1	chr17	ENSMUSG00000079553.11	534.264	492.573	0.921035	0.932997	-0.100055	0.00323196	0.0478154
Nfil3	chr13	ENSMUSG00000056749.7	987.944	861.097	0.871263	0.899046	-0.153533	0.00325868	0.0481653
Enkur	chr2	ENSMUSG00000026679.3	0.909701	1.20417	1.32656	1.21467	0.280563	0.00326724	0.0482312
Chml	chr1	ENSMUSG00000078185.3	14001.7	15761.2	1.12542	1.09767	0.134448	0.00326929	0.0482312
Tha1	chr11	ENSMUSG00000017713.9	1.81064	2.34828	1.28769	1.1922	0.253631	0.00327599	0.0482394
Tmtc1	chr6	ENSMUSG00000030306.14	187.047	213.824	1.14341	1.10898	0.149229	0.00327534	0.0482394
Traf5	chr1	ENSMUSG00000026637.13	24282.6	29475.6	1.21447	1.15217	0.204359	0.0032886	0.0483797
Rad51	chr2	ENSMUSG00000027323.10	993.911	896.568	0.901305	0.919218	-0.121521	0.00332208	0.0488265
A930001C03Rik	chr19	ENSMUSG00000087132.8	2547.41	4199.68	1.63012	1.04186	0.0591551	0.00333319	0.0489439
Adcy4	chr14	ENSMUSG00000022220.14	1024.98	1116.96	1.08853	1.07324	0.101977	0.00334299	0.0490419
Snord104	chr11	ENSMUSG00000065126.1	111.078	82.3908	0.739802	0.809723	-0.304499	0.00336703	0.0493485
Mlh1	chr9	ENSMUSG00000032498.9	239.379	215.1	0.898476	0.917477	-0.124256	0.00338972	0.0496347
Sgo2a	chr1	ENSMUSG00000026039.9	608.927	550.511	0.904301	0.921523	-0.117908	0.00339381	0.0496483
Rcan3	chr4	ENSMUSG00000059713.12	1438.63	1618.99	1.12521	1.09733	0.134	0.00341204	0.0498685
Lrrc4c	chr2	ENSMUSG00000050587.14	21.7248	11.0562	0.511315	0.974548	-0.0371955	0.00341683	0.0498921
Phf6	chrX	ENSMUSG00000025626.16	4600.99	4137.46	0.899193	0.917857	-0.123658	0.00342128	0.0499107
Sort1	chr3	ENSMUSG00000068747.14	1743.55	1891.87	1.08553	1.07128	0.0993392	0.00342809	0.0499635
Chrd	chr16	ENSMUSG00000006958.14	32.6487	17.6367	0.541788	0.971249	-0.0420875	0.00344116	0.050093
Camk1	chr6	ENSMUSG00000030272.15	1404.68	1573.77	1.11958	1.09332	0.128712	0.00344335	0.050093
Zswim9	chr7	ENSMUSG00000070814.15	323.224	281.903	0.872541	0.899784	-0.15235	0.00344705	0.0501004
Mcm10	chr2	ENSMUSG00000026669.14	549.478	490.525	0.891386	0.912597	-0.13195	0.00346617	0.050227
Ugcg	chr4	ENSMUSG00000028381.8	12038.2	13126.6	1.09081	1.07461	0.103808	0.00346693	0.050227
Tdp2	chr13	ENSMUSG00000035958.3	1926.07	1739.92	0.904339	0.921588	-0.117805	0.00345952	0.050227
Akap13	chr7	ENSMUSG00000066406.16	4642.47	5203.07	1.12164	1.09476	0.130612	0.00346856	0.050227
Cmtm8	chr9	ENSMUSG00000041012.4	63.8329	80.0293	1.25667	1.17462	0.232197	0.00348594	0.0504321
Cttn	chr7	ENSMUSG00000031078.15	3765.63	3968.29	1.05355	1.04797	0.0675949	0.00350135	0.0506084
Rbbp8	chr18	ENSMUSG00000041238.16	460.725	415.351	0.900448	0.918955	-0.121934	0.00352139	0.0508239
A930004D18Rik	chr2	ENSMUSG00000054057.2	85.2765	73.0179	0.854989	0.888881	-0.169938	0.00352274	0.0508239
Cd200r1	chr16	ENSMUSG00000022667.18	7691.02	12635.8	1.62417	1.04172	0.0589723	0.00352648	0.0508311
Snx1	chr9	ENSMUSG00000032382.14	2194.38	2003.99	0.913499	0.927899	-0.10796	0.00353296	0.0508778
Ska2	chr11	ENSMUSG00000020492.11	5765.34	5302.62	0.919292	0.931969	-0.101647	0.00356485	0.0512901
Slc2a1	chr4	ENSMUSG00000028645.11	22288.1	24887.4	1.11706	1.09148	0.126279	0.00357805	0.0514328
Cflar	chr1	ENSMUSG00000026031.15	1157.38	1258.69	1.08797	1.07271	0.101257	0.00360607	0.0516936
Atp1b1	chr1	ENSMUSG00000026576.12	50051.6	53157.4	1.06191	1.0542	0.076152	0.00360331	0.0516936
S1pr3	chr13	ENSMUSG00000067586.4	3627.18	2748.48	0.757071	0.821667	-0.283374	0.00360565	0.0516936
Syncrip	chr9	ENSMUSG00000032423.12	5597.2	5294.02	0.945561	0.951319	-0.0719985	0.00361623	0.0517512
Cip2a	chr16	ENSMUSG00000033031.13	3361.53	3022.86	0.898809	0.918002	-0.123431	0.00361668	0.0517512
Tbx1	chr16	ENSMUSG00000009097.10	3.36467	1.14152	0.340264	0.986227	-0.0200079	0.0036619	0.0523178
Zfp433	chr10	ENSMUSG00000096795.4	369.823	631.461	1.71746	1.03612	0.0511929	0.00366294	0.0523178
Cyb561	chr11	ENSMUSG00000019590.16	18.7241	24.6751	1.30948	1.19834	0.261043	0.00373645	0.0532707
Tra2b	chr16	ENSMUSG00000022858.16	10976.7	10239.6	0.932411	0.941517	-0.0869403	0.00373406	0.0532707
Pde1a	chr2	ENSMUSG00000059173.19	8911.18	10149.8	1.13965	1.10521	0.144321	0.00374054	0.0532807
Ssc5d	chr7	ENSMUSG00000035279.8	297.629	346.42	1.16329	1.11987	0.16333	0.0037583	0.0534851
Smpdl3a	chr10	ENSMUSG00000019872.13	4378.79	4952.95	1.1312	1.09984	0.137296	0.00377861	0.0537195
Sp3	chr2	ENSMUSG00000027109.16	3015.02	2820.39	0.935261	0.943614	-0.0837315	0.00378162	0.0537195
Ssbp3	chr4	ENSMUSG00000061887.14	92497.2	83422.6	0.901862	0.91998	-0.120325	0.00380252	0.0539675
Gabrb2	chr11	ENSMUSG00000007653.12	52.5765	79.2012	1.49944	1.30093	0.379541	0.00382366	0.0542186
Ebf4	chr2	ENSMUSG00000053552.14	14.1857	11.1396	0.78238	0.84343	-0.24566	0.0038374	0.0543643
Celf4	chr18	ENSMUSG00000024268.16	276.339	239.083	0.864497	0.895648	-0.158996	0.00384743	0.0544082
R74862	chr7	ENSMUSG00000059277.12	860.339	718.756	0.835801	0.876708	-0.189831	0.00384627	0.0544082
Ptgr2	chr12	ENSMUSG00000072946.12	1622.57	1743.45	1.07393	1.06281	0.0878788	0.00386082	0.0545484
Pcdh12	chr18	ENSMUSG00000024440.13	110.139	129.062	1.17261	1.12554	0.170613	0.00386764	0.0545956
Gsr	chr8	ENSMUSG00000031584.16	2455.77	2277.82	0.926757	0.937524	-0.0930728	0.00387281	0.0546195
Lmna	chr3	ENSMUSG00000028063.15	19727.5	21556.5	1.09272	1.07538	0.104847	0.00387931	0.054662
Tpcn2	chr7	ENSMUSG00000048677.9	181.896	208.914	1.15047	1.11181	0.15291	0.00388609	0.0547085
Gk	chrX	ENSMUSG00000025059.16	597.338	533.026	0.891306	0.913461	-0.130585	0.003926	0.0552168
Trp53inp1	chr4	ENSMUSG00000028211.11	3531.97	3093.67	0.877037	0.903754	-0.145997	0.00392923	0.0552168
Jag2	chr12	ENSMUSG00000002799.6	1063.41	1199.74	1.12936	1.09876	0.135874	0.00393397	0.0552233
Tra2a	chr6	ENSMUSG00000029817.11	14065.8	13060.2	0.928641	0.938919	-0.0909277	0.00394025	0.0552233
Wbp1l	chr19	ENSMUSG00000047731.17	4227.46	4473.32	1.05821	1.05138	0.0722782	0.00393711	0.0552233
Nrp2	chr1	ENSMUSG00000025969.15	1081.77	856.66	0.791405	0.84712	-0.239362	0.0039446	0.055235
Thoc1	chr18	ENSMUSG00000024287.8	681.579	625.256	0.917131	0.930854	-0.103373	0.00394909	0.0552486
Hook2	chr8	ENSMUSG00000052566.8	724.949	866.261	1.19803	1.13864	0.187314	0.00397583	0.0555237
Plekhh1	chr12	ENSMUSG00000060716.7	4385.41	4993.99	1.13753	1.10317	0.141655	0.00397506	0.0555237
Srrm4	chr5	ENSMUSG00000063919.11	52.8242	65.7113	1.23872	1.16077	0.21508	0.00398823	0.0556074
Gm45743	chr8	ENSMUSG00000110540.1	28.3319	18.356	0.644372	0.753386	-0.408538	0.00398891	0.0556074
Bcl2	chr1	ENSMUSG00000057329.7	1489.61	1678.9	1.12602	1.09685	0.133369	0.0039931	0.0556164
Rgs3	chr4	ENSMUSG00000059810.18	2065.92	2231.23	1.07986	1.06686	0.0933737	0.00400418	0.0557213
Hmmr	chr11	ENSMUSG00000020330.16	1422.63	1287.06	0.905157	0.922681	-0.116096	0.00401049	0.0557597
Pcsk4	chr10	ENSMUSG00000020131.14	208215	314530	1.49911	1.06027	0.084425	0.00402791	0.0559061
Pias1	chr9	ENSMUSG00000032405.10	1401.69	1284.84	0.917059	0.930789	-0.103474	0.00402814	0.0559061
Cd83	chr13	ENSMUSG00000015396.4	4.18029	2.50965	0.595528	0.96562	-0.0504729	0.00403353	0.0559314
Samd12	chr15	ENSMUSG00000058656.13	261.951	371.961	1.42923	1.25477	0.327423	0.00403827	0.0559477
Tgm2	chr2	ENSMUSG00000037820.15	14843.5	15821.5	1.06579	1.05689	0.0798206	0.00405856	0.0561792
Tax1bp1	chr6	ENSMUSG00000004535.12	13998.1	13043.7	0.93241	0.941668	-0.0867094	0.00408117	0.0564424
Chd3	chr11	ENSMUSG00000018474.18	1123.2	992.63	0.883564	0.908185	-0.138942	0.00409033	0.0565019
Pfdn6	chr17	ENSMUSG00000024309.15	1722.73	1566.11	0.910345	0.926268	-0.110498	0.00409267	0.0565019
Foxf1	chr8	ENSMUSG00000042812.5	2953.2	638.034	0.221591	0.991214	-0.012732	0.00410969	0.0566373
Arhgef10	chr8	ENSMUSG00000071176.10	1598.05	1724.93	1.0793	1.06654	0.0929439	0.00410837	0.0566373
Rbm12b1	chr4	ENSMUSG00000046667.14	22.8714	18.7737	0.822729	0.870224	-0.200541	0.00411477	0.0566575
Fam189b	chr3	ENSMUSG00000032657.15	1090.41	1225.46	1.12482	1.09566	0.131796	0.00412112	0.0566952
Gbp4	chr5	ENSMUSG00000079363.7	82.2219	96.2356	1.17164	1.12387	0.168475	0.0041289	0.0567525
Fgf11	chr11	ENSMUSG00000042826.13	3850.73	4570.38	1.18633	1.13164	0.178417	0.00414655	0.0569264
Rab7b	chr1	ENSMUSG00000052688.12	150.466	210.877	1.41405	1.24504	0.316198	0.0041488	0.0569264
Adamtsl1	chr4	ENSMUSG00000066113.16	337.629	293.091	0.867258	0.898276	-0.15477	0.00415795	0.0570021
Pus7	chr5	ENSMUSG00000057541.14	820.722	747.211	0.910093	0.926042	-0.110851	0.00416358	0.0570294
Vps36	chr8	ENSMUSG00000031479.9	2215.99	2038.74	0.920671	0.933415	-0.0994102	0.00417682	0.0571609
Rab3b	chr4	ENSMUSG00000003411.10	3518.11	4621.8	1.32048	1.20533	0.269424	0.00418881	0.0571754
Elf4	chrX	ENSMUSG00000031103.12	625.735	695.49	1.11161	1.0875	0.121017	0.00418381	0.0571754
Gm15541	chr7	ENSMUSG00000087371.1	0.00109268	0.000531126	0.498019	0.978779	-0.0309449	0.00418843	0.0571754
Clcn1	chr6	ENSMUSG00000029862.16	4.99617	3.64883	0.732811	0.814043	-0.296822	0.00422748	0.0576444
Trim45	chr3	ENSMUSG00000033233.17	218.401	192.538	0.882356	0.90806	-0.139141	0.00423051	0.0576444
Slc1a1	chr19	ENSMUSG00000024935.11	1558.47	2223.57	1.42373	1.23972	0.310014	0.00423789	0.0576948
Ncapg	chr5	ENSMUSG00000015880.13	5582.81	5000.4	0.896726	0.917193	-0.124702	0.00424632	0.0577596
Hoxa2	chr6	ENSMUSG00000014704.10	0.78835	0.400912	0.502524	0.976669	-0.034059	0.0042676	0.0579283
Sntg2	chr12	ENSMUSG00000020672.14	28.9681	21.6644	0.748252	0.824753	-0.277965	0.0042698	0.0579283
Mybphl	chr3	ENSMUSG00000068745.6	372.539	492.29	1.32225	1.20719	0.271654	0.00426763	0.0579283
Myom1	chr17	ENSMUSG00000024049.15	27736.6	29772.3	1.07326	1.06207	0.0868737	0.00427356	0.0579292
Rbms2	chr10	ENSMUSG00000040043.17	3891.6	4239.35	1.08985	1.07336	0.102128	0.00429588	0.0581321
Klhl6	chr16	ENSMUSG00000043008.9	2687.59	3011.84	1.11919	1.09178	0.126683	0.00429639	0.0581321
Zfp1	chr8	ENSMUSG00000055835.10	86.5835	76.8099	0.887138	0.911126	-0.134277	0.00429964	0.0581321
Pakap	chr4	ENSMUSG00000038729.24	6389.6	6832.02	1.06881	1.05892	0.0825921	0.00430824	0.0581765
Gm6563	chr19	ENSMUSG00000051255.6	1.46316e-07	7.82153e-08	0.546576	0.974397	-0.037418	0.00431033	0.0581765
Cep290	chr10	ENSMUSG00000019971.10	86.2041	70.6211	0.82246	0.870265	-0.200474	0.00431907	0.058178
Sema5b	chr16	ENSMUSG00000052133.16	170.707	136.22	0.795818	0.852547	-0.23015	0.00432156	0.058178
D830036C21Rik	chr7	ENSMUSG00000108854.1	0.0252612	0.0135693	0.527528	0.974628	-0.0370762	0.00431869	0.058178
Pola1	chrX	ENSMUSG00000006678.6	613.814	547.086	0.890091	0.912919	-0.131441	0.00432806	0.0581868
Cspg4	chr9	ENSMUSG00000032911.6	11102.7	12727.8	1.14647	1.10753	0.14734	0.00432963	0.0581868
Kif22	chr7	ENSMUSG00000030677.8	837.454	768.165	0.91678	0.930832	-0.103407	0.00433406	0.0581966
Slc36a1	chr11	ENSMUSG00000020261.15	1168.17	1307.41	1.12011	1.09268	0.127873	0.00437505	0.0585466
Eif1ad	chr19	ENSMUSG00000024841.8	4556.51	4182.97	0.918144	0.93178	-0.101939	0.00436959	0.0585466
Serpinb8	chr1	ENSMUSG00000026315.13	399.4	529.935	1.32955	1.20574	0.269917	0.00436844	0.0585466
Nsdhl	chrX	ENSMUSG00000031349.4	55.957	47.9694	0.858084	0.892942	-0.163361	0.0043723	0.0585466
Gabrb3	chr7	ENSMUSG00000033676.13	325.422	397.172	1.22066	1.15029	0.201992	0.00439872	0.0588132
Anp32b	chr4	ENSMUSG00000028333.10	20039.8	18395.1	0.918079	0.931647	-0.102145	0.00441671	0.0589205
Bgn	chrX	ENSMUSG00000031375.17	37630	40536.4	1.07712	1.06473	0.0904847	0.00441172	0.0589205
Abhd4	chr14	ENSMUSG00000040997.13	4785.84	5175.39	1.08217	1.06815	0.0951075	0.00441801	0.0589205
Rgs11	chr17	ENSMUSG00000024186.15	2946.09	3690.25	1.25753	1.16578	0.221297	0.00443609	0.0590677
Plxnb1	chr9	ENSMUSG00000053646.13	1142.72	1051.31	0.919844	0.932956	-0.10012	0.00443657	0.0590677
Mcm6	chr1	ENSMUSG00000026355.11	9752.9	8959.2	0.918606	0.93215	-0.101365	0.00444862	0.0591779
Nefl	chr14	ENSMUSG00000022055.7	719.583	546.071	0.761079	0.831696	-0.265871	0.0044657	0.0592717
Mark4	chr7	ENSMUSG00000030397.11	2760.78	2945.39	1.06632	1.05713	0.0801519	0.004467	0.0592717
Arhgef6	chrX	ENSMUSG00000031133.12	972.193	1093.69	1.12439	1.09452	0.130299	0.0044661	0.0592717
Capn1	chr19	ENSMUSG00000024942.17	1071.82	1177.52	1.09994	1.07988	0.110866	0.00448343	0.0593393
Ilf3	chr9	ENSMUSG00000032178.14	1714.02	1629.38	0.950347	0.955283	-0.066	0.00447636	0.0593393
Lca5l	chr16	ENSMUSG00000045275.16	32.3955	43.7676	1.34852	1.21453	0.280396	0.00448175	0.0593393
4632428C04Rik	chr16	ENSMUSG00000097184.2	195.83	286.999	1.47444	1.27438	0.349796	0.00449831	0.0594861
Lpar2	chr8	ENSMUSG00000031861.16	148.907	168.41	1.13063	1.09852	0.135562	0.00450381	0.0595086
Tap1	chr17	ENSMUSG00000037321.17	811.861	1218.55	1.50312	1.06503	0.0908946	0.004509	0.0595272
Gyg	chr3	ENSMUSG00000019528.18	70004.1	76386.9	1.09131	1.07381	0.102736	0.00451769	0.0595917
Uhrf1	chr17	ENSMUSG00000001228.14	2812.57	2611.92	0.928276	0.938923	-0.0909205	0.00453102	0.0596826
Adgrl1	chr8	ENSMUSG00000013033.16	2028.55	2214.14	1.09146	1.07436	0.103477	0.00453249	0.0596826
Gm49329	chr12	ENSMUSG00000113642.1	1087.94	1500.99	1.36135	1.20373	0.267516	0.00453599	0.0596826
Sema4d	chr13	ENSMUSG00000021451.16	383.683	417.08	1.08674	1.0711	0.099093	0.00454477	0.0597001
Aldh4a1	chr4	ENSMUSG00000028737.15	2206.77	2471.56	1.11967	1.09178	0.126684	0.00454492	0.0597001
Sp100	chr1	ENSMUSG00000026222.16	2944.84	4439.83	1.51061	1.05308	0.0746209	0.00454948	0.05971
Ano7	chr1	ENSMUSG00000034107.10	4.54491	7.02529	1.5573	1.04409	0.0622478	0.00455331	0.0597103
Creb3	chr4	ENSMUSG00000028466.15	1931.48	2096.27	1.08537	1.07016	0.0978207	0.00455794	0.0597211
Ctsa	chr2	ENSMUSG00000017760.16	6593.91	6968.92	1.05656	1.04989	0.07024	0.00456431	0.0597548
Mrpl52	chr14	ENSMUSG00000010406.12	931.332	850.107	0.912632	0.92832	-0.107306	0.00457463	0.05984
Cyp51	chr5	ENSMUSG00000001467.5	888.733	797.296	0.89677	0.917805	-0.12374	0.00465358	0.0607058
Apobec3	chr15	ENSMUSG00000009585.18	851.657	1013.95	1.1905	1.13108	0.177705	0.00467176	0.0607058
Myb	chr10	ENSMUSG00000019982.15	0.0139281	0.00958096	0.682035	0.782617	-0.353622	0.00467115	0.0607058
Slc30a5	chr13	ENSMUSG00000021629.10	6067.7	5680.73	0.935948	0.944524	-0.082341	0.00465038	0.0607058
Esco2	chr14	ENSMUSG00000022034.10	6444.59	5707.67	0.884381	0.909684	-0.136563	0.00465488	0.0607058
Ttll1	chr15	ENSMUSG00000022442.16	1037.34	1146.34	1.10538	1.08317	0.115265	0.00467129	0.0607058
Vasp	chr7	ENSMUSG00000030403.9	7947.37	8492.35	1.06821	1.0583	0.0817525	0.00465731	0.0607058
Lrrc51	chr7	ENSMUSG00000064307.13	8.7055	12.2355	1.40596	1.24043	0.310845	0.00467085	0.0607058
Pimreg	chr11	ENSMUSG00000020808.3	40.643	36.2544	0.893099	0.91564	-0.127147	0.00468716	0.0608138
Capg	chr6	ENSMUSG00000056737.14	2389.41	2766.51	1.15939	1.11397	0.155713	0.00468782	0.0608138
Aptx	chr4	ENSMUSG00000028411.15	434.266	394.107	0.907626	0.924996	-0.11248	0.00469206	0.0608186
Spry4	chr18	ENSMUSG00000024427.7	1302.68	1528.24	1.17031	1.12082	0.164553	0.0047105	0.060957
Lockd	chr6	ENSMUSG00000098318.7	871.922	743.401	0.853479	0.890618	-0.167122	0.00470813	0.060957
Mlkl	chr8	ENSMUSG00000012519.14	4.5554	6.74358	1.48083	1.26925	0.343975	0.0047458	0.0612899
Rad21	chr15	ENSMUSG00000022314.10	10384.5	9808.15	0.944463	0.950865	-0.0726873	0.00474795	0.0612899
Spon2	chr5	ENSMUSG00000037379.7	3120.5	3539.84	1.13453	1.10031	0.137907	0.00474109	0.0612899
Slc9a6	chrX	ENSMUSG00000060681.15	851.019	761.18	0.895185	0.91683	-0.125274	0.00475275	0.0613015
Bmx	chrX	ENSMUSG00000031377.11	138.316	157.256	1.13684	1.10206	0.140209	0.00478361	0.0616488
Plscr3	chr11	ENSMUSG00000019461.12	4945.64	5262.34	1.06401	1.05528	0.0776248	0.00480009	0.0618105
Gm10638	chr8	ENSMUSG00000074178.3	23.8521	35.9222	1.50185	1.05215	0.0733464	0.00480767	0.0618574
Mical2	chr7	ENSMUSG00000038244.14	7099.43	7723.42	1.08786	1.07162	0.0997998	0.0048217	0.0619871
Mef2c	chr13	ENSMUSG00000005583.16	2228.28	2484.38	1.11579	1.08911	0.123154	0.00485146	0.0622677
Chrna7	chr7	ENSMUSG00000030525.8	8312.25	5409.05	0.654443	0.947073	-0.0784531	0.00484858	0.0622677
Plpp2	chr10	ENSMUSG00000052151.12	1053.91	1214.79	1.15261	1.11043	0.151121	0.00485617	0.0622773
Ctcf	chr8	ENSMUSG00000005698.15	5268.43	4932.39	0.936007	0.944657	-0.0821376	0.00487773	0.0623658
Mxra8	chr4	ENSMUSG00000029070.9	1961.29	2154.35	1.09916	1.07873	0.109332	0.00487897	0.0623658
Sgsm2	chr11	ENSMUSG00000038351.14	348.28	378.244	1.08642	1.07071	0.0985683	0.00487842	0.0623658
Pnrc1	chr4	ENSMUSG00000040128.9	16850.8	15033.4	0.892297	0.91502	-0.128124	0.00486928	0.0623658
Trim55	chr3	ENSMUSG00000060913.6	11088.1	11916.2	1.07401	1.06223	0.0871026	0.00493152	0.062935
Gm19605	chr12	ENSMUSG00000113585.1	2279.29	1745.71	0.76713	0.837588	-0.255687	0.0049296	0.062935
Olfml2a	chr2	ENSMUSG00000046618.7	620.785	690.778	1.11268	1.08719	0.120599	0.00495313	0.0631595
Arl4a	chr12	ENSMUSG00000047446.18	1687.2	1439.62	0.853949	0.891206	-0.166169	0.00496603	0.0632726
Egflam	chr15	ENSMUSG00000042961.13	563.559	477.885	0.848776	0.887965	-0.171426	0.00499309	0.0635657
Cit	chr5	ENSMUSG00000029516.19	2504.37	2155.18	0.86093	0.895266	-0.159611	0.00499987	0.0636005
Smarca5	chr8	ENSMUSG00000031715.14	6816.73	6436.58	0.943992	0.950575	-0.0731271	0.00500478	0.0636114
Rpa1	chr11	ENSMUSG00000000751.13	4039.06	3754.41	0.928974	0.939731	-0.0896808	0.00500964	0.0636217
BC005537	chr13	ENSMUSG00000019132.11	13184.5	12421.7	0.942332	0.949359	-0.0749743	0.0050189	0.0636876
Ppp2r2b	chr18	ENSMUSG00000024500.20	0.0503062	0.0233168	0.459263	0.980796	-0.0279752	0.00504453	0.0639613
U2af2	chr7	ENSMUSG00000030435.16	8941.06	8448.78	0.944924	0.951262	-0.072086	0.00505264	0.0640123
Rbm5	chr9	ENSMUSG00000032580.12	4090.98	3849.5	0.941175	0.948506	-0.0762711	0.00506391	0.0641034
Ssb	chr2	ENSMUSG00000068882.13	9444.23	8810.56	0.933125	0.942702	-0.0851267	0.00509079	0.0643917
Zfp62	chr11	ENSMUSG00000046311.13	2734.36	2539.01	0.929302	0.94002	-0.089237	0.00509875	0.0644405
Exoc3l	chr8	ENSMUSG00000043251.6	959.824	1086.16	1.13202	1.09877	0.135883	0.00510685	0.064491
Tsr1	chr11	ENSMUSG00000038335.13	1213.09	1308.64	1.07801	1.06485	0.0906519	0.00514589	0.0648795
Gm14165	chr2	ENSMUSG00000081434.3	0.0204236	0.0157745	0.77525	0.849441	-0.235415	0.00514249	0.0648795
Pcyox1l	chr18	ENSMUSG00000024579.7	236.561	214.071	0.904833	0.923695	-0.114512	0.00520957	0.0654826
Rela	chr19	ENSMUSG00000024927.8	3484.33	3813.9	1.0942	1.07539	0.104863	0.00520409	0.0654826
Creb5	chr6	ENSMUSG00000053007.9	2427.53	2757.19	1.13579	1.09986	0.137316	0.00521041	0.0654826
Arhgap24	chr5	ENSMUSG00000057315.14	681.031	768.63	1.12762	1.09615	0.132442	0.00520873	0.0654826
Gpc2	chr5	ENSMUSG00000029510.15	379.265	454.65	1.20076	1.13677	0.184943	0.00523193	0.0657005
P4ha2	chr11	ENSMUSG00000018906.14	3991.95	4394	1.10015	1.07891	0.109575	0.00526001	0.0660003
Fmn1	chr2	ENSMUSG00000044042.19	17.7401	21.2662	1.19756	1.134	0.181418	0.00526857	0.0660549
Pilra	chr5	ENSMUSG00000046245.13	1328.57	1780.14	1.33922	1.19146	0.252725	0.00527561	0.0660904
Map2k1	chr9	ENSMUSG00000004936.8	6018.87	6560.65	1.08954	1.07222	0.100603	0.00529888	0.066329
Afap1	chr5	ENSMUSG00000029094.12	2948.58	3182.09	1.07902	1.06552	0.0915628	0.00531012	0.0664167
H2ax	chr9	ENSMUSG00000049932.3	9680.75	8843.4	0.913511	0.929364	-0.105684	0.00533872	0.0667213
Ttyh2	chr11	ENSMUSG00000034714.9	368.654	435.406	1.18065	1.12458	0.169388	0.00534836	0.0667886
Tanc1	chr2	ENSMUSG00000035168.16	2730.21	2949.03	1.07989	1.06596	0.0921572	0.00536937	0.0669977
Pmf1	chr3	ENSMUSG00000028066.15	2395.5	2178.97	0.909414	0.926715	-0.109802	0.00538485	0.0671374
Sox13	chr1	ENSMUSG00000070643.11	615.7	680.854	1.10537	1.08219	0.113953	0.00539449	0.0672042
Jcad	chr18	ENSMUSG00000033960.6	511.697	561.308	1.09707	1.07722	0.107311	0.005422	0.0674933
Kcnd1	chrX	ENSMUSG00000009731.4	243.967	287.711	1.18158	1.12453	0.169321	0.00543749	0.0676326
Sfswap	chr5	ENSMUSG00000029439.14	1445.3	1338.38	0.92578	0.937676	-0.0928388	0.00544785	0.0677078
Gli2	chr1	ENSMUSG00000048402.14	96.7971	83.5497	0.862582	0.897189	-0.156516	0.00545364	0.0677261
Eno3	chr11	ENSMUSG00000060600.15	9131.55	9835.16	1.07695	1.06384	0.0892848	0.00547364	0.0679207
Adgrg6	chr10	ENSMUSG00000039116.7	420.49	463.029	1.10149	1.07978	0.110741	0.00549033	0.068074
Gm42417	chr1	ENSMUSG00000109510.1	1496.72	2443.69	1.59472	1.03577	0.0507077	0.00551859	0.0683704
Gpaa1	chr15	ENSMUSG00000022561.13	3981.57	4366.96	1.09629	1.0763	0.10608	0.00553123	0.0684729
Tapt1	chr5	ENSMUSG00000046985.11	1249.53	1141.89	0.913798	0.929666	-0.105216	0.00555709	0.0687388
Pak6	chr2	ENSMUSG00000074923.10	709.692	819.993	1.15585	1.11103	0.151893	0.00557129	0.0688603
Rhod	chr19	ENSMUSG00000041845.11	797.187	895.889	1.12654	1.09432	0.130037	0.00557756	0.0688835
Mctp2	chr7	ENSMUSG00000032776.9	0.0491425	0.0314059	0.654267	0.958534	-0.0610991	0.00558408	0.0689099
Fam222b	chr11	ENSMUSG00000037750.16	1151.06	1257.56	1.09145	1.07344	0.102247	0.00558881	0.068914
Pygl	chr12	ENSMUSG00000021069.17	3110.19	3428.3	1.10243	1.07988	0.110868	0.00561721	0.0692099
Hip1r	chr5	ENSMUSG00000000915.15	2084.63	2412.46	1.15491	1.10959	0.15003	0.00567082	0.0697062
Dip2a	chr10	ENSMUSG00000020231.15	3194	3454.56	1.08191	1.0671	0.0936935	0.00566839	0.0697062
Atr	chr9	ENSMUSG00000032409.15	335.85	301.584	0.898456	0.920161	-0.120042	0.00566614	0.0697062
Tle2	chr10	ENSMUSG00000034771.15	184.525	167.025	0.904948	0.923941	-0.114127	0.00569075	0.0698965
Zfp90	chr8	ENSMUSG00000031907.9	329.784	297.331	0.900597	0.921355	-0.118171	0.00573671	0.0704059
Ak1	chr2	ENSMUSG00000026817.14	5861.08	6312.06	1.07617	1.06324	0.0884733	0.00574754	0.0704287
Ociad2	chr5	ENSMUSG00000029153.11	1531.94	1772.21	1.15795	1.11135	0.152312	0.00574516	0.0704287
Gtf3c1	chr7	ENSMUSG00000032777.9	3768.08	4050.34	1.07518	1.06261	0.0876069	0.00575441	0.0704579
Coasy	chr11	ENSMUSG00000001755.12	1950.03	2134.42	1.09582	1.07586	0.105494	0.00577182	0.0706127
Rab11fip4	chr11	ENSMUSG00000017639.13	0.205097	0.151693	0.737468	0.830619	-0.267741	0.00578346	0.0706127
Asxl3	chr18	ENSMUSG00000045215.17	218.645	179.566	0.819835	0.873888	-0.19448	0.00578517	0.0706127
Pid1	chr1	ENSMUSG00000045658.16	3249.55	4000.23	1.23057	1.14873	0.200035	0.00578336	0.0706127
Capn6	chrX	ENSMUSG00000067276.5	5692.49	6094.81	1.07069	1.05952	0.0834138	0.00578955	0.0706127
Gramd1a	chr7	ENSMUSG00000001248.15	2857.45	3050.19	1.06718	1.05714	0.0801723	0.00581295	0.0708431
Opn3	chr1	ENSMUSG00000026525.9	1409.78	1205.54	0.856124	0.894587	-0.160706	0.00581838	0.0708543
Marveld1	chr19	ENSMUSG00000044345.9	3942.44	4243.96	1.07599	1.06307	0.0882323	0.00582369	0.070864
Etaa1	chr11	ENSMUSG00000016984.7	5047.08	4517.71	0.893751	0.917064	-0.124906	0.00584891	0.0710237
Wdr73	chr7	ENSMUSG00000025722.16	539.482	463.983	0.859796	0.896925	-0.156941	0.00585039	0.0710237
Gabpb1	chr2	ENSMUSG00000027361.15	3776.05	3494.81	0.925987	0.938032	-0.0922915	0.00584885	0.0710237
Ldhd	chr8	ENSMUSG00000031958.16	11.9742	21.9688	1.77277	1.02466	0.0351403	0.00587153	0.0712251
Bmp2	chr2	ENSMUSG00000027358.6	3402.35	3972.7	1.16576	1.11528	0.157409	0.00588821	0.0713696
Cotl1	chr8	ENSMUSG00000031827.13	2210.3	2399.47	1.0862	1.06978	0.097319	0.00589253	0.0713696
Ackr2	chr9	ENSMUSG00000044534.8	3.15869	5.90357	1.88964	1.02313	0.0329836	0.00593593	0.0718399
Nrp1	chr8	ENSMUSG00000025810.9	4238.86	4564	1.07647	1.06337	0.0886499	0.00596275	0.0720063
Fstl4	chr11	ENSMUSG00000036264.9	376.18	444.277	1.1832	1.12479	0.169662	0.00596223	0.0720063
Ckap2	chr8	ENSMUSG00000037725.8	549.083	500.02	0.910352	0.927919	-0.107929	0.00596344	0.0720063
Coq8b	chr7	ENSMUSG00000003762.13	319.249	360.116	1.12893	1.09533	0.131365	0.00597398	0.0720781
Ybx3	chr6	ENSMUSG00000030189.15	30109.1	28557.8	0.948608	0.954294	-0.0674947	0.00598822	0.0721944
Tmc7	chr7	ENSMUSG00000042246.5	1168.98	1490.23	1.27352	1.16665	0.222377	0.00603162	0.0726618
Prim2	chr1	ENSMUSG00000026134.11	150.499	136.473	0.906097	0.925222	-0.112129	0.00606088	0.0729143
Col23a1	chr11	ENSMUSG00000063564.13	1005.53	1109.42	1.10377	1.08077	0.112064	0.00606187	0.0729143
Dnah8	chr17	ENSMUSG00000033826.10	7.81321	6.42507	0.824484	0.877534	-0.188473	0.00607567	0.0730243
Cep72	chr13	ENSMUSG00000021572.9	20.9082	18.3003	0.876161	0.907121	-0.140634	0.00609855	0.0731314
Scarf1	chr11	ENSMUSG00000038188.17	1450.43	1614.84	1.11318	1.08644	0.119611	0.00609779	0.0731314
Tmem88b	chr4	ENSMUSG00000073680.2	155.04	185.613	1.1984	1.12941	0.175571	0.00609559	0.0731314
Nelfe	chr17	ENSMUSG00000024369.16	400.866	363.519	0.907736	0.926266	-0.110501	0.006106	0.0731648
Gm26672	chr18	ENSMUSG00000097330.2	23.1049	19.0903	0.828406	0.879633	-0.185026	0.00611597	0.0732283
Srrd	chr5	ENSMUSG00000029346.12	169.235	146.227	0.863303	0.899253	-0.153201	0.00614336	0.0735003
Dok4	chr8	ENSMUSG00000040631.8	2129.22	2313.84	1.08691	1.07002	0.0976355	0.00615931	0.0735789
Fbxo36	chr1	ENSMUSG00000073633.9	0.111923	0.0785834	0.698359	0.940369	-0.0887015	0.00615756	0.0735789
Cdnf	chr2	ENSMUSG00000039496.8	1.05587	1.85927	1.72391	1.02748	0.0391157	0.0061757	0.0737186
Ppp1r1b	chr11	ENSMUSG00000061718.12	1967.73	1671.95	0.848012	0.890665	-0.167045	0.00618169	0.073734
Mfge8	chr7	ENSMUSG00000030605.15	19245.5	20721.4	1.0761	1.06284	0.0879252	0.00620427	0.0739472
Mpc1	chr17	ENSMUSG00000023861.17	80.1623	71.7118	0.894138	0.91798	-0.123465	0.00621979	0.0740759
Metap2	chr10	ENSMUSG00000036112.15	17093.5	16229	0.949776	0.955224	-0.0660886	0.00625091	0.0743901
Runx1	chr16	ENSMUSG00000022952.17	547514	736196	1.34676	1.19279	0.254338	0.00628258	0.0746538
Ttc9c	chr19	ENSMUSG00000071660.10	3062.26	2835.9	0.925688	0.938026	-0.0923002	0.00627791	0.0746538
Copg1	chr6	ENSMUSG00000030058.17	3848.66	4054.35	1.05345	1.0471	0.0664056	0.00629542	0.0747497
1700001L05Rik	chr15	ENSMUSG00000075511.9	34.5514	25.5371	0.742467	0.83604	-0.258356	0.00632311	0.0750218
Arl6ip1	chr7	ENSMUSG00000030654.9	11087.7	10366.1	0.935277	0.944698	-0.0820756	0.00634439	0.0752174
Adh6b	chr3	ENSMUSG00000074206.7	0.362237	0.481694	1.32875	1.19059	0.251679	0.00637617	0.0755372
Mfap5	chr6	ENSMUSG00000030116.14	228.905	295.278	1.2833	1.15976	0.213832	0.00638509	0.0755858
D1Pas1	chr1	ENSMUSG00000039224.1	10024.2	4999.12	0.501078	0.978968	-0.0306665	0.00639026	0.07559
Rasgef1a	chr6	ENSMUSG00000030134.11	147.06	220.415	1.50147	1.04198	0.0593326	0.00639937	0.0756407
5031425E22Rik	chr5	ENSMUSG00000073147.3	534.799	462.301	0.865619	0.901206	-0.150072	0.00643194	0.0759686
Magel2	chr7	ENSMUSG00000056972.6	83.9584	113.83	1.34629	1.19345	0.255137	0.00645097	0.076136
Cemip2	chr19	ENSMUSG00000024754.13	4698.35	5102.75	1.08619	1.06929	0.0966531	0.00646033	0.0761891
Map3k2	chr18	ENSMUSG00000024383.9	16399.1	14533.3	0.886067	0.913147	-0.131082	0.00648531	0.0764263
Rilpl1	chr5	ENSMUSG00000029392.12	2690.83	2946.4	1.09408	1.07432	0.103419	0.00651081	0.0765178
Tial1	chr7	ENSMUSG00000030846.15	7287.8	6878.46	0.944284	0.951212	-0.0721617	0.00650227	0.0765178
Tmem64	chr4	ENSMUSG00000043252.8	2665.07	2868.72	1.07635	1.06299	0.0881316	0.00651257	0.0765178
Miat	chr5	ENSMUSG00000097767.8	38400.7	12043.7	0.315519	0.988875	-0.0161404	0.00650302	0.0765178
Pmm2	chr16	ENSMUSG00000022711.16	665.772	605.603	0.909889	0.927959	-0.107866	0.00656152	0.0770353
Aurkb	chr11	ENSMUSG00000020897.12	480.101	435.463	0.90716	0.926293	-0.11046	0.00657864	0.077115
Psme1	chr14	ENSMUSG00000022216.17	4003.9	4267.38	1.0663	1.05621	0.0789013	0.00658305	0.077115
Dpp4	chr2	ENSMUSG00000035000.8	714.088	788.114	1.10271	1.07939	0.110217	0.00657832	0.077115
Serpine2	chr1	ENSMUSG00000026249.10	3429.74	3685.95	1.07441	1.06164	0.0862952	0.0066162	0.0774456
Mvp	chr7	ENSMUSG00000030681.18	643.756	736.096	1.14521	1.10291	0.141316	0.00664962	0.0777787
Itih3	chr14	ENSMUSG00000006522.17	11601.1	16069.2	1.3754	1.19613	0.258376	0.00673498	0.0787185
Zfp146	chr7	ENSMUSG00000037029.8	2449.62	2296.75	0.93695	0.946012	-0.0800692	0.00677591	0.079138
Sema3a	chr5	ENSMUSG00000028883.17	738.759	805.208	1.0902	1.07165	0.0998289	0.00680075	0.0793691
Sh3glb2	chr2	ENSMUSG00000026860.16	5783.62	6248.64	1.08086	1.06583	0.0919811	0.00681213	0.0793838
Itgb1bp1	chr12	ENSMUSG00000062352.14	1032.75	1160.26	1.12131	1.08973	0.123965	0.00681053	0.0793838
9030624G23Rik	chr12	ENSMUSG00000073158.4	37168.8	52818.9	1.40144	1.07472	0.103956	0.00682959	0.0795283
C530008M17Rik	chr5	ENSMUSG00000036377.19	543.381	507.729	0.933917	0.943971	-0.0831853	0.0068936	0.0802141
Dut	chr2	ENSMUSG00000027203.15	6135.5	5535.45	0.902026	0.923438	-0.114913	0.00693079	0.0805373
Ccdc6	chr10	ENSMUSG00000048701.13	4751	5096.38	1.07242	1.06024	0.0843963	0.00693558	0.0805373
Gm20559	chr6	ENSMUSG00000106734.3	2849.11	3622.4	1.27816	1.16273	0.217519	0.00693677	0.0805373
Rhbdl2	chr4	ENSMUSG00000043333.12	1.87497	2.81884	1.51351	1.03956	0.0559753	0.00695561	0.0806964
Ddit4	chr10	ENSMUSG00000020108.4	1786.08	1561.8	0.874161	0.906819	-0.141114	0.00701099	0.0812188
Bbs10	chr10	ENSMUSG00000035759.4	19.4375	15.6533	0.805922	0.872195	-0.197277	0.00700919	0.0812188
Epha7	chr4	ENSMUSG00000028289.12	6893.07	7395.38	1.07295	1.06049	0.0847337	0.00706322	0.0817123
Gm28437	chr1	ENSMUSG00000101111.1	4465.38	2123.36	0.467891	0.98334	-0.0242385	0.007064	0.0817123
Pdk3	chrX	ENSMUSG00000035232.8	5367.1	5841.86	1.08879	1.07042	0.0981791	0.00707524	0.0817821
Tcaf2	chr6	ENSMUSG00000029851.5	9.77749	11.5691	1.18179	1.12	0.163499	0.00710033	0.0820117
Gm38910	chr6	ENSMUSG00000107728.1	117.693	152.594	1.30044	1.16042	0.214643	0.0071255	0.0822419
Pthlh	chr6	ENSMUSG00000048776.8	7226.65	10022	1.37258	1.15042	0.202165	0.00713277	0.0822654
Tagln	chr9	ENSMUSG00000032085.5	1553.07	1719.96	1.10674	1.0807	0.11197	0.00714188	0.0823099
Shld3	chr13	ENSMUSG00000118537.1	1.16172e+06	754011	0.654299	0.797594	-0.326273	0.00716065	0.0824657
Etohd2	chr13	ENSMUSG00000089875.2	0.00154339	0.000885111	0.603428	0.972662	-0.039989	0.00719817	0.082837
Tnxb	chr17	ENSMUSG00000033327.18	4674.96	6217.21	1.3298	1.17912	0.23771	0.00721938	0.0830202
Gpr135	chr12	ENSMUSG00000043398.5	735.866	944.372	1.28533	1.16324	0.218143	0.00722992	0.0830805
Kif2c	chr4	ENSMUSG00000028678.13	1389.03	1258.49	0.905484	0.925626	-0.111498	0.0072656	0.0833994
Phldb1	chr9	ENSMUSG00000048537.16	1376.37	1470.76	1.06827	1.05739	0.0805133	0.00726829	0.0833994
Atmin	chr8	ENSMUSG00000047388.10	2920.05	3231.63	1.10613	1.08047	0.111664	0.00728743	0.0835579
Zfp804a	chr2	ENSMUSG00000070866.4	7.50395	4.99135	0.664071	0.959888	-0.0590622	0.00729566	0.0835912
Stxbp6	chr12	ENSMUSG00000046314.16	24.0992	21.5922	0.894366	0.919065	-0.121761	0.00733305	0.0839583
Hid1	chr11	ENSMUSG00000034586.14	482.549	564.131	1.17029	1.11341	0.154988	0.00734057	0.0839831
Gstm2	chr3	ENSMUSG00000040562.12	779.533	896.717	1.15207	1.10522	0.144336	0.00736843	0.0842406
Dalrd3	chr9	ENSMUSG00000019039.14	5113.53	5672.14	1.10941	1.0822	0.113961	0.00738717	0.0843933
P3h3	chr6	ENSMUSG00000023191.9	2559.97	2792.06	1.09055	1.07138	0.0994694	0.00741572	0.0844256
Uhmk1	chr1	ENSMUSG00000026667.14	8845.14	9826.41	1.11199	1.0837	0.115961	0.0074163	0.0844256
Hhatl	chr9	ENSMUSG00000032523.11	2323.23	2865.81	1.23137	1.13995	0.188976	0.00741607	0.0844256
Afap1l1	chr18	ENSMUSG00000033032.15	6675.5	7119.57	1.06642	1.05597	0.0785685	0.00741849	0.0844256
Tdrd7	chr4	ENSMUSG00000035517.17	2943.81	3275.86	1.11134	1.08333	0.115467	0.00740087	0.0844256
9630028I04Rik	chr17	ENSMUSG00000117916.1	194.397	254.663	1.30593	1.16957	0.225981	0.00742226	0.0844256
Cd38	chr5	ENSMUSG00000029084.5	1733.57	1995.01	1.14745	1.10267	0.141004	0.00745727	0.0847624
Top2a	chr11	ENSMUSG00000020914.17	13111.8	12350.4	0.942034	0.949832	-0.0742564	0.00749795	0.0849633
Atat1	chr17	ENSMUSG00000024426.17	1259.84	1154.47	0.916111	0.932348	-0.101059	0.00749512	0.0849633
Fam111a	chr19	ENSMUSG00000024691.13	10386.7	9477.27	0.912052	0.929774	-0.105048	0.00749761	0.0849633
Trim13	chr14	ENSMUSG00000035235.13	238.493	200.136	0.840522	0.889849	-0.168368	0.00750201	0.0849633
4932435O22Rik	chr11	ENSMUSG00000062391.3	318.563	165.855	0.528813	0.977526	-0.0327928	0.00749891	0.0849633
Zfp764	chr7	ENSMUSG00000045757.6	48.6887	41.455	0.851149	0.895424	-0.159358	0.00751544	0.085054
D430020J02Rik	chr12	ENSMUSG00000112980.1	34.6885	30.2635	0.874053	0.907804	-0.139547	0.00753581	0.085223
Prrx1	chr1	ENSMUSG00000026586.16	2345.16	1980.05	0.843242	0.889606	-0.168762	0.00754607	0.0852777
Syn3	chr10	ENSMUSG00000059602.14	5918.94	9413.45	1.57974	1.0315	0.0447452	0.00755366	0.085302
Ppp4r3a	chr12	ENSMUSG00000041846.15	5459.47	5132.61	0.9401	0.948459	-0.0763434	0.00756669	0.0853632
D7Bwg0826e	chr7	ENSMUSG00000109198.1	414.713	592.651	1.42721	1.0608	0.085149	0.00756996	0.0853632
Prcp	chr7	ENSMUSG00000061119.7	1045.67	1150.51	1.10111	1.07776	0.108039	0.00759888	0.0856278
Doc2g	chr19	ENSMUSG00000024871.11	4073.37	4682.1	1.14855	1.10142	0.139366	0.00760844	0.0856741
Tnfrsf1b	chr4	ENSMUSG00000028599.10	14.893	17.7238	1.19071	1.12384	0.168439	0.00762541	0.0858037
Nipal4	chr11	ENSMUSG00000020411.2	322.586	363.727	1.12749	1.09188	0.126808	0.00764586	0.0859721
G3bp1	chr11	ENSMUSG00000018583.5	15574.7	14894.8	0.956338	0.960512	-0.0581241	0.0077112	0.0863638
Net1	chr13	ENSMUSG00000021215.15	3702.51	3500.9	0.945012	0.952014	-0.0709459	0.00770129	0.0863638
Bmp4	chr14	ENSMUSG00000021835.15	3011.11	2689.19	0.89359	0.918809	-0.122162	0.00771246	0.0863638
Ablim2	chr5	ENSMUSG00000029095.17	76.802	93.2829	1.21791	1.13024	0.176627	0.00768927	0.0863638
Fbxw17	chr13	ENSMUSG00000037816.10	476.39	536.772	1.12903	1.09269	0.12789	0.0077137	0.0863638
Zfp788	chr7	ENSMUSG00000074165.10	256.901	222.266	0.866031	0.903441	-0.146498	0.007705	0.0863638
Cdh7	chr1	ENSMUSG00000026312.17	0.000160107	0.000100379	0.625958	0.968265	-0.0465258	0.00773528	0.0865436
Gm38300	chr1	ENSMUSG00000104279.1	1.98556e+06	2.712e+06	1.37191	1.17276	0.229914	0.00775744	0.0866787
Gm5628	chr13	ENSMUSG00000113750.1	0.210859	0.311715	1.48923	1.04373	0.0617547	0.0077584	0.0866787
Gabra2	chr5	ENSMUSG00000000560.9	0.0106044	0.0060424	0.605342	0.973761	-0.0383604	0.00778346	0.086835
Plekhg5	chr4	ENSMUSG00000039713.17	1054.61	1151.42	1.09034	1.07118	0.0992016	0.00778307	0.086835
Gm10435	chr11	ENSMUSG00000072902.4	112.557	99.8522	0.886658	0.915084	-0.128024	0.00779845	0.0869406
Ccdc34	chr2	ENSMUSG00000027160.16	315.276	285.377	0.906028	0.926381	-0.110323	0.00784535	0.0873408
2810013P06Rik	chr8	ENSMUSG00000099881.1	202.951	175.477	0.866247	0.904037	-0.145547	0.00784548	0.0873408
Gadd45b	chr10	ENSMUSG00000015312.9	690.894	597.203	0.86289	0.902851	-0.147439	0.00786651	0.0874509
Susd6	chr12	ENSMUSG00000021133.9	9767.15	10545	1.07987	1.06465	0.0903764	0.00786236	0.0874509
Grk6	chr13	ENSMUSG00000074886.11	2419.64	2245.72	0.928971	0.941023	-0.0876975	0.0078987	0.0877465
Ost4	chr5	ENSMUSG00000038803.7	10315.4	11094.7	1.07546	1.0617	0.0863737	0.00792165	0.0879393
Acox1	chr11	ENSMUSG00000020777.16	2433.61	2579.78	1.06006	1.05146	0.0723916	0.00793169	0.0879885
Pole2	chr12	ENSMUSG00000020974.6	1269.58	1122.31	0.88193	0.912528	-0.13206	0.00794696	0.0880956
Mnd1	chr3	ENSMUSG00000033752.7	130.725	102.097	0.786544	0.869787	-0.201266	0.00795405	0.088112
4833403J16Rik	chr6	ENSMUSG00000107481.1	1601.53	2251.88	1.40585	1.05719	0.0802301	0.00796232	0.0881414
E4f1	chr17	ENSMUSG00000024137.9	5081.02	4566.45	0.899503	0.922795	-0.115917	0.00799558	0.0881986
Fads2	chr19	ENSMUSG00000024665.8	12291.2	10800.7	0.878355	0.910108	-0.13589	0.00798042	0.0881986
Plk4	chr3	ENSMUSG00000025758.10	2486.82	2285.33	0.918015	0.933884	-0.0986849	0.00798812	0.0881986
Suv39h2	chr2	ENSMUSG00000026646.16	880.26	788.7	0.895911	0.920562	-0.119413	0.00798164	0.0881986
Melk	chr4	ENSMUSG00000035683.13	234.038	215.548	0.920322	0.935477	-0.0962258	0.00799157	0.0881986
Rin2	chr2	ENSMUSG00000001768.16	156.208	143.573	0.918107	0.934029	-0.0984608	0.0080117	0.0882524
Tenm3	chr8	ENSMUSG00000031561.16	1035.65	930.135	0.897913	0.921632	-0.117737	0.00801094	0.0882524
Sh2d3c	chr2	ENSMUSG00000059013.12	2347.46	2591.04	1.10312	1.07809	0.108472	0.008072	0.0888543
Sgo1	chr17	ENSMUSG00000023940.14	7682.52	6940.33	0.903861	0.925323	-0.111971	0.00810555	0.089161
Kank2	chr9	ENSMUSG00000032194.9	5409.9	5787.15	1.06965	1.05805	0.0814049	0.00816135	0.089712
Tmcc3	chr10	ENSMUSG00000020023.18	1146.9	1258.78	1.09828	1.07567	0.105241	0.00820477	0.0901261
Ddx25	chr9	ENSMUSG00000032101.6	97.4133	79.7285	0.819506	0.880654	-0.183353	0.00821689	0.0901961
Lrp5	chr19	ENSMUSG00000024913.16	2147.42	2283.98	1.06353	1.05381	0.0756098	0.00822713	0.0902455
Adamts10	chr17	ENSMUSG00000024299.17	3658.38	3403.64	0.930255	0.941942	-0.0862891	0.00823304	0.0902473
Ldlrad3	chr2	ENSMUSG00000048058.17	1053.67	959.665	0.909757	0.929085	-0.106118	0.00825475	0.0904221
Sigirr	chr7	ENSMUSG00000025494.8	0.0706498	0.0971605	1.37261	1.17347	0.230776	0.00829606	0.0907479
Dnpep	chr1	ENSMUSG00000026209.15	1950.7	2086.98	1.07011	1.05814	0.081528	0.00829557	0.0907479
Dcbld2	chr16	ENSMUSG00000035107.13	4529.15	4877.76	1.07716	1.06259	0.0875802	0.00832018	0.0908219
Ppp1r14c	chr10	ENSMUSG00000040653.6	10162.3	10869.1	1.06913	1.05746	0.0806087	0.0083134	0.0908219
A930012L18Rik	chr18	ENSMUSG00000097610.2	0.000471422	0.00026899	0.580646	0.975395	-0.035942	0.00831623	0.0908219
A930024E05Rik	chr5	ENSMUSG00000056735.5	129.432	106.758	0.821868	0.88324	-0.179122	0.00833823	0.0909556
Fgf13	chrX	ENSMUSG00000031137.17	2858.72	2604.43	0.909999	0.929218	-0.105911	0.00834468	0.0909628
Taok3	chr5	ENSMUSG00000061288.13	4319.67	4755.62	1.1017	1.07741	0.107569	0.00837934	0.0912773
Zfp513	chr5	ENSMUSG00000043059.16	177.37	196.307	1.10712	1.08068	0.111943	0.00840567	0.0915006
Unc13c	chr9	ENSMUSG00000062151.13	4031.6	4828.26	1.19802	1.12234	0.166516	0.00841848	0.0915765
Ube2c	chr2	ENSMUSG00000001403.13	6010.25	5528.19	0.919749	0.935364	-0.0964	0.00843674	0.0916258
Slfn3	chr11	ENSMUSG00000018986.10	4.39906	6.17281	1.4111	1.05774	0.0809825	0.00844052	0.0916258
Alk	chr17	ENSMUSG00000055471.7	22.6977	14.8507	0.651858	0.965004	-0.0513933	0.00843483	0.0916258
Tppp	chr13	ENSMUSG00000021573.15	302.666	350.297	1.15673	1.10545	0.14464	0.00845037	0.0916693
Psma2	chr13	ENSMUSG00000015671.11	5937.94	5581.51	0.940276	0.948864	-0.0757267	0.00845867	0.0916959
Mrpl24	chr3	ENSMUSG00000019710.13	2267.32	2086.06	0.919837	0.935455	-0.0962593	0.00852553	0.0923569
Prom1	chr5	ENSMUSG00000029086.15	1419.11	1604.63	1.13132	1.09254	0.127686	0.00853593	0.0924059
Rab28	chr5	ENSMUSG00000029128.12	444.384	393.247	0.886188	0.915378	-0.127561	0.00854588	0.0924499
Tmem200a	chr10	ENSMUSG00000049420.9	1104.19	731.35	0.662199	0.961964	-0.0559457	0.00859437	0.0929103
BC002189	chr3	ENSMUSG00000104465.1	14.8046	17.2074	1.16263	1.10788	0.147808	0.00861158	0.0930323
Itgb8	chr12	ENSMUSG00000025321.14	3355.42	3953.5	1.1784	1.11455	0.156466	0.00864754	0.0932727
Strn4	chr7	ENSMUSG00000030374.15	3825.84	3588.09	0.9376	0.947044	-0.0784972	0.00865639	0.0932727
Setd1a	chr7	ENSMUSG00000042308.14	2424.72	2685.85	1.10797	1.08086	0.112178	0.00865339	0.0932727
Pnp	chr14	ENSMUSG00000115338.2	1279.37	1491.75	1.16367	1.10616	0.145554	0.00865759	0.0932727
Cd80	chr16	ENSMUSG00000075122.5	5.88679e-06	3.14732e-06	0.555887	0.979432	-0.0299828	0.00869194	0.0935784
Gstt2	chr10	ENSMUSG00000033318.7	19.2289	24.0423	1.25668	1.14099	0.190283	0.00872528	0.0938087
Gm49980	chr18	ENSMUSG00000117465.1	1.02139	0.552263	0.542722	0.978772	-0.0309555	0.00872018	0.0938087
C1qtnf2	chr11	ENSMUSG00000046491.10	7.49855	10.4834	1.39822	1.05737	0.0804851	0.00873286	0.0938259
Tacc1	chr8	ENSMUSG00000065954.11	1462.86	1575.17	1.07693	1.06239	0.0873183	0.00876645	0.0941224
Dram1	chr10	ENSMUSG00000020057.2	26.8912	37.4781	1.37782	1.06625	0.0925467	0.00879556	0.0942416
Pdia5	chr16	ENSMUSG00000022844.8	3675.56	4082.63	1.11053	1.08168	0.113279	0.00878764	0.0942416
Epha5	chr5	ENSMUSG00000029245.16	0.0148724	0.00908507	0.612721	0.971497	-0.0417182	0.00879235	0.0942416
Wnt11	chr7	ENSMUSG00000015957.12	4257.83	4646.53	1.09197	1.07141	0.0995046	0.00880654	0.0942868
Rif1	chr2	ENSMUSG00000036202.16	669.931	615.501	0.918109	0.934483	-0.09776	0.00881179	0.0942868
Gm4969	chr7	ENSMUSG00000085601.7	0.0300152	0.0218204	0.726407	0.863854	-0.21114	0.00882913	0.0944079
Sp2	chr11	ENSMUSG00000018678.13	408.158	380.416	0.931895	0.943247	-0.0842926	0.00885997	0.0946264
Pik3r3	chr4	ENSMUSG00000028698.13	2463.66	2259.97	0.916993	0.93376	-0.0988763	0.00886162	0.0946264
Wipi1	chr11	ENSMUSG00000041895.15	656.998	706.245	1.07491	1.061	0.0854224	0.00892826	0.0952732
Ddx59	chr1	ENSMUSG00000026404.12	24.5188	21.7631	0.886094	0.916029	-0.126535	0.00894138	0.0953484
Fndc3b	chr3	ENSMUSG00000039286.12	1348.46	1489.05	1.10544	1.07887	0.10952	0.00894864	0.095361
Pcdhga2	chr18	ENSMUSG00000103332.1	13.8065	11.7393	0.850563	0.897778	-0.155569	0.00895571	0.0953716
Rrm1	chr7	ENSMUSG00000030978.10	11213.2	10512.1	0.937264	0.946896	-0.0787227	0.00898711	0.0956411
Yif1a	chr19	ENSMUSG00000024875.5	912.633	1012.76	1.10814	1.08031	0.111448	0.00905697	0.0963193
Gm5141	chr13	ENSMUSG00000091183.5	83.4	67.0378	0.809477	0.880574	-0.183484	0.00907507	0.0964465
Sapcd2	chr2	ENSMUSG00000026955.13	531.372	452.459	0.852339	0.899041	-0.153541	0.00909272	0.0965687
Epcam	chr17	ENSMUSG00000045394.9	0.0175046	0.00458832	0.260356	0.992041	-0.0115277	0.00915978	0.0972151
Foxm1	chr6	ENSMUSG00000001517.14	1613.01	1494.49	0.926232	0.939763	-0.0896315	0.00920521	0.0973843
Dennd1c	chr17	ENSMUSG00000002668.8	2517.58	1750.26	0.697577	0.953324	-0.0689613	0.00923708	0.0973843
Cdt1	chr8	ENSMUSG00000006585.3	3036.39	2752.88	0.906021	0.927308	-0.10888	0.00924315	0.0973843
Sh3bp1	chr15	ENSMUSG00000022436.16	1333.2	1488.29	1.1163	1.08427	0.11673	0.00923858	0.0973843
Alpl	chr4	ENSMUSG00000028766.10	7977.11	10383.9	1.30022	1.14444	0.194643	0.00918863	0.0973843
Cenpc1	chr5	ENSMUSG00000029253.12	236.954	219.164	0.923466	0.937959	-0.0924033	0.00922943	0.0973843
Topbp1	chr9	ENSMUSG00000032555.10	1982.69	1876.35	0.946162	0.953172	-0.0691921	0.00924397	0.0973843
Slc8b1	chr5	ENSMUSG00000032754.14	740.349	875.365	1.1826	1.11299	0.154446	0.0092138	0.0973843
Arsi	chr18	ENSMUSG00000036412.5	215.142	153.114	0.707183	0.946988	-0.0785821	0.00920974	0.0973843
Cpne8	chr15	ENSMUSG00000052560.15	129.097	156.665	1.21481	1.12502	0.16995	0.00920116	0.0973843
Cenpm	chr15	ENSMUSG00000068101.11	415.039	357.084	0.860774	0.904044	-0.145535	0.00922901	0.0973843
Rab31	chr17	ENSMUSG00000056515.9	4105.28	4446.71	1.08237	1.06539	0.0913806	0.00928823	0.0977849
Wnt5a	chr14	ENSMUSG00000021994.15	1101.72	1200.7	1.08989	1.06984	0.0973922	0.00932178	0.0978102
Asah2	chr19	ENSMUSG00000024887.10	839.93	927.71	1.10496	1.0784	0.108894	0.00930815	0.0978102
Tsc22d2	chr3	ENSMUSG00000027806.9	6153.98	6624.64	1.07599	1.06149	0.0860927	0.0093214	0.0978102
Akirin2	chr4	ENSMUSG00000028291.7	32756	30347	0.926598	0.94001	-0.0892527	0.00930724	0.0978102
Phldb2	chr16	ENSMUSG00000033149.17	4362.62	4698.09	1.07637	1.06165	0.0863147	0.00931556	0.0978102
Dysf	chr6	ENSMUSG00000033788.15	990.655	1071.39	1.08162	1.06496	0.0908016	0.00933496	0.097883
Atp13a2	chr4	ENSMUSG00000036622.15	7619.82	8134.95	1.06738	1.05597	0.0785643	0.00935655	0.0980439
Fcrls	chr3	ENSMUSG00000015852.13	2.41169e+06	1.79122e+06	0.741683	0.851404	-0.232084	0.00937431	0.0981227
Zgrf1	chr3	ENSMUSG00000051278.12	124.529	111.485	0.894043	0.920707	-0.119186	0.00938282	0.0981227
D930036K23Rik	chr2	ENSMUSG00000102553.1	1499.5	1076.04	0.729705	0.937456	-0.0931771	0.0093803	0.0981227
Syn2	chr6	ENSMUSG00000009394.13	7.34795	10.0622	1.37486	1.07606	0.10576	0.00941096	0.0983514
Hnrnpa2b1	chr6	ENSMUSG00000004980.16	56887.9	54481.2	0.957709	0.961763	-0.0562469	0.0094245	0.0984274
Trip10	chr17	ENSMUSG00000019487.11	5900.5	6568.9	1.11236	1.08182	0.113466	0.00945821	0.0987138
Stx5a	chr19	ENSMUSG00000010110.17	5559.87	5086.41	0.915672	0.93329	-0.0996022	0.00947375	0.0988103
Mindy1	chr3	ENSMUSG00000038712.16	725.408	658.089	0.907123	0.928234	-0.10744	0.00948975	0.0989114
Zfp101	chr17	ENSMUSG00000055240.17	554.129	486.737	0.879766	0.913248	-0.130922	0.00949626	0.0989135
Fnbp4	chr2	ENSMUSG00000008200.15	2552.47	2395.89	0.93879	0.948071	-0.0769333	0.0095213	0.099043
Knstrn	chr2	ENSMUSG00000027331.15	5886.31	5425.41	0.922004	0.937191	-0.0935843	0.00951573	0.099043
Cdk6	chr5	ENSMUSG00000040274.11	12471.4	13437	1.07725	1.06218	0.0870348	0.00954234	0.0991961
Amer2	chr14	ENSMUSG00000021986.9	7.28794	5.64555	0.773013	0.87189	-0.197782	0.00955119	0.0992224
Abca9	chr11	ENSMUSG00000041797.7	511.687	622.806	1.21812	1.12559	0.170681	0.00956936	0.0993454
Metap1d	chr2	ENSMUSG00000041921.16	238.056	211.163	0.889218	0.918533	-0.122596	0.00957678	0.0993567
Txndc17	chr11	ENSMUSG00000020803.3	1116	1025.44	0.919281	0.935654	-0.0959529	0.0095837	0.0993628
Pdgfra	chr5	ENSMUSG00000029231.15	3035.51	3322.01	1.09409	1.07203	0.100347	0.00960118	0.0994783
Isyna1	chr8	ENSMUSG00000019139.10	6833.57	7383.45	1.08102	1.06433	0.0899491	0.00965867	0.0999421
Diras2	chr13	ENSMUSG00000047842.7	103.251	119.504	1.15706	1.10179	0.13985	0.00965583	0.0999421
Stat3	chr11	ENSMUSG00000004040.16	3257.03	3635.96	1.11661	1.0836	0.115834	0.00966658	0.0999551
Sec16b	chr1	ENSMUSG00000026589.14	1.94001	2.45121	1.266	1.1315	0.178236	0.00967267	0.0999551
Gm13446	chr2	ENSMUSG00000086555.2	181.708	284.254	1.54456	1.03082	0.0437885	0.00968082	0.0999736
Pde7b	chr10	ENSMUSG00000019990.15	846.471	921.127	1.08827	1.06869	0.0958415	0.00970071	0.100113
Slc1a5	chr7	ENSMUSG00000001918.17	8723.67	9584.94	1.09901	1.07442	0.103561	0.00971772	0.100223
Zbtb11os1	chr16	ENSMUSG00000102101.1	1007.76	766.816	0.760025	0.875819	-0.191295	0.00973336	0.100318
Mpped2	chr2	ENSMUSG00000016386.15	3550.26	3969.62	1.11788	1.08402	0.116386	0.00980058	0.100677
4930447C04Rik	chr12	ENSMUSG00000021098.14	6168.92	7990.41	1.28718	1.12981	0.176074	0.00980611	0.100677
Acvr1	chr2	ENSMUSG00000026836.15	2958.29	3157.96	1.0672	1.05568	0.0781706	0.00978647	0.100677
Med21	chr6	ENSMUSG00000030291.12	3743.13	3343.44	0.894374	0.921363	-0.118158	0.00980095	0.100677
Vezt	chr10	ENSMUSG00000036099.16	1992.26	1826.36	0.918033	0.934955	-0.0970318	0.00980666	0.100677
Selenon	chr4	ENSMUSG00000050989.9	3433.91	3642.55	1.06071	1.05148	0.0724222	0.00980246	0.100677
Tulp4	chr17	ENSMUSG00000034377.10	1089	1254.07	1.15237	1.10038	0.138003	0.00983512	0.100903
Nphp1	chr2	ENSMUSG00000027378.16	296.982	263.564	0.887514	0.917955	-0.123505	0.00985349	0.101026
B4galt5	chr2	ENSMUSG00000017929.13	1828.27	1991.16	1.0891	1.06917	0.0964874	0.00988342	0.101266
Akr7a5	chr4	ENSMUSG00000028743.7	1221.64	1353.66	1.10815	1.07955	0.110436	0.00991231	0.101496
Pias4	chr10	ENSMUSG00000004934.14	509.199	472.692	0.928445	0.94147	-0.087013	0.00995789	0.101896
Etv4	chr11	ENSMUSG00000017724.14	674.393	789.391	1.16725	1.10421	0.143017	0.010018	0.102444
Pcna	chr2	ENSMUSG00000027342.14	3939.08	3626	0.920342	0.936415	-0.0947801	0.0100437	0.102515
Pi4k2b	chr5	ENSMUSG00000029186.12	30803.3	34836.6	1.13226	1.09123	0.125952	0.010051	0.102515
Wbp1	chr6	ENSMUSG00000030035.14	3764.49	3507.15	0.931742	0.943583	-0.0837783	0.0100491	0.102515
Nt5dc3	chr10	ENSMUSG00000054027.8	525.343	589.817	1.123	1.08743	0.120919	0.0100395	0.102515
Tshz3	chr7	ENSMUSG00000021217.7	24.3809	18.798	0.768208	0.867756	-0.204638	0.0100819	0.102763
Rap1gap	chr4	ENSMUSG00000041351.16	84.9367	103.581	1.21858	1.12372	0.168281	0.0101004	0.102885
Rbm14	chr19	ENSMUSG00000006456.10	3577.83	3299.73	0.921589	0.937067	-0.0937762	0.0101256	0.103075
Hotairm1	chr6	ENSMUSG00000087658.2	0.384495	0.264251	0.688924	0.960676	-0.0578788	0.0101619	0.103244
Gm11942	chr4	ENSMUSG00000094344.1	0.287747	0.211378	0.733443	0.936792	-0.094199	0.0101491	0.103244
Mir6990	chr19	ENSMUSG00000098413.1	2.10835e+06	3.51197e+06	1.65096	1.02492	0.0355147	0.0101617	0.103244
Nacad	chr11	ENSMUSG00000041073.10	137.614	177.626	1.28144	1.12185	0.165882	0.0101889	0.103451
Zfp740	chr15	ENSMUSG00000046897.17	2570.23	2422.43	0.942636	0.950896	-0.072641	0.0102029	0.103526
Calu	chr6	ENSMUSG00000029767.16	21418.8	22536.8	1.05206	1.0453	0.0639205	0.0102355	0.103731
Rapgef5	chr12	ENSMUSG00000041992.9	833.085	932.193	1.12005	1.08516	0.117902	0.0102363	0.103731
2310014F06Rik	chr7	ENSMUSG00000085945.3	180.359	140.005	0.780664	0.879196	-0.185743	0.0102784	0.10409
Cebpa	chr7	ENSMUSG00000034957.10	3.44345	2.44331	0.704932	0.951881	-0.071147	0.0102858	0.104098
Kcnj8	chr6	ENSMUSG00000030247.9	6.59447	4.64899	0.705371	0.953079	-0.0693324	0.0103213	0.104323
Rps18-ps5	chr13	ENSMUSG00000113061.1	79.3516	64.4465	0.810564	0.884917	-0.176386	0.0103169	0.104323
Sdc4	chr2	ENSMUSG00000017009.3	7700.41	8450.13	1.09627	1.07279	0.101364	0.0103794	0.104746
Ctso	chr3	ENSMUSG00000028015.3	236.378	269.581	1.14223	1.09494	0.130854	0.0103818	0.104746
Cnst	chr1	ENSMUSG00000038949.8	936.508	1010.57	1.07925	1.06303	0.0881797	0.0103832	0.104746
Xndc1	chr7	ENSMUSG00000099481.6	716.018	626.593	0.87629	0.912941	-0.131407	0.0104086	0.104935
Fam91a1	chr15	ENSMUSG00000037119.4	2391.99	2592.62	1.08409	1.06585	0.0920009	0.0104299	0.105082
Pgm1	chr4	ENSMUSG00000025791.18	8749.44	9288.39	1.06147	1.05173	0.0727669	0.010464	0.10529
Cracr2b	chr7	ENSMUSG00000048200.12	1090.3	1268.02	1.15977	1.10236	0.140602	0.0104619	0.10529
Maf	chr8	ENSMUSG00000055435.6	17393.4	13981.9	0.803159	0.879249	-0.185656	0.0104899	0.105484
Tmem74b	chr2	ENSMUSG00000044364.5	0.115775	0.079456	0.698212	0.959287	-0.0599649	0.0105388	0.105772
Gm9843	chr16	ENSMUSG00000050299.8	37.3367	31.897	0.854218	0.903213	-0.146862	0.0105353	0.105772
Cyp26b1	chr6	ENSMUSG00000063415.12	150.005	131.248	0.876407	0.913495	-0.130532	0.0105333	0.105772
Mir351	chrX	ENSMUSG00000065503.1	155.612	126.776	0.81246	0.889361	-0.169158	0.0105637	0.105919
Ccdc134	chr15	ENSMUSG00000068114.7	9.43117	8.23198	0.872886	0.911555	-0.133598	0.0105669	0.105919
Dyrk1b	chr7	ENSMUSG00000002409.18	310.673	274.047	0.881699	0.915391	-0.12754	0.0106088	0.106203
Tctn3	chr19	ENSMUSG00000025008.15	313.196	351.692	1.12438	1.08714	0.120539	0.0106047	0.106203
Mmp23	chr4	ENSMUSG00000029061.2	3603.48	3978.39	1.10436	1.07642	0.106243	0.0106544	0.106591
Sf3b2	chr19	ENSMUSG00000024853.10	14101.1	13439.9	0.953174	0.95849	-0.0611648	0.0106963	0.106738
Rdx	chr9	ENSMUSG00000032050.18	5683.49	5389.87	0.948198	0.954858	-0.0666417	0.0106932	0.106738
Scai	chr2	ENSMUSG00000035236.17	400.152	359.784	0.900402	0.925352	-0.111925	0.0106889	0.106738
Trim68	chr7	ENSMUSG00000073968.4	697.012	781.7	1.12371	1.08656	0.119767	0.0106884	0.106738
Galns	chr8	ENSMUSG00000015027.11	349.95	392.769	1.12079	1.08488	0.117533	0.0107216	0.106923
Mxd1	chr6	ENSMUSG00000001156.9	12872.9	11109.2	0.864864	0.907347	-0.140274	0.0107478	0.107068
Pear1	chr3	ENSMUSG00000028073.15	894.318	970.722	1.08533	1.06659	0.0930059	0.0107497	0.107068
Fgf1	chr18	ENSMUSG00000036585.16	329.273	370.658	1.12528	1.08751	0.121034	0.0107703	0.107204
Atp7a	chrX	ENSMUSG00000033792.12	116.643	140.75	1.21018	1.11984	0.163296	0.0108017	0.107379
Zbed5	chr5	ENSMUSG00000034173.13	10774.7	8840.89	0.820227	0.889352	-0.169174	0.0107994	0.107379
Ccl2	chr11	ENSMUSG00000035385.5	57.9481	86.1581	1.48116	1.03788	0.0536434	0.0108084	0.107379
Qsox1	chr1	ENSMUSG00000033684.14	2786.75	3000.66	1.07635	1.06105	0.0854893	0.0108459	0.107684
Gm26910	chr18	ENSMUSG00000097835.1	6.93906	4.55194	0.654212	0.96781	-0.0472035	0.0108575	0.107731
Neu1	chr17	ENSMUSG00000007038.5	729.191	794.783	1.09028	1.06918	0.0965034	0.0109816	0.107968
Kcnmb1	chr11	ENSMUSG00000020155.2	41.3186	47.8537	1.1581	1.101	0.138813	0.0109081	0.107968
Vcan	chr13	ENSMUSG00000021614.16	21524.1	25128.7	1.16901	1.10267	0.141002	0.0109879	0.107968
Inhbb	chr1	ENSMUSG00000037035.5	23.8169	29.7958	1.24622	1.12175	0.165747	0.0109632	0.107968
Focad	chr4	ENSMUSG00000038368.16	4583.45	5123.37	1.11879	1.08362	0.115857	0.0109309	0.107968
Cntnap2	chr6	ENSMUSG00000039419.17	12579.7	17250.7	1.37361	1.05532	0.0776856	0.0109842	0.107968
Tmem135	chr7	ENSMUSG00000039428.11	2990.58	3220.68	1.07604	1.06087	0.0852489	0.0109496	0.107968
Sipa1l1	chr12	ENSMUSG00000042700.16	1776.41	1906.54	1.07342	1.05932	0.0831352	0.0108997	0.107968
Zfp286	chr11	ENSMUSG00000047342.17	87.2203	74.7655	0.858138	0.904383	-0.144995	0.010937	0.107968
Ggcx	chr6	ENSMUSG00000053460.8	4080.67	4426.06	1.08438	1.06575	0.091874	0.0109692	0.107968
Nap1l1	chr10	ENSMUSG00000058799.16	37717.3	35829.9	0.949993	0.956201	-0.0646148	0.0109571	0.107968
Pclo	chr5	ENSMUSG00000061601.15	0.0821433	0.0567689	0.697951	0.959904	-0.0590373	0.0109182	0.107968
Lmtk3	chr7	ENSMUSG00000062044.16	260.895	308.307	1.18024	1.1096	0.150036	0.0109524	0.107968
Efcab7	chr4	ENSMUSG00000073791.12	145.329	103.826	0.717587	0.95034	-0.0734847	0.0109873	0.107968
Commd6	chr14	ENSMUSG00000075486.10	2856.41	3250.87	1.13883	1.09222	0.127264	0.0108959	0.107968
Gm21887	chrX	ENSMUSG00000095562.8	163.274	307.512	1.88166	1.01968	0.0281147	0.0109915	0.107968
Aftph	chr11	ENSMUSG00000049659.15	11166.7	9774.47	0.876704	0.913107	-0.131144	0.0110292	0.108214
Olfr1372-ps1	chr11	ENSMUSG00000108218.2	560.67	734.49	1.30566	1.11431	0.156153	0.0110303	0.108214
Uchl1	chr5	ENSMUSG00000029223.12	6732.09	7308.64	1.08604	1.0665	0.0928892	0.011046	0.108288
H2az1	chr3	ENSMUSG00000037894.13	4464.45	4158.76	0.931435	0.943782	-0.083474	0.0110585	0.108288
Mettl8	chr2	ENSMUSG00000041975.17	178.667	155.01	0.86595	0.907946	-0.139321	0.0110545	0.108288
Ap2a2	chr7	ENSMUSG00000002957.11	3615.21	3805.05	1.05245	1.04547	0.06415	0.0110716	0.108348
Fuca2	chr10	ENSMUSG00000019810.15	1116.74	1215.32	1.08834	1.06779	0.0946297	0.0111523	0.10907
Oxct1	chr15	ENSMUSG00000022186.14	7013.06	6619.56	0.943934	0.951962	-0.0710234	0.0111803	0.109276
Snrpb	chr2	ENSMUSG00000027404.15	5199.6	4840.83	0.93136	0.943734	-0.0835481	0.011203	0.10942
Smyd1	chr6	ENSMUSG00000055027.17	7819.46	8237.95	1.05341	1.04611	0.0650349	0.011209	0.10942
Upk3b	chr5	ENSMUSG00000042985.7	1757.21	1589.5	0.904966	0.928076	-0.107685	0.0112227	0.109486
Hoxa4	chr6	ENSMUSG00000000942.10	5154.38	2122.65	0.414066	0.987105	-0.0187242	0.0112445	0.109562
Parp2	chr14	ENSMUSG00000036023.6	3974.16	3610	0.908854	0.930324	-0.104195	0.0112387	0.109562
Prkar1b	chr5	ENSMUSG00000025855.13	238.914	279.414	1.16975	1.10483	0.143821	0.0112688	0.109731
Bcas2	chr3	ENSMUSG00000005687.14	1751.8	1636.91	0.934781	0.945951	-0.0801625	0.0113292	0.11025
Txnl4b	chr8	ENSMUSG00000031723.8	1402.31	1218.14	0.868426	0.90965	-0.136616	0.0114011	0.110882
Sharpin	chr15	ENSMUSG00000022552.16	2989.96	3277.09	1.09758	1.07292	0.101537	0.0114411	0.111202
Cpd	chr11	ENSMUSG00000020841.5	1648	1769.24	1.07381	1.0593	0.0831167	0.011475	0.11135
Acad12	chr5	ENSMUSG00000042647.13	1377.42	1597.75	1.1625	1.1004	0.138026	0.0114776	0.11135
Fam174a	chr1	ENSMUSG00000051185.9	1918.89	2159.5	1.12439	1.08591	0.118899	0.011475	0.11135
Lyz1	chr10	ENSMUSG00000069515.6	169.759	227.709	1.33305	1.05938	0.083214	0.0114991	0.11149
Inppl1	chr7	ENSMUSG00000032737.13	5888.76	6224.77	1.05702	1.04858	0.0684415	0.0115169	0.111551
F2r	chr13	ENSMUSG00000048376.6	5076.13	5470.26	1.078	1.06175	0.0864478	0.0115197	0.111551
Itga5	chr15	ENSMUSG00000000555.8	9768.45	10459.2	1.07061	1.05721	0.0802662	0.0115404	0.111683
Lrrc8a	chr2	ENSMUSG00000007476.18	1727.56	1896.8	1.09703	1.07241	0.100852	0.0115586	0.11179
Capzb	chr4	ENSMUSG00000028745.18	4885.91	5151.03	1.05409	1.04651	0.0655916	0.011583	0.111905
Cltb	chr13	ENSMUSG00000047547.14	10568.2	11561.5	1.09476	1.07123	0.0992716	0.0115848	0.111905
Itga2	chr13	ENSMUSG00000015533.9	75.0489	87.7618	1.16844	1.10352	0.142115	0.01163	0.112105
Cetn3	chr13	ENSMUSG00000021537.9	2731.79	2534.39	0.927763	0.941588	-0.0868315	0.0116478	0.112105
Bmi1	chr2	ENSMUSG00000026739.13	1503.07	1374.22	0.913054	0.932854	-0.100276	0.0116454	0.112105
Aff2	chrX	ENSMUSG00000031189.12	42.7268	54.4373	1.27531	1.12094	0.164709	0.011641	0.112105
Sestd1	chr2	ENSMUSG00000042272.17	308.433	279.175	0.90539	0.928476	-0.107063	0.0116483	0.112105
C5ar2	chr7	ENSMUSG00000074361.11	874.424	1133.47	1.29537	1.11605	0.158405	0.0116306	0.112105
Vsig2	chr9	ENSMUSG00000001943.8	708.114	870.463	1.22634	1.11859	0.161687	0.0116669	0.112208
Asb11	chrX	ENSMUSG00000031382.14	800.586	1007.27	1.25835	1.11048	0.151182	0.0116733	0.112208
Efr3b	chr12	ENSMUSG00000020658.10	4312.35	4802.76	1.11462	1.0812	0.112631	0.0117157	0.112324
Carmil3	chr14	ENSMUSG00000022211.9	182.626	162.087	0.888897	0.920166	-0.120034	0.0117212	0.112324
Pla2g15	chr8	ENSMUSG00000031903.7	8374.59	9289.44	1.10977	1.07905	0.109767	0.0117103	0.112324
Foxo4	chrX	ENSMUSG00000042903.8	3834.47	3494.47	0.912051	0.932254	-0.101204	0.0117067	0.112324
Adam10	chr9	ENSMUSG00000054693.14	18880.7	20132.9	1.06667	1.05484	0.0770193	0.0117124	0.112324
Srgap2	chr1	ENSMUSG00000026425.15	1662.86	1801.78	1.08366	1.06509	0.0909762	0.0117401	0.112392
Cntln	chr4	ENSMUSG00000038070.15	77.6369	69.5992	0.896768	0.92439	-0.113426	0.0117426	0.112392
Pcdh18	chr3	ENSMUSG00000037892.13	4124.98	3449.83	0.835756	0.895338	-0.159496	0.0117499	0.112394
Zfp976	chr7	ENSMUSG00000074158.9	48538.5	73401.4	1.52302	1.03054	0.043395	0.0117932	0.112739
Rabgap1l	chr1	ENSMUSG00000026721.16	2022.1	2184.07	1.08006	1.06296	0.0880923	0.0118391	0.113109
Mpv17l2	chr8	ENSMUSG00000035559.9	74.7052	63.2608	0.849056	0.904024	-0.145568	0.0118636	0.113207
Rapgef6	chr11	ENSMUSG00000037533.20	8028.68	8801.09	1.09658	1.0719	0.100175	0.0118782	0.113207
Gpr161	chr1	ENSMUSG00000040836.15	1721.01	1570.17	0.911431	0.931891	-0.101767	0.011869	0.113207
Ifi27	chr12	ENSMUSG00000064215.13	487.287	593.098	1.21823	1.11733	0.160052	0.0118755	0.113207
Ppie	chr4	ENSMUSG00000028651.12	76.7029	69.6009	0.908485	0.930582	-0.103795	0.0118912	0.113262
2810408A11Rik	chr11	ENSMUSG00000018570.17	45.7038	36.5372	0.802962	0.889165	-0.169478	0.0119193	0.113461
Stk25	chr1	ENSMUSG00000026277.14	13848	14643	1.05747	1.04871	0.068622	0.0119417	0.113605
Olfml2b	chr1	ENSMUSG00000038463.8	1765.9	1641.8	0.929568	0.942891	-0.0848364	0.0119581	0.113641
Pqlc3	chr12	ENSMUSG00000045679.14	103.26	138.133	1.35163	1.06589	0.0920628	0.0119636	0.113641
Uba2	chr7	ENSMUSG00000052997.15	2199.27	2067.6	0.940404	0.949755	-0.0743723	0.0119672	0.113641
Cacna1b	chr2	ENSMUSG00000004113.18	13.5034	18.5444	1.36652	1.05277	0.0741922	0.0119983	0.113799
Tcerg1	chr18	ENSMUSG00000024498.16	1317.68	1216.37	0.922961	0.938731	-0.091217	0.0119933	0.113799
Surf4	chr2	ENSMUSG00000014867.9	9683.55	10214.3	1.0546	1.04678	0.0659576	0.0120675	0.114281
Hdac2	chr10	ENSMUSG00000019777.16	18032.7	17202.9	0.953891	0.959202	-0.0600933	0.012071	0.114281
Gm46404	chr13	ENSMUSG00000113440.1	40.5414	29.3631	0.721921	0.95343	-0.0688017	0.0120699	0.114281
Fyco1	chr9	ENSMUSG00000025241.16	644.457	716.883	1.11308	1.08045	0.111627	0.0120996	0.114483
Asl	chr5	ENSMUSG00000025533.15	12857.5	14596.2	1.13264	1.08886	0.122823	0.0121446	0.11484
Shroom2	chrX	ENSMUSG00000045180.13	171.37	189.266	1.10476	1.07647	0.106303	0.0121544	0.114863
N4bp2	chr5	ENSMUSG00000037795.14	2424.81	2245.68	0.925945	0.94059	-0.0883616	0.0121728	0.114968
Fgf9	chr14	ENSMUSG00000021974.15	1581.55	1889.2	1.19475	1.10972	0.150196	0.0121864	0.115027
Rad51c	chr11	ENSMUSG00000007646.13	249.172	219.954	0.883333	0.917745	-0.123834	0.0122382	0.115336
Trpv4	chr5	ENSMUSG00000014158.12	275.195	374.771	1.36524	1.0519	0.0730025	0.0122624	0.115336
Thap3	chr4	ENSMUSG00000039759.10	443.067	391.11	0.883831	0.918092	-0.123289	0.0122451	0.115336
Pkp2	chr16	ENSMUSG00000041957.15	23166.9	24913.7	1.0745	1.05936	0.0831884	0.0122512	0.115336
Unc5c	chr3	ENSMUSG00000059921.15	741.434	603.364	0.812736	0.891543	-0.165624	0.0122442	0.115336
Gm11335	chr13	ENSMUSG00000085016.1	81.0292	55.2677	0.68966	0.962828	-0.0546494	0.0122633	0.115336
Adam9	chr8	ENSMUSG00000031555.15	2673.15	2883.92	1.07865	1.062	0.0867876	0.0123133	0.115738
Ska3	chr14	ENSMUSG00000021965.3	572.081	511.291	0.892875	0.922455	-0.116449	0.0123287	0.115813
Fam174b	chr7	ENSMUSG00000078670.3	2.16818e+06	1.66027e+06	0.764172	0.893422	-0.162587	0.0123448	0.115895
Depdc1a	chr3	ENSMUSG00000028175.15	1928.09	1680.04	0.87295	0.9135	-0.130523	0.0123771	0.11605
Sfrp1	chr8	ENSMUSG00000031548.7	37369.2	34618.7	0.926129	0.94068	-0.0882246	0.0123796	0.11605
Upk1b	chr16	ENSMUSG00000049436.5	171.199	148.654	0.868324	0.911504	-0.13368	0.0123834	0.11605
March9	chr10	ENSMUSG00000040502.5	25.769	20.8535	0.812426	0.896841	-0.157075	0.0123989	0.116125
Tom1l2	chr11	ENSMUSG00000000538.18	6996.84	7457.49	1.06547	1.05393	0.0757751	0.0124188	0.116242
Adam8	chr7	ENSMUSG00000025473.16	121.557	97.3342	0.798255	0.892315	-0.164375	0.0124332	0.116259
Rnf43	chr11	ENSMUSG00000034177.15	0.9008	0.601986	0.665078	0.968068	-0.0468195	0.0124354	0.116259
Prr5	chr15	ENSMUSG00000036106.15	1109.65	1225.33	1.10358	1.0754	0.104879	0.0124533	0.116288
Timeless	chr10	ENSMUSG00000039994.15	1148.35	1053.13	0.917082	0.935412	-0.0963259	0.0124512	0.116288
Kif20a	chr18	ENSMUSG00000003779.16	1298.28	1230.89	0.947604	0.954768	-0.0667779	0.0124799	0.116467
Map7	chr10	ENSMUSG00000019996.17	415.474	471.853	1.13543	1.08982	0.124094	0.0125075	0.116654
Taf8	chr17	ENSMUSG00000023980.7	2845.56	2616.46	0.919199	0.93674	-0.0942788	0.0125174	0.116678
Phf12	chr11	ENSMUSG00000037791.15	1338.69	1429.33	1.06792	1.05544	0.0778409	0.0125264	0.116693
Gpr137b-ps	chr13	ENSMUSG00000097715.2	922.44	1053.31	1.14094	1.09137	0.126146	0.0125516	0.116858
Sulf1	chr1	ENSMUSG00000016918.15	460.166	366.475	0.795984	0.888407	-0.170707	0.0125906	0.117108
Ddx20	chr3	ENSMUSG00000027905.15	960.247	870.406	0.905147	0.928971	-0.106295	0.0125934	0.117108
Hoxb4	chr11	ENSMUSG00000038692.8	36.3734	22.6614	0.619773	0.974641	-0.0370568	0.012609	0.117114
Mrpl50	chr4	ENSMUSG00000044018.3	2935.8	2730.58	0.929765	0.943152	-0.0844385	0.0126015	0.117114
Ablim1	chr19	ENSMUSG00000025085.16	708.427	766.658	1.08206	1.06382	0.0892603	0.012629	0.11718
Lrrn2	chr1	ENSMUSG00000026443.3	131.494	110.233	0.839336	0.899834	-0.152269	0.0126385	0.11718
Oaz2	chr9	ENSMUSG00000040652.16	8208.45	8739.97	1.06475	1.05337	0.075011	0.0126318	0.11718
Lig1	chr7	ENSMUSG00000056394.17	2581.2	2442.75	0.946426	0.953953	-0.0680094	0.0126486	0.117205
Pitpnc1	chr11	ENSMUSG00000040430.18	2335.19	2135.25	0.914256	0.933965	-0.0985604	0.0126693	0.117327
Dzip1l	chr9	ENSMUSG00000037784.14	690.653	636.882	0.921264	0.93806	-0.0922475	0.0126873	0.117425
Cyp4f16	chr17	ENSMUSG00000048440.16	388.506	439.545	1.13134	1.08751	0.121026	0.0127221	0.117678
Ctsz	chr2	ENSMUSG00000016256.10	2096.11	2258.34	1.07741	1.06107	0.0855221	0.0127572	0.117933
Cbfa2t3	chr8	ENSMUSG00000006362.16	1021.13	1116.05	1.09341	1.07004	0.0976701	0.0128221	0.118463
Dhx34	chr7	ENSMUSG00000006019.15	246.441	266.087	1.07903	1.06203	0.0868289	0.0128435	0.118591
Eif4g3	chr4	ENSMUSG00000028760.16	1980.16	2097.88	1.05953	1.05001	0.0704034	0.0129343	0.119289
E530011L22Rik	chr9	ENSMUSG00000097820.3	51.3656	41.7634	0.815025	0.895435	-0.159339	0.0129292	0.119289
Srsf3	chr17	ENSMUSG00000071172.13	6847.01	6376.35	0.931512	0.944379	-0.0825619	0.0129505	0.119368
Slc39a6	chr18	ENSMUSG00000024270.11	1674.08	1780.88	1.0631	1.05229	0.0735322	0.0129665	0.119445
Gm12183	chr11	ENSMUSG00000082454.3	34.7152	22.6336	0.656109	0.970399	-0.0433495	0.0130353	0.120009
Gosr2	chr11	ENSMUSG00000020946.13	3703.83	3972.08	1.07223	1.05796	0.0812845	0.0130676	0.120211
Fundc1	chrX	ENSMUSG00000025040.13	1044.43	925.536	0.885975	0.919727	-0.120722	0.0130726	0.120211
Iglon5	chr7	ENSMUSG00000013367.5	3605.03	2821.61	0.784397	0.897115	-0.156635	0.0130829	0.120236
Gm36199	chr17	ENSMUSG00000117427.1	0.0508213	0.0384577	0.756639	0.935332	-0.0964488	0.0131183	0.12049
Jup	chr11	ENSMUSG00000001552.14	7732.8	8261.95	1.06784	1.05516	0.0774641	0.0131426	0.120573
Madd	chr2	ENSMUSG00000040687.16	408.454	354.296	0.868599	0.911661	-0.13343	0.0131412	0.120573
Synpo2	chr3	ENSMUSG00000050315.14	2285.92	2519.22	1.10253	1.07442	0.103552	0.0131633	0.120621
Rpia	chr6	ENSMUSG00000053604.5	3076.46	2712.5	0.883214	0.918397	-0.12281	0.0131591	0.120621
Trpm5	chr7	ENSMUSG00000009246.14	553.811	418.082	0.753065	0.92865	-0.106793	0.0131722	0.120632
Entpd5	chr12	ENSMUSG00000021236.16	1827.29	1977.79	1.08116	1.06315	0.0883389	0.0132111	0.120918
B330016D10Rik	chr4	ENSMUSG00000048406.5	1407.5	1126.97	0.799682	0.895628	-0.159028	0.0132398	0.121111
Sgcb	chr5	ENSMUSG00000029156.11	2635.26	2852.55	1.08054	1.0626	0.0875972	0.0132757	0.121367
Sv2a	chr3	ENSMUSG00000038486.9	1389.12	1500.33	1.08019	1.06255	0.0875324	0.013291	0.121437
Gm5577	chr6	ENSMUSG00000084950.7	1177.94	946.367	0.804858	0.894334	-0.161115	0.0133116	0.121554
Itgb5	chr16	ENSMUSG00000022817.15	21289	22947.5	1.07741	1.0607	0.0850201	0.0133545	0.121875
Cdk5rap1	chr2	ENSMUSG00000027487.11	3534.4	2929.91	0.829046	0.900543	-0.151134	0.0134048	0.122121
1110038F14Rik	chr15	ENSMUSG00000063236.6	653.344	590.283	0.903524	0.928766	-0.106613	0.0134031	0.122121
Selenom	chr11	ENSMUSG00000075702.9	3239.99	3541.32	1.09228	1.06863	0.0957575	0.0134024	0.122121
Gm49797	chr17	ENSMUSG00000116858.1	6784.8	5944.44	0.875618	0.915134	-0.127945	0.0134276	0.122258
Frg1	chr8	ENSMUSG00000031590.8	2520.65	2306.72	0.916151	0.935482	-0.096218	0.0134468	0.122362
Trim3	chr7	ENSMUSG00000036989.16	2661.35	2885.42	1.08395	1.06432	0.0899358	0.0134711	0.122442
Stbd1	chr5	ENSMUSG00000047963.7	2527.68	2369.7	0.93791	0.948464	-0.076335	0.0134712	0.122442
Col2a1	chr15	ENSMUSG00000022483.17	5788.78	5180.06	0.89471	0.924303	-0.113562	0.0135264	0.12266
Zbed3	chr13	ENSMUSG00000041995.8	1269.59	1186.99	0.935144	0.946712	-0.0790031	0.0135169	0.12266
Atp8b2	chr3	ENSMUSG00000060671.12	3375.91	3622.42	1.07311	1.05832	0.0817759	0.0135074	0.12266
Zfp951	chr5	ENSMUSG00000072774.10	1480.87	1946.21	1.31271	1.06568	0.0917756	0.0135223	0.12266
Smim1	chr4	ENSMUSG00000078350.11	19718.2	21509.7	1.09081	1.06814	0.0951022	0.0135448	0.122755
Luc7l	chr17	ENSMUSG00000024188.16	7553.66	7098.6	0.94001	0.949805	-0.0742964	0.0135773	0.12298
Pcca	chr14	ENSMUSG00000041650.15	844.39	920.877	1.08879	1.06703	0.0935967	0.0136066	0.122981
Cacna1c	chr6	ENSMUSG00000051331.16	3436.61	3772.71	1.09849	1.07195	0.100244	0.0136001	0.122981
2410018L13Rik	chr12	ENSMUSG00000073164.11	15.9197	18.7188	1.1767	1.10325	0.141757	0.0136089	0.122981
Thoc2l	chr5	ENSMUSG00000097392.3	466.446	420.459	0.901359	0.927674	-0.10831	0.0136073	0.122981
Map3k7cl	chr16	ENSMUSG00000025610.7	30.4955	44.2923	1.48153	1.02937	0.0417597	0.0136204	0.123015
Ewsr1	chr11	ENSMUSG00000009079.16	8800.26	8321.68	0.945691	0.95359	-0.0685593	0.0136557	0.123262
Aoah	chr13	ENSMUSG00000021322.8	310420	607891	1.96482	1.01622	0.0232141	0.0136654	0.123279
Meis1	chr11	ENSMUSG00000020160.18	1208.87	1113.37	0.920814	0.938002	-0.0923377	0.0136865	0.123399
Canx	chr11	ENSMUSG00000020368.15	48665	51750.5	1.06309	1.05204	0.0731912	0.0137943	0.124299
Rhot2	chr17	ENSMUSG00000025733.17	1378.55	1484.16	1.07613	1.06008	0.0841666	0.0138102	0.1243
Gng7	chr10	ENSMUSG00000048240.14	21.3706	27.5116	1.28949	1.08224	0.114021	0.0138048	0.1243
Kyat1	chr2	ENSMUSG00000039648.14	2633.27	2982.3	1.13167	1.0867	0.119953	0.0138422	0.124491
Mogat2	chr7	ENSMUSG00000052396.7	11.3672	15.6967	1.37379	1.04649	0.0655544	0.0138473	0.124491
Susd1	chr4	ENSMUSG00000038578.15	62.9509	69.8161	1.10954	1.07736	0.107498	0.0138709	0.124584
Ctnnal1	chr4	ENSMUSG00000038816.14	382.429	348.192	0.910084	0.93237	-0.101025	0.0138736	0.124584
Hap1	chr11	ENSMUSG00000006930.15	198.307	173.607	0.876374	0.916899	-0.125165	0.0138895	0.124656
Pctp	chr11	ENSMUSG00000020553.8	516.96	574.125	1.10918	1.07664	0.106531	0.0139058	0.124662
Brca2	chr5	ENSMUSG00000041147.10	76.0085	68.533	0.900312	0.927397	-0.10874	0.0139139	0.124662
Hjurp	chr1	ENSMUSG00000044783.16	5209.47	4932.38	0.946832	0.95443	-0.0672889	0.0139128	0.124662
Tbx20	chr9	ENSMUSG00000031965.15	13604.9	14897.6	1.09559	1.07031	0.0980225	0.0139331	0.124762
Wdr33	chr18	ENSMUSG00000024400.16	1717.45	1624.8	0.946407	0.95416	-0.067697	0.013957	0.124834
Ang	chr14	ENSMUSG00000072115.11	16.6926	10.8752	0.662958	0.969919	-0.0440644	0.0139508	0.124834
Gm10767	chr13	ENSMUSG00000074826.10	2.01203e+07	3.24377e+07	1.60724	1.02356	0.0335963	0.0139712	0.124889
Chd5	chr4	ENSMUSG00000005045.16	11.9888	8.50532	0.707265	0.960835	-0.057639	0.0140391	0.125121
Shroom1	chr11	ENSMUSG00000018387.12	108.51	129.757	1.19248	1.1021	0.140261	0.0140054	0.125121
Ppm1d	chr11	ENSMUSG00000020525.17	3396.77	3042.33	0.896809	0.925573	-0.111582	0.0140404	0.125121
Galnt15	chr14	ENSMUSG00000021903.11	10.2883	15.5255	1.51803	1.02985	0.0424279	0.0140286	0.125121
Mlph	chr1	ENSMUSG00000026303.6	4165.4	6055.05	1.455	1.03527	0.0500111	0.0140186	0.125121
Gclc	chr9	ENSMUSG00000032350.9	9867.68	8904.49	0.902562	0.928515	-0.107003	0.014051	0.125121
Zfp874a	chr13	ENSMUSG00000069206.14	8682.84	6726.83	0.779098	0.90311	-0.147026	0.0140529	0.125121
Ada	chr2	ENSMUSG00000017697.3	89.3462	112.542	1.26422	1.10982	0.150325	0.0140897	0.125267
Crmp1	chr5	ENSMUSG00000029121.16	434.145	495.922	1.14162	1.09017	0.124555	0.0140914	0.125267
Whrn	chr4	ENSMUSG00000039137.18	406.671	449.552	1.10575	1.07538	0.104841	0.0140932	0.125267
Kcnk6	chr7	ENSMUSG00000046410.10	531.88	600.249	1.12816	1.08463	0.117204	0.0141188	0.125357
Aoc2	chr11	ENSMUSG00000078651.8	27397	22543.8	0.825549	0.898759	-0.153994	0.0141194	0.125357
Atxn1	chr13	ENSMUSG00000046876.16	1191.54	1339.56	1.1257	1.08366	0.115906	0.0141333	0.12541
Nf1	chr11	ENSMUSG00000020716.16	5142.6	5532.71	1.07618	1.05991	0.0839392	0.0141454	0.125436
Lrig1	chr6	ENSMUSG00000030029.14	963.746	1045.51	1.08422	1.06438	0.0900157	0.0141552	0.125436
Uvrag	chr7	ENSMUSG00000035354.9	2637.36	2851.06	1.08105	1.06254	0.0875122	0.0141602	0.125436
Upf1	chr8	ENSMUSG00000058301.8	19908.8	18803.9	0.944604	0.952935	-0.06955	0.0141806	0.125546
Dmd	chrX	ENSMUSG00000045103.19	823.98	902.632	1.09436	1.06967	0.0971632	0.0142399	0.125999
Ddx60	chr8	ENSMUSG00000037921.15	0.0334672	0.0520515	1.55856	1.0288	0.0409665	0.0142572	0.126082
Pcnt	chr10	ENSMUSG00000001151.10	806.41	751.574	0.9318	0.944811	-0.0819022	0.0142829	0.126094
Kntc1	chr5	ENSMUSG00000029414.11	771.982	701.353	0.909102	0.932018	-0.10157	0.0142973	0.126094
Pcif1	chr2	ENSMUSG00000039849.6	480.291	444.592	0.926244	0.941642	-0.086749	0.0142922	0.126094
Dock8	chr19	ENSMUSG00000052085.7	410.936	468.872	1.14273	1.09139	0.126172	0.0142988	0.126094
Ntm	chr9	ENSMUSG00000059974.10	7713.16	8292.79	1.07565	1.05951	0.0833955	0.0142935	0.126094
Myrfl	chr10	ENSMUSG00000034057.8	4235.44	2910.56	0.688908	0.965077	-0.0512843	0.0143091	0.126115
Gm11223	chr4	ENSMUSG00000046341.5	26.5911	20.2199	0.758006	0.942041	-0.0861387	0.014342	0.126333
Zfp426	chr9	ENSMUSG00000059475.13	113.296	101.587	0.894665	0.924857	-0.112697	0.0143667	0.12648
Esam	chr9	ENSMUSG00000001946.14	1526.65	1678.75	1.09875	1.07128	0.0993322	0.0144334	0.126586
Blmh	chr11	ENSMUSG00000020840.10	5539.33	5162.38	0.932452	0.945272	-0.0811987	0.0144291	0.126586
Zfp521	chr18	ENSMUSG00000024420.9	963.988	908.794	0.942563	0.951638	-0.0715149	0.0144285	0.126586
Sorbs1	chr19	ENSMUSG00000025006.18	866.638	958.805	1.10751	1.07624	0.106004	0.0143907	0.126586
St6galnac6	chr2	ENSMUSG00000026811.18	1333.89	1438.19	1.07863	1.061	0.085427	0.0144555	0.126586
Mettl14	chr3	ENSMUSG00000028114.16	1309.29	1219.38	0.930703	0.944212	-0.0828176	0.0144503	0.126586
Rrad	chr8	ENSMUSG00000031880.7	22082.9	20418.2	0.924655	0.940733	-0.0881425	0.0144429	0.126586
Dag1	chr9	ENSMUSG00000039952.15	7847.83	8430.18	1.07457	1.05889	0.0825517	0.0144594	0.126586
A730049H05Rik	chr6	ENSMUSG00000048636.7	215.196	273.988	1.27055	1.10075	0.13849	0.0144282	0.126586
Rspo2	chr15	ENSMUSG00000051920.7	0.0508332	0.0296456	0.574703	0.979623	-0.0297008	0.0144341	0.126586
Slc36a2	chr11	ENSMUSG00000020264.5	0.242241	0.2977	1.23635	1.10375	0.142408	0.0144911	0.126723
Gpsm2	chr3	ENSMUSG00000027883.15	567.534	517.221	0.911444	0.933301	-0.0995862	0.0144862	0.126723
Timp1	chrX	ENSMUSG00000001131.11	3623.5	4196.08	1.15712	1.09321	0.128565	0.0145078	0.126766
Wscd1	chr11	ENSMUSG00000020811.16	4624.76	5627.56	1.22058	1.10185	0.139922	0.0145122	0.126766
Camta1	chr4	ENSMUSG00000014592.20	22386.2	24805.9	1.10765	1.07539	0.104858	0.014532	0.126868
Dedd	chr1	ENSMUSG00000013973.12	426.824	395.54	0.927433	0.942322	-0.0857076	0.0145934	0.127263
Palmd	chr3	ENSMUSG00000033377.14	303.105	338.799	1.11586	1.07915	0.109891	0.0146084	0.127263
Sh3tc1	chr5	ENSMUSG00000036553.16	87.0643	97.7416	1.12122	1.08143	0.112935	0.0146097	0.127263
Gm10275	chr10	ENSMUSG00000069682.6	12.431	10.1387	0.812832	0.903917	-0.145737	0.0145977	0.127263
Gale	chr4	ENSMUSG00000028671.16	206.568	236.483	1.14245	1.08883	0.122773	0.0146429	0.12734
Cdk5	chr5	ENSMUSG00000028969.10	1614.53	1487.62	0.922315	0.939424	-0.0901514	0.0146405	0.12734
Igsf1	chrX	ENSMUSG00000031111.16	6.43512	4.92083	0.76358	0.937377	-0.0932988	0.0146312	0.12734
Smu1	chr4	ENSMUSG00000028409.11	1716.88	1599.16	0.931072	0.944512	-0.0823591	0.014651	0.127341
Ccng2	chr5	ENSMUSG00000029385.14	10716	9612.46	0.897492	0.926482	-0.110165	0.0146678	0.127416
Foxp2	chr6	ENSMUSG00000029563.16	1618.67	1387.37	0.855737	0.909249	-0.137253	0.0146953	0.127585
Cacybp	chr1	ENSMUSG00000014226.10	16344.4	15131.3	0.926098	0.941487	-0.0869874	0.014732	0.127777
Mfsd1	chr3	ENSMUSG00000027775.9	2671.2	2857.7	1.07049	1.05635	0.0790838	0.0147476	0.127777
Fmnl2	chr2	ENSMUSG00000036053.17	1843.34	1599.6	0.867239	0.913229	-0.130952	0.0147501	0.127777
Hnrnpu	chr1	ENSMUSG00000039630.10	33964.4	32243.5	0.949195	0.956145	-0.0646991	0.0147449	0.127777
Psip1	chr4	ENSMUSG00000028484.16	14666.1	13737.5	0.93672	0.947891	-0.0772074	0.0147933	0.12794
Ttc21b	chr2	ENSMUSG00000034848.17	627.521	562.938	0.896459	0.925984	-0.110941	0.0147892	0.12794
Glb1	chr9	ENSMUSG00000045594.10	2857.75	3066.93	1.07307	1.0578	0.0810684	0.0147877	0.12794
Cmbl	chr15	ENSMUSG00000022235.15	1.09346	1.37477	1.24496	1.10042	0.138049	0.0148206	0.128105
Nup133	chr8	ENSMUSG00000039509.8	6419.8	5940.52	0.925957	0.941467	-0.0870182	0.0148339	0.128126
Commd3	chr2	ENSMUSG00000051154.11	2664.59	2469.41	0.926191	0.941751	-0.0865828	0.0148393	0.128126
Gemin4	chr11	ENSMUSG00000049396.6	0.0309606	0.0209766	0.682984	0.967646	-0.0474485	0.014849	0.128139
Ccnl1	chr3	ENSMUSG00000027829.15	3228.23	3006.75	0.932115	0.945134	-0.0814091	0.0148783	0.128321
Eif2a	chr3	ENSMUSG00000027810.14	1311.07	1221.47	0.932054	0.945247	-0.0812368	0.0149029	0.128463
Armcx1	chrX	ENSMUSG00000033460.14	2794.48	2980.78	1.06699	1.05417	0.076103	0.0149398	0.128711
Supt20	chr3	ENSMUSG00000027751.13	3621.58	3400.32	0.938481	0.949105	-0.0753611	0.0149748	0.1288
Oard1	chr17	ENSMUSG00000040771.14	308.573	277.964	0.90008	0.928161	-0.107553	0.0149695	0.1288
Cks2	chr13	ENSMUSG00000062248.5	16342.3	15027.2	0.919509	0.938073	-0.0922285	0.0149613	0.1288
Ager	chr17	ENSMUSG00000015452.14	115.567	138.465	1.20321	1.10088	0.138654	0.015029	0.12896
Trp53inp2	chr2	ENSMUSG00000038375.15	7363.79	7786.88	1.0574	1.04822	0.0679403	0.0150345	0.12896
9930104L06Rik	chr4	ENSMUSG00000044730.17	129.375	113.963	0.882832	0.919984	-0.12032	0.0150292	0.12896
Hoxb3	chr11	ENSMUSG00000048763.11	356.991	203.771	0.569562	0.97981	-0.0294266	0.0150023	0.12896
B230369F24Rik	chr1	ENSMUSG00000086350.1	0.30726	0.219551	0.714043	0.960666	-0.0578931	0.015024	0.12896
Psd3	chr8	ENSMUSG00000030465.19	1086.7	1176.16	1.08218	1.06284	0.0879213	0.0150592	0.129031
Rab6b	chr9	ENSMUSG00000032549.7	1263.62	1065.22	0.841891	0.905199	-0.143694	0.0150558	0.129031
Spata13	chr14	ENSMUSG00000021990.16	5373.23	5993.25	1.11662	1.07946	0.110303	0.0150797	0.129136
Galk2	chr2	ENSMUSG00000027207.15	572.666	626.89	1.09378	1.06862	0.0957531	0.0151047	0.12928
Papolg	chr11	ENSMUSG00000020273.13	415.606	376.45	0.904886	0.930337	-0.104175	0.0151675	0.129717
Zfp949	chr9	ENSMUSG00000032425.15	57.4292	49.08	0.85672	0.910743	-0.134885	0.0151723	0.129717
Daam1	chr12	ENSMUSG00000034574.10	7746	8332.17	1.07565	1.05924	0.0830229	0.0151981	0.129795
Ctxn1	chr8	ENSMUSG00000048644.8	2212.02	2048.31	0.926327	0.941809	-0.086493	0.0151975	0.129795
St6gal2	chr17	ENSMUSG00000024172.10	0.511141	0.273891	0.535174	0.98266	-0.0252358	0.0152391	0.130075
Vps8	chr16	ENSMUSG00000033653.18	559.756	602.723	1.07565	1.05923	0.0830136	0.0152551	0.130141
Tmem51	chr4	ENSMUSG00000040616.3	7234.51	8067.25	1.11328	1.07747	0.107648	0.0152709	0.130205
Pkn1	chr8	ENSMUSG00000057672.16	4174.53	4416.17	1.05719	1.04803	0.0676783	0.0152952	0.13027
Znf41-ps	chr4	ENSMUSG00000084350.1	3.10533	3.89258	1.25155	1.09886	0.136013	0.0152896	0.13027
Tfap4	chr16	ENSMUSG00000005718.8	16.2725	14.3025	0.879191	0.919224	-0.121512	0.015309	0.130318
Des	chr1	ENSMUSG00000026208.9	31943.4	33734.6	1.05589	1.04709	0.066392	0.0153311	0.130435
Terf1	chr1	ENSMUSG00000025925.14	14068.2	12791.3	0.9094	0.932548	-0.10075	0.0153546	0.130493
St6galnac3	chr3	ENSMUSG00000052544.9	11508.6	12866.5	1.1184	1.07932	0.110119	0.0153496	0.130493
Klhdc2	chr12	ENSMUSG00000020978.10	15754.5	14844.7	0.942649	0.951907	-0.0711074	0.0153839	0.130671
4931406P16Rik	chr7	ENSMUSG00000066571.13	2168.28	2340.04	1.07939	1.06138	0.0859394	0.01543	0.130993
Akr1a1	chr4	ENSMUSG00000028692.14	15240.4	16005.8	1.05001	1.04307	0.0608385	0.015478	0.131262
Iba57	chr11	ENSMUSG00000049287.5	5728.26	6316.67	1.10327	1.07292	0.101538	0.0154785	0.131262
Ptprs	chr17	ENSMUSG00000013236.17	5517.55	5831.61	1.05697	1.04785	0.067438	0.015536	0.131267
Pcbd1	chr10	ENSMUSG00000020098.7	536.878	608.185	1.13449	1.08577	0.11872	0.0155153	0.131267
Atg10	chr13	ENSMUSG00000021619.6	1131.87	963.568	0.851745	0.909865	-0.136275	0.015538	0.131267
Ppp6r3	chr19	ENSMUSG00000024908.15	10365.5	9674.68	0.933407	0.946079	-0.0799678	0.0155357	0.131267
Acads	chr5	ENSMUSG00000029545.13	1446.8	1553.56	1.07383	1.05795	0.0812654	0.0155344	0.131267
Car14	chr3	ENSMUSG00000038526.14	1066.88	1175.91	1.10429	1.07369	0.102576	0.0155227	0.131267
Sdk2	chr11	ENSMUSG00000041592.16	271.809	242.285	0.891332	0.923889	-0.114209	0.0155269	0.131267
Plekho2	chr9	ENSMUSG00000050721.9	1972.74	2147.76	1.08987	1.06663	0.0930587	0.015546	0.131267
Mov10	chr3	ENSMUSG00000002227.15	3264.52	3513.92	1.07665	1.05965	0.0835874	0.0155857	0.131461
Gm41760	chr18	ENSMUSG00000117992.1	0.0152741	0.01086	0.708638	0.963137	-0.0541868	0.0155848	0.131461
Ssbp2	chr13	ENSMUSG00000003992.15	1429.98	1329.82	0.928997	0.9435	-0.0839049	0.0155947	0.131467
Gm21811	chr8	ENSMUSG00000096401.2	67.2265	78.1925	1.16238	1.09341	0.12883	0.0156334	0.131721
C130074G19Rik	chr1	ENSMUSG00000039349.5	142.727	159.554	1.11553	1.07849	0.109014	0.0156511	0.1318
Tmem170b	chr13	ENSMUSG00000087370.3	4972.83	5414.42	1.08803	1.06556	0.0916172	0.0156681	0.131872
Kdelr1	chr7	ENSMUSG00000002778.14	54601	57726.2	1.05734	1.04802	0.067662	0.0157504	0.132239
Gabra1	chr11	ENSMUSG00000010803.13	211.175	155.131	0.73659	0.953907	-0.0680802	0.0157282	0.132239
Lmntd1	chr6	ENSMUSG00000054966.13	8.14042	6.17163	0.758504	0.942245	-0.0858261	0.0157538	0.132239
Ppp4r1	chr17	ENSMUSG00000061950.17	2269.2	2151.89	0.947725	0.955318	-0.0659477	0.0157508	0.132239
Gm20667	chr14	ENSMUSG00000093726.1	72.9176	57.3722	0.788674	0.918902	-0.122016	0.0157386	0.132239
Cenpn	chr8	ENSMUSG00000031756.5	278.348	252.73	0.906437	0.93167	-0.102109	0.0157803	0.132391
Npm1	chr11	ENSMUSG00000057113.13	40655.8	38713.6	0.952341	0.958517	-0.0611243	0.0157961	0.132453
Wbp4	chr14	ENSMUSG00000022023.6	2266.98	2114.09	0.933221	0.946109	-0.0799211	0.0158461	0.132801
Emg1	chr6	ENSMUSG00000004268.11	1057.65	964.763	0.91261	0.934623	-0.0975436	0.0158584	0.132833
Golga4	chr9	ENSMUSG00000038708.10	4774.9	5187.36	1.08643	1.06478	0.0905588	0.0158837	0.132932
Acvr2a	chr2	ENSMUSG00000052155.5	3164.78	2880.98	0.909914	0.933098	-0.0998988	0.0158872	0.132932
Sept3	chr15	ENSMUSG00000022456.18	314.975	258.575	0.819156	0.90476	-0.144393	0.0159265	0.13312
Spred3	chr7	ENSMUSG00000037239.8	96.3714	111.22	1.154	1.0914	0.126177	0.0159251	0.13312
Lin54	chr5	ENSMUSG00000035310.15	4817.29	4427.65	0.918348	0.93764	-0.0928944	0.0159801	0.133437
Gm19426	chr2	ENSMUSG00000097187.1	4.36867	3.39464	0.778993	0.932379	-0.101012	0.0159815	0.133437
Fam234b	chr6	ENSMUSG00000030207.15	46.6902	41.8859	0.89757	0.927262	-0.108951	0.0160078	0.133533
Grn	chr11	ENSMUSG00000034708.11	44588.9	47428.9	1.0638	1.05192	0.0730188	0.0160185	0.133533
Tmem243	chr5	ENSMUSG00000079659.5	750.33	544.007	0.733895	0.957846	-0.0621351	0.0160148	0.133533
Nedd9	chr13	ENSMUSG00000021365.15	247.294	225.323	0.910371	0.933811	-0.098797	0.0160494	0.13372
Meox2	chr12	ENSMUSG00000036144.6	258.546	155.452	0.597065	0.978107	-0.0319358	0.0160764	0.133873
Ccnq	chr11	ENSMUSG00000049489.5	37.3843	32.8598	0.878265	0.919238	-0.121489	0.0161015	0.134011
Dnajc16	chr4	ENSMUSG00000040697.10	3129.69	3354.84	1.07204	1.0569	0.0798358	0.016113	0.134036
Prag1	chr8	ENSMUSG00000050271.12	557.3	599.763	1.07535	1.05883	0.0824666	0.0161614	0.134368
Gdf6	chr4	ENSMUSG00000051279.2	577.079	641.373	1.1119	1.07628	0.106049	0.0162105	0.134704
Tmem209	chr6	ENSMUSG00000029782.19	392.591	360.829	0.918548	0.937754	-0.0927189	0.0162274	0.134774
Pparg	chr6	ENSMUSG00000000440.12	41.4821	57.1367	1.3726	1.04023	0.0569017	0.0163356	0.135391
Mettl1	chr10	ENSMUSG00000006732.14	387.281	347.415	0.896881	0.927619	-0.108395	0.0163708	0.135391
Actn1	chr12	ENSMUSG00000015143.15	2247.11	2388.01	1.0626	1.05123	0.0720733	0.016322	0.135391
Gpr39	chr1	ENSMUSG00000026343.6	716.203	852.537	1.19022	1.0983	0.135268	0.0163606	0.135391
Actl6a	chr3	ENSMUSG00000027671.14	2430.98	2290.19	0.941499	0.951338	-0.0719699	0.0163619	0.135391
Maco1	chr4	ENSMUSG00000028826.14	2738.93	2578.53	0.941297	0.951192	-0.0721913	0.016369	0.135391
Rere	chr4	ENSMUSG00000039852.17	2295.93	2485.05	1.0825	1.06287	0.0879709	0.0163289	0.135391
Sept9	chr11	ENSMUSG00000059248.13	3359.86	3560.04	1.0598	1.04955	0.0697723	0.016346	0.135391
Tsc22d3	chrX	ENSMUSG00000031431.13	55852.9	61411.2	1.0981	1.06982	0.0973708	0.0163852	0.135411
Abtb2	chr2	ENSMUSG00000032724.5	5502.81	6090.76	1.10528	1.07313	0.101826	0.0163904	0.135411
Cnot2	chr10	ENSMUSG00000020166.15	2687.43	2513.31	0.935205	0.947433	-0.0779045	0.0164487	0.135678
Per3	chr4	ENSMUSG00000028957.12	1245.61	1392.67	1.11821	1.07867	0.109257	0.0164341	0.135678
Zfp52	chr17	ENSMUSG00000051341.6	1657.16	2131.55	1.28765	1.06374	0.0891472	0.0164414	0.135678
Med20	chr17	ENSMUSG00000092558.3	12296.5	11088.1	0.903164	0.930078	-0.104576	0.0165355	0.136323
Idh2	chr7	ENSMUSG00000030541.16	68265.7	73113.5	1.07079	1.05585	0.0784033	0.0165599	0.136452
Zfp946	chr17	ENSMUSG00000071266.13	2307.97	2075.4	0.899586	0.928704	-0.106709	0.0165804	0.136549
Fbl	chr7	ENSMUSG00000046865.7	11458	10684.4	0.932829	0.946013	-0.0800683	0.0166484	0.136976
Pcdh19	chrX	ENSMUSG00000051323.16	38666	24805.1	0.6336	0.974747	-0.0369001	0.0166497	0.136976
Particl	chr6	ENSMUSG00000108591.1	38.4455	32.0907	0.836885	0.910099	-0.135905	0.0167093	0.137394
Cdc42ep4	chr11	ENSMUSG00000041598.7	1222.97	1105.54	0.903788	0.930476	-0.10396	0.0167819	0.137919
Ppfibp2	chr7	ENSMUSG00000036528.16	126.93	139.322	1.09983	1.07111	0.0991035	0.0167971	0.137971
Gm23246	chr19	ENSMUSG00000065305.1	317157	205197	0.647096	0.974193	-0.0377206	0.0168353	0.138213
Samd4	chr14	ENSMUSG00000021838.17	3552.94	3915.76	1.10243	1.07187	0.100123	0.0168755	0.138326
Nod1	chr6	ENSMUSG00000038058.14	47.2639	54.2557	1.14453	1.08845	0.122275	0.0168619	0.138326
E230020A03Rik	chr7	ENSMUSG00000104420.1	277.943	183.2	0.650163	0.973296	-0.0390494	0.016868	0.138326
Itgb1	chr8	ENSMUSG00000025809.15	23421.5	24782.6	1.05804	1.04816	0.0678608	0.0168979	0.138437
Bzw2	chr12	ENSMUSG00000020547.5	8919.25	8470.26	0.949575	0.956753	-0.0637822	0.0169341	0.138661
Aifm3	chr16	ENSMUSG00000022763.18	272.731	358.992	1.31625	1.05123	0.0720747	0.0169716	0.138867
Rcsd1	chr1	ENSMUSG00000040723.14	5048.62	5304.82	1.05055	1.04332	0.0611774	0.0169769	0.138867
4933412E12Rik	chr10	ENSMUSG00000112627.1	372.043	466.983	1.25048	1.07378	0.102693	0.0170134	0.139093
Cpsf6	chr10	ENSMUSG00000055531.12	12840.4	12214.8	0.950914	0.95764	-0.062445	0.0170406	0.139171
Ppp1ccb	chr7	ENSMUSG00000100153.2	34.4261	27.4849	0.800812	0.915538	-0.127309	0.0170366	0.139171
Timm8a1	chrX	ENSMUSG00000048007.4	12359.5	14542.3	1.16859	1.0918	0.12671	0.0171036	0.139613
Gm9922	chr14	ENSMUSG00000053821.4	60730	88707	1.46093	1.03038	0.043175	0.0171721	0.140099
Spop	chr11	ENSMUSG00000057522.15	18011.2	16854.6	0.936396	0.94831	-0.0765697	0.0171988	0.140198
Rasal2	chr1	ENSMUSG00000070565.11	12741	14149	1.11173	1.07514	0.104518	0.017202	0.140198
Fancl	chr11	ENSMUSG00000004018.9	457.863	406.238	0.885368	0.923237	-0.115227	0.0172431	0.140459
Calm2	chr17	ENSMUSG00000036438.14	18775.3	17869.1	0.951783	0.958286	-0.0614722	0.0172617	0.140538
Mtg1	chr7	ENSMUSG00000039018.15	723.476	644.232	0.891184	0.925506	-0.111686	0.0172804	0.140617
Efhd2	chr4	ENSMUSG00000040659.3	3287.27	3551.58	1.0804	1.06098	0.0853962	0.0172925	0.140643
Slc3a1	chr17	ENSMUSG00000024131.8	96919.8	62539.1	0.641966	0.974589	-0.0371337	0.0173164	0.140764
Caml	chr13	ENSMUSG00000021501.4	56.6045	51.2579	0.905172	0.931951	-0.101673	0.0173589	0.140891
Plk3	chr4	ENSMUSG00000028680.14	5083.55	6449.41	1.27087	1.06697	0.093521	0.0173564	0.140891
Gm38021	chr1	ENSMUSG00000102649.1	21.4447	14.5509	0.676651	0.97009	-0.0438097	0.0173547	0.140891
Lin52	chr12	ENSMUSG00000085793.2	2019.02	1744.74	0.865982	0.916854	-0.125236	0.0175056	0.141935
Ntn3	chr17	ENSMUSG00000117406.1	67.7976	58.661	0.864752	0.916223	-0.126229	0.0175023	0.141935
Elovl5	chr9	ENSMUSG00000032349.13	6698.97	6356.37	0.949119	0.956487	-0.0641822	0.0175158	0.141944
Trim28	chr7	ENSMUSG00000005566.14	21109	20046.1	0.94967	0.956874	-0.0635988	0.0175806	0.142395
Gmppa	chr1	ENSMUSG00000033021.16	3549.21	3847.59	1.08428	1.06298	0.0881185	0.0176057	0.142443
Ripor1	chr8	ENSMUSG00000038604.9	2613.46	2824.86	1.08034	1.061	0.0854186	0.01761	0.142443
Slitrk6	chr14	ENSMUSG00000045871.5	107.07	44.0063	0.411862	0.988623	-0.0165083	0.0176137	0.142443
Rhobtb1	chr10	ENSMUSG00000019944.14	5060.66	5439.95	1.07495	1.05805	0.0814038	0.0176326	0.142523
Tfcp2	chr15	ENSMUSG00000009733.9	431.548	397.394	0.920932	0.93966	-0.0897887	0.017675	0.142645
Nat8l	chr5	ENSMUSG00000048142.9	227.815	268.042	1.17407	1.09165	0.126512	0.0176729	0.142645
Gm11457	chr2	ENSMUSG00000086453.7	82.0597	54.9278	0.672713	0.97155	-0.0416398	0.0176637	0.142645
Ppme1	chr7	ENSMUSG00000030718.9	2242.03	2386.51	1.06402	1.05181	0.0728718	0.0177077	0.142793
Ccnd1	chr7	ENSMUSG00000070348.5	12807.3	12013.7	0.937766	0.949281	-0.0750928	0.0177115	0.142793
Zfp81	chr17	ENSMUSG00000003929.11	589.168	532.317	0.901385	0.929963	-0.104754	0.0177223	0.142806
Fam161b	chr12	ENSMUSG00000021234.9	1616.97	1861.74	1.15036	1.0885	0.122336	0.0177524	0.142975
Osr1	chr12	ENSMUSG00000048387.8	10933.5	6981.53	0.637118	0.975068	-0.0364252	0.017762	0.142979
Sin3a	chr9	ENSMUSG00000042557.14	1281.95	1209.6	0.943477	0.952843	-0.0696896	0.0177993	0.143206
Fam219a	chr4	ENSMUSG00000028439.14	5316.86	5853.06	1.09924	1.06971	0.0972135	0.0178132	0.143245
Wfdc1	chr8	ENSMUSG00000023336.6	2023.49	2588.5	1.27649	1.06474	0.0904999	0.0178317	0.14332
Ppp2r5d	chr17	ENSMUSG00000059409.9	2211.94	2076.6	0.938582	0.949706	-0.0744473	0.0178635	0.143503
Aida	chr1	ENSMUSG00000042901.10	3979.63	3705.74	0.930888	0.945293	-0.0811672	0.0178808	0.143568
AY036118	chr17	ENSMUSG00000105361.1	9.27428e+06	1.20827e+07	1.30232	1.05492	0.0771305	0.0179269	0.143864
Dtymk	chr1	ENSMUSG00000026281.15	7695.55	7104.2	0.924464	0.941665	-0.0867136	0.0179489	0.143967
Arsb	chr13	ENSMUSG00000042082.7	349.184	317.404	0.90818	0.933225	-0.0997035	0.0179676	0.144044
Cd24a	chr10	ENSMUSG00000047139.9	19410	17873.1	0.92135	0.940011	-0.0892499	0.0180023	0.144248
Nat10	chr2	ENSMUSG00000027185.15	900.274	840.927	0.93342	0.94677	-0.078914	0.0180294	0.144392
Rnf168	chr16	ENSMUSG00000014074.17	1823.11	1694.39	0.928386	0.943828	-0.0834036	0.0180787	0.14455
Dnajb9	chr12	ENSMUSG00000014905.4	480.694	437.898	0.910452	0.934803	-0.0972652	0.0180683	0.14455
Zfp428	chr7	ENSMUSG00000064264.14	675.202	593.639	0.879282	0.921747	-0.117558	0.0180602	0.14455
Snrnp40	chr4	ENSMUSG00000074088.6	1805.91	1683.21	0.932019	0.945935	-0.0801875	0.018086	0.14455
Cend1	chr7	ENSMUSG00000060240.12	1091.59	1221.4	1.11855	1.07731	0.107439	0.0181154	0.144711
Zfp180	chr7	ENSMUSG00000057101.8	3506.28	3216.48	0.917516	0.937887	-0.0925134	0.0181255	0.144718
Ankle1	chr8	ENSMUSG00000046295.13	177.614	159.137	0.895724	0.928277	-0.107373	0.018153	0.144864
Mplkip	chr13	ENSMUSG00000012429.9	5439.06	4809.81	0.885484	0.923842	-0.114282	0.0182636	0.145673
Heca	chr10	ENSMUSG00000039879.9	5369.87	4920.38	0.915898	0.93744	-0.0932024	0.0183605	0.146371
Zfp207	chr11	ENSMUSG00000017421.18	15898.2	15204.1	0.956291	0.961584	-0.0565158	0.0184255	0.14674
Cacna1g	chr11	ENSMUSG00000020866.17	2297.97	1745.51	0.759461	0.948477	-0.0763147	0.0184249	0.14674
Sox9	chr11	ENSMUSG00000000567.5	1362.5	1505.01	1.10411	1.07175	0.0999625	0.0184761	0.146919
Dqx1	chr6	ENSMUSG00000009145.6	427.876	606.349	1.41486	1.03094	0.0439673	0.0184595	0.146919
Cdc42bpb	chr12	ENSMUSG00000021279.5	3451.37	3617.75	1.04835	1.04163	0.0588497	0.0184717	0.146919
Polr2j	chr5	ENSMUSG00000039771.13	835.094	772.465	0.924176	0.94168	-0.0866919	0.018487	0.146932
Ddx46	chr13	ENSMUSG00000021500.17	5932.69	5611.09	0.945771	0.954355	-0.0674026	0.0185	0.146961
Fkbp9	chr6	ENSMUSG00000029781.7	6220.93	6537.02	1.05081	1.04331	0.0611707	0.0185244	0.14708
Hsd17b7	chr1	ENSMUSG00000026675.12	234.107	256.288	1.09484	1.06768	0.0944766	0.0185592	0.147282
Usp22	chr11	ENSMUSG00000042506.15	1764.68	1858.46	1.05329	1.04496	0.0634427	0.0185876	0.147433
AC020971.1	chr18	ENSMUSG00000118501.1	58.1084	46.7973	0.8055	0.921183	-0.118441	0.018649	0.147845
Eppk1	chr15	ENSMUSG00000115388.2	1304.51	1741.76	1.33443	1.04378	0.0618134	0.0187597	0.148647
Gfm2	chr13	ENSMUSG00000021666.16	1168.52	1250.86	1.07	1.05506	0.0773264	0.0188699	0.149098
Osmr	chr15	ENSMUSG00000022146.12	165.61	214.382	1.2915	1.05519	0.0775049	0.0188694	0.149098
Fahd2a	chr2	ENSMUSG00000027371.10	2244.41	2634.12	1.17648	1.09013	0.124497	0.0188735	0.149098
Slc9a1	chr4	ENSMUSG00000028854.9	1581.64	1696.01	1.07271	1.0567	0.0795604	0.0188521	0.149098
Cd9	chr6	ENSMUSG00000030342.8	8239.1	8914.59	1.08158	1.0611	0.0855648	0.0188452	0.149098
Exog	chr9	ENSMUSG00000042787.15	208.813	184.982	0.885518	0.924153	-0.113797	0.0188382	0.149098
Qrsl1	chr10	ENSMUSG00000019863.7	70.23	62.3282	0.888357	0.926018	-0.110888	0.0189221	0.149237
Entr1	chr2	ENSMUSG00000026927.17	2131.08	1986.67	0.931456	0.945864	-0.0802948	0.0189272	0.149237
Nfe2l1	chr11	ENSMUSG00000038615.17	9142.54	9579	1.04756	1.04106	0.0580511	0.0189387	0.149237
Gm36266	chr5	ENSMUSG00000106617.1	145.84	110.389	0.753742	0.954341	-0.0674233	0.0189306	0.149237
Peg13	chr15	ENSMUSG00000106847.1	34.4999	30.8857	0.893867	0.927526	-0.10854	0.0189304	0.149237
Fndc5	chr4	ENSMUSG00000001334.9	2484.84	2765.83	1.11195	1.07429	0.103388	0.0189533	0.149278
Cdc25c	chr18	ENSMUSG00000044201.10	176.47	159.911	0.906434	0.933127	-0.0998553	0.0189784	0.1494
Hmgb3	chrX	ENSMUSG00000015217.11	1994.36	1879.33	0.942059	0.952127	-0.0707743	0.0190074	0.149536
Camkmt	chr17	ENSMUSG00000071037.6	585.936	492.672	0.841809	0.914717	-0.128602	0.0190147	0.149536
Kremen1	chr11	ENSMUSG00000020393.16	2596.33	2787.52	1.07339	1.0568	0.0797053	0.019042	0.149588
Ube2t	chr1	ENSMUSG00000026429.9	1361.59	1198.95	0.881197	0.92381	-0.114331	0.0190499	0.149588
Lrrcc1	chr3	ENSMUSG00000027550.14	49.0447	43.6911	0.891951	0.927004	-0.109352	0.0190477	0.149588
[truncated: 13,698 more rows]

## Sheet: B, Dp16^2xIFNRs v WT
Gene symbol	Chromosome	Ensembl ID	Base Mean WT	Base Mean Dp16^2xIFNRs	Fold-change	Adjusted Fold-change	Adjusted Log2 Fold-change	p-value	FDR q-value (BH)
Bace2	chr16	ENSMUSG00000040605.7	5503.38	9581.79	1.74045	1.72456	0.786227	1.42914e-31	2.06925e-27
Cxadr	chr16	ENSMUSG00000022865.14	4361.2	6734.1	1.54455	1.53265	0.616027	6.90751e-29	5.00069e-25
Sh3bgr	chr16	ENSMUSG00000040666.19	19066.7	29553.9	1.54899	1.53676	0.619888	1.66138e-28	8.01838e-25
Hunk	chr16	ENSMUSG00000053414.8	869.18	1257.44	1.44647	1.43712	0.52318	5.50364e-28	1.99218e-24
Cct8	chr16	ENSMUSG00000025613.13	25525.9	37204.5	1.45702	1.44652	0.532589	9.98655e-27	2.89191e-23
App	chr16	ENSMUSG00000022892.11	9990.44	15181.6	1.51816	1.5053	0.590055	2.2814e-25	5.5054e-22
Tmem50b	chr16	ENSMUSG00000022964.14	7096.04	11231.7	1.58228	1.56673	0.64776	2.65933e-24	5.50064e-21
C2cd2	chr16	ENSMUSG00000045975.8	700.709	1112.01	1.5867	1.57009	0.650849	1.5484e-22	2.80241e-19
Son	chr16	ENSMUSG00000022961.18	14164.6	20323.6	1.43455	1.42226	0.508183	1.07593e-21	1.73093e-18
Mrpl39	chr16	ENSMUSG00000022889.7	1965.77	2855.39	1.45215	1.43936	0.52543	1.23727e-21	1.79144e-18
Vps26c	chr16	ENSMUSG00000022898.13	3526.45	5877.37	1.6635	1.64151	0.715022	1.21267e-20	1.59621e-17
Paxbp1	chr16	ENSMUSG00000022974.12	15285.5	22566.2	1.47431	1.45951	0.545488	1.92534e-20	2.32308e-17
Brwd1	chr16	ENSMUSG00000022914.17	3156.62	4514.17	1.42925	1.41627	0.502095	3.12356e-20	3.47893e-17
Atp5o	chr16	ENSMUSG00000022956.11	24926.9	36272.1	1.45511	1.44081	0.526882	3.93937e-20	4.07416e-17
Hmgn1	chr16	ENSMUSG00000040681.16	24180.3	33734.4	1.39492	1.38301	0.467811	4.28756e-20	4.13864e-17
Atp5j	chr16	ENSMUSG00000022890.13	24534.9	36610.1	1.4911	1.47497	0.560686	9.33035e-20	8.44338e-17
Hspa13	chr16	ENSMUSG00000032932.15	5951.1	8819.69	1.4813	1.46511	0.551012	5.30969e-19	4.52229e-16
Ttc3	chr16	ENSMUSG00000040785.19	13449.8	18778.2	1.39647	1.38362	0.468453	8.07072e-19	6.492e-16
Wrb	chr16	ENSMUSG00000023147.17	4105.45	6548.64	1.59302	1.5715	0.652146	9.00542e-19	6.86261e-16
Gart	chr16	ENSMUSG00000022962.15	7363.01	10551	1.4332	1.41906	0.504934	9.55992e-19	6.9209e-16
Ets2	chr16	ENSMUSG00000022895.16	1737.89	2364.16	1.3601	1.34861	0.431476	2.02773e-18	1.39807e-15
Usp25	chr16	ENSMUSG00000022867.11	7254.54	10659.9	1.47118	1.4549	0.54092	2.82959e-18	1.86225e-15
Chaf1b	chr16	ENSMUSG00000022945.12	1386.71	2020.4	1.45439	1.43832	0.52438	1.59124e-17	1.00172e-14
Adamts5	chr16	ENSMUSG00000022894.6	632.422	968.857	1.53072	1.51047	0.594997	5.81613e-17	3.50882e-14
Urb1	chr16	ENSMUSG00000039929.14	1107.67	1694.46	1.53099	1.51094	0.595449	6.39237e-17	3.7022e-14
Rcan1	chr16	ENSMUSG00000022951.16	40975.6	61941	1.50976	1.48887	0.57422	2.03428e-16	1.13286e-13
Btg3	chr16	ENSMUSG00000022863.15	1762.14	2707.37	1.53166	1.50977	0.594329	4.87589e-16	2.61474e-13
Ltn1	chr16	ENSMUSG00000052299.9	3656.48	5474.42	1.49628	1.47603	0.561723	5.55163e-16	2.87079e-13
Cryzl1	chr16	ENSMUSG00000058240.14	330.55	477.328	1.44322	1.42581	0.511782	7.96162e-16	3.97504e-13
Usp16	chr16	ENSMUSG00000025616.14	1933.62	2789.17	1.44093	1.42334	0.509276	1.5564e-15	7.51172e-13
Sod1	chr16	ENSMUSG00000022982.10	41414.4	59740	1.44191	1.42334	0.509277	1.80707e-15	8.4402e-13
Gabpa	chr16	ENSMUSG00000008976.16	1030.51	1422.83	1.38378	1.36879	0.452901	2.13801e-15	9.42687e-13
Morc3	chr16	ENSMUSG00000039456.10	1205.16	1650.03	1.3688	1.35439	0.437642	2.14854e-15	9.42687e-13
Zbtb21	chr16	ENSMUSG00000046962.16	2153.74	3001.14	1.39235	1.3742	0.458597	1.8555e-13	7.90171e-11
Dop1b	chr16	ENSMUSG00000022946.10	1685.65	2436.8	1.44545	1.42396	0.509904	2.63568e-13	1.09034e-10
Adamts1	chr16	ENSMUSG00000022893.14	2917.48	3802.16	1.30266	1.28874	0.365961	5.35289e-13	2.1529e-10
Ripk4	chr16	ENSMUSG00000005251.15	412.484	1005.95	2.44771	2.35303	1.23452	7.61611e-13	2.98037e-10
Dyrk1a	chr16	ENSMUSG00000022897.15	2025.71	2765.15	1.36418	1.34592	0.428591	1.71169e-12	6.52199e-10
Synj1	chr16	ENSMUSG00000022973.18	5744.87	8966.87	1.5683	1.53562	0.618822	3.9676e-12	1.473e-09
Donson	chr16	ENSMUSG00000022960.13	1169.82	1657.21	1.41944	1.39689	0.482215	6.12507e-12	2.21712e-09
Itsn1	chr16	ENSMUSG00000022957.20	10489.9	13850.9	1.32122	1.30465	0.383661	8.56103e-12	3.0233e-09
Mxd4	chr5	ENSMUSG00000037235.13	1283.13	965.747	0.753077	0.762353	-0.391469	1.82647e-11	6.29654e-09
Smim11	chr16	ENSMUSG00000051989.11	426.526	587.574	1.37725	1.35475	0.438028	9.50838e-11	3.20167e-08
Cfap298	chr16	ENSMUSG00000022972.10	365.984	531.415	1.44853	1.42006	0.505957	2.33362e-10	7.67921e-08
Pigp	chr16	ENSMUSG00000022940.17	7107.28	11031.9	1.5508	1.51159	0.596069	2.57711e-10	8.11172e-08
Jam2	chr16	ENSMUSG00000053062.16	227.62	340.614	1.49339	1.46056	0.546524	2.57434e-10	8.11172e-08
Hlcs	chr16	ENSMUSG00000040820.16	112.723	159.145	1.41176	1.38638	0.47132	3.07282e-10	9.46624e-08
Mrap	chr16	ENSMUSG00000039956.9	7188.1	11657.5	1.61895	1.57267	0.65322	3.38283e-10	1.02042e-07
Pygm	chr19	ENSMUSG00000032648.14	12445	14597.3	1.17248	1.16299	0.217841	4.01779e-10	1.17182e-07
Slc5a3	chr16	ENSMUSG00000089774.2	2835.72	4252.63	1.50046	1.46594	0.551821	4.04662e-10	1.17182e-07
Mal	chr2	ENSMUSG00000027375.14	75.2218	162.041	2.1592	2.06185	1.04394	8.37247e-10	2.37696e-07
Ccng1	chr11	ENSMUSG00000020326.7	14865.5	17983.2	1.20921	1.19647	0.258789	1.05019e-09	2.86901e-07
Mir99ahg	chr16	ENSMUSG00000090386.10	1500.29	2207.29	1.468	1.43392	0.519962	1.03777e-09	2.86901e-07
Mis18a	chr16	ENSMUSG00000022978.11	831.022	1221.07	1.46485	1.43014	0.516153	1.84237e-09	4.93993e-07
Usp11	chrX	ENSMUSG00000031066.10	3838.92	3139.31	0.817491	0.826299	-0.275264	2.34173e-09	6.1647e-07
Rwdd2b	chr16	ENSMUSG00000041079.12	94.2669	133.406	1.41718	1.38754	0.472534	2.8601e-09	7.3949e-07
Tiam1	chr16	ENSMUSG00000002489.16	222.573	304.727	1.3732	1.34654	0.429261	4.07377e-09	1.01786e-06
Cbr1	chr16	ENSMUSG00000051483.9	2922.71	3867.55	1.32477	1.3014	0.380067	4.07733e-09	1.01786e-06
N6amt1	chr16	ENSMUSG00000044442.11	190.731	260.22	1.36407	1.33689	0.418877	7.81067e-09	1.91679e-06
Mmrn2	chr14	ENSMUSG00000041445.9	2650.17	3186.98	1.20113	1.1875	0.247927	9.48609e-09	2.28915e-06
Fcgrt	chr7	ENSMUSG00000003420.8	12313.9	16679.7	1.35786	1.3296	0.410997	1.21212e-08	2.8771e-06
Kcne1	chr16	ENSMUSG00000039639.7	1323.55	1923.06	1.45372	1.4151	0.5009	1.38764e-08	3.24059e-06
Bach1	chr16	ENSMUSG00000025612.5	2479.14	3474.16	1.40742	1.37414	0.458528	1.49729e-08	3.44115e-06
Lynx1	chr15	ENSMUSG00000022594.14	1331.18	2061.56	1.55293	1.50452	0.589302	2.15343e-08	4.87179e-06
Cfh	chr1	ENSMUSG00000026365.15	3429.79	4553.39	1.32628	1.29945	0.377905	2.51453e-08	5.60121e-06
Psmg1	chr16	ENSMUSG00000022913.16	1448.38	1901.67	1.31131	1.28674	0.363723	2.86911e-08	6.29421e-06
Mrps6	chr16	ENSMUSG00000039680.10	393.296	564.083	1.43212	1.39568	0.480972	3.09791e-08	6.69472e-06
Mest	chr6	ENSMUSG00000051855.15	53106	61396.2	1.15629	1.14522	0.19562	3.60688e-08	7.5687e-06
H1f0	chr15	ENSMUSG00000096210.2	3623.95	2832.33	0.78102	0.793572	-0.333568	3.59692e-08	7.5687e-06
Lyz2	chr10	ENSMUSG00000069516.8	17393.9	23489.1	1.35127	1.31985	0.400376	5.27758e-08	1.09163e-05
Rpl14-ps1	chr7	ENSMUSG00000046721.11	2.81614	1.56175	0.54958	0.573113	-0.803108	5.68608e-08	1.15956e-05
Man2b2	chr5	ENSMUSG00000029119.9	896.13	1074.54	1.19993	1.18446	0.244234	7.12475e-08	1.43277e-05
Scaf4	chr16	ENSMUSG00000022983.16	583.998	726.369	1.24574	1.22617	0.294164	8.56679e-08	1.6762e-05
Dkk3	chr7	ENSMUSG00000030772.6	4582.24	5458.13	1.1914	1.1764	0.234384	8.45701e-08	1.6762e-05
Dzip1	chr14	ENSMUSG00000042156.16	987.44	788.204	0.79756	0.810149	-0.30374	1.15097e-07	2.22199e-05
Bmp10	chr6	ENSMUSG00000030046.6	5373.61	6559.24	1.22116	1.20245	0.265976	1.34939e-07	2.57077e-05
Ecm1	chr3	ENSMUSG00000028108.15	1604.76	1893.38	1.18015	1.16585	0.221377	1.37596e-07	2.58735e-05
D16Ertd472e	chr16	ENSMUSG00000022864.14	1130.52	1607.41	1.42073	1.3809	0.465607	1.52919e-07	2.83862e-05
H1f10	chr6	ENSMUSG00000044927.6	2000.41	1460.82	0.730926	0.747672	-0.419522	1.70295e-07	3.12114e-05
Ripply3	chr16	ENSMUSG00000022941.8	11868.6	21692.4	1.83378	1.73644	0.796133	2.38098e-07	4.27686e-05
Ckap2l	chr2	ENSMUSG00000048327.6	1476.29	1268.44	0.858715	0.867898	-0.204403	2.39261e-07	4.27686e-05
Incenp	chr19	ENSMUSG00000024660.9	3903.43	3432.37	0.878856	0.886727	-0.173438	3.44138e-07	6.00334e-05
Trf	chr9	ENSMUSG00000032554.15	79966.3	112440	1.4082	1.36456	0.448436	3.42262e-07	6.00334e-05
Cyyr1	chr16	ENSMUSG00000041134.15	86.3621	126.717	1.46865	1.41738	0.503231	6.64351e-07	0.000114514
Kcnj15	chr16	ENSMUSG00000062609.14	1434.97	2259.7	1.57102	1.50368	0.588495	7.25147e-07	0.000123522
Stmn1	chr4	ENSMUSG00000028832.11	24472.6	21109.8	0.86263	0.872292	-0.197118	7.49127e-07	0.000124674
Pcsk6	chr7	ENSMUSG00000030513.14	7148.63	9172.11	1.28121	1.25251	0.324819	7.45629e-07	0.000124674
Icam1	chr9	ENSMUSG00000037405.8	429.421	569.93	1.3278	1.29395	0.371784	8.14215e-07	0.000133966
Ctsk	chr3	ENSMUSG00000028111.4	830.556	1082.47	1.30424	1.27223	0.347361	1.23435e-06	0.000200812
Clu	chr14	ENSMUSG00000022037.15	23813.8	30913.8	1.29532	1.26271	0.336527	1.42074e-06	0.000226922
Arpc1b	chr5	ENSMUSG00000029622.16	12706.7	14634.9	1.15193	1.13793	0.186409	1.4262e-06	0.000226922
Thbs4	chr13	ENSMUSG00000021702.7	5709.26	6619.39	1.15861	1.14379	0.193826	1.61304e-06	0.00025386
Gstm1	chr3	ENSMUSG00000058135.12	618.351	779.081	1.26012	1.23237	0.301436	2.03818e-06	0.00031732
Itgav	chr2	ENSMUSG00000027087.11	3190.12	3970.47	1.2468	1.21995	0.286824	2.0896e-06	0.000321865
Smpd4	chr16	ENSMUSG00000005899.14	732.275	638.023	0.870814	0.880919	-0.182918	2.29079e-06	0.000345504
Epc2	chr2	ENSMUSG00000069495.12	117.268	98.1664	0.835828	0.848946	-0.236255	2.2697e-06	0.000345504
Dnah8	chr17	ENSMUSG00000033826.10	7.81321	5.22741	0.66547	0.691926	-0.53131	2.8742e-06	0.000424648
Gm41505	chr16	ENSMUSG00000116641.1	254.644	339.969	1.33699	1.29882	0.377198	2.87393e-06	0.000424648
Hexa	chr9	ENSMUSG00000025232.8	8206.94	9498.32	1.15749	1.14185	0.19137	2.95956e-06	0.000432844
Clic6	chr16	ENSMUSG00000022949.9	312.846	585.034	1.88272	1.75435	0.810939	3.10367e-06	0.00044938
Ctsd	chr7	ENSMUSG00000007891.16	36724.5	41646	1.13445	1.12137	0.165261	3.26803e-06	0.000468494
Rasl10b	chr11	ENSMUSG00000020684.14	555.474	650.142	1.17176	1.15409	0.206751	3.49179e-06	0.000490851
Scn7a	chr2	ENSMUSG00000034810.7	7035.65	11904	1.70232	1.60122	0.679167	3.47863e-06	0.000490851
Clec4g	chr8	ENSMUSG00000074491.9	26.2984	44.8771	1.68806	1.59117	0.67009	3.55073e-06	0.000494337
Tesc	chr5	ENSMUSG00000029359.13	1329.13	1865.08	1.4015	1.34897	0.431862	4.27849e-06	0.000589983
Scd1	chr19	ENSMUSG00000037071.3	0.700534	0.465911	0.661246	0.689691	-0.535979	4.44055e-06	0.000606554
Shisa5	chr9	ENSMUSG00000025647.16	5208.31	5986.21	1.14806	1.13305	0.180215	4.72155e-06	0.000638909
Hnrnpdl	chr5	ENSMUSG00000029328.15	2985.6	2639.52	0.884014	0.893524	-0.162422	4.88159e-06	0.000654449
Unc5a	chr13	ENSMUSG00000025876.15	3332.61	4625.57	1.38908	1.3395	0.421694	6.74535e-06	0.000896018
Usp1	chr4	ENSMUSG00000028560.11	1476.95	1291.98	0.874195	0.885119	-0.176057	7.50324e-06	0.000987631
Slc25a47	chr12	ENSMUSG00000048856.9	4.69166	2.87292	0.617429	0.650626	-0.620099	8.14135e-06	0.00106197
Setd4	chr16	ENSMUSG00000022948.16	20.604	28.6849	1.39063	1.33884	0.420984	8.53963e-06	0.00110398
Greb1	chr12	ENSMUSG00000036523.16	92.6653	133.55	1.44714	1.38442	0.469277	8.7175e-06	0.001117
Slc7a4	chr16	ENSMUSG00000022756.17	1717.85	2416.6	1.40767	1.35005	0.433015	1.03413e-05	0.00131344
Stxbp6	chr12	ENSMUSG00000046314.16	24.0992	19.3262	0.798938	0.818176	-0.289516	1.05528e-05	0.00132864
Pdcd4	chr19	ENSMUSG00000024975.13	2765.12	2256.06	0.815394	0.83279	-0.263975	1.10144e-05	0.00137481
Myo7a	chr7	ENSMUSG00000030761.16	1870.7	2202.39	1.17895	1.15753	0.21105	1.34588e-05	0.00166555
Rfx5	chr3	ENSMUSG00000005774.12	194.257	146.974	0.75367	0.776996	-0.364021	1.38653e-05	0.00170132
Gas6	chr8	ENSMUSG00000031451.6	29321.6	37014.3	1.26095	1.22539	0.293246	1.51e-05	0.00183725
Qpct	chr17	ENSMUSG00000024084.8	521.886	644.199	1.23226	1.20148	0.264813	1.71699e-05	0.0020717
Pole	chr5	ENSMUSG00000007080.14	56.0954	47.431	0.846148	0.861692	-0.214756	1.91329e-05	0.00228947
Gaa	chr11	ENSMUSG00000025579.14	15476.7	17288.9	1.11743	1.10462	0.143556	1.93605e-05	0.00229771
Ky	chr9	ENSMUSG00000035606.8	973.41	547.731	0.557818	0.596207	-0.746115	2.17066e-05	0.0025552
Bst2	chr8	ENSMUSG00000046718.8	13430.6	19992.7	1.49786	1.41847	0.504334	2.22685e-05	0.0026002
Slc16a12	chr19	ENSMUSG00000009378.4	868.008	1097.08	1.26239	1.22659	0.29465	2.37357e-05	0.00274936
B3gnt3	chr8	ENSMUSG00000031803.8	1728.88	2462.84	1.42861	1.36075	0.444406	2.44466e-05	0.00280922
Rec8	chr14	ENSMUSG00000002324.8	15131.9	11460.5	0.756349	0.781758	-0.355205	2.95106e-05	0.00336444
Hnrnpr	chr4	ENSMUSG00000066037.14	2628.65	2367.08	0.899934	0.909373	-0.137055	3.00275e-05	0.00339662
Agbl5	chr5	ENSMUSG00000029165.17	333.889	287.08	0.859632	0.874384	-0.193662	3.11427e-05	0.00346937
Acaa1a	chr9	ENSMUSG00000036138.16	11779.9	13802.8	1.17336	1.15048	0.20223	3.11498e-05	0.00346937
Mtus2	chr5	ENSMUSG00000029651.16	1678.02	1474.98	0.878417	0.891049	-0.166423	3.26983e-05	0.00361404
Ehd2	chr7	ENSMUSG00000074364.6	5893.64	6711.41	1.13799	1.12118	0.165018	3.31067e-05	0.00363145
Asb2	chr12	ENSMUSG00000021200.14	6513.6	7290.26	1.11896	1.10501	0.144057	3.33638e-05	0.00363214
Cdkn1a	chr17	ENSMUSG00000023067.14	3159.94	3927.3	1.23941	1.20431	0.268211	3.73999e-05	0.00401803
Zmat3	chr3	ENSMUSG00000027663.12	3003.96	3556.93	1.18553	1.16015	0.214312	3.74635e-05	0.00401803
Masp1	chr16	ENSMUSG00000022887.9	15479.5	18659.3	1.20312	1.17461	0.232184	3.85649e-05	0.00404624
Nasp	chr4	ENSMUSG00000028693.15	8921.2	7745.78	0.867684	0.881405	-0.182122	3.82933e-05	0.00404624
Plk1	chr7	ENSMUSG00000030867.7	1543.63	1395.35	0.903178	0.9125	-0.132104	3.83995e-05	0.00404624
Hnrnpd	chr5	ENSMUSG00000000568.15	5999.38	5329.66	0.888224	0.899591	-0.152659	4.15945e-05	0.00433271
Mpo	chr11	ENSMUSG00000009350.13	6.71589	15.5366	2.47101	2.16676	1.11554	4.23359e-05	0.00437844
Fgf23	chr6	ENSMUSG00000000182.9	37095.7	79427.9	2.13452	1.03802	0.0538324	4.29833e-05	0.0043896
Vwf	chr6	ENSMUSG00000001930.17	1475.11	2049.31	1.3893	1.32659	0.407727	4.30502e-05	0.0043896
Mir100hg	chr9	ENSMUSG00000074415.14	418.166	333.583	0.795138	0.818279	-0.289336	4.56072e-05	0.00461781
Lat2	chr5	ENSMUSG00000040751.12	481.063	308.82	0.643749	0.681824	-0.552528	4.68611e-05	0.00471182
Hprt	chrX	ENSMUSG00000025630.8	11108.7	13353.6	1.20022	1.17057	0.227215	4.9783e-05	0.00493704
Erg	chr16	ENSMUSG00000040732.20	644.848	764.128	1.18535	1.15985	0.213942	4.9683e-05	0.00493704
Itm2b	chr14	ENSMUSG00000022108.8	31069.7	34701.4	1.11732	1.10272	0.141071	5.55651e-05	0.00547297
Jak3	chr8	ENSMUSG00000031805.17	7552.58	8960.33	1.18727	1.15992	0.214031	5.73847e-05	0.005614
Hmgb1	chr5	ENSMUSG00000066551.12	9424.14	8241.65	0.874752	0.888237	-0.170983	5.83529e-05	0.00567042
Ilf3	chr9	ENSMUSG00000032178.14	1714.02	1570.67	0.915894	0.923922	-0.114157	5.9718e-05	0.00576437
Hnrnpa1	chr15	ENSMUSG00000046434.16	20092.6	18292.9	0.910225	0.919022	-0.121829	6.15476e-05	0.00590164
Ip6k2	chr9	ENSMUSG00000032599.12	1350.35	1150.32	0.852942	0.870167	-0.200636	6.30769e-05	0.00600849
E2f8	chr7	ENSMUSG00000046179.17	960.426	817.159	0.848447	0.865812	-0.207874	6.61829e-05	0.00626315
Sox12	chr2	ENSMUSG00000051817.8	2430.13	2083.48	0.857233	0.873491	-0.195135	6.66626e-05	0.00626758
Gm49980	chr18	ENSMUSG00000117465.1	1.02139	0.317918	0.316781	0.980946	-0.0277545	6.9007e-05	0.00644615
Arhgef4	chr1	ENSMUSG00000037509.21	126.801	154.025	1.21603	1.18292	0.242351	7.04778e-05	0.00654134
Phc1	chr6	ENSMUSG00000040669.14	811.075	725.175	0.893335	0.904859	-0.144235	7.29439e-05	0.0067271
AW551984	chr9	ENSMUSG00000038112.15	173.001	131.517	0.760913	0.789683	-0.340655	7.48763e-05	0.00686161
Lmnb1	chr18	ENSMUSG00000024590.8	12034.7	10818.8	0.898975	0.909731	-0.136489	7.80001e-05	0.00706952
Cytl1	chr5	ENSMUSG00000062329.4	106.643	201.122	1.9413	1.74228	0.800976	7.81216e-05	0.00706952
Hdgf	chr3	ENSMUSG00000004897.16	36082.2	32388.3	0.897577	0.908447	-0.138526	7.89353e-05	0.00709879
Cdk18	chr1	ENSMUSG00000026437.11	822.751	1125.97	1.36054	1.29882	0.377201	8.01536e-05	0.00716385
Adam11	chr11	ENSMUSG00000020926.16	722.397	862.477	1.19458	1.16498	0.220306	8.28033e-05	0.00735527
Krt8	chr15	ENSMUSG00000049382.10	925.694	1266.72	1.36721	1.30287	0.381693	8.49529e-05	0.0075002
Cpa4	chr6	ENSMUSG00000039070.5	814.473	1241.43	1.53163	1.42845	0.514447	8.55844e-05	0.00751016
Cdca2	chr14	ENSMUSG00000048922.18	1261.32	1108.56	0.879841	0.893815	-0.161952	8.71805e-05	0.00760413
Sesn3	chr9	ENSMUSG00000032009.8	1541.86	1331.76	0.864217	0.880545	-0.183531	8.93265e-05	0.00774466
BC028528	chr3	ENSMUSG00000038543.13	6842.72	8969.71	1.31184	1.25761	0.330689	9.17259e-05	0.00790535
Racgap1	chr15	ENSMUSG00000023015.14	3075.47	2784.21	0.905129	0.915382	-0.127554	9.41445e-05	0.00800335
Papss2	chr19	ENSMUSG00000024899.7	2254.71	2712.87	1.20291	1.17099	0.227734	9.45212e-05	0.00800335
Ncapd2	chr6	ENSMUSG00000038252.13	3856.09	3515.11	0.911548	0.920778	-0.119075	9.4449e-05	0.00800335
Kifc1	chr17	ENSMUSG00000079553.11	534.264	467.808	0.875416	0.890386	-0.167497	9.82059e-05	0.008267
Cd82	chr2	ENSMUSG00000027215.13	679.812	810.836	1.19222	1.16211	0.216744	0.0001045	0.00874595
Limk2	chr11	ENSMUSG00000020451.17	2055.93	2298.36	1.11857	1.10276	0.141117	0.000109532	0.00911446
Hmgb2	chr8	ENSMUSG00000054717.7	4801.38	4246.25	0.884681	0.898272	-0.154776	0.000115167	0.00952858
Nos3	chr5	ENSMUSG00000028978.12	2775.65	3123.47	1.12383	1.10668	0.146238	0.000117063	0.00957603
Fndc3c1	chrX	ENSMUSG00000033737.14	6.2424	4.3161	0.689961	0.730248	-0.453542	0.000116583	0.00957603
Pea15a	chr1	ENSMUSG00000013698.12	9325.98	10437.7	1.11877	1.10268	0.141012	0.000121406	0.00982715
4930452B06Rik	chr14	ENSMUSG00000021747.12	404.938	339.328	0.83724	0.858224	-0.220575	0.00012149	0.00982715
Boc	chr16	ENSMUSG00000022687.12	29.5057	22.4302	0.753605	0.785367	-0.348562	0.000122592	0.00986117
Pld3	chr7	ENSMUSG00000003363.15	2017.4	2292.32	1.13701	1.1169	0.159497	0.000126279	0.0100928
Tmbim1	chr1	ENSMUSG00000006301.17	6168.91	6999.48	1.13487	1.11522	0.157328	0.000126865	0.0100928
Timeless	chr10	ENSMUSG00000039994.15	1148.35	977.137	0.850298	0.869002	-0.202569	0.000128627	0.010177
Hirip3	chr7	ENSMUSG00000042606.9	643.186	547.069	0.850144	0.868823	-0.202866	0.000129415	0.0101837
Fus	chr7	ENSMUSG00000030795.18	6590.67	6025.65	0.914002	0.923135	-0.115387	0.000131913	0.010263
Gtpbp6	chr5	ENSMUSG00000033434.15	898.414	1079.1	1.20147	1.16881	0.225047	0.000131884	0.010263
Dnajc28	chr16	ENSMUSG00000039763.10	567.956	763.886	1.34451	1.28133	0.357638	0.000132549	0.010263
Bsg	chr10	ENSMUSG00000023175.15	76159.2	84097.4	1.10445	1.09062	0.125147	0.0001353	0.0104203
Ramp2	chr11	ENSMUSG00000001240.13	4496.89	5040.83	1.12051	1.10349	0.142068	0.000139522	0.0105767
Tcn2	chr11	ENSMUSG00000020432.12	4988.96	5549.65	1.11174	1.09654	0.132962	0.000139407	0.0105767
Slco3a1	chr7	ENSMUSG00000025790.14	393.031	445.332	1.13185	1.11268	0.154044	0.000138146	0.0105767
Tenm3	chr8	ENSMUSG00000031561.16	1035.65	858.637	0.828628	0.851385	-0.232116	0.000150446	0.0113453
Gm13375	chr2	ENSMUSG00000075514.4	0.607078	0.457004	0.753445	0.788881	-0.342121	0.000152084	0.0114095
Trim72	chr7	ENSMUSG00000042828.12	21.5167	27.9604	1.30116	1.24595	0.317247	0.000158885	0.0118582
Gpx3	chr11	ENSMUSG00000018339.11	53355.6	61556.6	1.15455	1.13003	0.176362	0.000162071	0.012034
Cyp26b1	chr6	ENSMUSG00000063415.12	150.005	117.837	0.78833	0.817877	-0.290043	0.000164704	0.0121671
Wdr6	chr9	ENSMUSG00000066357.6	2557.24	2288.82	0.895149	0.907869	-0.139445	0.000166012	0.0122015
Rgl2	chr17	ENSMUSG00000041354.16	3982.84	4441.7	1.11553	1.09932	0.136612	0.000167861	0.012275
Tbx3os1	chr5	ENSMUSG00000087516.7	0.00325709	0.00150236	0.463729	0.527874	-0.921734	0.000169203	0.012311
Krt19	chr11	ENSMUSG00000020911.14	3663.8	4201.37	1.14465	1.12231	0.166473	0.000170102	0.0123145
Mdm1	chr10	ENSMUSG00000020212.14	1668.88	1389.55	0.832914	0.855604	-0.224985	0.000170997	0.0123178
Adgre5	chr8	ENSMUSG00000002885.14	1819.65	2155.29	1.18553	1.1537	0.206274	0.000172338	0.0123529
Eno1	chr4	ENSMUSG00000063524.13	62462.7	55810.5	0.893258	0.90637	-0.141828	0.000173763	0.0123937
Cenpf	chr1	ENSMUSG00000026605.14	2702.56	2364.4	0.875444	0.891794	-0.165218	0.00017474	0.0124023
Msh2	chr17	ENSMUSG00000024151.13	1045.41	922.223	0.882299	0.897289	-0.156356	0.000181665	0.0128308
Ephx2	chr14	ENSMUSG00000022040.8	1344.1	1659.96	1.23324	1.19096	0.25213	0.00018867	0.013261
Ppp1r17	chr6	ENSMUSG00000002930.6	445.017	604.046	1.35815	1.28702	0.36404	0.000194336	0.0134631
Kcnd3	chr3	ENSMUSG00000040896.16	114.488	80.2155	0.694903	0.734734	-0.444705	0.000192926	0.0134631
Slc35e4	chr11	ENSMUSG00000048807.2	1992.14	2657.82	1.33019	1.26304	0.336898	0.000194225	0.0134631
Pigs	chr11	ENSMUSG00000041958.10	3127.8	3523.83	1.12602	1.10714	0.146839	0.000203171	0.0139417
Pdlim1	chr19	ENSMUSG00000055044.12	19601.9	22910.5	1.16744	1.13909	0.187877	0.000203154	0.0139417
Nrip1	chr16	ENSMUSG00000048490.14	3528.48	4520.41	1.28719	1.23158	0.300505	0.000211166	0.0144221
Asph	chr4	ENSMUSG00000028207.18	5846.62	6570.47	1.12386	1.10492	0.143942	0.000219881	0.0149468
Naalad2	chr9	ENSMUSG00000043943.14	1582.02	2214.96	1.3957	1.31434	0.394338	0.000221345	0.014976
Chtf18	chr17	ENSMUSG00000019214.14	314.783	272.601	0.865595	0.884114	-0.177695	0.000224808	0.0151395
Maff	chr15	ENSMUSG00000042622.14	2517.35	3322.29	1.31965	1.25471	0.327352	0.000231246	0.015501
Plekhb2	chr1	ENSMUSG00000026123.11	6311.28	7237.21	1.14639	1.12236	0.166529	0.000238409	0.0159075
Sgcb	chr5	ENSMUSG00000029156.11	2635.26	3038.48	1.1507	1.12555	0.170634	0.000239707	0.0159207
Gpr182	chr10	ENSMUSG00000058396.7	2371.39	2670.4	1.12491	1.10561	0.144842	0.000244396	0.016158
Sema5b	chr16	ENSMUSG00000052133.16	170.707	120.156	0.69837	0.739478	-0.435422	0.000251656	0.0165624
Ost4	chr5	ENSMUSG00000038803.7	10315.4	11664.8	1.13047	1.10947	0.149877	0.000252904	0.0165692
Macroh2a2	chr10	ENSMUSG00000020086.6	2518.55	2186.04	0.867675	0.885889	-0.174802	0.000254302	0.0165857
Mr1	chr1	ENSMUSG00000026471.14	84.8355	61.1604	0.722873	0.763827	-0.388682	0.000267718	0.0173825
Nup62cl	chrX	ENSMUSG00000072944.11	5.11364e+06	9.17012e+06	1.7868	1.03499	0.0496112	0.000277121	0.0179127
Gm13212	chr4	ENSMUSG00000078502.10	15.1457	21.4997	1.41877	1.3291	0.410446	0.000278827	0.0179428
Dmrta1	chr4	ENSMUSG00000043753.2	36.0763	61.7632	1.72064	1.55339	0.63542	0.000286154	0.0183328
Ogdhl	chr14	ENSMUSG00000021913.8	673.93	776.584	1.15252	1.12624	0.171519	0.000293244	0.0187043
Pcnt	chr10	ENSMUSG00000001151.10	806.41	710.505	0.880445	0.896982	-0.156849	0.000300604	0.0190063
Cacna2d1	chr5	ENSMUSG00000040118.15	4058.06	4758.04	1.17419	1.14201	0.191573	0.000300472	0.0190063
Fdxr	chr11	ENSMUSG00000018861.8	5144.82	6302.01	1.22444	1.18059	0.23951	0.000311623	0.0196173
Ifi35	chr11	ENSMUSG00000010358.13	84882.4	128839	1.51999	1.397	0.482336	0.00032153	0.0200093
Prkar1a	chr11	ENSMUSG00000020612.16	30707	32946.8	1.07263	1.06411	0.0896467	0.000319679	0.0200093
Mx2	chr16	ENSMUSG00000023341.15	5.34244	11.5925	2.10068	1.83375	0.874798	0.00032377	0.0200093
Mfsd13a	chr19	ENSMUSG00000025227.14	152.203	210.259	1.38988	1.30046	0.379018	0.000322067	0.0200093
Rbm3	chrX	ENSMUSG00000031167.16	596.436	509.154	0.853221	0.875896	-0.191168	0.000324759	0.0200093
Hoxb2	chr11	ENSMUSG00000075588.6	43.2178	25.0325	0.594261	0.652213	-0.616584	0.00032844	0.0201503
Tmem56	chr3	ENSMUSG00000028132.15	22842.7	37844.2	1.64926	1.48225	0.567793	0.000331203	0.0202341
Gm45716	chr11	ENSMUSG00000110344.1	402.453	315.347	0.78083	0.814889	-0.295324	0.000333284	0.0202757
Tmpo	chr10	ENSMUSG00000019961.17	15871	14672.8	0.924323	0.932943	-0.100139	0.000338133	0.0204846
Chd3	chr11	ENSMUSG00000018474.18	1123.2	930.816	0.828223	0.853927	-0.227815	0.000342354	0.0205682
Snrpn	chr7	ENSMUSG00000102252.5	8491.28	9799.5	1.15408	1.12661	0.171984	0.000341377	0.0205682
Ccnl2	chr4	ENSMUSG00000029068.16	18124.2	20179.4	1.11391	1.0957	0.131852	0.000363311	0.0217371
Entpd1	chr19	ENSMUSG00000048120.16	101.63	121.666	1.19975	1.16169	0.21622	0.000365387	0.0217714
Zfp658	chr7	ENSMUSG00000056592.14	4.37564	3.12685	0.715954	0.762832	-0.390563	0.000372561	0.0221078
Popdc2	chr16	ENSMUSG00000022803.12	12551.4	13989	1.11299	1.09499	0.130916	0.000378672	0.0222878
Ano7	chr1	ENSMUSG00000034107.10	4.54491	8.84849	1.95212	1.70865	0.772853	0.000377243	0.0222878
Nmral1	chr16	ENSMUSG00000063445.14	2925.3	2448.9	0.837578	0.862511	-0.213385	0.000386971	0.022684
9430091E24Rik	chr8	ENSMUSG00000084808.7	0.210523	0.105199	0.498261	0.974254	-0.0376294	0.000392791	0.0229323
Rsrc1	chr3	ENSMUSG00000034544.17	933.544	824.201	0.880757	0.898161	-0.154953	0.000409405	0.0238063
Cbx2	chr11	ENSMUSG00000025577.7	1251.01	1053.15	0.84194	0.866573	-0.206608	0.000422468	0.0244676
Ndufa1	chrX	ENSMUSG00000016427.7	1400.98	1214.53	0.868267	0.888384	-0.170745	0.000432629	0.0249384
Lamtor1	chr7	ENSMUSG00000030842.12	23959.5	26429.7	1.10324	1.08717	0.120584	0.000434041	0.0249384
Ddx46	chr13	ENSMUSG00000021500.17	5932.69	5363.51	0.903254	0.916323	-0.126072	0.000440745	0.0252235
Gbe1	chr16	ENSMUSG00000022707.16	1796.02	2078.75	1.15786	1.12848	0.174376	0.00045154	0.025475
Mamstr	chr7	ENSMUSG00000042918.17	9.22577	11.637	1.26604	1.20997	0.27497	0.000452178	0.025475
Chml	chr1	ENSMUSG00000078185.3	14001.7	16640.5	1.18871	1.1504	0.202134	0.000449144	0.025475
Gm19426	chr2	ENSMUSG00000097187.1	4.36867	2.78935	0.640026	0.69872	-0.517213	0.000447847	0.025475
Car3	chr3	ENSMUSG00000027559.5	5877.76	7883.05	1.33188	1.25081	0.322864	0.000457404	0.0255705
Adam15	chr3	ENSMUSG00000028041.17	8265.8	9552.03	1.1577	1.12761	0.173267	0.000457284	0.0255705
Celf4	chr18	ENSMUSG00000024268.16	276.339	223.15	0.805763	0.837396	-0.256018	0.000460329	0.025635
Rcc2	chr4	ENSMUSG00000040945.13	5747.96	5227.68	0.909555	0.921573	-0.117829	0.000468801	0.0260068
Fzd10	chr5	ENSMUSG00000081683.5	0.0866394	0.0519361	0.60508	0.671331	-0.574904	0.000480277	0.0265417
Clstn1	chr4	ENSMUSG00000039953.13	3740.33	3358.93	0.898601	0.912979	-0.131346	0.000483647	0.0266263
Ndufv3	chr17	ENSMUSG00000024038.17	10723.5	11876	1.10701	1.08968	0.123898	0.000495257	0.0271622
Kif20a	chr18	ENSMUSG00000003779.16	1298.28	1184.66	0.912463	0.924201	-0.113722	0.000502503	0.0273524
Snw1	chr12	ENSMUSG00000021039.9	2726.65	2456.93	0.901408	0.915307	-0.127672	0.00050112	0.0273524
Mrc2	chr11	ENSMUSG00000020695.14	4039.68	4457.43	1.10359	1.0872	0.120612	0.000507754	0.027432
Tcerg1	chr18	ENSMUSG00000024498.16	1317.68	1151.1	0.873265	0.892705	-0.163744	0.000507092	0.027432
Cdc20	chr4	ENSMUSG00000006398.15	4475.31	3977.1	0.889473	0.906017	-0.142389	0.000518348	0.0277969
Eefsec	chr6	ENSMUSG00000033216.9	167.694	141.661	0.845661	0.871203	-0.198918	0.000517273	0.0277969
Manba	chr3	ENSMUSG00000028164.15	1809.95	2056.78	1.1362	1.11125	0.152177	0.000522513	0.0279168
Nnat	chr2	ENSMUSG00000067786.16	3017.59	2622.32	0.870612	0.89077	-0.166874	0.000525926	0.0279959
Lrrc10	chr10	ENSMUSG00000060187.4	7185.62	8375.81	1.16325	1.13105	0.177657	0.000531434	0.0281855
Rgs11	chr17	ENSMUSG00000024186.15	2946.09	4121.41	1.40608	1.30232	0.38108	0.000535431	0.0281909
Tsc22d3	chrX	ENSMUSG00000031431.13	55852.9	66004.1	1.17925	1.14245	0.192134	0.000534619	0.0281909
Id4	chr13	ENSMUSG00000021379.2	2.52574	2.02412	0.799888	0.834332	-0.261307	0.000543643	0.0285196
Mcm2	chr6	ENSMUSG00000002870.8	7818.27	7115.5	0.909681	0.921945	-0.117247	0.000554166	0.0286576
Cd36	chr5	ENSMUSG00000002944.15	4701.81	5641.3	1.19928	1.15614	0.20932	0.000550928	0.0286576
Lgmn	chr12	ENSMUSG00000021190.14	11463.5	12569	1.09676	1.08161	0.113181	0.000552898	0.0286576
Rgma	chr7	ENSMUSG00000070509.15	25.0462	19.8317	0.792693	0.828484	-0.271454	0.000554191	0.0286576
Pclaf	chr9	ENSMUSG00000040204.6	2332.26	2095.04	0.897626	0.912404	-0.132255	0.00056391	0.0290564
Dyrk1b	chr7	ENSMUSG00000002409.18	310.673	253.1	0.812536	0.8443	-0.244172	0.000567094	0.0291168
Gbp2	chr3	ENSMUSG00000028270.12	504.507	810.722	1.59228	1.43545	0.521508	0.000573803	0.0293572
Dkc1	chrX	ENSMUSG00000031403.14	1044.42	930.032	0.889415	0.906185	-0.142122	0.000577356	0.0294326
A730011C13Rik	chr3	ENSMUSG00000084846.1	77.8481	53.0044	0.681017	0.736688	-0.440875	0.000579343	0.0294326
Zfp618	chr4	ENSMUSG00000028358.15	978.681	837.874	0.856448	0.879689	-0.184935	0.000589127	0.0298251
Il27ra	chr8	ENSMUSG00000005465.9	402.277	510.078	1.26781	1.20771	0.272268	0.000603452	0.0302734
Slc16a2	chrX	ENSMUSG00000033965.10	1144.98	1344.5	1.17343	1.13816	0.186701	0.000603493	0.0302734
Melk	chr4	ENSMUSG00000035683.13	234.038	205.369	0.876857	0.896665	-0.157359	0.000604255	0.0302734
Ifitm3	chr7	ENSMUSG00000025492.6	3431.02	4893.24	1.43599	1.32775	0.408987	0.000615988	0.0307292
Lgals3bp	chr11	ENSMUSG00000033880.11	174.489	251.664	1.46125	1.34507	0.427684	0.000617597	0.0307292
Mex3a	chr3	ENSMUSG00000074480.4	2359.96	2141.72	0.90725	0.920378	-0.119701	0.000620542	0.03077
Ndrg4	chr8	ENSMUSG00000036564.17	13346.8	14664.5	1.09804	1.08235	0.114173	0.000622812	0.0307771
Atp6v0e	chr17	ENSMUSG00000015575.15	49847.9	58107.6	1.16617	1.13192	0.178769	0.000627237	0.0308903
Asl	chr5	ENSMUSG00000025533.15	12857.5	15927	1.23097	1.17873	0.237229	0.000639658	0.031206
Rangrf	chr11	ENSMUSG00000032892.14	6279.59	7707.99	1.22418	1.17312	0.230346	0.000640112	0.031206
Nrn1	chr13	ENSMUSG00000039114.16	1422.48	2253.09	1.62996	1.46252	0.548452	0.000636172	0.031206
Mmp23	chr4	ENSMUSG00000029061.2	3603.48	4227.05	1.17569	1.1378	0.186249	0.000649054	0.0315358
Alyref	chr11	ENSMUSG00000025134.2	9052.03	7871.19	0.870554	0.891459	-0.165759	0.000656372	0.0317847
Ak4	chr4	ENSMUSG00000028527.18	5720.85	6812.72	1.19275	1.15022	0.201911	0.000676028	0.0326274
5730409E04Rik	chr4	ENSMUSG00000073755.4	4059.4	5097.19	1.25466	1.19662	0.258971	0.000679434	0.0326828
Impdh1	chr6	ENSMUSG00000003500.13	1817.12	2069.89	1.13876	1.11231	0.153554	0.00069347	0.0332475
Top2a	chr11	ENSMUSG00000020914.17	13111.8	11948.2	0.911678	0.92419	-0.113739	0.000698565	0.0333813
Frmd5	chr2	ENSMUSG00000027238.17	2556.97	3155.84	1.23322	1.17987	0.238633	0.000702939	0.0334798
Acap1	chr11	ENSMUSG00000001588.12	507.362	613.246	1.20677	1.16	0.214124	0.000713297	0.0335215
Ccna2	chr3	ENSMUSG00000027715.9	7696.06	6894.55	0.895723	0.91171	-0.133353	0.000709341	0.0335215
Angptl7	chr4	ENSMUSG00000028989.3	145.896	219.237	1.49276	1.36322	0.447018	0.000711095	0.0335215
Kif4	chrX	ENSMUSG00000034311.3	345.393	309.031	0.895584	0.911875	-0.133092	0.000715391	0.0335215
Gm38699	chr12	ENSMUSG00000113691.1	3792.76	6755.8	1.78282	1.02586	0.0368298	0.000710217	0.0335215
Pnrc2	chr4	ENSMUSG00000028675.12	2536.31	2257.55	0.889605	0.906964	-0.140884	0.000731038	0.0341442
Parp10	chr15	ENSMUSG00000063268.12	3824.11	4944.38	1.29171	1.21927	0.286019	0.000739413	0.0344243
Hnrnph1	chr11	ENSMUSG00000007850.16	23253.2	21416.8	0.921001	0.931449	-0.102451	0.000755769	0.035073
Mcm7	chr5	ENSMUSG00000029730.16	3828.39	3454.71	0.902125	0.916793	-0.125332	0.000765327	0.0354031
Gm2a	chr11	ENSMUSG00000000594.7	7142.02	7902.59	1.10532	1.08693	0.120253	0.000796771	0.0366236
Cnn1	chr9	ENSMUSG00000001349.5	6845.91	6059.93	0.884783	0.903732	-0.146032	0.000795159	0.0366236
Hmgb3	chrX	ENSMUSG00000015217.11	1994.36	1798.8	0.901066	0.916169	-0.126315	0.000813914	0.0372932
Smtnl2	chr11	ENSMUSG00000045667.14	12326.3	13498.4	1.09503	1.07955	0.110424	0.000816509	0.0372941
Cdkn2c	chr4	ENSMUSG00000028551.14	1213.92	987.426	0.814465	0.848804	-0.236496	0.000821926	0.0373062
Armh4	chr14	ENSMUSG00000036242.15	1625.95	1834.27	1.12884	1.10398	0.14272	0.000821801	0.0373062
Pi16	chr17	ENSMUSG00000024011.17	151.884	106.94	0.711059	0.766502	-0.383639	0.000825242	0.0373396
Bmp4	chr14	ENSMUSG00000021835.15	3011.11	2531.65	0.84166	0.870036	-0.200853	0.000843067	0.0380273
Trim30a	chr7	ENSMUSG00000030921.17	1.95097e+06	3.19626e+06	1.6438	1.03445	0.0488663	0.000851539	0.0382902
Pmvk	chr3	ENSMUSG00000027952.16	368.468	318.723	0.864716	0.888551	-0.170473	0.000857898	0.0384567
Ficd	chr5	ENSMUSG00000053334.6	1936.37	2453.16	1.26887	1.20398	0.267814	0.000869956	0.0388768
Kif1c	chr11	ENSMUSG00000020821.17	9771.4	10655.1	1.09031	1.07586	0.10549	0.000885784	0.0394624
H3f3b	chr11	ENSMUSG00000016559.14	10118.6	9195.06	0.908824	0.922482	-0.116408	0.000904478	0.0401716
Coq8a	chr1	ENSMUSG00000026489.13	57.1382	45.4365	0.796381	0.836558	-0.257463	0.000908996	0.0402488
Rnd2	chr11	ENSMUSG00000001313.12	696.658	818.601	1.17498	1.13667	0.184814	0.000915228	0.0404012
Emilin2	chr17	ENSMUSG00000024053.11	5346.34	5897.25	1.10291	1.08489	0.117546	0.000918805	0.0404358
Pdia5	chr16	ENSMUSG00000022844.8	3675.56	4320.06	1.1759	1.13634	0.184391	0.000927559	0.0405744
Acta1	chr8	ENSMUSG00000031972.5	6815.51	7977.11	1.17077	1.13201	0.178881	0.000925213	0.0405744
Rab3d	chr9	ENSMUSG00000019066.13	132.319	160.285	1.21352	1.16189	0.216468	0.000942403	0.0410996
Rnf17	chr14	ENSMUSG00000000365.9	5.73633	8.36339	1.4443	1.31668	0.396902	0.000962585	0.0418537
Srsf1	chr11	ENSMUSG00000018379.17	21642.3	20392.8	0.942101	0.94844	-0.0763721	0.000965641	0.0418608
Ssrp1	chr2	ENSMUSG00000027067.16	3551.76	3286.64	0.925403	0.935436	-0.0962893	0.000993871	0.042956
Ccnb2	chr9	ENSMUSG00000032218.7	3271.42	2922.2	0.893452	0.911196	-0.134167	0.00100038	0.0429809
Plvap	chr8	ENSMUSG00000034845.6	6532.43	7241.24	1.10855	1.08866	0.122554	0.000998683	0.0429809
Etv5	chr16	ENSMUSG00000013089.15	1173.8	1342.86	1.14433	1.1139	0.155622	0.0010189	0.0436468
Bex2	chrX	ENSMUSG00000042750.7	75.4816	63.3814	0.839057	0.869934	-0.201023	0.0010364	0.0441356
Nrm	chr17	ENSMUSG00000059791.14	2883.4	2483.5	0.859048	0.88439	-0.177246	0.00103594	0.0441356
Unc13b	chr4	ENSMUSG00000028456.18	2424.52	2701.81	1.11335	1.09226	0.127318	0.00105034	0.044598
Ggta1	chr2	ENSMUSG00000035778.17	1055.12	1205.25	1.14264	1.11177	0.152853	0.00105833	0.0448056
H2-DMa	chr17	ENSMUSG00000037649.10	305.676	487.585	1.61976	1.03272	0.0464429	0.00108228	0.0455871
Smc1a	chrX	ENSMUSG00000041133.11	5899.78	5391.38	0.913632	0.92646	-0.1102	0.00108504	0.0455871
Gm49327	chr12	ENSMUSG00000113536.1	1.80973	1.39072	0.772224	0.820143	-0.286052	0.00108623	0.0455871
Cmtm6	chr9	ENSMUSG00000032434.9	1137.13	1281.75	1.12546	1.10012	0.137661	0.00109556	0.0458459
P2rx1	chr11	ENSMUSG00000020787.14	2.76218e+06	4.58995e+06	1.65282	1.02962	0.0421074	0.00110103	0.0459032
Prim1	chr10	ENSMUSG00000025395.14	1919.19	1659.95	0.862116	0.887347	-0.17243	0.00110327	0.0459032
Adamts10	chr17	ENSMUSG00000024299.17	3658.38	3283.62	0.896821	0.91399	-0.12975	0.00112566	0.0467003
Flcn	chr11	ENSMUSG00000032633.12	9422.49	10868.5	1.15566	1.12063	0.164312	0.00113248	0.0468491
Fuca2	chr10	ENSMUSG00000019810.15	1116.74	1274.88	1.14144	1.11068	0.151442	0.00115362	0.0475876
Shpk	chr11	ENSMUSG00000005951.13	0.259711	0.136067	0.521682	0.978053	-0.0320155	0.00118984	0.0488164
Irf1	chr11	ENSMUSG00000018899.16	1574.99	1965	1.24534	1.18224	0.24152	0.00119015	0.0488164
Itga7	chr10	ENSMUSG00000025348.9	2199.92	3305.56	1.5228	1.03982	0.0563342	0.00121335	0.0494877
Gm11942	chr4	ENSMUSG00000094344.1	0.287747	0.177822	0.621317	0.698131	-0.51843	0.00121071	0.0494877
Foxm1	chr6	ENSMUSG00000001517.14	1613.01	1435.97	0.890296	0.909664	-0.136594	0.0012246	0.0498062
Vezf1	chr11	ENSMUSG00000018377.10	892.224	784.585	0.878962	0.900556	-0.151112	0.00123129	0.0499379
Zfhx4	chr3	ENSMUSG00000025255.18	229.367	162.263	0.70843	0.76357	-0.389168	0.00124062	0.0500359
Gmppb	chr9	ENSMUSG00000070284.10	1365.23	1641.4	1.20102	1.1508	0.202637	0.00123866	0.0500359
Selenom	chr11	ENSMUSG00000075702.9	3239.99	3731.26	1.15106	1.1162	0.158596	0.00124752	0.0501746
Galnt1	chr18	ENSMUSG00000000420.15	3671.02	3994.13	1.08804	1.07298	0.101618	0.00126319	0.0506642
Pex6	chr17	ENSMUSG00000002763.16	4750.75	5421.67	1.14317	1.11166	0.152716	0.00127975	0.0511866
Sirt7	chr11	ENSMUSG00000025138.14	15662	19317.6	1.23529	1.17401	0.231449	0.00129619	0.0515591
Slc25a20	chr9	ENSMUSG00000032602.6	4719.02	5329.97	1.12989	1.10225	0.140449	0.00129532	0.0515591
Cox8b	chr7	ENSMUSG00000025488.9	382.762	503.227	1.31832	1.2279	0.296198	0.00130384	0.0515801
Myadm	chr7	ENSMUSG00000068566.12	22520	24972.5	1.10906	1.08759	0.121129	0.00130333	0.0515801
Cd200r1	chr16	ENSMUSG00000022667.18	7691.02	15290.4	1.92956	1.0185	0.0264439	0.00130803	0.0516049
Lta4h	chr10	ENSMUSG00000015889.8	8983.6	10043.8	1.11655	1.09297	0.128256	0.00132557	0.0521547
Fubp1	chr3	ENSMUSG00000028034.15	10410.4	9440.88	0.906507	0.921734	-0.117578	0.00133984	0.0525733
Chid1	chr7	ENSMUSG00000025512.15	1207.68	1396.09	1.15474	1.11932	0.16262	0.00135985	0.0528681
Sema6d	chr2	ENSMUSG00000027200.17	3148.6	3533.81	1.12306	1.09756	0.134297	0.00136044	0.0528681
Tpp1	chr7	ENSMUSG00000030894.5	2725.94	3012.6	1.10497	1.08501	0.117703	0.00135694	0.0528681
Inpp5j	chr11	ENSMUSG00000034570.12	499.256	580.411	1.15898	1.12204	0.166124	0.00136401	0.0528681
Eva1c	chr16	ENSMUSG00000039903.17	6660.68	10595.8	1.57719	1.03443	0.0488294	0.00136561	0.0528681
Wiz	chr17	ENSMUSG00000024050.18	1572.31	1430.33	0.909506	0.924153	-0.113796	0.00137305	0.0530145
Smim14	chr5	ENSMUSG00000037822.12	3991.84	4517.13	1.13275	1.10375	0.142408	0.00137825	0.0530465
2610306O10Rik	chr7	ENSMUSG00000108614.1	953.666	1710.63	1.77295	1.02117	0.0302296	0.00138121	0.0530465
Sec24d	chr3	ENSMUSG00000039234.11	2306.59	2541.26	1.10197	1.0828	0.114763	0.00138602	0.0530905
Drp2	chrX	ENSMUSG00000000223.13	11.4574	8.54908	0.745137	0.799281	-0.323226	0.00139036	0.0531161
Zfp146	chr7	ENSMUSG00000037029.8	2449.62	2230.48	0.910341	0.924864	-0.112687	0.00140244	0.0534368
Zfp46	chr4	ENSMUSG00000051351.14	259.592	238.227	0.916196	0.929328	-0.10574	0.00143377	0.0544872
Kit	chr5	ENSMUSG00000005672.12	400.498	346.286	0.864543	0.891328	-0.165972	0.0014386	0.0545274
Knstrn	chr2	ENSMUSG00000027331.15	5886.31	5208.14	0.885194	0.906699	-0.141304	0.00144774	0.0547307
Nova1	chr12	ENSMUSG00000021047.7	947.517	773.827	0.816844	0.855028	-0.225957	0.00146257	0.0551471
Ociad2	chr5	ENSMUSG00000029153.11	1531.94	1881.06	1.2286	1.16604	0.221621	0.00152316	0.0572827
Prc1	chr7	ENSMUSG00000038943.16	2937.83	2647.76	0.900562	0.918055	-0.123348	0.00153381	0.0575339
Foxp1	chr6	ENSMUSG00000030067.17	2180.82	1962.98	0.900431	0.917743	-0.123837	0.00154304	0.0577303
Clspn	chr4	ENSMUSG00000042489.15	352.28	309.863	0.877661	0.900748	-0.150805	0.00155056	0.0578623
Dek	chr13	ENSMUSG00000021377.15	3996.22	3699.61	0.925345	0.9363	-0.0949567	0.0015597	0.0579048
Kdm4a	chr4	ENSMUSG00000033326.15	2122.09	1926.48	0.907508	0.92301	-0.115582	0.0015574	0.0579048
Ap1ar	chr3	ENSMUSG00000074238.6	754.513	674.101	0.891296	0.910833	-0.134742	0.00156996	0.0580668
Gm8113	chr14	ENSMUSG00000089901.1	82.2228	66.3807	0.808113	0.851091	-0.232615	0.00157208	0.0580668
Sfswap	chr5	ENSMUSG00000029439.14	1445.3	1298.12	0.898455	0.916377	-0.125987	0.0015865	0.0583152
Hnrnpul1	chr7	ENSMUSG00000040725.13	3855.5	3484.92	0.903812	0.920126	-0.120097	0.00158686	0.0583152
Ahnak2	chr12	ENSMUSG00000072812.4	34722.8	50457.7	1.45088	1.29786	0.376131	0.00159309	0.0583787
5930430L01Rik	chr5	ENSMUSG00000106951.1	0.123651	0.0803847	0.658428	0.743067	-0.428437	0.00159666	0.0583787
Dido1	chr2	ENSMUSG00000038914.15	746.908	659.747	0.884655	0.906355	-0.141852	0.00160344	0.0584791
Pitpnm1	chr19	ENSMUSG00000024851.14	1453.25	1691.49	1.16347	1.12291	0.167246	0.00162453	0.0590993
Adgrl4	chr3	ENSMUSG00000039167.12	1712.9	2112.01	1.23343	1.16894	0.225199	0.00163854	0.0594597
Kcnq4	chr4	ENSMUSG00000028631.7	299.824	194.927	0.636138	0.708326	-0.497516	0.00165249	0.059816
Prox2os	chr12	ENSMUSG00000093629.1	244.901	160.34	0.652919	0.723406	-0.467123	0.00166176	0.0600015
AU020206	chr7	ENSMUSG00000097415.2	919.797	832.591	0.90511	0.921732	-0.117581	0.00166626	0.0600143
Zfp521	chr18	ENSMUSG00000024420.9	963.988	879.531	0.911416	0.926194	-0.110614	0.00169899	0.0610415
Emd	chrX	ENSMUSG00000001964.14	1200.76	1080.77	0.89907	0.917288	-0.124554	0.00172608	0.0613026
Pnck	chrX	ENSMUSG00000002012.13	120.471	156.621	1.30185	1.20882	0.273595	0.00171964	0.0613026
Efnb3	chr11	ENSMUSG00000003934.5	4949.8	5538.04	1.11764	1.09247	0.127588	0.00173167	0.0613026
Adamts4	chr1	ENSMUSG00000006403.13	471.319	629.057	1.33033	1.23133	0.300212	0.00171882	0.0613026
Heph	chrX	ENSMUSG00000031209.14	186.588	210.894	1.12981	1.10056	0.138239	0.00172908	0.0613026
Cep57	chr9	ENSMUSG00000031922.12	141.645	123.826	0.875964	0.901326	-0.149879	0.00172187	0.0613026
Lrrc32	chr7	ENSMUSG00000090958.2	6023.66	7189.45	1.1918	1.14128	0.190651	0.00174903	0.0617663
Anp32e	chr3	ENSMUSG00000015749.12	8982.13	8281.84	0.921776	0.933928	-0.0986161	0.00176535	0.0618899
Arhgap27	chr11	ENSMUSG00000034255.17	1485.75	1743.76	1.1723	1.12923	0.175342	0.00175935	0.0618899
Ikzf5	chr7	ENSMUSG00000040167.16	306.355	268.466	0.875397	0.900316	-0.151496	0.00176284	0.0618899
Nrg2	chr18	ENSMUSG00000060275.13	22.1083	14.1637	0.637046	0.712317	-0.48941	0.00177485	0.0620727
Ptbp2	chr3	ENSMUSG00000028134.11	1774.73	1604.07	0.904125	0.921249	-0.118337	0.00178711	0.0623507
Pif1	chr9	ENSMUSG00000041064.13	70.1706	61.7121	0.880457	0.904279	-0.14516	0.00181771	0.0631142
Sdk2	chr11	ENSMUSG00000041592.16	271.809	226.488	0.834385	0.87049	-0.200101	0.00181408	0.0631142
Crb1	chr1	ENSMUSG00000063681.14	1.16684	2.0157	1.7038	1.02306	0.0328969	0.00182513	0.0632201
Slc8b1	chr5	ENSMUSG00000032754.14	740.349	944.68	1.27796	1.19344	0.255128	0.00184459	0.0634564
Krt20	chr11	ENSMUSG00000035775.2	151.35	234.362	1.52165	1.36378	0.447611	0.0018451	0.0634564
Numa1	chr7	ENSMUSG00000066306.13	3420.22	3096.13	0.90491	0.921604	-0.117781	0.00183999	0.0634564
Ap3m2	chr8	ENSMUSG00000031539.6	248.326	297.547	1.19854	1.14428	0.194444	0.00186649	0.0639713
Arhgap33	chr7	ENSMUSG00000036882.7	475.593	413.78	0.869401	0.895789	-0.15877	0.00186931	0.0639713
Asb10	chr5	ENSMUSG00000038204.13	8446.26	11468.7	1.36135	1.24146	0.312042	0.00188093	0.0639713
Arsb	chr13	ENSMUSG00000042082.7	349.184	299.181	0.85682	0.887085	-0.172856	0.00187783	0.0639713
Isl1	chr13	ENSMUSG00000042258.13	68.3281	49.8777	0.732321	0.794026	-0.332743	0.00188216	0.0639713
Paxip1	chr5	ENSMUSG00000002221.11	593.805	526.002	0.88461	0.906771	-0.141189	0.00188822	0.0640014
Nlrp10	chr7	ENSMUSG00000049709.4	336.849	404.163	1.19836	1.14487	0.195189	0.00189188	0.0640014
Spdl1	chr11	ENSMUSG00000069910.2	264.799	227.957	0.858866	0.888511	-0.170539	0.00190019	0.0641325
Chst12	chr5	ENSMUSG00000036599.10	1022.93	1172.2	1.14635	1.11058	0.151317	0.0019054	0.0641588
Renbp	chrX	ENSMUSG00000031387.14	962.76	1104.27	1.14944	1.11248	0.153781	0.0019275	0.0647522
Anapc15	chr7	ENSMUSG00000030649.18	378.91	333.841	0.882777	0.906582	-0.141491	0.00194078	0.0650475
Mfge8	chr7	ENSMUSG00000030605.15	19245.5	21313.8	1.10675	1.0843	0.116759	0.0019467	0.0650954
Gja4	chr4	ENSMUSG00000050234.7	276.194	234.361	0.846965	0.880087	-0.184282	0.00195211	0.0651258
Ostm1	chr10	ENSMUSG00000038280.12	631.593	729.307	1.15415	1.11569	0.157941	0.00195865	0.0651937
Anxa4	chr6	ENSMUSG00000029994.17	5853.27	7004.18	1.198	1.14252	0.192217	0.00197446	0.0655692
Btk	chrX	ENSMUSG00000031264.13	0.42535	0.249865	0.591107	0.684062	-0.547801	0.00200826	0.0665391
Sox10	chr15	ENSMUSG00000033006.10	1432.18	764.544	0.519041	0.605017	-0.724953	0.00202178	0.0668343
Runx1	chr16	ENSMUSG00000022952.17	547514	834162	1.50819	1.31844	0.398834	0.00205735	0.0678552
Vsig2	chr9	ENSMUSG00000001943.8	708.114	958.421	1.35716	1.2408	0.311265	0.00207634	0.0678885
Nipsnap1	chr11	ENSMUSG00000034285.15	1234.18	1396.7	1.13188	1.1012	0.139081	0.00206855	0.0678885
Ppig	chr2	ENSMUSG00000042133.16	1850.75	1680.05	0.906973	0.923572	-0.114704	0.0020739	0.0678885
Cavin2	chr1	ENSMUSG00000045954.7	11626.9	12813.3	1.10046	1.07998	0.111008	0.00208181	0.0678885
Gm15265	chr3	ENSMUSG00000086288.1	8.95662	6.00622	0.674908	0.756267	-0.403032	0.00208113	0.0678885
Zswim9	chr7	ENSMUSG00000070814.15	323.224	271.231	0.839244	0.874832	-0.192922	0.00209727	0.0682389
Zfp979	chr4	ENSMUSG00000066000.12	1488.38	2066.91	1.39237	1.25306	0.325455	0.00221779	0.0719987
Ctsl	chr13	ENSMUSG00000021477.9	8426.09	9160.94	1.08735	1.07096	0.0989048	0.00222895	0.0720526
Akr7a5	chr4	ENSMUSG00000028743.7	1221.64	1414.93	1.16033	1.11839	0.16142	0.00223404	0.0720526
Pxn	chr5	ENSMUSG00000029528.19	3823.88	4155.41	1.08678	1.0707	0.0985478	0.00223438	0.0720526
Impg2	chr16	ENSMUSG00000035270.15	2678.08	1402.92	0.518934	0.617762	-0.694876	0.00225561	0.0725754
S100a1	chr3	ENSMUSG00000044080.9	10928.4	12333.9	1.12789	1.09721	0.133844	0.002286	0.0732279
Ebf4	chr2	ENSMUSG00000053552.14	14.1857	10.4457	0.729222	0.79608	-0.329015	0.0022842	0.0732279
Cnp	chr11	ENSMUSG00000006782.16	1482.55	1748.73	1.18057	1.13166	0.178446	0.0023141	0.0739645
Hmgn2	chr4	ENSMUSG00000003038.15	17610.4	16051.6	0.911855	0.927613	-0.108406	0.00234051	0.0741536
Bmper	chr9	ENSMUSG00000031963.8	1669.79	2045.97	1.22655	1.15875	0.212565	0.00233876	0.0741536
Pknox2	chr9	ENSMUSG00000035934.16	12.7819	10.795	0.843074	0.879718	-0.184887	0.00232985	0.0741536
Pigm	chr1	ENSMUSG00000050229.3	3711.84	4136.15	1.11318	1.08786	0.12149	0.00233213	0.0741536
Gstm5	chr3	ENSMUSG00000004032.10	619.378	549.488	0.888336	0.911266	-0.134057	0.00234754	0.0742141
Pcdhga10	chr18	ENSMUSG00000102222.1	1.69939	1.375	0.809872	0.858883	-0.219467	0.00235818	0.074388
Acads	chr5	ENSMUSG00000029545.13	1446.8	1613.28	1.11522	1.08863	0.122517	0.00242008	0.0761081
Cc2d2a	chr5	ENSMUSG00000039765.15	256.594	228.701	0.890762	0.912927	-0.131429	0.00242322	0.0761081
Spag5	chr11	ENSMUSG00000002055.9	711.722	639.167	0.898222	0.918512	-0.12263	0.00244923	0.0762633
Bcam	chr7	ENSMUSG00000002980.14	13096.7	14257.2	1.08939	1.07163	0.0998024	0.00244672	0.0762633
Tmem243	chr5	ENSMUSG00000079659.5	750.33	449.845	0.619956	0.710094	-0.493919	0.00244806	0.0762633
C430049B03Rik	chrX	ENSMUSG00000087365.7	2001.67	1736.61	0.866484	0.895847	-0.158676	0.00244536	0.0762633
AU021092	chr16	ENSMUSG00000051669.6	285.165	478.536	1.67689	1.02236	0.0319006	0.00246747	0.0766662
Nomo1	chr7	ENSMUSG00000030835.6	8651.54	9283.24	1.07329	1.06086	0.0852408	0.00248585	0.0770719
Spred1	chr2	ENSMUSG00000027351.14	11116.9	12448.8	1.1198	1.09087	0.125479	0.00252464	0.0779387
Mns1	chr9	ENSMUSG00000032221.14	855.505	733.076	0.854704	0.88672	-0.17345	0.00252147	0.0779387
Crb2	chr2	ENSMUSG00000035403.10	204.174	175.557	0.858544	0.890662	-0.167049	0.00252995	0.0779387
Sephs2	chr7	ENSMUSG00000049091.6	1096.23	981.268	0.895363	0.916582	-0.125665	0.00254795	0.0783265
Cdh11	chr8	ENSMUSG00000031673.6	7468.19	6863.74	0.918702	0.932686	-0.100536	0.00258382	0.079085
Smc4	chr3	ENSMUSG00000034349.14	10113	9209.76	0.911211	0.927706	-0.10826	0.00258144	0.079085
Pus7	chr5	ENSMUSG00000057541.14	820.722	726.539	0.886016	0.909827	-0.136336	0.00258901	0.079085
Pimreg	chr11	ENSMUSG00000020808.3	40.643	34.9939	0.863373	0.894903	-0.160197	0.0026075	0.0794512
E130307A14Rik	chr10	ENSMUSG00000087177.7	76.0579	62.5944	0.825511	0.869326	-0.202032	0.00261197	0.0794512
Fbxl22	chr9	ENSMUSG00000050503.9	18097.5	20159.8	1.113	1.08633	0.119457	0.00263328	0.0799315
Slc1a1	chr19	ENSMUSG00000024935.11	1558.47	2454.67	1.57412	1.0263	0.0374503	0.00268356	0.0812014
Prim2	chr1	ENSMUSG00000026134.11	150.499	131.935	0.876374	0.903789	-0.145942	0.00269755	0.0812014
Tlr3	chr8	ENSMUSG00000031639.12	64.3808	90.8825	1.40866	1.26735	0.341815	0.00269096	0.0812014
Robo4	chr9	ENSMUSG00000032125.20	1308.36	1710.11	1.3084	1.20168	0.265048	0.00269615	0.0812014
Cwc25	chr11	ENSMUSG00000018541.10	142.751	124.232	0.872507	0.901516	-0.149575	0.00270467	0.0812467
Anxa2	chr9	ENSMUSG00000032231.14	19808.4	22061.5	1.11387	1.08681	0.120102	0.00271339	0.0813398
Cenpc1	chr5	ENSMUSG00000029253.12	236.954	212.093	0.89404	0.916061	-0.126485	0.00273185	0.0815901
Depdc5	chr5	ENSMUSG00000037426.18	382.084	343.723	0.898309	0.918745	-0.122263	0.00273301	0.0815901
Slc12a4	chr8	ENSMUSG00000017765.17	2292.64	2543.93	1.10887	1.08391	0.116246	0.00274878	0.0818921
H2ax	chr9	ENSMUSG00000049932.3	9680.75	8591.98	0.888053	0.911649	-0.133449	0.00275916	0.0820325
Sema4g	chr19	ENSMUSG00000025207.16	40.3243	47.9945	1.1898	1.13544	0.183252	0.0027789	0.0822816
Ugcg	chr4	ENSMUSG00000028381.8	12038.2	13414.3	1.11498	1.08745	0.120945	0.0027759	0.0822816
Dll4	chr2	ENSMUSG00000027314.6	77.4516	90.0055	1.16276	1.11759	0.160387	0.00285002	0.0842151
H2az2	chr11	ENSMUSG00000041126.16	4465.37	3995.63	0.896369	0.917911	-0.123574	0.00289387	0.0853368
Riok1	chr13	ENSMUSG00000021428.9	71.6591	62.6457	0.875629	0.904473	-0.14485	0.00296219	0.0867003
Kcnk2	chr1	ENSMUSG00000037624.15	0.0324206	0.0187386	0.573008	0.97959	-0.0297499	0.00296406	0.0867003
Kcp	chr6	ENSMUSG00000059022.15	369.198	427.991	1.15988	1.11519	0.157289	0.002953	0.0867003
Hotairm1	chr6	ENSMUSG00000087658.2	0.384495	0.22864	0.592282	0.978019	-0.0320649	0.0029557	0.0867003
Avil	chr10	ENSMUSG00000025432.11	2342.37	1384.85	0.586351	0.691096	-0.533042	0.00300031	0.087157
Gas7	chr11	ENSMUSG00000033066.15	743.12	851.092	1.14683	1.10708	0.146765	0.00299296	0.087157
H2bu2	chr11	ENSMUSG00000056895.4	173.327	112.323	0.643604	0.734722	-0.44473	0.00300375	0.087157
Sipa1	chr19	ENSMUSG00000056917.13	4122.22	4510.11	1.09437	1.07454	0.103714	0.00299303	0.087157
Mroh1	chr15	ENSMUSG00000022558.16	2528.63	2772.16	1.09635	1.07555	0.105068	0.00303513	0.0877159
Selenop	chr15	ENSMUSG00000064373.12	9632.49	10897.8	1.1314	1.0972	0.133831	0.0030308	0.0877159
Ccdc113	chr8	ENSMUSG00000036598.4	0.508574	0.32516	0.650964	0.749438	-0.416119	0.0030588	0.0882238
Dock6	chr9	ENSMUSG00000032198.9	3142.77	3381.76	1.0764	1.06254	0.0875142	0.00306635	0.0882657
Mmab	chr5	ENSMUSG00000029575.17	241.994	215.631	0.890916	0.914321	-0.129227	0.00308932	0.0887505
Gas1	chr13	ENSMUSG00000052957.8	5377.37	4665.4	0.868551	0.898598	-0.154252	0.00311364	0.0892721
Myrf	chr19	ENSMUSG00000036098.15	515.102	454.275	0.882455	0.908348	-0.138683	0.00314185	0.0897256
Usp49	chr17	ENSMUSG00000090115.7	811.664	721.738	0.888907	0.913528	-0.13048	0.00313797	0.0897256
Txndc5	chr13	ENSMUSG00000038991.17	11471.2	12365.7	1.07745	1.06303	0.0881755	0.00315595	0.0899506
Ache	chr5	ENSMUSG00000023328.14	13121.9	18092.8	1.37909	1.22708	0.295227	0.00316964	0.0901636
Lsamp	chr16	ENSMUSG00000061080.11	276.076	185.715	0.670193	0.753882	-0.40759	0.00318004	0.0901691
Gm5165	chr17	ENSMUSG00000116802.1	16098.8	22543.7	1.41054	1.03841	0.0543807	0.00318229	0.0901691
Pole3	chr4	ENSMUSG00000028394.9	499.336	450.489	0.902656	0.92269	-0.116082	0.00320426	0.0906143
Apobec3	chr15	ENSMUSG00000009585.18	851.657	1062.66	1.24864	1.16484	0.220132	0.00321522	0.0906151
Mgrn1	chr16	ENSMUSG00000022517.17	2273.9	2454.07	1.07916	1.0641	0.0896347	0.00321681	0.0906151
Car11	chr7	ENSMUSG00000003273.14	810.24	1044.34	1.29266	1.18996	0.25091	0.00328439	0.0922751
Tent5a	chr9	ENSMUSG00000032265.14	2577.02	2906.62	1.12579	1.0932	0.128554	0.00328848	0.0922751
Ddn	chr15	ENSMUSG00000059213.7	15.2887	25.6276	1.67446	1.02048	0.0292495	0.00329609	0.0923097
Pmf1	chr3	ENSMUSG00000028066.15	2395.5	2117.98	0.884645	0.910561	-0.135172	0.00330774	0.0924571
Cks1b	chr3	ENSMUSG00000028044.6	960.32	865.597	0.901019	0.921878	-0.117352	0.00332126	0.0926561
Eapp	chr12	ENSMUSG00000054302.15	811.478	722.526	0.889011	0.913393	-0.130692	0.00334491	0.0929763
Insyn2b	chr11	ENSMUSG00000069911.11	27.2985	41.6893	1.52738	1.02849	0.0405343	0.00334558	0.0929763
Ccar2	chr14	ENSMUSG00000033712.6	1662.43	1525.81	0.917654	0.932875	-0.100244	0.0033986	0.0942687
Pdk3	chrX	ENSMUSG00000035232.8	5367.1	6004.33	1.11948	1.08854	0.122389	0.00345465	0.0954579
Thbs1	chr2	ENSMUSG00000040152.8	69129.6	78736.1	1.14037	1.10064	0.138336	0.00345256	0.0954579
Tmcc3	chr10	ENSMUSG00000020023.18	1146.9	1299.82	1.13486	1.0987	0.135802	0.00351921	0.0956895
Mknk2	chr10	ENSMUSG00000020190.13	13396.6	14358.9	1.07204	1.05909	0.0828224	0.00352751	0.0956895
Ube2w	chr1	ENSMUSG00000025939.18	11933.9	13892.9	1.16435	1.1156	0.157823	0.00350683	0.0956895
Bmp2	chr2	ENSMUSG00000027358.6	3402.35	4167.4	1.21979	1.14773	0.198783	0.00351123	0.0956895
Nphp1	chr2	ENSMUSG00000027378.16	296.982	251.072	0.847889	0.888515	-0.170532	0.00352422	0.0956895
G6pc3	chr11	ENSMUSG00000034793.15	10564	12101.9	1.14695	1.1053	0.144435	0.0034818	0.0956895
Supt16	chr14	ENSMUSG00000035726.8	2994.11	2800.91	0.93527	0.945348	-0.0810833	0.00351075	0.0956895
Adamtsl5	chr10	ENSMUSG00000043822.18	4451.83	5618.05	1.26128	1.16473	0.22	0.0035074	0.0956895
Pde1a	chr2	ENSMUSG00000059173.19	8911.18	10457.5	1.17445	1.1191	0.162344	0.00352913	0.0956895
Calcrl	chr2	ENSMUSG00000059588.13	884.848	1000.67	1.131	1.0964	0.132774	0.00350392	0.0956895
Zfp455	chr13	ENSMUSG00000051037.15	1.27362e+07	2.20924e+07	1.72384	1.01916	0.0273742	0.00355293	0.096155
Polr2a	chr11	ENSMUSG00000005198.15	2483.34	2200.29	0.886388	0.911212	-0.134141	0.00359712	0.0971691
9030624G23Rik	chr12	ENSMUSG00000073158.4	37168.8	59259.4	1.55873	1.02409	0.0343376	0.00362438	0.0977232
Sf3b2	chr19	ENSMUSG00000024853.10	14101.1	13190.2	0.935483	0.945546	-0.0807806	0.00366059	0.0983335
Cerk	chr15	ENSMUSG00000035891.16	1040.57	929.916	0.894406	0.917975	-0.123473	0.00365597	0.0983335
Dnaja4	chr9	ENSMUSG00000032285.15	10740.5	12280	1.14263	1.1023	0.140523	0.00367027	0.0984108
Hnrnpu	chr1	ENSMUSG00000039630.10	33964.4	31496.2	0.927021	0.939497	-0.0900395	0.00369798	0.0989705
Sin3a	chr9	ENSMUSG00000042557.14	1281.95	1175.62	0.916642	0.93258	-0.1007	0.00371416	0.0992203
Ppp2r5b	chr19	ENSMUSG00000024777.10	2090.79	2336.52	1.11719	1.08698	0.120331	0.00376172	0.100306
Atp1b1	chr1	ENSMUSG00000026576.12	50051.6	53840.3	1.07561	1.06098	0.0853957	0.00381968	0.101664
Fam3a	chrX	ENSMUSG00000031399.15	915.451	797.027	0.871929	0.903577	-0.146281	0.00384337	0.10192
Gm28439	chr1	ENSMUSG00000100131.1	9665.45	12971.8	1.34485	1.21212	0.277534	0.00383882	0.10192
Hsd17b7	chr1	ENSMUSG00000026675.12	234.107	268.182	1.1454	1.10307	0.141526	0.00385187	0.101958
Vdr	chr15	ENSMUSG00000022479.15	2110.12	2911.75	1.37754	1.22364	0.29118	0.00387717	0.102441
Kdelr1	chr7	ENSMUSG00000002778.14	54601	59235.9	1.08486	1.06721	0.0938375	0.00390323	0.102942
Chmp4c	chr3	ENSMUSG00000027536.6	281.956	365.73	1.28892	1.17874	0.23725	0.0039408	0.103555
Zbtb12	chr17	ENSMUSG00000049823.9	456.012	403.322	0.884376	0.911425	-0.133805	0.00393578	0.103555
Yaf2	chr15	ENSMUSG00000022634.9	4246.3	4681.9	1.10214	1.07764	0.107875	0.00396755	0.103876
Dkk2	chr3	ENSMUSG00000028031.6	3.64191	2.64956	0.724578	0.805705	-0.311677	0.00397402	0.103876
Gli2	chr1	ENSMUSG00000048402.14	96.7971	80.3342	0.829517	0.875101	-0.192479	0.00397453	0.103876
Net1	chr13	ENSMUSG00000021215.15	3702.51	3437.71	0.928102	0.940726	-0.0881532	0.00403094	0.104036
Ncl	chr1	ENSMUSG00000026234.12	18701.7	17368.2	0.928534	0.940949	-0.0878118	0.00402286	0.104036
Smu1	chr4	ENSMUSG00000028409.11	1716.88	1549.82	0.902214	0.923414	-0.11495	0.00400903	0.104036
Gsr	chr8	ENSMUSG00000031584.16	2455.77	2240.97	0.911478	0.929687	-0.105183	0.00401283	0.104036
Map6d1	chr16	ENSMUSG00000041205.8	1176.56	1700.91	1.43517	1.03861	0.0546521	0.00402061	0.104036
Epm2aip1	chr9	ENSMUSG00000046785.8	3770.66	4353.59	1.15468	1.10695	0.146593	0.00402756	0.104036
Sco2	chr15	ENSMUSG00000091780.3	22789.5	33859.4	1.49588	1.02673	0.0380611	0.00402038	0.104036
Dnajc9	chr14	ENSMUSG00000021811.7	1166.3	1033.97	0.886058	0.912556	-0.132015	0.00406991	0.104854
Cpsf1	chr15	ENSMUSG00000034022.8	2279.38	2113.82	0.927732	0.940581	-0.0883756	0.00408054	0.104942
Mre11a	chr9	ENSMUSG00000031928.15	554.372	493.016	0.889812	0.915828	-0.126852	0.00410067	0.105272
Lrrc3	chr10	ENSMUSG00000051652.4	559.166	679.556	1.21236	1.13954	0.188456	0.00412589	0.105545
Cox7a1	chr7	ENSMUSG00000074218.3	10477.6	11986.8	1.14236	1.10083	0.138594	0.00412181	0.105545
Entpd5	chr12	ENSMUSG00000021236.16	1827.29	2043.62	1.11659	1.08618	0.119257	0.00415787	0.105989
Fgd4	chr16	ENSMUSG00000022788.16	378.832	445.088	1.17341	1.11895	0.162141	0.00415612	0.105989
Tbx3	chr5	ENSMUSG00000018604.18	489.371	411.058	0.840835	0.883453	-0.178774	0.00420155	0.106168
Rad21	chr15	ENSMUSG00000022314.10	10384.5	9674.96	0.931675	0.943326	-0.0841724	0.00418652	0.106168
Uso1	chr5	ENSMUSG00000029407.10	8698.33	9377.45	1.07724	1.06205	0.0868556	0.00419973	0.106168
Nsrp1	chr11	ENSMUSG00000037958.13	445.57	395.942	0.888083	0.914378	-0.129138	0.00420136	0.106168
Isca1	chr13	ENSMUSG00000044792.7	60930.4	67847.5	1.11458	1.08437	0.116862	0.004178	0.106168
Cdh4	chr2	ENSMUSG00000000305.12	25.1011	19.3454	0.770403	0.83929	-0.252759	0.00427019	0.106558
Ewsr1	chr11	ENSMUSG00000009079.16	8800.26	8130.58	0.924085	0.937965	-0.0923943	0.00429056	0.106558
Slc12a5	chr2	ENSMUSG00000017740.17	383.316	502.647	1.30999	1.18801	0.248551	0.00426	0.106558
Tmem132e	chr11	ENSMUSG00000020701.12	2.44001e-06	1.14924e-06	0.477834	0.986354	-0.0198229	0.00426722	0.106558
Srl	chr16	ENSMUSG00000022519.14	8041.27	8841.44	1.1	1.07585	0.105475	0.00425838	0.106558
Uhmk1	chr1	ENSMUSG00000026667.14	8845.14	10138.1	1.14844	1.10295	0.141362	0.00428642	0.106558
Cadm1	chr9	ENSMUSG00000032076.20	77.1435	67.8773	0.877459	0.907834	-0.139499	0.00428123	0.106558
Chek1	chr9	ENSMUSG00000032113.16	3606.79	3164.52	0.87847	0.908819	-0.137935	0.00428991	0.106558
Arhgef11	chr3	ENSMUSG00000041977.18	170.164	154.152	0.906407	0.926697	-0.10983	0.00428071	0.106558
Gm10175	chr7	ENSMUSG00000066724.3	0.428497	0.326171	0.760799	0.835482	-0.259319	0.00427613	0.106558
Zfp963	chr8	ENSMUSG00000092260.7	53.0237	40.5836	0.769243	0.841919	-0.248246	0.00432174	0.107148
Capns1	chr7	ENSMUSG00000001794.13	23731.4	25407.3	1.07091	1.05767	0.0808877	0.00438146	0.107763
Sap130	chr18	ENSMUSG00000024260.14	420.733	382.822	0.909526	0.928501	-0.107025	0.00437661	0.107763
Kif23	chr9	ENSMUSG00000032254.10	2473.24	2290.17	0.926398	0.939919	-0.0893923	0.00436872	0.107763
Wdr48	chr9	ENSMUSG00000032512.7	1511.14	1376.49	0.911158	0.929909	-0.104838	0.00438375	0.107763
Gm9800	chr14	ENSMUSG00000045799.6	2.15648	1.6489	0.763274	0.834779	-0.260533	0.00435972	0.107763
5930403N24Rik	chr10	ENSMUSG00000046463.5	3764.81	6420.77	1.75528	1.017	0.024326	0.00443845	0.108923
Ndrg2	chr14	ENSMUSG00000004558.15	20484	22319.9	1.08977	1.06927	0.0966278	0.00444664	0.108939
Gm36266	chr5	ENSMUSG00000106617.1	145.84	96.3364	0.657653	0.766925	-0.382842	0.00447336	0.109408
Pcdh10	chr3	ENSMUSG00000049100.15	0.188716	0.114883	0.604605	0.733146	-0.447828	0.00449958	0.109864
Lmntd1	chr6	ENSMUSG00000054966.13	8.14042	5.45509	0.672345	0.787461	-0.34472	0.00452027	0.110184
Acap3	chr4	ENSMUSG00000029033.16	1361.67	1560.95	1.14673	1.10285	0.14123	0.00458858	0.1111
Wfs1	chr5	ENSMUSG00000039474.13	1305.19	1466.84	1.12222	1.08936	0.123479	0.00457807	0.1111
Clec14a	chr12	ENSMUSG00000045930.3	1619.96	1882.2	1.16423	1.10967	0.150125	0.00458583	0.1111
Foxc2	chr8	ENSMUSG00000046714.7	416.846	356.316	0.853498	0.893666	-0.162192	0.00458135	0.1111
Kif1a	chr1	ENSMUSG00000014602.15	523.839	615.436	1.17309	1.11741	0.160157	0.00460577	0.111145
Pard3	chr8	ENSMUSG00000025812.18	792.75	723.679	0.911789	0.930087	-0.104563	0.00460492	0.111145
Dhh	chr15	ENSMUSG00000023000.5	9581.41	12094.6	1.25496	1.15381	0.206407	0.00461914	0.111282
Pds5b	chr5	ENSMUSG00000034021.15	3001.07	2778.91	0.924761	0.938805	-0.091103	0.00463331	0.111438
Pdlim5	chr3	ENSMUSG00000028273.15	15804	17755.6	1.12402	1.08786	0.121499	0.00466735	0.112071
Pdss2	chr10	ENSMUSG00000038240.13	664.521	817.285	1.22687	1.13898	0.187742	0.00471412	0.113006
Cyb5r3	chr15	ENSMUSG00000018042.18	12573.2	13561.1	1.07834	1.06221	0.0870699	0.00477356	0.114057
Pgm1	chr4	ENSMUSG00000025791.18	8749.44	9478.56	1.08361	1.06531	0.0912729	0.00478242	0.114057
Adrb1	chr19	ENSMUSG00000035283.5	92.3514	73.6015	0.800965	0.864753	-0.20964	0.0047962	0.114057
Apex1	chr14	ENSMUSG00000035960.14	1315.44	1201.88	0.914107	0.932161	-0.101349	0.00478681	0.114057
Arhgap11a	chr2	ENSMUSG00000041219.14	1481.55	1328.86	0.897497	0.92151	-0.117928	0.00479736	0.114057
Fkbp1a	chr2	ENSMUSG00000032966.14	28467.8	30361.3	1.06607	1.05422	0.0761804	0.00482295	0.114478
Prkab2	chr3	ENSMUSG00000038205.12	4306.12	4992.09	1.16337	1.10769	0.14755	0.0048671	0.115101
Pid1	chr1	ENSMUSG00000045658.16	3249.55	4191.73	1.29479	1.17302	0.230223	0.00487096	0.115101
H2bc21	chr3	ENSMUSG00000068854.7	85.5958	69.2983	0.813263	0.872319	-0.197072	0.00487305	0.115101
Snrpf	chr10	ENSMUSG00000020018.6	5397.68	4741.17	0.87926	0.910332	-0.135535	0.00488508	0.115197
Larp1b	chr3	ENSMUSG00000025762.15	525.26	463.595	0.880972	0.9111	-0.134319	0.00494047	0.115871
Nrp2	chr1	ENSMUSG00000025969.15	1081.77	820.264	0.756989	0.827429	-0.273293	0.00494295	0.115871
Sidt2	chr9	ENSMUSG00000034908.16	4841.06	5263.68	1.08771	1.06778	0.0946122	0.00494568	0.115871
Ccdc57	chr11	ENSMUSG00000048445.6	28.4001	23.1869	0.813305	0.872712	-0.196423	0.00492671	0.115871
Spg7	chr8	ENSMUSG00000000738.18	8785.47	9616.21	1.09397	1.07133	0.099404	0.005014	0.116566
Glmp	chr3	ENSMUSG00000001418.13	1912.29	2106.8	1.10156	1.07622	0.105977	0.00499821	0.116566
Tgfb1	chr7	ENSMUSG00000002603.15	7201.54	7897.75	1.09557	1.07254	0.101033	0.00502185	0.116566
Rab21	chr10	ENSMUSG00000020132.10	10089.1	11109.6	1.10164	1.07601	0.105691	0.00499293	0.116566
Tbc1d31	chr15	ENSMUSG00000022364.14	440.228	383.079	0.870307	0.905038	-0.14395	0.00503167	0.116566
Aldh4a1	chr4	ENSMUSG00000028737.15	2206.77	2531.46	1.14684	1.10118	0.139048	0.00501433	0.116566
Il11ra1	chr4	ENSMUSG00000073889.10	3665.85	4069.54	1.11099	1.08119	0.112622	0.0050314	0.116566
Lhpp	chr7	ENSMUSG00000030946.13	230.721	257.593	1.1167	1.08446	0.116975	0.00505676	0.116773
Dtx4	chr19	ENSMUSG00000039982.8	248.411	196.788	0.793561	0.859681	-0.218127	0.00505045	0.116773
Mad2l1	chr6	ENSMUSG00000029910.14	3402.29	3080.52	0.90448	0.926212	-0.110586	0.00507861	0.117091
Tnfaip2	chr12	ENSMUSG00000021281.15	1630.31	1962.04	1.20394	1.12842	0.174307	0.00510582	0.117531
Tmbim4	chr10	ENSMUSG00000020225.10	11319.9	13304.1	1.17813	1.11594	0.158265	0.00512095	0.117693
Tmx3	chr18	ENSMUSG00000024614.7	9734.93	10953.3	1.12413	1.08756	0.121101	0.00515081	0.118004
Kmt2e	chr5	ENSMUSG00000029004.15	1356.79	1177.29	0.869891	0.904434	-0.144913	0.0051436	0.118004
Erbb4	chr1	ENSMUSG00000062209.15	3961.74	4600.21	1.16299	1.1066	0.146128	0.00516902	0.118234
Snx10	chr6	ENSMUSG00000038301.15	3138.06	3705.44	1.18343	1.11715	0.15982	0.00518331	0.118374
Mmp11	chr10	ENSMUSG00000000901.17	739.173	614.489	0.830635	0.879807	-0.184741	0.00520605	0.11852
Rhod	chr19	ENSMUSG00000041845.11	797.187	921.538	1.15866	1.10551	0.144709	0.00519891	0.11852
Mki67	chr7	ENSMUSG00000031004.8	7929.57	7024.69	0.886355	0.914712	-0.12861	0.00523648	0.118659
Hmgn5	chrX	ENSMUSG00000031245.8	2877.54	2516.04	0.872157	0.905163	-0.14375	0.00523502	0.118659
Zfp740	chr15	ENSMUSG00000046897.17	2570.23	2376.13	0.924537	0.939336	-0.0902864	0.00523678	0.118659
Emb	chr13	ENSMUSG00000021728.8	1125.15	1329.48	1.18077	1.1157	0.157949	0.00526939	0.119212
Zfp951	chr5	ENSMUSG00000072774.10	1480.87	2176.6	1.45641	1.02628	0.037423	0.0052957	0.11962
Unc13c	chr9	ENSMUSG00000062151.13	4031.6	5108.16	1.26381	1.15268	0.204988	0.00531939	0.119968
Eno3	chr11	ENSMUSG00000060600.15	9131.55	10001.2	1.09507	1.07143	0.0995434	0.00532998	0.12002
Eng	chr2	ENSMUSG00000026814.16	4275.24	4578.89	1.07074	1.057	0.0799791	0.00535287	0.120162
Lingo1	chr9	ENSMUSG00000049556.5	22.3863	16.6802	0.746711	0.827336	-0.273455	0.00534468	0.120162
Ppfia4	chr1	ENSMUSG00000026458.13	2770.97	3046.05	1.09961	1.0744	0.103532	0.00537646	0.120318
Topbp1	chr9	ENSMUSG00000032555.10	1982.69	1845.36	0.930257	0.943065	-0.0845716	0.00537352	0.120318
Proser3	chr7	ENSMUSG00000036864.16	157.227	138.702	0.880896	0.912175	-0.132617	0.0054268	0.121257
Mcm4	chr16	ENSMUSG00000022673.5	4574.17	4245.17	0.927161	0.940965	-0.0877877	0.00546186	0.121485
Pqlc1	chr18	ENSMUSG00000034006.17	1554.67	1819.77	1.17041	1.10989	0.150415	0.0054553	0.121485
Asxl3	chr18	ENSMUSG00000045215.17	218.645	171.486	0.783345	0.856099	-0.22415	0.00546218	0.121485
Gm13241	chr4	ENSMUSG00000073716.6	0.22077	0.362791	1.6474	1.02053	0.0293223	0.00548359	0.121774
Klk8	chr7	ENSMUSG00000064023.4	243.36	291.394	1.19741	1.12403	0.16868	0.00554371	0.122921
St5	chr7	ENSMUSG00000031024.13	1505.16	1641.84	1.091	1.06929	0.0966472	0.00557561	0.123439
Doc2g	chr19	ENSMUSG00000024871.11	4073.37	4856.74	1.19211	1.11808	0.161028	0.00559057	0.123483
Dhx15	chr5	ENSMUSG00000029169.11	7802.59	7309.27	0.936393	0.947237	-0.0782027	0.00561171	0.123483
Igtp	chr11	ENSMUSG00000078853.8	108.979	149.15	1.38627	1.04012	0.0567431	0.00560087	0.123483
Particl	chr6	ENSMUSG00000108591.1	38.4455	29.5205	0.777249	0.855787	-0.224677	0.00561115	0.123483
Vnn1	chr10	ENSMUSG00000037440.8	11.5907	8.93069	0.777164	0.862743	-0.212997	0.00564081	0.123808
Il20rb	chr9	ENSMUSG00000044244.18	0.0084246	0.00495802	0.609411	0.982048	-0.0261339	0.00564355	0.123808
E2f7	chr10	ENSMUSG00000020185.16	297.197	261.771	0.87768	0.910113	-0.135883	0.00566902	0.124178
2310040G24Rik	chr6	ENSMUSG00000101655.1	533.594	776.642	1.45497	1.02692	0.0383174	0.0056819	0.124272
Cmtm8	chr9	ENSMUSG00000041012.4	63.8329	82.8663	1.30294	1.17488	0.23251	0.00572385	0.12492
Yipf3	chr17	ENSMUSG00000071074.9	5847.52	6432.91	1.10133	1.07457	0.103764	0.00572876	0.12492
Dlat	chr9	ENSMUSG00000000168.9	19315.7	20869.3	1.07937	1.06202	0.0868122	0.00575011	0.125197
Etv4	chr11	ENSMUSG00000017724.14	674.393	827.932	1.22436	1.13083	0.177384	0.0057911	0.125406
Unk	chr11	ENSMUSG00000020770.13	898.421	828.262	0.922152	0.938191	-0.0920466	0.00578325	0.125406
Anp32a	chr9	ENSMUSG00000032249.14	16220.6	14877.9	0.917823	0.935044	-0.0968936	0.00580035	0.125406
Degs1	chr1	ENSMUSG00000038633.5	7198.97	7886.43	1.09569	1.07136	0.0994483	0.0057789	0.125406
Tmem74b	chr2	ENSMUSG00000044364.5	0.115775	0.0713066	0.624805	0.979409	-0.0300161	0.00580304	0.125406
Rnd3	chr2	ENSMUSG00000017144.8	649.792	567.398	0.873335	0.908004	-0.139229	0.00586303	0.125767
Gyg	chr3	ENSMUSG00000019528.18	70004.1	77608.9	1.10909	1.07783	0.108135	0.00585148	0.125767
Coq10b	chr1	ENSMUSG00000025981.13	5296.27	6558.44	1.22988	1.13072	0.177242	0.00586242	0.125767
Akr1a1	chr4	ENSMUSG00000028692.14	15240.4	16313.1	1.0702	1.05608	0.0787161	0.00586317	0.125767
Gm11273	chr13	ENSMUSG00000079941.1	24.6454	18.429	0.740976	0.833524	-0.262705	0.0058519	0.125767
P3h4	chr11	ENSMUSG00000006931.15	3284.77	3712.64	1.13053	1.08947	0.123621	0.00589387	0.126239
Smc2	chr4	ENSMUSG00000028312.19	3632.18	3339.44	0.919072	0.936264	-0.0950131	0.00592054	0.126436
Gnb5	chr9	ENSMUSG00000032192.9	3604.85	3990.68	1.10717	1.07754	0.107747	0.00591204	0.126436
Tardbp	chr4	ENSMUSG00000041459.15	12576	11905.3	0.946732	0.954595	-0.0670395	0.00593146	0.126482
Carns1	chr19	ENSMUSG00000075289.5	819.901	1068.15	1.29533	1.15616	0.209347	0.00594216	0.126524
Pparg	chr6	ENSMUSG00000000440.12	41.4821	64.8508	1.55492	1.021	0.0299829	0.00602636	0.127894
Nfasc	chr1	ENSMUSG00000026442.14	0.0313518	0.0177785	0.58028	0.983324	-0.024262	0.00603297	0.127894
Zfyve19	chr2	ENSMUSG00000068580.11	2012.81	2284.1	1.1328	1.09162	0.126472	0.00602356	0.127894
Cep55	chr19	ENSMUSG00000024989.15	1434.52	1269.92	0.886071	0.916986	-0.125029	0.00608052	0.128525
Bnc1	chr7	ENSMUSG00000025105.10	109.614	97.175	0.884703	0.915552	-0.127286	0.00607865	0.128525
Myb	chr10	ENSMUSG00000019982.15	0.0139281	0.00875449	0.637848	0.976891	-0.0337312	0.00616671	0.129968
Leng8	chr7	ENSMUSG00000035545.13	4348.82	4013.02	0.922791	0.938599	-0.0914199	0.00615966	0.129968
Pex1	chr5	ENSMUSG00000005907.14	3118.28	3573.42	1.14679	1.09798	0.134857	0.00618101	0.13008
Sf3a1	chr11	ENSMUSG00000002129.11	4271.85	3965.24	0.92779	0.941726	-0.0866208	0.00619627	0.13016
Gkap1	chr13	ENSMUSG00000021552.7	4329.25	3777.08	0.870705	0.907332	-0.140297	0.00620279	0.13016
Bub1b	chr2	ENSMUSG00000040084.9	2939.71	2698.63	0.917416	0.935299	-0.0965008	0.00630989	0.132216
Focad	chr4	ENSMUSG00000038368.16	4583.45	5308.45	1.1587	1.10208	0.140229	0.00636792	0.13314
Eme1	chr11	ENSMUSG00000039055.4	747.69	661.423	0.882943	0.914539	-0.128883	0.00638879	0.13314
Suv39h1	chrX	ENSMUSG00000039231.18	1412.56	1277.12	0.903022	0.92675	-0.109748	0.00637806	0.13314
Phf5a	chr15	ENSMUSG00000061360.8	2217.81	2000.4	0.902766	0.926905	-0.109506	0.00639078	0.13314
Itfg2	chr6	ENSMUSG00000001518.12	302.838	266.004	0.875704	0.911459	-0.133751	0.00643254	0.133599
Cast	chr13	ENSMUSG00000021585.10	1365.2	1502	1.09854	1.0728	0.101387	0.0064405	0.133599
Hdc	chr2	ENSMUSG00000027360.5	114.419	155.186	1.36581	1.04359	0.0615488	0.00643148	0.133599
Slc7a6	chr8	ENSMUSG00000031904.5	3553.09	3889.77	1.09538	1.07033	0.0980549	0.00647032	0.134025
Gstt2	chr10	ENSMUSG00000033318.7	19.2289	25.6137	1.33581	1.04579	0.0645863	0.00651851	0.134831
Ppp1r16b	chr2	ENSMUSG00000037754.13	1580.18	1866.51	1.18129	1.10914	0.14944	0.00654829	0.135061
Kcnq1ot1	chr7	ENSMUSG00000101609.2	9128.45	8310.71	0.91007	0.931193	-0.102849	0.00653951	0.135061
Gatc	chr5	ENSMUSG00000029536.8	500.877	449.251	0.89499	0.922125	-0.116966	0.00657714	0.13527
Ppp1r14c	chr10	ENSMUSG00000040653.6	10162.3	11057.2	1.08772	1.06597	0.0921662	0.00656789	0.13527
Ppp1r3b	chr8	ENSMUSG00000046794.9	4445.48	4959.42	1.1165	1.08101	0.112382	0.00661945	0.135948
Ctc1	chr11	ENSMUSG00000020898.18	1944.98	1826.06	0.938714	0.949381	-0.0749407	0.00665366	0.136433
Tmem30a	chr9	ENSMUSG00000032328.12	21555.6	23564.9	1.09186	1.06815	0.0951078	0.00666657	0.136433
Zfp622	chr15	ENSMUSG00000052253.6	43831.1	48839.7	1.11358	1.07988	0.110874	0.00667136	0.136433
Furin	chr7	ENSMUSG00000030530.15	1965.56	2128.63	1.08358	1.06383	0.0892721	0.0067271	0.137354
Igfbp7	chr5	ENSMUSG00000036256.13	238.939	289.912	1.21147	1.11987	0.163328	0.00674487	0.137354
Gm38300	chr1	ENSMUSG00000104279.1	1.98556e+06	2.95918e+06	1.48888	1.02413	0.0343926	0.00674481	0.137354
Cebpd	chr16	ENSMUSG00000071637.5	991.079	1238.56	1.25071	1.12875	0.174724	0.0067712	0.137697
Txndc12	chr4	ENSMUSG00000028567.8	4626.93	5093.95	1.10068	1.07326	0.102004	0.00678808	0.137847
Ankrd40	chr11	ENSMUSG00000020864.13	2338.33	2172.34	0.928474	0.942764	-0.0850322	0.00685953	0.138974
Brd2	chr17	ENSMUSG00000024335.20	11646.4	10871.7	0.933622	0.946027	-0.0800467	0.00686282	0.138974
Pigt	chr2	ENSMUSG00000017721.15	3557.59	3852.36	1.08243	1.06283	0.0879116	0.00691667	0.139869
Tmem106a	chr11	ENSMUSG00000034947.13	6933.45	9531.15	1.38074	1.03258	0.0462483	0.00694012	0.140148
Upf3b	chrX	ENSMUSG00000036572.16	1898.7	1720.05	0.904253	0.927829	-0.108069	0.00695813	0.140316
Hfe	chr13	ENSMUSG00000006611.15	988.565	1238.45	1.25275	1.12553	0.170603	0.00701845	0.141335
Mlph	chr1	ENSMUSG00000026303.6	4165.4	7010.02	1.65881	1.01635	0.0233937	0.00705221	0.141818
Zfp422	chr6	ENSMUSG00000059878.12	1536.23	1421.63	0.925381	0.940903	-0.0878827	0.0070819	0.142218
Hnrnpa0	chr13	ENSMUSG00000007836.6	14641.2	13336	0.911349	0.932259	-0.101197	0.00709188	0.142221
Ctsa	chr2	ENSMUSG00000017760.16	6593.91	7029.56	1.06582	1.05282	0.0742527	0.00716259	0.143242
Sqle	chr15	ENSMUSG00000022351.14	152.613	133.783	0.875505	0.911769	-0.133259	0.00715432	0.143242
Cd151	chr7	ENSMUSG00000025510.14	2629.7	2838.53	1.07914	1.06104	0.0854771	0.00717531	0.143298
Chaf1a	chr17	ENSMUSG00000002835.9	2020.12	1835.8	0.908227	0.930262	-0.104292	0.0072292	0.144176
Sphk1	chr11	ENSMUSG00000061878.15	10183.1	16418.3	1.5889	1.01898	0.02713	0.00724709	0.144334
Gtf2h4	chr17	ENSMUSG00000001524.14	205.24	178.47	0.867382	0.908577	-0.138319	0.00726933	0.144463
Ap4m1	chr5	ENSMUSG00000019518.11	547.137	493.449	0.901944	0.927237	-0.108989	0.00728353	0.144463
AI480526	chr5	ENSMUSG00000090086.7	568.738	500.117	0.879146	0.914662	-0.128689	0.00727804	0.144463
Apln	chrX	ENSMUSG00000037010.7	200.685	254.902	1.26514	1.14472	0.194993	0.00730402	0.144672
Ovca2	chr11	ENSMUSG00000038268.4	5326.44	6122.51	1.15047	1.0969	0.133436	0.00734078	0.144886
Vamp5	chr6	ENSMUSG00000073002.9	2305.44	2666.35	1.15854	1.09866	0.135746	0.00734488	0.144886
2810410L24Rik	chr11	ENSMUSG00000075389.3	575.891	481.635	0.839052	0.893519	-0.162429	0.00732931	0.144886
Serpinf1	chr11	ENSMUSG00000000753.15	891.542	1023.08	1.14762	1.09518	0.131169	0.00750267	0.145171
Stard3nl	chr13	ENSMUSG00000003062.13	400.43	455.927	1.13835	1.09142	0.126209	0.00743106	0.145171
Ptgis	chr2	ENSMUSG00000017969.13	803.135	922.46	1.14801	1.09368	0.129187	0.00746354	0.145171
Castor1	chr11	ENSMUSG00000020424.3	46.1198	69.4252	1.53253	1.02053	0.0293164	0.00750909	0.145171
Bcap29	chr12	ENSMUSG00000020650.15	12850.2	14961.6	1.16548	1.09893	0.136094	0.00742346	0.145171
Mss51	chr14	ENSMUSG00000021815.4	523.105	378.122	0.713777	0.827922	-0.272434	0.00742278	0.145171
Vamp3	chr4	ENSMUSG00000028955.3	2315.86	2519.96	1.08876	1.06582	0.091968	0.00751054	0.145171
Per3	chr4	ENSMUSG00000028957.12	1245.61	1451.18	1.16454	1.10213	0.140299	0.00747994	0.145171
Cgref1	chr5	ENSMUSG00000029161.7	976.917	1298.27	1.3224	1.04132	0.0584134	0.00747102	0.145171
Maz	chr7	ENSMUSG00000030678.7	14894.4	13794.1	0.926365	0.941578	-0.0868479	0.0074291	0.145171
Slco2a1	chr9	ENSMUSG00000032548.14	75.3934	64.8263	0.85969	0.904494	-0.144817	0.00739801	0.145171
Scaf11	chr15	ENSMUSG00000033228.8	4204.49	3918.79	0.932056	0.945295	-0.0811634	0.00745206	0.145171
Cplane1	chr15	ENSMUSG00000039801.7	349.584	315.801	0.903029	0.928058	-0.107713	0.00743804	0.145171
Mis18bp1	chr12	ENSMUSG00000047534.17	321.898	287.099	0.893125	0.922762	-0.115969	0.00740972	0.145171
Trim68	chr7	ENSMUSG00000073968.4	697.012	808.852	1.16109	1.10088	0.138654	0.00751976	0.145171
Gm4824	chr15	ENSMUSG00000115593.1	0.0351952	0.0223797	0.632903	0.980496	-0.0284163	0.0074609	0.145171
Spc24	chr9	ENSMUSG00000074476.6	401.181	353.985	0.881821	0.915903	-0.126733	0.00753886	0.145346
Zfp949	chr9	ENSMUSG00000032425.15	57.4292	46.5571	0.81251	0.886193	-0.174307	0.00759817	0.146295
4930447C04Rik	chr12	ENSMUSG00000021098.14	6168.92	8585.6	1.37714	1.03024	0.0429855	0.00766922	0.147467
Plaur	chr7	ENSMUSG00000046223.10	2106.33	2695.15	1.28705	1.05123	0.0720822	0.0076851	0.147576
Gbp9	chr5	ENSMUSG00000029298.15	121.25	149.967	1.23882	1.12834	0.174207	0.00772968	0.147895
Sparcl1	chr5	ENSMUSG00000029309.7	81.4438	69.1405	0.848352	0.898355	-0.154642	0.00773236	0.147895
Ncaph	chr2	ENSMUSG00000034906.15	770.412	701.609	0.91051	0.932462	-0.100884	0.00772498	0.147895
Prelp	chr1	ENSMUSG00000041577.5	2609.7	3278.5	1.25953	1.13434	0.181858	0.00774356	0.147914
Carmil3	chr14	ENSMUSG00000022211.9	182.626	156.914	0.858988	0.905025	-0.143971	0.00776967	0.148217
Rrm2	chr12	ENSMUSG00000020649.11	9368.28	8515.75	0.908326	0.931168	-0.102886	0.00778827	0.148377
Calm2	chr17	ENSMUSG00000036438.14	18775.3	17547.6	0.934777	0.947205	-0.0782516	0.00781722	0.148733
Cflar	chr1	ENSMUSG00000026031.15	1157.38	1272.27	1.09877	1.0711	0.0990949	0.00783454	0.14879
Plcg2	chr8	ENSMUSG00000034330.10	757.137	844.794	1.1156	1.0799	0.110894	0.00784413	0.14879
Phf21a	chr2	ENSMUSG00000058318.15	1122.76	1000.97	0.891202	0.921281	-0.118287	0.00785108	0.14879
Irf2bp2	chr8	ENSMUSG00000051495.7	3610.38	3271.41	0.906046	0.929904	-0.104846	0.00787024	0.148958
Plscr3	chr11	ENSMUSG00000019461.12	4945.64	5312.59	1.07406	1.05753	0.0806989	0.00790104	0.149221
Acsl4	chrX	ENSMUSG00000031278.12	3741.64	4249.09	1.13357	1.08741	0.1209	0.00790473	0.149221
Fars2	chr13	ENSMUSG00000021420.13	1702.46	1499.99	0.882153	0.917168	-0.124742	0.00794237	0.149556
Slfn5	chr11	ENSMUSG00000054404.13	6212.84	7699.34	1.2435	1.1132	0.154716	0.00794313	0.149556
Asb11	chrX	ENSMUSG00000031382.14	800.586	1072.52	1.34347	1.03256	0.0462237	0.00797886	0.149645
Ppm1e	chr11	ENSMUSG00000046442.4	296.875	260.803	0.87854	0.915852	-0.126813	0.00797137	0.149645
Pclo	chr5	ENSMUSG00000061601.15	0.0821433	0.0517214	0.634344	0.979941	-0.0292337	0.00796576	0.149645
Gnpnat1	chr14	ENSMUSG00000037722.8	10734.4	12974	1.2049	1.10806	0.148031	0.00800664	0.149972
1600014C10Rik	chr7	ENSMUSG00000054676.15	1005.1	1178.32	1.17399	1.10407	0.142829	0.0080418	0.150436
Hlf	chr11	ENSMUSG00000003949.16	12.3813	9.74372	0.784607	0.872414	-0.196914	0.00811761	0.151217
Mboat2	chr12	ENSMUSG00000020646.17	458.613	409.085	0.892566	0.923763	-0.114406	0.00812685	0.151217
Pi4k2b	chr5	ENSMUSG00000029186.12	30803.3	36018.2	1.16984	1.10108	0.138915	0.00810543	0.151217
Plcb4	chr2	ENSMUSG00000039943.16	1910.48	2112.16	1.10623	1.07472	0.103959	0.00813577	0.151217
Tyw3	chr3	ENSMUSG00000047583.9	31.598	27.097	0.85639	0.904491	-0.144821	0.00813023	0.151217
Cyp39a1	chr17	ENSMUSG00000023963.10	939.823	791.267	0.847608	0.904298	-0.14513	0.00827019	0.152479
Anxa1	chr19	ENSMUSG00000024659.15	53.8145	66.545	1.23754	1.11985	0.16331	0.00827459	0.152479
Rfk	chr19	ENSMUSG00000024712.9	7664.51	8481.92	1.10762	1.07459	0.103792	0.00825179	0.152479
Got1	chr19	ENSMUSG00000025190.13	5769.97	6298.37	1.09028	1.0665	0.092889	0.00823661	0.152479
Mbd6	chr10	ENSMUSG00000025409.14	1831.08	2010.94	1.09858	1.07135	0.0994272	0.00821613	0.152479
Rabgap1l	chr1	ENSMUSG00000026721.16	2022.1	2230.97	1.10381	1.07292	0.101546	0.00825419	0.152479
Tecrl	chr5	ENSMUSG00000049537.10	1889.2	2215.22	1.17707	1.10103	0.138856	0.00827738	0.152479
Cox10	chr11	ENSMUSG00000042148.8	339.544	306.814	0.903392	0.929068	-0.106144	0.00839829	0.154509
Tomm34	chr2	ENSMUSG00000018322.10	24803.7	27345.4	1.10259	1.07247	0.100933	0.00846255	0.1551
Miga2	chr2	ENSMUSG00000026858.18	5135.7	5693.05	1.10838	1.07552	0.105032	0.00845803	0.1551
Hpse	chr5	ENSMUSG00000035273.14	164.369	241.932	1.48791	1.02334	0.0332875	0.00845618	0.1551
Bmf	chr2	ENSMUSG00000040093.16	272.98	236.769	0.864679	0.909049	-0.13757	0.0085062	0.155703
Agtrap	chr4	ENSMUSG00000029007.8	549.619	610.83	1.11084	1.07608	0.105784	0.00858152	0.156327
Zxdc	chr6	ENSMUSG00000034430.16	682.755	604.237	0.886141	0.920469	-0.119559	0.00857783	0.156327
Mppe1	chr18	ENSMUSG00000062526.4	370.265	420.955	1.13772	1.08808	0.121789	0.00857915	0.156327
Wscd2	chr5	ENSMUSG00000063430.9	1833.6	1468.4	0.799127	0.8808	-0.183113	0.00858349	0.156327
Bcl11a	chr11	ENSMUSG00000000861.15	490.26	427.506	0.871155	0.91183	-0.133163	0.00867701	0.156606
Timp1	chrX	ENSMUSG00000001131.11	3623.5	4390.45	1.21133	1.10405	0.142803	0.00863078	0.156606
Rin2	chr2	ENSMUSG00000001768.16	156.208	141.062	0.901952	0.928708	-0.106702	0.00869174	0.156606
Jag2	chr12	ENSMUSG00000002799.6	1063.41	1217.84	1.14507	1.09193	0.12688	0.00864042	0.156606
Npdc1	chr2	ENSMUSG00000015094.16	898.46	1067.16	1.1945	1.10529	0.144426	0.00869611	0.156606
Creb1	chr1	ENSMUSG00000025958.14	8104.06	7424.07	0.916069	0.936583	-0.094521	0.0086808	0.156606
Bnc2	chr4	ENSMUSG00000028487.18	5746.71	3354.78	0.582393	0.983632	-0.0238096	0.00866543	0.156606
Sfpq	chr4	ENSMUSG00000028820.13	27984.7	25505.8	0.911789	0.933453	-0.099351	0.00863163	0.156606
Ptpdc1	chr13	ENSMUSG00000038042.11	18.1488	15.2752	0.842291	0.900369	-0.151411	0.00867093	0.156606
Has2	chr15	ENSMUSG00000022367.7	2185.28	2713.62	1.2508	1.10683	0.146436	0.00872478	0.156732
Wnt4	chr4	ENSMUSG00000036856.4	919.496	1095.18	1.19247	1.10173	0.139765	0.00872467	0.156732
Pbk	chr14	ENSMUSG00000022033.9	708.171	620.046	0.874129	0.914913	-0.128294	0.00877066	0.156778
Slc7a6os	chr8	ENSMUSG00000033106.6	20465.1	22937.6	1.12189	1.08048	0.111668	0.00876069	0.156778
Tmem145	chr7	ENSMUSG00000043843.17	3.26466	1.85991	0.582317	0.984377	-0.0227177	0.00875105	0.156778
Zfp992	chr4	ENSMUSG00000070605.4	93.8529	123.496	1.31338	1.03817	0.05404	0.00876133	0.156778
Alpl	chr4	ENSMUSG00000028766.10	7977.11	11050.7	1.38169	1.02962	0.0421165	0.00878329	0.15681
Slc5a7	chr17	ENSMUSG00000023945.7	39.1735	54.8802	1.42722	1.02427	0.0346027	0.00881453	0.157174
Stat6	chr10	ENSMUSG00000002147.18	4332.27	4727.87	1.09241	1.06679	0.0932726	0.00884211	0.157335
Rph3al	chr11	ENSMUSG00000020847.15	4548.79	5477.79	1.20214	1.1058	0.145091	0.00884529	0.157335
Med16	chr10	ENSMUSG00000013833.15	608.429	555.285	0.913349	0.93513	-0.0967618	0.0088829	0.157708
Robo2	chr16	ENSMUSG00000052516.19	6777.5	7873.37	1.1625	1.09558	0.131697	0.00888802	0.157708
Itpr2	chr6	ENSMUSG00000030287.15	661.762	743.13	1.12277	1.08048	0.11167	0.00898068	0.159157
Il33	chr19	ENSMUSG00000024810.16	952.854	1279.97	1.33542	1.03524	0.0499624	0.00901389	0.15955
Cstb	chr10	ENSMUSG00000005054.7	23356.5	26651	1.14227	1.08808	0.121784	0.00910504	0.159587
Top2b	chr14	ENSMUSG00000017485.11	6127.36	5756.9	0.939669	0.950933	-0.0725849	0.00910446	0.159587
Larp4	chr15	ENSMUSG00000023025.16	12199.2	13237.3	1.08459	1.06269	0.087725	0.00903909	0.159587
Foxp2	chr6	ENSMUSG00000029563.16	1618.67	1327.86	0.815823	0.884723	-0.176703	0.00905407	0.159587
Slit2	chr5	ENSMUSG00000031558.15	1257.09	1441.05	1.14878	1.09025	0.124659	0.00911515	0.159587
Thy1	chr9	ENSMUSG00000032011.5	14.4219	10.168	0.702165	0.974736	-0.036916	0.00906579	0.159587
A530016L24Rik	chr12	ENSMUSG00000043122.7	325.704	391.884	1.19981	1.10884	0.149046	0.00908901	0.159587
Rnf31	chr14	ENSMUSG00000047098.18	5980.87	6694.9	1.11991	1.07951	0.11037	0.00911504	0.159587
Gm7931	chr5	ENSMUSG00000067321.5	15.1531	12.0275	0.789577	0.890342	-0.167568	0.00911001	0.159587
Fubp3	chr2	ENSMUSG00000026843.15	584.5	534.707	0.914951	0.936387	-0.0948227	0.0091335	0.159715
Eya4	chr10	ENSMUSG00000010461.15	37.6643	28.6793	0.755247	0.869466	-0.201798	0.00942038	0.163958
Vangl2	chr1	ENSMUSG00000026556.15	317.34	280.053	0.882467	0.918426	-0.122764	0.00942136	0.163958
Zyx	chr6	ENSMUSG00000029860.16	19234.1	20615.4	1.07152	1.05516	0.0774659	0.00942141	0.163958
Ifit1bl2	chr19	ENSMUSG00000067297.5	38.1822	25.2068	0.668203	0.97867	-0.031106	0.00939595	0.163958
Tnc	chr4	ENSMUSG00000028364.15	7902.83	9101.92	1.153	1.09273	0.127936	0.0094442	0.164087
Ttc12	chr9	ENSMUSG00000040219.4	1574.78	1964.14	1.24864	1.1151	0.15717	0.00945152	0.164087
Eml1	chr12	ENSMUSG00000058070.14	2147.42	2341.89	1.08905	1.06482	0.0906113	0.00946382	0.164104
Cst3	chr2	ENSMUSG00000027447.6	9859.83	10893.4	1.10465	1.07139	0.099481	0.00951068	0.164513
Rbbp6	chr7	ENSMUSG00000030779.16	3432.08	3191.16	0.929396	0.944519	-0.0823487	0.00952153	0.164513
Tipin	chr9	ENSMUSG00000032397.7	789.391	718.668	0.90872	0.933141	-0.0998338	0.00951996	0.164513
P4htm	chr9	ENSMUSG00000006675.10	74.8553	62.6381	0.836878	0.902355	-0.148233	0.00955806	0.164948
Ddc	chr11	ENSMUSG00000020182.16	25516.4	21953.6	0.861711	0.91094	-0.134572	0.00957952	0.165075
Pnn	chr12	ENSMUSG00000020994.5	3926.27	3624.26	0.92282	0.940464	-0.0885553	0.00958823	0.165075
Slc16a1	chr3	ENSMUSG00000032902.1	3014.07	3243.59	1.07514	1.05714	0.0801647	0.00965127	0.165963
Pycard	chr7	ENSMUSG00000030793.4	599.489	708.688	1.18369	1.09893	0.136099	0.00967724	0.166212
Egfl7	chr2	ENSMUSG00000026921.19	6208.33	5684.93	0.915651	0.936969	-0.0939262	0.00970217	0.166282
Tnxb	chr17	ENSMUSG00000033327.18	4674.96	6515.08	1.39774	1.0268	0.038157	0.00970431	0.166282
Dip2b	chr15	ENSMUSG00000023026.16	5197.28	5712.23	1.10095	1.0702	0.0978852	0.00974103	0.166382
Abcb9	chr5	ENSMUSG00000029408.13	2717.75	3821.8	1.4116	1.02487	0.0354471	0.00973164	0.166382
Ufsp1	chr5	ENSMUSG00000051502.7	3102.39	3843.52	1.23632	1.101	0.138809	0.0097446	0.166382
Dynlt3	chrX	ENSMUSG00000031176.8	15632.7	17248.5	1.10304	1.07077	0.0986435	0.00976572	0.166546
Atg4a	chrX	ENSMUSG00000079418.3	1411.76	1676.94	1.18984	1.0989	0.136055	0.00978894	0.166746
Mfap5	chr6	ENSMUSG00000030116.14	228.905	308.903	1.33361	1.03124	0.044379	0.00984294	0.167272
Pskh1	chr8	ENSMUSG00000048310.8	487.078	442.041	0.908231	0.933141	-0.099833	0.00983517	0.167272
Eps15l1	chr8	ENSMUSG00000006276.10	1257.32	1173.91	0.93273	0.946823	-0.078834	0.00987358	0.1674
Marveld1	chr19	ENSMUSG00000044345.9	3942.44	4286.22	1.08736	1.06352	0.0888459	0.00987331	0.1674
Pqlc3	chr12	ENSMUSG00000045679.14	103.26	148.239	1.46127	1.02358	0.0336301	0.00991407	0.16789
Atp13a2	chr4	ENSMUSG00000036622.15	7619.82	8240.98	1.08223	1.0606	0.0848859	0.010025	0.169571
Itih5	chr2	ENSMUSG00000025780.7	75.6419	89.6222	1.18783	1.09965	0.137044	0.0100613	0.169985
C2cd3	chr7	ENSMUSG00000047248.20	1456.58	1305.09	0.897094	0.927264	-0.108948	0.0101529	0.171333
Smo	chr6	ENSMUSG00000001761.7	2769.8	2547.73	0.919425	0.939126	-0.0906099	0.0102134	0.171848
Wdr33	chr18	ENSMUSG00000024400.16	1717.45	1600.45	0.932144	0.946642	-0.0791089	0.0102902	0.171848
Lipo3	chr19	ENSMUSG00000024766.15	149.615	179.649	1.19164	1.09876	0.135881	0.0102791	0.171848
Hmgcs2	chr3	ENSMUSG00000027875.12	816.447	1006.2	1.22847	1.09221	0.127252	0.0102023	0.171848
Dera	chr6	ENSMUSG00000030225.11	1503.29	1693.88	1.12656	1.07966	0.110574	0.0102423	0.171848
Igfbpl1	chr4	ENSMUSG00000035551.6	2274.48	2713.41	1.19195	1.09621	0.132518	0.0102639	0.171848
Mvb12b	chr2	ENSMUSG00000038740.9	1048.58	907.07	0.8651	0.911781	-0.133241	0.0102452	0.171848
Sbk1	chr7	ENSMUSG00000042978.11	2997.87	2673.12	0.892685	0.925242	-0.112097	0.0102874	0.171848
Ticam1	chr17	ENSMUSG00000047123.8	2844.75	3158.33	1.11076	1.07443	0.103565	0.0102407	0.171848
Nes	chr3	ENSMUSG00000004891.16	3349.51	3674.9	1.09617	1.06746	0.0941836	0.0103126	0.172024
Acad12	chr5	ENSMUSG00000042647.13	1377.42	1657.7	1.20601	1.09557	0.131684	0.0103563	0.172356
Set	chr2	ENSMUSG00000054766.13	27366	25900.4	0.946322	0.95539	-0.0658386	0.0103541	0.172356
Itm2c	chr1	ENSMUSG00000026223.15	5886.07	6316.72	1.07373	1.05588	0.0784402	0.0103898	0.172516
Gm16046	chr17	ENSMUSG00000085705.1	0.890047	0.560347	0.64023	0.982604	-0.0253176	0.0103832	0.172516
B3gnt8	chr7	ENSMUSG00000059479.7	692.057	872.235	1.26082	1.05944	0.0832999	0.0104126	0.172697
Rnf122	chr8	ENSMUSG00000039328.11	54.2803	48.3648	0.890973	0.925192	-0.112175	0.0104356	0.17288
Cep89	chr7	ENSMUSG00000023072.14	344.031	314.899	0.91468	0.936864	-0.0940882	0.0105007	0.17365
Cdc42ep2	chr19	ENSMUSG00000045664.5	23127.7	27150.3	1.16922	1.09321	0.128565	0.0105061	0.17365
Ccdc167	chr17	ENSMUSG00000024018.18	362.196	323.267	0.893578	0.926211	-0.110588	0.0105811	0.17447
Mxra8	chr4	ENSMUSG00000029070.9	1961.29	2176.29	1.11055	1.07373	0.102627	0.0106017	0.17447
Ckap2	chr8	ENSMUSG00000037725.8	549.083	492.745	0.898884	0.929517	-0.105447	0.0106039	0.17447
Cenpb	chr2	ENSMUSG00000068267.5	4767.46	4443.47	0.932978	0.947307	-0.0780956	0.0105867	0.17447
Arl4c	chr1	ENSMUSG00000049866.12	502.357	451.325	0.898203	0.928693	-0.106727	0.0106239	0.1746
Mdc1	chr17	ENSMUSG00000061607.15	4403.48	3982.78	0.904306	0.930791	-0.103471	0.0106663	0.175099
Arsa	chr15	ENSMUSG00000022620.14	757.373	861.849	1.13951	1.0863	0.119425	0.0107057	0.175547
Cacna1a	chr8	ENSMUSG00000034656.18	786.089	918.481	1.16926	1.09231	0.127385	0.0107528	0.17612
Ephx1	chr1	ENSMUSG00000038776.13	90.3603	115.342	1.27513	1.0541	0.076007	0.0107871	0.176482
Espl1	chr15	ENSMUSG00000058290.4	1615.55	1469.35	0.91048	0.934779	-0.0973028	0.0108444	0.17712
Zfp808	chr13	ENSMUSG00000074867.4	12759.9	17054.9	1.32813	1.03361	0.0476882	0.0108506	0.17712
Dapk1	chr13	ENSMUSG00000021559.14	892.307	806.182	0.903097	0.931358	-0.102593	0.0108717	0.177264
Slc2a1	chr4	ENSMUSG00000028645.11	22288.1	25053.6	1.12535	1.07836	0.108845	0.0109145	0.177763
Brd8	chr18	ENSMUSG00000003778.14	1309.81	1208.7	0.922643	0.941607	-0.0868023	0.0109417	0.177879
Apba3	chr10	ENSMUSG00000004931.11	3754.78	4128.36	1.09956	1.06859	0.0957149	0.010982	0.177879
Fam193b	chr13	ENSMUSG00000021495.10	3089.41	2813.85	0.91066	0.934992	-0.0969737	0.0109598	0.177879
Cavin4	chr4	ENSMUSG00000028348.7	24.6446	35.1105	1.42796	1.02398	0.0341945	0.0109598	0.177879
Bmp3	chr5	ENSMUSG00000029335.5	0.80956	0.544359	0.662426	0.979488	-0.0299005	0.0109831	0.177879
Pck2	chr14	ENSMUSG00000040618.7	4700.92	5169.33	1.10018	1.06817	0.0951448	0.0111542	0.180247
Samd9l	chr6	ENSMUSG00000047735.14	298.584	415.459	1.40199	1.026	0.0370283	0.0111485	0.180247
Ehd4	chr2	ENSMUSG00000027293.13	6475.42	7034.57	1.08486	1.06125	0.0857614	0.0111835	0.180519
Ssr3	chr3	ENSMUSG00000027828.12	27960	29563.3	1.05716	1.04604	0.0649354	0.0112687	0.18149
Gm5577	chr6	ENSMUSG00000084950.7	1177.94	890.173	0.761292	0.960346	-0.0583734	0.0112653	0.18149
Aldh1l1	chr6	ENSMUSG00000030088.15	0.622544	1.00923	1.67266	1.01511	0.0216351	0.0113008	0.181662
Cltb	chr13	ENSMUSG00000047547.14	10568.2	11788.4	1.1175	1.0755	0.105007	0.0113045	0.181662
Fen1	chr19	ENSMUSG00000024742.15	914.416	812.366	0.889493	0.924624	-0.113061	0.0113186	0.181687
Lmna	chr3	ENSMUSG00000028063.15	19727.5	21678.9	1.09949	1.06756	0.0943186	0.0114519	0.183308
Ecm2	chr13	ENSMUSG00000043631.8	101.535	126.349	1.24455	1.06189	0.0866281	0.0114575	0.183308
Nat8f4	chr6	ENSMUSG00000068299.11	0.0833224	0.0627754	0.758824	0.967593	-0.0475283	0.0114324	0.183308
Rad51c	chr11	ENSMUSG00000007646.13	249.172	213.862	0.857906	0.911647	-0.133452	0.0114814	0.183487
Angpt1	chr15	ENSMUSG00000022309.9	1369.34	1560.84	1.141	1.08426	0.116712	0.0116033	0.184506
Postn	chr3	ENSMUSG00000027750.16	39025	46932.7	1.20186	1.08425	0.116698	0.0115892	0.184506
Kif22	chr7	ENSMUSG00000030677.8	837.454	763.173	0.910375	0.93526	-0.0965607	0.0115952	0.184506
Magt1	chrX	ENSMUSG00000031232.17	6001.3	6596.06	1.09766	1.06735	0.0940323	0.011566	0.184506
Cntnap2	chr6	ENSMUSG00000039419.17	12579.7	18664.1	1.47449	1.0196	0.0280074	0.0116216	0.184506
Phyhd1	chr2	ENSMUSG00000079484.12	106.417	171.308	1.59834	1.0161	0.0230399	0.011609	0.184506
Gprin1	chr13	ENSMUSG00000069227.4	2.70696e-06	1.61342e-06	0.592045	0.984449	-0.0226109	0.0116583	0.184885
Relb	chr7	ENSMUSG00000002983.17	192.757	249.955	1.29945	1.03495	0.0495571	0.0117983	0.185543
Gys1	chr7	ENSMUSG00000003865.16	5664.1	6057.29	1.06991	1.05323	0.0748189	0.0118151	0.185543
Psen2	chr1	ENSMUSG00000010609.15	585.388	668.94	1.14399	1.08387	0.116195	0.0117614	0.185543
Birc5	chr11	ENSMUSG00000017716.15	3382.92	3093.61	0.915155	0.938265	-0.0919327	0.0118112	0.185543
Id2	chr12	ENSMUSG00000020644.9	7844.88	7116.53	0.907512	0.934249	-0.0981205	0.0117883	0.185543
Cnot3	chr7	ENSMUSG00000035632.16	1202.89	1119.08	0.930002	0.945968	-0.0801373	0.0117835	0.185543
Igsf9	chr1	ENSMUSG00000037995.15	143.434	116.912	0.813392	0.902998	-0.147206	0.0117796	0.185543
Oaz1-ps	chr17	ENSMUSG00000043801.7	5187.14	7126.33	1.37292	1.02619	0.0373044	0.0118083	0.185543
D7Bwg0826e	chr7	ENSMUSG00000109198.1	414.713	633.789	1.51014	1.01932	0.0276052	0.0117505	0.185543
Pkp2	chr16	ENSMUSG00000041957.15	23166.9	25344.7	1.09211	1.06383	0.0892615	0.0119268	0.187095
Uhrf1	chr17	ENSMUSG00000001228.14	2812.57	2597.39	0.922712	0.941808	-0.0864951	0.0120077	0.18816
Poc1b	chr10	ENSMUSG00000019952.15	967.435	869.428	0.896539	0.928964	-0.106306	0.0120417	0.188186
Cpm	chr10	ENSMUSG00000020183.11	6.66043	4.64569	0.684464	0.977565	-0.0327356	0.0120484	0.188186
Tmem135	chr7	ENSMUSG00000039428.11	2990.58	3268.37	1.09268	1.06443	0.0900816	0.0120243	0.188186
Fam161b	chr12	ENSMUSG00000021234.9	1616.97	1943.56	1.1991	1.09489	0.130785	0.0120897	0.188222
Gpaa1	chr15	ENSMUSG00000022561.13	3981.57	4406.71	1.10706	1.07071	0.0985674	0.012081	0.188222
Col22a1	chr15	ENSMUSG00000079022.10	13.2478	16.8047	1.26844	1.04572	0.0644906	0.0120767	0.188222
Scube2	chr7	ENSMUSG00000007279.14	61.949	71.5132	1.1566	1.08853	0.122376	0.0121067	0.188284
Sgca	chr11	ENSMUSG00000001508.15	774.877	885.353	1.14193	1.08071	0.111982	0.0121314	0.188466
Mien1	chr11	ENSMUSG00000002580.7	6938.68	8046.25	1.1642	1.08653	0.119733	0.0121479	0.18852
Ntm	chr9	ENSMUSG00000059974.10	7713.16	8452	1.09554	1.06558	0.0916343	0.0121735	0.188716
Purb	chr11	ENSMUSG00000094483.2	19426.1	21235.8	1.09454	1.06459	0.0902929	0.0121938	0.188828
Ncaph2	chr15	ENSMUSG00000008690.15	6213.01	5801.62	0.933706	0.948265	-0.0766376	0.0122527	0.189154
Gpc4	chrX	ENSMUSG00000031119.4	575.351	634.871	1.10197	1.06854	0.0956383	0.0122638	0.189154
Wdr93	chr7	ENSMUSG00000039099.7	6.32208	8.49844	1.35329	1.02859	0.0406729	0.0122671	0.189154
H2-K1	chr17	ENSMUSG00000061232.16	643.926	765.818	1.1844	1.08901	0.123012	0.0122385	0.189154
Pdgfrb	chr18	ENSMUSG00000024620.11	927.229	832.548	0.89608	0.929246	-0.105868	0.012322	0.18928
Anp32b	chr4	ENSMUSG00000028333.10	20039.8	18276.6	0.912334	0.936016	-0.0953949	0.0123276	0.18928
Cd37	chr7	ENSMUSG00000030798.15	0.528974	0.303426	0.585623	0.986102	-0.0201919	0.0123083	0.18928
Zfp710	chr7	ENSMUSG00000048897.15	698.291	638.431	0.915035	0.93845	-0.0916486	0.0123174	0.18928
Gm37154	chr1	ENSMUSG00000102929.1	0.223768	0.14307	0.637545	0.983665	-0.0237615	0.0123505	0.189431
Pofut2	chr10	ENSMUSG00000020260.9	9387.75	10114.5	1.07747	1.05704	0.0800312	0.0124509	0.190394
Fam13a	chr6	ENSMUSG00000037709.13	11.0539	9.23174	0.835331	0.910856	-0.134705	0.0124627	0.190394
Zfp827	chr8	ENSMUSG00000071064.15	719.756	655.192	0.909792	0.935377	-0.0963794	0.0124521	0.190394
Gm9531	chr9	ENSMUSG00000079225.3	0.255221	0.184749	0.724303	0.974776	-0.0368571	0.0124659	0.190394
Gpr39	chr1	ENSMUSG00000026343.6	716.203	895.147	1.24994	1.05797	0.0812969	0.012479	0.190394
Fnbp4	chr2	ENSMUSG00000008200.15	2552.47	2370.02	0.928351	0.945351	-0.0810777	0.0124969	0.190466
Pold3	chr7	ENSMUSG00000030726.16	3230.36	2962.93	0.917388	0.939511	-0.0900174	0.0125257	0.190704
Cit	chr5	ENSMUSG00000029516.19	2504.37	2128.01	0.84998	0.911012	-0.134457	0.0125747	0.191249
Ap3m1	chr14	ENSMUSG00000021824.13	2617.87	2889.51	1.10219	1.06852	0.0956118	0.0126529	0.191954
Ddx25	chr9	ENSMUSG00000032101.6	97.4133	77.1795	0.794673	0.946369	-0.0795245	0.0126377	0.191954
Lrrc2	chr9	ENSMUSG00000032495.8	4.10545	5.81886	1.41067	1.0238	0.033927	0.0126608	0.191954
Man2b1	chr8	ENSMUSG00000005142.10	1702.51	1849.02	1.08535	1.06073	0.0850612	0.0127557	0.192787
Disp2	chr2	ENSMUSG00000040035.14	652.556	1039.5	1.59792	1.01579	0.022607	0.0127374	0.192787
Gm10052	chr9	ENSMUSG00000058922.7	13.528	11.2503	0.834687	0.914917	-0.128288	0.0127464	0.192787
Tcf12	chr9	ENSMUSG00000032228.16	1601.04	1478.57	0.923715	0.942921	-0.0847914	0.0127827	0.192993
Sept4	chr11	ENSMUSG00000020486.19	171.522	202.111	1.18005	1.0846	0.117167	0.0128149	0.193078
Mipep	chr14	ENSMUSG00000021993.10	2328.42	2559.64	1.09925	1.06674	0.0932038	0.0128031	0.193078
N4bp2l1	chr5	ENSMUSG00000041132.11	5.0291	3.55306	0.709419	0.977691	-0.0325491	0.0128485	0.193382
Shroom4	chrX	ENSMUSG00000068270.15	426.564	490.381	1.15289	1.08258	0.114472	0.0128965	0.193902
P2rx5	chr11	ENSMUSG00000005950.14	962.726	1335.71	1.39265	1.02282	0.0325499	0.0129987	0.195112
Mpl	chr4	ENSMUSG00000006389.13	380974	561899	1.46829	1.01972	0.0281749	0.0130055	0.195112
Fkbp14	chr6	ENSMUSG00000038074.16	3322.91	3705.8	1.1159	1.07305	0.101721	0.0130174	0.195112
Nradd	chr9	ENSMUSG00000032491.14	613.025	743.373	1.21332	1.06985	0.0974058	0.013066	0.195639
Snai3	chr8	ENSMUSG00000006587.6	0.00919173	0.00511537	0.583873	0.987102	-0.0187289	0.0130935	0.195693
Rbm33	chr5	ENSMUSG00000048271.14	2058.14	1829.43	0.889342	0.926828	-0.109626	0.0130967	0.195693
Itga3	chr11	ENSMUSG00000001507.16	480.851	439.553	0.911777	0.937089	-0.0937427	0.0131283	0.195964
Hjurp	chr1	ENSMUSG00000044783.16	5209.47	4869.47	0.934948	0.94923	-0.075171	0.0131494	0.196076
Trim71	chr9	ENSMUSG00000079259.2	107.136	133.673	1.25015	1.04824	0.0679651	0.0132395	0.197217
Pcyox1l	chr18	ENSMUSG00000024579.7	236.561	212.091	0.89746	0.931058	-0.103056	0.0132677	0.197232
Flywch1	chr17	ENSMUSG00000040097.16	363.059	330.366	0.910088	0.936635	-0.0944417	0.0132599	0.197232
Wdr62	chr7	ENSMUSG00000037020.16	276.82	246.731	0.889729	0.927699	-0.108272	0.0133002	0.197309
2900089D17Rik	chr5	ENSMUSG00000087484.1	1066.34	764.166	0.711239	0.975708	-0.0354791	0.0132964	0.197309
Slc9a5	chr8	ENSMUSG00000014786.8	161.859	137.429	0.847526	0.912137	-0.132678	0.0133635	0.197359
Psmc3ip	chr11	ENSMUSG00000019303.14	2024.37	1656.44	0.824165	0.921186	-0.118435	0.0133846	0.197359
Naa16	chr14	ENSMUSG00000022020.15	342.381	294.826	0.86019	0.919427	-0.121194	0.013394	0.197359
Gstcd	chr3	ENSMUSG00000028018.15	206.778	184.699	0.890948	0.928092	-0.10766	0.0134126	0.197359
Khdrbs1	chr4	ENSMUSG00000028790.13	7865.71	7424.19	0.943602	0.954412	-0.0673153	0.0133509	0.197359
Scarb1	chr5	ENSMUSG00000037936.15	2433.6	2626.16	1.07883	1.05733	0.0804291	0.0134052	0.197359
Kdm3b	chr18	ENSMUSG00000038773.11	2597.44	2383.04	0.917708	0.939944	-0.0893534	0.013361	0.197359
Gimap5	chr6	ENSMUSG00000043505.8	152.431	189.223	1.24153	1.05988	0.0838965	0.0134012	0.197359
E430018J23Rik	chr7	ENSMUSG00000078580.3	21.7143	17.7992	0.818916	0.915555	-0.127281	0.0134582	0.197699
Gm19744	chr8	ENSMUSG00000100706.6	1091.32	680.227	0.613545	0.983717	-0.0236844	0.013463	0.197699
Cnot2	chr10	ENSMUSG00000020166.15	2687.43	2468.9	0.919147	0.941064	-0.0876354	0.0134791	0.197734
Clcn1	chr6	ENSMUSG00000029862.16	4.99617	3.61475	0.721247	0.97584	-0.035283	0.0135207	0.198143
Acsl1	chr8	ENSMUSG00000018796.13	637.838	700.097	1.0982	1.06596	0.0921471	0.013612	0.199079
Gm15663	chr10	ENSMUSG00000085282.8	104.156	71.6078	0.6781	0.978234	-0.0317486	0.0136052	0.199079
Pan2	chr10	ENSMUSG00000005682.9	1357.11	1247.85	0.919973	0.941616	-0.0867896	0.013659	0.199228
Ctsc	chr7	ENSMUSG00000030560.17	946.161	1060.78	1.12126	1.07442	0.103555	0.0136402	0.199228
Senp6	chr9	ENSMUSG00000034252.14	7262.18	6827.99	0.940301	0.952608	-0.0700458	0.0136634	0.199228
Mapk8ip3	chr17	ENSMUSG00000024163.17	8522.58	9134.25	1.07208	1.0536	0.0753312	0.0137508	0.199624
Oasl2	chr5	ENSMUSG00000029561.17	12638.5	20187.3	1.64818	1.01547	0.0221421	0.0137123	0.199624
Zfp770	chr2	ENSMUSG00000040321.3	3470.47	3938.71	1.13181	1.07709	0.107138	0.0137356	0.199624
S100a13	chr3	ENSMUSG00000042312.9	21298.3	25150.2	1.17907	1.08032	0.111455	0.0137547	0.199624
Rhox5	chrX	ENSMUSG00000095180.8	550.791	711.772	1.27926	1.03968	0.0561343	0.0137596	0.199624
Irgm2	chr11	ENSMUSG00000069874.7	42.5942	54.4348	1.29258	1.03683	0.0521824	0.013775	0.199648
Tacc3	chr5	ENSMUSG00000037313.16	1114.3	1035.83	0.929344	0.946611	-0.0791559	0.0138848	0.201038
Slc37a3	chr6	ENSMUSG00000029924.12	4476.02	4819.74	1.07539	1.05537	0.0777441	0.0139011	0.201073
Nde1	chr16	ENSMUSG00000022678.16	799.176	730.335	0.914412	0.939272	-0.0903859	0.0140096	0.201413
Galk2	chr2	ENSMUSG00000027207.15	572.666	640.512	1.11734	1.07185	0.100106	0.0139548	0.201413
Slc19a2	chr1	ENSMUSG00000040918.12	11362.8	13021.9	1.14858	1.07938	0.110204	0.014022	0.201413
Ubtd2	chr11	ENSMUSG00000044949.4	178.42	156.645	0.877116	0.922763	-0.115968	0.0139732	0.201413
Ccdc66	chr14	ENSMUSG00000046753.10	284.757	251.925	0.885547	0.927115	-0.10918	0.014007	0.201413
mt-Nd4	chrM	ENSMUSG00000064363.1	221958	235546	1.06107	1.04752	0.0669818	0.0139392	0.201413
E330011O21Rik	chr16	ENSMUSG00000109841.2	498718	870366	1.66763	1.0125	0.017928	0.01401	0.201413
Kif27	chr13	ENSMUSG00000060176.4	3711.3	5575.29	1.50561	1.01743	0.0249308	0.0140445	0.201536
Sltm	chr9	ENSMUSG00000032212.10	2124.23	1975.36	0.929561	0.94662	-0.0791427	0.0142972	0.204959
Lig1	chr7	ENSMUSG00000056394.17	2581.2	2415.92	0.936054	0.950282	-0.0735724	0.0143337	0.205173
Tmem65	chr15	ENSMUSG00000062373.8	8283.09	8967.79	1.08341	1.05854	0.0820739	0.0143404	0.205173
Olfml2b	chr1	ENSMUSG00000038463.8	1765.9	1618.61	0.916797	0.940646	-0.0882761	0.0144054	0.205899
Ptma	chr1	ENSMUSG00000026238.14	29305.6	26932.5	0.919371	0.94082	-0.0880099	0.0144674	0.206175
Zfp58	chr13	ENSMUSG00000071291.10	4036.03	5205.44	1.2969	1.03173	0.0450655	0.0144633	0.206175
AW011738	chr4	ENSMUSG00000078349.3	2598.58	3016.19	1.16472	1.07861	0.10917	0.0144464	0.206175
Rabep2	chr7	ENSMUSG00000030727.12	961.895	1083.79	1.12782	1.0757	0.105276	0.0144817	0.206176
Dlg3	chrX	ENSMUSG00000000881.12	2463.77	2202.53	0.893666	0.929972	-0.104741	0.0145176	0.206281
Tfap4	chr16	ENSMUSG00000005718.8	16.2725	13.8413	0.853555	0.919692	-0.120777	0.0145076	0.206281
Hpgd	chr8	ENSMUSG00000031613.9	42.3765	34.696	0.823615	0.943097	-0.084522	0.0145365	0.206347
Zfp984	chr4	ENSMUSG00000078495.10	1422.01	1702.28	1.19981	1.06641	0.0927566	0.0145528	0.206376
Ptgr2	chr12	ENSMUSG00000072946.12	1622.57	1749.46	1.07651	1.0557	0.0781993	0.0146061	0.206929
Ccnd3	chr17	ENSMUSG00000034165.16	54320	58101.2	1.06966	1.05186	0.0729421	0.0146555	0.207426
Rab11fip4	chr11	ENSMUSG00000017639.13	0.205097	0.148154	0.721957	0.97641	-0.0344405	0.0147671	0.208802
Med23	chr10	ENSMUSG00000019984.16	361.617	327.867	0.906319	0.935691	-0.0958963	0.0148169	0.209301
Chtf8	chr8	ENSMUSG00000046691.14	750.593	660.077	0.876582	0.923163	-0.115343	0.0149183	0.210528
Gm7628	chr9	ENSMUSG00000025644.10	0.0279636	0.0204117	0.735368	0.975254	-0.0361502	0.0149403	0.210633
Hrc	chr7	ENSMUSG00000038239.11	4068.28	4308.88	1.05891	1.04623	0.0652059	0.0149835	0.211038
Lypd6	chr2	ENSMUSG00000050447.15	312.822	364.93	1.16514	1.08086	0.112179	0.0150022	0.211095
Mecr	chr4	ENSMUSG00000028910.12	310.163	275.559	0.886827	0.928336	-0.107281	0.0150278	0.21125
Cep290	chr10	ENSMUSG00000019971.10	86.2041	70.1746	0.816324	0.932941	-0.100142	0.0150947	0.211779
Cog4	chr8	ENSMUSG00000031753.16	3051.01	3318.86	1.08788	1.06058	0.0848554	0.0150932	0.211779
Hsf2	chr10	ENSMUSG00000019878.8	440.585	396.769	0.901139	0.934004	-0.0984998	0.0152041	0.212354
Itgb5	chr16	ENSMUSG00000022817.15	21289	23296.6	1.09345	1.06207	0.0868777	0.0152236	0.212354
Atp10a	chr7	ENSMUSG00000025324.8	5.30874	4.39699	0.829102	0.931211	-0.10282	0.0151907	0.212354
Gpsm2	chr3	ENSMUSG00000027883.15	567.534	506.229	0.893493	0.930773	-0.103498	0.0151645	0.212354
Kdm8	chr7	ENSMUSG00000030752.8	4.36935	3.60179	0.831095	0.932604	-0.100664	0.0151675	0.212354
Zgrf1	chr3	ENSMUSG00000051278.12	124.529	109.95	0.880138	0.926403	-0.110289	0.0152129	0.212354
Camk1	chr6	ENSMUSG00000030272.15	1404.68	1575.15	1.12125	1.07139	0.0994773	0.0152455	0.212454
Slc25a27	chr17	ENSMUSG00000023912.10	387.301	337.736	0.870583	0.924593	-0.113109	0.0153047	0.213028
Gm12359	chr11	ENSMUSG00000075576.12	0.0182378	0.0122946	0.685952	0.981291	-0.0272468	0.0153162	0.213028
Slc4a1ap	chr5	ENSMUSG00000029141.16	660.118	589.297	0.891446	0.929426	-0.105588	0.0153379	0.213126
F5	chr1	ENSMUSG00000026579.8	72805.3	106980	1.45072	1.01933	0.0276177	0.0153681	0.213341
Cnst	chr1	ENSMUSG00000038949.8	936.508	1021.5	1.09209	1.06206	0.0868608	0.0154518	0.214298
Tmem59	chr4	ENSMUSG00000028618.11	6975.78	7456.98	1.06926	1.05148	0.0724174	0.0155161	0.214368
St8sia1	chr6	ENSMUSG00000030283.7	43.3464	35.2038	0.818873	0.934375	-0.0979264	0.0155052	0.214368
Gm5620	chr9	ENSMUSG00000056904.3	227.456	174.096	0.759553	0.967513	-0.0476468	0.0154964	0.214368
Arid1b	chr17	ENSMUSG00000069729.14	288.437	261.045	0.903891	0.934753	-0.0973426	0.0154785	0.214368
Qprt	chr7	ENSMUSG00000030674.5	5655.39	7283.33	1.28801	1.03048	0.0433136	0.0155871	0.214939
Gm46339	chr12	ENSMUSG00000113959.1	3312.93	5641.32	1.68219	1.0122	0.0174904	0.0155813	0.214939
2310022A10Rik	chr7	ENSMUSG00000049643.15	2472.99	2715.68	1.09657	1.06408	0.0896003	0.0156312	0.215342
Dglucy	chr12	ENSMUSG00000021185.16	898.667	1188.57	1.30263	1.02972	0.042259	0.0156783	0.215508
Gusb	chr5	ENSMUSG00000025534.17	826.079	906.906	1.09831	1.06373	0.0891327	0.015688	0.215508
Eif5a2	chr3	ENSMUSG00000050192.8	638.11	733.37	1.14792	1.07596	0.105619	0.0156749	0.215508
Rnf223	chr4	ENSMUSG00000110404.1	50591	77820.4	1.52643	1.0159	0.0227651	0.0157105	0.215613
Arhgap36	chrX	ENSMUSG00000036198.12	0.000611109	0.000395187	0.659478	0.98439	-0.0226985	0.0157496	0.215946
Vegfd	chrX	ENSMUSG00000031380.10	4200.18	3110.8	0.735098	0.973929	-0.0381122	0.015792	0.216123
D830024N08Rik	chr8	ENSMUSG00000110580.1	21.0698	31.9847	1.53833	1.0161	0.023038	0.0157924	0.216123
Gm7862	chr12	ENSMUSG00000046580.10	2.12754	3.23973	1.56445	1.01494	0.0213977	0.0158151	0.21623
Snora65	chr2	ENSMUSG00000065124.1	0.762622	0.576936	0.761561	0.971671	-0.0414608	0.0158631	0.216682
Mybpc2	chr7	ENSMUSG00000038670.11	440.209	617.638	1.36838	1.02289	0.0326526	0.0159377	0.217418
Gng7	chr10	ENSMUSG00000048240.14	21.3706	29.0173	1.35458	1.02493	0.0355285	0.0159471	0.217418
Pak3	chrX	ENSMUSG00000031284.16	456278	564427	1.23954	1.04012	0.0567528	0.0159935	0.217791
BC052040	chr2	ENSMUSG00000040282.13	757.447	684.93	0.902218	0.934819	-0.0972408	0.0160045	0.217791
Dad1	chr14	ENSMUSG00000022174.8	4704.92	5086.78	1.08101	1.05679	0.0796904	0.0160339	0.217941
Slc12a8	chr16	ENSMUSG00000035506.16	3.20979	4.77195	1.48006	1.01849	0.0264381	0.0160457	0.217941
Pbxip1	chr3	ENSMUSG00000042613.9	1108.39	1170.38	1.05651	1.04458	0.0629186	0.0160678	0.218037
Gtf2f1	chr17	ENSMUSG00000002658.9	7620.87	6828.72	0.896176	0.93144	-0.102465	0.0161425	0.21864
Fbxo36	chr1	ENSMUSG00000073633.9	0.111923	0.0764858	0.682204	0.982451	-0.0255429	0.01614	0.21864
Pnisr	chr4	ENSMUSG00000028248.15	3782.78	3479.41	0.919231	0.942189	-0.0859115	0.0161981	0.219189
Arhgdib	chr6	ENSMUSG00000030220.13	2574.42	2851.39	1.10819	1.067	0.093557	0.0162887	0.219392
Fgf11	chr11	ENSMUSG00000042826.13	3850.73	4597.3	1.19145	1.06766	0.0944556	0.0162478	0.219392
Snord104	chr11	ENSMUSG00000065126.1	111.078	82.8976	0.740295	0.973509	-0.0387336	0.0162889	0.219392
Zfp991	chr4	ENSMUSG00000067916.9	1351.09	1776.93	1.30095	1.02853	0.0405819	0.0162352	0.219392
Zfp111	chr7	ENSMUSG00000087598.9	104.06	92.8913	0.891336	0.931375	-0.102566	0.0162641	0.219392
Agpat1	chr17	ENSMUSG00000034254.17	11731.6	12662.4	1.07946	1.05594	0.0785212	0.0163516	0.219443
Nup37	chr10	ENSMUSG00000035351.16	48.3992	40.7508	0.848029	0.926224	-0.110568	0.0163828	0.219443
Btnl9	chr11	ENSMUSG00000040283.14	414961	577446	1.3636	1.02327	0.0331866	0.0163836	0.219443
Glb1	chr9	ENSMUSG00000045594.10	2857.75	3110.76	1.08865	1.05986	0.0838772	0.016341	0.219443
Selenon	chr4	ENSMUSG00000050989.9	3433.91	3669.82	1.06923	1.05141	0.0723213	0.0163402	0.219443
Dazap1	chr10	ENSMUSG00000069565.12	2420.85	2211.99	0.913994	0.939617	-0.0898548	0.0163678	0.219443
2610318N02Rik	chr16	ENSMUSG00000049916.12	1643.22	1441.34	0.878223	0.928431	-0.107134	0.0164087	0.219577
Wwox	chr8	ENSMUSG00000004637.15	28.1255	24.3011	0.860263	0.924695	-0.11295	0.0164365	0.219746
Adamts7	chr9	ENSMUSG00000032363.15	796.526	677.499	0.851067	0.922523	-0.116343	0.0165189	0.220643
Gm49329	chr12	ENSMUSG00000113642.1	1087.94	1524.05	1.37798	1.01998	0.0285384	0.016589	0.221375
Gm44168	chr6	ENSMUSG00000108049.1	6.70299	5.06759	0.755581	0.970627	-0.0430114	0.0166113	0.221469
Morc2a	chr11	ENSMUSG00000034543.15	1714.3	1599.58	0.933635	0.949717	-0.0744297	0.0167055	0.22252
Fam92a	chr4	ENSMUSG00000028218.19	3949.43	3569.24	0.904155	0.936393	-0.0948147	0.0167376	0.222537
Inka2	chr3	ENSMUSG00000048458.8	6705.75	7787.46	1.16231	1.0745	0.10366	0.0167241	0.222537
Vrk1	chr12	ENSMUSG00000021115.15	1003.14	909.879	0.90749	0.937709	-0.0927883	0.0167813	0.22271
Tmem100	chr11	ENSMUSG00000069763.3	29.0792	24.1308	0.826762	0.935886	-0.0955952	0.0167774	0.22271
Stk25	chr1	ENSMUSG00000026277.14	13848	14775.3	1.06713	1.05002	0.0704167	0.0168437	0.223284
Col27a1	chr4	ENSMUSG00000045672.15	887.521	1014.47	1.14194	1.07558	0.105112	0.0168554	0.223284
Tango2	chr16	ENSMUSG00000013539.14	9549.08	10827.4	1.13478	1.07268	0.101214	0.0168772	0.223368
Top1mt	chr15	ENSMUSG00000000934.9	2977.37	3491.17	1.17146	1.07406	0.10307	0.0169637	0.223721
Lpl	chr8	ENSMUSG00000015568.16	6888.84	7432.31	1.07876	1.05505	0.0773098	0.0169965	0.223721
Fam49a	chr12	ENSMUSG00000020589.17	1256.7	1379.32	1.09737	1.06364	0.0890148	0.0169561	0.223721
Ndufc1	chr3	ENSMUSG00000037152.11	5134.2	5856.07	1.1417	1.06902	0.0962937	0.01699	0.223721
Kyat1	chr2	ENSMUSG00000039648.14	2633.27	3053.1	1.15816	1.07537	0.104838	0.0169559	0.223721
Cited1	chrX	ENSMUSG00000051159.16	17378.1	19129.9	1.10016	1.06307	0.0882414	0.0169954	0.223721
Dusp18	chr11	ENSMUSG00000047205.12	162.883	181.1	1.11265	1.06744	0.0941592	0.0170395	0.224082
Gosr2	chr11	ENSMUSG00000020946.13	3703.83	4018.23	1.08529	1.05817	0.0815697	0.0171891	0.225845
Isoc1	chr18	ENSMUSG00000024601.9	2235.97	2025.61	0.90682	0.938039	-0.0922799	0.0172666	0.226455
Stx1b	chr7	ENSMUSG00000030806.6	23.1965	19.4699	0.842069	0.93313	-0.0998506	0.0172668	0.226455
Hoxa2	chr6	ENSMUSG00000014704.10	0.78835	0.414052	0.49878	0.989079	-0.0158419	0.0173146	0.226876
Smim10l1	chr6	ENSMUSG00000072704.6	57779.3	63504.1	1.09888	1.06264	0.087658	0.0173965	0.227743
Cask	chrX	ENSMUSG00000031012.17	537.03	478.614	0.89388	0.933722	-0.0989344	0.017415	0.227779
Calu	chr6	ENSMUSG00000029767.16	21418.8	22686.7	1.05903	1.04556	0.0642809	0.017469	0.228279
P4ha2	chr11	ENSMUSG00000018906.14	3991.95	4411.53	1.10447	1.0651	0.0909864	0.0174897	0.228344
Vps29	chr5	ENSMUSG00000029462.18	8006.49	8720.95	1.08927	1.05944	0.0833067	0.0175312	0.228679
B4galt1	chr4	ENSMUSG00000028413.13	3705	3934.74	1.06181	1.04715	0.0664704	0.01757	0.22898
Trim45	chr3	ENSMUSG00000033233.17	218.401	191.903	0.880955	0.931053	-0.103065	0.017589	0.22902
Hax1	chr3	ENSMUSG00000027944.13	6704.1	7420.88	1.10502	1.06589	0.0920606	0.0176627	0.229774
Car14	chr3	ENSMUSG00000038526.14	1066.88	1201.38	1.12643	1.07041	0.0981629	0.017733	0.230309
Wrap53	chr11	ENSMUSG00000041346.11	7.93136	6.91403	0.872188	0.928903	-0.106401	0.0177357	0.230309
Sart3	chr5	ENSMUSG00000018974.7	4271.27	3916.83	0.916905	0.941527	-0.0869259	0.0177551	0.230355
H2-D1	chr17	ENSMUSG00000073411.12	6356.6	7249.29	1.14102	1.0703	0.0980123	0.017887	0.231859
Twsg1	chr17	ENSMUSG00000024098.6	8264.56	8839.08	1.06914	1.05064	0.0712647	0.0179594	0.232588
Kif14	chr1	ENSMUSG00000041498.13	184.716	160.996	0.873994	0.931477	-0.102408	0.0180495	0.233547
Acot8	chr2	ENSMUSG00000017307.16	4012.6	4709.52	1.1717	1.07077	0.098652	0.0180854	0.233802
Ak1	chr2	ENSMUSG00000026817.14	5861.08	6336.18	1.07975	1.05544	0.0778488	0.0181027	0.233817
Pbdc1	chrX	ENSMUSG00000031226.13	1426.68	1297.62	0.9094	0.939504	-0.0900286	0.0181773	0.234571
Mybphl	chr3	ENSMUSG00000068745.6	372.539	493.031	1.32559	1.02663	0.0379192	0.0182099	0.234783
Ilf2	chr3	ENSMUSG00000001016.12	6089.71	5658.33	0.93021	0.948475	-0.0763176	0.0183106	0.235826
Comp	chr8	ENSMUSG00000031849.9	1000.43	1312.58	1.31999	1.02647	0.0376943	0.0183322	0.235826
Gm15772	chr5	ENSMUSG00000062353.6	0.420528	0.318651	0.760479	0.973028	-0.0394468	0.0183397	0.235826
Ogfod3	chr11	ENSMUSG00000025169.6	9441.42	10798.6	1.14227	1.07068	0.0985254	0.0184099	0.235892
Rbm5	chr9	ENSMUSG00000032580.12	4090.98	3844.38	0.93962	0.953343	-0.0689323	0.0183955	0.235892
Slc35f1	chr10	ENSMUSG00000038602.7	22.482	17.5432	0.782956	0.966877	-0.0485963	0.0183936	0.235892
Dhx9	chr1	ENSMUSG00000042699.11	3843.33	3618.4	0.942007	0.954761	-0.0667885	0.0183631	0.235892
Nsmce4a	chr7	ENSMUSG00000040331.16	4990.94	4463.08	0.896664	0.935909	-0.0955594	0.0184305	0.235946
Strn3	chr12	ENSMUSG00000020954.16	2940.58	2748.33	0.934376	0.950731	-0.0728911	0.01852	0.236883
Neurl2	chr2	ENSMUSG00000039873.4	1848.85	2089.2	1.12907	1.06826	0.0952658	0.0185777	0.237411
Gfpt2	chr11	ENSMUSG00000020363.6	2121.97	2433.08	1.14899	1.07134	0.0994178	0.0187553	0.238349
Sfr1	chr19	ENSMUSG00000025066.10	6781.84	6316.91	0.931287	0.948965	-0.0755738	0.0187663	0.238349
Creld1	chr6	ENSMUSG00000030284.11	6134.4	6750.6	1.10188	1.06299	0.0881271	0.0187578	0.238349
Hipk4	chr7	ENSMUSG00000040424.15	0.0833721	0.0646195	0.777579	0.970708	-0.0428907	0.0187616	0.238349
Hnrnpm	chr17	ENSMUSG00000059208.15	21855.5	20271.2	0.927475	0.946782	-0.078896	0.0186777	0.238349
Pomgnt2	chr9	ENSMUSG00000066235.7	2194.74	2526.45	1.15568	1.0683	0.0953187	0.0187359	0.238349
Gm13889	chr2	ENSMUSG00000087006.3	554.82	697.887	1.24815	1.03467	0.0491655	0.0186869	0.238349
Arid3b	chr9	ENSMUSG00000004661.15	3053.9	3435.12	1.12408	1.06916	0.0964736	0.018814	0.238485
Hsd17b11	chr5	ENSMUSG00000029311.16	1516.14	1704.35	1.12166	1.06843	0.0954921	0.0188267	0.238485
Tmem51	chr4	ENSMUSG00000040616.3	7234.51	8233.8	1.13569	1.06998	0.0975897	0.0188429	0.238485
4833403J16Rik	chr6	ENSMUSG00000107481.1	1601.53	2314.47	1.44922	1.01699	0.0243045	0.0188193	0.238485
Ccdc3	chr2	ENSMUSG00000026676.7	630.904	731.765	1.15857	1.0673	0.0939619	0.0189042	0.238843
Prnp	chr2	ENSMUSG00000079037.9	7900.36	8654.55	1.09427	1.05993	0.083969	0.0188933	0.238843
Cfi	chr3	ENSMUSG00000058952.12	482.201	646.898	1.3508	1.02212	0.0315655	0.0189536	0.239259
Prxl2b	chr4	ENSMUSG00000029059.9	10796.5	12654.6	1.17965	1.05973	0.0836939	0.0189837	0.239429
Haus7	chrX	ENSMUSG00000031371.14	1573.89	1758.4	1.11813	1.06726	0.0939064	0.0190339	0.239772
Spryd4	chr10	ENSMUSG00000051346.9	767.429	863.964	1.12683	1.06817	0.0951347	0.019044	0.239772
Dennd1c	chr17	ENSMUSG00000002668.8	2517.58	1695.83	0.672988	0.982705	-0.0251702	0.0191642	0.241076
Man1c1	chr4	ENSMUSG00000037306.13	4526.41	4913.31	1.08501	1.05755	0.0807288	0.0192122	0.24147
Supv3l1	chr10	ENSMUSG00000020079.15	222.021	203.492	0.916385	0.943105	-0.0845094	0.0192304	0.241489
Abhd4	chr14	ENSMUSG00000040997.13	4785.84	5176.19	1.08265	1.05613	0.0787897	0.0192551	0.24159
Pxdc1	chr13	ENSMUSG00000021411.16	5611.53	6445.06	1.14745	1.06699	0.0935411	0.019294	0.241868
Spice1	chr16	ENSMUSG00000043065.12	515.351	453.569	0.879904	0.931535	-0.102318	0.0193782	0.242714
Dixdc1	chr9	ENSMUSG00000032064.17	72.1514	60.3003	0.838103	0.942561	-0.0853427	0.0194818	0.243801
Rnpep	chr1	ENSMUSG00000041926.15	4350.39	4763.62	1.09604	1.06025	0.0844072	0.019512	0.243968
Susd6	chr12	ENSMUSG00000021133.9	9767.15	10597.6	1.08608	1.05746	0.0806083	0.0195396	0.244035
Prpf38b	chr3	ENSMUSG00000027881.14	22435.2	20605.9	0.918022	0.942716	-0.0851053	0.0195679	0.244035
Tfpi2	chr6	ENSMUSG00000029664.10	159.972	212.06	1.3304	1.02299	0.0327965	0.0195658	0.244035
Esam	chr9	ENSMUSG00000001946.14	1526.65	1703.56	1.11609	1.06414	0.0896858	0.0195941	0.244067
Zfp950	chr19	ENSMUSG00000074733.14	8739.58	10558	1.20444	1.04424	0.0624519	0.0196042	0.244067
Rab3b	chr4	ENSMUSG00000003411.10	3518.11	4639.05	1.32095	1.02532	0.0360714	0.019801	0.244479
Ckmt2	chr13	ENSMUSG00000021622.3	124.908	154.124	1.22632	1.0416	0.0588013	0.0197456	0.244479
Scamp1	chr13	ENSMUSG00000021687.14	1999.84	2215.59	1.10714	1.06338	0.088657	0.0197217	0.244479
Mapk8ip2	chr15	ENSMUSG00000022619.5	3.37706	2.11579	0.61086	0.985833	-0.0205845	0.0197725	0.244479
Pkp4	chr2	ENSMUSG00000026991.20	5593.06	5238.86	0.936296	0.951865	-0.0711708	0.0198062	0.244479
Shfl	chr9	ENSMUSG00000038884.14	31.0849	36.8787	1.18479	1.05919	0.0829602	0.0197678	0.244479
Slc26a10	chr10	ENSMUSG00000040441.11	254.532	228.552	0.899983	0.938015	-0.0923165	0.0196927	0.244479
Gphn	chr12	ENSMUSG00000047454.12	622.603	561.587	0.903277	0.938414	-0.091703	0.0197412	0.244479
Grem2	chr1	ENSMUSG00000050069.3	3.17773	5.21498	1.64548	1.01375	0.0197025	0.019766	0.244479
Trmt2b	chrX	ENSMUSG00000067369.12	2896.87	3157.2	1.09038	1.05839	0.0818761	0.0197595	0.244479
Stt3a	chr9	ENSMUSG00000032116.18	11977.6	12832.2	1.07077	1.05097	0.0717157	0.0198279	0.244539
Lnpep	chr17	ENSMUSG00000023845.7	3484.89	3895.72	1.11878	1.06374	0.0891436	0.0199424	0.245171
Slc29a1	chr17	ENSMUSG00000023942.15	1471.52	1599.93	1.08859	1.05762	0.0808159	0.0199551	0.245171
Sec11c	chr18	ENSMUSG00000024516.13	764.714	868.437	1.13657	1.06753	0.0942823	0.0199639	0.245171
Gpx7	chr4	ENSMUSG00000028597.11	11320.9	12827.4	1.13843	1.0664	0.092748	0.019963	0.245171
Cog8	chr8	ENSMUSG00000031916.17	1960.97	2160.91	1.10245	1.06164	0.0862954	0.01991	0.245171
Bend4	chr5	ENSMUSG00000092060.4	8983.22	9967.54	1.11165	1.06435	0.089971	0.0201118	0.246779
Gm23130	chr10	ENSMUSG00000077440.1	288.735	196.729	0.694398	0.982308	-0.0257524	0.0202011	0.247665
Cog7	chr7	ENSMUSG00000034951.10	278.294	248.878	0.893402	0.935464	-0.0962464	0.0202597	0.248173
Wdhd1	chr14	ENSMUSG00000037572.17	83.55	76.827	0.918786	0.944184	-0.0828607	0.0202818	0.248234
Mybl2	chr2	ENSMUSG00000017861.11	752.981	674.905	0.892689	0.934608	-0.097567	0.020344	0.248785
Rhbdf2	chr11	ENSMUSG00000020806.15	1186.74	1349.35	1.13736	1.06786	0.0947252	0.0204124	0.249287
Snrnp35	chr5	ENSMUSG00000029402.8	725.777	640.938	0.884768	0.933364	-0.0994876	0.0204353	0.249287
Ccnq	chr11	ENSMUSG00000049489.5	37.3843	32.1281	0.858523	0.931826	-0.101867	0.0204367	0.249287
Orai1	chr5	ENSMUSG00000049686.14	8843.67	10226	1.15747	1.0653	0.0912603	0.0204647	0.249418
Zfp1	chr8	ENSMUSG00000055835.10	86.5835	77.1179	0.888365	0.934846	-0.0971988	0.020545	0.250185
Myo1c	chr11	ENSMUSG00000017774.19	12347.3	13179.9	1.06669	1.04881	0.0687504	0.0205838	0.250238
Kantr	chrX	ENSMUSG00000087403.9	34.567	29.4835	0.849541	0.937646	-0.0928844	0.0205815	0.250238
Slc1a5	chr7	ENSMUSG00000001918.17	8723.67	9672.52	1.1089	1.06271	0.0877442	0.0206259	0.250328
Tnfrsf25	chr4	ENSMUSG00000024793.14	16.998	23.7458	1.38741	1.02026	0.0289349	0.0206238	0.250328
Inava	chr1	ENSMUSG00000041605.16	9.77986	7.03418	0.712557	0.97974	-0.0295291	0.0207134	0.251181
Pygl	chr12	ENSMUSG00000021069.17	3110.19	3436.36	1.10473	1.06178	0.0864796	0.02077	0.251656
Lrrc27	chr7	ENSMUSG00000015980.14	8470.35	11010.2	1.31228	1.02518	0.0358754	0.0208117	0.25174
Lsm5	chr6	ENSMUSG00000091625.8	139.44	120.912	0.869933	0.937442	-0.093199	0.0208065	0.25174
Lrp2	chr2	ENSMUSG00000027070.14	133.46	116.068	0.868599	0.933247	-0.099669	0.0209754	0.253143
Tm4sf1	chr3	ENSMUSG00000027800.14	539.596	634.049	1.1682	1.05878	0.0824092	0.0209976	0.253143
F10	chr8	ENSMUSG00000031444.16	17928.2	28298.5	1.54884	1.01292	0.0185208	0.0209976	0.253143
Rab31	chr17	ENSMUSG00000056515.9	4105.28	4473.9	1.08987	1.05767	0.0808932	0.0209743	0.253143
Klf8	chrX	ENSMUSG00000041649.13	178.861	217.882	1.21514	1.04457	0.0629121	0.0210312	0.253337
Spry4	chr18	ENSMUSG00000024427.7	1302.68	1528.75	1.16983	1.06245	0.0873897	0.0210615	0.25337
Atg13	chr2	ENSMUSG00000027244.14	473.56	423.777	0.895002	0.937012	-0.0938599	0.0210824	0.25337
Deaf1	chr7	ENSMUSG00000058886.9	361.654	330.118	0.912556	0.942187	-0.0859152	0.0210864	0.25337
Sp2	chr11	ENSMUSG00000018678.13	408.158	378.84	0.926978	0.947867	-0.0772433	0.0211254	0.253449
Mbd4	chr6	ENSMUSG00000030322.12	1279.77	1128.56	0.88282	0.93504	-0.0969007	0.021128	0.253449
Sult5a1	chr8	ENSMUSG00000000739.14	0.759333	0.541579	0.704899	0.979805	-0.0294333	0.0211617	0.25362
Atp6v1e1	chr6	ENSMUSG00000019210.10	12923.8	14005.5	1.08465	1.05542	0.0778108	0.0211949	0.25362
Camk2a	chr18	ENSMUSG00000024617.16	6057.02	5687.3	0.938372	0.953283	-0.0690231	0.0211845	0.25362
Igfbp3	chr11	ENSMUSG00000020427.11	889.375	1010.04	1.13723	1.06619	0.092459	0.0212371	0.253706
Tcta	chr9	ENSMUSG00000039461.12	1856.83	2087.36	1.12418	1.06566	0.0917507	0.0212368	0.253706
Aldoc	chr11	ENSMUSG00000017390.15	140.283	165.502	1.16972	1.06072	0.085044	0.0212771	0.253975
Slc31a1	chr4	ENSMUSG00000066150.12	2911.3	3181.39	1.09103	1.05817	0.0815737	0.0213359	0.254466
Tango6	chr8	ENSMUSG00000041949.6	87.065	77.8663	0.896237	0.938369	-0.0917725	0.0214605	0.255743
Pfdn6	chr17	ENSMUSG00000024309.15	1722.73	1568.56	0.912147	0.942242	-0.0858307	0.021522	0.255796
Tpx2	chr2	ENSMUSG00000027469.16	4280.77	4043.44	0.944772	0.956838	-0.0636541	0.0215711	0.255796
Tie1	chr4	ENSMUSG00000033191.14	7438.46	7889.06	1.06065	1.04555	0.0642579	0.0215433	0.255796
Cox18	chr5	ENSMUSG00000035505.14	8615	10163.4	1.17966	1.05847	0.0819792	0.0215187	0.255796
Abhd18	chr3	ENSMUSG00000037818.16	2665.77	3035.21	1.13682	1.06587	0.0920342	0.0215585	0.255796
Lamtor4	chr5	ENSMUSG00000050552.8	3761.37	4268.5	1.13622	1.06457	0.0902642	0.0215257	0.255796
Emsy	chr7	ENSMUSG00000035401.9	3050.22	2839.46	0.930561	0.949736	-0.074402	0.0216352	0.256347
Lpin1	chr12	ENSMUSG00000020593.16	41.6686	37.1033	0.892999	0.938341	-0.0918154	0.0216911	0.256474
Ttyh2	chr11	ENSMUSG00000034714.9	368.654	433.847	1.18202	1.05404	0.0759325	0.0216701	0.256474
Gm19605	chr12	ENSMUSG00000113585.1	2279.29	1745.01	0.767072	0.972793	-0.0397953	0.0216991	0.256474
Ctso	chr3	ENSMUSG00000028015.3	236.378	272.508	1.15664	1.062	0.0867877	0.0217998	0.256878
Rint1	chr5	ENSMUSG00000028999.15	3069.62	3354.48	1.09246	1.05874	0.082345	0.0218007	0.256878
Hspb6	chr7	ENSMUSG00000036854.14	2017.15	1669.26	0.829986	0.950683	-0.0729631	0.0218042	0.256878
Baiap2l1	chr5	ENSMUSG00000038859.7	382.662	432.606	1.1258	1.0658	0.091931	0.0217731	0.256878
Rab7b	chr1	ENSMUSG00000052688.12	150.466	207.951	1.40561	1.01801	0.0257587	0.0219348	0.258206
Rfc5	chr5	ENSMUSG00000029363.14	556.897	510.753	0.916916	0.944074	-0.0830283	0.0219854	0.258592
Cavin1	chr11	ENSMUSG00000004044.9	26814.2	28343.8	1.05669	1.04337	0.0612456	0.0220748	0.258718
Acta2	chr19	ENSMUSG00000035783.9	7034.23	6433.05	0.914064	0.943195	-0.0843713	0.0220426	0.258718
Ssx2ip	chr3	ENSMUSG00000036825.12	1722.99	1536.27	0.891868	0.935691	-0.0958964	0.0220458	0.258718
Coro7	chr16	ENSMUSG00000039637.15	1667.86	1814.76	1.08857	1.05678	0.0796697	0.0220662	0.258718
Ccdc134	chr15	ENSMUSG00000068114.7	9.43117	8.09384	0.862087	0.939331	-0.090294	0.0220854	0.258718
Bcr	chr10	ENSMUSG00000009681.10	2878.49	3147.01	1.09226	1.05778	0.0810425	0.0221838	0.258999
Abcg2	chr6	ENSMUSG00000029802.13	9694.43	10564	1.08974	1.05659	0.0794124	0.02219	0.258999
Zfand4	chr6	ENSMUSG00000042213.17	71.8185	87.1657	1.20902	1.0443	0.0625329	0.022163	0.258999
Fbxo48	chr11	ENSMUSG00000044966.4	0.000736119	0.000488253	0.656854	0.984277	-0.0228631	0.0221989	0.258999
Lyz1	chr10	ENSMUSG00000069515.6	169.759	234.122	1.37526	1.01837	0.0262648	0.0221507	0.258999
Pola1	chrX	ENSMUSG00000006678.6	613.814	548.59	0.892426	0.936995	-0.0938871	0.0223753	0.259725
Abca3	chr17	ENSMUSG00000024130.16	364.71	334.507	0.918211	0.945054	-0.0815318	0.022369	0.259725
Nudt5	chr2	ENSMUSG00000025817.12	6229.49	6852.08	1.09884	1.05988	0.0839072	0.0223133	0.259725
Rsu1	chr2	ENSMUSG00000026727.10	7989.28	8663.35	1.08445	1.05555	0.0779895	0.0223097	0.259725
Filip1l	chr16	ENSMUSG00000043336.14	2391.94	2662.05	1.10957	1.06183	0.0865462	0.0223867	0.259725
C1qtnf2	chr11	ENSMUSG00000046491.10	7.49855	10.6786	1.42629	1.01718	0.02458	0.0223314	0.259725
Gm4735	chr2	ENSMUSG00000064193.8	17.2296	13.5353	0.787287	0.970884	-0.0426287	0.0223542	0.259725
Brpf1	chr6	ENSMUSG00000001632.16	1436.12	1329.54	0.925024	0.94729	-0.0781226	0.0225744	0.260649
Dram1	chr10	ENSMUSG00000020057.2	26.8912	38.2648	1.40839	1.01734	0.0248076	0.0225639	0.260649
Hmmr	chr11	ENSMUSG00000020330.16	1422.63	1289.7	0.908032	0.941972	-0.0862435	0.0225056	0.260649
Ddx5	chr11	ENSMUSG00000020719.14	44608.8	42777.8	0.958994	0.965424	-0.0507659	0.0225571	0.260649
Cebpa	chr7	ENSMUSG00000034957.10	3.44345	2.33182	0.685928	0.983505	-0.023995	0.0225682	0.260649
Prcp	chr7	ENSMUSG00000061119.7	1045.67	1155.78	1.10575	1.06126	0.0857742	0.022543	0.260649
Nphp4	chr4	ENSMUSG00000039577.17	96.3165	109.85	1.14399	1.06272	0.0877616	0.0226119	0.260875
Dock10	chr1	ENSMUSG00000038608.15	996.613	839.296	0.842613	0.946262	-0.0796877	0.0226366	0.260952
Hcn1	chr13	ENSMUSG00000021730.8	18.0352	11.998	0.664531	0.984908	-0.0219393	0.0227485	0.261047
Cwf19l1	chr19	ENSMUSG00000025200.7	70.8442	62.6014	0.884268	0.93692	-0.0940027	0.0226769	0.261047
Gm10435	chr11	ENSMUSG00000072902.4	112.557	99.5015	0.881967	0.937902	-0.0924902	0.0227278	0.261047
D430019H16Rik	chr12	ENSMUSG00000094910.1	193.578	149.033	0.770375	0.972802	-0.0397813	0.022753	0.261047
Lockd	chr6	ENSMUSG00000098318.7	871.922	744.673	0.855488	0.939786	-0.0895961	0.0226892	0.261047
D430020J02Rik	chr12	ENSMUSG00000112980.1	34.6885	30.2204	0.869551	0.936468	-0.0946991	0.0227453	0.261047
Plekha5	chr6	ENSMUSG00000030231.11	382.088	342.867	0.897829	0.937845	-0.0925791	0.0228336	0.261557
Kmt5c	chr7	ENSMUSG00000059851.15	1609.46	1484.63	0.92191	0.9462	-0.0797832	0.0228171	0.261557
Arid5b	chr10	ENSMUSG00000019947.10	499.066	450.648	0.903972	0.940644	-0.0882791	0.02288	0.261881
Nppb	chr4	ENSMUSG00000029019.8	5676.13	7048.41	1.24102	1.0284	0.0404056	0.0230026	0.263076
Kalrn	chr16	ENSMUSG00000061751.16	3763.23	3470.88	0.922044	0.946559	-0.079235	0.0230764	0.263504
Ptar1	chr19	ENSMUSG00000074925.4	18304	20398.4	1.11541	1.0606	0.0848796	0.0230583	0.263504
Kcnk3	chr5	ENSMUSG00000049265.7	4453.91	3980.87	0.893537	0.938905	-0.0909485	0.0231143	0.263729
Gm38534	chr11	ENSMUSG00000108634.1	385.911	567.148	1.45949	1.01542	0.0220776	0.0231686	0.26414
Kntc1	chr5	ENSMUSG00000029414.11	771.982	692.294	0.897797	0.939169	-0.0905435	0.023245	0.264488
Sergef	chr7	ENSMUSG00000030839.12	1652.66	1972.15	1.1956	1.04534	0.0639718	0.0233157	0.264488
Osbpl5	chr7	ENSMUSG00000037606.18	3829.14	4189.95	1.09457	1.05769	0.0809226	0.0232867	0.264488
Pgm3	chr9	ENSMUSG00000056131.13	477.593	540.497	1.13164	1.06408	0.0896059	0.0233219	0.264488
Nsmce2	chr15	ENSMUSG00000059586.10	226.518	203.061	0.89529	0.938561	-0.0914771	0.0232434	0.264488
Ppp1r3c	chr19	ENSMUSG00000067279.3	5139.65	5560.76	1.08265	1.05358	0.0753053	0.023285	0.264488
D330023K18Rik	chr2	ENSMUSG00000087269.1	109072	160658	1.43644	1.01563	0.0223733	0.023327	0.264488
Zc3h18	chr8	ENSMUSG00000017478.15	3218.72	3017.78	0.937099	0.953113	-0.0692803	0.0234725	0.26469
Tmem160	chr7	ENSMUSG00000019158.9	1017.5	1156.98	1.13771	1.05976	0.0837351	0.0234189	0.26469
Taf15	chr11	ENSMUSG00000020680.15	5920.25	5444.19	0.920016	0.945473	-0.0808921	0.0234729	0.26469
Epc1	chr18	ENSMUSG00000024240.13	1044.86	957.952	0.916172	0.944442	-0.0824658	0.0235085	0.26469
Fmo5	chr3	ENSMUSG00000028088.14	19639.1	25193.3	1.28594	1.02432	0.0346625	0.0235195	0.26469
Ttll7	chr3	ENSMUSG00000036745.15	798.74	953.362	1.18925	1.04661	0.0657178	0.0235276	0.26469
Gabpb2	chr3	ENSMUSG00000038766.16	2739.05	2447.07	0.893617	0.938469	-0.0916191	0.0235405	0.26469
Ctnnal1	chr4	ENSMUSG00000038816.14	382.429	343.136	0.899544	0.940499	-0.0885023	0.0235458	0.26469
Cdca4	chr12	ENSMUSG00000047832.9	623.081	559.298	0.897302	0.939171	-0.0905397	0.0234773	0.26469
Plpp2	chr10	ENSMUSG00000052151.12	1053.91	1211.68	1.15064	1.06182	0.0865422	0.0234151	0.26469
Adamtsl1	chr4	ENSMUSG00000066113.16	337.629	294.442	0.871731	0.939119	-0.0906205	0.0234264	0.26469
Arhgef1	chr7	ENSMUSG00000040940.18	3208.5	3381.66	1.05416	1.0419	0.059216	0.0236952	0.266162
Anxa3	chr5	ENSMUSG00000029484.12	352.172	389.996	1.1051	1.05996	0.0840136	0.0237649	0.26637
Pafah2	chr4	ENSMUSG00000037366.14	1034.37	1150.9	1.11149	1.06212	0.0869443	0.0237689	0.26637
Ap1s3	chr1	ENSMUSG00000054702.14	0.700755	0.545062	0.776449	0.974163	-0.0377652	0.0237647	0.26637
Kcnd2	chr6	ENSMUSG00000060882.5	18.0984	15.2153	0.842771	0.950432	-0.0733448	0.0237982	0.266492
Arf4	chr14	ENSMUSG00000021877.12	16214	17116.9	1.05597	1.04271	0.0603406	0.0238767	0.266752
Ckap4	chr10	ENSMUSG00000046841.5	11849.4	12556.1	1.05915	1.04433	0.0625808	0.0238645	0.266752
Tmem88b	chr4	ENSMUSG00000073680.2	155.04	186.013	1.19976	1.04457	0.0629107	0.0238756	0.266752
Meioc	chr11	ENSMUSG00000051455.13	7.13416	4.47937	0.619556	0.987714	-0.0178347	0.0239411	0.267265
Pak6	chr2	ENSMUSG00000074923.10	709.692	817.777	1.15508	1.06055	0.0848169	0.0239828	0.267524
Klf9	chr19	ENSMUSG00000033863.2	2.46122	2.00013	0.819947	0.964256	-0.0525125	0.0240315	0.267861
Gna15	chr10	ENSMUSG00000034792.8	211.007	303.117	1.42128	1.01747	0.0249903	0.0240537	0.267902
Mob1b	chr5	ENSMUSG00000006262.15	18247.6	20374.7	1.11809	1.06078	0.0851306	0.024099	0.267995
Ttc8	chr12	ENSMUSG00000021013.16	15.498	13.5445	0.874932	0.94018	-0.0889913	0.0240854	0.267995
Cdip1	chr16	ENSMUSG00000004071.13	4143.9	4391.93	1.05978	1.04457	0.0629136	0.0243607	0.268636
Twf2	chr9	ENSMUSG00000023277.13	2409.27	2653.27	1.10251	1.05844	0.081934	0.0243509	0.268636
Prrx1	chr1	ENSMUSG00000026586.16	2345.16	1974.67	0.839091	0.944174	-0.0828758	0.0242717	0.268636
Dapp1	chr3	ENSMUSG00000028159.14	1812.22	1999.03	1.1028	1.06018	0.0843125	0.0242017	0.268636
Rnf6	chr5	ENSMUSG00000029634.15	13598.9	14859	1.09114	1.05612	0.0787731	0.0243213	0.268636
Bgn	chrX	ENSMUSG00000031375.17	37630	40435.9	1.0744	1.05098	0.0717398	0.0242875	0.268636
Ift57	chr16	ENSMUSG00000032965.11	372.889	325.877	0.875664	0.938184	-0.0920576	0.0243056	0.268636
Dennd2a	chr6	ENSMUSG00000038456.9	2262.06	2401.64	1.06207	1.04573	0.0645128	0.0243077	0.268636
Plcb2	chr2	ENSMUSG00000040061.17	717.796	921.536	1.29044	1.02395	0.0341408	0.0241814	0.268636
Tubb2b	chr13	ENSMUSG00000045136.6	2772.47	2586.48	0.932902	0.951593	-0.0715829	0.0242603	0.268636
B330016D10Rik	chr4	ENSMUSG00000048406.5	1407.5	1099.08	0.780052	0.972824	-0.03975	0.0243561	0.268636
Foxp4	chr17	ENSMUSG00000023991.16	4453.83	4005.72	0.898304	0.938728	-0.0912208	0.0244053	0.268699
Ints10	chr8	ENSMUSG00000031864.16	797.354	724.632	0.909411	0.942948	-0.0847503	0.0244224	0.268699
Trmt10b	chr4	ENSMUSG00000035601.9	0.329323	0.276136	0.838328	0.954859	-0.0666406	0.0243997	0.268699
Acd	chr8	ENSMUSG00000038000.10	1515.12	1388.14	0.914939	0.944312	-0.0826641	0.0244407	0.268699
Lamp1	chr8	ENSMUSG00000031447.7	15684	16413	1.04648	1.03739	0.0529642	0.0245409	0.269596
Gm43719	chr5	ENSMUSG00000105366.1	623.355	771.928	1.2235	1.03425	0.0485865	0.0245876	0.269904
Pbx3	chr2	ENSMUSG00000038718.15	865	788.494	0.910904	0.943219	-0.0843348	0.024645	0.270126
Tufm	chr7	ENSMUSG00000073838.10	9256.63	9929.49	1.0726	1.05024	0.0707258	0.0246451	0.270126
C530008M17Rik	chr5	ENSMUSG00000036377.19	543.381	507.498	0.932993	0.951594	-0.0715823	0.0247015	0.27054
Ap3d1	chr10	ENSMUSG00000020198.8	3177.25	3010.14	0.947935	0.959163	-0.0601524	0.0248078	0.271354
Amdhd2	chr17	ENSMUSG00000036820.12	10946.3	12751.1	1.16863	1.05631	0.079037	0.0248134	0.271354
Slc38a3	chr9	ENSMUSG00000010064.15	7.78166	9.59332	1.2372	1.03339	0.047388	0.0249503	0.271576
Iglon5	chr7	ENSMUSG00000013367.5	3605.03	2765.97	0.765424	0.975179	-0.0362613	0.024979	0.271576
Atp8a2	chr14	ENSMUSG00000021983.16	33.6417	29.4534	0.876513	0.941134	-0.0875287	0.0249031	0.271576
Gabra3	chrX	ENSMUSG00000031343.13	931.046	662.527	0.704806	0.9826	-0.0253245	0.0249531	0.271576
Enpp6	chr8	ENSMUSG00000038173.15	844.305	1139.86	1.34296	1.01939	0.0277052	0.024936	0.271576
Gramd1b	chr9	ENSMUSG00000040111.17	2367.59	2656.67	1.12244	1.05997	0.0840299	0.0249518	0.271576
Esm1	chr13	ENSMUSG00000042379.8	0.0132204	0.00883379	0.676193	0.985264	-0.0214177	0.0249837	0.271576
Agap1	chr1	ENSMUSG00000055013.16	1032.88	952.311	0.923074	0.947641	-0.0775869	0.0248786	0.271576
Gm7336	chr7	ENSMUSG00000078636.4	0.0012582	0.000833159	0.656159	0.986078	-0.0202263	0.0251208	0.272861
Grsf1	chr5	ENSMUSG00000044221.14	4287.44	4531.61	1.05662	1.04285	0.0605279	0.0252779	0.274362
Ppp1cc	chr5	ENSMUSG00000004455.16	8996.39	8388.19	0.931236	0.950908	-0.0726226	0.0253702	0.27489
Qrich1	chr9	ENSMUSG00000006673.14	2674.95	2514.48	0.940258	0.95522	-0.0660951	0.02539	0.27489
Acer3	chr7	ENSMUSG00000030760.14	1138.33	1316.98	1.15678	1.05378	0.0755696	0.0254025	0.27489
Gm11966	chr11	ENSMUSG00000080904.1	5.88299	8.71331	1.51867	1.01277	0.0183113	0.0253469	0.27489
Kpna1	chr16	ENSMUSG00000022905.12	34218.7	37052.2	1.08345	1.05338	0.0750325	0.0254504	0.274997
Tmem37	chr1	ENSMUSG00000050777.7	257.644	330.582	1.29488	1.02562	0.0364906	0.025441	0.274997
Jup	chr11	ENSMUSG00000001552.14	7732.8	8318.46	1.07485	1.05066	0.0713026	0.0255413	0.275363
Dpysl2	chr14	ENSMUSG00000022048.8	25477.2	27412.6	1.07627	1.05107	0.071865	0.0255346	0.275363
Fam193a	chr5	ENSMUSG00000037210.16	406.219	377.637	0.929026	0.950064	-0.0739031	0.0255332	0.275363
Pcsk4	chr10	ENSMUSG00000020131.14	208215	315540	1.4757	1.01349	0.0193263	0.0255652	0.275415
Rab11a	chr9	ENSMUSG00000004771.12	15101.7	16221.7	1.07444	1.05029	0.0707927	0.0256056	0.27562
Fgf9	chr14	ENSMUSG00000021974.15	1581.55	1912.63	1.21416	1.0359	0.0508799	0.0256391	0.27562
Nebl	chr2	ENSMUSG00000053702.16	13140.2	14423.2	1.09908	1.05753	0.0806942	0.0256413	0.27562
4933412E12Rik	chr10	ENSMUSG00000112627.1	372.043	481.482	1.29236	1.02324	0.0331453	0.0257248	0.276312
Icam2	chr11	ENSMUSG00000001029.15	1797.53	2001.04	1.11098	1.05926	0.0830531	0.0259341	0.276518
Coasy	chr11	ENSMUSG00000001755.12	1950.03	2133.63	1.0948	1.05682	0.0797316	0.0258874	0.276518
Trpm5	chr7	ENSMUSG00000009246.14	553.811	402.116	0.73298	0.979697	-0.0295926	0.0259773	0.276518
Cln5	chr14	ENSMUSG00000022125.7	20721.9	23110.5	1.1147	1.05901	0.0827131	0.0260092	0.276518
U2af2	chr7	ENSMUSG00000030435.16	8941.06	8463.73	0.946485	0.958352	-0.0613725	0.0258225	0.276518
Ftsj1	chrX	ENSMUSG00000031171.11	85.021	75.3979	0.888684	0.940719	-0.0881635	0.0258117	0.276518
Tti2	chr8	ENSMUSG00000031577.10	118.693	103.383	0.871994	0.94139	-0.0871351	0.0258633	0.276518
Ncapd3	chr9	ENSMUSG00000035024.16	232.055	212.988	0.916699	0.945882	-0.0802682	0.0258465	0.276518
Dlgap5	chr14	ENSMUSG00000037544.14	2183.19	2020.5	0.925241	0.948615	-0.0761058	0.0259376	0.276518
Gdf15	chr8	ENSMUSG00000038508.7	2.68098	4.46024	1.6762	1.01185	0.0170025	0.0259258	0.276518
Ppp1r13l	chr7	ENSMUSG00000040734.14	6106.15	6619.29	1.08451	1.05389	0.0757261	0.0258502	0.276518
Syngr2	chr11	ENSMUSG00000048277.15	2293.02	2524.91	1.10179	1.0582	0.0816136	0.0260113	0.276518
Ctxn1	chr8	ENSMUSG00000048644.8	2212.02	2028.55	0.917738	0.946159	-0.0798452	0.0259084	0.276518
Gm26648	chr5	ENSMUSG00000097275.1	115.053	79.5773	0.69566	0.983582	-0.0238828	0.0259744	0.276518
Gm36963	chr16	ENSMUSG00000103932.1	5.03466	6.91313	1.3653	1.02008	0.0286847	0.0260539	0.276768
Ppm1j	chr3	ENSMUSG00000002228.7	678.121	754.309	1.11198	1.05868	0.0822642	0.026106	0.276788
Igsf11	chr16	ENSMUSG00000022790.14	5.1261	3.07907	0.578453	0.989084	-0.0158349	0.026118	0.276788
Smarca5	chr8	ENSMUSG00000031715.14	6816.73	6451.2	0.945705	0.958089	-0.0617684	0.0261323	0.276788
Arl4a	chr12	ENSMUSG00000047446.18	1687.2	1451.06	0.858389	0.945547	-0.0807795	0.0260973	0.276788
Ctdsp1	chr1	ENSMUSG00000026176.13	6260.16	5841.77	0.932817	0.951793	-0.0712802	0.0261684	0.276968
Phax	chr18	ENSMUSG00000008301.11	3715.86	3383.41	0.911812	0.94456	-0.0822861	0.02634	0.27829
Madd	chr2	ENSMUSG00000040687.16	408.454	351.028	0.857104	0.942837	-0.0849196	0.026351	0.27829
Fhad1	chr4	ENSMUSG00000051435.11	1.94876	1.58823	0.813635	0.964089	-0.0527616	0.02632	0.27829
Ttc21b	chr2	ENSMUSG00000034848.17	627.521	557.208	0.885299	0.938848	-0.0910367	0.0263859	0.278455
Mras	chr9	ENSMUSG00000032470.17	403.858	356.611	0.882586	0.940011	-0.0892498	0.0264272	0.278689
Nme4	chr17	ENSMUSG00000024177.9	1943.8	1751.75	0.902845	0.942718	-0.0851018	0.0264886	0.278875
Ehbp1l1	chr19	ENSMUSG00000024937.15	16087	16929.7	1.05234	1.04038	0.0571158	0.0265255	0.278875
Ttk	chr9	ENSMUSG00000038379.15	141.619	126.626	0.89615	0.942143	-0.0859824	0.0264678	0.278875
Col13a1	chr10	ENSMUSG00000058806.15	1559.54	1361.25	0.873886	0.937757	-0.0927137	0.0265412	0.278875
Ecscr	chr18	ENSMUSG00000073599.10	4591.15	5095.95	1.10575	1.05758	0.0807624	0.026531	0.278875
Rap1gap	chr4	ENSMUSG00000041351.16	84.9367	105.27	1.2312	1.03256	0.046221	0.0265835	0.279117
Rtf1	chr2	ENSMUSG00000027304.9	3193.51	2996.22	0.937909	0.954346	-0.0674162	0.0266074	0.279166
Mpped2	chr2	ENSMUSG00000016386.15	3550.26	3990.42	1.12387	1.05822	0.0816461	0.0266809	0.279734
Pard3b	chr1	ENSMUSG00000052062.14	88.9143	77.7047	0.874271	0.938729	-0.0912196	0.02671	0.279837
Pias1	chr9	ENSMUSG00000032405.10	1401.69	1292.29	0.921725	0.947778	-0.0773789	0.0267376	0.279923
Gm14321	chr2	ENSMUSG00000084797.1	33.624	22.8709	0.685499	0.984824	-0.0220618	0.0269294	0.281727
E230020A03Rik	chr7	ENSMUSG00000104420.1	277.943	181.339	0.615683	0.987427	-0.0182539	0.0269718	0.281967
Ddx21	chr10	ENSMUSG00000020075.8	2780.42	2625.63	0.943666	0.957112	-0.0632403	0.0270066	0.282028
St6gal1	chr16	ENSMUSG00000022885.16	447.335	493.594	1.10422	1.05784	0.081119	0.0270448	0.282028
Sephs1	chr2	ENSMUSG00000026662.13	1481.37	1383.66	0.933929	0.952729	-0.0698615	0.0270555	0.282028
BC048403	chr10	ENSMUSG00000053684.8	936.928	1098.2	1.1736	1.04893	0.0689124	0.0270373	0.282028
Unc119	chr11	ENSMUSG00000002058.13	1266.69	1390.05	1.09868	1.05697	0.0799396	0.0270941	0.282037
Maoa	chrX	ENSMUSG00000025037.6	97.5127	86.7397	0.890307	0.942425	-0.0855495	0.0270954	0.282037
Bahcc1	chr11	ENSMUSG00000039741.15	365.28	330.701	0.90626	0.942951	-0.0847449	0.0271201	0.282092
Lsm6	chr8	ENSMUSG00000031683.16	1769.2	1635.53	0.923309	0.948403	-0.0764272	0.0271563	0.282265
Acadvl	chr11	ENSMUSG00000018574.14	4369.52	4725.89	1.08087	1.05201	0.0731434	0.0274301	0.284703
Pnrc1	chr4	ENSMUSG00000040128.9	16850.8	15129.3	0.89668	0.942273	-0.0857836	0.0274208	0.284703
Zmat1	chrX	ENSMUSG00000052676.16	1477.97	1658.38	1.12119	1.05817	0.081571	0.0274615	0.284825
Nkd1	chr8	ENSMUSG00000031661.12	3932.6	3545.69	0.901574	0.943166	-0.0844161	0.0274905	0.284921
Hdhd5	chr6	ENSMUSG00000058979.7	42.0192	36.3997	0.867633	0.947371	-0.0779989	0.0276445	0.286313
Wac	chr18	ENSMUSG00000024283.15	4699.67	4364.54	0.928595	0.950414	-0.0733713	0.0276701	0.286373
Asah2	chr19	ENSMUSG00000024887.10	839.93	930.637	1.10873	1.05785	0.0811309	0.0277108	0.286589
Ska2	chr11	ENSMUSG00000020492.11	5765.34	5339.62	0.925322	0.949567	-0.0746577	0.0278309	0.287626
Aurkb	chr11	ENSMUSG00000020897.12	480.101	435.344	0.908244	0.944885	-0.0817899	0.0278703	0.287828
Gm21781	chr10	ENSMUSG00000095123.1	189.498	164.925	0.867637	0.944097	-0.0829934	0.027898	0.287908
Crabp1	chr9	ENSMUSG00000032291.8	81.1119	51.9195	0.658218	0.98472	-0.0222145	0.0279546	0.288287
Nckipsd	chr9	ENSMUSG00000032598.8	283.153	326.658	1.14903	1.05494	0.0771617	0.0280136	0.28869
Ggct	chr6	ENSMUSG00000002797.9	1416.4	1811.69	1.28302	1.02454	0.0349826	0.0280798	0.288805
Hdgfl3	chr7	ENSMUSG00000025104.13	491.688	450.226	0.914962	0.946031	-0.0800408	0.0281557	0.288805
Il1r1	chr1	ENSMUSG00000026072.12	359.91	412.384	1.14427	1.05555	0.077997	0.0281474	0.288805
Pnkd	chr1	ENSMUSG00000026179.14	2656.05	2486.18	0.935429	0.953382	-0.0688741	0.0281367	0.288805
Cip2a	chr16	ENSMUSG00000033031.13	3361.53	3047.69	0.906361	0.945113	-0.0814413	0.0281644	0.288805
Zdhhc15	chrX	ENSMUSG00000033906.5	926.484	1035.57	1.11879	1.05783	0.0811115	0.0281248	0.288805
Cenph	chr13	ENSMUSG00000045273.8	88.1567	72.3512	0.831606	0.964261	-0.0525045	0.0280636	0.288805
Pcdhgc3	chr18	ENSMUSG00000102918.1	1070.79	988.918	0.923568	0.94887	-0.0757181	0.0283143	0.290137
Lin54	chr5	ENSMUSG00000035310.15	4817.29	4388.47	0.909488	0.945067	-0.0815113	0.0283768	0.290442
Lca5l	chr16	ENSMUSG00000045275.16	32.3955	42.8904	1.32725	1.02052	0.0293035	0.0283842	0.290442
Brca2	chr5	ENSMUSG00000041147.10	76.0085	67.8429	0.892083	0.942645	-0.0852138	0.0284316	0.290721
Arap2	chr5	ENSMUSG00000037999.13	3059.59	3703.95	1.21501	1.03422	0.0485382	0.0285366	0.291589
Map2k1	chr9	ENSMUSG00000004936.8	6018.87	6531.42	1.08581	1.05265	0.0740238	0.0286226	0.292261
Ubqln2	chrX	ENSMUSG00000050148.9	1607.29	1490	0.927471	0.950199	-0.0736981	0.0286541	0.292377
Dipk1a	chr5	ENSMUSG00000029270.10	4854.21	5537.96	1.14199	1.0537	0.075463	0.0287545	0.292988
Hdac10	chr15	ENSMUSG00000062906.12	11883.4	13451.3	1.13062	1.05584	0.078397	0.0287512	0.292988
Plod2	chr9	ENSMUSG00000032374.14	5822.43	6349.85	1.09017	1.05361	0.0753409	0.0287991	0.293236
Ndn	chr7	ENSMUSG00000033585.5	5453.35	5947.43	1.09117	1.0538	0.0756068	0.0288261	0.293305
Nono	chrX	ENSMUSG00000031311.17	12433.5	11794.5	0.948421	0.959826	-0.0591557	0.0288757	0.293604
Tm9sf2	chr14	ENSMUSG00000025544.13	8597.32	9113.37	1.06065	1.0439	0.0619769	0.0289035	0.29368
Cd38	chr5	ENSMUSG00000029084.5	1733.57	2000.06	1.14709	1.05147	0.0724113	0.0289652	0.293944
Fscn1	chr5	ENSMUSG00000029581.14	25581.6	26799.2	1.04766	1.03764	0.0533019	0.0289842	0.293944
Hoxb3	chr11	ENSMUSG00000048763.11	356.991	194.317	0.539716	0.989979	-0.0145297	0.0289904	0.293944
Nfkbib	chr7	ENSMUSG00000030595.15	2914.31	3313.72	1.13871	1.0563	0.0790261	0.0290377	0.294218
Tmem19	chr10	ENSMUSG00000069520.6	2418.73	2691.25	1.11194	1.05636	0.0790991	0.0290629	0.294267
Il15	chr8	ENSMUSG00000031712.10	803.394	969.054	1.20634	1.03586	0.0508312	0.0290996	0.294433
Msantd2	chr9	ENSMUSG00000042138.8	1388.15	1242.36	0.896317	0.943136	-0.0844619	0.029285	0.296073
Tmem39b	chr4	ENSMUSG00000053730.15	146.922	130.914	0.891438	0.943819	-0.0834177	0.0293026	0.296073
Azin1	chr15	ENSMUSG00000037458.15	26561.2	29055.6	1.09408	1.0541	0.0760163	0.0293387	0.296086
Dnd1	chr18	ENSMUSG00000044595.10	2216.95	2887.97	1.31459	1.02067	0.029522	0.0293492	0.296086
Gm41760	chr18	ENSMUSG00000117992.1	0.0152741	0.0104128	0.687384	0.98444	-0.0226244	0.0293653	0.296086
Gm10451	chr12	ENSMUSG00000073000.3	1655.24	2300.44	1.40061	1.01584	0.0226686	0.0295152	0.297391
Gm20605	chr5	ENSMUSG00000029720.9	1716.89	2344.51	1.36489	1.01864	0.0266411	0.0295594	0.297629
Cldn11	chr3	ENSMUSG00000037625.7	5880.95	3298.39	0.55682	0.990194	-0.0142168	0.0296327	0.29816
Gm4969	chr7	ENSMUSG00000085601.7	0.0300152	0.0216184	0.725452	0.982077	-0.0260924	0.0296606	0.298233
Tigd2	chr6	ENSMUSG00000049232.3	8808.25	9752.43	1.10823	1.05582	0.0783668	0.0297316	0.29874
Gadd45g	chr13	ENSMUSG00000021453.2	19768.5	16951.6	0.857069	0.950703	-0.072933	0.0297645	0.298829
Eya1	chr1	ENSMUSG00000025932.14	5.3428	3.87064	0.715121	0.981203	-0.0273765	0.0297818	0.298829
Slc27a3	chr3	ENSMUSG00000027932.14	2000.22	2283.4	1.13917	1.05412	0.0760351	0.02982	0.299005
Hif1an	chr19	ENSMUSG00000036450.4	4067.16	4336.91	1.0665	1.04643	0.0654819	0.0299134	0.299527
Dnajc16	chr4	ENSMUSG00000040697.10	3129.69	3379.95	1.0799	1.05099	0.071743	0.0299038	0.299527
Sh3glb2	chr2	ENSMUSG00000026860.16	5783.62	6238.29	1.07916	1.05081	0.0714984	0.0301317	0.30026
Nfe2l3	chr6	ENSMUSG00000029832.16	1405.28	1710.48	1.20959	1.03222	0.045756	0.0300978	0.30026
Atp6v0b	chr4	ENSMUSG00000033379.13	25249.7	27002.9	1.07102	1.04767	0.0671898	0.030094	0.30026
Kcnh1	chr1	ENSMUSG00000058248.12	16.3177	13.2991	0.815758	0.969223	-0.0450993	0.0300613	0.30026
Nrg1	chr8	ENSMUSG00000062991.9	93.7979	112.335	1.19938	1.03868	0.0547491	0.0300506	0.30026
Gm14325	chr2	ENSMUSG00000095362.7	117.053	138.477	1.18315	1.03979	0.0562897	0.0301248	0.30026
Gm26814	chr6	ENSMUSG00000097385.1	11.9146	9.16715	0.764756	0.97821	-0.0317839	0.0300729	0.30026
Dgki	chr6	ENSMUSG00000038665.15	1550.53	2611.17	1.60783	1.01035	0.0148517	0.0302163	0.300896
Ppfibp2	chr7	ENSMUSG00000036528.16	126.93	140.946	1.11107	1.05693	0.0798736	0.0302576	0.3011
Hook2	chr8	ENSMUSG00000052566.8	724.949	857.563	1.18101	1.0405	0.0572766	0.0303219	0.301325
Col8a1	chr16	ENSMUSG00000068196.5	873.159	1058.15	1.20886	1.03441	0.0488126	0.0303029	0.301325
Glrx2	chr1	ENSMUSG00000018196.18	6964.84	7665.02	1.09885	1.05416	0.076096	0.0303769	0.301558
Dnm1	chr2	ENSMUSG00000026825.17	135.656	116.639	0.860372	0.950117	-0.0738231	0.0304047	0.301558
Fbxo10	chr4	ENSMUSG00000048232.12	914.429	847.999	0.92735	0.951349	-0.0719528	0.0304078	0.301558
Plxnb1	chr9	ENSMUSG00000053646.13	1142.72	1057.98	0.925393	0.950207	-0.0736869	0.0304832	0.302099
Ddt	chr10	ENSMUSG00000001666.8	78.6277	93.295	1.18747	1.03719	0.052685	0.0305502	0.302142
Plagl1	chr10	ENSMUSG00000019817.18	40614.6	43684.6	1.07641	1.04932	0.0694483	0.0305473	0.302142
Gm43185	chr3	ENSMUSG00000104621.1	275254	332654	1.20974	1.02945	0.0418738	0.0305131	0.302142
Amph	chr13	ENSMUSG00000021314.13	108.057	81.55	0.752987	0.978877	-0.0308009	0.0306338	0.302143
Smarcc2	chr10	ENSMUSG00000025369.15	5780.64	5396.82	0.93342	0.952892	-0.0696159	0.0305904	0.302143
Asic4	chr1	ENSMUSG00000033007.15	11.6306	7.08867	0.611159	0.988916	-0.0160806	0.0306043	0.302143
Mnd1	chr3	ENSMUSG00000033752.7	130.725	101.83	0.787524	0.975394	-0.0359431	0.0306164	0.302143
Basp1	chr15	ENSMUSG00000045763.8	502.546	437.585	0.87063	0.94411	-0.0829738	0.0306696	0.302291
Cdc34	chr10	ENSMUSG00000020307.15	8295.3	8995.28	1.08411	1.05167	0.0726884	0.030691	0.302296
Tspan4	chr7	ENSMUSG00000025511.15	1722.27	1966.15	1.14274	1.05232	0.0735768	0.0307582	0.302595
Serp1	chr3	ENSMUSG00000027808.8	18497.1	19803.9	1.07155	1.04766	0.0671702	0.0307841	0.302595
Cd84	chr1	ENSMUSG00000038147.13	727641	1.15149e+06	1.55173	1.01146	0.0164378	0.030776	0.302595
Vcl	chr14	ENSMUSG00000021823.10	7738.66	8292.58	1.07187	1.04767	0.0671821	0.0308314	0.302796
Nek2	chr1	ENSMUSG00000026622.15	1733.19	1568.32	0.90456	0.946202	-0.0797796	0.0308882	0.302796
Rfc1	chr5	ENSMUSG00000029191.16	2073.01	1950.7	0.940747	0.956419	-0.0642856	0.030853	0.302796
Fam173a	chr17	ENSMUSG00000057411.9	6348.23	7006.47	1.10444	1.05512	0.0774134	0.0308815	0.302796
Rhoc	chr3	ENSMUSG00000002233.13	7609.75	8218.87	1.07954	1.05036	0.0708853	0.0310346	0.303821
Tdrd7	chr4	ENSMUSG00000035517.17	2943.81	3275.11	1.10982	1.05488	0.0770737	0.0310137	0.303821
Scn1b	chr7	ENSMUSG00000019194.15	337.407	412.48	1.22784	1.02919	0.0415124	0.0311218	0.303895
Pdgfd	chr9	ENSMUSG00000032006.15	406.245	479.921	1.18482	1.03814	0.0539981	0.0311262	0.303895
Dock1	chr7	ENSMUSG00000058325.6	998.684	940.511	0.941439	0.956761	-0.0637688	0.0311111	0.303895
Ntn3	chr17	ENSMUSG00000117406.1	67.7976	57.5272	0.851408	0.956376	-0.0643496	0.0310776	0.303895
Ssbp4	chr8	ENSMUSG00000070003.7	3036.7	3341.55	1.1005	1.05452	0.0765803	0.0311585	0.304005
Sparc	chr11	ENSMUSG00000018593.13	51409.6	54527	1.06045	1.04329	0.0611452	0.03122	0.3044
Mark1	chr1	ENSMUSG00000026620.11	595.278	535.558	0.899595	0.944917	-0.0817403	0.0312471	0.304459
Tbc1d8	chr1	ENSMUSG00000003134.10	362.993	394.015	1.08667	1.05217	0.0733658	0.0312876	0.304532
Map2	chr1	ENSMUSG00000015222.18	2.25216	1.79256	0.799648	0.973203	-0.0391879	0.0312966	0.304532
6720427I07Rik	chr13	ENSMUSG00000097375.3	12882.7	15363.3	1.19197	1.03344	0.0474525	0.0313605	0.304948
Tesk2	chr4	ENSMUSG00000033985.17	62.8518	52.1133	0.824302	0.965446	-0.0507331	0.0314376	0.305494
Grap	chr11	ENSMUSG00000004837.2	1195.57	1423.72	1.1974	1.03352	0.0475692	0.0315216	0.306105
Sema6a	chr18	ENSMUSG00000019647.16	496.895	443.422	0.890767	0.943503	-0.0839003	0.0315516	0.30619
Lgals1	chr15	ENSMUSG00000068220.6	20194.9	21807.6	1.08053	1.05003	0.0704352	0.031652	0.306753
Gm6477	chr10	ENSMUSG00000111877.1	476.695	365.906	0.766694	0.978288	-0.0316688	0.0316444	0.306753
Uggt1	chr1	ENSMUSG00000037470.14	2533.8	2670.01	1.05366	1.04045	0.0572023	0.0316842	0.30686
Smc6	chr12	ENSMUSG00000020608.7	4366.58	4094.57	0.936723	0.954949	-0.0665038	0.0317441	0.307235
Atat1	chr17	ENSMUSG00000024426.17	1259.84	1157.34	0.917694	0.948038	-0.0769837	0.0318264	0.307787
Cspp1	chr1	ENSMUSG00000056763.16	388.136	354.756	0.912617	0.946961	-0.0786238	0.0318649	0.307787
Cenps	chr4	ENSMUSG00000073705.10	49.9486	41.2481	0.823487	0.965255	-0.0510186	0.0318518	0.307787
Tdp1	chr12	ENSMUSG00000021177.16	126.332	113.633	0.899421	0.945783	-0.0804191	0.0319891	0.308574
Fam78a	chr2	ENSMUSG00000050592.8	12077.8	13183.3	1.09007	1.05249	0.0738115	0.0319707	0.308574
Prdx4	chrX	ENSMUSG00000025289.15	7670.2	8395.24	1.09485	1.05205	0.0731975	0.03217	0.309888
Mall	chr2	ENSMUSG00000027377.2	162.015	193.068	1.19052	1.03834	0.0542725	0.0321895	0.309888
Smyd1	chr6	ENSMUSG00000055027.17	7819.46	8252.76	1.05514	1.04088	0.0577988	0.0321686	0.309888
Hars	chr18	ENSMUSG00000001380.7	1546.41	1462.33	0.945963	0.959306	-0.0599364	0.0323036	0.31078
Serpine2	chr1	ENSMUSG00000026249.10	3429.74	3674.39	1.07155	1.0473	0.0666762	0.0323314	0.310841
Grhl1	chr12	ENSMUSG00000020656.16	65.7087	77.559	1.17908	1.03951	0.0559015	0.0323987	0.311075
Churc1	chr12	ENSMUSG00000090258.7	492.753	585.118	1.19125	1.03306	0.0469238	0.0323796	0.311075
Rrp1	chr10	ENSMUSG00000061032.9	11296.2	10615.4	0.940428	0.956588	-0.0640311	0.0324238	0.311109
Cyp51	chr5	ENSMUSG00000001467.5	888.733	803.751	0.904394	0.946039	-0.0800286	0.0325367	0.311318
Hap1	chr11	ENSMUSG00000006930.15	198.307	171.932	0.869327	0.954137	-0.0677313	0.0324899	0.311318
Kcnab1	chr3	ENSMUSG00000027827.17	0.752701	0.581598	0.781185	0.977984	-0.0321179	0.0325703	0.311318
Itgb1bp2	chrX	ENSMUSG00000031312.5	1064.84	1178.28	1.10507	1.05429	0.0762684	0.0325371	0.311318
Lca5	chr9	ENSMUSG00000032258.15	345.779	313.571	0.907122	0.946525	-0.0792869	0.0325428	0.311318
mt-Rnr1	chrM	ENSMUSG00000064337.1	913146	1.07051e+06	1.17471	1.03404	0.0482981	0.0325745	0.311318
Tpcn2	chr7	ENSMUSG00000048677.9	181.896	205.796	1.13523	1.05165	0.0726507	0.0326561	0.311891
Ccdc158	chr5	ENSMUSG00000050050.17	195764	249001	1.2712	1.02193	0.0313029	0.0327576	0.312655
Pih1d1	chr7	ENSMUSG00000003423.15	917.507	838.735	0.917041	0.949251	-0.0751383	0.0328623	0.312888
Prpf8	chr11	ENSMUSG00000020850.14	3656.15	3377.04	0.924808	0.950809	-0.0727727	0.0328814	0.312888
Tgfbr3	chr5	ENSMUSG00000029287.14	1297.01	1421.49	1.09926	1.05345	0.0751244	0.0328901	0.312888
Fnbp1l	chr3	ENSMUSG00000039735.16	2406.71	2257.74	0.938097	0.955773	-0.0652601	0.0328473	0.312888
Gpr161	chr1	ENSMUSG00000040836.15	1721.01	1563.41	0.908411	0.946329	-0.0795861	0.0328742	0.312888
Polq	chr16	ENSMUSG00000034206.15	915.816	813.198	0.888226	0.946832	-0.0788194	0.0329578	0.313121
Tob2	chr15	ENSMUSG00000048546.8	941.586	854.463	0.910308	0.948215	-0.0767134	0.0329436	0.313121
Cnksr2	chrX	ENSMUSG00000025658.16	1.32084	0.990462	0.742011	0.980562	-0.0283186	0.033034	0.313639
Spon2	chr5	ENSMUSG00000037379.7	3120.5	3502.32	1.12341	1.05343	0.0750915	0.0330687	0.313763
Nav3	chr10	ENSMUSG00000020181.18	2.11782	1.64913	0.778501	0.977156	-0.0333389	0.033167	0.314283
Srsf11	chr3	ENSMUSG00000055436.18	3506.76	3296.01	0.939569	0.956346	-0.0643957	0.0331567	0.314283
Mif	chr10	ENSMUSG00000033307.7	20306.9	21911.5	1.07963	1.04912	0.0691865	0.0332308	0.314682
Rab11fip1	chr8	ENSMUSG00000031488.14	4324.82	4807.7	1.1113	1.05447	0.0765212	0.0332747	0.314891
C230037L18Rik	chr15	ENSMUSG00000084915.2	189.511	257.834	1.35979	1.01733	0.0247827	0.0332963	0.314891
Fbf1	chr11	ENSMUSG00000020776.18	673.836	633.97	0.939888	0.956474	-0.0642024	0.0334577	0.315171
Hnrnpk	chr13	ENSMUSG00000021546.18	31132.9	30121.1	0.967433	0.971755	-0.0413359	0.0333804	0.315171
Apbb2	chr5	ENSMUSG00000029207.16	1502.82	1648.16	1.09737	1.05265	0.0740322	0.0334562	0.315171
Tyk2	chr9	ENSMUSG00000032175.11	1011	1086.75	1.0745	1.04839	0.0681781	0.0333928	0.315171
Lins1	chr7	ENSMUSG00000053091.16	515.523	606.29	1.17301	1.0407	0.0575582	0.0334503	0.315171
Adgrf5	chr17	ENSMUSG00000056492.6	1208.73	1318.78	1.09118	1.0518	0.0728562	0.0334783	0.315171
Peg10	chr6	ENSMUSG00000092035.8	1052.59	883.887	0.840814	0.959497	-0.0596493	0.0333811	0.315171
Mon1a	chr9	ENSMUSG00000032583.7	18724	21302.9	1.13833	1.04936	0.0695112	0.0335748	0.315873
Ctnnbl1	chr2	ENSMUSG00000027649.15	1868.11	1712.93	0.91661	0.948848	-0.0757508	0.0336367	0.316045
Adam10	chr9	ENSMUSG00000054693.14	18880.7	20159.4	1.0687	1.04603	0.0649203	0.0336327	0.316045
Syngr1	chr15	ENSMUSG00000022415.12	1055.49	1212.64	1.15168	1.04555	0.0642684	0.033663	0.316087
Rbsn	chr6	ENSMUSG00000014550.14	451.654	422.714	0.934501	0.954475	-0.0672209	0.0337386	0.316304
Nelfe	chr17	ENSMUSG00000024369.16	400.866	364.783	0.912556	0.948412	-0.0764142	0.0337516	0.316304
Krtcap3	chr5	ENSMUSG00000029149.14	114.125	157.65	1.39633	1.01524	0.0218172	0.0337411	0.316304
Cdc42bpg	chr19	ENSMUSG00000024769.7	637.724	690.25	1.08377	1.05064	0.0712718	0.0339749	0.31819
Tiam2	chr17	ENSMUSG00000023800.15	13357.7	15197.9	1.14275	1.04724	0.0665986	0.034015	0.31836
Gm10524	chr18	ENSMUSG00000097141.2	4.34965	3.4357	0.801554	0.973619	-0.0385715	0.0340624	0.318598
Gata2	chr6	ENSMUSG00000015053.14	729.767	663.19	0.907946	0.948144	-0.0768212	0.0341271	0.318953
Ldlrad3	chr2	ENSMUSG00000048058.17	1053.67	960.446	0.911507	0.948526	-0.0762403	0.0341444	0.318953
Marveld2	chr13	ENSMUSG00000021636.15	836.235	1088.36	1.29697	1.02067	0.0295205	0.0342642	0.319794
Ptms	chr6	ENSMUSG00000030122.12	33291.3	30349.6	0.912897	0.947768	-0.0773941	0.0343232	0.319794
Trmt9b	chr8	ENSMUSG00000039620.17	1.13063	0.908964	0.809439	0.973973	-0.0380468	0.034308	0.319794
Cmklr1	chr5	ENSMUSG00000042190.12	4.34074	3.61004	0.827154	0.9657	-0.0503536	0.0343449	0.319794
Ticrr	chr7	ENSMUSG00000046591.10	206.191	186.211	0.903086	0.947732	-0.0774484	0.034338	0.319794
Tspo	chr15	ENSMUSG00000041736.7	34268.9	39323.3	1.15007	1.04303	0.0607836	0.0344913	0.320951
P3h3	chr6	ENSMUSG00000023191.9	2559.97	2783.67	1.08711	1.05112	0.0719267	0.0346018	0.321772
Obsl1	chr1	ENSMUSG00000026211.17	17096.2	17902.6	1.04733	1.03679	0.0521292	0.0346862	0.32235
Vash1	chr12	ENSMUSG00000021256.5	2769.86	3055.64	1.10346	1.05314	0.0746985	0.034796	0.323163
Cd83	chr13	ENSMUSG00000015396.4	4.18029	2.68541	0.631546	0.98847	-0.0167316	0.0348209	0.323187
Hcfc1	chrX	ENSMUSG00000031386.14	1573.73	1424.89	0.908086	0.947224	-0.0782226	0.0348447	0.323201
Hnrnpa2b1	chr6	ENSMUSG00000004980.16	56887.9	54501.4	0.958034	0.965858	-0.0501173	0.0348801	0.323322
Rbm8a	chr3	ENSMUSG00000038374.10	4794.16	4431.25	0.925523	0.951717	-0.071396	0.0349347	0.323621
Gapdh	chr6	ENSMUSG00000057666.18	164371	175096	1.06509	1.04427	0.0625011	0.0350273	0.324271
Bard1	chr1	ENSMUSG00000026196.7	214.667	194.444	0.905478	0.948227	-0.0766962	0.0350836	0.324585
Akr1b10	chr6	ENSMUSG00000061758.13	1559.97	1693.25	1.08494	1.0505	0.0710769	0.0351254	0.324764
Rps6kl1	chr12	ENSMUSG00000019235.9	3681.99	4962.76	1.354	1.01661	0.0237646	0.0351692	0.324962
Sh3bp5	chr14	ENSMUSG00000021892.14	1128.49	1208.78	1.0709	1.04666	0.0657912	0.035207	0.325103
D030056L22Rik	chr19	ENSMUSG00000047044.7	4250.13	3750.92	0.881553	0.947966	-0.0770929	0.035244	0.325237
Foxo4	chrX	ENSMUSG00000042903.8	3834.47	3492.15	0.91042	0.948872	-0.075714	0.0354197	0.326443
Rspo2	chr15	ENSMUSG00000051920.7	0.0508332	0.0298172	0.561115	0.990349	-0.0139915	0.0354009	0.326443
Aunip	chr4	ENSMUSG00000078521.2	46.5507	38.1196	0.82233	0.96931	-0.0449696	0.0354533	0.326545
Dcaf10	chr4	ENSMUSG00000035572.16	6318.68	7004.68	1.11023	1.05035	0.0708735	0.0354959	0.32673
Gstp1	chr19	ENSMUSG00000060803.6	3628.33	3974.55	1.09525	1.05112	0.0719214	0.0355663	0.327169
Bin1	chr18	ENSMUSG00000024381.16	880.467	775.294	0.880203	0.949535	-0.0747065	0.0356095	0.327359
Pacs1	chr19	ENSMUSG00000024855.10	4176.49	4431.77	1.06171	1.04306	0.0608179	0.0356603	0.327618
Fkbp10	chr11	ENSMUSG00000001555.10	5867.19	6286.63	1.07215	1.04646	0.0655225	0.0357811	0.328519
Flt4	chr11	ENSMUSG00000020357.3	672.948	745.775	1.10971	1.05252	0.0738509	0.0358052	0.328532
Smpdl3a	chr10	ENSMUSG00000019872.13	4378.79	4878.56	1.11564	1.05081	0.0714967	0.0358744	0.328959
Tle2	chr10	ENSMUSG00000034771.15	184.525	168.153	0.911722	0.948694	-0.075986	0.0359314	0.329272
Atg4b	chr1	ENSMUSG00000026280.17	2128.9	1978.07	0.929328	0.953462	-0.0687529	0.0359999	0.329692
Rbm12	chr2	ENSMUSG00000089824.10	10105.2	11235.4	1.11215	1.05055	0.0711424	0.036102	0.330418
Ptbp1	chr10	ENSMUSG00000006498.16	5726.94	5393.91	0.941974	0.957807	-0.0621934	0.036136	0.33052
Tmod2	chr9	ENSMUSG00000032186.15	26.8235	22.5791	0.841092	0.965563	-0.0505576	0.0362199	0.330661
Oard1	chr17	ENSMUSG00000040771.14	308.573	275.761	0.895112	0.949231	-0.0751685	0.0361905	0.330661
AC020971.1	chr18	ENSMUSG00000118501.1	58.1084	45.8678	0.790688	0.976096	-0.0349051	0.036209	0.330661
Tle4	chr19	ENSMUSG00000024642.17	219.977	201.935	0.916601	0.949829	-0.0742603	0.036331	0.331049
Nyap1	chr5	ENSMUSG00000045348.16	974.656	1116.86	1.14436	1.04574	0.0645276	0.0363058	0.331049
Gak	chr5	ENSMUSG00000062234.14	1184.57	1108.04	0.935901	0.955596	-0.0655277	0.0363151	0.331049
Hspa4l	chr3	ENSMUSG00000025757.13	15484.1	16862.8	1.09004	1.05022	0.070694	0.036362	0.331123
Fam49b	chr15	ENSMUSG00000022378.14	2364.68	2544.73	1.07603	1.04718	0.0665118	0.0364449	0.33146
Klhl13	chrX	ENSMUSG00000036782.13	2226.25	2377.25	1.06729	1.04511	0.0636578	0.0364227	0.33146
Pygo1	chr9	ENSMUSG00000034910.5	362.497	326.554	0.900964	0.948799	-0.0758253	0.0364783	0.331556
Mettl26	chr17	ENSMUSG00000025731.16	9309.56	10508.1	1.12918	1.04814	0.0678247	0.0365615	0.331844
Qsox1	chr1	ENSMUSG00000033684.14	2786.75	2998.5	1.0766	1.04757	0.067046	0.0365647	0.331844
Pura	chr18	ENSMUSG00000043991.5	733.632	664.596	0.905325	0.948641	-0.0760663	0.0365787	0.331844
Stxbp2	chr8	ENSMUSG00000004626.14	959.55	1043.25	1.08715	1.05007	0.070491	0.0366154	0.331865
Cybb	chrX	ENSMUSG00000015340.10	76053.5	108525	1.4398	1.01227	0.0175935	0.0368576	0.331865
Cnih1	chr14	ENSMUSG00000015759.11	29878	32006.9	1.07099	1.04595	0.0648138	0.0367512	0.331865
Pwwp3a	chr10	ENSMUSG00000020156.16	3385.06	3577.54	1.05761	1.04141	0.0585447	0.0367452	0.331865
Cep72	chr13	ENSMUSG00000021572.9	20.9082	18.4598	0.884609	0.951522	-0.0716914	0.0367557	0.331865
Cplx2	chr13	ENSMUSG00000025867.8	907.082	809.289	0.89077	0.949068	-0.0754168	0.0367328	0.331865
Hp1bp3	chr4	ENSMUSG00000028759.13	3457.11	3301.44	0.955146	0.964513	-0.0521277	0.036895	0.331865
Ggn	chr7	ENSMUSG00000031493.10	14184.3	18911.3	1.33317	1.01769	0.0253025	0.0368064	0.331865
Plat	chr8	ENSMUSG00000031538.6	562.791	514.844	0.91446	0.950071	-0.0738928	0.0368228	0.331865
Sfrp1	chr8	ENSMUSG00000031548.7	37369.2	34578.5	0.92479	0.951915	-0.0710952	0.0368531	0.331865
Slc35d2	chr13	ENSMUSG00000033114.11	102.608	127.534	1.24004	1.02539	0.0361761	0.0367604	0.331865
Egr3	chr14	ENSMUSG00000033730.4	3263.66	4350.41	1.33863	1.01631	0.0233443	0.0369019	0.331865
Cdc42ep4	chr11	ENSMUSG00000041598.7	1222.97	1098.02	0.897738	0.948097	-0.076893	0.0367443	0.331865
Dnajc8	chr4	ENSMUSG00000054405.14	5726.15	5356.73	0.935105	0.955512	-0.0656548	0.0368703	0.331865
Arhgef28	chr13	ENSMUSG00000021662.11	2379.23	2677.21	1.12352	1.04887	0.0688312	0.037011	0.332562
Dap3	chr3	ENSMUSG00000068921.14	3757.44	4016.07	1.07001	1.04564	0.0643811	0.0370254	0.332562
Trappc6a	chr7	ENSMUSG00000002043.17	1428.71	1617.4	1.13408	1.04679	0.0659757	0.0371875	0.333641
Ebf1	chr11	ENSMUSG00000057098.14	2040.29	1822.3	0.893893	0.949669	-0.074504	0.0371916	0.333641
Hpf1	chr8	ENSMUSG00000038005.15	5209.74	5793.53	1.11279	1.05085	0.0715573	0.0373467	0.334613
mt-Co1	chrM	ENSMUSG00000064351.1	609384	643312	1.05518	1.03997	0.0565374	0.0373693	0.334613
Rasal2	chr1	ENSMUSG00000070565.11	12741	14234.1	1.11983	1.04811	0.0677864	0.0373353	0.334613
Gm11346	chr13	ENSMUSG00000085603.3	172.889	217.412	1.255	1.02309	0.0329372	0.0374228	0.334885
Npc2	chr12	ENSMUSG00000021242.9	6904.14	7375.93	1.06933	1.04511	0.063659	0.0375325	0.335659
S1pr3	chr13	ENSMUSG00000067586.4	3627.18	2858.47	0.784596	0.975799	-0.0353446	0.0376107	0.336151
Adrm1	chr2	ENSMUSG00000039041.15	5928.98	6334.63	1.06865	1.04525	0.0638419	0.0376955	0.336701
Nup62	chr7	ENSMUSG00000109511.1	1460.94	1372.24	0.938441	0.956615	-0.0639902	0.0377291	0.336794
Mief2	chr11	ENSMUSG00000018599.5	921.191	1018.89	1.10577	1.05081	0.0715007	0.0377792	0.336851
Art1	chr7	ENSMUSG00000030996.8	0.00695191	0.00882331	1.26373	1.02461	0.0350699	0.037782	0.336851
Gm36283	chr10	ENSMUSG00000112532.1	42.594	56.0928	1.31304	1.01847	0.0264075	0.0378918	0.337622
Tlr2	chr3	ENSMUSG00000027995.10	43.2534	56.1972	1.30417	1.01968	0.028117	0.0379492	0.337925
Ugp2	chr11	ENSMUSG00000001891.16	15155.5	16356.8	1.07832	1.04728	0.0666518	0.0381008	0.33821
Cenpv	chr11	ENSMUSG00000018509.8	272.209	234.437	0.862814	0.958525	-0.0611115	0.0381681	0.33821
Slc6a17	chr3	ENSMUSG00000027894.14	1198.24	1051.18	0.878852	0.953265	-0.0690501	0.0380536	0.33821
Il4ra	chr7	ENSMUSG00000030748.9	33294.8	39959.9	1.19786	1.03201	0.0454533	0.0381495	0.33821
Pir	chrX	ENSMUSG00000031379.13	1518.23	1890.4	1.24423	1.0239	0.0340784	0.0380434	0.33821
Zfp41	chr15	ENSMUSG00000047003.15	236.28	210.22	0.891046	0.950219	-0.0736675	0.0381037	0.33821
Rcan3	chr4	ENSMUSG00000059713.12	1438.63	1591.81	1.1079	1.05096	0.071702	0.0380133	0.33821
Marcks	chr10	ENSMUSG00000069662.5	24138	22608.1	0.93677	0.956072	-0.0648083	0.0381533	0.33821
C1qtnf6	chr15	ENSMUSG00000022440.9	901.582	974.22	1.08147	1.04804	0.067687	0.0382496	0.338519
Prickle2	chr6	ENSMUSG00000030020.13	375.537	420.045	1.12366	1.04881	0.0687475	0.038245	0.338519
Ldha	chr7	ENSMUSG00000063229.15	62842.1	68307.9	1.08732	1.04847	0.0682824	0.0382836	0.338613
Tmem251	chr12	ENSMUSG00000046675.7	5160.13	6086.46	1.18712	1.03111	0.0441991	0.0383902	0.339347
Grk6	chr13	ENSMUSG00000074886.11	2419.64	2253.22	0.932249	0.955129	-0.0662322	0.0384253	0.339451
Plk4	chr3	ENSMUSG00000025758.10	2486.82	2292.32	0.921684	0.952131	-0.0707675	0.0385849	0.340652
St8sia2	chr7	ENSMUSG00000025789.9	818.963	652.765	0.793331	0.974693	-0.0369801	0.0386668	0.340936
Pacsin1	chr17	ENSMUSG00000040276.15	1.89189	2.43055	1.28326	1.02136	0.0304854	0.0386473	0.340936
Tmem245	chr4	ENSMUSG00000055296.14	4500.91	4973.09	1.10636	1.04948	0.0696731	0.0386876	0.340936
Cep83	chr10	ENSMUSG00000020024.7	640.194	591.631	0.924683	0.952971	-0.0694956	0.0387906	0.341636
Rtn1	chr12	ENSMUSG00000021087.18	966.242	1101.37	1.13889	1.04606	0.0649649	0.0388419	0.341723
Klhl38	chr15	ENSMUSG00000022357.2	53.1168	45.6577	0.857518	0.961149	-0.0571685	0.0388524	0.341723
Nptn	chr9	ENSMUSG00000032336.17	9442.43	10003	1.05923	1.04145	0.0585883	0.0388937	0.341723
Pdk2	chr11	ENSMUSG00000038967.13	6466.17	5987.36	0.926486	0.953258	-0.0690614	0.038895	0.341723
Pcif1	chr2	ENSMUSG00000039849.6	480.291	443.259	0.924226	0.953552	-0.0686171	0.0390285	0.342689
Atp6v1h	chr1	ENSMUSG00000033793.12	5347.44	5809.89	1.08901	1.04857	0.0684244	0.0391091	0.343045
Pomk	chr8	ENSMUSG00000037251.5	2205.92	2455.1	1.11268	1.04944	0.0696176	0.0391355	0.343045
Smarce1	chr11	ENSMUSG00000037935.16	11132.1	10516.1	0.944725	0.959497	-0.0596505	0.0391638	0.343045
Ostc	chr3	ENSMUSG00000041084.8	5520.91	5889.03	1.06638	1.044	0.0621212	0.0391404	0.343045
Blm	chr7	ENSMUSG00000030528.12	387.532	357.294	0.921201	0.952048	-0.0708935	0.0392047	0.343196
Kif11	chr19	ENSMUSG00000012443.4	1398.43	1279.89	0.91661	0.951663	-0.0714778	0.0393005	0.343204
Fam219a	chr4	ENSMUSG00000028439.14	5316.86	5875.48	1.10606	1.04945	0.0696309	0.0392603	0.343204
Slc15a4	chr5	ENSMUSG00000029416.17	2652.3	2984.02	1.12631	1.04663	0.0657568	0.0392611	0.343204
Strn4	chr7	ENSMUSG00000030374.15	3825.84	3596.51	0.940102	0.957856	-0.0621199	0.0392807	0.343204
Rhot2	chr17	ENSMUSG00000025733.17	1378.55	1486.69	1.07797	1.04783	0.0674002	0.0393943	0.343816
Lbr	chr1	ENSMUSG00000004880.11	8854.6	8316.43	0.940212	0.957984	-0.0619269	0.0395794	0.345039
Cd44	chr2	ENSMUSG00000005087.17	4561.99	5067.23	1.11124	1.04859	0.0684476	0.0397489	0.345039
Cd300lg	chr11	ENSMUSG00000017309.11	154.928	198.7	1.27752	1.02048	0.0292542	0.0397055	0.345039
Sumo2	chr11	ENSMUSG00000020738.16	5159.96	4900.95	0.950328	0.962373	-0.0553314	0.0396294	0.345039
2610002M06Rik	chrX	ENSMUSG00000031242.7	16826.8	18458.9	1.0981	1.04953	0.0697476	0.0396054	0.345039
Brd7	chr8	ENSMUSG00000031660.13	4073.36	3828.99	0.939243	0.957632	-0.0624573	0.0397222	0.345039
Gpatch8	chr11	ENSMUSG00000034621.14	1150.53	1069.98	0.930955	0.954663	-0.0669363	0.0397274	0.345039
Tmem18	chr12	ENSMUSG00000043061.10	349.518	307.524	0.883248	0.954491	-0.0671961	0.0397235	0.345039
Adamts14	chr10	ENSMUSG00000059901.12	154.792	183.287	1.18366	1.03299	0.0468199	0.0397205	0.345039
Zfp362	chr4	ENSMUSG00000028799.15	2580.24	2397.13	0.928669	0.953591	-0.0685579	0.0398286	0.345491
Zfp366	chr13	ENSMUSG00000050919.9	92.1316	113.865	1.24473	1.02455	0.034985	0.0398487	0.345491
Slc38a9	chr13	ENSMUSG00000047789.5	142.093	128.255	0.903762	0.950998	-0.0724861	0.0398776	0.345534
Zfp687	chr3	ENSMUSG00000019338.13	246.554	229.023	0.929865	0.954829	-0.0666859	0.0400297	0.34623
AI413582	chr17	ENSMUSG00000062753.14	71649.1	89307.1	1.24489	1.02309	0.0329278	0.0400068	0.34623
Gm15879	chr16	ENSMUSG00000084790.1	14.771	11.5961	0.790432	0.978144	-0.0318812	0.0399905	0.34623
Cotl1	chr8	ENSMUSG00000031827.13	2210.3	2379.71	1.07823	1.04704	0.0663209	0.0401359	0.346942
Plekhh1	chr12	ENSMUSG00000060716.7	4385.41	4909.88	1.11916	1.04696	0.066205	0.0401871	0.347177
Cdc26	chr4	ENSMUSG00000066149.11	269.338	238.199	0.885595	0.953401	-0.0688448	0.0402121	0.347186
Tatdn2	chr6	ENSMUSG00000056952.13	1846.31	1681.29	0.913017	0.952157	-0.0707284	0.0402823	0.347378
Morrbid	chr2	ENSMUSG00000074813.14	162.489	235.898	1.38448	1.01457	0.0208738	0.0402594	0.347378
Mthfsd	chr8	ENSMUSG00000031816.15	135.399	125.264	0.926164	0.953886	-0.0681114	0.0403161	0.347463
Cyb561	chr11	ENSMUSG00000019590.16	18.7241	23.7879	1.26258	1.02079	0.0296883	0.0405097	0.348508
Dars	chr1	ENSMUSG00000026356.15	2272.94	2425.77	1.06786	1.04433	0.0625837	0.040504	0.348508
Fam160a1	chr3	ENSMUSG00000051000.17	8678.56	10199.3	1.17634	1.03309	0.0469624	0.0404727	0.348508
Ddx59	chr1	ENSMUSG00000026404.12	24.5188	21.8943	0.891118	0.952511	-0.0701926	0.0405603	0.348538
Bcat2	chr7	ENSMUSG00000030826.19	1264.6	1389.05	1.10113	1.04904	0.0690691	0.0405613	0.348538
Mbtps1	chr8	ENSMUSG00000031835.16	2042.24	1954.55	0.957368	0.966063	-0.049811	0.0406062	0.348717
Magel2	chr7	ENSMUSG00000056972.6	83.9584	111.598	1.31414	1.01837	0.0262617	0.0406612	0.348982
Tmc6	chr11	ENSMUSG00000025572.17	9890.47	11029.2	1.11685	1.04692	0.0661576	0.0406919	0.349039
Cacng4	chr11	ENSMUSG00000020723.3	128.177	100.124	0.772378	0.978003	-0.0320898	0.0407534	0.349153
Tram1	chr1	ENSMUSG00000025935.10	10482.2	11332.5	1.08194	1.04724	0.0665937	0.0407383	0.349153
Nell2	chr15	ENSMUSG00000022454.17	76.5797	46.7706	0.614632	0.989803	-0.0147868	0.040936	0.350303
Gas8	chr8	ENSMUSG00000040220.10	585.673	532.411	0.907767	0.95063	-0.0730445	0.0409281	0.350303
Zfp108	chr7	ENSMUSG00000030486.9	0.814313	0.621031	0.762879	0.98134	-0.0271757	0.0409846	0.350304
3222401L13Rik	chr18	ENSMUSG00000073590.3	9.31352	7.42985	0.797515	0.977275	-0.0331637	0.0409803	0.350304
Exosc8	chr3	ENSMUSG00000027752.15	168.491	151.062	0.898119	0.952022	-0.0709339	0.0410598	0.350333
Padi2	chr4	ENSMUSG00000028927.6	148.241	173.816	1.17422	1.03374	0.0478796	0.041021	0.350333
Pop7	chr5	ENSMUSG00000029715.5	8558.45	9752.88	1.14258	1.04106	0.0580539	0.0410605	0.350333
Cetn3	chr13	ENSMUSG00000021537.9	2731.79	2534.83	0.928508	0.954514	-0.0671616	0.0411016	0.350477
Scpep1	chr11	ENSMUSG00000000278.10	756.121	702.17	0.928804	0.95468	-0.0669115	0.0412003	0.351112
Apmap	chr2	ENSMUSG00000033096.7	1767.44	1943.36	1.10043	1.04791	0.0675138	0.0413168	0.351799
Dnph1	chr17	ENSMUSG00000040658.7	143.387	116.513	0.815396	0.973539	-0.0386898	0.0413295	0.351799
Plekha3	chr2	ENSMUSG00000002733.8	919.238	1007.95	1.09517	1.04881	0.0687469	0.0414831	0.35189
E2f3	chr13	ENSMUSG00000016477.18	4501.3	4787.56	1.06337	1.04274	0.0603735	0.0414861	0.35189
Map7	chr10	ENSMUSG00000019996.17	415.474	471.032	1.13529	1.04541	0.064075	0.041375	0.35189
Amer2	chr14	ENSMUSG00000021986.9	7.28794	5.7364	0.782159	0.97859	-0.0312241	0.041412	0.35189
Rbck1	chr2	ENSMUSG00000027466.15	2115.76	2265.41	1.07055	1.04517	0.0637322	0.0414765	0.35189
Pcdh18	chr3	ENSMUSG00000037892.13	4124.98	3463.47	0.837609	0.96562	-0.0504723	0.0414778	0.35189
Flt1	chr5	ENSMUSG00000029648.13	756.03	699.994	0.925572	0.953949	-0.0680162	0.0415425	0.352163
Sulf1	chr1	ENSMUSG00000016918.15	460.166	367.246	0.796608	0.97629	-0.034619	0.041612	0.352339
Ccdc58	chr16	ENSMUSG00000075229.11	457.154	409.688	0.89832	0.952899	-0.0696046	0.0415895	0.352339
Dqx1	chr6	ENSMUSG00000009145.6	427.876	616.544	1.44617	1.01267	0.0181572	0.0416908	0.352388
Coa5	chr1	ENSMUSG00000026112.7	8404.97	9002.06	1.07096	1.04467	0.0630493	0.0416734	0.352388
Ap2a1	chr7	ENSMUSG00000060279.14	2396.73	2533.25	1.05736	1.04052	0.0573047	0.041644	0.352388
Siae	chr9	ENSMUSG00000001942.8	432.221	477.643	1.1079	1.04833	0.068088	0.0417462	0.352651
Zbtb40	chr4	ENSMUSG00000060862.10	3660.02	4069.65	1.11247	1.04892	0.0689041	0.041781	0.352738
Bik	chr15	ENSMUSG00000016758.4	255.066	296.213	1.16269	1.03503	0.0496747	0.0418674	0.352851
Lrrn2	chr1	ENSMUSG00000026443.3	131.494	110.163	0.839949	0.968486	-0.0461962	0.0418237	0.352851
Anxa5	chr3	ENSMUSG00000027712.13	9491.84	10165.3	1.07073	1.04456	0.0628975	0.0418573	0.352851
Smim1	chr4	ENSMUSG00000078350.11	19718.2	21539.3	1.09157	1.04866	0.0685417	0.0419975	0.353741
Azin2	chr4	ENSMUSG00000028789.16	1209.83	1484.5	1.22365	1.02448	0.0348981	0.0420775	0.35421
Dnajc10	chr2	ENSMUSG00000027006.13	3091.34	3287.64	1.06403	1.04256	0.0601339	0.04213	0.354239
Pde4a	chr9	ENSMUSG00000032177.17	247.914	269.785	1.08737	1.04872	0.068635	0.0421151	0.354239
Meis1	chr11	ENSMUSG00000020160.18	1208.87	1113.51	0.920362	0.952138	-0.0707569	0.0421669	0.354343
Cdkn1b	chr6	ENSMUSG00000003031.14	11985.2	11005.3	0.918055	0.95246	-0.0702692	0.042745	0.354682
Ttc5	chr14	ENSMUSG00000006288.8	96.8794	89.8187	0.927926	0.954962	-0.0664855	0.0427036	0.354682
Brf1	chr12	ENSMUSG00000011158.8	842.266	776.942	0.92142	0.953027	-0.0694104	0.0425452	0.354682
Mtrex	chr13	ENSMUSG00000016018.4	1457.63	1370.79	0.939876	0.958118	-0.0617243	0.042551	0.354682
Lamp2	chrX	ENSMUSG00000016534.15	9506.64	10246	1.07833	1.04588	0.0647201	0.0422771	0.354682
Rab1a	chr11	ENSMUSG00000020149.17	13142.6	13752.9	1.04631	1.03543	0.0502305	0.0424788	0.354682
Yeats4	chr10	ENSMUSG00000020171.8	684.993	633.702	0.925495	0.954125	-0.0677504	0.0424487	0.354682
Osbpl8	chr10	ENSMUSG00000020189.15	32608	36441.8	1.11872	1.04509	0.0636322	0.0426833	0.354682
Klhl28	chr12	ENSMUSG00000020948.9	97092.6	107714	1.10845	1.0482	0.0679086	0.0424181	0.354682
Drosha	chr15	ENSMUSG00000022191.16	1640.87	1533.35	0.934307	0.955939	-0.0650089	0.0424069	0.354682
Slc35a5	chr16	ENSMUSG00000022664.11	277.365	307.415	1.10687	1.04849	0.0683191	0.0424464	0.354682
D3Ertd751e	chr3	ENSMUSG00000025766.14	1442.43	1638.03	1.13383	1.04223	0.0596696	0.0423877	0.354682
Mfsd1	chr3	ENSMUSG00000027775.9	2671.2	2862.37	1.0718	1.04485	0.0632972	0.0426404	0.354682
Commd8	chr5	ENSMUSG00000029213.11	12018.3	13156.9	1.09583	1.04796	0.0675859	0.0425532	0.354682
Irx6	chr8	ENSMUSG00000031738.14	83.6364	98.5321	1.17844	1.03289	0.0466874	0.0426912	0.354682
Pik3ip1	chr11	ENSMUSG00000034614.14	51.3599	45.6062	0.889659	0.954699	-0.0668818	0.0427461	0.354682
Grn	chr11	ENSMUSG00000034708.11	44588.9	47485.4	1.06577	1.04274	0.0603835	0.0423641	0.354682
Nrtn	chr17	ENSMUSG00000039481.5	309186	389655	1.26442	1.02124	0.0303213	0.0423912	0.354682
Apobec2	chr17	ENSMUSG00000040694.4	3934.27	4229.81	1.07548	1.04527	0.0638771	0.0426196	0.354682
Taf13	chr3	ENSMUSG00000048100.13	7672.45	8570.25	1.11779	1.04701	0.0662807	0.0427015	0.354682
Sh2d3c	chr2	ENSMUSG00000059013.12	2347.46	2574.94	1.09631	1.04847	0.0682819	0.042323	0.354682
Gm14303	chr2	ENSMUSG00000081344.5	189.998	160.362	0.843815	0.968163	-0.0466781	0.0427216	0.354682
BC067074	chr13	ENSMUSG00000021763.17	195.446	176.521	0.902193	0.952315	-0.0704895	0.042789	0.354835
Snx3	chr10	ENSMUSG00000019804.12	36389.8	38621.9	1.06165	1.04176	0.0590224	0.0428948	0.355032
Ap2m1	chr16	ENSMUSG00000022841.15	12876	12304.6	0.95567	0.965262	-0.0510076	0.0428526	0.355032
Idh2	chr7	ENSMUSG00000030541.16	68265.7	73288	1.07309	1.04464	0.0630055	0.0429108	0.355032
Dlgap4	chr2	ENSMUSG00000061689.15	5435.55	5746.82	1.05708	1.04025	0.0569292	0.0428645	0.355032
Nap1l1	chr10	ENSMUSG00000058799.16	37717.3	35881.4	0.951383	0.96301	-0.0543772	0.0429898	0.355482
Prune2	chr19	ENSMUSG00000039126.10	761.228	856.42	1.12765	1.04391	0.061993	0.0430292	0.355605
Zfyve21	chr12	ENSMUSG00000021286.8	2125.04	2338.87	1.10026	1.04843	0.0682285	0.0431743	0.35581
Pam	chr1	ENSMUSG00000026335.16	42114.8	44872.4	1.06524	1.04256	0.060134	0.0430843	0.35581
Gigyf1	chr5	ENSMUSG00000029714.11	2412.39	2252.42	0.934168	0.956412	-0.0642962	0.0432258	0.35581
Gkn3	chr6	ENSMUSG00000030048.5	1.52239	2.29377	1.48693	1.01165	0.0167068	0.0431641	0.35581
Oat	chr7	ENSMUSG00000030934.9	7038.75	7463.43	1.06044	1.04134	0.0584469	0.0431595	0.35581
Ppp2r5d	chr17	ENSMUSG00000059409.9	2211.94	2070.03	0.936074	0.956803	-0.0637067	0.0432229	0.35581
Tcf15	chr2	ENSMUSG00000068079.5	16.2327	21.2269	1.30337	1.01844	0.0263552	0.043226	0.35581
Rdx	chr9	ENSMUSG00000032050.18	5683.49	5400.78	0.949912	0.962371	-0.0553354	0.0434203	0.357185
Gm13493	chr2	ENSMUSG00000087701.4	5.86268	4.38622	0.754253	0.982813	-0.0250115	0.0434425	0.357185
Kctd10	chr5	ENSMUSG00000001098.15	7271.58	7682.96	1.05632	1.03974	0.0562161	0.0435515	0.357277
Crmp1	chr5	ENSMUSG00000029121.16	434.145	496.095	1.14238	1.04255	0.0601146	0.0435272	0.357277
Vasp	chr7	ENSMUSG00000030403.9	7947.37	8418.81	1.0592	1.0407	0.0575576	0.0435523	0.357277
Ndufb6	chr4	ENSMUSG00000071014.10	18950.6	20527.5	1.08306	1.04672	0.0658757	0.043541	0.357277
Srrm1	chr4	ENSMUSG00000028809.16	4554.21	4266.84	0.936681	0.957133	-0.0632094	0.0436201	0.35763
Timmdc1	chr16	ENSMUSG00000002846.9	1621.29	1763.98	1.08803	1.04786	0.0674405	0.0436508	0.35768
Nelfa	chr5	ENSMUSG00000029111.7	2210.66	2066.09	0.934688	0.956812	-0.063692	0.0438384	0.359014
Crhr2	chr6	ENSMUSG00000003476.16	731.653	851.134	1.16346	1.03349	0.0475309	0.0439735	0.359066
Dnmt1	chr9	ENSMUSG00000004099.16	3714.16	3554.25	0.956774	0.96591	-0.0500387	0.0438955	0.359066
Sfrp5	chr19	ENSMUSG00000018822.7	701.936	523.472	0.755229	0.98262	-0.0252941	0.0440183	0.359066
Tdp2	chr13	ENSMUSG00000035958.3	1926.07	1764.04	0.918821	0.95397	-0.0679835	0.0439906	0.359066
Rpl37rt	chr5	ENSMUSG00000072692.7	32.7088	27.514	0.847835	0.968936	-0.045527	0.0440039	0.359066
Nynrin	chr14	ENSMUSG00000075592.10	2973.71	2781.17	0.936003	0.956932	-0.0635123	0.0439995	0.359066
Gm26672	chr18	ENSMUSG00000097330.2	23.1049	19.4441	0.845103	0.969158	-0.0451957	0.0439665	0.359066
Irf6	chr1	ENSMUSG00000026638.15	2.81288	3.31751	1.17789	1.03253	0.0461799	0.0441167	0.359652
Arhgap24	chr5	ENSMUSG00000057315.14	681.031	758.706	1.11161	1.04838	0.0681669	0.0441398	0.359652
Sbsn	chr7	ENSMUSG00000046056.15	71.2061	57.0433	0.802945	0.977495	-0.0328394	0.0442181	0.360087
Elp6	chr9	ENSMUSG00000054836.12	380.384	330.979	0.869436	0.961173	-0.0571318	0.0442902	0.360471
Necab2	chr8	ENSMUSG00000031837.14	15.392	10.8843	0.697416	0.986083	-0.0202191	0.0443797	0.360794
Med18	chr4	ENSMUSG00000066042.4	2984.82	3570.72	1.19007	1.02733	0.038896	0.0443735	0.360794
Zmym5	chr14	ENSMUSG00000040123.17	2193.92	2030.18	0.925835	0.954771	-0.0667728	0.0444191	0.360912
Pfdn5	chr15	ENSMUSG00000001289.12	3044.95	2833.17	0.930187	0.95553	-0.0656275	0.0447712	0.361519
Abhd3	chr18	ENSMUSG00000002475.16	28709.3	41692.3	1.45192	1.01242	0.0178113	0.0446612	0.361519
Chd5	chr4	ENSMUSG00000005045.16	11.9888	8.56905	0.710341	0.98619	-0.0200628	0.044742	0.361519
Chac2	chr11	ENSMUSG00000020309.6	180940	144331	0.802758	0.977569	-0.0327299	0.0448931	0.361519
Nrde2	chr12	ENSMUSG00000021179.8	72.6388	65.4898	0.902878	0.9538	-0.0682413	0.0447967	0.361519
Itga4	chr2	ENSMUSG00000027009.18	499.23	570.613	1.14162	1.03967	0.0561266	0.044907	0.361519
Cybrd1	chr2	ENSMUSG00000027015.4	1119.21	1251.47	1.12031	1.04461	0.0629679	0.0449183	0.361519
Emp1	chr6	ENSMUSG00000030208.15	3666.56	3925.66	1.07105	1.04383	0.0618806	0.0448919	0.361519
Irf2	chr8	ENSMUSG00000031627.9	2451.62	2217.09	0.903447	0.951812	-0.0712521	0.0448908	0.361519
Cenpn	chr8	ENSMUSG00000031756.5	278.348	252.343	0.905074	0.953122	-0.0692677	0.0448063	0.361519
Ccl2	chr11	ENSMUSG00000035385.5	57.9481	85.1911	1.46043	1.0125	0.0179172	0.0445667	0.361519
Ntng2	chr2	ENSMUSG00000035513.19	0.364338	0.258543	0.713168	0.986855	-0.0190897	0.0448828	0.361519
Hoxb4	chr11	ENSMUSG00000038692.8	36.3734	23.0468	0.625706	0.989007	-0.015947	0.0448348	0.361519
Ankrd6	chr4	ENSMUSG00000040183.13	860.893	954.02	1.11221	1.04534	0.0639756	0.0447014	0.361519
Mcm3	chr1	ENSMUSG00000041859.10	2979.96	2811.56	0.942684	0.959542	-0.0595823	0.0445437	0.361519
Dpy19l3	chr7	ENSMUSG00000043671.14	113.725	102.212	0.897115	0.952641	-0.0699958	0.0447602	0.361519
Spock3	chr8	ENSMUSG00000054162.15	43.7703	30.7166	0.698951	0.987472	-0.0181881	0.0448784	0.361519
Sulf2	chr2	ENSMUSG00000006800.14	7046.54	6640.63	0.942243	0.959468	-0.0596941	0.0450001	0.361753
Ager	chr17	ENSMUSG00000015452.14	115.567	138.264	1.20502	1.0262	0.0373079	0.0452709	0.361753
Tro	chrX	ENSMUSG00000025272.16	3950.52	3649.15	0.923304	0.954158	-0.0676999	0.0451283	0.361753
Smox	chr2	ENSMUSG00000027333.18	6067.98	6868.49	1.13406	1.04084	0.0577496	0.0452665	0.361753
Orc1	chr4	ENSMUSG00000028587.18	37.3143	31.833	0.853432	0.966623	-0.048974	0.0450089	0.361753
Ppm1g	chr5	ENSMUSG00000029147.11	6726.99	6330.78	0.940711	0.958881	-0.0605756	0.0452084	0.361753
Tapbpl	chr6	ENSMUSG00000038213.7	110.297	133.766	1.21342	1.02565	0.0365342	0.0452872	0.361753
Pcca	chr14	ENSMUSG00000041650.15	844.39	921.203	1.08838	1.04716	0.0664835	0.0450692	0.361753
Zfp358	chr8	ENSMUSG00000047264.8	1834.58	1712.39	0.932487	0.956222	-0.0645822	0.0452725	0.361753
Rd3	chr1	ENSMUSG00000049353.17	353.592	249.391	0.710819	0.985017	-0.0217792	0.0452438	0.361753
Arf3	chr15	ENSMUSG00000051853.10	4179.82	4405.23	1.05418	1.03876	0.054857	0.0452005	0.361753
Zfp120	chr2	ENSMUSG00000068134.13	1330.72	1535	1.1475	1.03849	0.054489	0.0452973	0.361753
Gm42901	chr3	ENSMUSG00000104850.1	8.30531	5.49059	0.667919	0.98752	-0.0181188	0.0450884	0.361753
Gm21769	chr8	ENSMUSG00000110458.1	0.225347	0.160747	0.715536	0.985986	-0.0203606	0.0450583	0.361753
Exoc1	chr5	ENSMUSG00000036435.13	359.62	331.261	0.92181	0.954585	-0.067054	0.0454271	0.36259
Fbxo5	chr10	ENSMUSG00000019773.7	451.774	410.436	0.906944	0.953092	-0.0693129	0.0456348	0.364047
Cyb5r4	chr9	ENSMUSG00000032872.16	9228.97	9857.96	1.06772	1.04309	0.0608656	0.0457048	0.364406
Zfp799	chr17	ENSMUSG00000095253.4	73.5946	65.4624	0.890893	0.956647	-0.0639409	0.0457614	0.364656
Ttll5	chr12	ENSMUSG00000012609.19	525.685	484.01	0.920334	0.953803	-0.0682366	0.0458276	0.364983
Ccdc34	chr2	ENSMUSG00000027160.16	315.276	288.023	0.913526	0.953477	-0.06873	0.0458755	0.365163
Ssr1	chr13	ENSMUSG00000021427.10	25137.6	26413.3	1.05023	1.03695	0.0523493	0.0459463	0.365526
Med13l	chr5	ENSMUSG00000018076.12	855.557	770.814	0.903167	0.952972	-0.0694948	0.045979	0.365545
Kirrel3	chr9	ENSMUSG00000032036.15	4182.79	2622.88	0.633327	0.988871	-0.0161459	0.0459992	0.365545
Stxbp1	chr2	ENSMUSG00000026797.16	2189.24	2341.74	1.06983	1.04353	0.061478	0.0460606	0.365832
Parp14	chr16	ENSMUSG00000034422.14	5881.38	7745.98	1.33608	1.01661	0.0237604	0.0461271	0.366159
Zfp592	chr7	ENSMUSG00000005621.11	1884.69	1749.92	0.929605	0.955763	-0.0652749	0.0461777	0.366197
Parp9	chr16	ENSMUSG00000022906.15	2547.14	2906.23	1.14093	1.04115	0.058181	0.046222	0.366197
Nusap1	chr2	ENSMUSG00000027306.15	3079.73	2881.79	0.936618	0.95796	-0.0619628	0.0462241	0.366197
Bcar3	chr3	ENSMUSG00000028121.8	12.8094	11.0298	0.863568	0.96463	-0.0519522	0.0462331	0.366197
Frmd4b	chr6	ENSMUSG00000030064.16	239.624	224.426	0.936506	0.957898	-0.0620556	0.0463208	0.366492
Lrrc75a	chr11	ENSMUSG00000046417.14	4313.48	3884.43	0.900677	0.954692	-0.0668929	0.04631	0.366492
Ahcyl1	chr3	ENSMUSG00000027893.14	5444.85	5765.39	1.05883	1.04038	0.0571171	0.0463725	0.3665
Pgbd1	chr13	ENSMUSG00000055313.15	9.2183	7.73361	0.840553	0.970515	-0.0431772	0.0463536	0.3665
Msrb1	chr17	ENSMUSG00000075705.12	2349.65	2653.17	1.12928	1.04063	0.0574534	0.0465462	0.367672
Zranb1	chr7	ENSMUSG00000030967.15	2962.05	2753.12	0.931498	0.956839	-0.0636524	0.0465805	0.367742
Tbx20	chr9	ENSMUSG00000031965.15	13604.9	14859.7	1.09437	1.04605	0.0649556	0.0466245	0.367889
Phf14	chr6	ENSMUSG00000029629.17	1630.06	1513.15	0.92822	0.956182	-0.0646434	0.0466593	0.367963
Tmed9	chr13	ENSMUSG00000058569.8	13877.2	14869.9	1.072	1.0438	0.0618413	0.0467348	0.368358
Setd6	chr8	ENSMUSG00000031671.11	398.778	459.786	1.15319	1.0355	0.0503218	0.0467903	0.368595
Srsf5	chr12	ENSMUSG00000021134.17	3698.37	3437.48	0.929571	0.956249	-0.0645418	0.0468511	0.368818
Dnpep	chr1	ENSMUSG00000026209.15	1950.7	2074.44	1.0644	1.04206	0.0594433	0.046895	0.368818
Cisd3	chr11	ENSMUSG00000078695.8	279.575	244.729	0.877509	0.960052	-0.0588152	0.0468918	0.368818
Arhgap35	chr7	ENSMUSG00000058230.12	2474.8	2299.03	0.930146	0.955928	-0.0650265	0.0469469	0.369025
Dnah2	chr11	ENSMUSG00000005237.14	9.15717	6.54066	0.722973	0.98547	-0.0211163	0.0470552	0.369665
Aspdh	chr7	ENSMUSG00000038704.12	0.248694	0.188516	0.753277	0.984069	-0.0231691	0.0470796	0.369665
Gm14326	chr2	ENSMUSG00000078862.10	1636.43	1913.53	1.16188	1.03377	0.0479196	0.0471049	0.369665
Nfatc2	chr2	ENSMUSG00000027544.16	2483.17	2209.74	0.891728	0.955942	-0.0650054	0.0471818	0.369932
Zfp212	chr6	ENSMUSG00000052763.7	140.244	127.695	0.910113	0.954618	-0.0670045	0.0471901	0.369932
Mindy1	chr3	ENSMUSG00000038712.16	725.408	661.204	0.912978	0.954401	-0.0673325	0.0472586	0.370269
Mpnd	chr17	ENSMUSG00000003199.16	3396.18	3152.56	0.930518	0.956739	-0.0638024	0.0476489	0.371473
Mmd	chr11	ENSMUSG00000003948.17	10427.3	11136.4	1.06746	1.04213	0.0595374	0.0476176	0.371473
Stat3	chr11	ENSMUSG00000004040.16	3257.03	3606.68	1.10861	1.04407	0.0622156	0.0476442	0.371473
Sypl	chr12	ENSMUSG00000020570.15	11093.2	11868.1	1.0687	1.04297	0.0607039	0.0477354	0.371473
Exoc7	chr11	ENSMUSG00000020792.15	657.163	608.234	0.925581	0.955242	-0.0660613	0.0475906	0.371473
Kat6b	chr14	ENSMUSG00000021767.19	628.511	582.098	0.927167	0.955666	-0.065422	0.0477458	0.371473
Oxct1	chr15	ENSMUSG00000022186.14	7013.06	6635.65	0.946448	0.961529	-0.0565975	0.047474	0.371473
Ttc39c	chr18	ENSMUSG00000024424.15	211.079	182.015	0.863315	0.964956	-0.0514643	0.0474898	0.371473
Smc3	chr19	ENSMUSG00000024974.10	4447.31	4240.01	0.952819	0.964212	-0.0525771	0.0475183	0.371473
Usp30	chr5	ENSMUSG00000029592.11	1282.13	1377.38	1.07505	1.04427	0.0624913	0.0477421	0.371473
Cpq	chr15	ENSMUSG00000039007.10	1624.68	1759.59	1.08261	1.04557	0.0642851	0.047487	0.371473
Retsat	chr6	ENSMUSG00000056666.13	134.682	117.597	0.873242	0.962978	-0.0544259	0.0477089	0.371473
Gm16973	chr14	ENSMUSG00000097743.1	150.838	126.011	0.836844	0.972415	-0.040356	0.0475845	0.371473
Eno2	chr6	ENSMUSG00000004267.16	1063.04	1285.69	1.20507	1.02413	0.0344036	0.0479792	0.372089
Spag7	chr11	ENSMUSG00000018287.12	2125.12	1990.33	0.937105	0.958444	-0.061234	0.0479558	0.372089
St6galnac6	chr2	ENSMUSG00000026811.18	1333.89	1436.32	1.07772	1.04452	0.0628373	0.0478688	0.372089
BC002059	chr17	ENSMUSG00000060149.7	7585.6	9013.37	1.18965	1.02746	0.0390892	0.0479446	0.372089
Dusp22	chr13	ENSMUSG00000069255.13	1388.45	1556.81	1.12276	1.04198	0.059333	0.0479267	0.372089
A630089N07Rik	chr16	ENSMUSG00000116673.1	198.533	160.714	0.804884	0.977029	-0.0335272	0.0479427	0.372089
Kars	chr8	ENSMUSG00000031948.14	2985.52	2853.25	0.955293	0.965561	-0.0505606	0.0480171	0.372184
Ercc6	chr14	ENSMUSG00000054051.7	4598.54	5091.3	1.10845	1.04447	0.0627746	0.0481192	0.372775
Fndc5	chr4	ENSMUSG00000001334.9	2484.84	2771.87	1.1154	1.04369	0.0616977	0.0482367	0.373486
Sgcg	chr14	ENSMUSG00000035296.14	1149.16	1365.73	1.1938	1.02495	0.0355598	0.0482967	0.373552
Ddx58	chr4	ENSMUSG00000040296.15	295.078	349.01	1.18464	1.02992	0.0425356	0.048271	0.373552
Wasf3	chr5	ENSMUSG00000029636.11	0.440983	0.352584	0.792413	0.97954	-0.029824	0.048336	0.373655
2310014F06Rik	chr7	ENSMUSG00000085945.3	180.359	142.008	0.79292	0.979899	-0.0292946	0.048376	0.373765
Gps2	chr11	ENSMUSG00000023170.14	4643.9	4252.47	0.914669	0.953844	-0.0681749	0.0484521	0.374153
Denr	chr5	ENSMUSG00000023106.15	1964.96	1829.12	0.931923	0.957001	-0.0634073	0.0485363	0.374175
Cd81	chr7	ENSMUSG00000037706.17	34489.1	36397.5	1.05565	1.03865	0.0547054	0.0485222	0.374175
Zfp365	chr10	ENSMUSG00000037855.15	439.118	581.157	1.33056	1.01459	0.020895	0.0485396	0.374175
Fam13c	chr10	ENSMUSG00000043259.15	439.565	391.93	0.893292	0.957735	-0.062302	0.0485582	0.374175
Iws1	chr18	ENSMUSG00000024384.4	3521.36	3304.27	0.938689	0.95891	-0.0605328	0.0486251	0.374292
Cox6b2	chr7	ENSMUSG00000051811.14	91242.2	112833	1.24359	1.02031	0.0290025	0.0486091	0.374292
Poglut2	chr1	ENSMUSG00000026047.13	1660.22	1771.14	1.06764	1.04255	0.0601139	0.0487127	0.374544
Dab1	chr4	ENSMUSG00000028519.16	0.00363258	0.00203025	0.546171	0.991665	-0.012075	0.0487132	0.374544
Gimap6	chr6	ENSMUSG00000047867.11	1161.81	1048.53	0.902173	0.955346	-0.0659049	0.0487355	0.374544
Itgb1	chr8	ENSMUSG00000025809.15	23421.5	24791.5	1.05845	1.03943	0.055792	0.0488159	0.374963
Hmgcll1	chr9	ENSMUSG00000007908.14	305.826	395.324	1.29557	1.01739	0.0248665	0.0490161	0.375306
Atp9a	chr2	ENSMUSG00000027546.15	1268.95	1359.65	1.07144	1.04345	0.061364	0.0489862	0.375306
Aen	chr7	ENSMUSG00000030609.18	5337.95	5915.49	1.10641	1.0453	0.0639156	0.0489905	0.375306
Nucb2	chr7	ENSMUSG00000030659.14	339.566	388.593	1.14288	1.03763	0.0532895	0.0489684	0.375306
Fam122b	chrX	ENSMUSG00000036022.15	752.941	813.885	1.08217	1.04494	0.0634184	0.0489705	0.375306
1700120C14Rik	chr15	ENSMUSG00000100599.2	33.4089	44.8089	1.34666	1.01465	0.0209754	0.048904	0.375306
Trp53bp1	chr2	ENSMUSG00000043909.16	1028.15	964.372	0.938534	0.958997	-0.0604018	0.0490836	0.375426
Rab18	chr18	ENSMUSG00000073639.6	22874.3	24682.6	1.08022	1.04367	0.0616668	0.0490831	0.375426
Carm1	chr9	ENSMUSG00000032185.15	1668.84	1584.65	0.94947	0.962994	-0.0544006	0.0491125	0.375449
Hip1r	chr5	ENSMUSG00000000915.15	2084.63	2366.86	1.13348	1.03967	0.0561278	0.0492132	0.375943
Tshz3	chr7	ENSMUSG00000021217.7	24.3809	19.297	0.782348	0.97911	-0.0304565	0.049229	0.375943
Mfng	chr15	ENSMUSG00000018169.12	4656.09	5433.78	1.17	1.03149	0.044735	0.0492623	0.375999
Mgst1	chr6	ENSMUSG00000008540.11	3045.04	3395.3	1.11705	1.04232	0.059803	0.0493839	0.37653
Ets1	chr9	ENSMUSG00000032035.16	4239.97	3984.08	0.939697	0.959315	-0.0599228	0.0493777	0.37653
Tmem8	chr17	ENSMUSG00000024180.14	629.959	831.649	1.30531	1.01663	0.0237898	0.0494638	0.37694
Gm28661	chr1	ENSMUSG00000102070.1	96685.2	140108	1.46786	1.01007	0.0144618	0.0495105	0.377097
Plk3	chr4	ENSMUSG00000028680.14	5083.55	6396.89	1.27491	1.01714	0.0245204	0.0496656	0.377364
Cobll1	chr2	ENSMUSG00000034903.18	320.945	345.776	1.07601	1.04431	0.0625546	0.0496652	0.377364
Zfp764	chr7	ENSMUSG00000045757.6	48.6887	42.2429	0.865875	0.964356	-0.052362	0.0496758	0.377364
Rell1	chr5	ENSMUSG00000047881.14	311.413	348.118	1.11486	1.04312	0.0609063	0.0496176	0.377364
B4galnt4	chr7	ENSMUSG00000055629.5	4.316	3.44177	0.793576	0.978279	-0.0316827	0.0496408	0.377364
Chp1	chr2	ENSMUSG00000014077.13	14514.1	15659.5	1.08058	1.04417	0.0623629	0.0498009	0.377404
Sult4a1	chr15	ENSMUSG00000018865.9	0.0221781	0.0135761	0.632927	0.989908	-0.0146331	0.0497959	0.377404
Zbtb24	chr10	ENSMUSG00000019826.11	197.312	176.109	0.894662	0.957227	-0.063067	0.0497544	0.377404
Rnf185	chr11	ENSMUSG00000020448.16	819.661	887.65	1.083	1.04502	0.0635244	0.0498114	0.377404
Cep85	chr4	ENSMUSG00000037443.13	197.33	181.056	0.918197	0.955434	-0.0657724	0.0497255	0.377404
Sapcd2	chr2	ENSMUSG00000026955.13	531.372	460.162	0.863621	0.964603	-0.0519935	0.0499156	0.377526
Pon3	chr6	ENSMUSG00000029759.9	951.384	1088.15	1.14427	1.03597	0.0509793	0.0499247	0.377526
Cldn12	chr5	ENSMUSG00000046798.14	2696.43	2996.15	1.10993	1.04411	0.0622768	0.0499199	0.377526
Gm44777	chr7	ENSMUSG00000108738.1	20531.8	26388.4	1.28196	1.01786	0.0255413	0.0499318	0.377526
Ppp1r3a	chr6	ENSMUSG00000042717.5	1774.54	2062.66	1.15733	1.03419	0.048505	0.0499596	0.377539
Nefm	chr14	ENSMUSG00000022054.11	71.2533	49.8371	0.677489	0.986691	-0.0193295	0.0499902	0.377573
Arhgef39	chr4	ENSMUSG00000051517.14	424.844	390.961	0.920711	0.955631	-0.0654751	0.0501185	0.378148
A930004D18Rik	chr2	ENSMUSG00000054057.2	85.2765	74.9975	0.879633	0.961755	-0.0562594	0.0501152	0.378148
Tdrd3	chr14	ENSMUSG00000022019.16	2205.42	2362.07	1.06969	1.04285	0.0605298	0.050164	0.378294
Rbm14	chr19	ENSMUSG00000006456.10	3577.83	3320.39	0.926871	0.955791	-0.0652328	0.0502204	0.378325
Hmgcr	chr13	ENSMUSG00000021670.14	612.682	576.023	0.939821	0.959512	-0.0596273	0.0501947	0.378325
Rpl35a-ps2	chr1	ENSMUSG00000081214.3	0.297843	0.224372	0.749378	0.983842	-0.023502	0.050348	0.379089
Ocel1	chr8	ENSMUSG00000002396.8	13339.1	16461.2	1.22233	1.02317	0.0330485	0.0505605	0.379464
Sdc1	chr12	ENSMUSG00000020592.14	3828.61	4106.72	1.07219	1.04338	0.0612617	0.0504316	0.379464
Mtch1	chr17	ENSMUSG00000024012.18	12391.3	11798.5	0.95223	0.964362	-0.0523531	0.050641	0.379464
Ttf1	chr2	ENSMUSG00000026803.17	2443.97	2673.9	1.09313	1.04524	0.0638307	0.0505077	0.379464
Pkia	chr3	ENSMUSG00000027499.12	4437.43	4821.43	1.08529	1.0445	0.0628095	0.0505329	0.379464
Mfsd12	chr10	ENSMUSG00000034854.8	24590.7	27296.6	1.10778	1.04402	0.0621532	0.050686	0.379464
Rbm17	chr2	ENSMUSG00000037197.11	2786.05	2590.24	0.929828	0.956431	-0.064267	0.0506171	0.379464
Dnajc21	chr15	ENSMUSG00000044224.16	3788.96	3446.57	0.910598	0.955829	-0.0651755	0.0506408	0.379464
Rap1b	chr10	ENSMUSG00000052681.8	34552.5	36478.2	1.05608	1.03847	0.0544552	0.0505998	0.379464
Fbln2	chr6	ENSMUSG00000064080.12	6716.75	7274.89	1.08261	1.0438	0.0618423	0.0506115	0.379464
Zcchc3	chr2	ENSMUSG00000074682.4	6146.39	5816.23	0.9463	0.961942	-0.0559775	0.0506666	0.379464
Gm11478	chr11	ENSMUSG00000083992.1	1980.39	1424.12	0.729266	0.986715	-0.0192944	0.0507621	0.379837
Adam9	chr8	ENSMUSG00000031555.15	2673.15	2871.08	1.07482	1.04337	0.061254	0.0508297	0.380147
Htra1	chr7	ENSMUSG00000006205.13	30087.2	33424.2	1.10929	1.04184	0.0591321	0.0508937	0.380302
Atp1a2	chr1	ENSMUSG00000007097.14	4145.22	4371.85	1.05552	1.03825	0.0541487	0.0509706	0.380302
H2bc4	chr13	ENSMUSG00000018102.5	16672.3	19251.2	1.15439	1.03303	0.0468817	0.0509818	0.380302
Acr	chr15	ENSMUSG00000022622.5	2.14531	1.54202	0.718192	0.986287	-0.0199206	0.0509545	0.380302
Slc24a4	chr12	ENSMUSG00000041771.14	40.1213	46.5192	1.15715	1.03361	0.0476955	0.0509425	0.380302
Lcat	chr8	ENSMUSG00000035237.7	87.6013	104.025	1.19772	1.02592	0.03692	0.0510485	0.380525
Gm8129	chr6	ENSMUSG00000059159.6	5873.95	11677.2	2.09492	1.00526	0.00757562	0.0510642	0.380525
Gm16534	chr2	ENSMUSG00000090157.7	1729.9	2130.45	1.23204	1.02168	0.0309389	0.0510936	0.380547
Ccnk	chr12	ENSMUSG00000021258.10	559.562	521.281	0.930618	0.956861	-0.0636189	0.0511477	0.380559
Kif6	chr17	ENSMUSG00000023999.14	2.78461	2.07333	0.764282	0.983866	-0.0234661	0.051143	0.380559
Xab2	chr8	ENSMUSG00000019470.12	1060.03	984.279	0.92888	0.957015	-0.0633858	0.0511998	0.380662
Ufsp2	chr8	ENSMUSG00000031634.13	900.897	827.313	0.918686	0.955908	-0.0650564	0.0512405	0.380662
Slc20a2	chr8	ENSMUSG00000037656.9	1368.42	1441.26	1.05274	1.03738	0.0529379	0.0512347	0.380662
1110038F14Rik	chr15	ENSMUSG00000063236.6	653.344	591.822	0.907024	0.955746	-0.0653002	0.0513803	0.381506
Wif1	chr10	ENSMUSG00000020218.11	11198.4	14896.2	1.31718	1.01536	0.0219984	0.0514227	0.381624
Rce1	chr19	ENSMUSG00000024889.5	746.501	669.301	0.895878	0.956652	-0.0639333	0.0514667	0.381755
Txnl4a	chr18	ENSMUSG00000057130.12	1849.57	2057.3	1.1105	1.04339	0.0612727	0.0515556	0.382219
Gpr50	chrX	ENSMUSG00000056380.13	7895.76	5429.08	0.695801	0.987359	-0.0183528	0.0516138	0.382259
Gm23187	chr2	ENSMUSG00000093645.1	8.83335	6.71215	0.760037	0.98325	-0.0243698	0.0515924	0.382259
Sema4b	chr7	ENSMUSG00000030539.13	881.637	816.044	0.924127	0.956067	-0.0648156	0.0516485	0.38232
Armcx3	chrX	ENSMUSG00000049047.11	5303.7	5665	1.06736	1.04197	0.0593136	0.0516902	0.382434
Baz1b	chr5	ENSMUSG00000002748.7	4537.68	4279.36	0.943005	0.960583	-0.0580174	0.0518156	0.382583
Aars	chr8	ENSMUSG00000031960.14	1817.67	1708.84	0.939604	0.959582	-0.0595222	0.0518161	0.382583
Paqr7	chr4	ENSMUSG00000037348.15	1045.77	1180.62	1.12768	1.03969	0.0561554	0.051787	0.382583
Nat8l	chr5	ENSMUSG00000048142.9	227.815	267.412	1.17452	1.02886	0.0410505	0.0517443	0.382583
Metap1d	chr2	ENSMUSG00000041921.16	238.056	212.814	0.898071	0.958543	-0.0610851	0.0519343	0.38326
Plcb1	chr2	ENSMUSG00000051177.16	28.0564	23.7025	0.840589	0.972005	-0.0409636	0.0521497	0.384654
Ska3	chr14	ENSMUSG00000021965.3	572.081	514.675	0.898235	0.956737	-0.0638052	0.0522285	0.384843
Gm14165	chr2	ENSMUSG00000081434.3	0.0204236	0.0163896	0.807995	0.979446	-0.0299619	0.0522188	0.384843
Nans	chr4	ENSMUSG00000028334.10	1768.34	1882.37	1.06511	1.04129	0.0583768	0.0522988	0.384851
Vps33b	chr7	ENSMUSG00000030534.13	573.047	522.323	0.910817	0.956035	-0.0648652	0.0522714	0.384851
C130074G19Rik	chr1	ENSMUSG00000039349.5	142.727	159.425	1.11313	1.04283	0.0605	0.0523093	0.384851
Pde1c	chr6	ENSMUSG00000004347.17	43.257	50.6414	1.17094	1.03013	0.0428334	0.0523769	0.385153
Pecam1	chr11	ENSMUSG00000020717.19	2339.73	2482.55	1.06156	1.03976	0.056245	0.0524854	0.385363
Tifa	chr3	ENSMUSG00000046688.14	491.037	670.204	1.35822	1.01394	0.0199698	0.0524441	0.385363
Tmem151a	chr19	ENSMUSG00000061451.13	10.3262	8.79221	0.852008	0.970377	-0.0433834	0.0524785	0.385363
Csf3r	chr4	ENSMUSG00000028859.14	1219.12	1882.81	1.51529	1.01026	0.0147311	0.0525576	0.385502
Bscl2	chr19	ENSMUSG00000071657.12	3139.35	3428.67	1.09138	1.04426	0.0624759	0.0525378	0.385502
Plxnd1	chr6	ENSMUSG00000030123.15	5752.63	6041.18	1.05059	1.03635	0.0515147	0.052652	0.385873
Dcps	chr9	ENSMUSG00000032040.15	732.715	670.01	0.914731	0.955611	-0.0655046	0.0526614	0.385873
Btbd11	chr10	ENSMUSG00000020042.15	717	570.443	0.79097	0.980151	-0.0289245	0.0527321	0.386
Syt1	chr10	ENSMUSG00000035864.14	0.010069	0.00731507	0.726281	0.98651	-0.019594	0.0527312	0.386
Syn2	chr6	ENSMUSG00000009394.13	7.34795	9.8162	1.33669	1.01504	0.0215317	0.0528825	0.386905
Perp	chr10	ENSMUSG00000019851.8	6104.34	6645.75	1.08737	1.04369	0.0616961	0.0529385	0.386924
Rinl	chr7	ENSMUSG00000051735.7	10.8944	8.44605	0.777192	0.982528	-0.0254295	0.0529282	0.386924
Ap2a2	chr7	ENSMUSG00000002957.11	3615.21	3789.76	1.04873	1.0355	0.0503264	0.0529865	0.387079
Klhl31	chr9	ENSMUSG00000044938.8	1630.34	1741.52	1.06702	1.04152	0.0586974	0.0530481	0.387334
Tbcd	chr11	ENSMUSG00000039230.14	624.752	584.905	0.936631	0.959233	-0.0600467	0.0531252	0.387506
Ntng1	chr3	ENSMUSG00000059857.15	0.0436095	0.0287174	0.656775	0.989382	-0.0154001	0.0531145	0.387506
Zfpm2	chr15	ENSMUSG00000022306.9	1761.19	1629.29	0.925525	0.956983	-0.0634345	0.0531947	0.387818
Odf2	chr2	ENSMUSG00000026790.19	1505.44	1421.93	0.944709	0.961646	-0.0564217	0.0533138	0.387905
Lsm4	chr8	ENSMUSG00000031848.15	3454.66	3194.04	0.924063	0.956756	-0.0637774	0.0532553	0.387905
Fam83g	chr11	ENSMUSG00000042377.8	6158.75	7432.11	1.19479	1.02513	0.0358003	0.0532955	0.387905
Gm21982	chr7	ENSMUSG00000094365.1	3.55767	2.61321	0.733033	0.985926	-0.0204491	0.0532689	0.387905
Ifrd1	chr12	ENSMUSG00000001627.12	4422.87	4045.76	0.914234	0.956156	-0.0646818	0.0533436	0.387926
Fbxl20	chr11	ENSMUSG00000020883.18	480.154	441.027	0.918555	0.956648	-0.0639405	0.0534039	0.388111
Trmt13	chr3	ENSMUSG00000033439.12	29.3098	25.9954	0.883601	0.960694	-0.0578514	0.0534226	0.388111
Dcaf1	chr9	ENSMUSG00000040325.16	2074.4	1923.29	0.926891	0.956567	-0.0640619	0.0534806	0.388143
Cdca7	chr2	ENSMUSG00000055612.15	951.537	878.248	0.923758	0.956434	-0.0642623	0.0534554	0.388143
Ttc33	chr15	ENSMUSG00000022151.16	330.091	295.479	0.896172	0.957873	-0.0620934	0.0535345	0.38834
Asap1	chr15	ENSMUSG00000022377.16	1227.83	1141.99	0.931024	0.957944	-0.0619867	0.0537384	0.389624
Tns2	chr15	ENSMUSG00000037003.16	3865.35	4128.34	1.0679	1.04198	0.0593339	0.0538018	0.389888
Isyna1	chr8	ENSMUSG00000019139.10	6833.57	7325.01	1.07348	1.0423	0.0597673	0.053914	0.390311
[truncated: 13,698 more rows]

## Sheet: C, Dp16^2xIFNRs v Dp16
Gene symbol	Chromosome	Ensembl ID	Base Mean Dp16	Base Mean Dp16^2xIFNRs	Fold-change	Adjusted Fold-change	Adjusted Log2 Fold-change	p-value	FDR q-value (BH)
Ifngr2	chr16	ENSMUSG00000022965.8	11637.3	7358.6	0.631963	0.635786	-0.653388	4.35766e-32	6.84021e-28
Ifnar2	chr16	ENSMUSG00000022971.18	4105.93	2615.06	0.635978	0.642389	-0.638482	4.35499e-20	3.41801e-16
Il10rb	chr16	ENSMUSG00000022969.13	5189.25	3218.95	0.620418	0.999929	-0.00010178	1.95371e-16	1.02225e-12
Ifnar1	chr16	ENSMUSG00000022967.13	5164.42	3370.29	0.651986	0.660729	-0.597869	8.31734e-15	3.26393e-11
Map3k2	chr18	ENSMUSG00000024383.9	14533.3	17939.1	1.23585	1.00004	6.4146e-05	1.3735e-05	0.0431197
Cgnl1	chr9	ENSMUSG00000032232.14	3909.61	3613.8	0.924186	0.935124	-0.0967708	8.10673e-05	0.183815
Rpl14-ps1	chr7	ENSMUSG00000046721.11	2.31535	1.56175	0.670915	0.712135	-0.489778	8.19716e-05	0.183815
Oaz1-ps	chr17	ENSMUSG00000043801.7	4614.68	7126.33	1.54187	1.00002	2.41449e-05	0.000136525	0.238114
Ece1	chr4	ENSMUSG00000057530.14	2924.28	2666.9	0.912107	0.92566	-0.111446	0.000134014	0.238114
Cggbp1	chr16	ENSMUSG00000054604.7	15625.1	17149.4	1.09774	1.00008	0.000109132	0.000169002	0.265283
Ifih1	chr2	ENSMUSG00000026896.14	266.214	174.455	0.6547	0.999984	-2.36e-05	0.000207537	0.271476
Phf11d	chr14	ENSMUSG00000068245.14	15.5493	7.36851	0.467629	0.99999	-1.39097e-05	0.000190297	0.271476
Ovca2	chr11	ENSMUSG00000038268.4	5155.36	6122.51	1.18759	1.00004	5.63319e-05	0.000250609	0.302601
Dynlt3	chrX	ENSMUSG00000031176.8	15247.4	17248.5	1.13071	1.00005	7.52231e-05	0.000314781	0.352937
Flt1	chr5	ENSMUSG00000029648.13	789.795	699.994	0.886113	0.999948	-7.49547e-05	0.000387999	0.35826
Trf	chr9	ENSMUSG00000032554.15	90786.3	112440	1.23877	1.00003	4.17318e-05	0.000365883	0.35826
Gm7336	chr7	ENSMUSG00000078636.4	0.00151546	0.000833159	0.547497	0.99999	-1.48813e-05	0.000359358	0.35826
Bcap29	chr12	ENSMUSG00000020650.15	12528.2	14961.6	1.19523	1.00003	4.83395e-05	0.00051522	0.4493
Cdh5	chr8	ENSMUSG00000031871.9	3693.27	3437.48	0.930447	0.944764	-0.0819741	0.000582935	0.480041
Cept1	chr3	ENSMUSG00000040774.15	730.121	850.389	1.16687	1.00004	5.49839e-05	0.000611634	0.480041
Fn1	chr1	ENSMUSG00000026193.15	11821.6	10675.4	0.903654	0.999943	-8.17584e-05	0.000702317	0.501103
Akirin2	chr4	ENSMUSG00000028291.7	30347	33805.2	1.11545	1.00005	7.55434e-05	0.000695677	0.501103
Fblim1	chr4	ENSMUSG00000006219.12	1608.32	1461.68	0.908942	0.928759	-0.106624	0.000769453	0.503254
Nmi	chr2	ENSMUSG00000026946.9	3857.08	3098.64	0.80051	0.839737	-0.251991	0.000747066	0.503254
Aig1	chr10	ENSMUSG00000019806.13	4378.59	4976.32	1.13853	1.00004	5.87153e-05	0.00114035	0.552936
Sema4d	chr13	ENSMUSG00000021451.16	417.08	375.056	0.899749	0.923153	-0.115358	0.00104235	0.552936
Ube2w	chr1	ENSMUSG00000025939.18	11933.3	13892.9	1.16403	1.00003	4.97022e-05	0.00115561	0.552936
Clk1	chr1	ENSMUSG00000026034.17	57663.7	65229.2	1.1314	1.00004	6.1874e-05	0.00107901	0.552936
Notch1	chr2	ENSMUSG00000026923.15	1269.77	1161.1	0.915056	0.934447	-0.0978146	0.000917625	0.552936
Ifi44	chr3	ENSMUSG00000028037.13	9151.86	4017.97	0.456959	0.999993	-1.05229e-05	0.00116244	0.552936
Slc7a6os	chr8	ENSMUSG00000033106.6	20176.9	22937.6	1.1386	1.00004	6.00766e-05	0.000981256	0.552936
4930453N24Rik	chr16	ENSMUSG00000059920.9	22204.7	25386.7	1.14141	1.00004	5.93475e-05	0.000961056	0.552936
Med18	chr4	ENSMUSG00000066042.4	2766.02	3570.72	1.29044	1.00002	3.01366e-05	0.00106029	0.552936
Tmem251	chr12	ENSMUSG00000046675.7	4809.12	6086.46	1.27066	1.00002	3.08229e-05	0.00130343	0.601761
Tmem56	chr3	ENSMUSG00000028132.15	25480.8	37844.2	1.48098	1.00001	1.88133e-05	0.0015258	0.665293
Ptar1	chr19	ENSMUSG00000074925.4	17791.7	20398.4	1.14667	1.00004	5.25805e-05	0.00152355	0.665293
Sh3pxd2b	chr11	ENSMUSG00000040711.8	1480.57	1342.25	0.907244	0.931928	-0.10171	0.00160925	0.682712
Xaf1	chr11	ENSMUSG00000040483.15	60.0531	35.5132	0.601915	0.99999	-1.43908e-05	0.00166942	0.689601
Ube2e1	chr14	ENSMUSG00000021774.13	1205.19	1376.21	1.1399	1.00004	5.2563e-05	0.00199258	0.776482
Sec11c	chr18	ENSMUSG00000024516.13	747.91	868.437	1.16421	1.00003	4.46507e-05	0.00207761	0.776482
Sox7	chr14	ENSMUSG00000063060.6	546.847	494.327	0.904016	0.930901	-0.1033	0.00196874	0.776482
A930006K02Rik	chr16	ENSMUSG00000084866.2	473.515	307.522	0.648561	0.999989	-1.58875e-05	0.00205694	0.776482
Tpm3	chr3	ENSMUSG00000027940.18	3677.87	3466.39	0.942409	0.999919	-0.000116204	0.00214695	0.783737
Lgals9	chr11	ENSMUSG00000001123.15	2644.34	2193.18	0.831387	0.999975	-3.61478e-05	0.00246951	0.811252
Irf9	chr14	ENSMUSG00000002325.15	1813.72	1511.43	0.833047	0.999974	-3.68211e-05	0.00248073	0.811252
Kctd17	chr15	ENSMUSG00000033287.16	372.015	329.813	0.886305	0.920016	-0.120269	0.00241688	0.811252
Crocc	chr4	ENSMUSG00000040860.16	633.597	572.526	0.903435	0.931981	-0.101627	0.002328	0.811252
Zfp729b	chr13	ENSMUSG00000058093.13	2854.51	3710.85	1.29921	1.00002	2.4899e-05	0.00236111	0.811252
Oas1b	chr5	ENSMUSG00000029605.16	0.0112887	0.00585974	0.528304	0.999993	-1.01645e-05	0.00256745	0.812606
Fzd10	chr5	ENSMUSG00000081683.5	0.0773554	0.0519361	0.675716	0.999989	-1.61255e-05	0.00258841	0.812606
Golga2	chr2	ENSMUSG00000002546.16	1401.23	1313.5	0.937257	0.958449	-0.0612268	0.00301965	0.835785
Prkag3	chr1	ENSMUSG00000006542.13	1741.01	2121.65	1.21561	1.00002	3.20919e-05	0.00318852	0.835785
Pcsk5	chr19	ENSMUSG00000024713.16	112.994	101.347	0.897219	0.931952	-0.101672	0.00332099	0.835785
Irf7	chr7	ENSMUSG00000025498.15	3793.95	2083.99	0.530023	0.999993	-1.01718e-05	0.00305694	0.835785
Pxn	chr5	ENSMUSG00000029528.19	4470.04	4155.41	0.929846	0.952702	-0.0699028	0.00283509	0.835785
Frmd4b	chr6	ENSMUSG00000030064.16	244.817	224.426	0.916736	0.945922	-0.0802076	0.00327528	0.835785
Sh3bgrl	chrX	ENSMUSG00000031246.14	14916.7	16536.6	1.10917	1.00004	5.9097e-05	0.00334989	0.835785
Col4a2	chr8	ENSMUSG00000031503.13	15655.8	14518.4	0.927324	0.952403	-0.0703564	0.00330058	0.835785
Nfatc1	chr18	ENSMUSG00000033016.16	555.018	500.796	0.902905	0.935923	-0.0955382	0.00322555	0.835785
Gnpnat1	chr14	ENSMUSG00000037722.8	10740.9	12974	1.20694	1.00002	3.37613e-05	0.00284585	0.835785
Erg	chr16	ENSMUSG00000040732.20	853.322	764.128	0.895636	0.930766	-0.103509	0.00313982	0.835785
Fbxl7	chr15	ENSMUSG00000043556.10	1217.09	1082.1	0.888382	0.926635	-0.109927	0.0032231	0.835785
mt-Nd6	chrM	ENSMUSG00000064368.1	5502.49	7785.84	1.42196	1.00001	1.73193e-05	0.00335443	0.835785
Actn1	chr12	ENSMUSG00000015143.15	2388.01	2203.49	0.922947	0.999947	-7.58735e-05	0.00382568	0.907229
Xpo1	chr11	ENSMUSG00000020290.14	25165.7	27540.7	1.09502	1.00004	6.38086e-05	0.00444365	0.907229
Unk	chr11	ENSMUSG00000020770.13	893.541	828.262	0.926872	0.955922	-0.0650349	0.00402287	0.907229
Ephx2	chr14	ENSMUSG00000022040.8	1439.47	1659.96	1.15318	1.00003	4.06096e-05	0.00453041	0.907229
Smdt1	chr15	ENSMUSG00000022452.16	34253.8	37839.7	1.10497	1.00004	5.83908e-05	0.00440811	0.907229
Psmg1	chr16	ENSMUSG00000022913.16	2152.86	1901.67	0.883084	0.927212	-0.10903	0.00413923	0.907229
Pot1b	chr17	ENSMUSG00000024174.9	35446.6	41660.6	1.17142	1.00003	3.71554e-05	0.00430676	0.907229
Incenp	chr19	ENSMUSG00000024660.9	3664.2	3432.37	0.936315	0.960387	-0.0583129	0.00390546	0.907229
Gbp9	chr5	ENSMUSG00000029298.15	183.52	149.967	0.817142	0.890067	-0.168014	0.0046815	0.907229
G6pc3	chr11	ENSMUSG00000034793.15	10750.2	12101.9	1.12646	1.00003	4.87314e-05	0.00464261	0.907229
Slfn5	chr11	ENSMUSG00000054404.13	9518.21	7699.34	0.810337	0.99998	-2.86694e-05	0.00391369	0.907229
Nkapl	chr13	ENSMUSG00000059395.4	2154.4	3851.92	1.787	1.00001	9.62359e-06	0.00467677	0.907229
Tmem65	chr15	ENSMUSG00000062373.8	8254.92	8967.79	1.08702	1.00005	6.9341e-05	0.00449244	0.907229
2900089D17Rik	chr5	ENSMUSG00000087484.1	1080.22	764.166	0.701579	0.999988	-1.71221e-05	0.00427538	0.907229
Gm5141	chr13	ENSMUSG00000091183.5	67.0378	86.6811	1.2924	1.00002	2.33769e-05	0.00378287	0.907229
Zfp748	chr13	ENSMUSG00000095432.9	172.852	205.02	1.18537	1.00002	3.51636e-05	0.00396616	0.907229
AI839979	chr5	ENSMUSG00000107355.1	0.132502	0.076361	0.583511	0.999992	-1.12117e-05	0.00432609	0.907229
Shld3	chr13	ENSMUSG00000118537.1	754011	1.24212e+06	1.6435	1.00001	1.13338e-05	0.00438103	0.907229
Dock9	chr14	ENSMUSG00000025558.19	129.683	112.883	0.87085	0.999972	-4.09625e-05	0.0048821	0.92869
Ikzf2	chr1	ENSMUSG00000025997.13	2062.91	2761.67	1.33545	1.00001	1.96206e-05	0.00491058	0.92869
Stard3nl	chr13	ENSMUSG00000003062.13	403.782	455.927	1.12915	1.00003	4.66145e-05	0.00512818	0.952156
Zfand6	chr7	ENSMUSG00000030629.15	35581.9	40211.8	1.12954	1.00003	4.56261e-05	0.00515597	0.952156
Gnai3	chr3	ENSMUSG00000000001.4	9702.21	9927.94	1.02378	1.00002	2.53757e-05	0.360434	0.999321
Cdc45	chr16	ENSMUSG00000000028.15	1484.75	1499.82	1.01013	1	4.69344e-06	0.79287	0.999321
H19	chr7	ENSMUSG00000000031.16	803063	781834	0.97357	0.999986	-2.08149e-05	0.386946	0.999321
Scml2	chrX	ENSMUSG00000000037.17	118.94	109.223	0.920528	0.999988	-1.70646e-05	0.162158	0.999321
Narf	chr11	ENSMUSG00000000056.7	40802	42261.2	1.03467	1	4.35383e-06	0.638202	0.999321
Cav2	chr6	ENSMUSG00000000058.6	2353.86	2433.7	1.03222	1	4.15919e-06	0.659297	0.999321
Klf6	chr13	ENSMUSG00000000078.7	19877.3	21009.4	1.05692	1.00004	5.38213e-05	0.0408286	0.999321
Scmh1	chr4	ENSMUSG00000000085.16	1934.48	1844.17	0.953367	0.999962	-5.50441e-05	0.0575124	0.999321
Cox5a	chr9	ENSMUSG00000000088.7	14735.1	15689.2	1.06468	1.00003	4.2192e-05	0.0550425	0.999321
Tbx2	chr11	ENSMUSG00000000093.6	1080.49	1058.26	0.973043	0.999999	-1.82565e-06	0.804385	0.999321
Tbx4	chr11	ENSMUSG00000000094.12	0.25281	0.375614	1.30477	1	8.22059e-07	0.586831	0.999321
Ngfr	chr11	ENSMUSG00000000120.6	59.599	59.18	0.988858	0.999999	-1.35045e-06	0.890265	0.999321
Wnt9a	chr11	ENSMUSG00000000126.11	66.3501	64.529	0.974965	0.999998	-3.43657e-06	0.733411	0.999321
Fer	chr17	ENSMUSG00000000127.15	859.732	844.106	0.983907	0.999996	-6.29565e-06	0.711936	0.999321
Xpo6	chr7	ENSMUSG00000000131.15	1696.56	1665.5	0.981896	0.999984	-2.27822e-05	0.447886	0.999321
Tfe3	chrX	ENSMUSG00000000134.17	23753.6	23944	1.00731	1	2.20917e-06	0.872587	0.999321
Axin2	chr11	ENSMUSG00000000142.15	1144.76	1079.84	0.941128	0.999992	-1.15659e-05	0.326605	0.999321
Brat1	chr5	ENSMUSG00000000148.17	425.248	412.967	0.972012	0.999989	-1.5172e-05	0.443051	0.999321
Gna12	chr5	ENSMUSG00000000149.10	5574.72	5632.45	1.01042	1.00001	1.33639e-05	0.657166	0.999321
Slc22a18	chr7	ENSMUSG00000000154.16	15.8844	21.2135	1.3203	1	5.6509e-06	0.147018	0.999321
Pih1d2	chr9	ENSMUSG00000000167.14	5.0104	6.79153	1.3397	1	4.99256e-06	0.157107	0.999321
Dlat	chr9	ENSMUSG00000000168.9	21030.8	20869.3	0.991962	0.999993	-9.83003e-06	0.744767	0.999321
Sdhd	chr9	ENSMUSG00000000171.5	10106	10454.1	1.03508	1.00001	2.10119e-05	0.313573	0.999321
[truncated: 15,589 more rows]

## Sheet: D, GSEA Dp16 v WT
Gene Set Enrichment Analysis (GSEA) of data by genotype for E12.5 hearts using log2(Adjusted FoldChange) from DESeq2 analysis as the ranking metric and "Hallmark" gene sets from MSigDB.
[truncated: 51 more rows]

[truncated: 2 more sheets: E, GSEA Dp16^2xIFNRS v WT, F, GSEA Dp16^2xIFNRs v Dp16]
