# Supplementary material for: Triplication of the interferon receptor locus contributes to hallmarks of Down syndrome in a mouse model
Source: Nat Genet. 2023 Jun 5;55(6):1034–47. doi: 10.1038/s41588-023-01399-7 (PMC10260402; doi:10.1038/s41588-023-01399-7)
Supplement: Supplementary file 10 — Transcriptome analysis of the mouse heart at E18.5. Differential gene expression in E18.5 mouse heart tissue was evaluated using DESeq2 with sex and batch as covariates. GSEA was carried out using Hallmark gene sets and either log2-transformed fold-changes (for transcriptome studies) or Spearman ρ values (for correlations) as the ranking metric. GSEA was used to test for enrichment of specific gene sets among upregulated or downregulated mRNAs. In all cases, to adjust for multiple hypothesis testing, q values were calculated from P values using the BH approach. Sample sizes are WT (n = 6, 4 male and 2 female), Dp16 (n = 6, 3 male and 3 female) and Dp162xIfnrs (n = 6, 3 male and 3 female). a, DESeq2 differential expression analysis results for E18.5 mouse heart transcriptomes, comparing Dp16 to WT mice. b, DESeq2 differential expression analysis results for E18.5 mouse heart transcriptomes, comparing Dp162xIfnrs to WT mice. c, DESeq2 differential expression analysis results for E18.5 mouse heart transcriptomes, comparing Dp162xIfnrs to Dp16 mice. d, GSEA results with Hallmark gene sets for the E18.5 mouse heart transcriptome comparison of Dp16 to WT mice. e, GSEA results with Hallmark gene sets for the E18.5 mouse heart transcriptome comparison of Dp162xIfnrs to WT mice. f, GSEA results with Hallmark gene sets for the E18.5 mouse heart transcriptome comparison of Dp162xIfnrs to Dp16 mice. [file 41588_2023_1399_MOESM10_ESM.xlsx]

## Sheet: A, Dp16 v WT
Gene symbol	Chromosome	Ensembl ID	Base Mean WT	Base Mean Dp16	Fold-change	Adjusted Fold-change	Adjusted Log2 Fold-change	p-value	FDR q-value (BH)
Rbmx	chrX	ENSMUSG00000031134.16	3885.85	3074.38	0.791284	0.801651	-0.318954	8.29815e-11	1.23103e-06
Casq1	chr1	ENSMUSG00000007122.11	4503.36	6295.8	1.39588	1.36626	0.450228	1.9085e-08	0.000141563
Ogn	chr13	ENSMUSG00000021390.6	2320.99	2943.55	1.26753	1.24828	0.319944	3.42197e-08	0.000169216
Dbh	chr2	ENSMUSG00000000889.8	96.2915	168.929	1.75664	1.68172	0.74994	1.16563e-07	0.000313161
Rbm3	chrX	ENSMUSG00000031167.16	8377.68	6061.22	0.722835	0.738591	-0.437152	1.26658e-07	0.000313161
Pif1	chr9	ENSMUSG00000041064.13	1243.31	927.648	0.746797	0.763255	-0.389762	1.21482e-07	0.000313161
Ddc	chr11	ENSMUSG00000020182.16	6529.06	4497.22	0.688245	0.710198	-0.493706	4.2153e-07	0.000781675
Kif20b	chr19	ENSMUSG00000024795.11	1717.34	1395.64	0.812554	0.825841	-0.276064	3.91133e-07	0.000781675
Hacd4	chr4	ENSMUSG00000028497.12	163.751	245.042	1.49576	1.44349	0.529564	8.97093e-07	0.00147871
Slc16a6	chr11	ENSMUSG00000041920.14	457.348	695.349	1.51939	1.46192	0.547868	1.30984e-06	0.00194315
Rec8	chr14	ENSMUSG00000002324.8	196.772	103.54	0.530256	0.565037	-0.823584	1.62383e-06	0.00208482
Masp1	chr16	ENSMUSG00000022887.9	1338.71	1816.01	1.35531	1.31747	0.397766	1.75848e-06	0.00208482
Sfpq	chr4	ENSMUSG00000028820.13	15291.1	12018	0.786352	0.802745	-0.316987	2.02802e-06	0.00208482
Lhfpl2	chr13	ENSMUSG00000045312.12	1852.83	2386.21	1.28755	1.25749	0.330546	1.97878e-06	0.00208482
Slc5a3	chr16	ENSMUSG00000089774.2	440.596	660.746	1.50157	1.44436	0.530431	2.10801e-06	0.00208482
Serpinf1	chr11	ENSMUSG00000000753.15	670.607	950.443	1.4162	1.36883	0.452941	2.95299e-06	0.0025134
Sdc4	chr2	ENSMUSG00000017009.3	1277.87	1743.69	1.36147	1.32093	0.401549	3.24851e-06	0.0025134
Adamts20	chr15	ENSMUSG00000022449.14	89.6212	152.213	1.7043	1.61553	0.692005	3.55789e-06	0.0025134
Cdkn1a	chr17	ENSMUSG00000023067.14	2146.99	2747.84	1.27912	1.24873	0.320459	3.3044e-06	0.0025134
Slc16a9	chr10	ENSMUSG00000037762.6	43.8628	95.3997	2.16973	2.003	1.00216	3.47049e-06	0.0025134
Leo1	chr9	ENSMUSG00000042487.6	1892.84	1576.68	0.8327	0.846794	-0.239916	2.77407e-06	0.0025134
Btg3	chr16	ENSMUSG00000022863.15	783.035	1157.99	1.47918	1.42092	0.506828	4.37403e-06	0.00294949
Ckap2	chr8	ENSMUSG00000037725.8	1859.27	1506.82	0.810381	0.827791	-0.272662	5.48067e-06	0.00353503
Knstrn	chr2	ENSMUSG00000027331.15	3600.26	2907.57	0.807655	0.826763	-0.274454	6.56077e-06	0.0039377
Zfp941	chr7	ENSMUSG00000060314.13	29.1835	60.5861	2.04311	1.88586	0.915226	6.63582e-06	0.0039377
Scn1b	chr7	ENSMUSG00000019194.15	285.66	405.339	1.42157	1.36838	0.452472	7.95801e-06	0.00438661
Lnx1	chr5	ENSMUSG00000029228.15	63.3008	116.042	1.84124	1.71627	0.77928	7.98372e-06	0.00438661
Gm27177	chr14	ENSMUSG00000098975.7	214.186	118.641	0.552099	0.589279	-0.762978	8.31206e-06	0.00440391
Gdf15	chr8	ENSMUSG00000038508.7	71.8065	134.828	1.87181	1.74127	0.800139	9.14898e-06	0.00468018
Col12a1	chr9	ENSMUSG00000032332.17	3206.27	4288.08	1.33524	1.29582	0.373867	9.65499e-06	0.00477439
Met	chr6	ENSMUSG00000009376.15	246.101	341.47	1.38695	1.33697	0.418968	1.02843e-05	0.00492155
Adrm1	chr2	ENSMUSG00000039041.15	3630.13	3202.06	0.881975	0.892302	-0.164396	1.16481e-05	0.0054
Aspn	chr13	ENSMUSG00000021388.14	3262.3	4039.79	1.23642	1.20831	0.272987	1.4147e-05	0.00618387
Itih5	chr2	ENSMUSG00000025780.7	2865.17	3542.36	1.23504	1.2058	0.269996	1.45356e-05	0.00618387
Htra3	chr5	ENSMUSG00000029096.15	1432.23	1883.17	1.31444	1.2725	0.347667	1.46875e-05	0.00618387
Fibin	chr2	ENSMUSG00000074971.4	388.117	562.674	1.449	1.38441	0.469274	1.50064e-05	0.00618387
Hapln1	chr13	ENSMUSG00000021613.9	176.06	257.331	1.46134	1.39682	0.48215	1.69737e-05	0.00680552
Wnt9a	chr11	ENSMUSG00000000126.11	189.562	268.088	1.41749	1.35834	0.441842	1.85927e-05	0.00707238
C2cd2	chr16	ENSMUSG00000045975.8	1634.98	2340	1.42902	1.36939	0.453531	1.82145e-05	0.00707238
Hes1	chr16	ENSMUSG00000022528.8	919.259	1242.7	1.35489	1.29953	0.377995	2.28854e-05	0.00808344
Mrc1	chr2	ENSMUSG00000026712.3	794.352	1035.93	1.30453	1.26271	0.336526	2.21056e-05	0.00808344
Gm11734	chr11	ENSMUSG00000085419.1	155.16	72.9327	0.469711	0.518954	-0.946321	2.28831e-05	0.00808344
Kif23	chr9	ENSMUSG00000032254.10	3201.56	2672.35	0.83485	0.852396	-0.230404	2.43626e-05	0.00821407
Mcrs1	chr15	ENSMUSG00000037570.16	3756.4	3267.75	0.869899	0.881749	-0.181561	2.38335e-05	0.00821407
Colec12	chr18	ENSMUSG00000036103.9	1412.58	1900.2	1.34749	1.29848	0.376822	2.74506e-05	0.00904956
Gfra1	chr19	ENSMUSG00000025089.15	65.2738	108.222	1.65869	1.55362	0.635631	2.92569e-05	0.00909793
Fus	chr7	ENSMUSG00000030795.18	18225.9	15945.4	0.87473	0.887906	-0.171521	2.86785e-05	0.00909793
Sltm	chr9	ENSMUSG00000032212.10	4298.5	3642.19	0.847312	0.863454	-0.211809	3.00505e-05	0.00909793
Nfrkb	chr9	ENSMUSG00000042185.14	1537.87	1322.32	0.859729	0.874956	-0.192717	2.97116e-05	0.00909793
Gm9442	chr3	ENSMUSG00000104241.1	53.1013	26.294	0.499188	0.548463	-0.866533	3.1638e-05	0.00938698
Wnt5a	chr14	ENSMUSG00000021994.15	856.465	1073.31	1.25379	1.21936	0.286127	3.33141e-05	0.00969048
Serpinb6b	chr13	ENSMUSG00000042842.11	1009.88	1339.21	1.32711	1.27845	0.354394	3.66763e-05	0.0100834
Tubb4a	chr17	ENSMUSG00000062591.5	395.066	541.911	1.36749	1.31122	0.390912	3.67039e-05	0.0100834
Gm10222	chr1	ENSMUSG00000067736.2	586.944	423.544	0.72121	0.753544	-0.408236	3.59149e-05	0.0100834
Aebp1	chr11	ENSMUSG00000020473.13	4439.46	5881.25	1.32561	1.27693	0.352676	4.31998e-05	0.0115416
Fgf13	chrX	ENSMUSG00000031137.17	2424.2	2018.78	0.832789	0.851406	-0.232081	4.35678e-05	0.0115416
Arhgdib	chr6	ENSMUSG00000030220.13	1599.13	1922	1.20116	1.1749	0.232533	4.48716e-05	0.0116784
Bcr	chr10	ENSMUSG00000009681.10	1727.57	2049.83	1.18648	1.16165	0.216178	4.69382e-05	0.0116949
Glrb	chr3	ENSMUSG00000028020.16	19.5124	47.5895	2.45139	2.15786	1.1096	4.7463e-05	0.0116949
Tent5a	chr9	ENSMUSG00000032265.14	1493.9	1982.13	1.32553	1.27643	0.352119	4.88766e-05	0.0116949
Lrrfip2	chr9	ENSMUSG00000032497.19	8721.77	7682.57	0.880763	0.893136	-0.163049	4.76742e-05	0.0116949
Srrm4	chr5	ENSMUSG00000063919.11	208.697	292.353	1.4019	1.33917	0.421339	4.85804e-05	0.0116949
Bicc1	chr10	ENSMUSG00000014329.14	3256.05	3928.83	1.20621	1.1765	0.234496	5.11075e-05	0.0118982
Colgalt1	chr8	ENSMUSG00000034807.9	4662.78	5357.3	1.14872	1.13032	0.176735	5.13304e-05	0.0118982
Rhou	chr8	ENSMUSG00000039960.5	1144.51	1451.1	1.26796	1.22821	0.296556	5.29293e-05	0.0120801
Txndc5	chr13	ENSMUSG00000038991.17	8026.32	9429.19	1.17469	1.15376	0.206338	5.41234e-05	0.0121655
Rtl3	chrX	ENSMUSG00000047686.9	1366.39	1684.85	1.23245	1.19786	0.260465	5.9163e-05	0.0130969
Kbtbd11	chr8	ENSMUSG00000055675.6	238.696	354.866	1.48717	1.4072	0.49283	6.00332e-05	0.0130969
Itsn1	chr16	ENSMUSG00000022957.20	4847.66	6169.34	1.27066	1.23069	0.29947	6.54073e-05	0.0138617
Hnrnpa1	chr15	ENSMUSG00000046434.16	21957.4	19398.7	0.883405	0.896753	-0.157217	6.46306e-05	0.0138617
Krt8	chr15	ENSMUSG00000049382.10	317.376	516.244	1.62743	1.51564	0.599929	6.74782e-05	0.0140991
Dcn	chr10	ENSMUSG00000019929.16	9045.58	11141.5	1.2316	1.19851	0.261246	6.88214e-05	0.0141801
Krt18	chr15	ENSMUSG00000023043.7	366.522	550.78	1.50279	1.41273	0.498482	7.01379e-05	0.0142534
Tppp3	chr8	ENSMUSG00000014846.12	1019.84	1329.03	1.30274	1.25304	0.325427	7.4452e-05	0.0144271
Twf2	chr9	ENSMUSG00000023277.13	1813.53	2328.01	1.28458	1.2417	0.312321	7.45926e-05	0.0144271
Piezo2	chr18	ENSMUSG00000041482.17	657.77	807.569	1.22687	1.19337	0.255047	7.4883e-05	0.0144271
Mgat3	chr15	ENSMUSG00000042428.6	244.553	393.118	1.60723	1.49701	0.582082	7.38052e-05	0.0144271
Acin1	chr14	ENSMUSG00000022185.19	11555.6	10258.8	0.887875	0.902618	-0.147813	7.59566e-05	0.0144464
Dpep1	chr8	ENSMUSG00000019278.5	1051.73	1437.23	1.36136	1.29894	0.377333	7.81681e-05	0.0146788
Actn3	chr19	ENSMUSG00000006457.4	40.0412	74.2699	1.85401	1.68758	0.754954	8.3527e-05	0.015489
Igfbp3	chr11	ENSMUSG00000020427.11	3575.13	4804.14	1.34541	1.28586	0.362736	8.59261e-05	0.0155528
Col3a1	chr1	ENSMUSG00000026043.18	109216	133943	1.22603	1.19178	0.253121	8.68519e-05	0.0155528
Ckap4	chr10	ENSMUSG00000046841.5	9925.92	11227.4	1.13083	1.11439	0.156251	8.70162e-05	0.0155528
Mtf2	chr5	ENSMUSG00000029267.17	1345.11	1155.51	0.858992	0.876126	-0.19079	9.17966e-05	0.0160212
Cryzl1	chr16	ENSMUSG00000058240.14	899.575	1235.1	1.37183	1.30974	0.389282	9.16379e-05	0.0160212
Col5a3	chr9	ENSMUSG00000004098.7	1180.82	1547.95	1.31082	1.25934	0.332668	0.000100727	0.0161225
Ripk4	chr16	ENSMUSG00000005251.15	102.649	243.21	2.36401	2.06449	1.04579	0.000101595	0.0161225
Hnrnph1	chr11	ENSMUSG00000007850.16	15503.2	13486.3	0.869924	0.885325	-0.175722	0.00010396	0.0161225
Sparc	chr11	ENSMUSG00000018593.13	64782.3	74410.9	1.14878	1.13153	0.178278	0.000103327	0.0161225
Tgfb3	chr12	ENSMUSG00000021253.7	1677.16	2023.06	1.20623	1.17478	0.232395	0.000100463	0.0161225
Fst	chr13	ENSMUSG00000021765.9	35.3613	76.0256	2.15196	1.8971	0.923792	0.000103132	0.0161225
Cdca3	chr6	ENSMUSG00000023505.13	3331.84	2692.09	0.808365	0.828319	-0.271742	9.98253e-05	0.0161225
C2	chr17	ENSMUSG00000024371.14	69.0904	118.578	1.71373	1.57113	0.651801	0.000100813	0.0161225
Cercam	chr2	ENSMUSG00000039787.13	958.601	1181.39	1.23235	1.19614	0.258389	0.000102466	0.0161225
Cdc25c	chr18	ENSMUSG00000044201.10	698.704	549.64	0.785658	0.815073	-0.294999	0.000104332	0.0161225
Tatdn2	chr6	ENSMUSG00000056952.13	2037.42	1646.71	0.808221	0.833065	-0.263499	9.50494e-05	0.0161225
Fam114a1	chr5	ENSMUSG00000029185.14	1958.74	2431.57	1.24134	1.2037	0.267472	0.000109449	0.0167389
Dpysl2	chr14	ENSMUSG00000022048.8	3981.38	4563.94	1.14655	1.12447	0.169244	0.000113879	0.0172388
Hmgn1	chr16	ENSMUSG00000040681.16	7364.18	9598.37	1.30298	1.25282	0.325179	0.000116095	0.0173966
Smarcd1	chr15	ENSMUSG00000023018.5	3132.83	2725.2	0.869716	0.884076	-0.177758	0.000122732	0.0174026
Lipa	chr19	ENSMUSG00000024781.16	1239.62	1517.99	1.22463	1.18873	0.249421	0.000118058	0.0174026
Speg	chr1	ENSMUSG00000026207.16	20157.6	17699.6	0.878281	0.894048	-0.161575	0.000120076	0.0174026
Zbtb21	chr16	ENSMUSG00000046962.16	928.905	1248.08	1.343	1.28334	0.359906	0.000119211	0.0174026
Arhgap20	chr9	ENSMUSG00000053199.13	150.741	218.183	1.44608	1.36429	0.448154	0.000123173	0.0174026
Rian	chr12	ENSMUSG00000097451.11	5752.93	7025.9	1.22152	1.18698	0.247291	0.000122289	0.0174026
Ier5l	chr2	ENSMUSG00000089762.3	604.562	810.064	1.33822	1.27958	0.355667	0.000129043	0.0180599
Krt19	chr11	ENSMUSG00000020911.14	1149.56	1596.97	1.39205	1.31878	0.399204	0.000135304	0.018415
Dop1b	chr16	ENSMUSG00000022946.10	1203.19	1588.39	1.31903	1.2609	0.334455	0.000133814	0.018415
Ugcg	chr4	ENSMUSG00000028381.8	1724.08	2037.6	1.18147	1.15438	0.207119	0.000134593	0.018415
Bach1	chr16	ENSMUSG00000025612.5	1706.13	2343.45	1.37168	1.30793	0.387285	0.000138761	0.0185994
Safb	chr17	ENSMUSG00000071054.12	8637.57	7625.16	0.882647	0.898829	-0.153881	0.000139166	0.0185994
Gusb	chr5	ENSMUSG00000025534.17	1792.28	2055.98	1.14742	1.12599	0.171193	0.000140855	0.018657
Cenpe	chr3	ENSMUSG00000045328.11	2661.4	2216.29	0.832767	0.854806	-0.226331	0.000144526	0.0189738
Hlcs	chr16	ENSMUSG00000040820.16	599.151	831.306	1.38597	1.31889	0.399322	0.000151039	0.019655
Ccar1	chr10	ENSMUSG00000020074.7	5015.05	4291.05	0.855915	0.876006	-0.190988	0.00015899	0.0199883
Loxl2	chr14	ENSMUSG00000034205.16	8463.08	9936.62	1.17349	1.14779	0.198853	0.000157918	0.0199883
Chad	chr11	ENSMUSG00000039084.8	19.3153	170.14	10.5656	1.00423	0.00609256	0.000158419	0.0199883
Bub1b	chr2	ENSMUSG00000040084.9	4672.56	3877.8	0.829925	0.851927	-0.231198	0.000155563	0.0199883
Sema3c	chr5	ENSMUSG00000028780.13	705.095	910.596	1.29264	1.24029	0.310679	0.000170699	0.0206908
Kif22	chr7	ENSMUSG00000030677.8	2520.68	2132.73	0.846052	0.866589	-0.20658	0.000171197	0.0206908
Lepr	chr4	ENSMUSG00000057722.17	283.223	380.388	1.34023	1.278	0.353892	0.000170999	0.0206908
Atp8b2	chr3	ENSMUSG00000060671.12	3511.02	4053.9	1.15482	1.13309	0.18026	0.000166528	0.0206908
Rab10os	chr12	ENSMUSG00000079179.9	1004.39	805.032	0.800609	0.828368	-0.271657	0.000171551	0.0206908
C1ra	chr6	ENSMUSG00000055172.10	152.342	264.873	1.7367	1.57143	0.652077	0.000176537	0.0211203
Dyrk1a	chr16	ENSMUSG00000022897.15	5507.74	6921.69	1.25489	1.21312	0.278727	0.000182125	0.0213827
Wrb	chr16	ENSMUSG00000023147.17	889.628	1248.14	1.40128	1.32528	0.406299	0.000184078	0.0213827
Cdkn2c	chr4	ENSMUSG00000028551.14	2380.88	1980.87	0.831664	0.855708	-0.224809	0.000180725	0.0213827
Ccnb2	chr9	ENSMUSG00000032218.7	2688.5	2235.06	0.830839	0.854615	-0.226654	0.00018593	0.0213827
Slc35e4	chr11	ENSMUSG00000048807.2	202.105	264.822	1.31305	1.25623	0.329099	0.000185936	0.0213827
Dnah8	chr17	ENSMUSG00000033826.10	76.434	119.884	1.57059	1.45408	0.540108	0.000187403	0.0213855
Odf2	chr2	ENSMUSG00000026790.19	4647.43	4131.69	0.889034	0.902961	-0.147264	0.000190324	0.0215531
Ewsr1	chr11	ENSMUSG00000009079.16	16533.4	14601.6	0.88313	0.899084	-0.153472	0.000207449	0.023155
Srrm2	chr17	ENSMUSG00000039218.17	40177.3	37445.3	0.931951	0.939432	-0.0901397	0.000207591	0.023155
Cds1	chr5	ENSMUSG00000029330.8	60.8641	121.143	1.98384	1.75022	0.807538	0.000212978	0.0232805
Cip2a	chr16	ENSMUSG00000033031.13	2018.45	1712.49	0.848215	0.869723	-0.201371	0.000213424	0.0232805
Fndc1	chr17	ENSMUSG00000071984.10	4732.67	5931.49	1.25431	1.20997	0.274966	0.000211566	0.0232805
5730409E04Rik	chr4	ENSMUSG00000073755.4	410.41	537.028	1.30738	1.24977	0.321664	0.000217245	0.0235243
Pnisr	chr4	ENSMUSG00000028248.15	7287	6213.96	0.852794	0.873751	-0.194705	0.000223277	0.0240023
Cxcl16	chr11	ENSMUSG00000018920.11	397.431	534.256	1.34562	1.27914	0.355173	0.000225752	0.0240938
Slc4a3	chr1	ENSMUSG00000006576.16	7493.77	6487.94	0.865861	0.884568	-0.176956	0.000227382	0.0240943
Racgap1	chr15	ENSMUSG00000023015.14	6326.84	5318.54	0.840317	0.862796	-0.212909	0.000229409	0.0241367
Prss35	chr9	ENSMUSG00000033491.13	1713.05	2246.02	1.31149	1.25294	0.325317	0.000235867	0.0246415
Sept4	chr11	ENSMUSG00000020486.19	1074	1314.28	1.22404	1.18472	0.244551	0.000241046	0.024763
Ets2	chr16	ENSMUSG00000022895.16	8005.93	10167.1	1.26849	1.21764	0.284082	0.000242038	0.024763
Nrbp2	chr15	ENSMUSG00000075590.4	3978.53	3347.85	0.841555	0.864655	-0.209803	0.000241402	0.024763
Col1a1	chr11	ENSMUSG00000001506.10	120293	149798	1.2454	1.20113	0.264388	0.000249886	0.0253908
Nfyc	chr4	ENSMUSG00000032897.17	3905.97	3353.06	0.858747	0.880162	-0.184158	0.000253696	0.0256026
Oaf	chr9	ENSMUSG00000032014.6	1233.11	1559.55	1.26666	1.21976	0.286601	0.00025601	0.0256616
Brwd1	chr16	ENSMUSG00000022914.17	3352.46	4337.74	1.29303	1.23785	0.307833	0.000275206	0.0272784
Ildr2	chr1	ENSMUSG00000040612.13	571.418	812.266	1.42637	1.3383	0.420406	0.000275818	0.0272784
Rfx5	chr3	ENSMUSG00000005774.12	707.94	512.51	0.72411	0.766479	-0.383682	0.000285054	0.0280051
Klhl41	chr2	ENSMUSG00000075307.3	2618.22	2236.57	0.854063	0.875025	-0.192603	0.000287823	0.0280911
Lrrc3	chr10	ENSMUSG00000051652.4	90.7381	140.816	1.5459	1.42536	0.511321	0.00029794	0.0288885
Eno2	chr6	ENSMUSG00000004267.16	164.741	259.718	1.57868	1.45009	0.536145	0.000312995	0.0293879
Hnrnpa0	chr13	ENSMUSG00000007836.6	12505.7	11189.9	0.894686	0.908874	-0.137847	0.000309964	0.0293879
Luc7l	chr17	ENSMUSG00000024188.16	2538.61	2251.43	0.886859	0.90234	-0.148257	0.000311705	0.0293879
Kif2c	chr4	ENSMUSG00000028678.13	1731.99	1446.74	0.835065	0.85916	-0.219001	0.000311877	0.0293879
Adgrd1	chr5	ENSMUSG00000044017.16	731.82	1018.56	1.39393	1.31055	0.390178	0.00031179	0.0293879
Avil	chr10	ENSMUSG00000025432.11	115.454	60.9807	0.526495	0.599234	-0.738809	0.000317165	0.029592
Togaram2	chr17	ENSMUSG00000045761.16	120.631	180.954	1.50025	1.38704	0.472009	0.000331568	0.0305591
Gm49486	chr15	ENSMUSG00000116121.1	67.1986	40.6286	0.606733	0.668498	-0.581004	0.000331649	0.0305591
Gm49396	chr7	ENSMUSG00000109378.1	246.039	178.514	0.727729	0.772694	-0.372031	0.000342135	0.0313307
Nusap1	chr2	ENSMUSG00000027306.15	2474.6	2057.7	0.831282	0.858091	-0.220797	0.000349635	0.031761
Htatsf1	chrX	ENSMUSG00000067873.11	4376.97	3908.95	0.892917	0.907401	-0.140188	0.000351116	0.031761
Naglu	chr11	ENSMUSG00000001751.9	585.611	734.46	1.25486	1.20366	0.267427	0.000360536	0.0323365
Procr	chr2	ENSMUSG00000027611.12	192.628	284.126	1.47546	1.36854	0.452642	0.000361838	0.0323365
Cxadr	chr16	ENSMUSG00000022865.14	2977.18	4402.95	1.47395	1.37063	0.454842	0.000369286	0.0326093
Wdr62	chr7	ENSMUSG00000037020.16	1068.24	865.465	0.81006	0.84116	-0.249548	0.000369108	0.0326093
Tspan4	chr7	ENSMUSG00000025511.15	880.399	1029.31	1.16939	1.13821	0.186768	0.000382503	0.0335765
Hnrnpa2b1	chr6	ENSMUSG00000004980.16	39111.8	35150.6	0.89882	0.913563	-0.130424	0.000388431	0.0338964
Taf15	chr11	ENSMUSG00000020680.15	4461.2	3938.26	0.882781	0.900068	-0.151894	0.000402	0.034472
Bmp6	chr13	ENSMUSG00000039004.6	1419.6	1645.25	1.15928	1.13173	0.178534	0.00040034	0.034472
Tmem205	chr9	ENSMUSG00000040883.18	345.899	453.921	1.31409	1.24902	0.320792	0.000400745	0.034472
Sult5a1	chr8	ENSMUSG00000000739.14	44.8309	75.714	1.69893	1.52601	0.609769	0.000414326	0.0348157
St3gal2	chr8	ENSMUSG00000031749.12	2113.67	2435.8	1.15252	1.12689	0.172346	0.000410657	0.0348157
Hspa13	chr16	ENSMUSG00000032932.15	1105.01	1529.01	1.38027	1.29582	0.373871	0.000414458	0.0348157
Tubb3	chr8	ENSMUSG00000062380.4	71.4612	136.986	1.89752	1.64585	0.718837	0.000415394	0.0348157
Dyrk1b	chr7	ENSMUSG00000002409.18	1359.41	1100.43	0.809071	0.842108	-0.247922	0.00044417	0.0353329
Cygb	chr11	ENSMUSG00000020810.5	1545.4	1875.73	1.21347	1.17218	0.229189	0.000432927	0.0353329
Cetn3	chr13	ENSMUSG00000021537.9	2717.87	2327.81	0.855951	0.878139	-0.187478	0.000437052	0.0353329
App	chr16	ENSMUSG00000022892.11	20675	29594	1.42783	1.33052	0.411991	0.000427022	0.0353329
Donson	chr16	ENSMUSG00000022960.13	478.678	645.782	1.34818	1.27481	0.350278	0.000424539	0.0353329
Alyref	chr11	ENSMUSG00000025134.2	3016.84	2447.92	0.811397	0.843218	-0.246022	0.000445383	0.0353329
Tnc	chr4	ENSMUSG00000028364.15	5089.68	6563.58	1.28819	1.22818	0.296524	0.000438024	0.0353329
Edem1	chr6	ENSMUSG00000030104.9	1092.51	1286.05	1.17695	1.14449	0.194711	0.000444961	0.0353329
Tmtc1	chr6	ENSMUSG00000030306.14	1777.07	2193.59	1.23427	1.18879	0.249496	0.000441936	0.0353329
Shprh	chr10	ENSMUSG00000090112.8	991.376	832.199	0.839321	0.865025	-0.209186	0.000433107	0.0353329
Ccrl2	chr9	ENSMUSG00000043953.12	195.083	269.116	1.38216	1.29627	0.374371	0.000452914	0.0357393
Il1r1	chr1	ENSMUSG00000026072.12	1100.86	1318.92	1.19646	1.16016	0.214318	0.000458737	0.035961
Arhgef15	chr11	ENSMUSG00000052921.13	3155.42	2796.84	0.886466	0.902218	-0.148451	0.000460572	0.035961
Fcgrt	chr7	ENSMUSG00000003420.8	1464.36	1856.61	1.26735	1.22028	0.287216	0.000497795	0.0363962
Zfp592	chr7	ENSMUSG00000005621.11	2708.22	2411.68	0.890365	0.906041	-0.142352	0.000489561	0.0363962
Xpo1	chr11	ENSMUSG00000020290.14	4783.21	5358.79	1.12045	1.10172	0.139752	0.000481039	0.0363962
Tab1	chr15	ENSMUSG00000022414.8	1911.58	1627.6	0.851326	0.875694	-0.191501	0.000480496	0.0363962
Itgb5	chr16	ENSMUSG00000022817.15	5763.86	6442.97	1.11776	1.09976	0.13719	0.000480339	0.0363962
Gart	chr16	ENSMUSG00000022962.15	3347.43	4175.76	1.24605	1.19781	0.260395	0.000502947	0.0363962
Cct8	chr16	ENSMUSG00000025613.13	9366.86	12007.8	1.28059	1.22139	0.288522	0.000485489	0.0363962
Dpt	chr1	ENSMUSG00000026574.5	4932.26	6054.34	1.22661	1.18213	0.241393	0.000475166	0.0363962
Mecr	chr4	ENSMUSG00000028910.12	943.236	809.969	0.858599	0.881581	-0.181835	0.00048134	0.0363962
Mki67	chr7	ENSMUSG00000031004.8	15407.2	13053.2	0.846645	0.874303	-0.193795	0.000494613	0.0363962
Dynlt3	chrX	ENSMUSG00000031176.8	1968.97	2271.52	1.15351	1.12623	0.171498	0.000496343	0.0363962
Srxn1	chr2	ENSMUSG00000032802.8	354.978	461.992	1.29998	1.23639	0.306134	0.000500243	0.0363962
Rnf146	chr10	ENSMUSG00000038876.12	1871.11	1634.57	0.873298	0.893	-0.163267	0.000487608	0.0363962
Megf6	chr4	ENSMUSG00000057751.14	4690.26	5910.8	1.26039	1.20639	0.270701	0.000496394	0.0363962
5031425E22Rik	chr5	ENSMUSG00000073147.3	787.848	618.632	0.785895	0.82396	-0.279355	0.000500925	0.0363962
Prom1	chr5	ENSMUSG00000029086.15	145.803	207.326	1.42382	1.32127	0.401922	0.000510217	0.0367431
Man1a	chr10	ENSMUSG00000003746.16	1162.37	1374.27	1.18081	1.14478	0.195066	0.000520968	0.0368027
Cdc25b	chr2	ENSMUSG00000027330.16	2584.86	2276.02	0.880024	0.901788	-0.14914	0.000519059	0.0368027
Wnt4	chr4	ENSMUSG00000036856.4	153.326	208.638	1.36129	1.28034	0.356523	0.000520522	0.0368027
Plekho2	chr9	ENSMUSG00000050721.9	1086.15	1325.86	1.2201	1.1758	0.233647	0.000517315	0.0368027
Sod1	chr16	ENSMUSG00000022982.10	9725.4	12463.8	1.28188	1.2211	0.288177	0.000534469	0.0370799
Gabrb3	chr7	ENSMUSG00000033676.13	68.1308	100.627	1.47656	1.36437	0.448237	0.00052774	0.0370799
C1s1	chr6	ENSMUSG00000038521.17	259.081	389.384	1.49704	1.37153	0.455781	0.00053489	0.0370799
Numbl	chr7	ENSMUSG00000063160.12	1146.03	1363.41	1.18986	1.1524	0.204642	0.000530992	0.0370799
Phlda3	chr1	ENSMUSG00000041801.5	1771	2053.48	1.15939	1.12975	0.175998	0.000538291	0.0371421
Sqor	chr2	ENSMUSG00000005803.14	205.212	278.973	1.35736	1.27403	0.349396	0.000572199	0.0378374
Smpd4	chr16	ENSMUSG00000005899.14	2499.14	2166.1	0.866915	0.888198	-0.171046	0.000566822	0.0378374
Gabpa	chr16	ENSMUSG00000008976.16	3562.07	4445.29	1.24589	1.1939	0.255687	0.000571837	0.0378374
Npdc1	chr2	ENSMUSG00000015094.16	973.473	1246.27	1.28172	1.21948	0.28627	0.000573874	0.0378374
Lrrfip1	chr1	ENSMUSG00000026305.15	16301.1	14702.2	0.901981	0.915513	-0.127348	0.000560948	0.0378374
Leng8	chr7	ENSMUSG00000035545.13	16344.1	14352.8	0.878142	0.897331	-0.156288	0.000573872	0.0378374
Sart1	chr19	ENSMUSG00000039148.5	4138.7	3783.11	0.914092	0.925933	-0.11102	0.000558615	0.0378374
Mllt11	chr3	ENSMUSG00000053192.9	606.47	729.664	1.20375	1.16331	0.21823	0.000566098	0.0378374
Gper1	chr5	ENSMUSG00000053647.4	43.4392	70.9137	1.64613	1.48417	0.569656	0.000563945	0.0378374
Sp140	chr1	ENSMUSG00000070031.11	64.1895	99.9795	1.56623	1.42959	0.515603	0.000563304	0.0378374
Cenpf	chr1	ENSMUSG00000026605.14	5336.84	4432.89	0.830428	0.859655	-0.21817	0.000578566	0.037978
Ap1ar	chr3	ENSMUSG00000074238.6	1566.53	1376.53	0.878528	0.898718	-0.154059	0.000581476	0.0380009
Angptl1	chr1	ENSMUSG00000033544.6	110.162	160.717	1.46014	1.34769	0.430484	0.000589079	0.0383289
Kif11	chr19	ENSMUSG00000012443.4	4823.84	4111.66	0.852048	0.875398	-0.191989	0.000599046	0.0388072
Srrt	chr5	ENSMUSG00000037364.12	7942.76	7021.73	0.883883	0.902195	-0.148489	0.000601764	0.0388138
Naca	chr10	ENSMUSG00000061315.14	63357.3	52653.6	0.831741	0.861039	-0.21585	0.000607159	0.0389923
Ubash3b	chr9	ENSMUSG00000032020.15	609.073	724.107	1.18868	1.15069	0.202495	0.000611196	0.0390823
Pdlim2	chr14	ENSMUSG00000022090.10	289.264	388.315	1.34031	1.2615	0.335139	0.000616023	0.0392219
Ttc3	chr16	ENSMUSG00000040785.19	8877.08	11258	1.26599	1.2088	0.273573	0.000619667	0.0392853
Tmem259	chr10	ENSMUSG00000013858.14	7325.83	6710.83	0.916134	0.929112	-0.106075	0.000630471	0.0392985
Pmm2	chr16	ENSMUSG00000022711.16	1537.51	1353.73	0.880735	0.899921	-0.152129	0.000625584	0.0392985
Taok3	chr5	ENSMUSG00000061288.13	864.837	1014.53	1.17229	1.14006	0.189107	0.00062417	0.0392985
Zfp703	chr8	ENSMUSG00000085795.8	1080.73	1358.69	1.25905	1.20253	0.266068	0.000628136	0.0392985
Parm1	chr5	ENSMUSG00000034981.9	5418.85	6467.2	1.19301	1.15479	0.207634	0.000638972	0.0396617
Lrrc32	chr7	ENSMUSG00000090958.2	1327.93	1736.23	1.30765	1.24354	0.314453	0.000643923	0.0398025
Trf	chr9	ENSMUSG00000032554.15	874.651	1791.75	2.0626	1.71753	0.780339	0.00064858	0.0399064
Gfod1	chr13	ENSMUSG00000051335.6	1174.07	1441.08	1.22647	1.17949	0.238168	0.000650984	0.0399064
Otof	chr5	ENSMUSG00000062372.13	23.1008	45.2957	1.93676	1.66851	0.738556	0.000672676	0.0410664
Runx1	chr16	ENSMUSG00000022952.17	94.0353	152.407	1.62125	1.45498	0.540997	0.00068187	0.0414571
Nceh1	chr3	ENSMUSG00000027698.14	2255.47	2711.75	1.20173	1.16027	0.214459	0.000701454	0.0421298
Ect2	chr3	ENSMUSG00000027699.19	2155.01	1780.18	0.825358	0.855279	-0.225533	0.000698738	0.0421298
Pym1	chr10	ENSMUSG00000064030.15	774.342	662.686	0.856185	0.881755	-0.181551	0.000697736	0.0421298
Dnajc7	chr11	ENSMUSG00000014195.15	8291.12	7405.54	0.893129	0.9096	-0.136696	0.000704388	0.0421355
Aspm	chr1	ENSMUSG00000033952.14	2366.09	1979.33	0.836528	0.865621	-0.208193	0.000714284	0.0425558
Atat1	chr17	ENSMUSG00000024426.17	1662.95	1453.73	0.874443	0.894936	-0.160144	0.00072169	0.0426545
Bst1	chr5	ENSMUSG00000029082.17	63.2723	99.8568	1.57213	1.41398	0.499757	0.000719707	0.0426545
Iqgap3	chr3	ENSMUSG00000028068.14	5245.62	4390.49	0.836738	0.865098	-0.209064	0.000727647	0.0426938
Prss23	chr7	ENSMUSG00000039405.7	850.963	1082.03	1.27183	1.2083	0.272981	0.000729065	0.0426938
Sgsm1	chr5	ENSMUSG00000042216.13	28.6562	57.8391	2.00952	1.70253	0.76768	0.000731711	0.0426938
Marveld1	chr19	ENSMUSG00000044345.9	2947.63	3358.91	1.13971	1.11462	0.156547	0.000733867	0.0426938
Ikbke	chr1	ENSMUSG00000042349.13	329.444	446.384	1.35551	1.26877	0.343433	0.000760535	0.0440724
Adamts5	chr16	ENSMUSG00000022894.6	1163.32	1733.97	1.48854	1.36547	0.449398	0.000777795	0.0448972
Phlda1	chr10	ENSMUSG00000020205.8	1862.42	2443.11	1.31039	1.23554	0.30514	0.000787641	0.045141
Snai1	chr2	ENSMUSG00000042821.7	493.825	617.547	1.2503	1.19337	0.255043	0.000788103	0.045141
Gpm6b	chrX	ENSMUSG00000031342.17	339.553	418.01	1.22852	1.18121	0.24026	0.000794439	0.0453289
Pnn	chr12	ENSMUSG00000020994.5	8050.68	7092.75	0.881418	0.900177	-0.151719	0.000821907	0.0458383
Hnrnpk	chr13	ENSMUSG00000021546.18	22596.9	20954.3	0.927316	0.935287	-0.0965188	0.00081943	0.0458383
Pdgfc	chr3	ENSMUSG00000028019.9	269.015	353.112	1.3129	1.23828	0.308332	0.000808505	0.0458383
S100b	chr10	ENSMUSG00000033208.7	34.1093	64.2241	1.86865	1.5965	0.674915	0.000813697	0.0458383
Bclaf1	chr10	ENSMUSG00000037608.16	7189.45	6128.61	0.852879	0.880122	-0.184225	0.000810242	0.0458383
Jam2	chr16	ENSMUSG00000053062.16	1426.01	1846.8	1.29329	1.22388	0.29146	0.000819557	0.0458383
Myl2	chr5	ENSMUSG00000013936.12	261624	220669	0.843357	0.87217	-0.197319	0.000843021	0.046161
Gin1	chr1	ENSMUSG00000026333.14	388.931	314.211	0.807588	0.844607	-0.243649	0.000844629	0.046161
Ecm1	chr3	ENSMUSG00000028108.15	2733.29	3401.54	1.24459	1.19005	0.251016	0.000842639	0.046161
Tmem266	chr9	ENSMUSG00000032313.11	65.1325	36.5912	0.562746	0.640798	-0.642057	0.000846363	0.046161
Mbd3	chr10	ENSMUSG00000035478.14	5075.3	4536.97	0.893625	0.910969	-0.134527	0.000841473	0.046161
Tia1	chr6	ENSMUSG00000071337.11	2651.87	2403.35	0.9065	0.919292	-0.121406	0.00084003	0.046161
Mt3	chr8	ENSMUSG00000031760.9	805.799	1030.47	1.27966	1.21281	0.27835	0.000855029	0.0464629
Dlg2	chr7	ENSMUSG00000052572.19	293.68	375.974	1.27933	1.21301	0.278593	0.000860803	0.0466059
Sntg2	chr12	ENSMUSG00000020672.14	75.1689	111.691	1.47951	1.35452	0.437782	0.000868764	0.0468659
Gm10824	chr10	ENSMUSG00000112397.1	35.3105	57.737	1.64679	1.46839	0.554235	0.000874765	0.0470186
Prkar1b	chr5	ENSMUSG00000025855.13	283.298	388.677	1.36836	1.27599	0.351619	0.000879781	0.0471175
Nemf	chr12	ENSMUSG00000020982.9	2314.47	2036.76	0.87999	0.900169	-0.151732	0.000893847	0.0476986
Synj1	chr16	ENSMUSG00000022973.18	1376.24	1768.34	1.28327	1.21722	0.283595	0.000912405	0.0485144
Calm1	chr12	ENSMUSG00000001175.15	10309	11348.5	1.10087	1.08487	0.117519	0.000922418	0.0488717
Scrn1	chr6	ENSMUSG00000019124.10	563.524	672.431	1.19268	1.15077	0.202603	0.000939669	0.0489123
Atp2b4	chr1	ENSMUSG00000026463.17	4343.3	4914.33	1.13112	1.10736	0.147122	0.000939382	0.0489123
Rassf2	chr2	ENSMUSG00000027339.15	1315.5	1540.37	1.1711	1.13453	0.182094	0.000936823	0.0489123
Urb1	chr16	ENSMUSG00000039929.14	1189.02	1536.12	1.29131	1.22283	0.290219	0.000933581	0.0489123
Arhgdig	chr17	ENSMUSG00000073433.11	41.76	72.3882	1.7287	1.51687	0.601097	0.0009348	0.0489123
Sync	chr4	ENSMUSG00000001333.9	297.107	376.914	1.26847	1.2042	0.268078	0.000957059	0.0490355
Adamts1	chr16	ENSMUSG00000022893.14	4275.27	6383.39	1.4945	1.3627	0.446467	0.000958805	0.0490355
Sf1	chr19	ENSMUSG00000024949.17	13032.9	11691	0.897132	0.915178	-0.127875	0.000968481	0.0490355
P4hb	chr11	ENSMUSG00000025130.11	17726	19733.1	1.11328	1.09464	0.130462	0.000963065	0.0490355
Cbr2	chr11	ENSMUSG00000025150.10	40.6842	398.404	14.6725	1.00237	0.00341624	0.000948659	0.0490355
Olfm2	chr9	ENSMUSG00000032172.8	24.2223	54.2496	2.26061	1.86028	0.89552	0.00096616	0.0490355
Tnxb	chr17	ENSMUSG00000033327.18	7822.38	9817.94	1.25352	1.19978	0.262765	0.000956458	0.0490355
Mrap	chr16	ENSMUSG00000039956.9	1080.81	1383.94	1.28096	1.21321	0.278828	0.00095392	0.0490355
Myorg	chr4	ENSMUSG00000046312.4	553.77	709.975	1.28169	1.21219	0.27762	0.000971902	0.0490414
Tbxa2r	chr10	ENSMUSG00000034881.8	255.275	333.85	1.31008	1.23391	0.303232	0.000984602	0.0493704
Ass1	chr2	ENSMUSG00000076441.9	269.889	381.977	1.41096	1.30332	0.382196	0.000985079	0.0493704
Thbs2	chr17	ENSMUSG00000023885.9	4558.03	5668.75	1.24377	1.18696	0.247267	0.000993879	0.0494771
Adam12	chr7	ENSMUSG00000054555.11	732.068	909.389	1.2429	1.18505	0.244944	0.000991922	0.0494771
Nrip1	chr16	ENSMUSG00000048490.14	885.392	1120.99	1.26502	1.20255	0.266101	0.00100321	0.0497749
Ddx27	chr2	ENSMUSG00000017999.16	1941.89	1683.88	0.867265	0.891652	-0.165448	0.00103304	0.0500824
Pabpn1	chr14	ENSMUSG00000022194.15	3958.03	3449.91	0.871621	0.896749	-0.157224	0.00101994	0.0500824
Timp4	chr6	ENSMUSG00000030317.8	133.02	58.7554	0.459941	0.981838	-0.0264428	0.00101823	0.0500824
Cep85	chr4	ENSMUSG00000037443.13	1529.16	1297.44	0.84876	0.877914	-0.187848	0.00102461	0.0500824
Mterf1a	chr5	ENSMUSG00000040429.6	64.4722	96.0728	1.48321	1.34914	0.432039	0.00102999	0.0500824
Ankrd34a	chr3	ENSMUSG00000049097.9	422.941	526.893	1.24397	1.18753	0.24797	0.00102481	0.0500824
Rab7b	chr1	ENSMUSG00000052688.12	125.955	193.917	1.53835	1.37945	0.464092	0.0010321	0.0500824
Ccdc65	chr15	ENSMUSG00000003354.6	22.1714	51.5192	2.27281	1.79657	0.845245	0.00104523	0.0503702
Ache	chr5	ENSMUSG00000023328.14	209.129	285.827	1.36009	1.26476	0.338866	0.00104577	0.0503702
Srcin1	chr11	ENSMUSG00000038453.17	24.7948	56.3243	2.24361	1.81586	0.860656	0.00105119	0.0504676
Ston2	chr12	ENSMUSG00000020961.15	156.149	222.479	1.42549	1.30605	0.385209	0.00105641	0.0505543
Dusp5	chr19	ENSMUSG00000034765.6	543.129	718.08	1.32775	1.24051	0.31093	0.00106876	0.0509807
Zfp326	chr5	ENSMUSG00000029290.12	1470.61	1310.35	0.890624	0.909705	-0.136529	0.00108103	0.0513191
Zfp503	chr14	ENSMUSG00000039081.10	294.473	391.627	1.32746	1.24182	0.31245	0.00108277	0.0513191
Upk1a	chr7	ENSMUSG00000006313.5	80.336	47.6265	0.601072	0.686435	-0.542805	0.00111267	0.0516383
Kdelr3	chr15	ENSMUSG00000010830.8	1032.34	1285.84	1.24676	1.18796	0.248484	0.00110202	0.0516383
Sh3bp1	chr15	ENSMUSG00000022436.16	585.447	740.035	1.26411	1.19701	0.259431	0.0010967	0.0516383
Kif18a	chr2	ENSMUSG00000027115.14	418.005	332.065	0.793285	0.834135	-0.261647	0.00110929	0.0516383
Dusp2	chr2	ENSMUSG00000027368.6	201.465	287.893	1.4288	1.30917	0.388656	0.00109553	0.0516383
Pgap2	chr7	ENSMUSG00000030990.18	1115.75	1292.46	1.15941	1.12532	0.17034	0.00111735	0.0516383
Eno1	chr4	ENSMUSG00000063524.13	32644.8	27170.8	0.831885	0.86502	-0.209194	0.00111509	0.0516383
C4b	chr17	ENSMUSG00000073418.4	65.4384	120.707	1.84122	1.57695	0.657133	0.00110942	0.0516383
Plk1	chr7	ENSMUSG00000030867.7	3871.5	3264.72	0.842725	0.872226	-0.197226	0.00113399	0.0519221
Plod2	chr9	ENSMUSG00000032374.14	3314.58	3808.06	1.14866	1.11676	0.15932	0.00113227	0.0519221
Fhl3	chr4	ENSMUSG00000032643.12	751.116	945.198	1.25824	1.19366	0.255391	0.00113147	0.0519221
Gm10435	chr11	ENSMUSG00000072902.4	6026.38	5279.19	0.875505	0.898169	-0.15494	0.00113791	0.0519411
Ptn	chr6	ENSMUSG00000029838.11	5691.34	6653.84	1.16892	1.12546	0.170513	0.00114646	0.0521188
Slc18a1	chr8	ENSMUSG00000036330.12	56.6794	91.1798	1.61504	1.43288	0.518921	0.00114883	0.0521188
Lum	chr10	ENSMUSG00000036446.5	2045.11	2522.42	1.23225	1.17688	0.234964	0.00115484	0.0522318
Spag7	chr11	ENSMUSG00000018287.12	3866.08	3421.38	0.885231	0.906554	-0.141535	0.00116327	0.0524534
Anxa1	chr19	ENSMUSG00000024659.15	987.205	1200.31	1.21633	1.16344	0.218401	0.00116971	0.0525837
Meg3	chr12	ENSMUSG00000021268.17	17056.8	20730	1.2158	1.16331	0.218238	0.00118752	0.0526853
Pnkd	chr1	ENSMUSG00000026179.14	9068.34	7982.64	0.880068	0.901503	-0.149595	0.00117807	0.0526853
Poglut1	chr16	ENSMUSG00000034064.14	769.49	897.069	1.16646	1.13025	0.176637	0.00118806	0.0526853
Mbd5	chr2	ENSMUSG00000036792.12	1151.48	1008.46	0.875527	0.896892	-0.156993	0.00117949	0.0526853
AU021092	chr16	ENSMUSG00000051669.6	280.865	503.52	1.78737	1.51576	0.600041	0.00118973	0.0526853
Pappa2	chr1	ENSMUSG00000073530.11	127.352	180.605	1.41249	1.29606	0.374128	0.00119396	0.0527153
Coq7	chr7	ENSMUSG00000030652.11	2751.05	2362.27	0.858637	0.886481	-0.173839	0.00122053	0.0537288
Col1a2	chr6	ENSMUSG00000029661.16	61922.3	75689.2	1.2226	1.16954	0.225936	0.00122937	0.0539151
Vegfd	chrX	ENSMUSG00000031380.10	294.386	428.244	1.44836	1.31741	0.397705	0.00123567	0.0539151
Il11ra1	chr4	ENSMUSG00000073889.10	1613.93	1853.85	1.14908	1.11789	0.16078	0.00123479	0.0539151
Socs3	chr11	ENSMUSG00000053113.3	307.393	428.463	1.40136	1.28738	0.364436	0.00124448	0.0541402
Tmbim1	chr1	ENSMUSG00000006301.17	2321.17	2666.21	1.14795	1.11652	0.159006	0.00128254	0.0543895
Pimreg	chr11	ENSMUSG00000020808.3	1475.86	1307.43	0.886121	0.906042	-0.14235	0.00126495	0.0543895
Prpf4b	chr13	ENSMUSG00000021413.9	4882.85	4302.78	0.881362	0.902031	-0.148751	0.00126901	0.0543895
Arhgef28	chr13	ENSMUSG00000021662.11	776.636	948.504	1.22112	1.1693	0.225643	0.0012832	0.0543895
Cep89	chr7	ENSMUSG00000023072.14	1966.05	1703.23	0.866316	0.892059	-0.164789	0.00127781	0.0543895
Cenpl	chr1	ENSMUSG00000026708.16	425.778	340.522	0.799561	0.841398	-0.249139	0.00125594	0.0543895
Ky	chr9	ENSMUSG00000035606.8	842.735	409.092	0.485401	0.979892	-0.0293049	0.00127526	0.0543895
Adamtsl2	chr2	ENSMUSG00000036040.14	1169.61	1524.89	1.30293	1.22319	0.290654	0.00127164	0.0543895
Prkab2	chr3	ENSMUSG00000038205.12	2310.21	2648.12	1.14569	1.11602	0.158364	0.00126564	0.0543895
Gm11966	chr11	ENSMUSG00000080904.1	101.436	156.363	1.51974	1.36149	0.445191	0.00129854	0.0548828
Ddx39	chr8	ENSMUSG00000005481.18	2334.4	2079.54	0.890644	0.909868	-0.136272	0.00130441	0.0549743
Ube2c	chr2	ENSMUSG00000001403.13	5940.64	5041.79	0.848211	0.878539	-0.186823	0.0013212	0.0549995
Wdr33	chr18	ENSMUSG00000024400.16	3288.38	2974.13	0.904358	0.919275	-0.121432	0.00132373	0.0549995
Itm2a	chrX	ENSMUSG00000031239.5	4056.37	4669.9	1.15084	1.11913	0.16238	0.00132726	0.0549995
Chst12	chr5	ENSMUSG00000036599.10	639.506	782.601	1.22418	1.17004	0.226558	0.00132274	0.0549995
Tnfrsf23	chr7	ENSMUSG00000037613.16	87.7379	132.922	1.51152	1.36629	0.450259	0.00131541	0.0549995
F13a1	chr13	ENSMUSG00000039109.16	623.946	829.226	1.33214	1.24027	0.31065	0.00131576	0.0549995
Fnbp4	chr2	ENSMUSG00000008200.15	3428.02	3020.48	0.881374	0.905598	-0.143058	0.00133471	0.0550012
Rnd1	chr15	ENSMUSG00000054855.13	80.5363	126.544	1.58404	1.40996	0.495652	0.00133231	0.0550012
Lrmda	chr14	ENSMUSG00000063458.13	23.208	48.2757	2.10986	1.74935	0.80682	0.00134692	0.0553507
Rcan1	chr16	ENSMUSG00000022951.16	5522.61	7059.46	1.27516	1.20403	0.267869	0.00135449	0.0553549
Tesk1	chr4	ENSMUSG00000028458.12	3164.02	2781.65	0.879024	0.901765	-0.149177	0.00135417	0.0553549
Stmn1	chr4	ENSMUSG00000028832.11	8764.39	7435.74	0.847367	0.886353	-0.174046	0.00135956	0.0554095
Ctsk	chr3	ENSMUSG00000028111.4	468.536	604.564	1.28952	1.21185	0.277213	0.00138171	0.0561579
Plcg1	chr2	ENSMUSG00000016933.17	5867.38	5406.2	0.921453	0.933074	-0.0999361	0.00138607	0.0561815
Tnnt2	chr1	ENSMUSG00000026414.13	376303	332799	0.884277	0.905759	-0.142801	0.00139336	0.0563231
Rad23a	chr8	ENSMUSG00000003813.15	4197.57	3797.64	0.904764	0.919461	-0.12114	0.0014178	0.0567438
Cbr3	chr16	ENSMUSG00000022947.8	31.442	58.8052	1.87875	1.5891	0.668212	0.00141857	0.0567438
Mical3	chr6	ENSMUSG00000051586.17	14365.1	13056.3	0.908888	0.923756	-0.114417	0.00141907	0.0567438
Gm50321	chr19	ENSMUSG00000118383.1	593.202	479.692	0.808116	0.849517	-0.235284	0.00141859	0.0567438
Upf1	chr8	ENSMUSG00000058301.8	6164.9	5524.88	0.896116	0.913738	-0.130147	0.00142773	0.0569365
Tiam1	chr16	ENSMUSG00000002489.16	1088.23	1556.52	1.42487	1.30009	0.378609	0.00143366	0.0570199
Dnah1	chr14	ENSMUSG00000019027.8	58.3772	105.595	1.79727	1.51205	0.596501	0.00144442	0.057294
Six4	chr12	ENSMUSG00000034460.9	148.697	203.905	1.37856	1.27352	0.348827	0.00144984	0.0573558
Fads6	chr11	ENSMUSG00000044788.10	200.965	272.69	1.3585	1.25752	0.33058	0.00146747	0.0578988
Usp25	chr16	ENSMUSG00000022867.11	4800.23	6091.55	1.26517	1.19698	0.259393	0.00148796	0.0585514
Cln5	chr14	ENSMUSG00000022125.7	1039.47	1184.33	1.13958	1.11083	0.151641	0.00149358	0.058617
Ppfibp2	chr7	ENSMUSG00000036528.16	1154.54	1480.56	1.28323	1.21004	0.275054	0.00150048	0.0587326
Ahnak2	chr12	ENSMUSG00000072812.4	441.146	587.377	1.33207	1.23905	0.309237	0.00150492	0.0587514
Mrps6	chr16	ENSMUSG00000039680.10	788.024	1144.83	1.45665	1.31182	0.391568	0.00151459	0.0589738
Poglut3	chr9	ENSMUSG00000034487.4	1668.2	1914.53	1.14794	1.1155	0.157695	0.00152927	0.0592917
Zdhhc9	chrX	ENSMUSG00000036985.12	1623.52	1845.72	1.13691	1.10771	0.147583	0.00153075	0.0592917
Il15ra	chr2	ENSMUSG00000023206.16	655.846	541.603	0.826375	0.862701	-0.213068	0.00154338	0.0596249
Mxd4	chr5	ENSMUSG00000037235.13	4039.6	3352.41	0.829587	0.862786	-0.212925	0.00154831	0.0596601
Hdgf	chr3	ENSMUSG00000004897.16	9036.8	7993.15	0.884509	0.904743	-0.144419	0.00158422	0.059954
Lnx2	chr5	ENSMUSG00000016520.7	1875.46	1689.34	0.900444	0.917423	-0.12434	0.00158338	0.059954
Sf3b3	chr8	ENSMUSG00000033732.10	5534.08	4915.89	0.888332	0.907642	-0.139805	0.00157309	0.059954
Scara3	chr14	ENSMUSG00000034463.4	703.403	855.048	1.2156	1.16088	0.215216	0.00158349	0.059954
Islr	chr9	ENSMUSG00000037206.15	1174.8	1510.98	1.28656	1.20734	0.271831	0.00157279	0.059954
Stab1	chr14	ENSMUSG00000042286.13	6905.82	8425.14	1.21917	1.16302	0.217872	0.00156661	0.059954
Esf1	chr2	ENSMUSG00000045624.15	1291.49	1108.99	0.859005	0.887625	-0.171978	0.00156667	0.059954
Alkbh3	chr2	ENSMUSG00000040174.14	1355.1	1156.5	0.854085	0.88357	-0.178584	0.0015891	0.0599854
Pappa	chr4	ENSMUSG00000028370.7	94.9208	137.886	1.45346	1.31136	0.39106	0.00164287	0.0618579
Cdc20	chr4	ENSMUSG00000006398.15	3708.23	3175.85	0.856486	0.883525	-0.178657	0.00165557	0.0621783
Vps26c	chr16	ENSMUSG00000022898.13	1510.86	2245.89	1.48583	1.33801	0.420087	0.00167001	0.0624642
Tcerg1	chr18	ENSMUSG00000024498.16	4729.48	3981.03	0.842317	0.875325	-0.19211	0.00168228	0.0624642
Rpn2	chr2	ENSMUSG00000027642.15	6306.39	6879.68	1.09088	1.0734	0.102186	0.00169155	0.0624642
Gpatch3	chr4	ENSMUSG00000028850.2	229.77	183.05	0.797273	0.845218	-0.242605	0.00169662	0.0624642
Acta1	chr8	ENSMUSG00000031972.5	3750.6	5292.92	1.40759	1.29337	0.371132	0.00169422	0.0624642
Dlgap3	chr4	ENSMUSG00000042388.14	94.393	136.521	1.44176	1.30632	0.385504	0.00167551	0.0624642
Dact1	chr12	ENSMUSG00000044548.11	1135.61	1366.48	1.20339	1.15182	0.20391	0.00169383	0.0624642
Hmgb1	chr5	ENSMUSG00000066551.12	16364.8	14103.7	0.861627	0.888033	-0.171315	0.00169687	0.0624642
Mmp23	chr4	ENSMUSG00000029061.2	1145.59	1391.48	1.21518	1.16233	0.217019	0.00171285	0.0627412
Ptges	chr2	ENSMUSG00000050737.13	55.2426	101.738	1.84113	1.53193	0.615348	0.00171213	0.0627412
Samsn1	chr16	ENSMUSG00000022876.18	57.905	95.2157	1.62935	1.41616	0.501989	0.00172153	0.0629037
Myof	chr19	ENSMUSG00000048612.16	922.155	1121.32	1.2164	1.16052	0.214772	0.00172805	0.0629867
Dbf4	chr5	ENSMUSG00000002297.16	1442.19	1242.7	0.861172	0.890125	-0.16792	0.00177226	0.0641255
Otub2	chr12	ENSMUSG00000021203.15	454.036	569.392	1.25488	1.18781	0.248303	0.00177129	0.0641255
Irf6	chr1	ENSMUSG00000026638.15	269.237	349.663	1.30067	1.21478	0.280693	0.00176616	0.0641255
Smarcc2	chr10	ENSMUSG00000025369.15	12081.8	11011.3	0.911346	0.927149	-0.109127	0.00177743	0.064156
Egfr	chr11	ENSMUSG00000020122.16	432.702	547.458	1.2646	1.19017	0.251167	0.00178988	0.0644487
Sf3a1	chr11	ENSMUSG00000002129.11	5327.13	4638.1	0.870821	0.89668	-0.157334	0.00184421	0.0646802
Map2k7	chr8	ENSMUSG00000002948.19	3068.1	2777.53	0.905394	0.921169	-0.118463	0.00184863	0.0646802
Zfp207	chr11	ENSMUSG00000017421.18	6862.56	6244.37	0.909819	0.924338	-0.113507	0.00180401	0.0646802
Thrb	chr14	ENSMUSG00000021779.17	96.5544	145.206	1.49784	1.32753	0.408742	0.00183986	0.0646802
Fam118a	chr15	ENSMUSG00000022434.8	510.005	602.228	1.18093	1.13618	0.18419	0.00182433	0.0646802
Mthfsd	chr8	ENSMUSG00000031816.15	1149.88	1015.22	0.882832	0.90642	-0.141748	0.00183528	0.0646802
Tacc3	chr5	ENSMUSG00000037313.16	2931.7	2555.8	0.871683	0.897255	-0.15641	0.00183022	0.0646802
Rassf9	chr10	ENSMUSG00000044921.5	319.905	405.396	1.26586	1.19248	0.253966	0.00182336	0.0646802
Fam180a	chr6	ENSMUSG00000047420.8	25.8989	51.477	2.01172	1.65444	0.726343	0.00182201	0.0646802
Sod3	chr5	ENSMUSG00000072941.5	463.015	632.711	1.36792	1.25222	0.324492	0.0018314	0.0646802
Gm12359	chr11	ENSMUSG00000075576.12	81.3003	55.4452	0.681727	0.757996	-0.399738	0.00184718	0.0646802
Ccl21a	chr4	ENSMUSG00000094686.1	132.252	214.61	1.60616	1.40035	0.485787	0.00182689	0.0646802
Mss51	chr14	ENSMUSG00000021815.4	104.407	63.2187	0.606004	0.696229	-0.522365	0.00186063	0.0647943
Rtf1	chr2	ENSMUSG00000027304.9	2997.41	2693.81	0.898736	0.917031	-0.124957	0.0018586	0.0647943
Trmu	chr15	ENSMUSG00000022386.12	910.102	787.861	0.865935	0.894093	-0.161503	0.00188447	0.0653181
D430019H16Rik	chr12	ENSMUSG00000094910.1	117.723	177.91	1.51425	1.34945	0.432368	0.0018832	0.0653181
Insig2	chr1	ENSMUSG00000003721.14	1294.23	1442.35	1.11464	1.09136	0.126126	0.00189264	0.0654481
Aldh1a3	chr7	ENSMUSG00000015134.15	93.479	136.149	1.4609	1.31331	0.393202	0.00191338	0.0658583
Pltp	chr2	ENSMUSG00000017754.13	254.228	360.049	1.41629	1.28163	0.357984	0.00190897	0.0658583
Sh3bgr	chr16	ENSMUSG00000040666.19	15754.7	19042.5	1.20736	1.15919	0.213123	0.00192451	0.0660884
P4ha1	chr10	ENSMUSG00000019916.14	3589.37	4503.86	1.2543	1.18616	0.246303	0.00194171	0.066219
Dipk1a	chr5	ENSMUSG00000029270.10	357.302	433.192	1.21333	1.15662	0.20992	0.00193714	0.066219
Kmt5b	chr19	ENSMUSG00000045098.19	2690.27	2392.08	0.888966	0.909399	-0.137015	0.00194002	0.066219
Mafk	chr5	ENSMUSG00000018143.10	1598.94	1925.3	1.20516	1.15096	0.202842	0.00194661	0.0662337
S100a6	chr3	ENSMUSG00000001025.8	556.063	714.295	1.28477	1.20028	0.263371	0.00195775	0.0664606
Slc19a2	chr1	ENSMUSG00000040918.12	442.531	547.362	1.23875	1.17286	0.230028	0.00196558	0.066574
Emb	chr13	ENSMUSG00000021728.8	105.764	170.131	1.60282	1.39073	0.475844	0.00197866	0.0667844
Clk1	chr1	ENSMUSG00000026034.17	4241.76	3444.22	0.812725	0.857667	-0.221511	0.00198161	0.0667844
Lrp8	chr4	ENSMUSG00000028613.15	225.29	377.751	1.68683	1.45583	0.541844	0.0019853	0.0667844
Tbrg1	chr9	ENSMUSG00000011114.18	2672.47	2989.39	1.11875	1.09168	0.12655	0.00202193	0.0678626
Tbrg4	chr11	ENSMUSG00000000384.15	3722.82	3290.13	0.883864	0.906705	-0.141295	0.00204361	0.0684355
Hp1bp3	chr4	ENSMUSG00000028759.13	7310.45	6732.18	0.920863	0.9335	-0.0992778	0.00205081	0.0685221
Ap3m2	chr8	ENSMUSG00000031539.6	360.762	475.037	1.31633	1.22162	0.288801	0.00206612	0.0688783
Slc7a6os	chr8	ENSMUSG00000033106.6	883.928	783.81	0.88704	0.909242	-0.137263	0.00207757	0.0691049
Cacna1g	chr11	ENSMUSG00000020866.17	4622.34	3867.14	0.837573	0.870593	-0.199929	0.00208439	0.0691765
Xbp1	chr11	ENSMUSG00000020484.19	2730.48	3115.2	1.14109	1.1115	0.152505	0.00209441	0.0693539
U2af2	chr7	ENSMUSG00000030435.16	7777.98	7118.69	0.915187	0.930489	-0.103938	0.00212119	0.0700842
Itgb4	chr11	ENSMUSG00000020758.15	342.097	472.64	1.38286	1.25813	0.331284	0.00213068	0.0702413
Nde1	chr16	ENSMUSG00000022678.16	3178.74	2775.1	0.872492	0.900471	-0.151248	0.00214418	0.070491
Foxp2	chr6	ENSMUSG00000029563.16	321.307	411.619	1.28231	1.19944	0.262355	0.00214775	0.070491
Camk2n1	chr4	ENSMUSG00000046447.3	958.339	1107.93	1.15476	1.11812	0.161075	0.00217386	0.0711905
Mrpl39	chr16	ENSMUSG00000022889.7	2713.97	3328.04	1.22509	1.16553	0.220982	0.00218482	0.0712348
Car3	chr3	ENSMUSG00000027559.5	104.856	228.097	2.15651	1.71191	0.775609	0.00218068	0.0712348
Gpr39	chr1	ENSMUSG00000026343.6	66.752	99.6117	1.49869	1.3291	0.410451	0.00218976	0.0712392
Igfbp4	chr11	ENSMUSG00000017493.12	11838.8	14056.9	1.18806	1.1381	0.186628	0.00220188	0.0714767
Dclk1	chr3	ENSMUSG00000027797.15	452.639	578.741	1.27781	1.1972	0.259665	0.00221149	0.0716319
Fubp1	chr3	ENSMUSG00000028034.15	5699.68	4879.39	0.856771	0.887622	-0.171983	0.0022312	0.0716936
Hnrnpu	chr1	ENSMUSG00000039630.10	28179.2	25310.1	0.89838	0.918579	-0.122524	0.00222142	0.0716936
Ankrd45	chr1	ENSMUSG00000044835.15	217.302	292.853	1.34543	1.2381	0.308124	0.00223272	0.0716936
P2ry6	chr7	ENSMUSG00000048779.5	163.061	216.707	1.32611	1.22222	0.289506	0.00222783	0.0716936
Sik1	chr17	ENSMUSG00000024042.7	3009.77	4082.91	1.35944	1.24641	0.317777	0.00226748	0.0718762
Itm2c	chr1	ENSMUSG00000026223.15	4068.76	4630.06	1.13844	1.10428	0.143106	0.00225971	0.0718762
Senp6	chr9	ENSMUSG00000034252.14	5542.6	5048.48	0.910899	0.926502	-0.110133	0.00225086	0.0718762
Fchsd1	chr18	ENSMUSG00000038524.13	295.569	375.904	1.27466	1.19448	0.256388	0.00226662	0.0718762
Crtac1	chr19	ENSMUSG00000042401.8	31.9489	69.3332	2.1466	1.69978	0.76535	0.00226394	0.0718762
Entpd1	chr19	ENSMUSG00000048120.16	1289.33	1615.43	1.25142	1.17749	0.235709	0.00225199	0.0718762
Rufy1	chr11	ENSMUSG00000020375.9	2614.8	2345.28	0.89694	0.916723	-0.125442	0.00229217	0.0724711
Pm20d1	chr1	ENSMUSG00000042251.12	236.594	163.98	0.690773	0.771098	-0.375013	0.00229602	0.0724711
Kifc1	chr17	ENSMUSG00000079553.11	2249.67	1948.71	0.865509	0.893695	-0.162146	0.00230652	0.0726481
Ttyh1	chr7	ENSMUSG00000030428.16	67.1803	105.883	1.58029	1.36851	0.452611	0.00231876	0.0728789
Gm45716	chr11	ENSMUSG00000110344.1	927.765	710.411	0.764305	0.825623	-0.276445	0.0023304	0.07309
Gm9403	chr3	ENSMUSG00000106499.1	55.2965	31.3284	0.56877	0.677825	-0.561014	0.00234721	0.0734618
Epc1	chr18	ENSMUSG00000024240.13	2431.22	1991.18	0.820174	0.862917	-0.212705	0.00239124	0.0744485
Taf1d	chr9	ENSMUSG00000031939.16	912.893	772.123	0.846079	0.881236	-0.1824	0.00238968	0.0744485
Cbr1	chr16	ENSMUSG00000051483.9	1430.06	1820.3	1.27301	1.18436	0.244112	0.00239379	0.0744485
Cyyr1	chr16	ENSMUSG00000041134.15	1210.39	1574.48	1.29799	1.2087	0.273451	0.00240841	0.0747464
Ssb	chr2	ENSMUSG00000068882.13	6046.49	5470.22	0.905024	0.922241	-0.116784	0.00243242	0.0753338
Rab3il1	chr19	ENSMUSG00000024663.20	751.757	891.474	1.18737	1.13813	0.186669	0.00243769	0.0753399
Las1l	chrX	ENSMUSG00000057421.12	2954.46	2629.27	0.88988	0.912075	-0.132776	0.00244929	0.0755409
Lats2	chr14	ENSMUSG00000021959.16	1740.91	1516.14	0.870881	0.897986	-0.155235	0.00245469	0.0755504
Lif	chr11	ENSMUSG00000034394.14	43.231	65.752	1.52038	1.34239	0.424808	0.00246174	0.0756105
Fam83d	chr2	ENSMUSG00000027654.2	1719.92	1483.55	0.862732	0.895234	-0.159664	0.00247768	0.0759429
Abca8a	chr11	ENSMUSG00000041828.15	1274.15	1526.3	1.19773	1.14282	0.192602	0.00250413	0.0765954
Birc5	chr11	ENSMUSG00000017716.15	2991.55	2543.63	0.849566	0.884269	-0.177442	0.00252353	0.0768719
Ctsh	chr9	ENSMUSG00000032359.14	819.928	1000.54	1.21977	1.15398	0.206614	0.00252275	0.0768719
Msto1	chr3	ENSMUSG00000068922.14	1527.36	1343.51	0.879558	0.905276	-0.143571	0.00252894	0.0768788
Fcna	chr2	ENSMUSG00000026938.10	63.0216	107.277	1.71509	1.43294	0.518983	0.0025395	0.0770417
Lncppara	chr15	ENSMUSG00000116305.1	23.2609	54.7453	1.85289	1.47291	0.558664	0.00254748	0.0771263
Dtx4	chr19	ENSMUSG00000039982.8	430.234	524.302	1.21848	1.15556	0.20859	0.00256071	0.0773315
Gm21781	chr10	ENSMUSG00000095123.1	706.449	585.159	0.826969	0.868037	-0.204172	0.0025699	0.0773315
Bc1	chr7	ENSMUSG00000115783.1	118.859	166.223	1.3978	1.25677	0.329726	0.0025668	0.0773315
Prg4	chr1	ENSMUSG00000006014.16	220.932	322.749	1.45336	1.29235	0.369993	0.00260545	0.0774741
Slc3a2	chr19	ENSMUSG00000010095.13	1906.78	2329.89	1.2241	1.15946	0.213449	0.00258685	0.0774741
Kpna2	chr11	ENSMUSG00000018362.14	5406.95	4749.64	0.87825	0.904075	-0.145486	0.00261159	0.0774741
Acot2	chr12	ENSMUSG00000021226.7	2696.37	2373.93	0.880316	0.904696	-0.144495	0.00260448	0.0774741
Ripply3	chr16	ENSMUSG00000022941.8	129.53	188.17	1.45139	1.29359	0.371378	0.00258968	0.0774741
Ccna2	chr3	ENSMUSG00000027715.9	8332.43	7035.33	0.843711	0.879604	-0.185074	0.0026142	0.0774741
Pdlim3	chr8	ENSMUSG00000031636.7	4421.17	5352.37	1.21191	1.15313	0.205552	0.00261642	0.0774741
Slc35c1	chr2	ENSMUSG00000049922.8	520.472	603.629	1.16006	1.11684	0.159425	0.00259352	0.0774741
Ppp2r3d	chr9	ENSMUSG00000093803.3	588.437	494.414	0.840713	0.882553	-0.180245	0.00262815	0.0776664
Pea15a	chr1	ENSMUSG00000013698.12	7894.67	8739.54	1.10678	1.08579	0.118739	0.00265872	0.0778045
Luc7l3	chr11	ENSMUSG00000020863.15	6411.85	5613.6	0.875539	0.902508	-0.147988	0.00264731	0.0778045
Skil	chr3	ENSMUSG00000027660.16	1204.77	1414.25	1.1739	1.12731	0.172888	0.00265782	0.0778045
Smc4	chr3	ENSMUSG00000034349.14	8797.31	7592.01	0.863223	0.890904	-0.166659	0.00264213	0.0778045
Mcph1	chr8	ENSMUSG00000039842.15	683.03	577.887	0.845109	0.880811	-0.183096	0.00265904	0.0778045
Sema4g	chr19	ENSMUSG00000025207.16	252.869	359.923	1.41792	1.27325	0.34852	0.00271015	0.0778986
Mmp19	chr10	ENSMUSG00000025355.7	183.576	245.943	1.33952	1.225	0.292778	0.00268487	0.0778986
Phka2	chrX	ENSMUSG00000031295.13	2434.6	2190.68	0.899536	0.920205	-0.119974	0.00269136	0.0778986
Rora	chr9	ENSMUSG00000032238.17	522.076	661.938	1.26768	1.18204	0.241283	0.00270339	0.0778986
Rasa2	chr9	ENSMUSG00000032413.12	1353.79	1183.22	0.873843	0.901831	-0.149071	0.00271477	0.0778986
Ccnb1	chr13	ENSMUSG00000041431.16	2827.52	2400.82	0.849096	0.882968	-0.179567	0.00268991	0.0778986
Kctd12b	chrX	ENSMUSG00000041633.14	830.323	719.287	0.866546	0.896862	-0.157042	0.00271223	0.0778986
Zbtb44	chr9	ENSMUSG00000047412.16	1658.82	1464.71	0.882778	0.907821	-0.13952	0.00268361	0.0778986
Spty2d1	chr7	ENSMUSG00000049516.9	1143.2	1339.82	1.17221	1.12669	0.172095	0.00270644	0.0778986
Miat	chr5	ENSMUSG00000097767.8	31.396	73.3946	2.32144	1.726	0.787429	0.0026891	0.0778986
Ntrk2	chr13	ENSMUSG00000055254.15	187.693	268.539	1.43218	1.2822	0.358622	0.00272465	0.0780312
Clu	chr14	ENSMUSG00000022037.15	5545.83	7808.41	1.41034	1.28294	0.359452	0.00276231	0.0788056
Postn	chr3	ENSMUSG00000027750.16	45973.6	52063.1	1.13185	1.10265	0.140977	0.00276135	0.0788056
Cenpa	chr5	ENSMUSG00000029177.9	2707.8	2344.28	0.866097	0.898159	-0.154958	0.00277227	0.0789378
Pcolce	chr5	ENSMUSG00000029718.14	5947.35	6518.01	1.09623	1.07727	0.107382	0.00277783	0.0789447
Ccdc61	chr7	ENSMUSG00000074358.9	1040.1	896.267	0.862312	0.89464	-0.16062	0.00279344	0.0792363
Ubxn10	chr4	ENSMUSG00000043621.13	85.5758	139.439	1.61848	1.36717	0.451188	0.00279911	0.0792458
Khdc4	chr3	ENSMUSG00000028060.14	3626.93	3269.99	0.901666	0.920788	-0.11906	0.0028175	0.0796145
Serping1	chr2	ENSMUSG00000023224.12	1440.88	1798.97	1.24829	1.1694	0.225764	0.00282387	0.0796427
Zcchc10	chr11	ENSMUSG00000018239.9	295.746	355.537	1.20206	1.14335	0.19327	0.00284253	0.080017
Fbln1	chr15	ENSMUSG00000006369.14	5743.81	7056.06	1.22893	1.16075	0.215062	0.0028536	0.0801764
Pced1b	chr15	ENSMUSG00000044250.8	220.527	275.142	1.24647	1.17093	0.227661	0.00286589	0.0803694
Dnajb12	chr10	ENSMUSG00000020109.13	2792.54	2516.18	0.900853	0.920607	-0.119343	0.00287473	0.0804652
Kif4	chrX	ENSMUSG00000034311.3	2669.82	2274.45	0.852058	0.885809	-0.174932	0.00288167	0.0805075
Nrde2	chr12	ENSMUSG00000021179.8	733.555	634.104	0.864272	0.895863	-0.15865	0.00291843	0.0810765
Nek6	chr2	ENSMUSG00000026749.11	1702.31	1947.37	1.14421	1.10661	0.146147	0.00291629	0.0810765
Cd2bp2	chr7	ENSMUSG00000042502.10	3091.3	2774.46	0.897636	0.916313	-0.126088	0.00290856	0.0810765
Clmn	chr12	ENSMUSG00000021097.15	201.844	283.836	1.40415	1.25518	0.327897	0.0029246	0.0810961
Lratd1	chr12	ENSMUSG00000020607.7	73.9972	116.936	1.57997	1.35115	0.434186	0.00294676	0.0815582
Gm49602	chr12	ENSMUSG00000113831.1	190.211	144.585	0.761021	0.829238	-0.270141	0.00295386	0.0816024
Polrmt	chr10	ENSMUSG00000020329.12	1917.33	1715.38	0.89455	0.916092	-0.126435	0.0029631	0.0817056
Srek1	chr13	ENSMUSG00000032621.8	4009.13	3608.07	0.899833	0.919683	-0.120792	0.00299133	0.0823309
Afmid	chr11	ENSMUSG00000017718.15	499.471	406.443	0.813665	0.864045	-0.210821	0.00300366	0.0823647
C2cd5	chr6	ENSMUSG00000030279.15	1448.34	1307.2	0.902241	0.921586	-0.117809	0.00299879	0.0823647
Trib3	chr2	ENSMUSG00000032715.9	142.039	203.481	1.43477	1.27866	0.354631	0.00301508	0.0825252
Chtop	chr3	ENSMUSG00000001017.15	5009.87	4632.5	0.924675	0.936956	-0.0939464	0.00303409	0.0825868
Clip3	chr7	ENSMUSG00000013921.15	1309.2	1559.75	1.19146	1.12794	0.173685	0.003073	0.0825868
P4ha2	chr11	ENSMUSG00000018906.14	2084.38	2419.85	1.16132	1.11918	0.162439	0.00305612	0.0825868
Rgs11	chr17	ENSMUSG00000024186.15	236.14	316.412	1.33855	1.22228	0.289572	0.00305275	0.0825868
Lama3	chr18	ENSMUSG00000024421.16	344.407	430.253	1.25197	1.17166	0.22855	0.00307235	0.0825868
Ncl	chr1	ENSMUSG00000026234.12	24100.2	21402.9	0.888421	0.909263	-0.137231	0.00302406	0.0825868
Abcb8	chr5	ENSMUSG00000028973.18	3325.62	2991.18	0.899399	0.918799	-0.122179	0.00306936	0.0825868
Heph	chrX	ENSMUSG00000031209.14	1075.24	1340.22	1.24556	1.1736	0.230944	0.00304651	0.0825868
Dhx9	chr1	ENSMUSG00000042699.11	7516.53	6664.84	0.887017	0.910118	-0.135875	0.0030413	0.0825868
Calcrl	chr2	ENSMUSG00000059588.13	1395.05	1719.53	1.23273	1.16115	0.21556	0.00305915	0.0825868
Snrnp35	chr5	ENSMUSG00000029402.8	639.313	540.12	0.844596	0.883911	-0.178027	0.00309401	0.0828513
Selenop	chr15	ENSMUSG00000064373.12	7580.45	8613.41	1.13609	1.10373	0.142385	0.00309368	0.0828513
Gabrg3	chr7	ENSMUSG00000055026.13	50.1606	86.6642	1.73767	1.42858	0.514581	0.00311156	0.0831712
Maz	chr7	ENSMUSG00000030678.7	10274.9	9261.57	0.901076	0.921467	-0.117996	0.00313692	0.083333
Mrgprf	chr7	ENSMUSG00000031070.15	118.989	174.512	1.46222	1.28393	0.360569	0.00313781	0.083333
Pir	chrX	ENSMUSG00000031379.13	82.6301	121.542	1.47173	1.29109	0.368591	0.0031497	0.083333
F730043M19Rik	chr12	ENSMUSG00000052125.16	49.0504	74.7838	1.53263	1.32996	0.411382	0.00315693	0.083333
Fam149a	chr8	ENSMUSG00000070044.15	283.544	345.523	1.21746	1.151	0.202891	0.003154	0.083333
Gm15932	chr14	ENSMUSG00000086341.2	56.9737	34.0152	0.598053	0.707644	-0.498905	0.00313568	0.083333
E130307A14Rik	chr10	ENSMUSG00000087177.7	539.08	430.955	0.798045	0.85407	-0.227573	0.00314911	0.083333
C1qtnf6	chr15	ENSMUSG00000022440.9	2894.39	3297.15	1.13932	1.10377	0.142442	0.00316674	0.0834432
Depdc1b	chr13	ENSMUSG00000021697.12	241.416	187.656	0.776065	0.837817	-0.255293	0.00319246	0.0838231
Thbs4	chr13	ENSMUSG00000021702.7	3323.26	4101.01	1.2329	1.16147	0.215957	0.0031911	0.0838231
Emsy	chr7	ENSMUSG00000035401.9	3311.18	3015.3	0.910673	0.926983	-0.109386	0.00321895	0.0843696
Dhh	chr15	ENSMUSG00000023000.5	128.768	170.189	1.31841	1.21149	0.27678	0.00322703	0.0844321
Mmp17	chr5	ENSMUSG00000029436.9	115.6	160.039	1.387	1.24811	0.319743	0.00324627	0.0844884
Kctd15	chr7	ENSMUSG00000030499.9	238.281	310.309	1.3057	1.20092	0.264135	0.00324226	0.0844884
Gm12866	chr4	ENSMUSG00000066060.5	30.6266	52.4188	1.72625	1.427	0.512984	0.00323972	0.0844884
Hunk	chr16	ENSMUSG00000053414.8	1603.22	2191.28	1.36749	1.2347	0.304156	0.00325503	0.0845681
Soat1	chr1	ENSMUSG00000026600.12	1611.66	1811.71	1.12427	1.09483	0.130701	0.00326876	0.0847763
Ghr	chr15	ENSMUSG00000055737.12	3120.15	3533.29	1.13242	1.10084	0.138606	0.00327541	0.0848005
Rab3d	chr9	ENSMUSG00000019066.13	657.408	788.911	1.19955	1.14011	0.189177	0.00329261	0.0848017
Fam241b	chr10	ENSMUSG00000020083.13	21.961	40.1891	1.83786	1.47233	0.558101	0.00328308	0.0848017
Cycs	chr6	ENSMUSG00000063694.5	15184.4	13735.5	0.904856	0.922256	-0.116761	0.00328714	0.0848017
Cadm3	chr1	ENSMUSG00000005338.13	68.7472	114.302	1.67303	1.36787	0.451931	0.00333985	0.0850391
Ero1l	chr14	ENSMUSG00000021831.9	1308.12	1604.97	1.22646	1.15929	0.213242	0.00333447	0.0850391
Lims2	chr18	ENSMUSG00000024395.9	1298.63	1508.91	1.16217	1.11853	0.161604	0.00331969	0.0850391
Hbegf	chr18	ENSMUSG00000024486.6	658.016	802.318	1.2195	1.15316	0.205598	0.00334322	0.0850391
Cst3	chr2	ENSMUSG00000027447.6	7969.09	9032.91	1.13435	1.10095	0.13875	0.00335426	0.0850391
P3h1	chr4	ENSMUSG00000028641.16	2772.65	3110.11	1.122	1.09466	0.130478	0.00334415	0.0850391
Man2b2	chr5	ENSMUSG00000029119.9	1482.18	1710.08	1.15335	1.11227	0.153507	0.00335704	0.0850391
Pyroxd1	chr6	ENSMUSG00000041671.13	636.207	543.51	0.854738	0.891341	-0.165951	0.00335915	0.0850391
Phf3	chr1	ENSMUSG00000048874.15	4436.26	3843.46	0.866539	0.897022	-0.156784	0.0033274	0.0850391
Hmgb2	chr8	ENSMUSG00000054717.7	7422.26	6317.04	0.850881	0.888672	-0.170277	0.00334295	0.0850391
Gal	chr19	ENSMUSG00000024907.7	32.0137	56.069	1.74421	1.42189	0.507805	0.00339531	0.0851702
Cbx3	chr6	ENSMUSG00000029836.15	3832.43	3449.6	0.899942	0.921044	-0.118658	0.00337866	0.0851702
Nckipsd	chr9	ENSMUSG00000032598.8	678.175	799.598	1.18031	1.12822	0.174043	0.00339452	0.0851702
Ip6k2	chr9	ENSMUSG00000032599.12	1360.69	1157.02	0.849545	0.888124	-0.171168	0.00337609	0.0851702
Prorsd1	chr11	ENSMUSG00000032673.5	376.23	469.676	1.24724	1.16481	0.220094	0.00339877	0.0851702
Syde2	chr3	ENSMUSG00000036863.12	2635.18	2286.96	0.867621	0.898577	-0.154286	0.00339321	0.0851702
Igf1	chr10	ENSMUSG00000020053.18	1902.76	2181.11	1.14654	1.10745	0.147242	0.00342413	0.0853203
Aqp7	chr4	ENSMUSG00000028427.13	170.835	104.9	0.611759	0.733938	-0.44627	0.00343216	0.0853203
Rhpn2	chr7	ENSMUSG00000030494.13	407.35	500.236	1.22917	1.15634	0.209563	0.00342536	0.0853203
Morc3	chr16	ENSMUSG00000039456.10	1555.05	1904.89	1.22435	1.15451	0.207283	0.0034385	0.0853203
mt-Co3	chrM	ENSMUSG00000064358.1	5087.35	3414.85	0.670246	0.762561	-0.391076	0.00342227	0.0853203
Gm15265	chr3	ENSMUSG00000086288.1	89.2921	61.3877	0.689367	0.78447	-0.35021	0.00343927	0.0853203
Tbl3	chr17	ENSMUSG00000040688.16	1230.67	1099.04	0.892977	0.916309	-0.126093	0.00349139	0.0863584
Gm10557	chr18	ENSMUSG00000073647.4	251.463	196.343	0.778578	0.842773	-0.246784	0.00349276	0.0863584
Hdgfl2	chr17	ENSMUSG00000002833.11	4290.65	3900.15	0.909167	0.92732	-0.10886	0.00350863	0.0866066
Cdk11b	chr4	ENSMUSG00000029062.14	4496.22	4075.61	0.906371	0.927271	-0.108938	0.00351576	0.0866384
Cd82	chr2	ENSMUSG00000027215.13	720.926	900.646	1.25089	1.1667	0.222428	0.00353438	0.0869344
Kcnj4	chr15	ENSMUSG00000044216.7	313.938	418.725	1.33441	1.21513	0.281111	0.00353949	0.0869344
Ltn1	chr16	ENSMUSG00000052299.9	1705.83	2161.09	1.26517	1.1853	0.24525	0.00357237	0.0874523
Cebpd	chr16	ENSMUSG00000071637.5	604.317	797.986	1.32583	1.20448	0.268413	0.00356668	0.0874523
Ddn	chr15	ENSMUSG00000059213.7	204.235	291.756	1.43027	1.27148	0.346505	0.00358599	0.087641
Magi2	chr5	ENSMUSG00000040003.18	153.526	192.073	1.25268	1.16879	0.225022	0.00360963	0.0880738
Ngfr	chr11	ENSMUSG00000000120.6	270.947	365.853	1.35274	1.21836	0.284945	0.00369008	0.0884495
Camk1g	chr1	ENSMUSG00000016179.11	475.241	597.041	1.25797	1.16901	0.225281	0.00367359	0.0884495
Zfp263	chr16	ENSMUSG00000022529.11	1164.27	1032.27	0.887002	0.912881	-0.131502	0.00363143	0.0884495
Sfi1	chr11	ENSMUSG00000023764.18	1100.83	918.181	0.833213	0.878579	-0.186757	0.00369657	0.0884495
Kif5c	chr2	ENSMUSG00000026764.15	124.183	174.909	1.40877	1.25065	0.322677	0.00366341	0.0884495
Cers6	chr2	ENSMUSG00000027035.10	1617.5	1829.57	1.13157	1.09848	0.135509	0.00368022	0.0884495
Itgav	chr2	ENSMUSG00000027087.11	2210.23	2589.59	1.17042	1.12238	0.166556	0.00365584	0.0884495
Nfatc1	chr18	ENSMUSG00000033016.16	2419.25	2807.23	1.1598	1.11576	0.158031	0.00366448	0.0884495
Sugp2	chr8	ENSMUSG00000036054.15	2653.52	2375.13	0.895042	0.91732	-0.124504	0.00367906	0.0884495
Ptger3	chr3	ENSMUSG00000040016.16	31.334	68.8176	2.16731	1.01285	0.0184207	0.00368195	0.0884495
Plekha4	chr7	ENSMUSG00000040428.19	252.049	336.824	1.32969	1.20278	0.26637	0.00369275	0.0884495
Trim54	chr5	ENSMUSG00000062077.14	506.892	660.616	1.3065	1.19873	0.261505	0.00365025	0.0884495
Fbrsl1	chr5	ENSMUSG00000043323.17	3698.3	3319.53	0.897638	0.92044	-0.119604	0.00370849	0.088501
Gulp1	chr1	ENSMUSG00000056870.9	283.556	342.784	1.20921	1.14323	0.193117	0.00371317	0.088501
2700099C18Rik	chr17	ENSMUSG00000098090.8	365.409	293.912	0.804157	0.86154	-0.215011	0.00371662	0.088501
Psmg1	chr16	ENSMUSG00000022913.16	1233.66	1490.5	1.2071	1.14213	0.19173	0.00372371	0.0885277
8430422M14Rik	chr3	ENSMUSG00000105095.1	316.519	237.725	0.749631	0.828955	-0.270634	0.00374116	0.0888002
Hectd2os	chr19	ENSMUSG00000087579.7	557.046	684.72	1.22953	1.15701	0.210403	0.0037643	0.0892068
Dmtn	chr14	ENSMUSG00000022099.17	289.94	352.764	1.2163	1.14747	0.198456	0.0037754	0.0893271
Tmem132c	chr5	ENSMUSG00000034324.16	82.6054	127.365	1.55212	1.3239	0.404795	0.00379491	0.0896458
Gm43300	chr3	ENSMUSG00000105572.1	46.1668	26.0374	0.568425	0.697107	-0.520547	0.00380379	0.0897125
Antxr1	chr6	ENSMUSG00000033420.12	2965.21	3575.25	1.20707	1.14102	0.19032	0.00381614	0.0897187
Klf10	chr15	ENSMUSG00000037465.10	945.458	1199.1	1.26804	1.17536	0.233102	0.00381292	0.0897187
Bgn	chrX	ENSMUSG00000031375.17	23045	27465.7	1.19244	1.1304	0.176836	0.00385935	0.0903424
Krt14	chr11	ENSMUSG00000045545.8	141.735	210.995	1.497	1.29338	0.371145	0.0038505	0.0903424
Smim6	chr11	ENSMUSG00000075420.6	95.4138	50.6197	0.53663	0.983325	-0.0242592	0.00386094	0.0903424
Abca1	chr4	ENSMUSG00000015243.4	1194.47	1487	1.24395	1.16031	0.214506	0.00388352	0.0906042
Ltbp3	chr19	ENSMUSG00000024940.11	6903.41	7988.1	1.15755	1.11417	0.155971	0.00389045	0.0906042
Tst	chr15	ENSMUSG00000044986.10	678.669	803.837	1.18568	1.12812	0.173926	0.00388776	0.0906042
Arid5a	chr1	ENSMUSG00000037447.16	766.487	951.063	1.24267	1.1603	0.214497	0.00390127	0.0906708
C1rl	chr6	ENSMUSG00000038527.9	33.4999	54.8004	1.62037	1.36762	0.451668	0.00390554	0.0906708
Dnajc2	chr5	ENSMUSG00000029014.14	2000.8	1744.57	0.872049	0.903167	-0.146936	0.00391265	0.0906939
Chid1	chr7	ENSMUSG00000025512.15	1008.34	1200.72	1.19202	1.13354	0.180833	0.00392288	0.0907893
Rnd2	chr11	ENSMUSG00000001313.12	311.306	377.078	1.21324	1.14588	0.196461	0.00395678	0.0908413
Cdc37l1	chr19	ENSMUSG00000024780.7	5381.66	4866.57	0.904217	0.924509	-0.113241	0.00400728	0.0908413
Smad7	chr18	ENSMUSG00000025880.11	3242.32	3886.4	1.19855	1.14019	0.189276	0.00399724	0.0908413
Rbbp5	chr1	ENSMUSG00000026439.14	1345.02	1199.61	0.891938	0.916578	-0.125671	0.00400439	0.0908413
Gbp2	chr3	ENSMUSG00000028270.12	240.126	314.085	1.30494	1.1911	0.2523	0.00393508	0.0908413
Sfswap	chr5	ENSMUSG00000029439.14	3374.59	3110.94	0.921856	0.936186	-0.0951327	0.00398774	0.0908413
Cux1	chr5	ENSMUSG00000029705.17	9080.81	8295.03	0.913431	0.930355	-0.104146	0.00396872	0.0908413
D7Ertd443e	chr7	ENSMUSG00000030994.16	53.572	80.5114	1.50646	1.29178	0.369358	0.00396949	0.0908413
Nup88	chr11	ENSMUSG00000040667.11	4031.6	3656.66	0.907121	0.925947	-0.110999	0.00393743	0.0908413
Fbl	chr7	ENSMUSG00000046865.7	2708.99	2390.94	0.882647	0.910286	-0.135608	0.00399214	0.0908413
Rcan3	chr4	ENSMUSG00000059713.12	701.475	858.87	1.22635	1.15331	0.205774	0.00395018	0.0908413
Tmem151b	chr17	ENSMUSG00000096847.2	107.197	150.196	1.40035	1.2492	0.321004	0.00397114	0.0908413
Gm17491	chr8	ENSMUSG00000097042.2	354.169	282.477	0.796356	0.851985	-0.231099	0.00398828	0.0908413
4933432I09Rik	chr16	ENSMUSG00000116557.1	101.984	69.2925	0.676518	0.780974	-0.356653	0.00401086	0.0908413
Cep250	chr2	ENSMUSG00000038241.16	2906.89	2638.26	0.907504	0.926117	-0.110733	0.00402275	0.0909719
Fbln2	chr6	ENSMUSG00000064080.12	15275.5	17890.2	1.17149	1.12235	0.166527	0.00403423	0.0910924
Neurl1a	chr19	ENSMUSG00000006435.16	74.5296	111.633	1.50508	1.2661	0.340395	0.00410601	0.0925725
B3gnt5	chr16	ENSMUSG00000022686.14	344.139	452.046	1.31446	1.20433	0.268228	0.00412002	0.0926271
Gprc5a	chr6	ENSMUSG00000046733.7	142.877	193.163	1.35046	1.21068	0.275817	0.00412092	0.0926271
Rad21	chr15	ENSMUSG00000022314.10	12959.7	11409.2	0.880317	0.906716	-0.141277	0.00413428	0.0927869
Pmp22	chr11	ENSMUSG00000018217.12	3194.31	3568.19	1.11693	1.08908	0.123114	0.00416392	0.0930862
Sf3b1	chr1	ENSMUSG00000025982.13	11030.8	10166.6	0.921787	0.93778	-0.0926781	0.00416645	0.0930862
Ska1	chr18	ENSMUSG00000036223.16	539.21	439.42	0.81457	0.86815	-0.203983	0.00415974	0.0930862
Cherp	chr8	ENSMUSG00000052488.7	5989.44	5421.55	0.905476	0.925961	-0.110977	0.00418868	0.0934422
Syt5	chr7	ENSMUSG00000004961.7	61.1682	88.0457	1.43799	1.25215	0.324408	0.00423076	0.0940268
Prrg4	chr2	ENSMUSG00000027171.10	31.213	61.0959	1.94106	1.52247	0.606413	0.00422204	0.0940268
Fam110c	chr12	ENSMUSG00000036136.9	61.0389	106.892	1.77037	1.3967	0.482025	0.00424024	0.0940268
Scamp5	chr9	ENSMUSG00000040722.7	652.566	803.383	1.2309	1.15421	0.206908	0.0042354	0.0940268
Mx2	chr16	ENSMUSG00000023341.15	118.395	236.661	1.95311	1.46431	0.550224	0.00426419	0.0944169
Stmn2	chr3	ENSMUSG00000027500.10	183.067	262.667	1.4317	1.24037	0.310768	0.00431173	0.0953272
Pigs	chr11	ENSMUSG00000041958.10	1810.69	2040.22	1.12693	1.09451	0.130283	0.00434675	0.0959161
Tubb2a	chr13	ENSMUSG00000058672.7	3303.71	3753.02	1.13625	1.10086	0.138627	0.0043513	0.0959161
Gle1	chr2	ENSMUSG00000019715.14	1859.17	1658.5	0.892409	0.917901	-0.123589	0.00439278	0.0960332
Kansl2	chr15	ENSMUSG00000022992.17	3040.48	2748.26	0.903871	0.926279	-0.110481	0.00439413	0.0960332
Cdca8	chr4	ENSMUSG00000028873.16	2958.67	2544.95	0.859612	0.89483	-0.160315	0.00439545	0.0960332
Galt	chr4	ENSMUSG00000036073.17	2004.2	1774.43	0.885877	0.913282	-0.130867	0.0043884	0.0960332
Vps13a	chr19	ENSMUSG00000046230.11	916.082	815.28	0.890039	0.915995	-0.126588	0.00438993	0.0960332
Apcdd1	chr18	ENSMUSG00000071847.13	1209.25	1439.67	1.19083	1.12992	0.176217	0.00436807	0.0960332
Ldlrap1	chr4	ENSMUSG00000037295.7	1157.08	1305.55	1.1278	1.09452	0.130304	0.00441169	0.0962461
Slc41a3	chr6	ENSMUSG00000030089.15	531.218	660.515	1.24285	1.15759	0.21112	0.0044262	0.096421
Fgf23	chr6	ENSMUSG00000000182.9	121.458	263.532	2.17745	1.55041	0.632652	0.004437	0.0965146
Gm50253	chr17	ENSMUSG00000117819.1	393.394	319.626	0.814476	0.873399	-0.195287	0.00452765	0.0983421
Terf1	chr1	ENSMUSG00000025925.14	580.866	473.813	0.815354	0.86839	-0.203584	0.00455659	0.0987611
St3gal5	chr6	ENSMUSG00000056091.12	1741.66	1940.38	1.11392	1.0865	0.119691	0.00456025	0.0987611
Smg9	chr7	ENSMUSG00000002210.11	1074.65	928.129	0.863888	0.898921	-0.153734	0.00460456	0.0989442
Ctsd	chr7	ENSMUSG00000007891.16	10776.6	11971.5	1.11082	1.08386	0.11618	0.0046154	0.0989442
Hira	chr16	ENSMUSG00000022702.16	653.587	564.892	0.864149	0.901149	-0.150163	0.00458921	0.0989442
Pmf1	chr3	ENSMUSG00000028066.15	2029.72	1748.69	0.860718	0.899476	-0.152844	0.00461306	0.0989442
Sntb2	chr8	ENSMUSG00000041308.6	2026.22	2261.08	1.11583	1.08769	0.121272	0.00458353	0.0989442
Evc2	chr5	ENSMUSG00000050248.11	766.612	886.456	1.15678	1.11103	0.151892	0.00460427	0.0989442
Crebzf	chr7	ENSMUSG00000051451.6	2191.81	1955.94	0.892208	0.916893	-0.125175	0.00457668	0.0989442
Tert	chr13	ENSMUSG00000021611.9	111.292	158.943	1.43568	1.25406	0.326609	0.00462262	0.0989562
Smg6	chr11	ENSMUSG00000038290.15	2551.45	2305.74	0.903515	0.924724	-0.112906	0.00463924	0.0990261
Bckdha	chr7	ENSMUSG00000060376.7	2543.62	2278.96	0.895421	0.922024	-0.117124	0.00463687	0.0990261
Fmo2	chr1	ENSMUSG00000040170.13	634.848	1016.04	1.60735	1.31282	0.392674	0.00465309	0.0991789
Src	chr2	ENSMUSG00000027646.15	1021.75	1197.99	1.17364	1.12282	0.167122	0.00466875	0.0992397
Rspo1	chr4	ENSMUSG00000028871.7	390.57	508.197	1.30268	1.17799	0.236323	0.00467586	0.0992397
Ppp1r3b	chr8	ENSMUSG00000046794.9	5398.41	6148.88	1.13875	1.10033	0.137933	0.004676	0.0992397
Fbxo5	chr10	ENSMUSG00000019773.7	867.242	722.082	0.833169	0.88388	-0.178077	0.00469424	0.0994843
Sardh	chr2	ENSMUSG00000009614.16	1745.76	2002.52	1.14702	1.09546	0.131541	0.00471027	0.0995397
Zfp811	chr17	ENSMUSG00000055202.11	55.6937	90.1478	1.62564	1.33616	0.418097	0.00470536	0.0995397
Tmem216	chr19	ENSMUSG00000024667.12	109.879	142.778	1.29788	1.18092	0.239909	0.00474785	0.0996355
Rab33a	chrX	ENSMUSG00000031104.2	77.695	115.099	1.49113	1.2727	0.347889	0.00473036	0.0996355
Upk1b	chr16	ENSMUSG00000049436.5	443.133	583.177	1.31946	1.19138	0.252634	0.00473094	0.0996355
Zfp428	chr7	ENSMUSG00000064264.14	958.786	818.064	0.853331	0.893721	-0.162104	0.00474284	0.0996355
Dchs2	chr3	ENSMUSG00000102692.1	38.967	64.3244	1.67166	1.33741	0.419447	0.00474839	0.0996355
Hnrnpdl	chr5	ENSMUSG00000029328.15	8982.86	7865.27	0.875563	0.906188	-0.142118	0.00476486	0.09984
Flnb	chr14	ENSMUSG00000025278.9	6221.74	6843.33	1.10004	1.07943	0.110271	0.00477981	0.100012
Castor1	chr11	ENSMUSG00000020424.3	167.091	219.719	1.31599	1.18947	0.250323	0.00481073	0.100517
Rd3	chr1	ENSMUSG00000049353.17	271.222	387.233	1.42628	1.22109	0.288173	0.00481846	0.100529
Cited4	chr4	ENSMUSG00000070803.6	2229.97	2668.18	1.19862	1.13137	0.178074	0.00482485	0.100529
Kri1	chr9	ENSMUSG00000035047.9	1751.15	1558.81	0.890135	0.916487	-0.125814	0.00483225	0.100542
Tstd3	chr4	ENSMUSG00000028251.5	624.944	775.956	1.24054	1.15686	0.210219	0.00485312	0.100835
Zfp607b	chr7	ENSMUSG00000057093.14	108.883	77.2241	0.707724	0.951565	-0.0716254	0.00488202	0.101293
Slc6a4	chr11	ENSMUSG00000020838.12	43.5727	72.3741	1.6426	1.02302	0.0328332	0.00491484	0.101566
Col5a2	chr1	ENSMUSG00000026042.16	12849.3	14670.8	1.1422	1.10086	0.138625	0.0049157	0.101566
Mal	chr2	ENSMUSG00000027375.14	184.943	246.474	1.33275	1.19757	0.260107	0.00491253	0.101566
Fkbp9	chr6	ENSMUSG00000029781.7	9646.43	10641	1.10308	1.07903	0.109737	0.00492317	0.101579
Oxa1l	chr14	ENSMUSG00000000959.7	5315.19	4829.93	0.90877	0.928358	-0.107246	0.00498538	0.10272
Batf	chr12	ENSMUSG00000034266.6	56.742	84.091	1.49263	1.27002	0.344846	0.00501971	0.103141
Thrap3	chr4	ENSMUSG00000043962.16	10221.9	9103.11	0.890814	0.917097	-0.124853	0.00501864	0.103141
Snrpn	chr7	ENSMUSG00000102252.5	1447.51	1667.26	1.15218	1.10662	0.146159	0.00502973	0.103203
Vwf	chr6	ENSMUSG00000001930.17	5684.75	8428.1	1.47984	1.25315	0.325559	0.00504984	0.10333
BC024978	chr7	ENSMUSG00000078786.9	942.883	780.859	0.829299	0.88185	-0.181395	0.00504408	0.10333
Actg2	chr6	ENSMUSG00000059430.14	349.225	488.614	1.40218	1.21462	0.280507	0.00506025	0.103401
C1qtnf3	chr15	ENSMUSG00000058914.12	22.6948	48.4665	2.20696	1.01267	0.0181663	0.00507035	0.103465
Cnp	chr11	ENSMUSG00000006782.16	560.507	688.961	1.22976	1.14835	0.199564	0.00510666	0.103767
Dus3l	chr17	ENSMUSG00000007603.9	2365.79	2155.5	0.9112	0.930152	-0.104462	0.00519457	0.103767
Clstn3	chr6	ENSMUSG00000008153.12	26.1927	47.2925	1.79127	1.01846	0.0263934	0.00520901	0.103767
Aldh1a2	chr9	ENSMUSG00000013584.5	1427.81	1647.05	1.15312	1.10662	0.146159	0.00518542	0.103767
Dgat1	chr15	ENSMUSG00000022555.12	1379.5	1226.51	0.888927	0.916301	-0.126106	0.00515035	0.103767
Lmnb1	chr18	ENSMUSG00000024590.8	9186.59	8001.49	0.870546	0.901409	-0.149747	0.00518234	0.103767
Dtx1	chr5	ENSMUSG00000029603.15	136.665	205.697	1.50054	1.23505	0.304566	0.00521108	0.103767
Rasl11a	chr5	ENSMUSG00000029641.8	133.477	182.548	1.36556	1.19124	0.252463	0.0051046	0.103767
Bhlhe40	chr6	ENSMUSG00000030103.11	3300.56	4091.33	1.2384	1.14828	0.19948	0.00520235	0.103767
1700017B05Rik	chr9	ENSMUSG00000032300.7	1182.72	1377.46	1.16448	1.11548	0.157663	0.00514333	0.103767
Tiparp	chr3	ENSMUSG00000034640.9	778.488	940.411	1.2091	1.13658	0.184699	0.00514036	0.103767
C1qc	chr4	ENSMUSG00000036896.5	611.538	774.032	1.26778	1.16076	0.215071	0.0051196	0.103767
Nrn1	chr13	ENSMUSG00000039114.16	177.851	301.238	1.68375	1.34105	0.423368	0.00518713	0.103767
Dnajc28	chr16	ENSMUSG00000039763.10	701.478	922.171	1.3125	1.18879	0.249493	0.0051625	0.103767
Hspb8	chr5	ENSMUSG00000041548.4	2311.61	2613.15	1.13036	1.09495	0.130864	0.00510759	0.103767
Trim72	chr7	ENSMUSG00000042828.12	970.408	1251.71	1.28764	1.17897	0.237533	0.00518272	0.103767
Tubb2b	chr13	ENSMUSG00000045136.6	6582.26	5890.77	0.895037	0.919998	-0.120297	0.0051468	0.103767
Adgrg3	chr8	ENSMUSG00000060470.7	117.684	165.438	1.41187	1.22229	0.289589	0.00514733	0.103767
Ppfia3	chr7	ENSMUSG00000003863.18	63.2437	94.6194	1.50159	1.26287	0.336707	0.00524924	0.104387
Psd3	chr8	ENSMUSG00000030465.19	1494.28	1694.78	1.13367	1.09641	0.132786	0.00528648	0.104583
Gas7	chr11	ENSMUSG00000033066.15	1476.01	1714.09	1.16088	1.1132	0.154718	0.00528212	0.104583
Mamstr	chr7	ENSMUSG00000042918.17	574.305	705.161	1.22918	1.14564	0.196153	0.00526785	0.104583
2610005L07Rik	chr8	ENSMUSG00000071793.12	316.632	239.809	0.755462	0.831001	-0.267078	0.00528731	0.104583
Tpp1	chr7	ENSMUSG00000030894.5	3434.77	3803.3	1.10715	1.0804	0.111569	0.00529446	0.104585
Rasa3	chr8	ENSMUSG00000031453.16	2790.53	3154.29	1.12942	1.09529	0.131318	0.0053033	0.104599
Adgra2	chr8	ENSMUSG00000031486.15	5785.69	6589.01	1.13892	1.09677	0.133256	0.00530925	0.104599
Gpc3	chrX	ENSMUSG00000055653.13	8718.34	9763.9	1.12061	1.08826	0.122021	0.00532823	0.104833
Fuca2	chr10	ENSMUSG00000019810.15	4903.8	5590.62	1.13983	1.09514	0.13111	0.0053955	0.105821
Mis18a	chr16	ENSMUSG00000022978.11	390.576	497.827	1.2718	1.16313	0.218007	0.00539986	0.105821
Gm43034	chr5	ENSMUSG00000106662.1	28.21	43.5336	1.54199	1.2628	0.336627	0.00539297	0.105821
Yju2	chr17	ENSMUSG00000003208.9	495.516	428.356	0.865104	0.902798	-0.147524	0.00541959	0.105888
Klc2	chr19	ENSMUSG00000024862.16	3239.58	2954.47	0.91207	0.929781	-0.105038	0.00545324	0.105888
Nkain4	chr2	ENSMUSG00000027574.15	418.112	520.236	1.24557	1.14897	0.200336	0.00543343	0.105888
Serp1	chr3	ENSMUSG00000027808.8	2750.5	2996.78	1.08984	1.07001	0.0976298	0.00544025	0.105888
H2az2	chr11	ENSMUSG00000041126.16	3502.66	3061.07	0.873782	0.907335	-0.140293	0.00543354	0.105888
Shisa4	chr1	ENSMUSG00000041889.7	636.868	752.679	1.1801	1.11927	0.162556	0.00544188	0.105888
Lockd	chr6	ENSMUSG00000098318.7	956.187	821.304	0.859232	0.899828	-0.152279	0.00545318	0.105888
Prkcd	chr14	ENSMUSG00000021948.17	1969.78	2241.75	1.1376	1.09603	0.132282	0.00547008	0.106077
Tnfrsf11a	chr1	ENSMUSG00000026321.7	84.0725	116.531	1.38681	1.21052	0.27563	0.00550587	0.106492
Crocc2	chr1	ENSMUSG00000084989.3	57.1343	167.462	3.01591	1.0075	0.0107831	0.00550331	0.106492
Mybpc2	chr7	ENSMUSG00000038670.11	785.823	937.652	1.19221	1.12896	0.174995	0.00552216	0.106668
Son	chr16	ENSMUSG00000022961.18	14999.8	18339.1	1.2211	1.14771	0.198753	0.00554622	0.106855
Dusp11	chr6	ENSMUSG00000030002.15	4528.61	4133.64	0.912883	0.929926	-0.104813	0.00554086	0.106855
Pigyl	chr9	ENSMUSG00000010607.8	374.016	442.76	1.18303	1.12041	0.164029	0.00557138	0.1072
Mir99ahg	chr16	ENSMUSG00000090386.10	639.049	814.115	1.27063	1.16091	0.215254	0.00558118	0.10725
Hnrnpd	chr5	ENSMUSG00000000568.15	10522.6	9380.82	0.891709	0.918891	-0.122035	0.00560238	0.107518
Krt222	chr11	ENSMUSG00000035849.14	336.668	415.709	1.23256	1.1423	0.19194	0.00561543	0.107629
Ctsc	chr7	ENSMUSG00000030560.17	999.3	1166.94	1.1679	1.11764	0.160459	0.00563295	0.107687
Arap2	chr5	ENSMUSG00000037999.13	235.285	300.221	1.27569	1.16581	0.221334	0.00563234	0.107687
Kif20a	chr18	ENSMUSG00000003779.16	4823.64	4239.49	0.878651	0.910065	-0.135959	0.00564703	0.107817
Gm45670	chr7	ENSMUSG00000109635.1	57.0485	91.0392	1.58654	1.24763	0.31919	0.00566266	0.107976
Pdia3	chr2	ENSMUSG00000027248.13	13173.8	14713.3	1.11719	1.08733	0.120793	0.00568071	0.108181
Hydin	chr8	ENSMUSG00000059854.8	21.5275	70.1159	3.56966	1.00633	0.00909879	0.00571721	0.108737
Vat1	chr11	ENSMUSG00000034993.7	4365.94	4892.64	1.12057	1.08841	0.122217	0.00573418	0.108869
Kcne1	chr16	ENSMUSG00000039639.7	5841.3	7687.85	1.31298	1.18746	0.247874	0.00573885	0.108869
Gm14827	chrX	ENSMUSG00000084904.1	105.639	73.4478	0.698395	0.82235	-0.282175	0.00577799	0.109472
Ctdspl	chr9	ENSMUSG00000047409.13	1921.01	2164.21	1.12724	1.09191	0.126852	0.00579047	0.109568
Foxm1	chr6	ENSMUSG00000001517.14	4366.26	3691.08	0.844886	0.889907	-0.168274	0.00581466	0.109626
Ubtf	chr11	ENSMUSG00000020923.17	7658.02	6994.31	0.913352	0.929445	-0.105559	0.00582001	0.109626
Hacd2	chr16	ENSMUSG00000035376.10	769.277	673.375	0.875038	0.908842	-0.137899	0.00582672	0.109626
Cbarp	chr10	ENSMUSG00000035640.18	318.354	395.466	1.24158	1.14597	0.196569	0.00582033	0.109626
Zfp787	chr7	ENSMUSG00000046792.8	1309.63	1177.49	0.899165	0.923243	-0.115218	0.00583044	0.109626
Ier5	chr1	ENSMUSG00000056708.5	1879.85	2289.96	1.2196	1.13379	0.181149	0.00587185	0.110264
Cacna1h	chr17	ENSMUSG00000024112.16	5375.75	6236.02	1.16025	1.11007	0.150652	0.00588415	0.110356
Ldb3	chr14	ENSMUSG00000021798.14	55054.3	49533.1	0.899822	0.923587	-0.114679	0.00589919	0.110359
Dennd3	chr15	ENSMUSG00000036661.14	522.45	610.075	1.16836	1.11332	0.154865	0.00589612	0.110359
Elmod1	chr9	ENSMUSG00000041986.16	32.0391	57.3496	1.74048	1.01801	0.0257572	0.00592403	0.110684
Fam204a	chr19	ENSMUSG00000057858.8	807.521	671.117	0.831837	0.886837	-0.173259	0.00593272	0.110707
Gng7	chr10	ENSMUSG00000048240.14	63.7889	90.2402	1.42125	1.22291	0.290322	0.00594555	0.110807
Nbl1	chr4	ENSMUSG00000041120.6	712.992	916.308	1.28298	1.15727	0.210731	0.00597679	0.111249
Cry1	chr10	ENSMUSG00000020038.10	895.382	734.04	0.820075	0.879165	-0.185794	0.00599947	0.111392
Mmrn1	chr6	ENSMUSG00000054641.10	387.164	508.887	1.31078	1.17873	0.237236	0.00599749	0.111392
Mrc2	chr11	ENSMUSG00000020695.14	2954.39	3367.41	1.13979	1.09781	0.134631	0.00601652	0.11143
Prpf38b	chr3	ENSMUSG00000027881.14	5359.48	4771.23	0.890266	0.918341	-0.122898	0.00601523	0.11143
Ttc9c	chr19	ENSMUSG00000071660.10	1548.21	1385.19	0.894929	0.920973	-0.118769	0.00603135	0.111499
Gm49417	chr14	ENSMUSG00000115186.1	20.7527	36.5656	1.72067	1.01904	0.0272085	0.00603528	0.111499
Pdcd11	chr19	ENSMUSG00000025047.9	2550.36	2272.34	0.890869	0.918367	-0.122857	0.00606803	0.111964
Anxa2	chr9	ENSMUSG00000032231.14	13702.2	15147.5	1.10577	1.07716	0.107227	0.00607991	0.112044
Coq8a	chr1	ENSMUSG00000026489.13	4706	3937.29	0.837476	0.890246	-0.167725	0.00608859	0.112065
Fgl2	chr5	ENSMUSG00000039899.5	3527.87	3894.28	1.10358	1.0793	0.110098	0.00610811	0.112114
Neurl3	chr1	ENSMUSG00000047180.8	319.741	418.815	1.31462	1.17067	0.227341	0.00610253	0.112114
Gm29015	chr14	ENSMUSG00000101680.1	805.804	609.202	0.760566	0.853939	-0.227795	0.00611394	0.112114
Cfh	chr1	ENSMUSG00000026365.15	1585.81	1986.49	1.25262	1.15599	0.209126	0.00613748	0.112407
Zbtb16	chr9	ENSMUSG00000066687.5	1403.68	1152.15	0.820285	0.880652	-0.183356	0.00618973	0.113224
Zbtb4	chr11	ENSMUSG00000018750.14	2942.59	3330.33	1.13139	1.09233	0.127408	0.00621675	0.113435
Fam49a	chr12	ENSMUSG00000020589.17	1438.36	1711.14	1.18932	1.11959	0.162969	0.00622419	0.113435
Bace2	chr16	ENSMUSG00000040605.7	1324.54	2010.51	1.51638	1.02756	0.0392241	0.00622281	0.113435
Ppp1cc	chr5	ENSMUSG00000004455.16	7305.23	6634.6	0.90797	0.929019	-0.10622	0.0062553	0.113444
Arhgef19	chr4	ENSMUSG00000028919.11	418.764	532.99	1.27204	1.15884	0.212681	0.00624609	0.113444
Kirrel3	chr9	ENSMUSG00000032036.15	43.8273	65.9026	1.50536	1.02845	0.0404653	0.00625158	0.113444
Agtr1a	chr13	ENSMUSG00000049115.15	1063.71	885.695	0.831915	0.888236	-0.170985	0.00624965	0.113444
Lrrc2	chr9	ENSMUSG00000032495.8	1051.28	1213.19	1.15462	1.10509	0.144162	0.00629144	0.11396
Sfxn1	chr13	ENSMUSG00000021474.9	1024.99	1160.18	1.13248	1.09277	0.12799	0.00631107	0.114176
Col27a1	chr4	ENSMUSG00000045672.15	2206.97	2640.08	1.19577	1.12434	0.169081	0.00632963	0.114373
Adamts12	chr15	ENSMUSG00000047497.10	1093.5	1265.88	1.15825	1.10615	0.145551	0.00633744	0.114375
Gga3	chr11	ENSMUSG00000020740.13	2108.5	1934.58	0.917291	0.934778	-0.0973045	0.00640003	0.115118
Snx17	chr5	ENSMUSG00000029146.14	3518.5	3170.12	0.900798	0.923651	-0.114581	0.0064023	0.115118
Mst1r	chr9	ENSMUSG00000032584.12	259.972	337.397	1.29898	1.16818	0.224257	0.00641999	0.115118
Ccdc68	chr18	ENSMUSG00000038903.13	135.809	175.687	1.2965	1.17528	0.233	0.00642517	0.115118
Gmfg	chr7	ENSMUSG00000060791.15	91.7307	131.857	1.44585	1.19095	0.252112	0.00639972	0.115118
Sowahc	chr10	ENSMUSG00000098188.1	182.531	231.56	1.27025	1.15417	0.206851	0.00641652	0.115118
Srrm1	chr4	ENSMUSG00000028809.16	12064.7	10875.7	0.901635	0.9234	-0.114972	0.00644208	0.115281
Fmod	chr1	ENSMUSG00000041559.7	1658.66	1997.21	1.20645	1.12843	0.174314	0.0064944	0.116078
Brd9	chr13	ENSMUSG00000057649.6	2852.84	2624.05	0.920044	0.936343	-0.0948906	0.00650494	0.116126
Sp2	chr11	ENSMUSG00000018678.13	1963.25	1708.72	0.870193	0.91049	-0.135285	0.00656222	0.116548
Naa16	chr14	ENSMUSG00000022020.15	555.837	463.074	0.833292	0.886548	-0.17373	0.00654058	0.116548
E4f1	chr17	ENSMUSG00000024137.9	1542.91	1351.35	0.875481	0.91017	-0.135793	0.00656615	0.116548
Prickle1	chr15	ENSMUSG00000036158.12	3515.88	2966.25	0.844071	0.895425	-0.159355	0.00656786	0.116548
Zfp180	chr7	ENSMUSG00000057101.8	1071.07	940.315	0.878058	0.911946	-0.132979	0.00656735	0.116548
Dis3l2	chr1	ENSMUSG00000053333.15	995.489	865.047	0.868783	0.907495	-0.140038	0.006576	0.116553
Sirpa	chr2	ENSMUSG00000037902.18	1645.62	1875.5	1.14026	1.09765	0.134422	0.00660647	0.116676
Ezr	chr17	ENSMUSG00000052397.8	11900.3	10712.9	0.900264	0.925403	-0.111846	0.0066065	0.116676
Mir22hg	chr11	ENSMUSG00000085148.1	525.77	670.934	1.26981	1.14218	0.191793	0.00659651	0.116676
9030407P20Rik	chr7	ENSMUSG00000097343.2	180.461	140.434	0.776705	0.865085	-0.209086	0.00665801	0.117445
Rpf1	chr3	ENSMUSG00000028187.10	1166.56	1011.51	0.866982	0.905209	-0.143678	0.0066825	0.117598
Dusp22	chr13	ENSMUSG00000069255.13	530.852	611.865	1.15316	1.10335	0.141891	0.00668253	0.117598
Nae1	chr8	ENSMUSG00000031878.18	1117.38	976.936	0.874533	0.909945	-0.136149	0.00669195	0.117625
Taf5l	chr8	ENSMUSG00000038697.15	1290.98	1159.66	0.898222	0.923604	-0.114654	0.00670284	0.117677
Atp5o	chr16	ENSMUSG00000022956.11	27298.2	32930.6	1.20754	1.1274	0.173006	0.00672569	0.117938
Nup93	chr8	ENSMUSG00000032939.14	2387.99	2147.99	0.899266	0.924094	-0.113889	0.00675181	0.118256
Gm13237	chr4	ENSMUSG00000095865.1	352.765	274.055	0.77735	0.864056	-0.210803	0.00676212	0.118297
Hdc	chr2	ENSMUSG00000027360.5	488.87	616.881	1.25993	1.14311	0.192965	0.00677928	0.118313
Cyb561a3	chr19	ENSMUSG00000034445.8	705.085	824.734	1.17081	1.11173	0.152803	0.00679491	0.118313
Bmp2k	chr5	ENSMUSG00000034663.13	918.741	1041.74	1.13384	1.09303	0.128338	0.00677615	0.118313
Prcp	chr7	ENSMUSG00000061119.7	1273.52	1450.26	1.13889	1.09417	0.129832	0.00679428	0.118313
AI480526	chr5	ENSMUSG00000090086.7	1836.78	1370.97	0.746887	0.860494	-0.216763	0.00681804	0.118576
Kif1a	chr1	ENSMUSG00000014602.15	2013.05	2872.06	1.42132	1.03706	0.0525001	0.00684042	0.118826
Zim1	chr7	ENSMUSG00000002266.17	2408.16	2985.67	1.23981	1.13951	0.188417	0.00688365	0.11888
Ap1m1	chr8	ENSMUSG00000003033.15	4257.59	3895.88	0.914968	0.932571	-0.100715	0.00689158	0.11888
D16Ertd472e	chr16	ENSMUSG00000022864.14	356.192	464.581	1.30221	1.16663	0.222342	0.00686879	0.11888
Zfp992	chr4	ENSMUSG00000070605.4	180.524	231.925	1.28464	1.15725	0.210704	0.00685239	0.11888
Btc	chr5	ENSMUSG00000082361.6	138.07	178.689	1.29172	1.16343	0.218386	0.00687369	0.11888
Pcdhga2	chr18	ENSMUSG00000103332.1	490.593	397.067	0.809374	0.878603	-0.186716	0.00688598	0.11888
Smim11	chr16	ENSMUSG00000051989.11	1097.83	1375.67	1.25277	1.14777	0.198836	0.0069262	0.119338
Acvrl1	chr15	ENSMUSG00000000530.16	1683.22	1914.37	1.1379	1.09728	0.133926	0.0069765	0.119704
Rbm25	chr12	ENSMUSG00000010608.15	7498.07	6640.32	0.885957	0.916366	-0.126005	0.00695634	0.119704
Slc25a38	chr9	ENSMUSG00000032519.11	631.844	559.149	0.885316	0.916981	-0.125036	0.00697969	0.119704
Shank1	chr7	ENSMUSG00000038738.15	824.335	984.209	1.1934	1.1214	0.165297	0.00696656	0.119704
Clk4	chr11	ENSMUSG00000020385.16	1773.99	1552.28	0.874777	0.910717	-0.134925	0.00699019	0.119745
Depdc1a	chr3	ENSMUSG00000028175.15	664.16	569.004	0.857001	0.900135	-0.151787	0.00699966	0.119769
Psmc3	chr2	ENSMUSG00000002102.15	9012.6	8301.51	0.921033	0.937378	-0.093297	0.0070101	0.11981
Pnrc2	chr4	ENSMUSG00000028675.12	3438.94	3005.97	0.873908	0.909241	-0.137265	0.00702529	0.119931
Ackr2	chr9	ENSMUSG00000044534.8	380.25	474.647	1.24624	1.1404	0.189537	0.00703468	0.119953
Zcchc3	chr2	ENSMUSG00000074682.4	2128.04	2355.58	1.10666	1.07864	0.109209	0.00704752	0.120034
Nle1	chr11	ENSMUSG00000020692.14	721.757	623.594	0.865046	0.906625	-0.141422	0.00706762	0.120038
Yjefn3	chr8	ENSMUSG00000048967.16	187.726	129.226	0.685286	0.969789	-0.0442565	0.00707202	0.120038
2810410L24Rik	chr11	ENSMUSG00000075389.3	429.242	353.765	0.823468	0.880882	-0.18298	0.00706149	0.120038
Maff	chr15	ENSMUSG00000042622.14	1042.3	1312.2	1.25991	1.14047	0.189627	0.007097	0.120325
Col6a1	chr10	ENSMUSG00000001119.7	18886.6	20858	1.10405	1.07667	0.106579	0.00713233	0.12051
Wdfy2	chr14	ENSMUSG00000014547.10	1019.95	1140.68	1.11825	1.08316	0.115248	0.00712461	0.12051
Gm43302	chr5	ENSMUSG00000079362.5	33.301	59.6967	1.77391	1.01713	0.0245059	0.00712529	0.12051
Kifc5b	chr17	ENSMUSG00000024301.10	907.084	754.734	0.830398	0.887928	-0.171486	0.00714156	0.120529
Ctsl	chr13	ENSMUSG00000021477.9	7845.64	9302.51	1.18661	1.11623	0.15864	0.00718458	0.121001
Gm16201	chr7	ENSMUSG00000086742.8	38.1173	57.6587	1.49846	1.02766	0.0393575	0.00718584	0.121001
Acer2	chr4	ENSMUSG00000038007.14	2655.48	3213.24	1.21213	1.12871	0.17468	0.00721279	0.121317
Eny2	chr15	ENSMUSG00000022338.8	2278.41	2043.88	0.896919	0.924181	-0.113753	0.00727777	0.12194
Loxl4	chr19	ENSMUSG00000025185.14	45.0487	74.3168	1.61852	1.01976	0.0282268	0.00726655	0.12194
Scaf11	chr15	ENSMUSG00000033228.8	5382.07	4872.43	0.905348	0.927577	-0.108462	0.00729456	0.12194
Igsf3	chr3	ENSMUSG00000042035.11	3989.09	4553.29	1.14083	1.09954	0.136896	0.00729912	0.12194
Dnah6	chr6	ENSMUSG00000052861.13	23.1913	79.4627	3.83276	1.00486	0.0069924	0.00726388	0.12194
Tmem200b	chr4	ENSMUSG00000070720.4	359.615	424.677	1.18229	1.11526	0.157387	0.00729634	0.12194
Fam102b	chr3	ENSMUSG00000040339.10	1389.53	1587.08	1.14205	1.09651	0.132921	0.00733543	0.122409
Slc9a3r1	chr11	ENSMUSG00000020733.3	754.461	891.645	1.18314	1.11333	0.154884	0.00735479	0.122539
Tmem229b	chr12	ENSMUSG00000046157.13	229.273	287.399	1.25316	1.14353	0.193489	0.00735976	0.122539
Dkk2	chr3	ENSMUSG00000028031.6	60.9681	91.8583	1.51095	1.02716	0.0386644	0.00738651	0.122846
Sfxn2	chr19	ENSMUSG00000025036.7	815.041	710.261	0.87202	0.911041	-0.134412	0.00739599	0.122866
Pnck	chrX	ENSMUSG00000002012.13	268.63	337.858	1.25788	1.14453	0.194758	0.00754978	0.123485
Asf1b	chr8	ENSMUSG00000005470.8	1250.89	1069.52	0.854119	0.901898	-0.148964	0.00752518	0.123485
Kansl3	chr1	ENSMUSG00000010453.12	5470.36	5058.89	0.924787	0.940312	-0.088789	0.00749562	0.123485
Timp3	chr10	ENSMUSG00000020044.13	12829.5	14392.5	1.12113	1.09043	0.124891	0.00746252	0.123485
Hnrnpab	chr11	ENSMUSG00000020358.17	24804.2	22617.3	0.911542	0.931703	-0.102058	0.00744383	0.123485
Fstl1	chr16	ENSMUSG00000022816.11	31755	35362.6	1.1138	1.08177	0.113395	0.00753721	0.123485
Il18r1	chr1	ENSMUSG00000026070.15	128.735	172.801	1.34514	1.15124	0.203183	0.00751439	0.123485
Sh2b1	chr7	ENSMUSG00000030733.10	5511.92	5162.3	0.93658	0.947524	-0.0777662	0.00745856	0.123485
Paqr7	chr4	ENSMUSG00000037348.15	691.43	807.646	1.16728	1.11056	0.151286	0.00747412	0.123485
H2az1	chr3	ENSMUSG00000037894.13	5709.93	4973.04	0.870303	0.915694	-0.127062	0.00748784	0.123485
Erg	chr16	ENSMUSG00000040732.20	1697.88	1924.61	1.13264	1.09228	0.127344	0.00752746	0.123485
Zmym6	chr4	ENSMUSG00000042408.13	742.101	873.649	1.17766	1.11354	0.155147	0.00752091	0.123485
Thbd	chr2	ENSMUSG00000074743.4	2063.48	2345.56	1.13718	1.09283	0.128071	0.00754494	0.123485
Snora17	chr2	ENSMUSG00000077192.3	48.4967	30.1201	0.619602	0.978088	-0.0319645	0.0074951	0.123485
Sdc1	chr12	ENSMUSG00000020592.14	1616.85	1839.11	1.13682	1.09411	0.129753	0.00759589	0.124102
Usp1	chr4	ENSMUSG00000028560.11	2876.79	2468.08	0.857836	0.904334	-0.145072	0.00761547	0.124286
Nek2	chr1	ENSMUSG00000026622.15	1867.61	1620.85	0.867788	0.908277	-0.138795	0.00762825	0.124357
Fnbp1l	chr3	ENSMUSG00000039735.16	3527.92	3137.9	0.889529	0.920976	-0.118765	0.00765241	0.124477
Gm27010	chr14	ENSMUSG00000098183.1	137.33	99.0457	0.719862	0.959407	-0.0597846	0.00765129	0.124477
Sertad4	chr1	ENSMUSG00000016262.14	992.526	1124.09	1.13317	1.09094	0.125569	0.00768943	0.124533
Bmp3	chr5	ENSMUSG00000029335.5	69.6928	108.505	1.55767	1.02324	0.0331432	0.00768105	0.124533
Bach2	chr4	ENSMUSG00000040270.16	890.608	1038.77	1.16602	1.10705	0.146721	0.007671	0.124533
Lratd2	chr15	ENSMUSG00000072568.4	404.645	527.16	1.30564	1.06885	0.0960603	0.00767838	0.124533
F3	chr3	ENSMUSG00000028128.13	368.877	493.664	1.33384	1.04963	0.0698821	0.00772355	0.124678
Acat1	chr9	ENSMUSG00000032047.5	14771.6	13705.9	0.927963	0.942356	-0.0856566	0.00771189	0.124678
Tyw3	chr3	ENSMUSG00000047583.9	446.694	366.162	0.819798	0.886239	-0.174232	0.00771797	0.124678
Msl3l2	chr10	ENSMUSG00000047669.8	133.852	180.668	1.34906	1.16631	0.221946	0.00773733	0.124691
Mdm4	chr1	ENSMUSG00000054387.13	3835.93	3505.97	0.914058	0.93325	-0.099665	0.00774115	0.124691
Lingo3	chr10	ENSMUSG00000051067.8	87.5856	131.72	1.50465	1.02752	0.0391686	0.00774996	0.124697
Enpp1	chr10	ENSMUSG00000037370.13	483.766	647.909	1.3398	1.16307	0.21794	0.00778199	0.125077
Atrx	chrX	ENSMUSG00000031229.16	4942.43	4483.78	0.907233	0.930697	-0.103617	0.00781698	0.125503
Eid1	chr2	ENSMUSG00000091337.3	6422.34	6900.89	1.07438	1.05998	0.084038	0.00782988	0.125574
Map1b	chr13	ENSMUSG00000052727.6	5412.66	6120.45	1.13045	1.093	0.128291	0.00784351	0.125657
Pck2	chr14	ENSMUSG00000040618.7	1499.11	1709.31	1.14085	1.09483	0.13071	0.00786076	0.125798
Axin2	chr11	ENSMUSG00000000142.15	297.921	379.403	1.27764	1.13998	0.189007	0.00789437	0.125836
Ptgis	chr2	ENSMUSG00000017969.13	1279.91	1481.9	1.15832	1.10169	0.139713	0.00796495	0.125836
Camk2a	chr18	ENSMUSG00000024617.16	7868.6	7039.99	0.894788	0.920492	-0.119522	0.00796447	0.125836
Clns1a	chr7	ENSMUSG00000025439.5	1563.41	1423.99	0.910663	0.93184	-0.101845	0.00792653	0.125836
Cfap45	chr1	ENSMUSG00000026546.16	133.39	186.573	1.39965	1.03704	0.052468	0.00787664	0.125836
Pgap3	chr11	ENSMUSG00000038208.13	1110.85	990.483	0.891348	0.921587	-0.117807	0.00793464	0.125836
Ccdc74a	chr16	ENSMUSG00000041617.10	34.1607	55.455	1.61731	1.02043	0.0291817	0.00791671	0.125836
Kirrel	chr3	ENSMUSG00000041734.15	2766.63	3203.26	1.15841	1.10281	0.141187	0.0079477	0.125836
Safb2	chr17	ENSMUSG00000042625.16	5742.77	5176.15	0.901612	0.927052	-0.109278	0.00795414	0.125836
Oas1a	chr5	ENSMUSG00000052776.10	86.99	135.439	1.53574	1.02433	0.0346792	0.00793218	0.125836
Cthrc1	chr15	ENSMUSG00000054196.7	312.844	402.533	1.28853	1.13681	0.184989	0.00794572	0.125836
Rhox5	chrX	ENSMUSG00000095180.8	210.159	274.173	1.30749	1.1553	0.208273	0.00791633	0.125836
Abhd17c	chr7	ENSMUSG00000038459.10	3141.38	2867.19	0.912501	0.932163	-0.101346	0.00801897	0.126555
Dusp19	chr2	ENSMUSG00000027001.10	184.984	234.476	1.26592	1.14405	0.194154	0.00805481	0.126644
Sema6c	chr3	ENSMUSG00000038777.19	563.742	703.183	1.24828	1.13664	0.184781	0.00806728	0.126644
Thbs1	chr2	ENSMUSG00000040152.8	3505.91	4538.1	1.29081	1.15395	0.206583	0.00806525	0.126644
Grap2	chr15	ENSMUSG00000042351.9	61.2277	34.4613	0.565679	0.98241	-0.0256029	0.00806129	0.126644
Cebpb	chr2	ENSMUSG00000056501.3	682.542	843.925	1.23795	1.13095	0.17754	0.00803844	0.126644
Brf1	chr12	ENSMUSG00000011158.8	1936.46	1764.56	0.910928	0.931506	-0.102363	0.00809894	0.126738
Lpin2	chr17	ENSMUSG00000024052.17	1000.05	1141.07	1.141	1.09378	0.129316	0.00809562	0.126738
Slc35e2	chr4	ENSMUSG00000042202.15	1522.63	1341.93	0.881652	0.916443	-0.125883	0.0080886	0.126738
Nexn	chr3	ENSMUSG00000039103.12	35545.3	31646	0.890483	0.924558	-0.113164	0.00811148	0.126801
Mta2	chr19	ENSMUSG00000071646.9	4951.53	4636.23	0.936453	0.948309	-0.0765702	0.00812471	0.126874
Ugt1a7c	chr1	ENSMUSG00000090124.7	25.8099	44.328	1.71726	1.01879	0.0268535	0.00814193	0.127009
Tsku	chr7	ENSMUSG00000049580.12	480.469	562.058	1.16965	1.10658	0.146105	0.0081667	0.127262
Jsrp1	chr10	ENSMUSG00000020216.13	190.41	254.229	1.33903	1.0487	0.0686034	0.00821073	0.127679
Nyap1	chr5	ENSMUSG00000045348.16	421.549	516.74	1.2272	1.12975	0.176003	0.00820281	0.127679
Ncaph	chr2	ENSMUSG00000034906.15	2166.48	1885.56	0.869777	0.909048	-0.137572	0.0082306	0.127854
Arhgap45	chr10	ENSMUSG00000035697.14	472.169	590.113	1.24886	1.12958	0.175787	0.00825452	0.128092
Nfatc4	chr14	ENSMUSG00000023411.12	935.772	1111.3	1.18733	1.11149	0.1525	0.00828189	0.128248
Dazap1	chr10	ENSMUSG00000069565.12	7374.6	6721.91	0.911595	0.932347	-0.101061	0.00827818	0.128248
Tmem255a	chrX	ENSMUSG00000036502.14	1143.93	933.342	0.816679	0.889359	-0.169162	0.00831628	0.128646
Epc2	chr2	ENSMUSG00000069495.12	1838.2	1607.06	0.874283	0.912937	-0.131413	0.00834101	0.128895
Scrib	chr15	ENSMUSG00000022568.17	4414.21	4001.15	0.906126	0.930832	-0.103408	0.00836337	0.128972
Fzd7	chr1	ENSMUSG00000041075.8	812.414	987.422	1.2164	1.12162	0.165587	0.00836168	0.128972
Unc5b	chr10	ENSMUSG00000020099.8	6784.19	7860.1	1.15755	1.10402	0.142762	0.00839033	0.129253
Farsa	chr8	ENSMUSG00000003808.18	1569.61	1434.59	0.914317	0.934608	-0.0975662	0.00848541	0.129448
Smyd4	chr11	ENSMUSG00000018809.2	554.09	470.982	0.849595	0.903176	-0.146922	0.00844542	0.129448
Rwdd1	chr10	ENSMUSG00000019782.10	1926.75	1757.04	0.912255	0.932863	-0.100263	0.00846951	0.129448
Tmem94	chr11	ENSMUSG00000020747.18	9529.61	8758.07	0.919199	0.937236	-0.093516	0.00845114	0.129448
Aldh1a7	chr19	ENSMUSG00000024747.3	28.0525	76.1642	2.83236	1.00694	0.00997555	0.00849026	0.129448
Aspdh	chr7	ENSMUSG00000038704.12	145.178	97.9527	0.677234	0.973835	-0.0382506	0.00848358	0.129448
Hnrnpr	chr4	ENSMUSG00000066037.14	4881.16	4362.6	0.894074	0.924855	-0.112701	0.00842811	0.129448
Gas2l3	chr10	ENSMUSG00000074802.11	2174.43	1848.02	0.850137	0.900313	-0.151502	0.0084536	0.129448
AA414768	chrX	ENSMUSG00000083307.1	68.1409	95.8331	1.41032	1.03473	0.049249	0.00845848	0.129448
Gm15543	chr6	ENSMUSG00000086863.1	427.789	534.232	1.24816	1.13287	0.179984	0.00843306	0.129448
Clcn1	chr6	ENSMUSG00000029862.16	78.9208	47.7285	0.599826	0.981421	-0.0270553	0.00851109	0.129499
Tril	chr6	ENSMUSG00000043496.7	707.594	812.742	1.14843	1.09612	0.132402	0.00850258	0.129499
Rpl9-ps6	chr19	ENSMUSG00000062456.4	246.804	322.931	1.30504	1.06049	0.0847362	0.00852268	0.129543
Ten1	chr11	ENSMUSG00000020778.12	662.021	562.058	0.849713	0.903359	-0.146629	0.00854513	0.129751
Rnase4	chr14	ENSMUSG00000021876.15	915.611	1100.92	1.20196	1.11587	0.158165	0.00856542	0.129811
Casp4	chr9	ENSMUSG00000033538.13	83.953	120.608	1.441	1.03062	0.0435124	0.00856654	0.129811
Gsk3a	chr7	ENSMUSG00000057177.12	5188.77	4782.08	0.921643	0.939416	-0.0901639	0.00859078	0.130045
A530058N18Rik	chr2	ENSMUSG00000092201.7	509.52	380.645	0.747778	0.961542	-0.056578	0.00860594	0.130142
Brpf1	chr6	ENSMUSG00000001632.16	2109.69	1882.84	0.891948	0.921269	-0.118305	0.00862081	0.130234
Hmgxb3	chr18	ENSMUSG00000024622.8	2433.13	2227.42	0.915347	0.935594	-0.0960459	0.0086693	0.1307
Fhad1	chr4	ENSMUSG00000051435.11	129.615	198.762	1.54986	1.02217	0.0316288	0.00866283	0.1307
Limk2	chr11	ENSMUSG00000020451.17	3129.88	3524.65	1.12619	1.08694	0.120275	0.00868756	0.130843
Ppil4	chr10	ENSMUSG00000015757.10	1813.06	1615.07	0.890928	0.92229	-0.116707	0.00871276	0.130956
Myrfl	chr10	ENSMUSG00000034057.8	53.3789	31.2959	0.586535	0.981431	-0.0270406	0.00870915	0.130956
Fgfr1	chr8	ENSMUSG00000031565.18	3568.66	3952.65	1.1074	1.07745	0.107617	0.00872176	0.130959
Pgbd5	chr8	ENSMUSG00000050751.14	239.669	325.276	1.36273	1.04041	0.0571567	0.00876949	0.131542
Arid3b	chr9	ENSMUSG00000004661.15	608.144	522.167	0.858965	0.906203	-0.142093	0.00879437	0.131747
Cpsf2	chr12	ENSMUSG00000041781.9	2606.43	2289.46	0.878518	0.917599	-0.124064	0.00880087	0.131747
Mlx	chr11	ENSMUSG00000017801.15	713.549	809.17	1.13428	1.0895	0.123662	0.00885068	0.132092
Clcn2	chr16	ENSMUSG00000022843.17	487.224	405.768	0.832857	0.894411	-0.16099	0.00883451	0.132092
Myom2	chr8	ENSMUSG00000031461.4	28419.7	32581.7	1.14616	1.0984	0.135399	0.0088502	0.132092
Edn1	chr13	ENSMUSG00000021367.8	452.284	573.595	1.26805	1.13947	0.188361	0.0088646	0.132167
Ckap5	chr2	ENSMUSG00000040549.16	7121.47	6229.69	0.874895	0.91329	-0.130854	0.00889953	0.132555
Ikzf5	chr7	ENSMUSG00000040167.16	1019.8	873.146	0.856104	0.90349	-0.146419	0.00892136	0.132747
Ik	chr18	ENSMUSG00000024474.7	6507.06	5955.02	0.915284	0.936079	-0.0952973	0.0089523	0.132809
Arglu1	chr8	ENSMUSG00000040459.11	4454.85	4055.62	0.910452	0.932661	-0.100576	0.0089419	0.132809
Fam129c	chr8	ENSMUSG00000043243.15	144.282	99.2436	0.690923	0.971626	-0.0415263	0.00895242	0.132809
Cma1	chr14	ENSMUSG00000022225.7	205.553	288.666	1.39747	1.03555	0.0504011	0.00896218	0.132821
Vasn	chr16	ENSMUSG00000039646.5	1717.11	1921.86	1.11891	1.08284	0.114826	0.00902936	0.133683
Micu2	chr14	ENSMUSG00000021973.9	3402.51	3121.37	0.917341	0.937141	-0.0936625	0.00906175	0.133762
Zcchc8	chr5	ENSMUSG00000029427.11	2927.48	2645.67	0.903494	0.92842	-0.107151	0.00905962	0.133762
Acsf2	chr11	ENSMUSG00000076435.3	1253.63	1457.9	1.16277	1.10159	0.139593	0.00905181	0.133762
Cd274	chr19	ENSMUSG00000016496.7	50.9399	77.2819	1.50661	1.02345	0.0334472	0.00909666	0.134071
Trp53bp2	chr1	ENSMUSG00000026510.10	2443.21	2200.66	0.900733	0.929792	-0.10502	0.00910077	0.134071
Cwc15	chr9	ENSMUSG00000004096.9	2926.46	2640.42	0.902074	0.925304	-0.112001	0.00913896	0.1345
Cep95	chr11	ENSMUSG00000018372.13	1055.26	926.648	0.878366	0.916589	-0.125654	0.0092037	0.134509
Tmpo	chr10	ENSMUSG00000019961.17	10776	9574.42	0.88825	0.917161	-0.124753	0.00923023	0.134509
Wnt2b	chr3	ENSMUSG00000027840.5	100.727	157.577	1.56467	1.02147	0.0306501	0.00918573	0.134509
Sh3d19	chr3	ENSMUSG00000028082.14	2109.88	2372.55	1.12448	1.08513	0.11787	0.00922533	0.134509
Srsf10	chr4	ENSMUSG00000028676.17	3827.08	3473.82	0.907382	0.934038	-0.0984475	0.00921446	0.134509
Art4	chr6	ENSMUSG00000030217.2	952.007	1117.52	1.17406	1.10415	0.142938	0.00914942	0.134509
Hmgn5	chrX	ENSMUSG00000031245.8	2277.14	1928.83	0.846511	0.901516	-0.149575	0.00922423	0.134509
Abhd10	chr16	ENSMUSG00000033157.17	730.794	649.145	0.888681	0.921942	-0.117252	0.00922659	0.134509
Col16a1	chr4	ENSMUSG00000040690.15	3891.31	4562.06	1.17236	1.10568	0.144933	0.00922476	0.134509
Purg	chr8	ENSMUSG00000049184.6	415.022	350.365	0.84486	0.900921	-0.150528	0.00920731	0.134509
Timp1	chrX	ENSMUSG00000001131.11	445.776	546.632	1.22862	1.11952	0.162886	0.00926005	0.134811
Dvl3	chr16	ENSMUSG00000003233.12	7476.57	6696.25	0.895702	0.922863	-0.115811	0.00930814	0.135043
Calr	chr8	ENSMUSG00000003814.8	25358.4	28276.7	1.11551	1.0804	0.11157	0.00929525	0.135043
Cyp1b1	chr17	ENSMUSG00000024087.4	180.989	343.622	1.9246	1.01217	0.0174517	0.00930427	0.135043
Sorl1	chr9	ENSMUSG00000049313.8	372.678	495.761	1.32556	1.04789	0.0674856	0.00931234	0.135043
Ak4	chr4	ENSMUSG00000028527.18	1806.63	2113.99	1.16867	1.10802	0.147987	0.00934124	0.135066
E530011L22Rik	chr9	ENSMUSG00000097820.3	337.213	278.081	0.825013	0.894724	-0.160486	0.00934126	0.135066
Gm10727	chr3	ENSMUSG00000105444.1	50.5778	91.1723	1.81192	1.01503	0.0215185	0.00932446	0.135066
Cpz	chr5	ENSMUSG00000036596.6	249.876	344.098	1.37944	1.03316	0.0470593	0.00937317	0.13533
2010204K13Rik	chrX	ENSMUSG00000063018.6	133.872	176.333	1.317	1.05193	0.0730376	0.00937779	0.13533
Arhgap28	chr17	ENSMUSG00000024043.13	823.035	942.666	1.14509	1.09361	0.129104	0.00939391	0.135431
Pdp2	chr8	ENSMUSG00000048371.8	648.037	740.012	1.14206	1.09381	0.129356	0.00940403	0.135445
Hid1	chr11	ENSMUSG00000034586.14	502.711	647.243	1.29213	1.11223	0.153449	0.00942246	0.135579
Srsf6	chr2	ENSMUSG00000016921.14	10469.7	9332.06	0.891541	0.921165	-0.118468	0.00943572	0.135639
Akr1b3	chr6	ENSMUSG00000001642.18	2609.71	2396.65	0.918497	0.937358	-0.0933285	0.00947691	0.136036
Rnps1	chr17	ENSMUSG00000034681.17	6009.68	5525.5	0.919415	0.936926	-0.0939925	0.00948172	0.136036
Gm23455	chr9	ENSMUSG00000065265.1	103.01	76.7724	0.743375	0.957504	-0.0626496	0.00951225	0.136342
Aco2	chr15	ENSMUSG00000022477.13	80451.2	74281.6	0.923449	0.940418	-0.0886261	0.00956722	0.136866
Sema7a	chr9	ENSMUSG00000038264.8	1581.44	1355.08	0.857017	0.90685	-0.141065	0.00955933	0.136866
Sfrp2	chr3	ENSMUSG00000027996.13	3209.88	4122.36	1.28573	1.11174	0.152822	0.00959586	0.137143
Espn	chr4	ENSMUSG00000028943.18	155.983	206.131	1.3229	1.12113	0.164951	0.0096109	0.137226
Hmgn2	chr4	ENSMUSG00000003038.15	13250.7	11853.4	0.89438	0.922213	-0.116829	0.00970571	0.13812
Knl1	chr2	ENSMUSG00000027326.13	1158.73	999.19	0.861603	0.90724	-0.140443	0.00970068	0.13812
Serpinb6a	chr13	ENSMUSG00000060147.15	2770.84	2971.36	1.07244	1.05716	0.0801953	0.00971076	0.13812
Gm49760	chr12	ENSMUSG00000116815.1	37.0618	59.7056	1.62045	1.02039	0.0291218	0.00970973	0.13812
Smg5	chr3	ENSMUSG00000001415.10	5027.49	4457.3	0.886925	0.920173	-0.120023	0.00975164	0.138569
Patz1	chr11	ENSMUSG00000020453.17	2022.73	1839.22	0.909151	0.931791	-0.101922	0.00976435	0.138598
Brd1	chr15	ENSMUSG00000022387.17	3497.99	3161	0.903672	0.928509	-0.107012	0.00977724	0.138598
Sgo2a	chr1	ENSMUSG00000026039.9	1798.79	1570.87	0.872857	0.913948	-0.129816	0.0097911	0.138598
Ppp1r10	chr17	ENSMUSG00000039220.16	3024.42	2452.31	0.812569	0.891607	-0.165521	0.00978586	0.138598
Ephb2	chr4	ENSMUSG00000028664.14	341.379	433.29	1.27391	1.12026	0.163837	0.00980624	0.13868
Dab2	chr15	ENSMUSG00000022150.16	2507.19	2798.87	1.11616	1.07927	0.110058	0.00985382	0.138824
Lfng	chr5	ENSMUSG00000029570.5	346.552	439.898	1.27266	1.09452	0.130303	0.00984714	0.138824
Ash2l	chr8	ENSMUSG00000031575.18	2509.98	2266.1	0.903088	0.929432	-0.105579	0.00983683	0.138824
Gm20342	chr1	ENSMUSG00000101599.1	354.262	294.314	0.830873	0.895535	-0.159177	0.00982863	0.138824
Zfp993	chr4	ENSMUSG00000063245.11	22.8482	36.2298	1.61344	1.02071	0.0295776	0.00989341	0.139249
Pdgfd	chr9	ENSMUSG00000032006.15	329.495	382.297	1.16018	1.09904	0.136242	0.00990359	0.13926
Qpct	chr17	ENSMUSG00000024084.8	434.707	559.974	1.28736	1.12958	0.175787	0.00993038	0.139463
Gabarapl1	chr6	ENSMUSG00000030161.8	2025.58	2353.91	1.16263	1.10098	0.138794	0.00994884	0.139463
Zfp469	chr8	ENSMUSG00000043903.4	1051.52	1289.97	1.22687	1.12371	0.168273	0.00995561	0.139463
Mab21l2	chr3	ENSMUSG00000057777.4	30.1617	56.4557	1.88365	1.01391	0.0199364	0.00995109	0.139463
Mark3	chr12	ENSMUSG00000007411.16	3990.26	3675.95	0.92119	0.939176	-0.0905323	0.0100598	0.139515
Srsf1	chr11	ENSMUSG00000018379.17	13450.3	12237.1	0.909763	0.933995	-0.0985134	0.00997856	0.139515
Rtn1	chr12	ENSMUSG00000021087.18	207.683	267.383	1.28652	1.06306	0.0882183	0.0100603	0.139515
Eif3a	chr19	ENSMUSG00000024991.8	20640	18320.8	0.888103	0.919084	-0.121732	0.010075	0.139515
Lsm4	chr8	ENSMUSG00000031848.15	3431.14	3089.01	0.899994	0.925029	-0.11243	0.0100771	0.139515
Phka1	chrX	ENSMUSG00000034055.16	1490.52	1305.82	0.875735	0.915524	-0.12733	0.0100055	0.139515
Eml5	chr12	ENSMUSG00000051166.10	793.364	703.35	0.887222	0.921295	-0.118264	0.0100108	0.139515
Nlgn2	chr11	ENSMUSG00000051790.15	2256.51	2606.37	1.15374	1.09802	0.134901	0.010055	0.139515
Acadm	chr3	ENSMUSG00000062908.12	17072.6	15425.4	0.903696	0.92926	-0.105846	0.0100424	0.139515
Zfp9	chr6	ENSMUSG00000072623.6	823.785	955.551	1.15933	1.09697	0.13353	0.0100274	0.139515
Nxpe3	chr16	ENSMUSG00000075033.4	121.838	155.66	1.27849	1.12774	0.173429	0.00998812	0.139515
Smarcd2	chr11	ENSMUSG00000078619.10	1528	1699.03	1.11228	1.07788	0.108192	0.00998633	0.139515
Gm41505	chr16	ENSMUSG00000116641.1	443.046	550.401	1.23951	1.11988	0.163347	0.0100816	0.139515
Lamp2	chrX	ENSMUSG00000016534.15	5835.78	6334.06	1.08502	1.06505	0.0909221	0.0101523	0.140102
Lyve1	chr7	ENSMUSG00000030787.4	1512.43	2029.66	1.34287	1.03867	0.0547355	0.0101351	0.140102
Ncam1	chr9	ENSMUSG00000039542.16	16511.1	14822.6	0.897797	0.924904	-0.112625	0.0101488	0.140102
Dhrs3	chr4	ENSMUSG00000066026.14	738.364	936.128	1.27007	1.0968	0.133297	0.0101643	0.140137
Atp7b	chr8	ENSMUSG00000006567.11	132.582	193.507	1.44821	1.02636	0.0375348	0.0101878	0.14033
Tnfsf10	chr3	ENSMUSG00000039304.11	115.146	176.316	1.50792	1.02349	0.0334989	0.0102158	0.140455
Ube2d-ps	chr11	ENSMUSG00000083844.8	933.395	818.628	0.876632	0.917245	-0.124621	0.0102068	0.140455
Raf1	chr6	ENSMUSG00000000441.17	6458.9	5981.99	0.926211	0.942531	-0.0853881	0.0102599	0.140878
Mapk7	chr11	ENSMUSG00000001034.17	1568.81	1767.36	1.12752	1.08553	0.118395	0.010281	0.140878
Ush1c	chr7	ENSMUSG00000030838.19	568.123	741.421	1.30252	1.0731	0.101786	0.0102974	0.140878
Agl	chr3	ENSMUSG00000033400.14	20156.3	17713.8	0.879395	0.913965	-0.129789	0.0102934	0.140878
Adamts15	chr9	ENSMUSG00000033453.8	926.756	1083.8	1.17098	1.10125	0.139148	0.0103198	0.140878
Dennd1a	chr2	ENSMUSG00000035392.17	2549.49	2318.84	0.90955	0.932758	-0.100425	0.010332	0.140878
Tnni3k	chr3	ENSMUSG00000040086.13	4239.98	3841.15	0.906002	0.930966	-0.103199	0.0103053	0.140878
Ecm2	chr13	ENSMUSG00000043631.8	729.274	854.966	1.17257	1.10134	0.139261	0.0103306	0.140878
Zfp414	chr17	ENSMUSG00000073423.10	907.19	806.457	0.889799	0.923498	-0.11482	0.0103128	0.140878
mt-Rnr1	chrM	ENSMUSG00000064337.1	31857.3	40899.6	1.28532	1.07309	0.101775	0.0103585	0.141109
Spag5	chr11	ENSMUSG00000002055.9	2245.13	1970.59	0.877354	0.917	-0.125006	0.0104172	0.141264
Lbr	chr1	ENSMUSG00000004880.11	2158.95	1973.27	0.913808	0.93513	-0.0967614	0.0104377	0.141264
Uchl5	chr1	ENSMUSG00000018189.12	1154.65	1029.2	0.891502	0.924389	-0.113427	0.0104391	0.141264
Appl2	chr10	ENSMUSG00000020263.14	2973.63	3549.13	1.19435	1.10717	0.146879	0.0104556	0.141264
Vit	chr17	ENSMUSG00000024076.10	32.4063	55.7612	1.71522	1.01693	0.0242195	0.0104298	0.141264
Ip6k3	chr17	ENSMUSG00000024210.3	32.1124	49.9464	1.55571	1.02224	0.0317382	0.0104236	0.141264
Dele1	chr18	ENSMUSG00000024442.6	5443.91	5081.34	0.933381	0.946689	-0.079038	0.0104162	0.141264
Lrp2	chr2	ENSMUSG00000027070.14	177.104	240.131	1.35751	1.0348	0.0493523	0.0104531	0.141264
1110038F14Rik	chr15	ENSMUSG00000063236.6	911.486	793.082	0.869154	0.91513	-0.127952	0.0104019	0.141264
Fam110a	chr2	ENSMUSG00000027459.16	320.129	269.744	0.842653	0.905368	-0.143424	0.0104978	0.141577
Dhx15	chr5	ENSMUSG00000029169.11	4970.15	4364.88	0.87894	0.916862	-0.125224	0.0104932	0.141577
Pik3r3	chr4	ENSMUSG00000028698.13	923.936	814.586	0.881219	0.918889	-0.122038	0.0105207	0.141758
Zdhhc4	chr5	ENSMUSG00000001844.10	1076.59	956.396	0.888367	0.92333	-0.115081	0.0105717	0.141935
Impdh1	chr6	ENSMUSG00000003500.13	1587.17	1753.97	1.10562	1.07443	0.103568	0.0105607	0.141935
Rbbp6	chr7	ENSMUSG00000030779.16	6489.37	5912.95	0.911156	0.934249	-0.0981213	0.0105722	0.141935
Gm12435	chr4	ENSMUSG00000081953.1	77.3365	54.0264	0.703936	0.970147	-0.0437244	0.0105592	0.141935
Litaf	chr16	ENSMUSG00000022500.15	1921.25	2158.29	1.12348	1.08247	0.114334	0.0106029	0.14213
Pde4a	chr9	ENSMUSG00000032177.17	2347.98	2659.83	1.13239	1.08661	0.119836	0.0106059	0.14213
Nol7	chr13	ENSMUSG00000063200.4	2848.47	2602.53	0.913743	0.935593	-0.0960466	0.0106203	0.142195
Ccng1	chr11	ENSMUSG00000020326.7	12223.6	13987.9	1.14355	1.09521	0.131202	0.0106505	0.142336
Brd7	chr8	ENSMUSG00000031660.13	5471.56	4987.31	0.911574	0.934834	-0.0972185	0.0106596	0.142336
Cenpm	chr15	ENSMUSG00000068101.11	683.062	570.633	0.835327	0.90324	-0.146819	0.0106416	0.142336
Ptafr	chr4	ENSMUSG00000056529.7	39.5096	59.1837	1.4914	1.02413	0.0344017	0.0106796	0.142474
Arhgef16	chr4	ENSMUSG00000029032.12	45.6027	70.2208	1.51708	1.02164	0.0308927	0.0107423	0.142541
Macrod1	chr19	ENSMUSG00000036278.7	3523.52	3100.22	0.87965	0.916282	-0.126136	0.0107409	0.142541
S1pr2	chr9	ENSMUSG00000043895.6	787.85	894.081	1.13576	1.08681	0.120102	0.010708	0.142541
Nrf1	chr6	ENSMUSG00000058440.14	1429.71	1273.28	0.890635	0.92289	-0.115769	0.0107143	0.142541
Dpp6	chr5	ENSMUSG00000061576.15	109.061	152.122	1.39534	1.02816	0.0400606	0.0106984	0.142541
Ppp1r3c	chr19	ENSMUSG00000067279.3	8853.19	10130.7	1.14445	1.09009	0.124444	0.0107414	0.142541
Gpatch2	chr1	ENSMUSG00000039210.16	905.776	780.604	0.862099	0.911477	-0.133721	0.0107539	0.142568
Adcy3	chr12	ENSMUSG00000020654.15	552.696	661.718	1.19935	1.10742	0.147205	0.0107657	0.142577
Tmod2	chr9	ENSMUSG00000032186.15	258.311	322.206	1.24809	1.10422	0.143032	0.0107738	0.142577
Ptk2b	chr14	ENSMUSG00000059456.13	1988.1	2199.74	1.10577	1.07461	0.103818	0.0108238	0.143111
Lrrn4	chr2	ENSMUSG00000043110.2	974.263	1234.74	1.26874	1.07604	0.105728	0.0108373	0.143163
Gna14	chr19	ENSMUSG00000024697.4	21.9603	44.1992	2.15109	1.00957	0.0137355	0.0109081	0.143624
Xirp2	chr2	ENSMUSG00000027022.14	933.035	1160.28	1.23999	1.12244	0.166639	0.0109252	0.143624
Svep1	chr4	ENSMUSG00000028369.15	889.729	1080.17	1.21246	1.11556	0.157771	0.0108985	0.143624
Hnrnpm	chr17	ENSMUSG00000059208.15	12241.9	11074.2	0.904841	0.928562	-0.10693	0.0109223	0.143624
Gm36266	chr5	ENSMUSG00000106617.1	141.657	99.0786	0.704689	0.97273	-0.0398885	0.0109099	0.143624
Gm43050	chr5	ENSMUSG00000106795.3	477.707	409.001	0.855509	0.911033	-0.134424	0.0109303	0.143624
Orai3	chr7	ENSMUSG00000043964.14	643.54	745.354	1.15945	1.09471	0.130549	0.0109432	0.143665
Ttn	chr2	ENSMUSG00000051747.15	183024	164645	0.89973	0.928524	-0.106989	0.0109596	0.143753
Tmem86a	chr7	ENSMUSG00000010307.7	507.618	594.253	1.17107	1.09841	0.135418	0.0110173	0.143974
Abcc1	chr16	ENSMUSG00000023088.17	599.823	704.633	1.17369	1.10232	0.140543	0.0109983	0.143974
Cpxm1	chr2	ENSMUSG00000027408.7	606.394	768.931	1.26819	1.06712	0.0937217	0.0110734	0.143974
Zfp275	chrX	ENSMUSG00000031365.13	1685.06	1882.79	1.11724	1.08038	0.111536	0.011056	0.143974
Cenpn	chr8	ENSMUSG00000031756.5	886.036	758.073	0.855094	0.908907	-0.137795	0.0110522	0.143974
Rbm6	chr9	ENSMUSG00000032582.14	3572.78	3295.2	0.922288	0.941095	-0.0875877	0.0110348	0.143974
Plppr2	chr9	ENSMUSG00000040563.13	425.998	543.315	1.27986	1.06723	0.0938774	0.0110383	0.143974
2900052L18Rik	chr11	ENSMUSG00000043993.6	170.614	127.101	0.743939	0.961319	-0.0569135	0.0110593	0.143974
Gm5914	chr8	ENSMUSG00000098120.1	38.9377	23.5215	0.604991	0.981505	-0.0269325	0.010999	0.143974
Gm42984	chr5	ENSMUSG00000104784.1	74.8633	50.6129	0.675193	0.974954	-0.036594	0.0110641	0.143974
Hexa	chr9	ENSMUSG00000025232.8	2357.73	2692.19	1.142	1.08972	0.123956	0.0111105	0.144203
Cd47	chr16	ENSMUSG00000055447.19	2413.19	2601.11	1.07765	1.06118	0.0856759	0.0111011	0.144203
Hspb7	chr4	ENSMUSG00000006221.7	87612.6	81729.5	0.932922	0.945607	-0.0806881	0.0111313	0.144221
Nasp	chr4	ENSMUSG00000028693.15	6135.79	5263.18	0.85772	0.916839	-0.125259	0.0111259	0.144221
Ankle1	chr8	ENSMUSG00000046295.13	975.197	821.387	0.840633	0.905874	-0.142617	0.0111561	0.144416
Ndufs1	chr1	ENSMUSG00000025968.16	19254.9	17082.6	0.887703	0.919091	-0.12172	0.0111692	0.144459
Slc4a1	chr11	ENSMUSG00000006574.15	652.097	353.794	0.5414	0.984769	-0.0221428	0.0112012	0.144622
Tbcd	chr11	ENSMUSG00000039230.14	1220.86	1081.69	0.886125	0.922394	-0.116545	0.0112004	0.144622
Tram1	chr1	ENSMUSG00000025935.10	2516.05	2768.72	1.10045	1.07128	0.0993418	0.0112366	0.144777
Usp11	chrX	ENSMUSG00000031066.10	2272.66	1896.57	0.833662	0.907273	-0.140392	0.0112358	0.144777
Abi3bp	chr16	ENSMUSG00000035258.15	567.079	697.863	1.23102	1.09697	0.133521	0.0112439	0.144777
Ppp4r1	chr17	ENSMUSG00000061950.17	3006.98	2627.54	0.873593	0.915234	-0.127787	0.0112523	0.144777
Top2a	chr11	ENSMUSG00000020914.17	12008.6	10411.2	0.866304	0.91398	-0.129765	0.0112656	0.144822
Rhoc	chr3	ENSMUSG00000002233.13	5698.01	6268.18	1.10061	1.07202	0.100326	0.0112986	0.144835
P3h3	chr6	ENSMUSG00000023191.9	2207.63	2490.94	1.12862	1.08359	0.115817	0.0113339	0.144835
Tmed3	chr9	ENSMUSG00000032353.9	1138.63	1325.63	1.16404	1.09598	0.132226	0.0112946	0.144835
Prc1	chr7	ENSMUSG00000038943.16	6702.17	5850.23	0.872746	0.913437	-0.130622	0.011335	0.144835
Penk	chr4	ENSMUSG00000045573.9	140.709	241.871	1.72879	1.01425	0.0204142	0.0113273	0.144835
Sptbn2	chr19	ENSMUSG00000067889.6	36.6184	55.7017	1.54511	1.02082	0.0297338	0.011326	0.144835
Gm20219	chr17	ENSMUSG00000110218.1	76.2138	45.1542	0.595363	0.984728	-0.0222032	0.0112975	0.144835
Hnrnpa3	chr2	ENSMUSG00000059005.13	18097.7	16667	0.921073	0.944972	-0.0816573	0.0113548	0.144964
Ddx46	chr13	ENSMUSG00000021500.17	4369.38	3834.42	0.877492	0.919904	-0.120444	0.0114427	0.145961
Igbp1	chrX	ENSMUSG00000031221.7	1980.57	1747.79	0.882088	0.922126	-0.116964	0.0114597	0.146052
Cd101	chr3	ENSMUSG00000086564.9	186.561	127.159	0.680253	0.975307	-0.0360716	0.011494	0.146363
Mbd2	chr18	ENSMUSG00000024513.16	3679.98	3371.72	0.91656	0.939814	-0.0895535	0.0115335	0.146741
Pwwp2a	chr11	ENSMUSG00000044950.7	1246.01	1103.15	0.885573	0.922598	-0.116226	0.0115734	0.147052
2310015A10Rik	chr12	ENSMUSG00000097729.2	635.992	554.458	0.872098	0.917259	-0.124598	0.0115778	0.147052
Dlk1	chr12	ENSMUSG00000040856.17	10076.3	11639.9	1.15469	1.09597	0.132202	0.0115924	0.147111
Mest	chr6	ENSMUSG00000051855.15	57356.9	66672.1	1.1626	1.096	0.132248	0.0116151	0.147148
Cspp1	chr1	ENSMUSG00000056763.16	900.984	797.177	0.885621	0.923171	-0.11533	0.0116109	0.147148
Rnf207	chr4	ENSMUSG00000058498.12	10427.7	9116.81	0.873624	0.92254	-0.116316	0.0116319	0.147235
Kif18b	chr11	ENSMUSG00000051378.10	1430.39	1254.24	0.876403	0.918673	-0.122376	0.0116735	0.147635
Gata5	chr2	ENSMUSG00000015627.5	269.249	359.187	1.34099	1.03629	0.0514329	0.0117181	0.147696
Agap3	chr5	ENSMUSG00000023353.14	4087.24	3710.39	0.907521	0.932651	-0.100591	0.0117071	0.147696
Fbxl16	chr17	ENSMUSG00000025738.8	127.291	168.682	1.32193	1.04246	0.0599909	0.0116968	0.147696
Mepce	chr5	ENSMUSG00000029726.16	2270.24	1996.36	0.879501	0.921039	-0.118665	0.0117147	0.147696
Pan2	chr10	ENSMUSG00000005682.9	2983.72	2634.93	0.882809	0.922592	-0.116236	0.0117711	0.14774
Hnrnpl	chr7	ENSMUSG00000015165.16	16618.9	15489.5	0.931805	0.9461	-0.0799353	0.0117714	0.14774
Tesc	chr5	ENSMUSG00000029359.13	281.492	369.684	1.31222	1.04951	0.069718	0.0117569	0.14774
Srsf2	chr11	ENSMUSG00000034120.18	11265.7	10054.5	0.892197	0.922403	-0.116531	0.0117576	0.14774
Aifm1	chrX	ENSMUSG00000036932.14	5257.33	4860.11	0.924457	0.941564	-0.0868684	0.0117585	0.14774
Ttc27	chr17	ENSMUSG00000024078.7	564.327	502.371	0.890471	0.925148	-0.112244	0.0117944	0.147849
Raet1d	chr10	ENSMUSG00000078452.10	54.3732	76.1797	1.411	1.02871	0.04084	0.0118	0.147849
Trim28	chr7	ENSMUSG00000005566.14	9370.88	8772.31	0.936187	0.948884	-0.0756963	0.0118608	0.148047
Cebpa	chr7	ENSMUSG00000034957.10	128.968	170.375	1.32418	1.04028	0.0569732	0.0118631	0.148047
BC043934	chr9	ENSMUSG00000056418.3	402.831	336.173	0.834165	0.904485	-0.144832	0.0118739	0.148047
Pcbp2	chr15	ENSMUSG00000056851.14	17412.3	16210.9	0.930947	0.946251	-0.0797058	0.0118639	0.148047
Srsf3	chr17	ENSMUSG00000071172.13	6852.03	5938.4	0.866979	0.919341	-0.121328	0.0118757	0.148047
Zfp566	chr7	ENSMUSG00000078768.2	122.449	84.9401	0.690535	0.976795	-0.033873	0.0118307	0.148047
Tnnt1	chr7	ENSMUSG00000064179.13	3013.56	3476.84	1.154	1.08879	0.122729	0.0119045	0.148281
Gm37818	chr11	ENSMUSG00000104184.1	42.4573	22.5449	0.526712	0.985715	-0.0207573	0.0119159	0.148299
Zfp185	chrX	ENSMUSG00000031351.15	147.794	188.145	1.27733	1.06027	0.0844272	0.0119393	0.148465
Zfp646	chr7	ENSMUSG00000049739.10	2045.21	1804.61	0.8825	0.922552	-0.116298	0.0119805	0.148854
Zfp865	chr7	ENSMUSG00000074405.8	2118.92	1906.81	0.899627	0.928692	-0.106727	0.012022	0.149244
Adamts2	chr11	ENSMUSG00000036545.9	3066.83	3558.49	1.16132	1.10051	0.138176	0.0120389	0.149328
Fkbp14	chr6	ENSMUSG00000038074.16	889.024	1019.1	1.14714	1.0896	0.123797	0.0120678	0.149401
Kcp	chr6	ENSMUSG00000059022.15	861.998	1056.91	1.2268	1.1071	0.146784	0.0120749	0.149401
Zfx	chrX	ENSMUSG00000079509.10	1289.8	1144.47	0.88703	0.923469	-0.114864	0.0120669	0.149401
Api5	chr2	ENSMUSG00000027193.12	3706.75	3395.36	0.915786	0.93753	-0.0930634	0.0121163	0.149788
Furin	chr7	ENSMUSG00000030530.15	8555.21	9555.8	1.11691	1.07855	0.109093	0.0121351	0.149895
Ndor1	chr2	ENSMUSG00000006471.18	363.612	302.112	0.830889	0.906048	-0.14234	0.012177	0.150287
Slc5a7	chr17	ENSMUSG00000023945.7	106.819	149.828	1.38207	1.02952	0.0419725	0.0121994	0.150439
Abcf3	chr16	ENSMUSG00000003234.16	2232.49	2053.71	0.919765	0.939445	-0.0901196	0.0122432	0.150498
Pgf	chr12	ENSMUSG00000004791.7	208.686	271.017	1.3001	1.05038	0.0709097	0.0122448	0.150498
Ppip5k2	chr1	ENSMUSG00000040648.14	6104.01	5440.14	0.891178	0.924253	-0.11364	0.0122361	0.150498
Ctla2a	chr13	ENSMUSG00000044258.10	486.461	577.69	1.18943	1.09885	0.135989	0.0122356	0.150498
Psors1c2	chr17	ENSMUSG00000024409.8	64.9135	38.7129	0.602304	0.984175	-0.0230127	0.0123014	0.150943
Hddc3	chr7	ENSMUSG00000030532.6	302.908	357.816	1.18301	1.09746	0.134167	0.0123007	0.150943
AI427809	chr4	ENSMUSG00000086712.2	70.8353	98.0626	1.38202	1.03113	0.0442201	0.0123121	0.15095
Ncoa5	chr2	ENSMUSG00000039804.15	2928.56	2658.74	0.908206	0.933525	-0.0992388	0.0123588	0.151398
Vps37d	chr5	ENSMUSG00000043614.13	126.346	159.483	1.26624	1.06919	0.0965236	0.0124009	0.151788
Smc2	chr4	ENSMUSG00000028312.19	2659.82	2301.58	0.865352	0.922639	-0.116161	0.0124506	0.152237
Gbp4	chr5	ENSMUSG00000079363.7	375.482	466.871	1.23998	1.08787	0.121501	0.0124581	0.152237
Tmem87b	chr2	ENSMUSG00000014353.15	1276.96	1391.36	1.08908	1.06461	0.0903288	0.012533	0.152605
Mctp1	chr13	ENSMUSG00000021596.16	44.3072	63.6386	1.43968	1.02631	0.0374618	0.0125488	0.152605
Sdc3	chr4	ENSMUSG00000025743.14	6606.17	7429.71	1.12377	1.08026	0.111377	0.0125563	0.152605
Atp9a	chr2	ENSMUSG00000027546.15	2103.52	2373.03	1.12774	1.08115	0.112568	0.0125603	0.152605
Smad9	chr3	ENSMUSG00000027796.2	255.013	335.307	1.31246	1.04314	0.0609313	0.0125391	0.152605
Sh3d21	chr4	ENSMUSG00000073758.10	205.891	263.887	1.28331	1.04647	0.0655371	0.0125139	0.152605
E330034L11Rik	chr3	ENSMUSG00000106383.1	187.337	143.421	0.764553	0.963163	-0.0541486	0.0125404	0.152605
Crispld2	chr8	ENSMUSG00000031825.16	305.268	391.014	1.27737	1.04831	0.0680627	0.0125822	0.152662
Map6	chr7	ENSMUSG00000055407.14	171.511	217.12	1.26489	1.06414	0.089682	0.0125953	0.152662
Gm10762	chr2	ENSMUSG00000074807.3	353.726	293.291	0.828805	0.910228	-0.135701	0.0125957	0.152662
Mlph	chr1	ENSMUSG00000026303.6	216.958	292.516	1.34026	1.03437	0.0487588	0.0126136	0.152753
Adck5	chr15	ENSMUSG00000022550.18	437.02	516.485	1.18261	1.09978	0.13721	0.0126629	0.153225
Gtpbp1	chr15	ENSMUSG00000042535.9	2860.69	2586.31	0.903889	0.93196	-0.10166	0.0126836	0.153225
Scn3b	chr9	ENSMUSG00000049281.16	115.385	156.646	1.36431	1.0309	0.0439044	0.0126744	0.153225
Gfra2	chr14	ENSMUSG00000022103.10	395.143	481.088	1.21558	1.09866	0.135749	0.012717	0.153504
Jpx	chrX	ENSMUSG00000097571.9	344.648	279.769	0.814784	0.916228	-0.126222	0.0127344	0.153589
Rnf208	chr2	ENSMUSG00000044628.5	125.87	164.321	1.30425	1.04201	0.0593631	0.0127715	0.153912
Cbx4	chr11	ENSMUSG00000039989.7	1908.41	2197.98	1.15287	1.09025	0.124661	0.012805	0.154146
Gm26737	chr9	ENSMUSG00000097467.2	136.602	94.5599	0.691966	0.973551	-0.0386716	0.0128118	0.154146
Id3	chr4	ENSMUSG00000007872.3	2616.71	3047.85	1.16577	1.09338	0.128799	0.0128253	0.154184
Parp3	chr9	ENSMUSG00000023249.15	369.987	465.621	1.2564	1.06348	0.0887997	0.0128482	0.154335
Cfap36	chr11	ENSMUSG00000020462.14	1016.04	900.493	0.886498	0.924798	-0.112789	0.012863	0.154381
Atg16l2	chr7	ENSMUSG00000047767.17	934.828	800.75	0.857058	0.916643	-0.125569	0.0128729	0.154381
Dlg4	chr11	ENSMUSG00000020886.17	1527.94	1749.65	1.14563	1.09304	0.128341	0.0129508	0.155142
Pink1	chr4	ENSMUSG00000028756.12	6425.45	5700.54	0.886707	0.921322	-0.118222	0.0129572	0.155142
Cfap298	chr16	ENSMUSG00000022972.10	1214.3	1472.8	1.21339	1.09923	0.1365	0.0129783	0.155268
Emilin1	chr5	ENSMUSG00000029163.9	7367.86	8176.79	1.1099	1.07508	0.104447	0.0130079	0.155401
Filip1	chr9	ENSMUSG00000034898.17	7800.28	6792.2	0.871059	0.916393	-0.125961	0.0130103	0.155401
Tnfrsf9	chr4	ENSMUSG00000028965.13	172.211	300.819	1.73374	1.01526	0.0218422	0.0130449	0.155688
Anapc16	chr10	ENSMUSG00000020107.10	1988.27	1815.09	0.913027	0.935935	-0.0955205	0.013157	0.156901
Exosc9	chr3	ENSMUSG00000027714.11	1153.94	1047.18	0.908035	0.934536	-0.0976772	0.0131798	0.157046
Gm4544	chr15	ENSMUSG00000116056.1	37.8982	56.6242	1.5048	1.02185	0.0311836	0.0132234	0.157439
Heatr6	chr11	ENSMUSG00000000976.13	1309.15	1176.53	0.898635	0.930961	-0.103207	0.0132927	0.157727
Papola	chr12	ENSMUSG00000021111.15	8462.67	7940.97	0.938436	0.95028	-0.0735756	0.0132902	0.157727
Pcm1	chr8	ENSMUSG00000031592.10	4316.35	3877.45	0.898315	0.92885	-0.106483	0.0132915	0.157727
Dlgap5	chr14	ENSMUSG00000037544.14	1909.92	1654.22	0.865559	0.917554	-0.124136	0.0133066	0.157727
Fam57a	chr11	ENSMUSG00000069808.13	552.646	640.185	1.15897	1.09117	0.125875	0.0133114	0.157727
Gm16638	chr7	ENSMUSG00000087088.2	148.473	180.642	1.21818	1.09784	0.134663	0.0133014	0.157727
Hmmr	chr11	ENSMUSG00000020330.16	3594.42	3154.77	0.877557	0.921107	-0.11856	0.0133262	0.157777
Dusp4	chr8	ENSMUSG00000031530.6	455.261	549.7	1.20562	1.09886	0.136004	0.0134134	0.158183
Me1	chr9	ENSMUSG00000032418.15	1392.49	1659.13	1.19102	1.09646	0.132859	0.0134261	0.158183
Coa7	chr4	ENSMUSG00000048351.14	1318.36	1180.64	0.895441	0.927933	-0.107908	0.0133939	0.158183
Lin9	chr1	ENSMUSG00000058729.13	658.976	552.652	0.837869	0.91491	-0.128298	0.0134458	0.158183
Iah1	chr12	ENSMUSG00000062054.7	704.898	827.213	1.17443	1.09322	0.128583	0.0134397	0.158183
Chst14	chr2	ENSMUSG00000074916.5	680.804	801.051	1.1778	1.09291	0.128173	0.013437	0.158183
Klhdc7a	chr4	ENSMUSG00000078234.6	36.117	58.5492	1.60663	1.01738	0.0248539	0.0133983	0.158183
AW011738	chr4	ENSMUSG00000078349.3	402.741	481.633	1.19695	1.09522	0.131223	0.013412	0.158183
Atp5g3	chr2	ENSMUSG00000018770.9	40857.1	37241.4	0.911348	0.935024	-0.0969246	0.013484	0.158403
Mdfi	chr17	ENSMUSG00000032717.14	940.472	1134.09	1.20883	1.09448	0.130242	0.0134859	0.158403
Usp7	chr16	ENSMUSG00000022710.17	5842.87	5423.92	0.928287	0.944356	-0.0825979	0.0135085	0.158418
Dtd1	chr2	ENSMUSG00000027430.12	502.276	443.973	0.883961	0.925147	-0.112245	0.0134987	0.158418
Lgmn	chr12	ENSMUSG00000021190.14	3708.56	4029.52	1.08643	1.0629	0.0880041	0.0135276	0.158516
Smim27	chr4	ENSMUSG00000028407.4	103.518	135.191	1.30468	1.04139	0.0585091	0.0135512	0.158668
Hsf2	chr10	ENSMUSG00000019878.8	1111.75	997.103	0.896775	0.929626	-0.105278	0.0136173	0.15901
Ttc16	chr2	ENSMUSG00000039021.15	22.7921	45.72	2.13158	1.00954	0.0137047	0.0136233	0.15901
Ermp1	chr19	ENSMUSG00000046324.12	920.777	1037.96	1.12733	1.07991	0.110908	0.0136104	0.15901
Cdh20	chr1	ENSMUSG00000050840.8	364.042	295.574	0.812338	0.914056	-0.129646	0.0135984	0.15901
Gm5463	chr14	ENSMUSG00000114892.1	110.5	83.2434	0.752065	0.963492	-0.0536549	0.0136418	0.159101
Abca8b	chr11	ENSMUSG00000020620.14	405.384	483.829	1.19179	1.09201	0.126982	0.0136554	0.159134
Aurka	chr2	ENSMUSG00000027496.15	2115.57	1852.88	0.875331	0.921213	-0.118394	0.0137105	0.159433
Vangl1	chr3	ENSMUSG00000027860.15	1725.04	1563.97	0.906425	0.934614	-0.097557	0.0137132	0.159433
Zfp783	chr6	ENSMUSG00000072653.14	103.635	140.784	1.36259	1.028	0.0398347	0.0137111	0.159433
Fpgs	chr2	ENSMUSG00000009566.12	811.828	720.505	0.887097	0.925493	-0.111705	0.013776	0.160037
Man1c1	chr4	ENSMUSG00000037306.13	2040.29	2273.53	1.11326	1.07442	0.103551	0.0138035	0.160106
Sema3d	chr5	ENSMUSG00000040254.11	824.829	946.573	1.14784	1.08558	0.118461	0.0138008	0.160106
Pnmal2	chr7	ENSMUSG00000070802.5	793.729	878.164	1.10689	1.07245	0.100911	0.0138199	0.16017
Srsf5	chr12	ENSMUSG00000021134.17	12826.6	11667.6	0.909512	0.936066	-0.0953173	0.0138394	0.160272
5330417C22Rik	chr3	ENSMUSG00000040412.17	27.9504	75.8513	2.92893	1.00578	0.00831998	0.0138634	0.160364
Sertm1	chr3	ENSMUSG00000056306.5	87.893	123.466	1.40297	1.02806	0.039919	0.013869	0.160364
Ecrg4	chr1	ENSMUSG00000026051.8	122.969	163.821	1.33008	1.0355	0.05033	0.0138916	0.160374
Pbx4	chr8	ENSMUSG00000031860.17	32.2656	49.8045	1.55155	1.01947	0.0278261	0.0138858	0.160374
Poc1a	chr9	ENSMUSG00000023345.17	904.539	779.995	0.861887	0.917587	-0.124084	0.0139125	0.160491
Aars2	chr17	ENSMUSG00000023938.8	1981.48	1829.28	0.923145	0.942134	-0.0859963	0.0139583	0.160759
Mtus2	chr5	ENSMUSG00000029651.16	9394.35	8136.22	0.866748	0.921323	-0.118221	0.0139622	0.160759
D1Ertd622e	chr1	ENSMUSG00000044768.16	291.367	341.817	1.17357	1.09128	0.12602	0.0139682	0.160759
Ddr2	chr1	ENSMUSG00000026674.9	1447.68	1659.95	1.14673	1.08596	0.118967	0.014029	0.161333
Ddr1	chr17	ENSMUSG00000003534.17	11069.4	10317.9	0.932193	0.946992	-0.0785755	0.0140757	0.161662
Pdia6	chr12	ENSMUSG00000020571.12	7658.63	8701.29	1.13681	1.08398	0.116343	0.0141005	0.161662
Upf3b	chrX	ENSMUSG00000036572.16	1366.3	1206.38	0.883052	0.922906	-0.115744	0.0141121	0.161662
Icam1	chr9	ENSMUSG00000037405.8	745.436	1009.28	1.35836	1.03202	0.0454768	0.014109	0.161662
Zhx2	chr15	ENSMUSG00000071757.10	1698.66	1489.49	0.877192	0.919596	-0.120927	0.0140884	0.161662
Pald1	chr10	ENSMUSG00000020092.9	1865.28	1673.19	0.896779	0.929958	-0.104762	0.0141356	0.161807
Fosl2	chr5	ENSMUSG00000029135.10	1598.27	2243.48	1.40646	1.02711	0.0385955	0.014195	0.162221
Wnk4	chr11	ENSMUSG00000035112.17	893.267	1122.22	1.2556	1.06426	0.0898499	0.0141922	0.162221
Map3k9	chr12	ENSMUSG00000042724.8	31.8056	51.0633	1.60549	1.01783	0.0255015	0.0142046	0.162221
Ankrd6	chr4	ENSMUSG00000040183.13	378.426	451.11	1.18982	1.09176	0.126655	0.0142254	0.162333
Denr	chr5	ENSMUSG00000023106.15	2619.11	2384.15	0.910321	0.936181	-0.0951402	0.0142953	0.162652
Larp7	chr3	ENSMUSG00000027968.11	3413.91	3114.69	0.912448	0.937852	-0.0925673	0.0143021	0.162652
Cep57	chr9	ENSMUSG00000031922.12	1359.25	1233.38	0.907513	0.934954	-0.097032	0.01433	0.162652
5031439G07Rik	chr15	ENSMUSG00000036046.14	2170.29	2420.02	1.11534	1.07496	0.10429	0.0143284	0.162652
Deaf1	chr7	ENSMUSG00000058886.9	1667.97	1496.14	0.897206	0.931428	-0.102483	0.0143299	0.162652
Kif13b	chr14	ENSMUSG00000060012.9	1087.61	1207.98	1.11089	1.07369	0.102577	0.0142958	0.162652
Trim6	chr7	ENSMUSG00000072244.11	96.1978	144.925	1.49955	1.0209	0.0298379	0.0143193	0.162652
Cc2d1b	chr4	ENSMUSG00000028582.14	1500.53	1364.6	0.909417	0.936512	-0.0946304	0.0143453	0.162701
Gtse1	chr15	ENSMUSG00000022385.11	1521.86	1326.46	0.871475	0.920954	-0.118799	0.0144308	0.163457
Lyar	chr5	ENSMUSG00000067367.9	1612.2	1408.95	0.874731	0.922428	-0.116492	0.014434	0.163457
Sema5a	chr15	ENSMUSG00000022231.10	1634.14	1874.33	1.14648	1.08403	0.116407	0.0144785	0.163586
Plxdc2	chr2	ENSMUSG00000026748.13	664.779	828.996	1.24938	1.05683	0.0797459	0.014474	0.163586
Ndufv1	chr19	ENSMUSG00000037916.14	17811.1	16351.8	0.917941	0.939704	-0.0897224	0.0144654	0.163586
Etv5	chr16	ENSMUSG00000013089.15	1269.97	1496.01	1.17504	1.09115	0.125847	0.0144997	0.1637
Grap	chr11	ENSMUSG00000004837.2	385.194	322.169	0.835744	0.918907	-0.122009	0.0145564	0.1639
Sertad1	chr7	ENSMUSG00000008384.8	594.733	732.575	1.23416	1.06623	0.0925247	0.0145518	0.1639
1190005I06Rik	chr8	ENSMUSG00000043687.15	50.0939	74.32	1.49495	1.02125	0.0303354	0.0145615	0.1639
Gstm1	chr3	ENSMUSG00000058135.12	2916.44	3341.9	1.14521	1.08517	0.117918	0.0145408	0.1639
Arrb1	chr7	ENSMUSG00000018909.15	2968.61	3415.13	1.1503	1.08531	0.118113	0.0146138	0.163946
Incenp	chr19	ENSMUSG00000024660.9	4507.52	3986.44	0.883851	0.924203	-0.113719	0.0146319	0.163946
Vhl	chr6	ENSMUSG00000033933.13	790.862	900.856	1.13955	1.0828	0.114767	0.0146218	0.163946
D330041H03Rik	chr17	ENSMUSG00000073437.10	195.738	155.137	0.790873	0.947174	-0.0782983	0.0146111	0.163946
Pou3f1	chr4	ENSMUSG00000090125.3	63.947	90.69	1.41435	1.0269	0.038295	0.0146104	0.163946
1500002C15Rik	chr4	ENSMUSG00000096221.3	30.9945	46.3719	1.50925	1.02124	0.0303189	0.0145879	0.163946
Brd8	chr18	ENSMUSG00000003778.14	3882.22	3591.72	0.925052	0.943892	-0.0833062	0.0146703	0.164128
Calu	chr6	ENSMUSG00000029767.16	20910.5	22713	1.08589	1.06588	0.0920512	0.01467	0.164128
Casp12	chr9	ENSMUSG00000025887.10	186.743	233.858	1.25009	1.05878	0.0824085	0.014682	0.164135
5033428I22Rik	chr8	ENSMUSG00000097910.2	807.878	706.591	0.875117	0.922577	-0.116259	0.014698	0.16419
Axl	chr7	ENSMUSG00000002602.16	4917	5430.62	1.10421	1.07037	0.0981115	0.0147477	0.164621
Ggta1	chr2	ENSMUSG00000035778.17	2410.28	2725.2	1.1303	1.08022	0.111325	0.0148023	0.165107
Foxred1	chr9	ENSMUSG00000039048.15	3271.12	2976.2	0.910026	0.935814	-0.0957064	0.0148348	0.165345
Ttll11	chr2	ENSMUSG00000026885.13	213.332	165.067	0.773924	0.957739	-0.0622955	0.0148746	0.165664
Paxip1	chr5	ENSMUSG00000002221.11	2276.66	2043.87	0.897542	0.930381	-0.104106	0.0149037	0.165731
Ccdc159	chr9	ENSMUSG00000006241.16	108.925	149.198	1.37989	1.02844	0.0404515	0.0149069	0.165731
Aprt	chr8	ENSMUSG00000006589.8	1832.81	2094.87	1.14416	1.08394	0.116285	0.0149253	0.165731
Acot7	chr4	ENSMUSG00000028937.14	1841.67	2056.83	1.11717	1.07565	0.105212	0.0149223	0.165731
Srsf4	chr4	ENSMUSG00000028911.16	4506.35	4166.13	0.924693	0.94386	-0.0833545	0.0149797	0.166111
Bcl7b	chr5	ENSMUSG00000029681.12	1415.5	1262.39	0.891717	0.928271	-0.107382	0.0149819	0.166111
Il20rb	chr9	ENSMUSG00000044244.18	116.675	82.841	0.706801	0.975678	-0.0355229	0.015007	0.166265
Immt	chr6	ENSMUSG00000052337.15	20727.6	19025.4	0.917985	0.940026	-0.0892274	0.0150223	0.166311
Arhgef25	chr10	ENSMUSG00000019467.15	1708.63	1905.66	1.11552	1.074	0.102988	0.0150622	0.16661
Prr15l	chr11	ENSMUSG00000047040.9	22.2913	40.3195	1.80942	1.01227	0.0175888	0.0150719	0.16661
Tle3	chr9	ENSMUSG00000032280.16	1942.44	2190.71	1.12808	1.07947	0.110328	0.0150916	0.166704
Mmd	chr11	ENSMUSG00000003948.17	2394.62	2649	1.10646	1.07056	0.0983704	0.0152617	0.167248
Ankrd26	chr6	ENSMUSG00000007827.10	473.284	397.743	0.84004	0.916171	-0.126312	0.0152986	0.167248
Megf10	chr18	ENSMUSG00000024593.15	183.925	232.509	1.2633	1.05497	0.0771984	0.0152557	0.167248
Eif4a3	chr11	ENSMUSG00000025580.15	3912.19	3610.99	0.922699	0.943019	-0.0846418	0.0151694	0.167248
Fmo5	chr3	ENSMUSG00000028088.14	273.296	328.43	1.20249	1.08688	0.120187	0.0152895	0.167248
Nipsnap2	chr5	ENSMUSG00000029432.12	16978.1	15359.3	0.904936	0.93353	-0.099232	0.0152563	0.167248
Rab30	chr7	ENSMUSG00000030643.14	284.143	337.206	1.18531	1.08408	0.11647	0.0151737	0.167248
Rbm10	chrX	ENSMUSG00000031060.16	3744.74	3380.79	0.902674	0.933504	-0.0992714	0.0152379	0.167248
Serbp1	chr6	ENSMUSG00000036371.6	26366.7	23885.3	0.906319	0.936257	-0.0950236	0.0152745	0.167248
Tor4a	chr2	ENSMUSG00000059555.6	442.028	515.353	1.16468	1.085	0.1177	0.0152742	0.167248
Rps12-ps9	chr8	ENSMUSG00000069862.6	37.2515	54.0656	1.45987	1.02296	0.0327548	0.0152985	0.167248
Mgst2	chr3	ENSMUSG00000074604.9	46.7727	65.459	1.41031	1.02691	0.0383095	0.0152983	0.167248
Gm7336	chr7	ENSMUSG00000078636.4	168.312	240.293	1.42526	1.0255	0.0363315	0.0151864	0.167248
Gm47694	chr14	ENSMUSG00000114584.1	94.2015	66.1478	0.705668	0.975242	-0.0361672	0.0152781	0.167248
Ranbp3	chr17	ENSMUSG00000002372.9	3393.65	3157.49	0.930364	0.947129	-0.0783672	0.0153147	0.167296
Tnfrsf10b	chr14	ENSMUSG00000022074.6	437.721	502.58	1.14816	1.08284	0.114819	0.0153256	0.167296
Trdn	chr10	ENSMUSG00000019787.9	7525.24	6853.06	0.910572	0.937944	-0.0924269	0.0154019	0.167956
Rhog	chr7	ENSMUSG00000073982.11	1256.58	1427.1	1.13555	1.07971	0.110648	0.0154087	0.167956
Calcoco1	chr15	ENSMUSG00000023055.10	8889.62	7734.32	0.869076	0.926888	-0.109533	0.0154358	0.168128
St6galnac6	chr2	ENSMUSG00000026811.18	2854.47	3107.86	1.08872	1.0632	0.0884094	0.0154482	0.168139
Pf4	chr5	ENSMUSG00000029373.7	157.892	216.991	1.37141	1.02732	0.0388908	0.0154785	0.168345
Mocs1	chr17	ENSMUSG00000064120.14	941.985	854.213	0.906543	0.933655	-0.0990391	0.0156448	0.17003
Sarnp	chr10	ENSMUSG00000078427.3	2668.49	2454.36	0.919709	0.941458	-0.087031	0.0156792	0.170279
Zfp358	chr8	ENSMUSG00000047264.8	1709.74	1535.93	0.898245	0.933389	-0.09945	0.0157447	0.170865
Tyms	chr5	ENSMUSG00000025747.12	882.578	774.871	0.87685	0.924523	-0.113219	0.0157672	0.170972
Mgat2	chr12	ENSMUSG00000043998.10	2036.25	2237.63	1.0987	1.06862	0.0957445	0.0157776	0.170972
Rrm2	chr12	ENSMUSG00000020649.11	7107.94	6096.18	0.85645	0.920194	-0.11999	0.0158452	0.171123
Cideb	chr14	ENSMUSG00000022219.10	94.1068	143.73	1.51981	1.01987	0.0283903	0.0158391	0.171123
Nudt15	chr14	ENSMUSG00000033405.4	111.015	81.0551	0.729192	0.970923	-0.0425713	0.0158492	0.171123
Wdr43	chr17	ENSMUSG00000041057.10	2131.11	1905.05	0.894319	0.929526	-0.105433	0.0158177	0.171123
Ckap2l	chr2	ENSMUSG00000048327.6	3937.19	3451.18	0.876524	0.926053	-0.110834	0.0158063	0.171123
Lrrc8a	chr2	ENSMUSG00000007476.18	1429.88	1575.71	1.10273	1.06909	0.0963783	0.0158934	0.171227
2810408A11Rik	chr11	ENSMUSG00000018570.17	141.918	105.493	0.739293	0.97218	-0.0407053	0.0158907	0.171227
Slc7a10	chr7	ENSMUSG00000030495.12	46.2664	84.0483	1.82361	1.01261	0.0180799	0.0158903	0.171227
Dlec1	chr9	ENSMUSG00000038060.15	25.8861	62.1063	2.54728	1.00658	0.00945538	0.0159538	0.171752
Has3	chr8	ENSMUSG00000031910.14	115.44	158.853	1.37099	1.02874	0.0408717	0.0159754	0.17186
St3gal6	chr16	ENSMUSG00000022747.17	674.79	762.231	1.12889	1.07806	0.108438	0.0160347	0.172248
Prune2	chr19	ENSMUSG00000039126.10	814.302	954.268	1.17137	1.09033	0.124771	0.0160263	0.172248
Ints13	chr6	ENSMUSG00000040250.14	2060.96	1872.97	0.908947	0.936636	-0.0944391	0.016067	0.172345
Bbip1	chr19	ENSMUSG00000084957.3	882.11	774.924	0.87852	0.926249	-0.110528	0.01606	0.172345
Txnrd3	chr6	ENSMUSG00000000811.13	1239.47	1110.87	0.895686	0.931569	-0.102265	0.016153	0.173065
Adgrl4	chr3	ENSMUSG00000039167.12	1177.34	1312.47	1.11442	1.07313	0.101823	0.0161574	0.173065
Hmg20b	chr10	ENSMUSG00000020232.17	4953.83	4525.62	0.913347	0.937308	-0.0934051	0.0161955	0.173223
mt-Nd1	chrM	ENSMUSG00000064341.1	600894	529210	0.880433	0.927731	-0.108222	0.0161917	0.173223
Pla2g4a	chr1	ENSMUSG00000056220.14	225.098	286.439	1.27035	1.04794	0.0675609	0.0162211	0.173332
Zfp882	chr8	ENSMUSG00000089857.9	132.014	99.6209	0.758089	0.968108	-0.0467604	0.0162291	0.173332
Galnt10	chr11	ENSMUSG00000020520.14	991.068	1109.93	1.11993	1.07435	0.10347	0.0162409	0.173333
Idh3b	chr2	ENSMUSG00000027406.13	19112.4	17398.2	0.910519	0.94334	-0.0841509	0.0162594	0.173407
Fnip2	chr3	ENSMUSG00000061175.12	1170.18	1331.95	1.1376	1.08025	0.111365	0.0162728	0.173425
Tiam2	chr17	ENSMUSG00000023800.15	488.275	574.913	1.17718	1.08759	0.121139	0.0163129	0.173676
Wiz	chr17	ENSMUSG00000024050.18	3841.79	3553.24	0.924933	0.944088	-0.0830061	0.0163198	0.173676
Stc2	chr11	ENSMUSG00000020303.2	1239.67	1452.03	1.17312	1.08748	0.120984	0.0163362	0.173726
Itga11	chr9	ENSMUSG00000032243.8	95.0305	126.926	1.33139	1.03189	0.0452868	0.016349	0.173737
Tpr	chr1	ENSMUSG00000006005.18	11361	10171.6	0.895665	0.930956	-0.103215	0.0163945	0.174096
Ppp4r2	chr6	ENSMUSG00000052144.8	2373.71	2168.54	0.913162	0.938186	-0.0920538	0.0164075	0.174109
Krr1	chr10	ENSMUSG00000063334.16	1350.13	1222.44	0.905568	0.935351	-0.0964204	0.0164222	0.174141
Cryzl2	chr1	ENSMUSG00000033488.11	855.23	965.076	1.12892	1.07708	0.107127	0.0164537	0.174351
Serpine1	chr5	ENSMUSG00000037411.10	617.128	861.842	1.39221	1.02645	0.0376692	0.0164922	0.174553
Slc25a34	chr4	ENSMUSG00000040740.7	230.999	302.354	1.30654	1.03372	0.0478441	0.0164963	0.174553
Gm16973	chr14	ENSMUSG00000097743.1	243.446	177.162	0.728549	0.971443	-0.041799	0.0166233	0.175771
Tmem88b	chr4	ENSMUSG00000073680.2	207.468	262.916	1.2712	1.04644	0.0654899	0.0166382	0.175804
Efemp1	chr11	ENSMUSG00000020467.15	738.47	893.146	1.21184	1.07594	0.105597	0.0166693	0.176007
Lrrc75b	chr10	ENSMUSG00000046807.10	301.066	393.692	1.30726	1.03506	0.0497206	0.0166846	0.176042
C1qtnf7	chr5	ENSMUSG00000061535.11	207.603	255.075	1.23001	1.0601	0.0841963	0.0167032	0.176113
Cdc42ep5	chr7	ENSMUSG00000063838.6	467.989	545.175	1.16501	1.0836	0.115833	0.0167208	0.176174
Dagla	chr19	ENSMUSG00000035735.10	370.651	441.653	1.19158	1.0843	0.116758	0.0167603	0.176465
Lrrc39	chr3	ENSMUSG00000027961.7	3343.52	2991.06	0.893856	0.93193	-0.101706	0.0168348	0.176906
Rims4	chr2	ENSMUSG00000035226.5	75.1569	100.274	1.33529	1.0307	0.0436314	0.0168374	0.176906
Lasp1	chr11	ENSMUSG00000038366.15	3947.23	4254.17	1.07749	1.05758	0.0807712	0.0168379	0.176906
Aldh1l1	chr6	ENSMUSG00000030088.15	253.687	337.786	1.32581	1.03361	0.04769	0.0168803	0.1771
Pak1	chr7	ENSMUSG00000030774.13	93.536	123.921	1.33017	1.03163	0.0449208	0.0168731	0.1771
St6gal1	chr16	ENSMUSG00000022885.16	1322.93	1521.16	1.14974	1.08122	0.112664	0.0169344	0.177411
Gfm1	chr3	ENSMUSG00000027774.16	7558.57	6775.04	0.896568	0.932273	-0.101175	0.0169326	0.177411
Cit	chr5	ENSMUSG00000029516.19	2338.66	2063.96	0.881963	0.924707	-0.112932	0.0169459	0.177411
Qrsl1	chr10	ENSMUSG00000019863.7	920.795	796.501	0.86536	0.924853	-0.112703	0.0169712	0.177426
Gm1673	chr5	ENSMUSG00000070858.12	156.655	196.389	1.25734	1.04771	0.0672361	0.016966	0.177426
Sulf1	chr1	ENSMUSG00000016918.15	4809.33	5426.76	1.129	1.07656	0.106424	0.0169968	0.177569
Ybx3	chr6	ENSMUSG00000030189.15	14778.8	13678.7	0.925366	0.946206	-0.0797739	0.0170399	0.177801
Clmp	chr9	ENSMUSG00000032024.10	906.275	1019.55	1.12426	1.07507	0.104435	0.0170587	0.177801
Pdk2	chr11	ENSMUSG00000038967.13	11231.8	10051.2	0.895057	0.928611	-0.106854	0.017067	0.177801
Zfp677	chr17	ENSMUSG00000062743.9	77.5924	104.708	1.33575	1.03067	0.0435828	0.0170644	0.177801
Opa3	chr7	ENSMUSG00000052214.9	4268.36	3908.19	0.915701	0.941522	-0.0869338	0.0170847	0.17786
Tardbp	chr4	ENSMUSG00000041459.15	8813.32	8159.57	0.925889	0.944976	-0.0816506	0.0170981	0.177875
Cul1	chr6	ENSMUSG00000029686.15	4281.61	3922.04	0.916095	0.940947	-0.0878145	0.0171402	0.178017
Irs1	chr1	ENSMUSG00000055980.2	3897.23	3376.88	0.866992	0.92501	-0.11246	0.0171349	0.178017
Tgoln1	chr6	ENSMUSG00000056429.4	2042.9	2240.64	1.09615	1.06655	0.0929465	0.0171477	0.178017
Fam135a	chr1	ENSMUSG00000026153.15	1928.05	1770.8	0.918408	0.941048	-0.0876594	0.0172449	0.178301
Serpine2	chr1	ENSMUSG00000026249.10	1773.58	2042.54	1.15176	1.08044	0.111621	0.0172827	0.178301
Pmpca	chr2	ENSMUSG00000026926.14	6089.28	5718.56	0.939174	0.952029	-0.070923	0.0172552	0.178301
Mapre3	chr5	ENSMUSG00000029166.14	1221.23	1417.5	1.16166	1.08231	0.114115	0.017244	0.178301
Cmip	chr8	ENSMUSG00000034390.16	1120.96	1281.47	1.14222	1.07938	0.110208	0.0172953	0.178301
Ptpn13	chr5	ENSMUSG00000034573.14	2237.96	2450.56	1.09462	1.06425	0.0898316	0.0172175	0.178301
1810055G02Rik	chr19	ENSMUSG00000035372.2	873.072	983.861	1.12726	1.07671	0.106626	0.0172834	0.178301
Rcor3	chr1	ENSMUSG00000037395.15	2246.94	2043.49	0.909305	0.937258	-0.0934822	0.0172692	0.178301
Anpep	chr7	ENSMUSG00000039062.15	1533.06	1829.43	1.19444	1.06851	0.0956054	0.0172342	0.178301
Wipf3	chr6	ENSMUSG00000086040.8	1425.84	1666.28	1.16809	1.08413	0.116536	0.0172192	0.178301
Kcnq1	chr7	ENSMUSG00000009545.14	2935.55	2626.98	0.895015	0.93146	-0.102434	0.0173691	0.178896
Axin1	chr17	ENSMUSG00000024182.16	1883.97	1677.22	0.890153	0.929679	-0.105196	0.0173771	0.178896
Jade2	chr11	ENSMUSG00000020387.15	336.194	389.799	1.16057	1.08248	0.114334	0.01739	0.178905
9330182L06Rik	chr5	ENSMUSG00000056004.16	91.2282	130.681	1.42113	1.02266	0.0323232	0.0174749	0.179653
Lmo7	chr14	ENSMUSG00000033060.16	37181.4	33847.9	0.910661	0.938566	-0.0914696	0.0175626	0.180431
Gm15626	chr5	ENSMUSG00000081822.1	47.2485	29.1901	0.612387	0.98477	-0.0221406	0.0175937	0.180625
Tmem50b	chr16	ENSMUSG00000022964.14	2261.22	3058.4	1.34614	1.02979	0.0423478	0.0176549	0.181003
Mat2b	chr11	ENSMUSG00000042032.13	2798.43	2594.54	0.927379	0.945602	-0.0806945	0.0176479	0.181003
Pmel	chr10	ENSMUSG00000025359.10	103.428	145.829	1.40268	1.02397	0.0341736	0.0176698	0.18103
Fbn1	chr2	ENSMUSG00000027204.13	14219.1	16778.7	1.18126	1.08229	0.114085	0.0177081	0.181172
Cep295	chr9	ENSMUSG00000046111.17	1146.76	1014.31	0.88491	0.9289	-0.106405	0.0177027	0.181172
Pvr	chr7	ENSMUSG00000040511.14	1333.1	1487.56	1.11629	1.07227	0.100664	0.0177316	0.181288
Suclg2	chr6	ENSMUSG00000061838.7	5461.54	4969.13	0.909956	0.937036	-0.0938236	0.0177674	0.181528
Fn1	chr1	ENSMUSG00000026193.15	60509.3	69266.7	1.14483	1.07908	0.109802	0.0178152	0.181771
Zfp36l2	chr17	ENSMUSG00000045817.8	2536.2	2787.59	1.0992	1.06601	0.0922177	0.0178157	0.181771
Gps2	chr11	ENSMUSG00000023170.14	2045.22	1785.56	0.872379	0.927265	-0.108946	0.0179318	0.182579
Unc93b1	chr19	ENSMUSG00000036908.17	669.794	772.026	1.15304	1.07977	0.110718	0.017931	0.182579
Smarce1	chr11	ENSMUSG00000037935.16	6545.45	5972.79	0.912207	0.937595	-0.0929626	0.017929	0.182579
Map3k2	chr18	ENSMUSG00000024383.9	609.209	695.46	1.13955	1.07762	0.107842	0.0179607	0.182748
Srpk3	chrX	ENSMUSG00000002007.5	2567.96	2358.69	0.918408	0.939442	-0.0901247	0.018002	0.183043
Gpm6a	chr8	ENSMUSG00000031517.8	668.986	831.613	1.24308	1.05045	0.0710061	0.0180181	0.183081
Rorb	chr19	ENSMUSG00000036192.15	52.9388	34.8901	0.66206	0.980976	-0.0277108	0.0180482	0.183208
Hey1	chr3	ENSMUSG00000040289.8	986.678	1303.92	1.32562	1.03166	0.0449703	0.0180553	0.183208
Ddx21	chr10	ENSMUSG00000020075.8	3841.46	3233.59	0.842916	0.919901	-0.12045	0.0180913	0.183448
Qsox1	chr1	ENSMUSG00000033684.14	2717.44	3085.59	1.1349	1.0795	0.110357	0.01814	0.183475
Alg8	chr7	ENSMUSG00000035704.17	624.025	552.664	0.885814	0.930066	-0.104594	0.0181405	0.183475
Vill	chr9	ENSMUSG00000038775.14	423.975	501.795	1.18218	1.07958	0.110467	0.0181435	0.183475
9530082P21Rik	chr17	ENSMUSG00000097006.7	59.4856	87.8197	1.48538	1.0203	0.0289999	0.0181226	0.183475
Cdon	chr9	ENSMUSG00000038119.15	2711.54	3062.04	1.13019	1.07689	0.106875	0.0181583	0.1835
Mdp1	chr14	ENSMUSG00000002329.7	3051.89	2780.74	0.911243	0.938335	-0.0918256	0.0181948	0.183619
Tsg101	chr7	ENSMUSG00000014402.15	3577.41	3341.68	0.934288	0.949196	-0.0752215	0.0181879	0.183619
Scrn3	chr2	ENSMUSG00000008226.14	755.696	861.766	1.13984	1.07935	0.110158	0.018265	0.184203
Cep350	chr1	ENSMUSG00000033671.18	1885.44	1707.9	0.90597	0.936626	-0.0944554	0.0183189	0.18462
Mgarp	chr3	ENSMUSG00000037161.14	273.792	354.564	1.29932	1.03673	0.0520342	0.0183562	0.184871
Ptpre	chr7	ENSMUSG00000041836.10	391.287	455.822	1.16432	1.08208	0.11381	0.0183695	0.184879
Mpl	chr4	ENSMUSG00000006389.13	37.2763	58.9612	1.593	1.0164	0.0234673	0.0183873	0.184933
Hnrnpul2	chr19	ENSMUSG00000071659.4	9654.89	8848.03	0.916537	0.940661	-0.0882531	0.0184031	0.184967
Stat3	chr11	ENSMUSG00000004040.16	5487.75	6142.93	1.11874	1.07346	0.102274	0.0184591	0.185254
Nab2	chr10	ENSMUSG00000025402.12	1869.43	2131.1	1.14029	1.0726	0.101116	0.0184547	0.185254
Atp5a1	chr18	ENSMUSG00000025428.15	134936	124352	0.921622	0.942183	-0.0859212	0.0184692	0.185254
Ppp1r17	chr6	ENSMUSG00000002930.6	53.7356	84.4996	1.58327	1.01696	0.0242676	0.018502	0.185458
Idh3g	chrX	ENSMUSG00000002010.17	15521	14174.5	0.913252	0.933009	-0.100037	0.0185473	0.185535
Emilin2	chr17	ENSMUSG00000024053.11	5806.74	6703.82	1.15333	1.0786	0.109155	0.0185462	0.185535
Col6a5	chr9	ENSMUSG00000091345.9	22.5209	64.1728	2.82675	1.00569	0.00819145	0.0185421	0.185535
Msantd1	chr5	ENSMUSG00000051246.3	47.1255	27.0281	0.575396	0.985705	-0.0207726	0.0185785	0.185723
Matn2	chr15	ENSMUSG00000022324.15	1407.66	1585.9	1.12583	1.07423	0.103299	0.0186106	0.185745
Zfp46	chr4	ENSMUSG00000051351.14	3414.67	2975.13	0.871284	0.931328	-0.102639	0.0186055	0.185745
Ftx	chrX	ENSMUSG00000086370.9	242.74	194.757	0.799916	0.951704	-0.0714145	0.0186183	0.185745
Rmi1	chr13	ENSMUSG00000035367.9	828.808	727.643	0.87848	0.928199	-0.107494	0.0186387	0.185823
Btnl9	chr11	ENSMUSG00000040283.14	2299.62	1977.39	0.86003	0.926915	-0.109491	0.0186535	0.185846
Pank4	chr4	ENSMUSG00000029056.13	2471.59	2219.27	0.897474	0.93422	-0.0981655	0.0186769	0.185955
Dnah2	chr11	ENSMUSG00000005237.14	39.5332	84.3091	2.17192	1.00778	0.0111811	0.0188987	0.186236
Deptor	chr15	ENSMUSG00000022419.16	188.265	236.989	1.25679	1.04394	0.0620436	0.0187913	0.186236
Dgcr8	chr16	ENSMUSG00000022718.12	1943.92	1731.45	0.890293	0.931521	-0.102339	0.018871	0.186236
Mlst8	chr17	ENSMUSG00000024142.15	1049.48	904.983	0.862455	0.922888	-0.115772	0.0187734	0.186236
Slc39a6	chr18	ENSMUSG00000024270.11	1094.67	1236.49	1.12787	1.07634	0.106135	0.0188897	0.186236
Csrp1	chr1	ENSMUSG00000026421.14	12533.5	13765.3	1.0982	1.06519	0.0911142	0.0189028	0.186236
Cdc42bpa	chr1	ENSMUSG00000026490.18	4038.95	3678.09	0.910833	0.940204	-0.088955	0.0189405	0.186236
Myh14	chr7	ENSMUSG00000030739.18	186.293	315.16	1.68183	1.0131	0.0187837	0.0189477	0.186236
Cpxm2	chr7	ENSMUSG00000030862.13	75.5025	103.311	1.36237	1.02752	0.0391719	0.0187494	0.186236
Troap	chr15	ENSMUSG00000032783.9	1313.25	1138.67	0.866361	0.92648	-0.110168	0.0189404	0.186236
Edc4	chr8	ENSMUSG00000036270.16	3144.82	2927.24	0.930646	0.947978	-0.0770747	0.0187539	0.186236
Atf5	chr7	ENSMUSG00000038539.15	2286.38	2583.29	1.12976	1.07338	0.102155	0.0189586	0.186236
Trub2	chr2	ENSMUSG00000039826.13	953.714	855.626	0.896913	0.933758	-0.0988796	0.0188874	0.186236
Gprin3	chr6	ENSMUSG00000045441.5	118.451	166.968	1.41206	1.02405	0.0342878	0.0189814	0.186236
Kbtbd13	chr9	ENSMUSG00000054978.3	42.8713	58.7703	1.36914	1.02712	0.0386081	0.0188427	0.186236
Gm10134	chr2	ENSMUSG00000063611.5	35.7028	62.5522	1.73938	1.01173	0.0168184	0.0187505	0.186236
Blcap	chr2	ENSMUSG00000067787.10	1533.27	1376.24	0.897118	0.93403	-0.0984594	0.0189631	0.186236
Tcp1	chr17	ENSMUSG00000068039.13	12804	12127.4	0.947219	0.957761	-0.0622624	0.0189765	0.186236
Gm10284	chr8	ENSMUSG00000070025.8	62.5014	97.3416	1.59216	1.01625	0.0232485	0.0188093	0.186236
Zfp931	chr2	ENSMUSG00000078861.8	121.952	167.78	1.37638	1.02707	0.0385349	0.0188794	0.186236
1010001N08Rik	chr18	ENSMUSG00000097222.2	1098.16	995.407	0.906413	0.935986	-0.0954411	0.0189445	0.186236
Gm8066	chr5	ENSMUSG00000106237.1	259.623	209.684	0.807906	0.949827	-0.0742628	0.0189172	0.186236
Wtap	chr17	ENSMUSG00000060475.13	2356.75	2136.59	0.906643	0.937	-0.0938785	0.0190172	0.186464
Rheb	chr5	ENSMUSG00000028945.9	4164.71	3850.98	0.924716	0.945058	-0.0815249	0.0190731	0.186829
Sort1	chr3	ENSMUSG00000068747.14	5522.51	6185.55	1.12018	1.07145	0.0995637	0.0190796	0.186829
Senp5	chr16	ENSMUSG00000022772.12	1979.94	1780.96	0.899495	0.934795	-0.0972778	0.0191105	0.187008
Gm36283	chr10	ENSMUSG00000112532.1	27.2292	43.6617	1.61594	1.01524	0.0218248	0.0191353	0.187127
Slc44a1	chr4	ENSMUSG00000028412.17	1870.89	2050.56	1.09589	1.06457	0.0902716	0.0191521	0.187168
Pfn2	chr3	ENSMUSG00000027805.16	1100.83	1213	1.10249	1.0664	0.0927457	0.0191872	0.187388
Cuedc1	chr11	ENSMUSG00000018378.13	2967.52	2771.25	0.933746	0.949612	-0.0745895	0.0192073	0.187436
Trip13	chr13	ENSMUSG00000021569.10	800.592	696.746	0.870327	0.928186	-0.107514	0.0192174	0.187436
Eya2	chr2	ENSMUSG00000017897.18	101.9	133.439	1.30727	1.03183	0.0452007	0.0192421	0.187553
Mylk	chr16	ENSMUSG00000022836.11	1952.68	2255.22	1.15574	1.07456	0.103741	0.0192821	0.18782
Htatip2	chr7	ENSMUSG00000039745.8	221.223	280.709	1.26956	1.04163	0.0588427	0.0193057	0.187926
Pbdc1	chrX	ENSMUSG00000031226.13	994.351	863.912	0.870249	0.928447	-0.107108	0.0193193	0.187936
Ppp2r5b	chr19	ENSMUSG00000024777.10	1900.94	2080.61	1.09436	1.06427	0.0898663	0.0193655	0.188248
Cntn3	chr6	ENSMUSG00000030075.10	35.1796	53.9245	1.54274	1.01708	0.0244308	0.0193768	0.188248
Mob2	chr7	ENSMUSG00000025147.7	852.238	766.158	0.899021	0.934761	-0.0973309	0.0193965	0.188317
1810034E14Rik	chr13	ENSMUSG00000097101.3	331.69	385.854	1.16311	1.07745	0.10762	0.0194166	0.188388
Kctd17	chr15	ENSMUSG00000033287.16	1902.24	2073.43	1.08981	1.05923	0.0830115	0.0194403	0.188494
Cenpv	chr11	ENSMUSG00000018509.8	606.53	499.39	0.823692	0.94318	-0.0843951	0.0194954	0.188905
Myh7	chr14	ENSMUSG00000053093.16	1.03276e+06	892399	0.864918	0.927666	-0.108322	0.0195449	0.189261
Ccdc191	chr16	ENSMUSG00000022701.18	319.645	370.747	1.15988	1.07622	0.105973	0.0196358	0.190017
Gm10524	chr18	ENSMUSG00000097141.2	360.679	262.017	0.730687	0.973829	-0.03826	0.0196542	0.190072
Ctsz	chr2	ENSMUSG00000016256.10	2776.54	3101.68	1.11744	1.06961	0.0970846	0.0196843	0.190156
Ptprn	chr1	ENSMUSG00000026204.15	36.8378	65.7637	1.80464	1.01195	0.0171318	0.0197014	0.190156
Kif15	chr9	ENSMUSG00000036768.6	1070.6	949.492	0.886709	0.931947	-0.10168	0.0196999	0.190156
Fryl	chr5	ENSMUSG00000070733.13	4040.09	3660.84	0.906199	0.937673	-0.0928428	0.019719	0.190203
Ube2j2	chr4	ENSMUSG00000023286.16	2210.56	2052.79	0.928769	0.947121	-0.0783787	0.0197475	0.19023
Adap1	chr5	ENSMUSG00000056413.16	86.7937	114.108	1.31787	1.03144	0.0446633	0.0197475	0.19023
Ahctf1	chr1	ENSMUSG00000026491.13	2267.79	2046.87	0.902108	0.935658	-0.0959466	0.0197966	0.190386
Chpf	chr1	ENSMUSG00000032997.16	2262.9	2421.07	1.06986	1.05238	0.0736591	0.0198022	0.190386
Hk1	chr10	ENSMUSG00000037012.18	36059.4	32592.7	0.904198	0.938426	-0.0916852	0.019784	0.190386
Ubb	chr11	ENSMUSG00000019505.7	26112.9	23553.8	0.902431	0.935872	-0.0956166	0.0199512	0.191694
Ctcf	chr8	ENSMUSG00000005698.15	4087.5	3693.39	0.904138	0.936715	-0.0943173	0.0199956	0.191996
Nap1l4	chr7	ENSMUSG00000059119.9	7675.59	7253.29	0.945009	0.955856	-0.0651349	0.0200749	0.192634
Tcof1	chr18	ENSMUSG00000024613.16	2543.12	2341.79	0.921084	0.943704	-0.083593	0.020167	0.193267
Gm36963	chr16	ENSMUSG00000103932.1	72.1956	97.3919	1.35073	1.02778	0.0395341	0.0201549	0.193267
Pts	chr9	ENSMUSG00000032067.6	1057.31	930.063	0.879908	0.930162	-0.104446	0.0202079	0.193534
2610037D02Rik	chr15	ENSMUSG00000097536.2	38.7489	24.9249	0.642539	0.982616	-0.0253002	0.0202399	0.193716
Anp32e	chr3	ENSMUSG00000015749.12	9386	8541.84	0.909906	0.93496	-0.0970237	0.0202679	0.193859
Cnnm4	chr1	ENSMUSG00000037408.10	542.039	619.898	1.14265	1.07603	0.105713	0.0203024	0.194063
Zfp334	chr2	ENSMUSG00000017667.9	1058.3	1180.67	1.11581	1.06948	0.0969058	0.0203301	0.194077
Pacrg	chr17	ENSMUSG00000037196.6	31.2293	50.9427	1.6067	1.01439	0.0206175	0.0203248	0.194077
Cox5b	chr1	ENSMUSG00000061518.11	24622.6	22160.9	0.900302	0.936465	-0.0947037	0.0203812	0.19444
Uhmk1	chr1	ENSMUSG00000026667.14	1495.47	1675.93	1.12119	1.07242	0.100876	0.0204378	0.194839
C87436	chr6	ENSMUSG00000046679.16	500.327	443.136	0.885847	0.933296	-0.0995937	0.0204493	0.194839
Tmf1	chr6	ENSMUSG00000030059.15	1845.05	1695.49	0.919125	0.941892	-0.0863657	0.0204678	0.19489
Adgrb2	chr4	ENSMUSG00000028782.14	900.239	1044.8	1.1612	1.07393	0.102897	0.0204943	0.194893
Gm45743	chr8	ENSMUSG00000110540.1	56.7484	35.6534	0.635666	0.983729	-0.0236665	0.0204823	0.194893
2500002B13Rik	chr8	ENSMUSG00000096917.2	568.381	505.45	0.888664	0.932199	-0.10129	0.0205529	0.195325
Folr1	chr7	ENSMUSG00000001827.12	31.2704	46.8095	1.48628	1.01869	0.0267199	0.0206254	0.195657
Khsrp	chr17	ENSMUSG00000007670.10	10611.1	9979.35	0.940503	0.954192	-0.0676492	0.0206022	0.195657
Eva1c	chr16	ENSMUSG00000039903.17	126.355	173.449	1.3783	1.02425	0.0345747	0.0206274	0.195657
Ftsj3	chr11	ENSMUSG00000020706.13	2616.68	2344.33	0.896172	0.935875	-0.095612	0.0206671	0.195659
Lman1	chr18	ENSMUSG00000041891.16	4242.87	4627.31	1.0902	1.06216	0.0870044	0.0206463	0.195659
Rhob	chr12	ENSMUSG00000054364.5	5075.04	5627.83	1.10991	1.06918	0.0965021	0.020657	0.195659
Ap4m1	chr5	ENSMUSG00000019518.11	1485.61	1334.41	0.897908	0.936111	-0.0952485	0.0207026	0.195869
Plpbp	chr8	ENSMUSG00000031485.15	1552.97	1734.77	1.11777	1.07334	0.102107	0.0207495	0.196188
Tmem51	chr4	ENSMUSG00000040616.3	1580.18	1753.47	1.11025	1.0675	0.0942366	0.0207784	0.196211
Mcpt4	chr14	ENSMUSG00000061068.7	32.4001	58.0777	1.73967	1.01217	0.0174476	0.0207759	0.196211
Trim2	chr3	ENSMUSG00000027993.16	676.488	749.749	1.10841	1.0677	0.0945069	0.0209434	0.197019
Zbtb49	chr5	ENSMUSG00000029127.15	248.788	208.609	0.839111	0.936913	-0.0940124	0.0209436	0.197019
Wipi1	chr11	ENSMUSG00000041895.15	4010.84	4428.21	1.10351	1.0665	0.0928775	0.0209174	0.197019
H1f10	chr6	ENSMUSG00000044927.6	1700.3	1432.9	0.841809	0.941615	-0.0867913	0.0208874	0.197019
Dync2h1	chr9	ENSMUSG00000047193.16	360.043	297.049	0.823809	0.944698	-0.0820746	0.0208959	0.197019
Utp14a	chrX	ENSMUSG00000063785.12	1235.04	1102.88	0.893167	0.934883	-0.0971417	0.0209133	0.197019
Hmgb3	chrX	ENSMUSG00000015217.11	3282.65	2855.01	0.870368	0.928887	-0.106426	0.0209586	0.197035
Slc44a3	chr3	ENSMUSG00000039865.8	26.2774	42.4151	1.60134	1.01591	0.0227669	0.0209731	0.197046
Tspan2	chr3	ENSMUSG00000027858.13	2497.99	2721.68	1.08925	1.06057	0.0848457	0.0210075	0.197244
Cbx1	chr11	ENSMUSG00000018666.13	2598.72	2380.7	0.91592	0.941673	-0.0867017	0.0210499	0.197268
Manea	chr4	ENSMUSG00000040520.7	1027.37	1140.5	1.11061	1.06791	0.0947856	0.0210476	0.197268
Fitm2	chr2	ENSMUSG00000048486.6	1352.53	1531.38	1.13175	1.07338	0.102163	0.0210287	0.197268
Ccdc114	chr7	ENSMUSG00000040189.18	203.335	250.258	1.22954	1.05128	0.0721516	0.0211254	0.19785
Limd2	chr11	ENSMUSG00000040699.13	826.615	935.407	1.13217	1.06975	0.0972687	0.0211884	0.198315
Mfap5	chr6	ENSMUSG00000030116.14	925.011	1098.44	1.18748	1.06222	0.0870854	0.0212346	0.198623
Cdk12	chr11	ENSMUSG00000003119.14	2234.55	1907.2	0.85263	0.934197	-0.0982007	0.0213662	0.19874
Irx4	chr13	ENSMUSG00000021604.15	4718.38	4289.47	0.908704	0.939713	-0.0897074	0.0212606	0.19874
Paxbp1	chr16	ENSMUSG00000022974.12	2723.91	3447.52	1.26725	1.03809	0.0539332	0.0212984	0.19874
Cybrd1	chr2	ENSMUSG00000027015.4	290.794	363.207	1.25392	1.03999	0.0565658	0.0213528	0.19874
Chst1	chr2	ENSMUSG00000027221.5	289.402	352.859	1.21878	1.05901	0.0827201	0.0212907	0.19874
Pla2g12a	chr3	ENSMUSG00000027999.15	1554.59	1765.34	1.13625	1.07072	0.0985821	0.0213677	0.19874
Cdkl5	chrX	ENSMUSG00000031292.14	492.971	408.418	0.827676	0.938485	-0.0915938	0.0213252	0.19874
Zfp707	chr15	ENSMUSG00000034429.15	339.246	396.965	1.17111	1.07101	0.0989677	0.0213485	0.19874
mt-Nd2	chrM	ENSMUSG00000064345.1	301653	266699	0.884402	0.933553	-0.0991955	0.0213317	0.19874
Map2k4	chr11	ENSMUSG00000033352.11	3455.02	3204.09	0.927515	0.946299	-0.0796326	0.0213869	0.198793
Slc41a1	chr1	ENSMUSG00000013275.9	1788.6	2020.16	1.13108	1.07194	0.100226	0.021424	0.198889
Strn3	chr12	ENSMUSG00000020954.16	4075.86	3726.94	0.914262	0.94186	-0.0864153	0.0214174	0.198889
Dohh	chr10	ENSMUSG00000078440.10	2074.72	1899.75	0.91558	0.941927	-0.086313	0.0214588	0.199088
Tifa	chr3	ENSMUSG00000046688.14	67.9533	99.2372	1.46936	1.01916	0.0273865	0.0214922	0.199273
Gigyf1	chr5	ENSMUSG00000029714.11	4304.2	3966.81	0.921643	0.944658	-0.0821359	0.0215623	0.199798
Cd55	chr1	ENSMUSG00000026399.12	588.191	696.051	1.18202	1.06728	0.0939395	0.0216826	0.200412
Dock10	chr1	ENSMUSG00000038608.15	271.029	328.782	1.21252	1.05301	0.0745205	0.0216581	0.200412
Klhdc8a	chr1	ENSMUSG00000042115.4	100.815	135.023	1.34211	1.02695	0.0383673	0.0216706	0.200412
She	chr3	ENSMUSG00000046280.9	1838.24	2036.79	1.10792	1.06603	0.0922418	0.0216733	0.200412
Slc2a3	chr6	ENSMUSG00000003153.10	593.312	735.984	1.23754	1.04862	0.0684877	0.0217171	0.200481
Snx19	chr9	ENSMUSG00000031993.7	2468.64	2245.15	0.909427	0.940204	-0.088955	0.0217096	0.200481
St3gal1	chr15	ENSMUSG00000013846.10	2838.64	3096.18	1.09057	1.0603	0.0844707	0.0217848	0.200981
Magt1	chrX	ENSMUSG00000031232.17	2971.03	3225.67	1.0859	1.05918	0.0829517	0.0218601	0.20155
Xdh	chr17	ENSMUSG00000024066.9	247.415	321.976	1.2929	1.03014	0.0428369	0.0218903	0.201578
Pnp	chr14	ENSMUSG00000115338.2	269.299	310.074	1.15137	1.07232	0.100731	0.0218828	0.201578
Fubp3	chr2	ENSMUSG00000026843.15	2189.81	1986.09	0.907199	0.939633	-0.0898306	0.0219487	0.201991
Pex11a	chr7	ENSMUSG00000030545.9	276.715	324.101	1.17059	1.07164	0.0998164	0.0219857	0.202081
Zfp830	chr11	ENSMUSG00000046010.7	852.012	756.512	0.887859	0.934029	-0.0984606	0.0219843	0.202081
Tgfa	chr6	ENSMUSG00000029999.14	412.968	484.159	1.17099	1.07004	0.0976616	0.0220236	0.202303
Chmp2b	chr16	ENSMUSG00000004843.7	1458.27	1608.73	1.10315	1.06569	0.0917889	0.0221126	0.20274
Rnf5	chr17	ENSMUSG00000015478.13	1951.77	1744.3	0.893797	0.935685	-0.0959057	0.0221258	0.20274
Rnpc3	chr3	ENSMUSG00000027981.14	882.394	753.716	0.853563	0.931291	-0.102695	0.0221229	0.20274
Cep170	chr1	ENSMUSG00000057335.11	2186.78	2419.45	1.10566	1.06636	0.0926942	0.0220881	0.20274
Trpm5	chr7	ENSMUSG00000009246.14	92.5994	123.73	1.34109	1.02693	0.0383407	0.022335	0.202847
Arsa	chr15	ENSMUSG00000022620.14	1137.5	1317.83	1.15991	1.07094	0.0988819	0.0222123	0.202847
Sat1	chrX	ENSMUSG00000025283.15	920.394	1082.16	1.17655	1.06828	0.0952868	0.0222418	0.202847
Gaa	chr11	ENSMUSG00000025579.14	6928.09	8030.48	1.15832	1.08568	0.118605	0.0222224	0.202847
Snrpb	chr2	ENSMUSG00000027404.15	5204.26	4752.43	0.912782	0.941484	-0.0869919	0.0223426	0.202847
Car2	chr3	ENSMUSG00000027562.12	468.013	388.562	0.827627	0.941848	-0.0864343	0.0222711	0.202847
Ccna1	chr3	ENSMUSG00000027793.6	26.003	41.1846	1.56829	1.01534	0.0219593	0.0222689	0.202847
Ppm1g	chr5	ENSMUSG00000029147.11	5189.05	4704.25	0.906382	0.938942	-0.0908916	0.0221672	0.202847
Melk	chr4	ENSMUSG00000035683.13	1162.49	986.589	0.846191	0.933355	-0.0995022	0.0222008	0.202847
Pogz	chr3	ENSMUSG00000038902.14	3048.29	2767.81	0.907893	0.939213	-0.0904764	0.0223264	0.202847
Ar	chrX	ENSMUSG00000046532.8	31.9169	51.0576	1.6132	1.01423	0.0203819	0.0223027	0.202847
Pld5	chr1	ENSMUSG00000055214.15	36.4982	53.4792	1.4494	1.01938	0.0276877	0.0221995	0.202847
Tsnax	chr8	ENSMUSG00000056820.7	3940.93	3715.55	0.942837	0.95518	-0.0661551	0.0223128	0.202847
Nsmce2	chr15	ENSMUSG00000059586.10	1232.16	1110.53	0.901435	0.937634	-0.0929037	0.0222823	0.202847
Gm11837	chr4	ENSMUSG00000086587.7	197.616	153.244	0.771949	0.967006	-0.0484032	0.0222762	0.202847
Mmp14	chr14	ENSMUSG00000000957.11	8272.21	9161.76	1.10779	1.06415	0.0897022	0.0223687	0.20296
Mrpl43	chr19	ENSMUSG00000025208.9	2203.54	2019.63	0.916486	0.942828	-0.0849339	0.0223836	0.202971
Spc24	chr9	ENSMUSG00000074476.6	1487.38	1302.87	0.875075	0.935193	-0.0966633	0.022415	0.203132
Mob1a	chr6	ENSMUSG00000043131.14	2220.03	2412.31	1.08682	1.05676	0.0796443	0.0224431	0.203262
Mpeg1	chr19	ENSMUSG00000046805.10	399.45	301.453	0.758578	0.971187	-0.0421792	0.0224698	0.20329
Tmem140	chr6	ENSMUSG00000057137.9	132.052	164.908	1.24778	1.04516	0.0637254	0.0224736	0.20329
Prcc	chr3	ENSMUSG00000004895.9	3721.59	3431.05	0.921962	0.945348	-0.081083	0.0225111	0.203382
Ptrhd1	chr12	ENSMUSG00000096199.2	428.344	367.853	0.859599	0.936546	-0.0945776	0.0224979	0.203382
Tbc1d10a	chr11	ENSMUSG00000034412.13	426.918	494.187	1.15702	1.07347	0.102277	0.022541	0.203454
Rwdd2b	chr16	ENSMUSG00000041079.12	408.364	509.213	1.24267	1.04135	0.0584566	0.0225465	0.203454
Leng9	chr7	ENSMUSG00000043432.7	149.388	182.795	1.22321	1.04701	0.0662754	0.0225961	0.203705
Rasl2-9	chr7	ENSMUSG00000083649.5	41.474	58.6038	1.41576	1.02215	0.0316077	0.0226019	0.203705
Adhfe1	chr1	ENSMUSG00000025911.14	2284.91	2022.78	0.885276	0.931412	-0.102508	0.0226292	0.203769
Cdan1	chr2	ENSMUSG00000027284.16	1970.17	1747.89	0.886391	0.932928	-0.100163	0.0226639	0.203769
Cntln	chr4	ENSMUSG00000038070.15	869.41	782.138	0.899437	0.937859	-0.0925567	0.022656	0.203769
Sept5	chr16	ENSMUSG00000072214.7	425.723	507.532	1.19174	1.06392	0.0893947	0.0226594	0.203769
Spsb2	chr6	ENSMUSG00000038451.13	129.151	172.215	1.33145	1.0252	0.0359024	0.0227231	0.204178
B3gnt3	chr8	ENSMUSG00000031803.8	560.444	667.114	1.19171	1.06239	0.0873089	0.0227703	0.20423
Smap2	chr4	ENSMUSG00000032870.8	1953.16	2108.96	1.07962	1.05598	0.0785765	0.0227498	0.20423
Igfbpl1	chr4	ENSMUSG00000035551.6	574.822	476.252	0.826212	0.943955	-0.0832098	0.0227674	0.20423
Med16	chr10	ENSMUSG00000013833.15	2620.53	2354.26	0.898644	0.937692	-0.0928138	0.0228517	0.204523
Castor2	chr5	ENSMUSG00000015944.9	2222.58	2485.62	1.11883	1.06766	0.0944478	0.0228556	0.204523
Lat2	chr5	ENSMUSG00000040751.12	140.79	106.168	0.75495	0.973913	-0.0381346	0.022858	0.204523
Sh3kbp1	chrX	ENSMUSG00000040990.17	10185.4	9271.34	0.910635	0.941378	-0.0871537	0.0228191	0.204523
Oit3	chr10	ENSMUSG00000009654.4	483.605	743.777	1.53642	1.01595	0.0228286	0.022899	0.204525
Cish	chr9	ENSMUSG00000032578.7	3486.87	3903.3	1.11978	1.06725	0.0939041	0.0228932	0.204525
Prmt1	chr7	ENSMUSG00000109324.2	4907.01	4496.6	0.916368	0.941795	-0.0865144	0.0228997	0.204525
Chd4	chr6	ENSMUSG00000063870.12	24384.2	21841.2	0.895981	0.934423	-0.0978523	0.0229377	0.204741
Nolc1	chr19	ENSMUSG00000015176.11	3133.53	2794.11	0.892211	0.934568	-0.097629	0.023062	0.204953
Ppm1a	chr12	ENSMUSG00000021096.11	4130.99	3890.4	0.941729	0.954453	-0.0672543	0.0230257	0.204953
Bsg	chr10	ENSMUSG00000023175.15	26078.7	28958.8	1.11115	1.06562	0.0916899	0.0230634	0.204953
Atp5b	chr10	ENSMUSG00000025393.12	161389	148641	0.921196	0.944921	-0.081735	0.0230719	0.204953
Mmgt2	chr11	ENSMUSG00000048497.11	783.547	882.035	1.1266	1.06743	0.0941436	0.0230496	0.204953
Zfp174	chr16	ENSMUSG00000054939.6	135.379	167.922	1.24028	1.04437	0.0626331	0.0229998	0.204953
Myo18b	chr5	ENSMUSG00000072720.9	27072.3	23979.4	0.886137	0.934121	-0.0983187	0.0230411	0.204953
C230037L18Rik	chr15	ENSMUSG00000084915.2	49.7263	68.0856	1.36585	1.02427	0.0345998	0.0229889	0.204953
Rasa4	chr5	ENSMUSG00000004952.13	107.371	139.866	1.30597	1.02961	0.0421043	0.0231001	0.205039
Rnf166	chr8	ENSMUSG00000014470.4	1602.11	1478.9	0.923261	0.945867	-0.0802905	0.023123	0.205039
Pacsin3	chr2	ENSMUSG00000027257.13	4215.15	4642.42	1.1015	1.06362	0.0889841	0.0231179	0.205039
Zfp385a	chr15	ENSMUSG00000000552.10	1663.94	1831.83	1.10097	1.06334	0.0886048	0.023166	0.205175
Akap8	chr17	ENSMUSG00000024045.6	5818.01	5316.5	0.913631	0.941294	-0.0872826	0.0231625	0.205175
Csrnp1	chr9	ENSMUSG00000032515.8	483.531	654.055	1.35734	1.02471	0.0352203	0.0232213	0.205542
mt-Nd4	chrM	ENSMUSG00000064363.1	208631	184887	0.88582	0.936526	-0.0946086	0.0232469	0.205645
Snx16	chr3	ENSMUSG00000027534.16	184.681	222.33	1.204	1.05497	0.0772056	0.023309	0.205704
Btg1	chr10	ENSMUSG00000036478.8	5059.66	4470.97	0.884476	0.935321	-0.096467	0.0233006	0.205704
Asb10	chr5	ENSMUSG00000038204.13	807.711	926.188	1.1474	1.07077	0.0986462	0.0233064	0.205704
N6amt1	chr16	ENSMUSG00000044442.11	1539.4	1806.67	1.17184	1.06633	0.0926506	0.023297	0.205704
Reck	chr4	ENSMUSG00000028476.13	854.498	978.198	1.14474	1.06993	0.0975147	0.0233549	0.205987
Usp16	chr16	ENSMUSG00000025616.14	2039.53	2450.79	1.19988	1.05609	0.078726	0.0234116	0.206243
Tbl1xr1	chr3	ENSMUSG00000027630.13	1414.96	1552.94	1.0971	1.06212	0.0869453	0.0234117	0.206243
Ccdc17	chr4	ENSMUSG00000034035.18	77.9066	182.018	2.41655	1.00593	0.0085312	0.0234307	0.206288
Bub3	chr7	ENSMUSG00000066979.6	2975.27	2711.7	0.911604	0.942359	-0.0856516	0.0234742	0.206548
1810013L24Rik	chr16	ENSMUSG00000022507.6	1600.06	1736.21	1.08513	1.0582	0.0816167	0.0235102	0.20662
Mfsd13a	chr19	ENSMUSG00000025227.14	238.595	299.046	1.25903	1.03756	0.0531939	0.0235087	0.20662
Piezo1	chr8	ENSMUSG00000014444.17	6476.57	7033.73	1.08595	1.05838	0.081857	0.0235258	0.206634
Man2a1	chr17	ENSMUSG00000024085.13	2220.47	2484.05	1.11893	1.06874	0.0959142	0.023549	0.206716
Luc7l2	chr6	ENSMUSG00000029823.16	8958.21	8218.72	0.91778	0.944242	-0.0827714	0.0235765	0.206834
Ahcy	chr2	ENSMUSG00000027597.15	2445.28	2225.85	0.90971	0.942337	-0.0856846	0.0236378	0.206883
Kcnq4	chr4	ENSMUSG00000028631.7	215.675	271.012	1.255	1.03828	0.0541904	0.023636	0.206883
Plxnb1	chr9	ENSMUSG00000053646.13	5414.68	4886.15	0.902429	0.940044	-0.0892003	0.0235976	0.206883
Zfp853	chr5	ENSMUSG00000093910.2	22.4695	37.7998	1.63677	1.01478	0.0211731	0.0236354	0.206883
Gpr176	chr2	ENSMUSG00000040133.2	63.3635	86.525	1.36483	1.0248	0.0353394	0.0237472	0.207718
Sin3a	chr9	ENSMUSG00000042557.14	3551.64	3279.5	0.923319	0.944874	-0.0818068	0.0237759	0.207847
Cenpi	chrX	ENSMUSG00000031262.12	906.443	774.232	0.853611	0.929667	-0.105214	0.0237983	0.20792
Rxrg	chr1	ENSMUSG00000015843.10	45.2955	63.9619	1.41379	1.02137	0.0305017	0.0238303	0.208077
Dffb	chr4	ENSMUSG00000029027.9	390.557	337.817	0.865702	0.935494	-0.0962005	0.023851	0.208135
Slc17a9	chr2	ENSMUSG00000023393.15	47.2194	68.3892	1.43351	1.0196	0.0280058	0.0238958	0.20825
Vamp3	chr4	ENSMUSG00000028955.3	2681.3	2922.55	1.08999	1.0601	0.0841954	0.0238918	0.20825
Eif4a1	chr11	ENSMUSG00000059796.16	21331.4	19802.3	0.928375	0.946814	-0.0788473	0.0239063	0.20825
Gm20554	chr13	ENSMUSG00000093587.3	91.8932	67.5354	0.739238	0.975722	-0.0354574	0.0239245	0.208286
Esrp2	chr8	ENSMUSG00000084128.10	30.5518	48.2771	1.5925	1.01421	0.0203611	0.024004	0.208856
Peg3	chr7	ENSMUSG00000002265.17	14010.5	16075.8	1.14751	1.07458	0.103779	0.0240351	0.209004
Htra1	chr7	ENSMUSG00000006205.13	2896.95	3170.11	1.09406	1.06132	0.0858645	0.0241497	0.20956
Sgcd	chr11	ENSMUSG00000020354.15	177.804	225.303	1.26284	1.03743	0.0530075	0.0241709	0.20956
Kat5	chr19	ENSMUSG00000024926.10	1736.84	1542.61	0.887657	0.934649	-0.0975034	0.0241638	0.20956
Rab11fip1	chr8	ENSMUSG00000031488.14	299.749	373.486	1.24852	1.03727	0.0527903	0.0241525	0.20956
Uba7	chr9	ENSMUSG00000032596.14	935.566	1111	1.18495	1.06232	0.0872174	0.0241979	0.20956
2810433D01Rik	chr11	ENSMUSG00000086283.7	24.2423	41.1421	1.70573	1.01304	0.0186855	0.0241845	0.20956
4732440D04Rik	chr1	ENSMUSG00000090031.2	268.27	210.544	0.78415	0.968113	-0.0467533	0.0241488	0.20956
Rph3al	chr11	ENSMUSG00000020847.15	898.615	1048.77	1.167	1.06467	0.0904088	0.024299	0.209701
Tfpi2	chr6	ENSMUSG00000029664.10	110.953	142.151	1.28175	1.03304	0.0468997	0.0242913	0.209701
Loxl1	chr9	ENSMUSG00000032334.10	5680.79	6434.95	1.134	1.06946	0.0968865	0.0242526	0.209701
Golgb1	chr16	ENSMUSG00000034243.17	3815.61	4099.82	1.07446	1.0525	0.0738266	0.0242698	0.209701
Gm33148	chr7	ENSMUSG00000110125.1	134.097	101.292	0.75097	0.973345	-0.0389765	0.024285	0.209701
Gm50322	chr19	ENSMUSG00000118138.1	148.397	114.167	0.769673	0.97159	-0.041581	0.0242739	0.209701
Pitpnb	chr5	ENSMUSG00000050017.11	3852.79	3595.56	0.933021	0.950188	-0.0737148	0.0243305	0.209851
4930578M01Rik	chr15	ENSMUSG00000097587.2	62.2351	84.4276	1.35776	1.02424	0.0345501	0.0243589	0.209973
Gypa	chr8	ENSMUSG00000051839.7	117.775	70.4779	0.591761	0.986152	-0.0201175	0.0244316	0.210355
A730011C13Rik	chr3	ENSMUSG00000084846.1	150.943	121.146	0.801059	0.963498	-0.0536464	0.0244255	0.210355
Eif2s3x	chrX	ENSMUSG00000035150.15	3585.09	3109.25	0.86797	0.935958	-0.0954849	0.0244722	0.210583
Pdia5	chr16	ENSMUSG00000022844.8	779.991	932.78	1.19578	1.05704	0.0800257	0.0245943	0.21104
Pitpnm2	chr5	ENSMUSG00000029406.15	6465.92	5930.56	0.917428	0.944296	-0.0826894	0.0245791	0.21104
Nop14	chr5	ENSMUSG00000036693.12	1723.12	1552.07	0.900838	0.938548	-0.0914979	0.0245876	0.21104
Zfp146	chr7	ENSMUSG00000037029.8	2492.76	2282.86	0.915843	0.943459	-0.0839679	0.0245527	0.21104
Pla2g4e	chr2	ENSMUSG00000050211.14	390.935	322.944	0.824854	0.957168	-0.063156	0.0245965	0.21104
Cdc23	chr18	ENSMUSG00000024370.17	3524.74	3296.28	0.935213	0.950219	-0.0736686	0.0246176	0.211099
Cdip1	chr16	ENSMUSG00000004071.13	5465.93	5096	0.93245	0.950724	-0.0729018	0.0246492	0.211248
Pmpcb	chr5	ENSMUSG00000029017.13	7017.25	6551.39	0.933584	0.95158	-0.0716031	0.0246969	0.211535
Chaf1b	chr16	ENSMUSG00000022945.12	901.617	1198.71	1.32856	1.02663	0.0379199	0.0247203	0.211613
Arhgap19	chr19	ENSMUSG00000025154.15	1023.54	900.617	0.879946	0.935994	-0.0954281	0.0247833	0.211958
Snx33	chr9	ENSMUSG00000032733.6	1079.85	1224.23	1.13518	1.0678	0.0946474	0.0247891	0.211958
Col18a1	chr10	ENSMUSG00000001435.15	14509.4	15945	1.09862	1.06467	0.0904052	0.0248434	0.212286
Cd44	chr2	ENSMUSG00000005087.17	1704.89	1868.44	1.09528	1.06096	0.0853655	0.0248848	0.212286
Lvrn	chr18	ENSMUSG00000024481.5	131.205	177.552	1.35983	1.02345	0.0334365	0.024872	0.212286
Zfp937	chr2	ENSMUSG00000060336.6	48.3835	69.6643	1.44108	1.01971	0.0281605	0.0248584	0.212286
Mlec	chr5	ENSMUSG00000048578.11	13196.3	14514.4	1.09963	1.06255	0.0875316	0.0249196	0.212362
1700086O06Rik	chr18	ENSMUSG00000097080.8	136.607	108.788	0.795204	0.965076	-0.0512849	0.0249223	0.212362
Zc3h6	chr2	ENSMUSG00000042851.17	203.01	242.089	1.19137	1.05918	0.0829441	0.0249535	0.212506
Kdm8	chr7	ENSMUSG00000030752.8	265.493	221.455	0.83345	0.948837	-0.0757676	0.0249747	0.212564
Zfp36l1	chr12	ENSMUSG00000021127.7	14372.8	15986.3	1.11217	1.06353	0.0888651	0.0250445	0.213036
Mff	chr1	ENSMUSG00000026150.14	3952.42	3675.7	0.93006	0.951478	-0.0717582	0.0251913	0.214162
Anxa3	chr5	ENSMUSG00000029484.12	1451.93	1580.09	1.08825	1.0576	0.0807982	0.0252267	0.214218
Cdc14b	chr13	ENSMUSG00000033102.15	975.596	1097.58	1.12457	1.06786	0.0947249	0.0252256	0.214218
Olfml1	chr7	ENSMUSG00000051041.8	188	235.668	1.2517	1.03767	0.0533487	0.0252935	0.214539
Homez	chr14	ENSMUSG00000057156.10	299.944	364.494	1.21782	1.04667	0.0658063	0.0252848	0.214539
Eme2	chr17	ENSMUSG00000073436.11	1082.9	976.33	0.901456	0.939445	-0.0901199	0.0253291	0.214718
Sdc2	chr15	ENSMUSG00000022261.6	2320.8	2535.34	1.09229	1.05992	0.0839492	0.0254301	0.215329
Kti12	chr4	ENSMUSG00000073775.4	715.591	645.062	0.900989	0.938996	-0.0908089	0.0254165	0.215329
Ick	chr9	ENSMUSG00000009828.15	2133.54	1954.49	0.915964	0.944155	-0.0829038	0.0254823	0.215593
Ccdc12	chr9	ENSMUSG00000019659.8	2289.62	2032.71	0.887956	0.940509	-0.0884868	0.0255121	0.215593
Tctn3	chr19	ENSMUSG00000025008.15	529.548	589.427	1.11381	1.06486	0.0906697	0.0255206	0.215593
Fmn1	chr2	ENSMUSG00000044042.19	140.148	175.547	1.24787	1.03878	0.0548947	0.0254974	0.215593
Bdh1	chr16	ENSMUSG00000046598.15	405.472	495.037	1.22224	1.04897	0.0689794	0.0255395	0.215593
Zc3h4	chr7	ENSMUSG00000059273.9	4440.82	3931.86	0.885949	0.937695	-0.0928094	0.0255485	0.215593
Scmh1	chr4	ENSMUSG00000000085.16	3972.57	3683.79	0.927233	0.948702	-0.0759731	0.0256092	0.21594
Xkr6	chr14	ENSMUSG00000035067.9	59.159	85.0452	1.42978	1.01907	0.0272482	0.0256333	0.21594
Haghl	chr17	ENSMUSG00000061046.9	1140.48	1034.17	0.907225	0.941387	-0.0871399	0.0256276	0.21594
Med24	chr11	ENSMUSG00000017210.14	3169.39	2942.46	0.928243	0.948924	-0.0756353	0.0257083	0.216449
Bag6	chr17	ENSMUSG00000024392.17	16052.1	14976.2	0.933065	0.950827	-0.0727453	0.0257611	0.21677
Ralgds	chr2	ENSMUSG00000026821.16	1531.7	1744.29	1.13953	1.06686	0.0933705	0.0258537	0.217426
Rrm1	chr7	ENSMUSG00000030978.10	7611.84	6796.88	0.892629	0.933614	-0.0991015	0.0259481	0.218096
Socs1	chr16	ENSMUSG00000038037.5	114.901	154.866	1.34077	1.02375	0.0338591	0.025988	0.218308
9930021J03Rik	chr19	ENSMUSG00000046138.15	1570.72	1426.67	0.908344	0.94236	-0.0856503	0.0260222	0.218471
Spc25	chr2	ENSMUSG00000005233.16	1712.26	1515.87	0.884872	0.936013	-0.095399	0.0261374	0.218888
Ogdhl	chr14	ENSMUSG00000021913.8	878.671	1052.73	1.19786	1.05714	0.0801689	0.0261455	0.218888
Ephx1	chr1	ENSMUSG00000038776.13	559.945	652.093	1.16326	1.05541	0.0777977	0.0260944	0.218888
Lad1	chr1	ENSMUSG00000041782.14	333.345	424.912	1.27889	1.0322	0.0457192	0.0261258	0.218888
5330438D12Rik	chr10	ENSMUSG00000052291.8	118.6	92.2695	0.777918	0.970063	-0.0438497	0.0261215	0.218888
Gsdme	chr6	ENSMUSG00000029821.15	36.8763	58.11	1.57032	1.01535	0.0219752	0.0261851	0.219095
A530017D24Rik	chr11	ENSMUSG00000072847.4	307.373	263.949	0.858103	0.940565	-0.0884006	0.026254	0.219548
Foxred2	chr15	ENSMUSG00000016552.13	32.202	49.3895	1.54775	1.01551	0.0222067	0.0263311	0.219968
Cdkn2aip	chr8	ENSMUSG00000038069.6	521.785	452.892	0.867546	0.937491	-0.0931238	0.0263487	0.219968
B3gnt9	chr8	ENSMUSG00000069920.10	450.313	528.789	1.17525	1.06074	0.0850668	0.0263465	0.219968
Tmem167	chr13	ENSMUSG00000012422.14	1345.97	1502.29	1.11706	1.06529	0.0912471	0.0263647	0.219972
Ctsb	chr14	ENSMUSG00000021939.8	11145.7	11939.7	1.07107	1.05183	0.072908	0.0263788	0.219972
Col24a1	chr3	ENSMUSG00000028197.4	511.964	637.035	1.24507	1.03822	0.0541083	0.0264015	0.220017
Mtmr10	chr7	ENSMUSG00000030522.14	623.43	552.872	0.885966	0.934871	-0.0971607	0.0264139	0.220017
Nectin1	chr9	ENSMUSG00000032012.9	646.537	728.325	1.12543	1.06443	0.0900802	0.0264521	0.220088
Arhgap42	chr9	ENSMUSG00000050730.17	525.99	611.759	1.16432	1.06292	0.0880385	0.026452	0.220088
Krba1	chr6	ENSMUSG00000042810.14	2870.34	2623.31	0.913846	0.944735	-0.0820187	0.0264923	0.220299
Sertad3	chr7	ENSMUSG00000055200.7	364.727	457.611	1.25629	1.03264	0.0463423	0.0265169	0.22038
Car11	chr7	ENSMUSG00000003273.14	180.697	231.33	1.28105	1.03104	0.0440996	0.026543	0.220473
Flt4	chr11	ENSMUSG00000020357.3	2616.27	2939.77	1.12242	1.06574	0.0918578	0.0265626	0.220513
Loxl3	chr6	ENSMUSG00000000693.10	558.294	649.553	1.16627	1.05786	0.0811442	0.0266662	0.22066
Pxmp4	chr2	ENSMUSG00000000876.11	850.836	966.81	1.13739	1.06605	0.0922758	0.0266514	0.22066
Fads1	chr19	ENSMUSG00000010663.5	2810.34	3076.07	1.09415	1.06247	0.0874275	0.0266844	0.22066
Tuba4a	chr1	ENSMUSG00000026202.13	3336.88	3793.7	1.13643	1.06703	0.0935956	0.0266761	0.22066
Fam210b	chr2	ENSMUSG00000027495.4	659.006	747.611	1.13443	1.06522	0.0911531	0.0266339	0.22066
Pdpn	chr4	ENSMUSG00000028583.14	620.546	741.852	1.1962	1.04744	0.0668694	0.0266839	0.22066
Gm28035	chr2	ENSMUSG00000099041.1	82.1133	60.4905	0.738415	0.976573	-0.0342003	0.0266288	0.22066
Prelp	chr1	ENSMUSG00000041577.5	1216.06	1401.12	1.15185	1.06724	0.0938861	0.0266995	0.220661
Id2	chr12	ENSMUSG00000020644.9	1868.89	2140.88	1.14646	1.0648	0.0905801	0.0267297	0.220788
Baz1b	chr5	ENSMUSG00000002748.7	7768.49	7088.69	0.912666	0.945339	-0.0810962	0.0267571	0.220892
Cacna1c	chr6	ENSMUSG00000051331.16	18405	16667.3	0.905849	0.939847	-0.0895027	0.0267879	0.221022
Nefl	chr14	ENSMUSG00000022055.7	53.8584	94.1873	1.75186	1.01101	0.0157929	0.026834	0.22128
4930452B06Rik	chr14	ENSMUSG00000021747.12	1333.07	1169.45	0.876151	0.938325	-0.0918404	0.0268601	0.221372
Vps36	chr8	ENSMUSG00000031479.9	2100.33	1927.65	0.917809	0.945249	-0.0812331	0.0268805	0.221417
Ccdc25	chr14	ENSMUSG00000022035.6	1309.41	1189.2	0.907934	0.942519	-0.0854065	0.0269529	0.221767
mt-Cytb	chrM	ENSMUSG00000064370.1	762110	672413	0.882125	0.940188	-0.0889784	0.0269404	0.221767
Neurl1b	chr17	ENSMUSG00000034413.14	3855.7	3275.31	0.849354	0.939076	-0.0906864	0.0269851	0.221909
Pcsk6	chr7	ENSMUSG00000030513.14	1140.23	1294.02	1.13608	1.06651	0.0928937	0.0270859	0.222491
Gm46620	chr18	ENSMUSG00000118012.1	429.373	372.054	0.867022	0.937875	-0.0925317	0.0270794	0.222491
Ccdc80	chr16	ENSMUSG00000022665.15	6526.11	7201.8	1.10409	1.06454	0.0902261	0.0271196	0.222523
St6galnac2	chr11	ENSMUSG00000110170.1	60.7054	40.6472	0.668313	0.983891	-0.0234302	0.0271197	0.222523
Zdhhc16	chr19	ENSMUSG00000025157.8	1148.97	1053.87	0.91757	0.945217	-0.0812832	0.0271725	0.222738
Ube2e3	chr2	ENSMUSG00000027011.14	3091.88	2851.68	0.922595	0.946481	-0.0793546	0.027191	0.222738
Afg3l1	chr8	ENSMUSG00000031967.15	3010.13	2817.05	0.935614	0.951861	-0.0711778	0.0271879	0.222738
Sipa1	chr19	ENSMUSG00000056917.13	3064.44	3316.55	1.0825	1.0553	0.0776587	0.0272077	0.222752
Phb2	chr6	ENSMUSG00000004264.17	10048.6	9326.72	0.928282	0.949128	-0.0753249	0.0272417	0.222846
Bdkrb2	chr12	ENSMUSG00000021070.6	281.373	350.555	1.2449	1.03511	0.0497873	0.0272642	0.222846
Mllt10	chr2	ENSMUSG00000026743.16	2713.88	2500.34	0.921479	0.946331	-0.0795833	0.0272554	0.222846
Ptbp2	chr3	ENSMUSG00000028134.11	2237.31	2020.15	0.903052	0.940682	-0.0882207	0.0273125	0.222872
Rbpms2	chr9	ENSMUSG00000032387.15	6658.83	6109.85	0.917513	0.945603	-0.0806942	0.0273068	0.222872
Gstm2	chr3	ENSMUSG00000040562.12	2139.36	2386.24	1.11465	1.06275	0.0878066	0.0273091	0.222872
Rerg	chr6	ENSMUSG00000030222.13	259.952	309.529	1.18883	1.0549	0.0771105	0.027397	0.223316
mt-Rnr2	chrM	ENSMUSG00000064339.1	51228	65279.1	1.26799	1.03048	0.0433198	0.027392	0.223316
Myo1e	chr9	ENSMUSG00000032220.10	1374.77	1243.8	0.905054	0.941158	-0.0874915	0.0274707	0.22364
Rasgrp2	chr19	ENSMUSG00000032946.16	1003.44	892.829	0.889899	0.938111	-0.0921692	0.0274559	0.22364
Ticam1	chr17	ENSMUSG00000047123.8	1462.25	1602.04	1.0953	1.05939	0.0832342	0.0274821	0.22364
Csf1r	chr18	ENSMUSG00000024621.16	944.783	1096.05	1.15906	1.06146	0.0860548	0.0275602	0.224153
Poglut2	chr1	ENSMUSG00000026047.13	1537.11	1712.5	1.11453	1.06634	0.0926658	0.0276413	0.22468
Ppp4r3a	chr12	ENSMUSG00000041846.15	3884.23	3565.02	0.918004	0.945533	-0.0808004	0.0276553	0.22468
Arhgap11a	chr2	ENSMUSG00000041219.14	4068.85	3444.31	0.846655	0.956148	-0.0646938	0.0276854	0.224802
Rasl10b	chr11	ENSMUSG00000020684.14	1733.74	1906.38	1.09952	1.06156	0.086191	0.0277634	0.225126
Ccdc96	chr5	ENSMUSG00000050677.2	25.5869	39.7641	1.54636	1.01453	0.0208058	0.0277709	0.225126
Smim41	chr15	ENSMUSG00000075408.5	143.65	178.384	1.23997	1.03569	0.0505864	0.0277643	0.225126
Mrpl12	chr11	ENSMUSG00000039640.7	7553.57	6946.17	0.919583	0.944984	-0.0816389	0.0278084	0.225308
Lrp3	chr7	ENSMUSG00000001802.16	357.158	415.755	1.16394	1.06158	0.0862074	0.0278859	0.225701
Capn2	chr1	ENSMUSG00000026509.15	6317.68	6664.62	1.05491	1.04432	0.0625663	0.0278875	0.225701
Vps50	chr6	ENSMUSG00000001376.17	850.938	764.901	0.89864	0.940368	-0.0887031	0.0279465	0.225872
Chmp4c	chr3	ENSMUSG00000027536.6	947.525	1092.6	1.15346	1.0648	0.090576	0.0279845	0.225872
Taf1	chrX	ENSMUSG00000031314.18	1994.18	1842.84	0.923842	0.947312	-0.0780891	0.0279357	0.225872
Lrrc17	chr5	ENSMUSG00000039883.5	914.213	1044.48	1.14264	1.06379	0.0892098	0.0279659	0.225872
Rpl7a-ps7	chr3	ENSMUSG00000106258.1	55.694	85.2594	1.52184	1.01448	0.0207464	0.0279847	0.225872
Ccdc124	chr8	ENSMUSG00000007721.6	2830.55	2587.16	0.914448	0.944937	-0.0817092	0.0280207	0.22604
Pdia4	chr6	ENSMUSG00000025823.9	4130.16	4558.07	1.10394	1.06175	0.0864424	0.0280605	0.226054
Slc2a10	chr2	ENSMUSG00000027661.4	305.181	375.846	1.23334	1.03866	0.0547268	0.0280681	0.226054
Nrm	chr17	ENSMUSG00000059791.14	884.708	766.959	0.865459	0.941391	-0.0871336	0.0280399	0.226054
Nid1	chr13	ENSMUSG00000005397.8	18781.8	20412.2	1.08673	1.05912	0.0828671	0.0280843	0.226061
Zc3h15	chr2	ENSMUSG00000027091.14	3297.76	3053.18	0.925951	0.948191	-0.0767511	0.0281537	0.226497
Ggcx	chr6	ENSMUSG00000053460.8	1330.24	1475.22	1.10985	1.06202	0.0868172	0.0281778	0.226568
Ap3s1	chr18	ENSMUSG00000024480.9	1009.97	1117.71	1.10668	1.06076	0.0851016	0.028224	0.226694
Slc36a4	chr9	ENSMUSG00000043885.14	879.593	994.269	1.13141	1.06529	0.0912396	0.0282197	0.226694
Filip1l	chr16	ENSMUSG00000043336.14	3210.83	3498.26	1.08925	1.0577	0.0809324	0.0283	0.227058
Rab11b	chr17	ENSMUSG00000077450.13	5461.31	5162.57	0.94517	0.957677	-0.0623894	0.0282983	0.227058
Tmem150c	chr5	ENSMUSG00000050640.16	109.184	143.443	1.30414	1.02598	0.0369957	0.0283537	0.227366
Actr8	chr14	ENSMUSG00000015971.5	1447.7	1322.68	0.913521	0.944323	-0.082647	0.0284148	0.227733
Dnajc6	chr4	ENSMUSG00000028528.17	34.6289	52.6434	1.53948	1.01438	0.0206021	0.0284467	0.227866
Ppp2r1a	chr17	ENSMUSG00000007564.15	11544.3	10943.4	0.947857	0.958889	-0.0605639	0.028515	0.228289
Rad51c	chr11	ENSMUSG00000007646.13	508.052	446.836	0.879708	0.940439	-0.0885937	0.0285936	0.228795
Trim25	chr11	ENSMUSG00000000275.16	2495.87	2948.58	1.1813	1.05368	0.0754398	0.028677	0.229147
N4bp3	chr11	ENSMUSG00000001053.15	1348.65	1578.23	1.16969	1.05877	0.0823935	0.0286616	0.229147
Asna1	chr8	ENSMUSG00000052456.9	2851.69	2602.97	0.912348	0.94409	-0.0830035	0.0286839	0.229147
Cnn1	chr9	ENSMUSG00000001349.5	2979.75	3436.59	1.15262	1.06344	0.0887436	0.0287084	0.229203
Tnfaip3	chr10	ENSMUSG00000019850.11	239.108	296.253	1.24183	1.03745	0.0530407	0.0287373	0.229203
Tmod1	chr4	ENSMUSG00000028328.13	22428.3	21070.9	0.939492	0.95656	-0.0640721	0.0287321	0.229203
Ltv1	chr10	ENSMUSG00000019814.5	1606.16	1431.45	0.89164	0.940593	-0.0883576	0.0288021	0.229597
Retsat	chr6	ENSMUSG00000056666.13	1047.64	929.463	0.887702	0.940894	-0.0878964	0.0288607	0.229693
Treml2	chr17	ENSMUSG00000071068.7	38.4073	26.6282	0.694686	0.982059	-0.0261184	0.0288593	0.229693
Jmjd7	chr2	ENSMUSG00000098789.7	286.776	238.171	0.831716	0.956401	-0.0643119	0.0288379	0.229693
Vrk1	chr12	ENSMUSG00000021115.15	1226.77	1090.19	0.887597	0.940346	-0.0887357	0.0288868	0.229778
Tspan33	chr6	ENSMUSG00000001763.14	84.6302	108.263	1.2807	1.02972	0.0422498	0.0289087	0.229829
Rps6ka2	chr17	ENSMUSG00000023809.10	2870.44	3277.17	1.14314	1.06328	0.0885177	0.0289558	0.23008
Fxyd6	chr9	ENSMUSG00000066705.7	970.084	1093.88	1.12827	1.06132	0.0858628	0.0290479	0.230688
Thoc1	chr18	ENSMUSG00000024287.8	1493.78	1330.84	0.891205	0.943459	-0.0839687	0.0291296	0.23109
Rwdd3	chr3	ENSMUSG00000028133.17	66.3563	89.9101	1.3642	1.0223	0.0318185	0.0291251	0.23109
Hmcn1	chr1	ENSMUSG00000066842.18	4409.1	5084.25	1.15264	1.05912	0.0828662	0.0291818	0.231351
Cgn	chr3	ENSMUSG00000068876.15	102.404	141.733	1.3878	1.0194	0.0277247	0.0291937	0.231351
Peli2	chr14	ENSMUSG00000021846.9	578.754	669.371	1.15503	1.05845	0.0819591	0.0292701	0.231435
Galnt15	chr14	ENSMUSG00000021903.11	233.437	294.145	1.25878	1.03158	0.0448559	0.0293182	0.231435
Il33	chr19	ENSMUSG00000024810.16	288.608	418.533	1.45366	1.0167	0.0238921	0.0293132	0.231435
Fam45a	chr19	ENSMUSG00000024993.15	458.638	521.984	1.13771	1.06595	0.0921335	0.0293096	0.231435
Hp	chr8	ENSMUSG00000031722.10	38.7358	134.487	3.57287	1.0035	0.00503409	0.0293448	0.231435
Inppl1	chr7	ENSMUSG00000032737.13	10994.5	11817.3	1.07457	1.05208	0.0732434	0.0293378	0.231435
Pxk	chr14	ENSMUSG00000033885.15	2060.15	2260.68	1.09721	1.05904	0.0827623	0.0293085	0.231435
Mrpl23	chr7	ENSMUSG00000037772.13	1749.14	1579.78	0.903412	0.942825	-0.0849387	0.0292777	0.231435
Prdm2	chr4	ENSMUSG00000057637.13	3708.86	3270.23	0.88244	0.937376	-0.0933003	0.0292326	0.231435
Vstm5	chr9	ENSMUSG00000031937.7	81.9817	107.445	1.30905	1.02572	0.0366433	0.0294169	0.231881
Exosc10	chr4	ENSMUSG00000017264.16	4357.6	4059.95	0.931834	0.954085	-0.0678104	0.0294618	0.231908
Wdpcp	chr11	ENSMUSG00000020319.9	277.147	235.25	0.848862	0.947993	-0.0770516	0.0294829	0.231908
Msr1	chr8	ENSMUSG00000025044.16	98.4979	131.449	1.33257	1.02385	0.0340012	0.0294746	0.231908
Chd2	chr7	ENSMUSG00000078671.11	4043.1	3659.4	0.905177	0.938655	-0.0913336	0.0294495	0.231908
Kdm5b	chr1	ENSMUSG00000042207.17	2768.15	3001.36	1.08428	1.05511	0.0773898	0.0295194	0.231959
Col6a3	chr1	ENSMUSG00000048126.16	14713.2	16785.3	1.14048	1.06853	0.0956267	0.0295206	0.231959
Pkd2l2	chr18	ENSMUSG00000014503.15	193.431	163.169	0.844598	0.949094	-0.0753766	0.0295801	0.232303
Sf3b2	chr19	ENSMUSG00000024853.10	12017.2	11325.9	0.942528	0.953515	-0.0686719	0.0298309	0.233531
Hpgds	chr6	ENSMUSG00000029919.5	56.3839	77.3508	1.37781	1.02063	0.0294613	0.0298152	0.233531
Agt	chr8	ENSMUSG00000031980.10	128.723	228.931	1.79463	1.01012	0.0145238	0.029807	0.233531
Paqr9	chr9	ENSMUSG00000064225.6	485.94	582.07	1.19673	1.04778	0.0673421	0.0297972	0.233531
Col22a1	chr15	ENSMUSG00000079022.10	62.6357	104.081	1.65468	1.01202	0.0172435	0.0297603	0.233531
Gm17396	chr9	ENSMUSG00000079669.2	283.735	339.721	1.19392	1.04639	0.0654138	0.0298297	0.233531
4930455G09Rik	chr4	ENSMUSG00000085761.1	40.5426	59.1607	1.45333	1.01694	0.0242366	0.0298743	0.233748
Slc16a12	chr19	ENSMUSG00000009378.4	432.203	541.109	1.25091	1.03618	0.0512737	0.0299152	0.233944
Cldn15	chr5	ENSMUSG00000001739.14	336.587	422.866	1.25595	1.03079	0.0437552	0.0299369	0.23399
Meis3	chr7	ENSMUSG00000041420.18	584.803	704.294	1.20679	1.04231	0.0597839	0.0299566	0.234021
Ocln	chr13	ENSMUSG00000021638.12	91.2244	119.997	1.31826	1.02291	0.0326747	0.0300457	0.234516
Slc25a53	chrX	ENSMUSG00000044348.14	52.9939	36.4942	0.688705	0.982361	-0.0256754	0.0300515	0.234516
Ccdc24	chr4	ENSMUSG00000078588.10	229.311	285.688	1.24663	1.03306	0.0469297	0.0301312	0.235014
Ercc2	chr7	ENSMUSG00000030400.17	1538.07	1427.4	0.928028	0.950132	-0.0738009	0.0301525	0.235057
Ubtd1	chr19	ENSMUSG00000025171.2	831.371	933.4	1.12391	1.06223	0.087102	0.0302071	0.235244
Ano1	chr7	ENSMUSG00000031075.19	658.4	762.538	1.15961	1.05627	0.0789724	0.0302105	0.235244
Sept11	chr5	ENSMUSG00000058013.11	8553.29	9139.49	1.0682	1.04878	0.0687076	0.0302242	0.235244
Fbxl2	chr9	ENSMUSG00000032507.15	84.4365	109.964	1.30463	1.02634	0.0375155	0.0303617	0.236044
Mafg	chr11	ENSMUSG00000051510.13	2846.83	3090.54	1.08555	1.05542	0.077811	0.0303759	0.236044
Aph1c	chr9	ENSMUSG00000053040.13	45.0753	66.163	1.47632	1.01648	0.0235836	0.0303675	0.236044
Mir99a	chr16	ENSMUSG00000065530.1	31.8121	51.6841	1.55181	1.01349	0.0193388	0.0303906	0.236044
Trib2	chr12	ENSMUSG00000020601.8	4835.95	4246.56	0.8786	0.935896	-0.0955793	0.0304711	0.236546
Lrch3	chr16	ENSMUSG00000022801.13	2394.36	2245.62	0.937893	0.953917	-0.0680638	0.0304905	0.236572
Apbb1ip	chr2	ENSMUSG00000026786.14	231.937	281.489	1.21307	1.04048	0.0572542	0.0305849	0.237181
Tbx3os1	chr5	ENSMUSG00000087516.7	74.204	49.8944	0.670651	0.984848	-0.0220265	0.0306359	0.237452
Cntrl	chr2	ENSMUSG00000057110.15	2740.87	2469.35	0.900583	0.94307	-0.0845636	0.0306546	0.237473
Fndc5	chr4	ENSMUSG00000001334.9	4068.79	4610.94	1.13336	1.06206	0.0868628	0.030768	0.237979
Brix1	chr15	ENSMUSG00000022247.12	1357.45	1236.89	0.91132	0.945451	-0.080925	0.0307461	0.237979
Hoxb3	chr11	ENSMUSG00000048763.11	120.955	163.879	1.36778	1.02054	0.0293305	0.03076	0.237979
Fmnl1	chr11	ENSMUSG00000055805.15	397.858	327.276	0.820149	0.960655	-0.0579104	0.0308205	0.238261
Asah1	chr8	ENSMUSG00000031591.14	1754.54	1910.11	1.0886	1.05596	0.0785561	0.0308971	0.238604
Kcna6	chr6	ENSMUSG00000038077.7	199.297	244.063	1.22409	1.03764	0.0533096	0.0308901	0.238604
Kmt2b	chr7	ENSMUSG00000006307.16	5083.65	4670.12	0.91861	0.945976	-0.0801248	0.0309378	0.238794
Gm3052	chr1	ENSMUSG00000101462.2	63.145	42.5467	0.669916	0.984318	-0.0228037	0.0309555	0.238807
Ythdc1	chr5	ENSMUSG00000035851.14	3246.61	2944.9	0.907268	0.942863	-0.0848805	0.0309819	0.238886
Pla2g15	chr8	ENSMUSG00000031903.7	330.917	380.513	1.15004	1.05867	0.0822524	0.0310883	0.239347
Smpd1	chr7	ENSMUSG00000037049.9	3553.52	3974.11	1.11792	1.06539	0.0913826	0.0310901	0.239347
Abhd11	chr5	ENSMUSG00000040532.14	1547.64	1399.03	0.90387	0.943592	-0.0837643	0.0310746	0.239347
Hmces	chr6	ENSMUSG00000030060.14	473.809	421.303	0.889659	0.941785	-0.086531	0.031117	0.23943
Spon2	chr5	ENSMUSG00000037379.7	1882.82	2089.45	1.10967	1.06149	0.0860865	0.0311349	0.239443
Gm15408	chr5	ENSMUSG00000086610.1	25.0608	36.7716	1.46459	1.01664	0.0238032	0.0312317	0.240063
Tnfaip2	chr12	ENSMUSG00000021281.15	491.595	589.305	1.19901	1.04188	0.0591854	0.0313857	0.240158
Samm50	chr15	ENSMUSG00000022437.7	7457.94	7015.93	0.940756	0.954605	-0.0670235	0.0313404	0.240158
Pde4b	chr4	ENSMUSG00000028525.16	2829.75	3250.05	1.14775	1.06324	0.0884714	0.0312957	0.240158
Disp1	chr1	ENSMUSG00000030768.12	1190.49	1309.37	1.09992	1.05835	0.0818208	0.0313897	0.240158
Cramp1l	chr17	ENSMUSG00000038002.9	2598.22	2417.77	0.930459	0.950782	-0.0728142	0.0313385	0.240158
Creb3l2	chr6	ENSMUSG00000038648.5	10033.8	11308.5	1.12751	1.06131	0.0858472	0.0313686	0.240158
Cdr2l	chr11	ENSMUSG00000050910.5	1433.03	1562.55	1.09112	1.05672	0.0795933	0.031282	0.240158
Serpinh1	chr7	ENSMUSG00000070436.12	35984.5	39439.2	1.09651	1.05883	0.0824651	0.0313108	0.240158
Gm28529	chr18	ENSMUSG00000101320.1	66.4451	46.8044	0.699857	0.981667	-0.026694	0.0313631	0.240158
Ifitm1	chr7	ENSMUSG00000025491.14	67.4116	107.391	1.57262	1.01275	0.0182835	0.0314389	0.240277
Atg4b	chr1	ENSMUSG00000026280.17	1781.65	1665.42	0.934712	0.953401	-0.0688447	0.0314718	0.240277
Atf6	chr1	ENSMUSG00000026663.6	3629.91	4003.85	1.10266	1.0583	0.0817548	0.0314931	0.240277
Hypk	chr2	ENSMUSG00000027245.11	4115.95	3677.72	0.893729	0.943674	-0.083639	0.0315186	0.240277
Art1	chr7	ENSMUSG00000030996.8	88.985	130.856	1.46635	1.01568	0.0224398	0.0314623	0.240277
Lamp1	chr8	ENSMUSG00000031447.7	14667.4	15291.1	1.04251	1.03511	0.0497899	0.0315131	0.240277
Ubac1	chr2	ENSMUSG00000036352.16	2911.61	2702.93	0.928218	0.950022	-0.0739666	0.0314825	0.240277
Il6ra	chr3	ENSMUSG00000027947.11	107.626	136.273	1.26619	1.02947	0.0419042	0.0315512	0.240327
Gba2	chr4	ENSMUSG00000028467.15	1990.16	1847.46	0.928189	0.950544	-0.0731742	0.0315576	0.240327
Metrn	chr17	ENSMUSG00000002274.13	513.195	579.123	1.12813	1.06261	0.0876177	0.0316356	0.240797
Cbs	chr17	ENSMUSG00000024039.15	34.2349	55.7048	1.66982	1.01144	0.0164095	0.0317289	0.24089
Rnf220	chr4	ENSMUSG00000028677.19	2696.14	2462.47	0.913002	0.945239	-0.0812489	0.0317182	0.24089
Zfp39	chr11	ENSMUSG00000037001.10	391.247	464.802	1.18728	1.04704	0.0663231	0.0317036	0.24089
Itpk1	chr12	ENSMUSG00000057963.9	409.315	469.909	1.14828	1.05913	0.0828768	0.0316949	0.24089
Ism1	chr2	ENSMUSG00000074766.10	62.9234	85.4922	1.3502	1.02128	0.0303799	0.0316831	0.24089
Spin2c	chrX	ENSMUSG00000046550.8	30.3925	45.745	1.50725	1.0147	0.0210529	0.0318103	0.241384
Lox	chr18	ENSMUSG00000024529.14	3884.08	4913.04	1.26812	1.02918	0.0414925	0.0318735	0.241616
Doc2g	chr19	ENSMUSG00000024871.11	1729.38	1946.41	1.1261	1.05595	0.0785447	0.0318572	0.241616
Pa2g4	chr10	ENSMUSG00000025364.13	7554.49	6932.26	0.917842	0.94726	-0.0781672	0.0319411	0.242006
Nr2c2	chr6	ENSMUSG00000005893.14	2664.84	2382.16	0.894055	0.94201	-0.0861863	0.0320738	0.242249
P3h4	chr11	ENSMUSG00000006931.15	1949.95	2218.34	1.13878	1.05996	0.0840059	0.0320244	0.242249
Fam163a	chr1	ENSMUSG00000015484.3	137.82	173.874	1.25943	1.03017	0.0428806	0.0320581	0.242249
Fam189b	chr3	ENSMUSG00000032657.15	795.518	909.866	1.14561	1.05858	0.0821251	0.0320708	0.242249
Thoc6	chr17	ENSMUSG00000041319.14	921.488	826.1	0.896396	0.943298	-0.0842144	0.0320876	0.242249
Dnajc8	chr4	ENSMUSG00000054405.14	4325.46	3970.26	0.917742	0.947204	-0.0782525	0.0320499	0.242249
Gm7240	chr13	ENSMUSG00000113626.1	71.229	100.632	1.40955	1.01975	0.0282109	0.032072	0.242249
Nol6	chr4	ENSMUSG00000028430.14	1986.01	1814.71	0.913964	0.94522	-0.0812779	0.0321293	0.242362
Zfp446	chr7	ENSMUSG00000033961.16	489.883	435.418	0.889706	0.942385	-0.0856111	0.0321352	0.242362
Gtpbp3	chr8	ENSMUSG00000007610.15	921.887	835.966	0.906587	0.943892	-0.0833063	0.032298	0.242964
Ppfibp1	chr6	ENSMUSG00000016487.15	4986.91	5476.33	1.09781	1.05872	0.0823237	0.0323133	0.242964
Kcnmb1	chr11	ENSMUSG00000020155.2	118.88	145.707	1.22316	1.03762	0.0532723	0.0322775	0.242964
Dus4l	chr12	ENSMUSG00000020648.3	262.155	220.844	0.842042	0.954412	-0.0673161	0.0323011	0.242964
Usp36	chr11	ENSMUSG00000033909.17	2126.24	1965.3	0.924276	0.948723	-0.0759406	0.0322882	0.242964
Adamts6	chr13	ENSMUSG00000046169.10	1456.66	1301.44	0.89267	0.943133	-0.0844663	0.0322344	0.242964
Supt5	chr7	ENSMUSG00000003435.9	7282.56	6826.31	0.937359	0.956883	-0.0635858	0.0323345	0.242988
Rpl7-ps7	chr5	ENSMUSG00000106926.1	34.8065	51.5443	1.49478	1.01534	0.0219585	0.0323493	0.242988
Ywhah	chr5	ENSMUSG00000018965.11	11381.5	10652.5	0.935741	0.953136	-0.0692467	0.0323879	0.243032
Spink4	chr4	ENSMUSG00000028415.4	28.4804	44.5751	1.53946	1.01432	0.0205123	0.0323838	0.243032
Twsg1	chr17	ENSMUSG00000024098.6	4722.99	5084.3	1.07636	1.05149	0.0724381	0.0324335	0.243251
Clpx	chr9	ENSMUSG00000015357.10	2313.81	2158.42	0.93273	0.95251	-0.0701945	0.032452	0.243267
Dnm1	chr2	ENSMUSG00000026825.17	877.428	960.217	1.09415	1.05684	0.079762	0.0325014	0.243417
Celf5	chr10	ENSMUSG00000034818.17	28.6866	43.2476	1.5011	1.01541	0.0220576	0.0325114	0.243417
H2-K1	chr17	ENSMUSG00000061232.16	1355.91	1540.6	1.13688	1.06013	0.0842367	0.0325213	0.243417
Fktn	chr4	ENSMUSG00000028414.17	1768.14	1521.75	0.861848	0.946561	-0.0792325	0.0325942	0.24384
Sdha	chr13	ENSMUSG00000021577.14	44586	40475	0.908194	0.944817	-0.0818929	0.0326429	0.243958
Acot6	chr12	ENSMUSG00000043487.4	154.773	196.3	1.268	1.02821	0.0401395	0.0326411	0.243958
Dnmbp	chr19	ENSMUSG00000025195.9	1336.59	1459.03	1.09119	1.05645	0.0792183	0.0326949	0.244163
Btf3l4	chr4	ENSMUSG00000028568.16	2482.32	2321	0.934964	0.952806	-0.0697462	0.0327032	0.244163
Rnf167	chr11	ENSMUSG00000040746.15	1961.49	1789.46	0.91258	0.946718	-0.0789926	0.0327315	0.244252
Rapsn	chr2	ENSMUSG00000002104.11	1236.59	1108.32	0.896817	0.942809	-0.0849626	0.0328106	0.244719
Wwox	chr8	ENSMUSG00000004637.15	464.866	415.693	0.894211	0.943898	-0.0832977	0.0328347	0.244774
Malat1	chr19	ENSMUSG00000092341.3	26414.4	22840.2	0.863941	0.948588	-0.0761472	0.032851	0.244774
Csrnp3	chr2	ENSMUSG00000044647.16	32.3002	46.7865	1.44862	1.01688	0.024145	0.0328988	0.245007
Bmper	chr9	ENSMUSG00000031963.8	346.333	405.372	1.16991	1.053	0.0745012	0.0329388	0.245182
Qrich1	chr9	ENSMUSG00000006673.14	4355.26	4026.83	0.924763	0.950459	-0.0733043	0.0330052	0.245553
Ube2s	chr7	ENSMUSG00000060860.8	5641.14	5098.5	0.904199	0.943867	-0.0833452	0.033077	0.24584
Cttnbp2nl	chr3	ENSMUSG00000062127.11	2570.11	2849.18	1.10789	1.05898	0.08267	0.0330729	0.24584
Sec14l2	chr11	ENSMUSG00000003585.13	78.0381	103.978	1.33108	1.02303	0.0328468	0.0331699	0.24608
Rnf11	chr4	ENSMUSG00000028557.10	3319.74	3551.83	1.06972	1.04786	0.0674525	0.0331303	0.24608
Trib1	chr15	ENSMUSG00000032501.9	952.15	1125.02	1.18092	1.04532	0.0639475	0.0331756	0.24608
[truncated: 13,437 more rows]

## Sheet: B, Dp16^2xIFNRs v WT
Gene symbol	Chromosome	Ensembl ID	Base Mean WT	Base Mean Dp16^2xIFNRs	Fold-change	Adjusted Fold-change	Adjusted Log2 Fold-change	p-value	FDR q-value (BH)
Pif1	chr9	ENSMUSG00000041064.13	1243.31	864.733	0.696377	0.708448	-0.497266	5.25921e-11	7.48754e-07
Rbm3	chrX	ENSMUSG00000031167.16	8377.68	5713.59	0.681442	0.694408	-0.526145	4.25482e-10	3.02879e-06
Btg3	chr16	ENSMUSG00000022863.15	783.035	1299.06	1.65923	1.60965	0.686749	2.65776e-09	1.26128e-05
Casq1	chr1	ENSMUSG00000007122.11	4503.36	6369.44	1.4123	1.3835	0.468322	5.90741e-09	1.29434e-05
Knstrn	chr2	ENSMUSG00000027331.15	3600.26	2734.1	0.759508	0.773136	-0.371205	6.36399e-09	1.29434e-05
Rbmx	chrX	ENSMUSG00000031134.16	3885.85	3149.8	0.810638	0.820459	-0.285496	5.25437e-09	1.29434e-05
Slc5a3	chr16	ENSMUSG00000089774.2	440.596	723.007	1.64314	1.59341	0.672115	6.21883e-09	1.29434e-05
Rec8	chr14	ENSMUSG00000002324.8	196.772	92.676	0.472106	0.496634	-1.00975	1.43874e-08	2.56042e-05
Ddc	chr11	ENSMUSG00000020182.16	6529.06	4407.07	0.674439	0.694469	-0.526017	9.56911e-08	0.000151373
Hes1	chr16	ENSMUSG00000022528.8	919.259	1338.13	1.45942	1.41888	0.504751	1.28366e-07	0.000182755
Kif20b	chr19	ENSMUSG00000024795.11	1717.34	1390.9	0.809986	0.822861	-0.281279	2.36991e-07	0.000306731
Ckap2	chr8	ENSMUSG00000037725.8	1859.27	1468.06	0.789649	0.804092	-0.314568	3.13793e-07	0.000359864
C2cd2	chr16	ENSMUSG00000045975.8	1634.98	2505.32	1.52961	1.4769	0.562574	3.28597e-07	0.000359864
Adamts1	chr16	ENSMUSG00000022893.14	4275.27	7935.3	1.85774	1.76452	0.819272	3.54812e-07	0.000360818
Hmgn1	chr16	ENSMUSG00000040681.16	7364.18	10414.9	1.41372	1.37335	0.457703	4.56624e-07	0.000433397
Ets2	chr16	ENSMUSG00000022895.16	8005.93	11098.4	1.38448	1.34607	0.428754	5.09917e-07	0.000433905
Itsn1	chr16	ENSMUSG00000022957.20	4847.66	6557.23	1.35032	1.31723	0.397503	5.48591e-07	0.000433905
Kif23	chr9	ENSMUSG00000032254.10	3201.56	2583.42	0.8072	0.821236	-0.284131	5.34525e-07	0.000433905
Cercam	chr2	ENSMUSG00000039787.13	958.601	1249.96	1.30422	1.27681	0.352546	7.19319e-07	0.000538997
Cdkn1a	chr17	ENSMUSG00000023067.14	2146.99	2782.85	1.29545	1.26694	0.341348	9.78043e-07	0.00069622
Gdf15	chr8	ENSMUSG00000038508.7	71.8065	142.171	1.97717	1.85521	0.891584	1.26192e-06	0.00085552
Cenpl	chr1	ENSMUSG00000026708.16	425.778	305.335	0.717464	0.739334	-0.435703	1.70938e-06	0.0011062
Bhlhe40	chr6	ENSMUSG00000030103.11	3300.56	4757.51	1.44019	1.39211	0.477277	1.83729e-06	0.00113728
Psmg1	chr16	ENSMUSG00000022913.16	1233.66	1677.03	1.35803	1.32105	0.401682	2.26152e-06	0.00130739
Brwd1	chr16	ENSMUSG00000022914.17	3352.46	4679.74	1.39461	1.35024	0.433213	2.46819e-06	0.00130739
Racgap1	chr15	ENSMUSG00000023015.14	6326.84	5067.55	0.80065	0.817277	-0.291103	2.47942e-06	0.00130739
Slc16a6	chr11	ENSMUSG00000041920.14	457.348	688.03	1.50299	1.44514	0.531214	2.36929e-06	0.00130739
Avil	chr10	ENSMUSG00000025432.11	115.454	50.1065	0.431554	0.470816	-1.08677	2.67728e-06	0.00130812
Lrrc32	chr7	ENSMUSG00000090958.2	1327.93	1917.86	1.44486	1.39508	0.480351	2.75646e-06	0.00130812
Tmem151b	chr17	ENSMUSG00000096847.2	107.197	184.535	1.71958	1.6288	0.703808	2.75138e-06	0.00130812
Birc5	chr11	ENSMUSG00000017716.15	2991.55	2326.57	0.77709	0.79522	-0.330574	2.96899e-06	0.00136277
Dyrk1a	chr16	ENSMUSG00000022897.15	5507.74	7322.19	1.32707	1.29181	0.369389	3.06304e-06	0.00136277
Ttc3	chr16	ENSMUSG00000040785.19	8877.08	12237.2	1.37571	1.33201	0.413602	3.65256e-06	0.00155612
Rab10os	chr12	ENSMUSG00000079179.9	1004.39	764.931	0.76078	0.782463	-0.353906	3.71625e-06	0.00155612
Sfpq	chr4	ENSMUSG00000028820.13	15291.1	12111.7	0.792507	0.809298	-0.305256	4.26966e-06	0.00164289
Zbtb21	chr16	ENSMUSG00000046962.16	928.905	1321.54	1.4219	1.37216	0.456447	4.2265e-06	0.00164289
Cryzl1	chr16	ENSMUSG00000058240.14	899.575	1305.08	1.44971	1.39536	0.480638	4.19586e-06	0.00164289
Ect2	chr3	ENSMUSG00000027699.19	2155.01	1665.61	0.772358	0.792722	-0.335112	5.0109e-06	0.00182924
Rtl3	chrX	ENSMUSG00000047686.9	1366.39	1731.91	1.26749	1.2382	0.308244	5.00627e-06	0.00182924
Cdca3	chr6	ENSMUSG00000023505.13	3331.84	2596.79	0.779804	0.796242	-0.328721	5.32126e-06	0.00189397
Dbf4	chr5	ENSMUSG00000002297.16	1442.19	1161.23	0.804847	0.82236	-0.282158	5.50618e-06	0.00191199
Cdkn2c	chr4	ENSMUSG00000028551.14	2380.88	1905.84	0.800037	0.818031	-0.289773	5.71323e-06	0.00193665
Bach1	chr16	ENSMUSG00000025612.5	1706.13	2488.6	1.4558	1.39916	0.48456	5.86212e-06	0.00194091
Synj1	chr16	ENSMUSG00000022973.18	1376.24	1936.15	1.40436	1.35557	0.438902	6.13597e-06	0.00194128
Mcrs1	chr15	ENSMUSG00000037570.16	3756.4	3237.26	0.86157	0.872488	-0.196793	6.00595e-06	0.00194128
Yjefn3	chr8	ENSMUSG00000048967.16	187.726	99.7448	0.529064	0.566753	-0.819207	6.47676e-06	0.00200456
Kcnj4	chr15	ENSMUSG00000044216.7	313.938	488.383	1.55586	1.48205	0.567598	7.13685e-06	0.00216186
Ddx39	chr8	ENSMUSG00000005481.18	2334.4	1988.09	0.851503	0.864778	-0.209598	7.83451e-06	0.00232375
Rfx5	chr3	ENSMUSG00000005774.12	707.94	476.172	0.672449	0.702113	-0.510226	8.09276e-06	0.00235136
Mki67	chr7	ENSMUSG00000031004.8	15407.2	12463.4	0.808432	0.83091	-0.267235	8.55594e-06	0.00243622
Twf2	chr9	ENSMUSG00000023277.13	1813.53	2398.83	1.3238	1.28463	0.361352	8.93288e-06	0.0024535
Gm45716	chr11	ENSMUSG00000110344.1	927.765	627.5	0.675542	0.704345	-0.505645	8.96131e-06	0.0024535
Cxcl16	chr11	ENSMUSG00000018920.11	397.431	565.396	1.4259	1.37253	0.456834	9.73451e-06	0.00261491
Mss51	chr14	ENSMUSG00000021815.4	104.407	50.9967	0.489124	0.531821	-0.910987	1.01871e-05	0.00266845
Il20rb	chr9	ENSMUSG00000044244.18	116.675	62.1196	0.529296	0.570694	-0.809211	1.03087e-05	0.00266845
Hnrnph1	chr11	ENSMUSG00000007850.16	15503.2	13240.4	0.85407	0.867642	-0.204828	1.10741e-05	0.00271831
Ccnb2	chr9	ENSMUSG00000032218.7	2688.5	2162.66	0.804048	0.821297	-0.284025	1.07008e-05	0.00271831
Ccrl2	chr9	ENSMUSG00000043953.12	195.083	291.419	1.4967	1.42961	0.515625	1.10343e-05	0.00271831
Myorg	chr4	ENSMUSG00000046312.4	553.77	769.244	1.38916	1.33853	0.420649	1.16627e-05	0.00281426
Ckap4	chr10	ENSMUSG00000046841.5	9925.92	11385.6	1.14682	1.13218	0.179102	1.20933e-05	0.00286954
Gusb	chr5	ENSMUSG00000025534.17	1792.28	2097.05	1.17042	1.15231	0.204532	1.23452e-05	0.00288128
Phlda3	chr1	ENSMUSG00000041801.5	1771	2133.08	1.20451	1.1811	0.240135	1.26191e-05	0.0028977
Dyrk1b	chr7	ENSMUSG00000002409.18	1359.41	1046.13	0.769474	0.792514	-0.335492	1.37188e-05	0.00295932
Ccna2	chr3	ENSMUSG00000027715.9	8332.43	6522.21	0.782147	0.802348	-0.3177	1.34911e-05	0.00295932
Tent5a	chr9	ENSMUSG00000032265.14	1493.9	2021.55	1.35195	1.31116	0.390848	1.36537e-05	0.00295932
Dnah8	chr17	ENSMUSG00000033826.10	76.434	128.615	1.68588	1.58248	0.662187	1.33283e-05	0.00295932
Smarcd1	chr15	ENSMUSG00000023018.5	3132.83	2678.75	0.85479	0.868304	-0.203728	1.52788e-05	0.00315425
Cenpf	chr1	ENSMUSG00000026605.14	5336.84	4227.52	0.791959	0.811662	-0.301049	1.55087e-05	0.00315425
Sh3bgr	chr16	ENSMUSG00000040666.19	15754.7	20514.7	1.30044	1.25658	0.329504	1.52659e-05	0.00315425
Cenpe	chr3	ENSMUSG00000045328.11	2661.4	2161.34	0.812234	0.830604	-0.267766	1.53437e-05	0.00315425
Ripk4	chr16	ENSMUSG00000005251.15	102.649	267.251	2.59405	2.29685	1.19966	1.62398e-05	0.00325642
Ddn	chr15	ENSMUSG00000059213.7	204.235	345.407	1.69232	1.5919	0.670749	1.70407e-05	0.00336955
Arhgef15	chr11	ENSMUSG00000052921.13	3155.42	2723.24	0.863138	0.876357	-0.19041	1.82595e-05	0.00356111
Aspm	chr1	ENSMUSG00000033952.14	2366.09	1888.25	0.798107	0.81869	-0.288612	1.8814e-05	0.00361965
Mrap	chr16	ENSMUSG00000039956.9	1080.81	1487.37	1.37658	1.32457	0.405519	1.94146e-05	0.00368541
Pimreg	chr11	ENSMUSG00000020808.3	1475.86	1258.01	0.852984	0.86734	-0.20533	2.1274e-05	0.00369364
Wnt5a	chr14	ENSMUSG00000021994.15	856.465	1079.19	1.26063	1.22821	0.296562	2.03971e-05	0.00369364
Rcan1	chr16	ENSMUSG00000022951.16	5522.61	7649.47	1.38092	1.32666	0.407794	2.08216e-05	0.00369364
Sod1	chr16	ENSMUSG00000022982.10	9725.4	13194	1.35699	1.30686	0.386103	2.06662e-05	0.00369364
Srrt	chr5	ENSMUSG00000037364.12	7942.76	6817.84	0.858221	0.871606	-0.198253	2.11561e-05	0.00369364
Gm10762	chr2	ENSMUSG00000074807.3	353.726	256.812	0.725117	0.754444	-0.406515	2.02377e-05	0.00369364
Gm11734	chr11	ENSMUSG00000085419.1	155.16	72.9686	0.468953	0.515598	-0.955682	2.05419e-05	0.00369364
Loxl2	chr14	ENSMUSG00000034205.16	8463.08	10125.7	1.1959	1.17126	0.228058	2.36683e-05	0.00405983
Usp25	chr16	ENSMUSG00000022867.11	4800.23	6586.55	1.36681	1.31439	0.394392	2.4167e-05	0.00409602
Gabpa	chr16	ENSMUSG00000008976.16	3562.07	4668.57	1.30803	1.26597	0.340247	2.55596e-05	0.00413876
Gart	chr16	ENSMUSG00000022962.15	3347.43	4374.92	1.30518	1.26486	0.338973	2.49547e-05	0.00413876
Cip2a	chr16	ENSMUSG00000033031.13	2018.45	1675.58	0.829771	0.847734	-0.238316	2.61634e-05	0.00413876
Slc16a9	chr10	ENSMUSG00000037762.6	43.8628	88.6777	2.01641	1.84012	0.8798	2.6118e-05	0.00413876
Bmp6	chr13	ENSMUSG00000039004.6	1419.6	1690	1.19145	1.1684	0.224537	2.55884e-05	0.00413876
H2az2	chr11	ENSMUSG00000041126.16	3502.66	2855.36	0.81511	0.834101	-0.261705	2.51415e-05	0.00413876
Urb1	chr16	ENSMUSG00000039929.14	1189.02	1645.58	1.38281	1.32821	0.409482	2.64633e-05	0.0041402
Cct8	chr16	ENSMUSG00000025613.13	9366.86	12624.1	1.34613	1.29651	0.374636	2.74802e-05	0.00425256
Cenpa	chr5	ENSMUSG00000029177.9	2707.8	2215.38	0.818504	0.838062	-0.254871	3.03738e-05	0.00441257
Fgf13	chrX	ENSMUSG00000031137.17	2424.2	2011.87	0.829744	0.847479	-0.23875	2.95182e-05	0.00441257
Sltm	chr9	ENSMUSG00000032212.10	4298.5	3642.02	0.847462	0.864917	-0.209366	2.99023e-05	0.00441257
Kif15	chr9	ENSMUSG00000036768.6	1070.6	862.819	0.806157	0.827279	-0.273554	2.92335e-05	0.00441257
Hlcs	chr16	ENSMUSG00000040820.16	599.151	858.693	1.43148	1.36683	0.450832	3.03073e-05	0.00441257
Rnd1	chr15	ENSMUSG00000054855.13	80.5363	144.85	1.81343	1.68034	0.748749	2.92161e-05	0.00441257
Tnnt1	chr7	ENSMUSG00000064179.13	3013.56	3815.83	1.26681	1.22984	0.298473	3.21428e-05	0.0046224
Cdc25c	chr18	ENSMUSG00000044201.10	698.704	540.933	0.773075	0.797353	-0.32671	3.28186e-05	0.00462613
Cebpb	chr2	ENSMUSG00000056501.3	682.542	950.966	1.39585	1.34022	0.422465	3.27801e-05	0.00462613
Lingo3	chr10	ENSMUSG00000051067.8	87.5856	164.983	1.88116	1.72899	0.789929	3.34383e-05	0.00466726
Kcnj15	chr16	ENSMUSG00000062609.14	468.994	707.583	1.50191	1.42709	0.513076	3.37802e-05	0.00466921
Srrm4	chr5	ENSMUSG00000063919.11	208.697	294.297	1.40892	1.34746	0.430247	3.49146e-05	0.00477961
Cxadr	chr16	ENSMUSG00000022865.14	2977.18	4689.45	1.5686	1.4768	0.562471	3.57432e-05	0.00480072
Son	chr16	ENSMUSG00000022961.18	14999.8	20230.5	1.34677	1.29949	0.377946	3.56097e-05	0.00480072
Tmtc1	chr6	ENSMUSG00000030306.14	1777.07	2274.45	1.27956	1.24042	0.310825	3.77801e-05	0.0048219
Kif22	chr7	ENSMUSG00000030677.8	2520.68	2098.55	0.832634	0.850601	-0.233446	3.72472e-05	0.0048219
Srek1	chr13	ENSMUSG00000032621.8	4009.13	3462.8	0.863611	0.878015	-0.187682	3.65385e-05	0.0048219
Gabrb3	chr7	ENSMUSG00000033676.13	68.1308	107.776	1.58176	1.48897	0.574317	3.79331e-05	0.0048219
Tubb2a	chr13	ENSMUSG00000058672.7	3303.71	3971.49	1.20239	1.1768	0.234866	3.77297e-05	0.0048219
Gm21781	chr10	ENSMUSG00000095123.1	706.449	545.727	0.771362	0.796801	-0.327708	3.73142e-05	0.0048219
Mtf2	chr5	ENSMUSG00000029267.17	1345.11	1147.59	0.85273	0.868879	-0.202773	3.84509e-05	0.00484447
Pigs	chr11	ENSMUSG00000041958.10	1810.69	2149.73	1.18741	1.16357	0.218552	3.90194e-05	0.00487297
mt-Nd1	chrM	ENSMUSG00000064341.1	600894	483497	0.804378	0.827056	-0.273943	3.94778e-05	0.00488735
Hspa13	chr16	ENSMUSG00000032932.15	1105.01	1611.98	1.45424	1.38096	0.465675	4.02123e-05	0.00493537
Zfp36l2	chr17	ENSMUSG00000045817.8	2536.2	2984.82	1.17725	1.15534	0.20832	4.13396e-05	0.00503036
Kif11	chr19	ENSMUSG00000012443.4	4823.84	3986.73	0.826205	0.847128	-0.239348	4.22679e-05	0.00509974
App	chr16	ENSMUSG00000022892.11	20675	31308.4	1.51032	1.42777	0.513763	4.53209e-05	0.00542214
Wrb	chr16	ENSMUSG00000023147.17	889.628	1285.36	1.44221	1.3714	0.455646	4.84668e-05	0.00565209
Nusap1	chr2	ENSMUSG00000027306.15	2474.6	2006.66	0.810792	0.832315	-0.264798	4.85121e-05	0.00565209
Plk1	chr7	ENSMUSG00000030867.7	3871.5	3129.17	0.807887	0.830281	-0.268328	4.90551e-05	0.00565209
Acta1	chr8	ENSMUSG00000031972.5	3750.6	5855.43	1.55577	1.46636	0.552237	4.9228e-05	0.00565209
Gm47694	chr14	ENSMUSG00000114584.1	94.2015	52.0079	0.554487	0.602509	-0.730945	4.8336e-05	0.00565209
Gfod1	chr13	ENSMUSG00000051335.6	1174.07	1497.03	1.27431	1.23638	0.306128	4.97405e-05	0.00566524
Iqgap3	chr3	ENSMUSG00000028068.14	5245.62	4237.19	0.807501	0.829866	-0.26905	5.0171e-05	0.00566893
Fibin	chr2	ENSMUSG00000074971.4	388.117	548.338	1.41274	1.34678	0.429513	5.37741e-05	0.0060282
Dop1b	chr16	ENSMUSG00000022946.10	1203.19	1612.35	1.33888	1.28669	0.363663	5.5854e-05	0.00621245
Slc25a34	chr4	ENSMUSG00000040740.7	230.999	361.233	1.56186	1.46906	0.554896	5.80419e-05	0.00635648
Kifc1	chr17	ENSMUSG00000079553.11	2249.67	1860.77	0.826613	0.846764	-0.239969	5.77607e-05	0.00635648
Mxd4	chr5	ENSMUSG00000037235.13	4039.6	3188.97	0.789096	0.813161	-0.298388	5.9544e-05	0.00647121
Kif2c	chr4	ENSMUSG00000028678.13	1731.99	1418.14	0.818513	0.839299	-0.252744	6.00631e-05	0.00647817
Morc3	chr16	ENSMUSG00000039456.10	1555.05	2053.28	1.31919	1.26944	0.34419	6.08278e-05	0.00651132
Nfyc	chr4	ENSMUSG00000032897.17	3905.97	3307.09	0.847027	0.864842	-0.209491	6.51818e-05	0.00692532
Cdc25b	chr2	ENSMUSG00000027330.16	2584.86	2233.93	0.863619	0.878795	-0.186401	6.60387e-05	0.00695646
Wdr62	chr7	ENSMUSG00000037020.16	1068.24	843.982	0.790201	0.816082	-0.293214	6.64521e-05	0.00695646
Sik1	chr17	ENSMUSG00000024042.7	3009.77	4484.51	1.49279	1.4177	0.503548	6.76722e-05	0.00703247
Ccnb1	chr13	ENSMUSG00000041431.16	2827.52	2276.74	0.805161	0.826339	-0.275194	6.95457e-05	0.0071748
Mbd5	chr2	ENSMUSG00000036792.12	1151.48	978.822	0.850293	0.867076	-0.205769	7.18529e-05	0.00730693
Slc35e4	chr11	ENSMUSG00000048807.2	202.105	268.84	1.33302	1.28048	0.356687	7.17412e-05	0.00730693
5031425E22Rik	chr5	ENSMUSG00000073147.3	787.848	599.007	0.76049	0.789988	-0.340097	7.42965e-05	0.00750184
Masp1	chr16	ENSMUSG00000022887.9	1338.71	1723.28	1.28597	1.24179	0.312426	7.63749e-05	0.00765739
Cebpd	chr16	ENSMUSG00000071637.5	604.317	881.812	1.46503	1.38956	0.47463	7.71045e-05	0.00767649
Cfap298	chr16	ENSMUSG00000022972.10	1214.3	1650.01	1.35946	1.30064	0.379218	7.77113e-05	0.00768316
Txndc5	chr13	ENSMUSG00000038991.17	8026.32	9393.89	1.17039	1.14596	0.196553	7.91185e-05	0.00776835
Adamts5	chr16	ENSMUSG00000022894.6	1163.32	1856.44	1.59388	1.48834	0.573709	8.13891e-05	0.00793655
Rhou	chr8	ENSMUSG00000039960.5	1144.51	1441.27	1.25967	1.22002	0.286909	8.27434e-05	0.00801373
Lhfpl2	chr13	ENSMUSG00000045312.12	1852.83	2282.11	1.23185	1.19786	0.260461	8.6468e-05	0.00831787
Itih5	chr2	ENSMUSG00000025780.7	2865.17	3469.66	1.20978	1.17974	0.238463	9.08178e-05	0.00867767
Sdc4	chr2	ENSMUSG00000017009.3	1277.87	1658.12	1.29537	1.25212	0.324374	9.39693e-05	0.00889157
Thbs1	chr2	ENSMUSG00000040152.8	3505.91	5119.47	1.45639	1.37801	0.462585	9.48347e-05	0.00889157
Gm41505	chr16	ENSMUSG00000116641.1	443.046	614.175	1.38316	1.31823	0.398602	9.493e-05	0.00889157
Manea	chr4	ENSMUSG00000040520.7	1027.37	1225.8	1.19284	1.16538	0.220797	9.64115e-05	0.00897131
Stmn1	chr4	ENSMUSG00000028832.11	8764.39	7174.16	0.817656	0.840817	-0.250136	9.84578e-05	0.00910223
Cdc20	chr4	ENSMUSG00000006398.15	3708.23	3061.98	0.825773	0.848618	-0.236812	0.000100249	0.00920803
Tiam1	chr16	ENSMUSG00000002489.16	1088.23	1681.66	1.53908	1.43809	0.524155	0.000102459	0.00930051
Src	chr2	ENSMUSG00000027646.15	1021.75	1270.82	1.245	1.20667	0.271028	0.000102562	0.00930051
Bcr	chr10	ENSMUSG00000009681.10	1727.57	2032.23	1.17658	1.15168	0.203743	0.000105131	0.00947313
Vangl1	chr3	ENSMUSG00000027860.15	1725.04	1478.57	0.857064	0.874351	-0.193715	0.000106783	0.00956143
Jam2	chr16	ENSMUSG00000053062.16	1426.01	1923.14	1.34619	1.28618	0.363089	0.000108245	0.0095965
Kcp	chr6	ENSMUSG00000059022.15	861.998	1179.89	1.36962	1.30718	0.386456	0.000108523	0.0095965
Camsap3	chr8	ENSMUSG00000044433.16	158.738	217.889	1.37762	1.31384	0.393795	0.000111949	0.00981906
Zfp703	chr8	ENSMUSG00000085795.8	1080.73	1398.93	1.29665	1.24789	0.319491	0.000112419	0.00981906
Kif4	chrX	ENSMUSG00000034311.3	2669.82	2170.3	0.813037	0.838497	-0.254122	0.00011569	0.0100432
Mybpc2	chr7	ENSMUSG00000038670.11	785.823	1003.09	1.27529	1.23055	0.2993	0.000117369	0.0101272
Atp8b2	chr3	ENSMUSG00000060671.12	3511.02	4066.51	1.15825	1.13832	0.186906	0.000119256	0.010228
Ska1	chr18	ENSMUSG00000036223.16	539.21	409.81	0.759657	0.79228	-0.335918	0.00012066	0.0102864
Ptgir	chr7	ENSMUSG00000043017.9	113.958	163.406	1.43422	1.35681	0.440215	0.000122538	0.0103844
Srsf6	chr2	ENSMUSG00000016921.14	10469.7	8835.93	0.844105	0.86261	-0.213219	0.00012669	0.0106727
Nrn1	chr13	ENSMUSG00000039114.16	177.851	365.335	2.03817	1.81335	0.858657	0.000129554	0.0108498
Depdc1b	chr13	ENSMUSG00000021697.12	241.416	174.3	0.720159	0.757862	-0.399993	0.000131843	0.0109769
Impdh1	chr6	ENSMUSG00000003500.13	1587.17	1841.76	1.16105	1.13831	0.186893	0.00013406	0.0109991
Col3a1	chr1	ENSMUSG00000026043.18	109216	133194	1.21919	1.18523	0.245164	0.000135012	0.0109991
Nckipsd	chr9	ENSMUSG00000032598.8	678.175	839.505	1.23988	1.20191	0.265327	0.0001352	0.0109991
Ky	chr9	ENSMUSG00000035606.8	842.735	357.736	0.424368	0.490735	-1.02698	0.000133548	0.0109991
Zfp36l1	chr12	ENSMUSG00000021127.7	14372.8	17213.5	1.19765	1.1738	0.231187	0.000143111	0.0113953
Six4	chr12	ENSMUSG00000034460.9	148.697	216.801	1.46433	1.37942	0.464064	0.000141722	0.0113953
Vill	chr9	ENSMUSG00000038775.14	423.975	554.535	1.30697	1.25478	0.327435	0.000143004	0.0113953
Aoc2	chr11	ENSMUSG00000078651.8	215.289	155.819	0.725003	0.762859	-0.390513	0.000143271	0.0113953
Ube2c	chr2	ENSMUSG00000001403.13	5940.64	4894.02	0.823421	0.845982	-0.241301	0.00014974	0.0115861
Aspn	chr13	ENSMUSG00000021388.14	3262.3	3931.16	1.20355	1.17092	0.227646	0.00014922	0.0115861
Atp2b4	chr1	ENSMUSG00000026463.17	4343.3	5002.82	1.15158	1.13089	0.177456	0.00014808	0.0115861
Colgalt1	chr8	ENSMUSG00000034807.9	4662.78	5309.5	1.13848	1.12007	0.163595	0.000149373	0.0115861
Nrip1	chr16	ENSMUSG00000048490.14	885.392	1161.74	1.31075	1.25633	0.329214	0.000148697	0.0115861
Fam114a1	chr5	ENSMUSG00000029185.14	1958.74	2419.32	1.2354	1.19831	0.260997	0.000152858	0.0117043
Fkbp9	chr6	ENSMUSG00000029781.7	9646.43	11006.9	1.14111	1.12208	0.166181	0.000152912	0.0117043
Fbxo5	chr10	ENSMUSG00000019773.7	867.242	679.081	0.783735	0.815744	-0.293811	0.000157715	0.0120074
Ogdhl	chr14	ENSMUSG00000021913.8	878.671	1194.49	1.35762	1.29352	0.371299	0.000159974	0.0121146
Chst12	chr5	ENSMUSG00000036599.10	639.506	810.008	1.26713	1.22299	0.290408	0.000162477	0.0122391
Gm20219	chr17	ENSMUSG00000110218.1	76.2138	34.7208	0.459385	0.523181	-0.934618	0.000163485	0.0122502
Pmf1	chr3	ENSMUSG00000028066.15	2029.72	1664.55	0.819343	0.844238	-0.244278	0.000165679	0.0122853
Megf6	chr4	ENSMUSG00000057751.14	4690.26	6022.57	1.28426	1.23575	0.305387	0.000165647	0.0122853
Cyyr1	chr16	ENSMUSG00000041134.15	1210.39	1677.45	1.38146	1.30982	0.389372	0.000167498	0.012325
C87436	chr6	ENSMUSG00000046679.16	500.327	411.03	0.821606	0.846062	-0.241164	0.000167947	0.012325
Naa16	chr14	ENSMUSG00000022020.15	555.837	431.844	0.777349	0.807966	-0.307633	0.000170222	0.0123645
Gm50321	chr19	ENSMUSG00000118383.1	593.202	462.304	0.778416	0.809118	-0.305577	0.00016977	0.0123645
Abhd10	chr16	ENSMUSG00000033157.17	730.794	616.151	0.843977	0.86473	-0.209678	0.000174966	0.0126446
Vps26c	chr16	ENSMUSG00000022898.13	1510.86	2423.33	1.60306	1.48179	0.567338	0.000178516	0.012836
Plekho2	chr9	ENSMUSG00000050721.9	1086.15	1346.06	1.23883	1.19974	0.262722	0.000180286	0.0128982
Emsy	chr7	ENSMUSG00000035401.9	3311.18	2940.08	0.88811	0.900918	-0.150533	0.000181858	0.0129456
Acvrl1	chr15	ENSMUSG00000000530.16	1683.22	2010.41	1.19479	1.16256	0.217299	0.000194111	0.013749
Ogn	chr13	ENSMUSG00000021390.6	2320.99	2724.14	1.17333	1.14757	0.198576	0.000197953	0.0139518
Cenpi	chrX	ENSMUSG00000031262.12	906.443	698.941	0.770656	0.80395	-0.314822	0.000199447	0.0139878
Alyref	chr11	ENSMUSG00000025134.2	3016.84	2418.69	0.801678	0.830284	-0.268323	0.000201529	0.0139959
Emilin1	chr5	ENSMUSG00000029163.9	7367.86	8610.49	1.1688	1.14312	0.192971	0.000200656	0.0139959
Zfp207	chr11	ENSMUSG00000017421.18	6862.56	6134.36	0.893849	0.906189	-0.142116	0.000207597	0.0143474
Socs3	chr11	ENSMUSG00000053113.3	307.393	450.066	1.47208	1.37986	0.464518	0.000208769	0.0143587
Ppp1r3c	chr19	ENSMUSG00000067279.3	8853.19	10769	1.2165	1.17793	0.236253	0.00020981	0.0143609
Serpinf1	chr11	ENSMUSG00000000753.15	670.607	883.795	1.31738	1.26073	0.334259	0.000212282	0.0143917
Cacna1g	chr11	ENSMUSG00000020866.17	4622.34	3730.72	0.807961	0.833033	-0.263555	0.00021191	0.0143917
Sept4	chr11	ENSMUSG00000020486.19	1074	1315.57	1.22546	1.18713	0.247478	0.000215825	0.0145626
Col12a1	chr9	ENSMUSG00000032332.17	3206.27	4088.22	1.2731	1.22803	0.29635	0.00021894	0.014703
Foxm1	chr6	ENSMUSG00000001517.14	4366.26	3486.73	0.798149	0.826925	-0.274171	0.000224155	0.0148786
Ccdc34	chr2	ENSMUSG00000027160.16	1483.69	1209.52	0.815363	0.842747	-0.246828	0.000227824	0.0148786
Lrrfip2	chr9	ENSMUSG00000032497.19	8721.77	7775.86	0.891367	0.90501	-0.143994	0.000226392	0.0148786
Dlgap3	chr4	ENSMUSG00000042388.14	94.393	145.462	1.53214	1.41996	0.505846	0.000225283	0.0148786
Tmem88b	chr4	ENSMUSG00000073680.2	207.468	299.31	1.44434	1.35673	0.440133	0.000223194	0.0148786
Ier5l	chr2	ENSMUSG00000089762.3	604.562	800.302	1.32337	1.26253	0.336318	0.000227147	0.0148786
Rwdd1	chr10	ENSMUSG00000019782.10	1926.75	1694.61	0.87985	0.89493	-0.160154	0.000235054	0.0150742
Bclaf1	chr10	ENSMUSG00000037608.16	7189.45	6033.58	0.839687	0.863258	-0.212136	0.000234074	0.0150742
Hey1	chr3	ENSMUSG00000040289.8	986.678	1524.96	1.55006	1.43979	0.525862	0.000233161	0.0150742
4732440D04Rik	chr1	ENSMUSG00000090031.2	268.27	180.533	0.671882	0.722328	-0.469274	0.000233472	0.0150742
Neil3	chr8	ENSMUSG00000039396.11	1027.07	817.339	0.794383	0.825118	-0.277328	0.000242241	0.0153964
Ltn1	chr16	ENSMUSG00000052299.9	1705.83	2298.25	1.34461	1.27882	0.354813	0.000241526	0.0153964
Oaf	chr9	ENSMUSG00000032014.6	1233.11	1559.1	1.26645	1.21921	0.285943	0.000254352	0.0160943
Rasgef1b	chr5	ENSMUSG00000089809.9	1262.26	1526.6	1.20918	1.17427	0.231759	0.000255488	0.0160946
Pm20d1	chr1	ENSMUSG00000042251.12	236.594	152.619	0.642254	0.695712	-0.523439	0.000260492	0.0163376
B3gnt9	chr8	ENSMUSG00000069920.10	450.313	585.659	1.30207	1.24779	0.319374	0.00026167	0.0163395
Mafk	chr5	ENSMUSG00000018143.10	1598.94	1989.17	1.24539	1.20103	0.264271	0.00026387	0.0164049
Mrps6	chr16	ENSMUSG00000039680.10	788.024	1210.5	1.54049	1.42188	0.507802	0.000265909	0.0164598
Mrpl39	chr16	ENSMUSG00000022889.7	2713.97	3456.09	1.27209	1.22585	0.293777	0.000278348	0.0169352
Pacsin3	chr2	ENSMUSG00000027257.13	4215.15	4918.96	1.16707	1.13961	0.188539	0.000277662	0.0169352
Hmgn5	chrX	ENSMUSG00000031245.8	2277.14	1805.24	0.792436	0.824121	-0.279072	0.000276682	0.0169352
Ino80dos	chr1	ENSMUSG00000084799.7	121.451	84.4536	0.693871	0.739457	-0.435461	0.000277516	0.0169352
Aebp1	chr11	ENSMUSG00000020473.13	4439.46	5696.62	1.28395	1.23324	0.302451	0.000286654	0.0173663
Tmem205	chr9	ENSMUSG00000040883.18	345.899	456.121	1.32179	1.26076	0.334294	0.000288061	0.0173776
Kif20a	chr18	ENSMUSG00000003779.16	4823.64	4073.75	0.844274	0.866482	-0.206758	0.000290998	0.0174807
Mamstr	chr7	ENSMUSG00000042918.17	574.305	748.68	1.30556	1.2481	0.319739	0.000298053	0.0178293
Bub1b	chr2	ENSMUSG00000040084.9	4672.56	3910.45	0.836941	0.860247	-0.217177	0.000300875	0.0179228
Rad21	chr15	ENSMUSG00000022314.10	12959.7	11039	0.851744	0.872933	-0.196058	0.000305174	0.0181032
Slc3a2	chr19	ENSMUSG00000010095.13	1906.78	2424.05	1.27347	1.22235	0.289656	0.000311059	0.0183171
Lat2	chr5	ENSMUSG00000040751.12	140.79	89.8928	0.639478	0.695008	-0.524898	0.000311353	0.0183171
H2-Ab1	chr17	ENSMUSG00000073421.6	93.0455	153.679	1.65838	1.51308	0.597486	0.000318424	0.018656
P3h1	chr4	ENSMUSG00000028641.16	2772.65	3190.32	1.15108	1.12843	0.174311	0.000325924	0.0190171
Lnx1	chr5	ENSMUSG00000029228.15	63.3008	102.987	1.63333	1.48725	0.572649	0.000335994	0.0195247
Hdgf	chr3	ENSMUSG00000004897.16	9036.8	7862.43	0.870087	0.886452	-0.173886	0.000338567	0.0195423
Actn3	chr19	ENSMUSG00000006457.4	40.0412	69.8375	1.75132	1.57725	0.657412	0.000347412	0.0195423
Igfbp3	chr11	ENSMUSG00000020427.11	3575.13	4678.6	1.31013	1.25001	0.321942	0.000348652	0.0195423
P4hb	chr11	ENSMUSG00000025130.11	17726	19912.5	1.12345	1.10557	0.144789	0.000340563	0.0195423
Tesc	chr5	ENSMUSG00000029359.13	281.492	414.888	1.46871	1.36588	0.449832	0.000347877	0.0195423
Rbbp6	chr7	ENSMUSG00000030779.16	6489.37	5697.63	0.878017	0.894196	-0.161336	0.000347965	0.0195423
Fhl3	chr4	ENSMUSG00000032643.12	751.116	966.668	1.28687	1.23019	0.298882	0.000341526	0.0195423
Pym1	chr10	ENSMUSG00000064030.15	774.342	657.531	0.849461	0.871752	-0.198011	0.000342072	0.0195423
Gm45250	chr8	ENSMUSG00000110317.1	182.172	124.432	0.685989	0.73587	-0.442477	0.000345836	0.0195423
Dpep1	chr8	ENSMUSG00000019278.5	1051.73	1394.48	1.32186	1.2561	0.328948	0.000350342	0.0195601
Plod2	chr9	ENSMUSG00000032374.14	3314.58	3858.2	1.16403	1.13585	0.183777	0.000354111	0.0196933
Hnrnpa1	chr15	ENSMUSG00000046434.16	21957.4	19656.5	0.895159	0.909114	-0.137466	0.00035567	0.019703
Camk1g	chr1	ENSMUSG00000016179.11	475.241	628.215	1.3245	1.25969	0.333071	0.000359696	0.0198488
Limk2	chr11	ENSMUSG00000020451.17	3129.88	3677	1.17481	1.14535	0.195789	0.000367002	0.0201738
Klf10	chr15	ENSMUSG00000037465.10	945.458	1266.43	1.33896	1.26872	0.343378	0.000369074	0.0202096
Sf1	chr19	ENSMUSG00000024949.17	13032.9	11593.1	0.889608	0.904297	-0.145131	0.000374334	0.0204192
Jsrp1	chr10	ENSMUSG00000020216.13	190.41	280.486	1.47771	1.37251	0.456817	0.00038146	0.0207284
Dus3l	chr17	ENSMUSG00000007603.9	2365.79	2103.34	0.888981	0.903812	-0.145906	0.000392262	0.0208382
Phlda1	chr10	ENSMUSG00000020205.8	1862.42	2479.42	1.33032	1.26342	0.337329	0.000390308	0.0208382
Dgcr8	chr16	ENSMUSG00000022718.12	1943.92	1632.19	0.839163	0.864374	-0.210272	0.000391449	0.0208382
D7Ertd443e	chr7	ENSMUSG00000030994.16	53.572	87.7941	1.64941	1.49761	0.582666	0.000387444	0.0208382
Srsf3	chr17	ENSMUSG00000071172.13	6852.03	5601.32	0.817742	0.847259	-0.239126	0.000389807	0.0208382
2700099C18Rik	chr17	ENSMUSG00000098090.8	365.409	280.382	0.766609	0.805256	-0.31248	0.000390717	0.0208382
A730011C13Rik	chr3	ENSMUSG00000084846.1	150.943	106.512	0.704783	0.753135	-0.409019	0.000399197	0.0211278
Prnp	chr2	ENSMUSG00000079037.9	6719.4	7722.32	1.14869	1.12409	0.168759	0.000403269	0.0212643
Dpt	chr1	ENSMUSG00000026574.5	4932.26	6067.55	1.22937	1.18632	0.246498	0.000409297	0.0214741
Dusp4	chr8	ENSMUSG00000031530.6	455.261	594.749	1.30464	1.24221	0.312909	0.00041377	0.0214741
Nyap1	chr5	ENSMUSG00000045348.16	421.549	552.525	1.31313	1.24964	0.321513	0.000412362	0.0214741
Kbtbd11	chr8	ENSMUSG00000055675.6	238.696	338.338	1.41741	1.32803	0.40929	0.000414211	0.0214741
Tubb4a	chr17	ENSMUSG00000062591.5	395.066	516.43	1.30653	1.24481	0.315924	0.000414791	0.0214741
Spc25	chr2	ENSMUSG00000005233.16	1712.26	1411.2	0.82375	0.852212	-0.230716	0.000419813	0.0215772
Tnfaip3	chr10	ENSMUSG00000019850.11	239.108	337.894	1.41522	1.32494	0.405922	0.00041899	0.0215772
Kcne1	chr16	ENSMUSG00000039639.7	5841.3	8291.75	1.41507	1.32282	0.403622	0.000427497	0.021838
Eml5	chr12	ENSMUSG00000051166.10	793.364	673.176	0.849448	0.872511	-0.196755	0.000427955	0.021838
Col18a1	chr10	ENSMUSG00000001435.15	14509.4	16818.7	1.15882	1.13155	0.178299	0.000434592	0.0220975
Trip13	chr13	ENSMUSG00000021569.10	800.592	649.809	0.81192	0.841997	-0.248113	0.000438902	0.0222372
Rrm2	chr12	ENSMUSG00000020649.11	7107.94	5680.68	0.797965	0.83517	-0.259859	0.000441535	0.0222913
Tiam2	chr17	ENSMUSG00000023800.15	488.275	619.33	1.26788	1.21519	0.281186	0.000444023	0.0223377
Kdelr3	chr15	ENSMUSG00000010830.8	1032.34	1306.71	1.26714	1.21438	0.280216	0.000451319	0.0226207
P4ha1	chr10	ENSMUSG00000019916.14	3589.37	4639.15	1.29204	1.23284	0.301981	0.000455088	0.0226207
Hexa	chr9	ENSMUSG00000025232.8	2357.73	2830.22	1.2006	1.16372	0.218743	0.00046236	0.0226207
Smad7	chr18	ENSMUSG00000025880.11	3242.32	4041.66	1.24639	1.19811	0.260759	0.000460363	0.0226207
Fam83d	chr2	ENSMUSG00000027654.2	1719.92	1449.73	0.843154	0.868551	-0.203317	0.000460985	0.0226207
Ncaph	chr2	ENSMUSG00000034906.15	2166.48	1801.85	0.831155	0.863905	-0.211056	0.00045567	0.0226207
Adgrg3	chr8	ENSMUSG00000060470.7	117.684	179.923	1.53626	1.41358	0.499351	0.000461097	0.0226207
Hmgb1	chr5	ENSMUSG00000066551.12	16364.8	13861.1	0.846832	0.868914	-0.202714	0.000457557	0.0226207
Gga3	chr11	ENSMUSG00000020740.13	2108.5	1888.56	0.895444	0.909272	-0.137216	0.000467547	0.0227961
Aurka	chr2	ENSMUSG00000027496.15	2115.57	1752.35	0.827961	0.855826	-0.224611	0.000470838	0.0228782
5730409E04Rik	chr4	ENSMUSG00000073755.4	410.41	528.792	1.28759	1.22793	0.296226	0.000473138	0.0229118
Nrde2	chr12	ENSMUSG00000021179.8	733.555	618.736	0.843298	0.868164	-0.203961	0.000481551	0.0231785
Mgat3	chr15	ENSMUSG00000042428.6	244.553	371.042	1.51839	1.40056	0.486008	0.000481902	0.0231785
Gm27177	chr14	ENSMUSG00000098975.7	214.186	135.194	0.630701	0.692034	-0.531086	0.000484484	0.0232242
Bckdk	chr7	ENSMUSG00000030802.14	4101.25	3638.9	0.887078	0.903098	-0.147046	0.000487253	0.0232745
Ip6k2	chr9	ENSMUSG00000032599.12	1360.69	1121.93	0.823929	0.854541	-0.226778	0.000488802	0.0232745
Shank1	chr7	ENSMUSG00000038738.15	824.335	1035.55	1.25578	1.20541	0.26952	0.000490441	0.0232747
Gm44949	chr7	ENSMUSG00000108655.1	324.885	251.788	0.77587	0.814122	-0.296682	0.000500228	0.0236603
Peli3	chr19	ENSMUSG00000024901.15	35.4712	62.6275	1.78095	1.58679	0.666108	0.000504285	0.0237732
Prom1	chr5	ENSMUSG00000029086.15	145.803	207.097	1.42217	1.32507	0.406067	0.000507854	0.0237967
Trim54	chr5	ENSMUSG00000062077.14	506.892	695.658	1.37582	1.29619	0.374277	0.000508126	0.0237967
Bst1	chr5	ENSMUSG00000029082.17	63.2723	100.45	1.58765	1.44614	0.532205	0.000516798	0.0241109
Lepr	chr4	ENSMUSG00000057722.17	283.223	372.366	1.30972	1.24336	0.314239	0.000518223	0.0241109
Abi3bp	chr16	ENSMUSG00000035258.15	567.079	752.398	1.32761	1.25665	0.329587	0.000527599	0.0243878
Cdr2l	chr11	ENSMUSG00000050910.5	1433.03	1646.86	1.14997	1.12457	0.169368	0.00052717	0.0243878
Kcnmb1	chr11	ENSMUSG00000020155.2	118.88	164.081	1.37907	1.29381	0.371629	0.000539504	0.0245397
Hapln1	chr13	ENSMUSG00000021613.9	176.06	238.736	1.35685	1.27791	0.353789	0.000533648	0.0245397
Tnc	chr4	ENSMUSG00000028364.15	5089.68	6535.69	1.28299	1.22707	0.295213	0.000539046	0.0245397
Fosl2	chr5	ENSMUSG00000029135.10	1598.27	2582.03	1.61835	1.47312	0.558878	0.000534956	0.0245397
Maz	chr7	ENSMUSG00000030678.7	10274.9	9097.99	0.885152	0.90212	-0.148608	0.000537126	0.0245397
P4ha2	chr11	ENSMUSG00000018906.14	2084.38	2479.82	1.19016	1.15517	0.208106	0.000553663	0.0249418
Cenpn	chr8	ENSMUSG00000031756.5	886.036	716.752	0.808478	0.841155	-0.249557	0.000550166	0.0249418
Tnxb	chr17	ENSMUSG00000033327.18	7822.38	9918.48	1.26636	1.2179	0.2844	0.000555002	0.0249418
Il11ra1	chr4	ENSMUSG00000073889.10	1613.93	1869.97	1.15968	1.13125	0.177919	0.000555353	0.0249418
Hnrnpa2b1	chr6	ENSMUSG00000004980.16	39111.8	35255.1	0.901503	0.918025	-0.123394	0.000561485	0.0250012
Ache	chr5	ENSMUSG00000023328.14	209.129	290.036	1.38084	1.29351	0.371288	0.000558885	0.0250012
Srsf2	chr11	ENSMUSG00000034120.18	11265.7	9640.45	0.855436	0.876205	-0.190659	0.000561943	0.0250012
Mmp17	chr5	ENSMUSG00000029436.9	115.6	168.824	1.46348	1.35736	0.440799	0.000566021	0.0251042
Npdc1	chr2	ENSMUSG00000015094.16	973.473	1245.61	1.28126	1.22223	0.289512	0.000575771	0.0254573
Eno1	chr4	ENSMUSG00000063524.13	32644.8	26893	0.823398	0.852874	-0.229596	0.000578187	0.025485
Itga11	chr9	ENSMUSG00000032243.8	95.0305	143.156	1.50018	1.38054	0.465233	0.000590033	0.0257961
Selenop	chr15	ENSMUSG00000064373.12	7580.45	8791.63	1.15963	1.13249	0.179492	0.000590681	0.0257961
8430422M14Rik	chr3	ENSMUSG00000105095.1	316.519	225.49	0.711042	0.762982	-0.390279	0.000590183	0.0257961
Ttc9c	chr19	ENSMUSG00000071660.10	1548.21	1347.65	0.870724	0.890655	-0.167062	0.000597393	0.0260094
Cbr1	chr16	ENSMUSG00000051483.9	1430.06	1876.89	1.31255	1.24853	0.320232	0.000616915	0.0267775
Srxn1	chr2	ENSMUSG00000032802.8	354.978	459.607	1.29335	1.22965	0.298245	0.000620576	0.0268545
Tmbim1	chr1	ENSMUSG00000006301.17	2321.17	2687.93	1.15749	1.12906	0.175124	0.000629465	0.0270026
Rad51c	chr11	ENSMUSG00000007646.13	508.052	416.095	0.818792	0.849537	-0.235252	0.000627301	0.0270026
Acer2	chr4	ENSMUSG00000038007.14	2655.48	3385.57	1.27711	1.21867	0.285313	0.000629688	0.0270026
Dpp6	chr5	ENSMUSG00000061576.15	109.061	169.642	1.55796	1.41949	0.505374	0.00063306	0.0270657
Ick	chr9	ENSMUSG00000009828.15	2133.54	1866.22	0.874587	0.892314	-0.164377	0.000637434	0.0271029
Cbr3	chr16	ENSMUSG00000022947.8	31.442	61.0999	1.95719	1.69856	0.764309	0.000640844	0.0271029
Ugcg	chr4	ENSMUSG00000028381.8	1724.08	2000.63	1.16051	1.13072	0.177244	0.000641545	0.0271029
Vps37d	chr5	ENSMUSG00000043614.13	126.346	173.289	1.37601	1.28869	0.365901	0.000639501	0.0271029
N6amt1	chr16	ENSMUSG00000044442.11	1539.4	1956.8	1.26893	1.20667	0.271034	0.000643873	0.0271208
Actl6a	chr3	ENSMUSG00000027671.14	1897.78	1660.93	0.875345	0.895733	-0.158859	0.000647928	0.027189
Dok3	chr13	ENSMUSG00000035711.5	162.894	115.311	0.708268	0.762383	-0.391411	0.000650899	0.027189
Cbx4	chr11	ENSMUSG00000039989.7	1908.41	2315.55	1.21474	1.17195	0.228908	0.000651223	0.027189
Alkbh3	chr2	ENSMUSG00000040174.14	1355.1	1142.37	0.8439	0.86945	-0.201826	0.000658994	0.027433
Brd8	chr18	ENSMUSG00000003778.14	3882.22	3483.09	0.897267	0.911338	-0.133941	0.000672074	0.0276975
Hacd4	chr4	ENSMUSG00000028497.12	163.751	216.425	1.32191	1.24808	0.319709	0.000672813	0.0276975
Acot7	chr4	ENSMUSG00000028937.14	1841.67	2148.73	1.16692	1.13586	0.183791	0.000673128	0.0276975
Gm36266	chr5	ENSMUSG00000106617.1	141.657	88.2873	0.62616	0.694239	-0.526496	0.000670316	0.0276975
Vasn	chr16	ENSMUSG00000039646.5	1717.11	1987.08	1.15699	1.12844	0.174333	0.00067741	0.0277933
Cish	chr9	ENSMUSG00000032578.7	3486.87	4126.22	1.18375	1.14945	0.200938	0.000682342	0.0278697
Erg	chr16	ENSMUSG00000040732.20	1697.88	1989.75	1.17104	1.13924	0.188071	0.000683185	0.0278697
Adamts6	chr13	ENSMUSG00000046169.10	1456.66	1218.16	0.835359	0.863426	-0.211856	0.00068549	0.0278838
Atp5o	chr16	ENSMUSG00000022956.11	27298.2	34522.9	1.26604	1.20718	0.271647	0.000698291	0.0283236
Postn	chr3	ENSMUSG00000027750.16	45973.6	52919.4	1.15051	1.12483	0.169701	0.000702675	0.0284204
9030407P20Rik	chr7	ENSMUSG00000097343.2	180.461	131.913	0.72997	0.780017	-0.358422	0.000705028	0.0284348
Has3	chr8	ENSMUSG00000031910.14	115.44	179.868	1.55351	1.41471	0.500509	0.000711058	0.028597
Tmem255a	chrX	ENSMUSG00000036502.14	1143.93	881.765	0.771405	0.814949	-0.295218	0.000714142	0.0286401
Stab1	chr14	ENSMUSG00000042286.13	6905.82	8540.53	1.23589	1.18609	0.246213	0.00072397	0.0289527
Ctsd	chr7	ENSMUSG00000007891.16	10776.6	12215.8	1.13348	1.11066	0.151412	0.00072804	0.0290339
Pdia4	chr6	ENSMUSG00000025823.9	4130.16	4804.85	1.16379	1.13419	0.18166	0.000742017	0.0293247
Rbm5	chr9	ENSMUSG00000032580.12	5830.35	4970.4	0.852674	0.882828	-0.179796	0.000747152	0.0293247
Scx	chr15	ENSMUSG00000034161.8	316.827	418.772	1.32362	1.24819	0.319842	0.000747689	0.0293247
Tbxa2r	chr10	ENSMUSG00000034881.8	255.275	335.779	1.31702	1.24407	0.315065	0.000746603	0.0293247
Ppp1r3b	chr8	ENSMUSG00000046794.9	5398.41	6304.22	1.16745	1.13539	0.183186	0.00074388	0.0293247
Smim11	chr16	ENSMUSG00000051989.11	1097.83	1454.66	1.32479	1.24897	0.320743	0.000740116	0.0293247
Fus	chr7	ENSMUSG00000030795.18	18225.9	16367.8	0.89792	0.91253	-0.132056	0.000757533	0.029548
Abca8a	chr11	ENSMUSG00000041828.15	1274.15	1557.26	1.22226	1.17499	0.232652	0.000756465	0.029548
Coq8a	chr1	ENSMUSG00000026489.13	4706	3782.48	0.804467	0.841986	-0.248132	0.000763271	0.0296211
Bdh1	chr16	ENSMUSG00000046598.15	405.472	547.507	1.35158	1.27106	0.346032	0.000763569	0.0296211
Colec12	chr18	ENSMUSG00000036103.9	1412.58	1791.29	1.27025	1.20875	0.273517	0.000766316	0.0296468
Dusp11	chr6	ENSMUSG00000030002.15	4528.61	4056.04	0.895519	0.910394	-0.135437	0.000771245	0.0297567
mt-Nd2	chrM	ENSMUSG00000064345.1	301653	252026	0.835766	0.865554	-0.208304	0.000773677	0.0297698
Dnmbp	chr19	ENSMUSG00000025195.9	1336.59	1532.3	1.1464	1.1202	0.163756	0.000779838	0.029926
Mocs1	chr17	ENSMUSG00000064120.14	941.985	822.272	0.872984	0.893593	-0.16231	0.000785274	0.029973
Gm15543	chr6	ENSMUSG00000086863.1	427.789	566.983	1.32542	1.24946	0.321301	0.000783431	0.029973
Ddhd1	chr14	ENSMUSG00000037697.19	1736.28	1966.87	1.13281	1.11027	0.150915	0.000790031	0.030074
Mid1-ps1	chrY	ENSMUSG00000095134.2	85.3032	23.618	0.275216	0.986497	-0.0196138	0.000793338	0.0301193
Scaf4	chr16	ENSMUSG00000022983.16	3797.75	4578.96	1.2044	1.1602	0.214368	0.000797165	0.0301841
Ctsl	chr13	ENSMUSG00000021477.9	7845.64	9700.07	1.23727	1.18638	0.246564	0.000820247	0.0308938
B3gnt5	chr16	ENSMUSG00000022686.14	344.139	472.871	1.37452	1.28564	0.362491	0.000818409	0.0308938
Prc1	chr7	ENSMUSG00000038943.16	6702.17	5600.95	0.835582	0.86667	-0.206445	0.00082987	0.0311738
Gm16576	chr15	ENSMUSG00000087543.1	311.097	234.59	0.754508	0.801672	-0.318915	0.000836101	0.0313252
Edem1	chr6	ENSMUSG00000030104.9	1092.51	1275.71	1.16712	1.13457	0.182142	0.000838982	0.0313506
Bace2	chr16	ENSMUSG00000040605.7	1324.54	2203.23	1.66174	1.48311	0.568629	0.00084282	0.0314116
Nde1	chr16	ENSMUSG00000022678.16	3178.74	2742.8	0.86236	0.886084	-0.174485	0.000848172	0.0314944
Cdnf	chr2	ENSMUSG00000039496.8	76.7073	118.986	1.54537	1.39972	0.485134	0.000849467	0.0314944
Fcgrt	chr7	ENSMUSG00000003420.8	1464.36	1837.28	1.25448	1.19859	0.261341	0.000854106	0.0315842
Junb	chr8	ENSMUSG00000052837.6	482.002	1144.49	2.39954	1.98233	0.987197	0.000864464	0.0318844
Mt3	chr8	ENSMUSG00000031760.9	805.799	1029.18	1.2784	1.2155	0.281547	0.000882263	0.0324568
Dnajb12	chr10	ENSMUSG00000020109.13	2792.54	2487.19	0.890375	0.907271	-0.140395	0.000892701	0.0326478
Smc4	chr3	ENSMUSG00000034349.14	8797.31	7475.49	0.850023	0.876025	-0.190956	0.000891281	0.0326478
Hmgb2	chr8	ENSMUSG00000054717.7	7422.26	6184.06	0.833009	0.863318	-0.212036	0.000896628	0.0326478
Rnf207	chr4	ENSMUSG00000058498.12	10427.7	8734.53	0.837077	0.866883	-0.20609	0.000894564	0.0326478
Mdm4	chr1	ENSMUSG00000054387.13	3835.93	3429.53	0.894192	0.909893	-0.136231	0.00090246	0.0327763
Krt18	chr15	ENSMUSG00000023043.7	366.522	514.482	1.40451	1.30313	0.381982	0.000909749	0.0328733
Ankrd45	chr1	ENSMUSG00000044835.15	217.302	299.912	1.37832	1.28431	0.360992	0.000908792	0.0328733
Scn1b	chr7	ENSMUSG00000019194.15	285.66	370.224	1.29836	1.22934	0.297886	0.000914365	0.0329565
Mecr	chr4	ENSMUSG00000028910.12	943.236	817.332	0.865982	0.888854	-0.169982	0.000921528	0.0330474
Sp140	chr1	ENSMUSG00000070031.11	64.1895	97.9255	1.53655	1.39473	0.479984	0.000920912	0.0330474
Itgb5	chr16	ENSMUSG00000022817.15	5763.86	6404.64	1.11108	1.09361	0.129097	0.000942027	0.0335291
Ecm1	chr3	ENSMUSG00000028108.15	2733.29	3393.67	1.24198	1.18839	0.249011	0.000939468	0.0335291
Rhob	chr12	ENSMUSG00000054364.5	5075.04	5884.29	1.16055	1.12672	0.172134	0.000941713	0.0335291
Arrb1	chr7	ENSMUSG00000018909.15	2968.61	3587.95	1.20838	1.16021	0.214382	0.000953044	0.0337107
Lrp5	chr19	ENSMUSG00000024913.16	4071.2	4638.86	1.13928	1.11658	0.159093	0.000956602	0.0337107
Speg	chr1	ENSMUSG00000026207.16	20157.6	18027.6	0.89455	0.911304	-0.133996	0.000954507	0.0337107
Uts2b	chr16	ENSMUSG00000056423.7	91.4355	157.973	1.74224	1.52874	0.612343	0.000952698	0.0337107
Ier5	chr1	ENSMUSG00000056708.5	1879.85	2381.58	1.26836	1.20513	0.269193	0.000960791	0.0337748
Sync	chr4	ENSMUSG00000001333.9	297.107	376.197	1.26669	1.20469	0.268659	0.000980051	0.0340028
Ero1l	chr14	ENSMUSG00000021831.9	1308.12	1645.58	1.25737	1.20264	0.266203	0.000977451	0.0340028
Luc7l	chr17	ENSMUSG00000024188.16	2538.61	2275.17	0.89639	0.911902	-0.133049	0.000981608	0.0340028
Dele1	chr18	ENSMUSG00000024442.6	5443.91	4982.61	0.915236	0.926302	-0.110445	0.000978301	0.0340028
Adgra2	chr8	ENSMUSG00000031486.15	5785.69	6746.35	1.16617	1.13587	0.183798	0.000978819	0.0340028
Trim72	chr7	ENSMUSG00000042828.12	970.408	1308.83	1.34694	1.26402	0.338018	0.000977225	0.0340028
Piezo1	chr8	ENSMUSG00000014444.17	6476.57	7300.49	1.12718	1.10546	0.144646	0.000995136	0.0341392
Zdhhc16	chr19	ENSMUSG00000025157.8	1148.97	1010.98	0.879987	0.899708	-0.152472	0.000993784	0.0341392
Smg6	chr11	ENSMUSG00000038290.15	2551.45	2267.95	0.888888	0.904169	-0.145336	0.000988652	0.0341392
Entpd1	chr19	ENSMUSG00000048120.16	1289.33	1643.07	1.27312	1.20779	0.27237	0.000994237	0.0341392
Gaa	chr11	ENSMUSG00000025579.14	6928.09	8565.12	1.23543	1.18508	0.244984	0.00100001	0.0342239
Mir99ahg	chr16	ENSMUSG00000090386.10	639.049	851.046	1.32798	1.24457	0.315646	0.00100889	0.0344451
Prkab2	chr3	ENSMUSG00000038205.12	2310.21	2654.59	1.14837	1.12013	0.163666	0.00102214	0.034814
Bckdha	chr7	ENSMUSG00000060376.7	2543.62	2239.57	0.879967	0.901411	-0.149744	0.00102608	0.0348647
Cep95	chr11	ENSMUSG00000018372.13	1055.26	895.933	0.849621	0.875758	-0.191396	0.00103806	0.0351876
Rad23a	chr8	ENSMUSG00000003813.15	4197.57	3787.7	0.902463	0.916204	-0.126259	0.00104205	0.0352391
Safb	chr17	ENSMUSG00000071054.12	8637.57	7760.25	0.898275	0.913091	-0.131169	0.00104642	0.035303
Pan2	chr10	ENSMUSG00000005682.9	2983.72	2538.31	0.85044	0.877661	-0.188265	0.00105193	0.0354051
Vrk1	chr12	ENSMUSG00000021115.15	1226.77	1027.21	0.836496	0.867047	-0.205817	0.00105806	0.0354779
Crocc	chr4	ENSMUSG00000040860.16	1618.57	1999.11	1.235	1.18377	0.243393	0.00106157	0.0354779
4933431E20Rik	chr3	ENSMUSG00000086968.8	498.972	611.859	1.22688	1.17691	0.235007	0.00105915	0.0354779
Ccnt2	chr1	ENSMUSG00000026349.14	3253.86	2962	0.910319	0.922715	-0.116043	0.00106534	0.0355205
Trmu	chr15	ENSMUSG00000022386.12	910.102	782.25	0.860129	0.884936	-0.176355	0.00108616	0.0356269
Smc2	chr4	ENSMUSG00000028312.19	2659.82	2201.17	0.827671	0.861015	-0.215889	0.00107443	0.0356269
Mepce	chr5	ENSMUSG00000029726.16	2270.24	1922.71	0.846848	0.874164	-0.194025	0.00108949	0.0356269
Pdlim3	chr8	ENSMUSG00000031636.7	4421.17	5440.27	1.23184	1.17798	0.236318	0.0010901	0.0356269
Snai1	chr2	ENSMUSG00000042821.7	493.825	612.688	1.24243	1.18945	0.250297	0.00107348	0.0356269
Gdf6	chr4	ENSMUSG00000051279.2	91.7291	136.875	1.49232	1.35492	0.438208	0.00109105	0.0356269
Arrdc3	chr13	ENSMUSG00000074794.10	2696.19	4513.52	1.6774	1.48609	0.571524	0.00108271	0.0356269
Tceal7	chrX	ENSMUSG00000079428.8	552.304	733.814	1.33225	1.2487	0.320426	0.00107666	0.0356269
9330111N05Rik	chr13	ENSMUSG00000097098.8	68.4936	35.1289	0.516061	0.604991	-0.725014	0.00108382	0.0356269
Gm45457	chr8	ENSMUSG00000110411.1	183.18	130.873	0.713029	0.771734	-0.373824	0.00109593	0.0357041
Cep85	chr4	ENSMUSG00000037443.13	1529.16	1299.69	0.84995	0.879541	-0.185177	0.00110025	0.0357631
Gm17491	chr8	ENSMUSG00000097042.2	354.169	274.252	0.773157	0.819585	-0.287034	0.00110281	0.0357648
Pstpip1	chr9	ENSMUSG00000032322.14	91.081	134.602	1.48702	1.35456	0.437822	0.00111723	0.0361499
Raf1	chr6	ENSMUSG00000000441.17	6458.9	5861.51	0.907428	0.920933	-0.118832	0.00112682	0.0363775
Scamp5	chr9	ENSMUSG00000040722.7	652.566	826.355	1.26613	1.20256	0.26611	0.00112996	0.0363965
Sema4g	chr19	ENSMUSG00000025207.16	252.869	370.52	1.45967	1.33515	0.416998	0.00113608	0.036465
Arhgdib	chr6	ENSMUSG00000030220.13	1599.13	1851.56	1.15717	1.12481	0.169675	0.00113721	0.036465
Ccng1	chr11	ENSMUSG00000020326.7	12223.6	14506.2	1.18576	1.14821	0.199385	0.00117425	0.0374066
Epc1	chr18	ENSMUSG00000024240.13	2431.22	1964.24	0.809213	0.846792	-0.239921	0.00117269	0.0374066
Gm11266	chr4	ENSMUSG00000087413.1	409.654	346.302	0.845558	0.874752	-0.193054	0.00117446	0.0374066
Heph	chrX	ENSMUSG00000031209.14	1075.24	1368.37	1.27125	1.20573	0.269909	0.00118564	0.0376784
Hunk	chr16	ENSMUSG00000053414.8	1603.22	2261.68	1.41145	1.3059	0.385041	0.00118985	0.0377282
Psors1c2	chr17	ENSMUSG00000024409.8	64.9135	33.3369	0.517926	0.969615	-0.0445166	0.00120103	0.0377918
Lrrfip1	chr1	ENSMUSG00000026305.15	16301.1	14796.2	0.907767	0.917087	-0.124869	0.00120357	0.0377918
Ctsk	chr3	ENSMUSG00000028111.4	468.536	606.067	1.29298	1.21775	0.284218	0.00120088	0.0377918
Anxa2	chr9	ENSMUSG00000032231.14	13702.2	15423.3	1.1259	1.10325	0.141764	0.00120693	0.0377918
Gas2l3	chr10	ENSMUSG00000074802.11	2174.43	1780.53	0.819185	0.854647	-0.226599	0.00120714	0.0377918
Ppp2r3d	chr9	ENSMUSG00000093803.3	588.437	488.333	0.830355	0.863205	-0.212225	0.00120779	0.0377918
1110038F14Rik	chr15	ENSMUSG00000063236.6	911.486	765.22	0.838113	0.868723	-0.203032	0.00122336	0.0381951
Gm13212	chr4	ENSMUSG00000078502.10	241.543	368.474	1.51636	1.36253	0.446286	0.00123365	0.038432
Mpp2	chr11	ENSMUSG00000017314.12	1154.28	1319.81	1.14337	1.11475	0.156718	0.00124107	0.0384947
Pfn2	chr3	ENSMUSG00000027805.16	1100.83	1257.91	1.14327	1.11417	0.155963	0.00123842	0.0384947
Gm49602	chr12	ENSMUSG00000113831.1	190.211	141.29	0.744465	0.79738	-0.326661	0.00124759	0.0386128
Pdk4	chr6	ENSMUSG00000019577.6	2158.69	2540.26	1.1758	1.13839	0.186998	0.00125397	0.038679
Clu	chr14	ENSMUSG00000022037.15	5545.83	8021.92	1.44856	1.33491	0.416748	0.00125516	0.038679
Sdc3	chr4	ENSMUSG00000025743.14	6606.17	7686.78	1.16258	1.12979	0.176052	0.00126225	0.0388134
Bicc1	chr10	ENSMUSG00000014329.14	3256.05	3779.94	1.16057	1.12724	0.172793	0.00128627	0.0394668
Eno2	chr6	ENSMUSG00000004267.16	164.741	247.206	1.50249	1.36207	0.445796	0.00129569	0.0395798
Tacc3	chr5	ENSMUSG00000037313.16	2931.7	2544.59	0.868012	0.891348	-0.16594	0.0012949	0.0395798
Gm46620	chr18	ENSMUSG00000118012.1	429.373	349.043	0.812794	0.850911	-0.232919	0.00129829	0.0395798
Samsn1	chr16	ENSMUSG00000022876.18	57.905	96.1891	1.64668	1.4453	0.531374	0.00130859	0.0397014
A530095I07Rik	chr13	ENSMUSG00000051805.1	44.0954	77.61	1.76597	1.52703	0.610727	0.00131065	0.0397014
Cenpm	chr15	ENSMUSG00000068101.11	683.062	544.882	0.797645	0.839517	-0.252369	0.00130878	0.0397014
Spag5	chr11	ENSMUSG00000002055.9	2245.13	1906.42	0.848896	0.877312	-0.188838	0.00132499	0.0399657
Pea15a	chr1	ENSMUSG00000013698.12	7894.67	8800.5	1.11441	1.09499	0.130917	0.00132309	0.0399657
Chid1	chr7	ENSMUSG00000025512.15	1008.34	1223.83	1.21519	1.16277	0.217567	0.0013415	0.0403783
Stim1	chr7	ENSMUSG00000030987.5	1258.09	1444.62	1.14837	1.11727	0.159979	0.00134953	0.0405343
Cit	chr5	ENSMUSG00000029516.19	2338.66	1977.37	0.84507	0.874566	-0.193361	0.00136108	0.0407952
Folr1	chr7	ENSMUSG00000001827.12	31.2704	54.0549	1.7162	1.48759	0.572981	0.00137965	0.0411785
Exosc8	chr3	ENSMUSG00000027752.15	956.059	822.563	0.860702	0.887486	-0.172204	0.00137959	0.0411785
Hnrnpk	chr13	ENSMUSG00000021546.18	22596.9	21026.6	0.930542	0.9379	-0.0924939	0.00140044	0.0412522
Arhgef28	chr13	ENSMUSG00000021662.11	776.636	946.452	1.21885	1.16705	0.222868	0.00139151	0.0412522
Cfh	chr1	ENSMUSG00000026365.15	1585.81	2062.07	1.30034	1.22206	0.289313	0.00138504	0.0412522
Btf3l4	chr4	ENSMUSG00000028568.16	2482.32	2245.46	0.904455	0.918551	-0.122568	0.0013915	0.0412522
Prss35	chr9	ENSMUSG00000033491.13	1713.05	2167.1	1.26542	1.20169	0.265062	0.00140526	0.0412522
Gabpb2	chr3	ENSMUSG00000038766.16	1937.67	1623.75	0.837588	0.869314	-0.20205	0.00140343	0.0412522
Sept11	chr5	ENSMUSG00000058013.11	8553.29	9428.8	1.10198	1.08367	0.115929	0.0014053	0.0412522
Cited4	chr4	ENSMUSG00000070803.6	2229.97	2733.1	1.2278	1.17323	0.23049	0.00139601	0.0412522
Mri1	chr8	ENSMUSG00000004996.9	670.975	575.892	0.857469	0.884493	-0.177077	0.00143813	0.0418843
Unc5b	chr10	ENSMUSG00000020099.8	6784.19	8103.7	1.1934	1.14902	0.200398	0.0014386	0.0418843
Ush1c	chr7	ENSMUSG00000030838.19	568.123	790.526	1.38787	1.27831	0.354241	0.00143757	0.0418843
Dleu2	chr14	ENSMUSG00000097589.9	365.34	294.836	0.806433	0.845896	-0.241448	0.00142988	0.0418843
Vps50	chr6	ENSMUSG00000001376.17	850.938	729.236	0.856827	0.884272	-0.177438	0.00144743	0.0419697
Runx1	chr16	ENSMUSG00000022952.17	94.0353	147.741	1.57185	1.40235	0.487843	0.00144739	0.0419697
Tspan4	chr7	ENSMUSG00000025511.15	880.399	1012.11	1.15002	1.11958	0.162959	0.00145734	0.0420855
Prdm1	chr10	ENSMUSG00000038151.13	125.95	80.4886	0.643651	0.720607	-0.472715	0.00145581	0.0420855
Pex6	chr17	ENSMUSG00000002763.16	1465.16	1719.54	1.17413	1.13613	0.18413	0.00147362	0.0423838
Armh4	chr14	ENSMUSG00000036242.15	1713.92	1916.13	1.11808	1.09636	0.132716	0.00147221	0.0423838
Ccar1	chr10	ENSMUSG00000020074.7	5015.05	4398.38	0.87743	0.900063	-0.151902	0.00148206	0.0424335
Psat1	chr19	ENSMUSG00000024640.9	2353.65	2000.82	0.849367	0.879948	-0.184509	0.00148344	0.0424335
Ikzf5	chr7	ENSMUSG00000040167.16	1019.8	844.948	0.828231	0.864635	-0.209836	0.00148568	0.0424335
Gm11627	chr11	ENSMUSG00000078640.9	247.451	316.345	1.27829	1.20571	0.269878	0.00149025	0.0424335
Gm12940	chr4	ENSMUSG00000085334.7	1042.78	873.152	0.837207	0.868999	-0.202573	0.00148834	0.0424335
F2r	chr13	ENSMUSG00000048376.6	6866.44	7839.84	1.14214	1.113	0.15445	0.0014947	0.0424751
Rassf2	chr2	ENSMUSG00000027339.15	1315.5	1530.15	1.16328	1.12754	0.173175	0.00149805	0.0424857
Tmpo	chr10	ENSMUSG00000019961.17	10776	9330.11	0.865535	0.888255	-0.170954	0.00150651	0.0426404
Cd200	chr16	ENSMUSG00000022661.14	729.376	873.117	1.1983	1.15144	0.203443	0.00151661	0.0426719
Lsm4	chr8	ENSMUSG00000031848.15	3431.14	3014.75	0.878325	0.896603	-0.157459	0.00151406	0.0426719
Neurl3	chr1	ENSMUSG00000047180.8	319.741	436.468	1.37107	1.26942	0.344172	0.00151627	0.0426719
Gm42715	chr7	ENSMUSG00000107023.2	135.722	96.9704	0.711801	0.778506	-0.36122	0.00152963	0.0429535
Ska3	chr14	ENSMUSG00000021965.3	655.387	556.605	0.848641	0.878731	-0.186507	0.00154031	0.043065
Paxbp1	chr16	ENSMUSG00000022974.12	2723.91	3766.91	1.38477	1.28224	0.358671	0.0015456	0.043065
Col5a2	chr1	ENSMUSG00000026042.16	12849.3	14917.2	1.16138	1.12949	0.175668	0.00154742	0.043065
Odf2	chr2	ENSMUSG00000026790.19	4647.43	4206.93	0.905242	0.919637	-0.120864	0.00154873	0.043065
1700017B05Rik	chr9	ENSMUSG00000032300.7	1182.72	1405.21	1.18768	1.14363	0.193618	0.001537	0.043065
Rtf1	chr2	ENSMUSG00000027304.9	2997.41	2689.69	0.897434	0.91386	-0.129954	0.00156807	0.0435176
Kntc1	chr5	ENSMUSG00000029414.11	1427.11	1145.92	0.802219	0.845114	-0.242783	0.00157922	0.043657
Arl4d	chr11	ENSMUSG00000034936.2	352.192	506.922	1.44656	1.32003	0.400576	0.00157861	0.043657
Pld3	chr7	ENSMUSG00000003363.15	2078.75	2427.48	1.16894	1.13188	0.178722	0.00159509	0.0439186
Cenpv	chr11	ENSMUSG00000018509.8	606.53	466.668	0.769594	0.822104	-0.282607	0.00159794	0.0439186
Paqr7	chr4	ENSMUSG00000037348.15	691.43	829.662	1.19944	1.15145	0.20345	0.00159604	0.0439186
Zswim6	chr13	ENSMUSG00000032846.10	516.436	603.294	1.16657	1.12994	0.176251	0.00160454	0.0440152
Ctdsp1	chr1	ENSMUSG00000026176.13	6914.19	6145.69	0.88849	0.910053	-0.135978	0.00161578	0.0442383
Tstd3	chr4	ENSMUSG00000028251.5	624.944	795.479	1.27212	1.20227	0.265756	0.00162174	0.044316
Usp16	chr16	ENSMUSG00000025616.14	2039.53	2632.03	1.28797	1.20615	0.270411	0.00163043	0.0443833
Inhbb	chr1	ENSMUSG00000037035.5	190.531	250.001	1.30904	1.22355	0.291068	0.00162858	0.0443833
Krt8	chr15	ENSMUSG00000049382.10	317.376	466.228	1.46952	1.33554	0.417424	0.00163447	0.0444084
Itm2c	chr1	ENSMUSG00000026223.15	4068.76	4648.18	1.14284	1.11238	0.153654	0.00164552	0.0446235
Ewsr1	chr11	ENSMUSG00000009079.16	16533.4	14880.5	0.900005	0.915645	-0.127139	0.00165201	0.0446679
Pnrc2	chr4	ENSMUSG00000028675.12	3438.94	2939.07	0.854565	0.884001	-0.17788	0.00165653	0.0446679
Sertad3	chr7	ENSMUSG00000055200.7	364.727	502.291	1.38068	1.27148	0.346514	0.00165657	0.0446679
Fgf23	chr6	ENSMUSG00000000182.9	121.458	285.93	2.36058	1.88687	0.915997	0.00167438	0.0450626
Wdr33	chr18	ENSMUSG00000024400.16	3288.38	2981.18	0.906553	0.92056	-0.119416	0.00167853	0.0450892
Tiparp	chr3	ENSMUSG00000034640.9	778.488	962.478	1.23699	1.17828	0.236683	0.00168554	0.0451922
Ube2ql1	chr13	ENSMUSG00000052981.6	155.452	207.109	1.33887	1.24451	0.315577	0.00169238	0.0452902
Unc45a	chr7	ENSMUSG00000030533.16	1256.85	1444.87	1.15053	1.11849	0.161556	0.00169745	0.0453407
Adamts20	chr15	ENSMUSG00000022449.14	89.6212	128.01	1.43611	1.30835	0.387752	0.00170948	0.0454914
Zfp64	chr2	ENSMUSG00000027551.15	782.066	677.588	0.866576	0.891935	-0.16499	0.00170916	0.0454914
Slc18a1	chr8	ENSMUSG00000036330.12	56.6794	89.484	1.58542	1.40162	0.487096	0.00171285	0.0454959
Lratd1	chr12	ENSMUSG00000020607.7	73.9972	119.679	1.61706	1.41429	0.50008	0.00172054	0.0456152
Mbd3	chr10	ENSMUSG00000035478.14	5075.3	4569.5	0.899973	0.918495	-0.122657	0.00172599	0.0456561
Igsf3	chr3	ENSMUSG00000042035.11	3989.09	4654.48	1.1662	1.13121	0.177868	0.0017285	0.0456561
Man2b2	chr5	ENSMUSG00000029119.9	1482.18	1725.44	1.16422	1.12753	0.173171	0.00173406	0.0457182
Hmgn2	chr4	ENSMUSG00000003038.15	13250.7	11578.7	0.873667	0.895602	-0.15907	0.00174904	0.0457742
Arhgap33	chr7	ENSMUSG00000036882.7	1876.17	1564.17	0.833669	0.867083	-0.205759	0.00174614	0.0457742
Col16a1	chr4	ENSMUSG00000040690.15	3891.31	4710.33	1.21054	1.1591	0.21301	0.00174713	0.0457742
Tnrc6a	chr7	ENSMUSG00000052707.8	4793	4236.9	0.883868	0.905272	-0.143577	0.00174256	0.0457742
Bcam	chr7	ENSMUSG00000002980.14	31454.7	35936.1	1.14241	1.11266	0.154013	0.00175588	0.0457847
Aspdh	chr7	ENSMUSG00000038704.12	145.178	90.9256	0.629415	0.714152	-0.485698	0.00175304	0.0457847
Kpna2	chr11	ENSMUSG00000018362.14	5406.95	4725.93	0.873917	0.897408	-0.156164	0.00176347	0.0458167
B3gnt3	chr8	ENSMUSG00000031803.8	560.444	711.647	1.27139	1.19856	0.261307	0.00176354	0.0458167
Dusp2	chr2	ENSMUSG00000027368.6	201.465	282.765	1.4065	1.28643	0.363373	0.00177107	0.0458449
Cthrc1	chr15	ENSMUSG00000054196.7	312.844	420.987	1.34668	1.2483	0.319963	0.00176956	0.0458449
Cdca8	chr4	ENSMUSG00000028873.16	2958.67	2508.02	0.847241	0.877732	-0.188148	0.00178341	0.0459971
Prickle1	chr15	ENSMUSG00000036158.12	3515.88	2892.67	0.82303	0.862089	-0.214091	0.00178231	0.0459971
Wfs1	chr5	ENSMUSG00000039474.13	1930.11	2205	1.14157	1.11189	0.153015	0.00179203	0.046136
Upk1a	chr7	ENSMUSG00000006313.5	80.336	49.4524	0.616947	0.705674	-0.502926	0.00179737	0.0461899
Cep89	chr7	ENSMUSG00000023072.14	1966.05	1712.03	0.870656	0.895803	-0.158746	0.00183111	0.0469722
Sf3b1	chr1	ENSMUSG00000025982.13	11030.8	10095.7	0.915322	0.928617	-0.106844	0.00183554	0.0470011
Col1a1	chr11	ENSMUSG00000001506.10	120293	144954	1.20512	1.15552	0.208538	0.00184766	0.0471595
Oat	chr7	ENSMUSG00000030934.9	7609.07	8593.27	1.1295	1.10261	0.140916	0.00184835	0.0471595
Lpin2	chr17	ENSMUSG00000024052.17	1000.05	1167.4	1.16706	1.12897	0.17501	0.00185937	0.0472002
Aqp7	chr4	ENSMUSG00000028427.13	170.835	101.876	0.593543	0.691905	-0.531353	0.00185989	0.0472002
Neurl1b	chr17	ENSMUSG00000034413.14	3855.7	3064.69	0.794738	0.841602	-0.24879	0.00185521	0.0472002
Adamtsl2	chr2	ENSMUSG00000036040.14	1169.61	1510.36	1.29082	1.21253	0.278026	0.00186669	0.0472885
Atat1	chr17	ENSMUSG00000024426.17	1662.95	1469.42	0.884385	0.905359	-0.143438	0.00188305	0.0474495
Arid5a	chr1	ENSMUSG00000037447.16	766.487	966.707	1.26315	1.19267	0.25419	0.00188279	0.0474495
Kif18b	chr11	ENSMUSG00000051378.10	1430.39	1216.62	0.850127	0.880827	-0.18307	0.00187891	0.0474495
Tbrg1	chr9	ENSMUSG00000011114.18	2672.47	2990.13	1.11931	1.09784	0.134665	0.00189268	0.0476079
Lgmn	chr12	ENSMUSG00000021190.14	3708.56	4115.3	1.10964	1.08975	0.124002	0.00190009	0.0477099
Gm49760	chr12	ENSMUSG00000116815.1	37.0618	65.7	1.77799	1.51071	0.595228	0.00190344	0.0477101
Rabgap1l	chr1	ENSMUSG00000026721.16	2976.72	2664.75	0.894695	0.911116	-0.134294	0.00191846	0.048002
N4bp3	chr11	ENSMUSG00000001053.15	1348.65	1684.23	1.24836	1.17875	0.237255	0.00192471	0.0480738
Nsl1	chr1	ENSMUSG00000062510.12	631.159	522.437	0.826638	0.864602	-0.209893	0.00193707	0.0482133
Atp5g2	chr15	ENSMUSG00000062683.11	5849.46	5280.78	0.902734	0.91844	-0.122743	0.00193684	0.0482133
Serpinb6a	chr13	ENSMUSG00000060147.15	2770.84	3011.53	1.08706	1.07413	0.103175	0.00194121	0.0482322
Psmc3	chr2	ENSMUSG00000002102.15	9012.6	8200.98	0.909879	0.923764	-0.114403	0.00194546	0.0482535
Mdm1	chr10	ENSMUSG00000020212.14	616.096	528.717	0.858605	0.887052	-0.17291	0.00195285	0.0483525
Ncapg	chr5	ENSMUSG00000015880.13	1304.17	1085.33	0.830906	0.86812	-0.204034	0.00196164	0.0484525
Larp7	chr3	ENSMUSG00000027968.11	3413.91	3041.02	0.890819	0.910888	-0.134655	0.0019671	0.0484525
Dlg2	chr7	ENSMUSG00000052572.19	293.68	369.102	1.25622	1.18556	0.245572	0.00196652	0.0484525
Rbm34	chr8	ENSMUSG00000033931.9	500.812	407.934	0.81376	0.855536	-0.2251	0.00197366	0.0485302
Dennd3	chr15	ENSMUSG00000036661.14	522.45	621.348	1.18987	1.14286	0.192653	0.00199664	0.0488896
Marveld1	chr19	ENSMUSG00000044345.9	2947.63	3320.6	1.12697	1.10182	0.13989	0.00199858	0.0488896
Ficd	chr5	ENSMUSG00000053334.6	299.936	385.365	1.28734	1.20681	0.271197	0.00199398	0.0488896
Zbtb4	chr11	ENSMUSG00000018750.14	2942.59	3382.54	1.14932	1.1157	0.157953	0.00201047	0.0490962
Col6a1	chr10	ENSMUSG00000001119.7	18886.6	21163.1	1.12025	1.09597	0.132203	0.00201897	0.0492192
Htra1	chr7	ENSMUSG00000006205.13	2896.95	3275.7	1.13055	1.1045	0.143393	0.0020416	0.0495772
Ikbke	chr1	ENSMUSG00000042349.13	329.444	434.653	1.32071	1.22893	0.297403	0.0020441	0.0495772
Ahnak2	chr12	ENSMUSG00000072812.4	441.146	582.631	1.32074	1.22875	0.297191	0.00204215	0.0495772
P3h3	chr6	ENSMUSG00000023191.9	2207.63	2556.12	1.1584	1.12243	0.166626	0.00205252	0.0496969
Cntn3	chr6	ENSMUSG00000030075.10	35.1796	61.3008	1.76136	1.50556	0.590303	0.00206058	0.0497228
Gm20518	chr16	ENSMUSG00000092470.1	59.8367	34.5342	0.580245	0.960946	-0.0574733	0.00205753	0.0497228
Prcc	chr3	ENSMUSG00000004895.9	3721.59	3335.81	0.896368	0.914027	-0.129692	0.00209688	0.050362
Ptprs	chr17	ENSMUSG00000013236.17	13117.7	14569.9	1.11058	1.09127	0.126011	0.00210829	0.050362
Tctn3	chr19	ENSMUSG00000025008.15	529.548	613.637	1.15862	1.12109	0.164896	0.00210495	0.050362
Ptn	chr6	ENSMUSG00000029838.11	5691.34	6596.9	1.15901	1.12334	0.167789	0.00209799	0.050362
Zwilch	chr9	ENSMUSG00000032400.18	1136.3	950.647	0.836343	0.872195	-0.197277	0.00209575	0.050362
4833412C05Rik	chr7	ENSMUSG00000097697.2	257.072	352.244	1.36515	1.25427	0.326852	0.00210649	0.050362
Psap	chr10	ENSMUSG00000004207.14	21711.9	23722.1	1.09241	1.08686	0.120168	0.00211314	0.0503932
Lockd	chr6	ENSMUSG00000098318.7	956.187	808.527	0.845927	0.876873	-0.189561	0.00211858	0.0504385
Tbrg4	chr11	ENSMUSG00000000384.15	3722.82	3292.35	0.884444	0.906884	-0.14101	0.00212612	0.0505095
Ocln	chr13	ENSMUSG00000021638.12	91.2244	133.821	1.47411	1.32454	0.405492	0.00212866	0.0505095
Cks2	chr13	ENSMUSG00000062248.5	1879.39	1568.17	0.83424	0.869858	-0.201147	0.00213663	0.0506144
Naglu	chr11	ENSMUSG00000001751.9	585.611	711.288	1.21534	1.15988	0.213981	0.00214091	0.0506316
Myom2	chr8	ENSMUSG00000031461.4	28419.7	33356.5	1.1734	1.1333	0.180532	0.00214911	0.0507412
Kif1a	chr1	ENSMUSG00000014602.15	2013.05	3012.81	1.48989	1.33264	0.414289	0.00215754	0.0507718
Seh1l	chr18	ENSMUSG00000079614.4	2769.29	2527.18	0.912398	0.926696	-0.109832	0.00215406	0.0507718
Icam1	chr9	ENSMUSG00000037405.8	745.436	1089.25	1.46565	1.31842	0.398808	0.00216822	0.0508549
Rnf167	chr11	ENSMUSG00000040746.15	1961.49	1719.31	0.877064	0.901401	-0.149759	0.00216789	0.0508549
Zfp992	chr4	ENSMUSG00000070605.4	180.524	239.701	1.32646	1.22542	0.293278	0.00217198	0.0508592
Top2a	chr11	ENSMUSG00000020914.17	12008.6	10103.6	0.840693	0.875597	-0.191661	0.00217834	0.0509245
Ppp1r10	chr17	ENSMUSG00000039220.16	3024.42	2358.59	0.781919	0.835811	-0.258751	0.00219292	0.0511655
Serpinb6b	chr13	ENSMUSG00000042842.11	1009.88	1243.96	1.23359	1.17044	0.227053	0.00219584	0.0511655
Pgbd5	chr8	ENSMUSG00000050751.14	239.669	342.325	1.4341	1.29008	0.367465	0.00220538	0.0512202
Naca	chr10	ENSMUSG00000061315.14	63357.3	53702.3	0.848321	0.881178	-0.182494	0.00220393	0.0512202
Arsj	chr3	ENSMUSG00000046561.9	107.044	146.352	1.3706	1.25822	0.331383	0.00220936	0.051229
March9	chr10	ENSMUSG00000040502.5	140.499	183.255	1.31124	1.22166	0.288848	0.00221779	0.051341
Ppp1r14a	chr7	ENSMUSG00000037166.5	540.844	669.144	1.23923	1.17906	0.23764	0.00222391	0.0513991
Arhgef25	chr10	ENSMUSG00000019467.15	1708.63	1958.88	1.14687	1.11391	0.155637	0.00225093	0.0519392
Sf3b3	chr8	ENSMUSG00000033732.10	5534.08	4936.55	0.892003	0.910663	-0.13501	0.00225548	0.0519599
Reep4	chr14	ENSMUSG00000033589.4	1069.86	898.63	0.840241	0.877411	-0.188675	0.0022607	0.0519961
Zfp36	chr7	ENSMUSG00000044786.6	1094.83	1997.38	1.8437	1.54534	0.627925	0.00226767	0.0520723
Wnt9a	chr11	ENSMUSG00000000126.11	189.562	242.403	1.28224	1.20141	0.26473	0.00228787	0.0524515
Sparc	chr11	ENSMUSG00000018593.13	64782.3	72224.8	1.11503	1.08743	0.120922	0.00230291	0.0525161
Sfrp2	chr3	ENSMUSG00000027996.13	3209.88	4310.82	1.34408	1.24567	0.316925	0.00230142	0.0525161
Rabggtb	chr3	ENSMUSG00000038975.14	3053.86	2744.55	0.899051	0.916829	-0.125275	0.00230544	0.0525161
Trim6	chr7	ENSMUSG00000072244.11	96.1978	159.321	1.65298	1.42506	0.511021	0.00229585	0.0525161
Uchl5	chr1	ENSMUSG00000018189.12	1154.65	1007.17	0.872663	0.898398	-0.154573	0.00231708	0.0526969
Igbp1	chrX	ENSMUSG00000031221.7	1980.57	1703.85	0.859944	0.890653	-0.167065	0.00232852	0.0528727
Lmnb1	chr18	ENSMUSG00000024590.8	9186.59	7904.7	0.86002	0.884923	-0.176377	0.00235133	0.0529681
Fgl2	chr5	ENSMUSG00000039899.5	3527.87	3936.11	1.11536	1.09151	0.126319	0.00234668	0.0529681
Id1	chr2	ENSMUSG00000042745.9	1908.75	2594.55	1.36359	1.2487	0.320429	0.00234539	0.0529681
Arhgap20	chr9	ENSMUSG00000053199.13	150.741	201.784	1.33929	1.23544	0.305027	0.00233839	0.0529681
Gper1	chr5	ENSMUSG00000053647.4	43.4392	66.9295	1.55084	1.36313	0.446924	0.00235062	0.0529681
Mgarp	chr3	ENSMUSG00000037161.14	273.792	382.201	1.40012	1.27378	0.349113	0.00236013	0.0530824
Pcolce	chr5	ENSMUSG00000029718.14	5947.35	6525.88	1.09772	1.08029	0.111417	0.0023706	0.0532339
Itpk1	chr12	ENSMUSG00000057963.9	409.315	497.209	1.21444	1.15576	0.208847	0.00238693	0.0535021
AI480526	chr5	ENSMUSG00000090086.7	1836.78	1323.18	0.720739	0.795709	-0.329686	0.00239006	0.0535021
Dusp5	chr19	ENSMUSG00000034765.6	543.129	703.524	1.30057	1.21199	0.277375	0.00239492	0.0535266
Ltbp3	chr19	ENSMUSG00000024940.11	6903.41	8047.79	1.16625	1.12689	0.172342	0.00239901	0.053534
Cep72	chr13	ENSMUSG00000021572.9	464.047	368.475	0.795695	0.845902	-0.241438	0.00242561	0.0538834
Nphp1	chr2	ENSMUSG00000027378.16	906.674	758.661	0.836962	0.8757	-0.191491	0.00242268	0.0538834
Troap	chr15	ENSMUSG00000032783.9	1313.25	1091.84	0.830959	0.870003	-0.200908	0.00242602	0.0538834
Thbs2	chr17	ENSMUSG00000023885.9	4558.03	5570.77	1.22234	1.16287	0.217686	0.00244005	0.0540799
Nek6	chr2	ENSMUSG00000026749.11	1702.31	1951.53	1.1467	1.11309	0.15457	0.00244247	0.0540799
Rab3il1	chr19	ENSMUSG00000024663.20	751.757	891.073	1.18673	1.13935	0.188209	0.00244765	0.0541106
Igfbp4	chr11	ENSMUSG00000017493.12	11838.8	14025.8	1.1854	1.13738	0.185719	0.00250833	0.0548896
4930452B06Rik	chr14	ENSMUSG00000021747.12	1333.07	1114.25	0.834928	0.872326	-0.19706	0.00250058	0.0548896
Dlg5	chr14	ENSMUSG00000021782.14	2663.8	3000.1	1.12621	1.10028	0.137873	0.0024873	0.0548896
Pde1b	chr15	ENSMUSG00000022489.6	146.253	200.152	1.36985	1.25312	0.325527	0.00251373	0.0548896
Dact1	chr12	ENSMUSG00000044548.11	1135.61	1356.37	1.19477	1.14367	0.193667	0.00251231	0.0548896
St3gal5	chr6	ENSMUSG00000056091.12	1741.66	1953.09	1.12148	1.09708	0.133672	0.00249946	0.0548896
Mbtd1	chr11	ENSMUSG00000059474.13	2353.31	2041.37	0.867382	0.898347	-0.154655	0.00250397	0.0548896
Fam57a	chr11	ENSMUSG00000069808.13	552.646	661.325	1.19646	1.14485	0.195154	0.00250441	0.0548896
Errfi1	chr4	ENSMUSG00000028967.10	1141.22	1603.06	1.40981	1.28086	0.357114	0.00252274	0.0550018
Hbegf	chr18	ENSMUSG00000024486.6	658.016	806.294	1.22598	1.16338	0.218317	0.00253184	0.0550318
Gm10824	chr10	ENSMUSG00000112397.1	35.3105	55.07	1.57014	1.37098	0.455209	0.00253013	0.0550318
Slc4a3	chr1	ENSMUSG00000006576.16	7493.77	6660.97	0.888979	0.910029	-0.136015	0.00256979	0.0554335
Sh3bp1	chr15	ENSMUSG00000022436.16	585.447	726.608	1.24121	1.17382	0.23121	0.00256968	0.0554335
Cdk18	chr1	ENSMUSG00000026437.11	399.244	529.063	1.3235	1.22319	0.290648	0.00256747	0.0554335
Coq7	chr7	ENSMUSG00000030652.11	2751.05	2387.07	0.867671	0.893876	-0.161854	0.00255443	0.0554335
Poglut3	chr9	ENSMUSG00000034487.4	1668.2	1900.24	1.14	1.10813	0.148126	0.00256414	0.0554335
Csf1	chr3	ENSMUSG00000014599.10	1362.2	1578.71	1.15931	1.12087	0.164617	0.00259145	0.0557427
Pappa	chr4	ENSMUSG00000028370.7	94.9208	135.262	1.42836	1.28654	0.363495	0.00259979	0.0557427
Hpgds	chr6	ENSMUSG00000029919.5	56.3839	87.1834	1.55256	1.36162	0.445322	0.00259672	0.0557427
Sod3	chr5	ENSMUSG00000072941.5	463.015	625.625	1.35325	1.2424	0.313129	0.00259336	0.0557427
Mrc2	chr11	ENSMUSG00000020695.14	2954.39	3409.12	1.15403	1.11774	0.160591	0.00260409	0.0557509
Mmp23	chr4	ENSMUSG00000029061.2	1145.59	1379.82	1.20538	1.15193	0.204057	0.00261662	0.0559352
Emilin2	chr17	ENSMUSG00000024053.11	5806.74	6975.4	1.19986	1.14613	0.196774	0.0026247	0.0560237
Bhlhe41	chr6	ENSMUSG00000030256.11	798.362	984.101	1.23184	1.16692	0.222707	0.00264862	0.0564496
Kif14	chr1	ENSMUSG00000041498.13	967.737	778.05	0.804001	0.852389	-0.230416	0.00265465	0.0564937
Magi2	chr5	ENSMUSG00000040003.18	153.526	193.126	1.25962	1.18327	0.242785	0.00266368	0.0566012
Exosc9	chr3	ENSMUSG00000027714.11	1153.94	1026.26	0.890116	0.911104	-0.134313	0.00267293	0.0567132
Col4a1	chr8	ENSMUSG00000031502.11	99027.6	111610	1.12642	1.09957	0.136942	0.00268331	0.0568346
Pomgnt2	chr9	ENSMUSG00000066235.7	482.934	568.08	1.175	1.13031	0.17672	0.00268664	0.0568346
Car3	chr3	ENSMUSG00000027559.5	104.856	222.829	2.12089	1.69281	0.759422	0.0027059	0.0569039
Mfsd2b	chr12	ENSMUSG00000037336.14	118.589	81.1718	0.684853	0.773938	-0.36971	0.00269931	0.0569039
Cep170	chr1	ENSMUSG00000057335.11	2186.78	2494.77	1.14035	1.10854	0.148657	0.00270531	0.0569039
Rcan3	chr4	ENSMUSG00000059713.12	701.475	865.809	1.23617	1.16871	0.224914	0.00269407	0.0569039
Qsox1	chr1	ENSMUSG00000033684.14	2717.44	3191.6	1.17396	1.13015	0.176515	0.00271542	0.0570199
Zranb1	chr7	ENSMUSG00000030967.15	2498.79	2252.1	0.901705	0.919344	-0.121324	0.00272398	0.0570314
Shb	chr4	ENSMUSG00000044813.15	2549.49	2832.53	1.11156	1.08902	0.123027	0.00272108	0.0570314
Cnot11	chr1	ENSMUSG00000003135.15	1659.43	1476.08	0.889434	0.911245	-0.134089	0.00273402	0.0570809
Creld1	chr6	ENSMUSG00000030284.11	2242.64	2508.2	1.11868	1.0943	0.130005	0.00273795	0.0570809
Rbm15	chr3	ENSMUSG00000048109.10	848.313	702.533	0.827521	0.869936	-0.201018	0.00274239	0.0570809
Tatdn2	chr6	ENSMUSG00000056952.13	2037.42	1731.02	0.849578	0.882215	-0.180797	0.00274233	0.0570809
Arhgap19	chr19	ENSMUSG00000025154.15	1023.54	863.077	0.843372	0.879706	-0.184907	0.00274963	0.0571481
Tgm2	chr2	ENSMUSG00000037820.15	32986.1	36584.4	1.1089	1.08881	0.122749	0.00275652	0.0572079
Nup93	chr8	ENSMUSG00000032939.14	2387.99	2125	0.889625	0.910532	-0.135218	0.0027886	0.0577893
Gm12319	chr11	ENSMUSG00000087523.1	367.121	287.632	0.780666	0.838888	-0.253449	0.00279684	0.0578759
Fitm2	chr2	ENSMUSG00000048486.6	1352.53	1588.59	1.17341	1.12869	0.174655	0.00280282	0.0579155
Dqx1	chr6	ENSMUSG00000009145.6	53.0649	92.3804	1.7574	1.46792	0.553776	0.00282096	0.0580376
Maff	chr15	ENSMUSG00000042622.14	1042.3	1345.05	1.29189	1.20157	0.264917	0.00281606	0.0580376
Nectin2	chr7	ENSMUSG00000062300.14	2904.64	3253	1.12041	1.09601	0.132262	0.00282051	0.0580376
Parp3	chr9	ENSMUSG00000023249.15	369.987	486.516	1.31394	1.21441	0.280253	0.00284009	0.0582628
Col1a2	chr6	ENSMUSG00000029661.16	61922.3	74536.3	1.20395	1.14858	0.199855	0.00283765	0.0582628
Incenp	chr19	ENSMUSG00000024660.9	4507.52	3878.97	0.860109	0.890619	-0.16712	0.00286831	0.0585884
Itgav	chr2	ENSMUSG00000027087.11	2210.23	2599.67	1.175	1.13305	0.18021	0.00286666	0.0585884
Cdc42ep5	chr7	ENSMUSG00000063838.6	467.989	565.341	1.20859	1.15046	0.202211	0.00286542	0.0585884
Asb10	chr5	ENSMUSG00000038204.13	807.711	967.003	1.19731	1.14295	0.192764	0.00287926	0.0587279
mt-Rnr1	chrM	ENSMUSG00000064337.1	31857.3	42593.2	1.33868	1.22475	0.29249	0.00289094	0.0588817
Thoc6	chr17	ENSMUSG00000041319.14	921.488	792.209	0.859307	0.890978	-0.166538	0.00290539	0.0590915
2810408A11Rik	chr11	ENSMUSG00000018570.17	141.918	98.4095	0.689113	0.777298	-0.36346	0.00291706	0.0592442
Egf	chr3	ENSMUSG00000028017.7	276.424	353.98	1.27915	1.19209	0.253496	0.00293681	0.0594757
Vat1	chr11	ENSMUSG00000034993.7	4365.94	4934.59	1.13025	1.10194	0.140051	0.00293525	0.0594757
Ezr	chr17	ENSMUSG00000052397.8	11900.3	10607.9	0.891457	0.910638	-0.13505	0.00296375	0.0599359
Donson	chr16	ENSMUSG00000022960.13	478.678	615.874	1.28581	1.19633	0.25862	0.00299639	0.0600514
Mcfd2	chr17	ENSMUSG00000024150.12	1975.41	2222.31	1.12511	1.09774	0.134535	0.00298129	0.0600514
Bbs2	chr8	ENSMUSG00000031755.6	746.302	632.944	0.847903	0.885478	-0.175471	0.00299898	0.0600514
Kcnc2	chr10	ENSMUSG00000035681.7	114.431	168.267	1.472	1.30103	0.379658	0.00299507	0.0600514
Lum	chr10	ENSMUSG00000036446.5	2045.11	2476.68	1.21013	1.15277	0.205105	0.00298018	0.0600514
Taok3	chr5	ENSMUSG00000061288.13	864.837	992.668	1.14751	1.11146	0.15245	0.00298305	0.0600514
2310015A10Rik	chr12	ENSMUSG00000097729.2	635.992	541.635	0.851858	0.886488	-0.173827	0.00299245	0.0600514
Smpd4	chr16	ENSMUSG00000005899.14	2499.14	2210.04	0.884596	0.907771	-0.1396	0.00300467	0.0600808
Ndor1	chr2	ENSMUSG00000006471.18	363.612	292.271	0.803759	0.853618	-0.228337	0.00302374	0.0601527
Dnajc7	chr11	ENSMUSG00000014195.15	8291.12	7511.48	0.905941	0.92247	-0.116426	0.00303561	0.0601527
Fastkd1	chr2	ENSMUSG00000027086.16	1209.92	1042.31	0.860696	0.892063	-0.164782	0.00302095	0.0601527
Pdia3	chr2	ENSMUSG00000027248.13	13173.8	14830.6	1.12613	1.09726	0.133907	0.00302002	0.0601527
Smpd1	chr7	ENSMUSG00000037049.9	3553.52	4143.83	1.16544	1.12487	0.169756	0.00303784	0.0601527
Enc1	chr13	ENSMUSG00000041773.8	1639.81	1848.9	1.12722	1.09896	0.136135	0.00303182	0.0601527
Ankrd34a	chr3	ENSMUSG00000049097.9	422.941	515.223	1.21718	1.15558	0.208621	0.00303595	0.0601527
D16Ertd472e	chr16	ENSMUSG00000022864.14	356.192	477.38	1.33485	1.22072	0.287734	0.00304993	0.0603082
Ogfod2	chr5	ENSMUSG00000023707.13	506.406	609.285	1.20416	1.14855	0.199809	0.00305725	0.0603691
Afmid	chr11	ENSMUSG00000017718.15	499.471	406.926	0.814703	0.861298	-0.215416	0.00306766	0.0604071
Armc5	chr7	ENSMUSG00000042178.6	1373.62	1200.57	0.874273	0.900656	-0.150952	0.0030637	0.0604071
Cfap36	chr11	ENSMUSG00000020462.14	1016.04	879.89	0.866842	0.896238	-0.158046	0.00308868	0.0607369
Hsp90b1	chr10	ENSMUSG00000020048.13	24725.7	27341.4	1.10562	1.08375	0.116027	0.00309625	0.0607791
Cast	chr13	ENSMUSG00000021585.10	5217.6	5785.14	1.10846	1.08733	0.120785	0.00310363	0.0607791
Ppp1r15a	chr7	ENSMUSG00000040435.12	1565.21	2289.38	1.472	1.30321	0.382067	0.00310011	0.0607791
Ptgfrn	chr3	ENSMUSG00000027864.9	12957	14520.3	1.12049	1.0913	0.126053	0.00311994	0.0608474
Rbm6	chr9	ENSMUSG00000032582.14	3572.78	3253.04	0.910387	0.92628	-0.11048	0.00311973	0.0608474
Unc13c	chr9	ENSMUSG00000062151.13	172.33	240.688	1.39344	1.25479	0.32745	0.00311406	0.0608474
Mdfi	chr17	ENSMUSG00000032717.14	940.472	1176.48	1.254	1.17532	0.233055	0.00314467	0.061162
Acsf2	chr11	ENSMUSG00000076435.3	1253.63	1486.53	1.1857	1.13519	0.182937	0.00314039	0.061162
Sema7a	chr9	ENSMUSG00000038264.8	1581.44	1327.14	0.838991	0.878164	-0.187438	0.00315613	0.0613012
Dach1	chr14	ENSMUSG00000055639.16	599.666	488.334	0.814033	0.861615	-0.214885	0.00316204	0.0613323
Gps2	chr11	ENSMUSG00000023170.14	2045.22	1726.93	0.843842	0.881171	-0.182506	0.00321694	0.0620483
Soat1	chr1	ENSMUSG00000026600.12	1611.66	1810.74	1.12411	1.09652	0.132929	0.0032251	0.0620483
Ybx3	chr6	ENSMUSG00000030189.15	14778.8	13431.2	0.90866	0.924573	-0.113142	0.00320406	0.0620483
Arap2	chr5	ENSMUSG00000037999.13	235.285	304.198	1.29443	1.20277	0.266366	0.0032249	0.0620483
Col27a1	chr4	ENSMUSG00000045672.15	2206.97	2676.93	1.21268	1.15154	0.203567	0.00320967	0.0620483
Gm12866	chr4	ENSMUSG00000066060.5	30.6266	52.4574	1.72244	1.43466	0.520707	0.00322048	0.0620483
AW011738	chr4	ENSMUSG00000078349.3	402.741	497.571	1.23748	1.16591	0.221462	0.00325908	0.0626174
Ncoa5	chr2	ENSMUSG00000039804.15	2928.56	2615.25	0.893153	0.914035	-0.129679	0.00327263	0.0627086
Hspa1b	chr17	ENSMUSG00000090877.3	132.002	203.076	1.5505	1.35282	0.435967	0.00327025	0.0627086
Ppfibp2	chr7	ENSMUSG00000036528.16	1154.54	1452.92	1.25958	1.17894	0.237494	0.00328501	0.0627931
Zfp628	chr7	ENSMUSG00000074406.5	1089.67	908.643	0.834483	0.875992	-0.19101	0.00328587	0.0627931
Gm20554	chr13	ENSMUSG00000093587.3	91.8932	61.7854	0.675089	0.769645	-0.377735	0.00330291	0.0630342
Sntb2	chr8	ENSMUSG00000041308.6	2026.22	2268.44	1.11987	1.09374	0.129273	0.00333326	0.0635283
Col9a1	chr1	ENSMUSG00000026147.16	178.985	252.209	1.40836	1.26559	0.339809	0.00335367	0.0637466
Igdcc4	chr9	ENSMUSG00000032816.15	1487.05	1728.84	1.16224	1.121	0.164792	0.00335211	0.0637466
Nfatc1	chr18	ENSMUSG00000033016.16	2419.25	2809.79	1.16116	1.11957	0.162946	0.00337061	0.0639833
Ncaph2	chr15	ENSMUSG00000008690.15	5269.16	4820.11	0.914465	0.930539	-0.103862	0.00337914	0.0640597
Hmmr	chr11	ENSMUSG00000020330.16	3594.42	3080.03	0.856815	0.891008	-0.166489	0.00338777	0.0641246
Gprin3	chr6	ENSMUSG00000045441.5	118.451	181.611	1.53613	1.3338	0.415547	0.00339157	0.0641246
Mis18bp1	chr12	ENSMUSG00000047534.17	1037.99	878.429	0.846289	0.883292	-0.179037	0.00340587	0.0643095
Sh2b2	chr5	ENSMUSG00000005057.13	96.313	129.768	1.34639	1.22714	0.295305	0.00342594	0.0643824
Epb41l4a	chr18	ENSMUSG00000024376.7	800.508	650.985	0.813538	0.864049	-0.210814	0.00342677	0.0643824
Pnmal2	chr7	ENSMUSG00000070802.5	793.729	895.293	1.12746	1.09711	0.133708	0.00342782	0.0643824
Nxpe3	chr16	ENSMUSG00000075033.4	121.838	160.416	1.31927	1.20998	0.274981	0.00342663	0.0643824
Kcne4	chr1	ENSMUSG00000047330.8	175.332	251.073	1.43092	1.27914	0.355172	0.0034384	0.064496
Clk4	chr11	ENSMUSG00000020385.16	1773.99	1535.23	0.865235	0.895622	-0.159038	0.00345951	0.0647214
Clcn1	chr6	ENSMUSG00000029862.16	78.9208	45.2093	0.567305	0.692199	-0.530742	0.00345719	0.0647214
Lyve1	chr7	ENSMUSG00000030787.4	1512.43	2112.68	1.39782	1.25633	0.329214	0.00347682	0.06496
Fdxr	chr11	ENSMUSG00000018861.8	497.266	600.787	1.20866	1.14556	0.19605	0.00351452	0.0650614
Rbm39	chr2	ENSMUSG00000027620.16	9506.99	8885.94	0.934589	0.943328	-0.0841689	0.00350082	0.0650614
Depdc1a	chr3	ENSMUSG00000028175.15	664.16	562.839	0.846659	0.883637	-0.178475	0.00350727	0.0650614
Srrm1	chr4	ENSMUSG00000028809.16	12064.7	10796	0.895031	0.917078	-0.124884	0.00350962	0.0650614
Prkd2	chr7	ENSMUSG00000041187.16	1494.64	1634.92	1.09397	1.07634	0.106133	0.00351156	0.0650614
Arhgef10	chr8	ENSMUSG00000071176.10	2018.92	2259.14	1.11924	1.09376	0.129298	0.00351248	0.0650614
Gm15737	chr6	ENSMUSG00000079462.1	58.4985	36.7628	0.624547	0.960645	-0.0579252	0.00351881	0.0650614
Gm48796	chr9	ENSMUSG00000111390.1	152.033	88.3091	0.582539	0.973493	-0.0387575	0.00349294	0.0650614
Lif	chr11	ENSMUSG00000034394.14	43.231	64.4762	1.49406	1.30735	0.386642	0.0035331	0.0650721
Notch3	chr17	ENSMUSG00000038146.8	5516.11	6422.33	1.16467	1.12104	0.164841	0.00353207	0.0650721
Utp14a	chrX	ENSMUSG00000063785.12	1235.04	1071.44	0.867254	0.899858	-0.15223	0.00352518	0.0650721
Slc22a23	chr13	ENSMUSG00000038267.15	1003.39	1193.32	1.18919	1.1347	0.182312	0.00353934	0.0651028
Bdkrb2	chr12	ENSMUSG00000021070.6	281.373	375.556	1.33407	1.21635	0.28256	0.00354999	0.0651282
Sgsm1	chr5	ENSMUSG00000042216.13	28.6562	52.5857	1.82644	1.44681	0.532873	0.00355444	0.0651282
Fgf11	chr11	ENSMUSG00000042826.13	1013.83	1505.86	1.48509	1.31091	0.390572	0.00355404	0.0651282
Rangap1	chr15	ENSMUSG00000022391.16	7001	6137.07	0.876485	0.904249	-0.145207	0.00356088	0.0651623
Hnrnpdl	chr5	ENSMUSG00000029328.15	8982.86	7831.76	0.871868	0.897182	-0.156527	0.00357301	0.0652166
Thbd	chr2	ENSMUSG00000074743.4	2063.48	2372.36	1.15025	1.11136	0.152325	0.00356938	0.0652166
Rnd2	chr11	ENSMUSG00000001313.12	311.306	377.304	1.21468	1.15046	0.202209	0.00358296	0.065231
Fbln2	chr6	ENSMUSG00000064080.12	15275.5	17926.8	1.17389	1.12999	0.176315	0.00357897	0.065231
Xpo1	chr11	ENSMUSG00000020290.14	4783.21	5258.8	1.0994	1.08021	0.111316	0.00359232	0.0652346
mt-Nd4	chrM	ENSMUSG00000064363.1	208631	178645	0.855919	0.891593	-0.165543	0.00359005	0.0652346
Ephb2	chr4	ENSMUSG00000028664.14	341.379	447.079	1.31271	1.20779	0.272365	0.00360426	0.0652848
Rab3a	chr8	ENSMUSG00000031840.12	1120.42	1356.7	1.2121	1.14932	0.200785	0.00359982	0.0652848
Mrpl23	chr7	ENSMUSG00000037772.13	1749.14	1527.08	0.873419	0.904511	-0.144791	0.00363118	0.0656889
Slc47a1	chr11	ENSMUSG00000010122.14	2196.18	1981.9	0.901995	0.92075	-0.119119	0.00363927	0.065725
Pde4a	chr9	ENSMUSG00000032177.17	2347.98	2705.35	1.15173	1.113	0.154456	0.00364241	0.065725
Smg9	chr7	ENSMUSG00000002210.11	1074.65	925.125	0.86102	0.893932	-0.161763	0.00365119	0.0657693
Apbb1	chr7	ENSMUSG00000037032.16	1736.2	1964.5	1.13207	1.10028	0.137864	0.0036541	0.0657693
Nrbp2	chr15	ENSMUSG00000075590.4	3978.53	3471.09	0.872555	0.901003	-0.150396	0.00366698	0.0659176
Msto1	chr3	ENSMUSG00000068922.14	1527.36	1350.98	0.884252	0.909332	-0.137121	0.00367818	0.0660356
Pla2g5	chr4	ENSMUSG00000041193.15	151.946	208.212	1.36739	1.23133	0.300221	0.00370969	0.0665175
Gm24187	chr13	ENSMUSG00000088609.1	34.5186	71.3126	2.04789	1.59577	0.674254	0.0037324	0.0668406
Cwc15	chr9	ENSMUSG00000004096.9	2926.46	2610.59	0.891887	0.916228	-0.126221	0.00374478	0.0668939
Nr0b2	chr4	ENSMUSG00000037583.2	334.07	404.103	1.21283	1.14574	0.196283	0.00374289	0.0668939
Polrmt	chr10	ENSMUSG00000020329.12	1917.33	1721.3	0.897348	0.917703	-0.123901	0.00375578	0.0669225
BC025920	chr10	ENSMUSG00000074862.11	205.289	159.778	0.775591	0.840043	-0.251465	0.00375228	0.0669225
Smg5	chr3	ENSMUSG00000001415.10	5027.49	4393.52	0.874232	0.902328	-0.148277	0.00376774	0.0670516
Ddr1	chr17	ENSMUSG00000003534.17	11069.4	10189.5	0.920592	0.935786	-0.0957501	0.00378476	0.0672704
Lrrc39	chr3	ENSMUSG00000027961.7	3343.52	2922	0.873065	0.907051	-0.140744	0.00380147	0.0674832
Zfp592	chr7	ENSMUSG00000005621.11	2708.22	2460.39	0.908473	0.923847	-0.114274	0.00382842	0.0675755
Psmd6	chr14	ENSMUSG00000021737.4	2646.94	2427.06	0.917047	0.931152	-0.102912	0.00381919	0.0675755
Mal	chr2	ENSMUSG00000027375.14	184.943	248.636	1.34238	1.21373	0.279444	0.00382509	0.0675755
Leo1	chr9	ENSMUSG00000042487.6	1892.84	1691.89	0.893721	0.91741	-0.124362	0.00382077	0.0675755
Cpne8	chr15	ENSMUSG00000052560.15	140.035	192.37	1.36538	1.22343	0.290931	0.0038304	0.0675755
Nr2c2	chr6	ENSMUSG00000005893.14	2664.84	2291.52	0.859913	0.896767	-0.157195	0.00384269	0.0676728
Tmem200b	chr4	ENSMUSG00000070720.4	359.615	429.917	1.19659	1.13893	0.187678	0.00384543	0.0676728
Pdia6	chr12	ENSMUSG00000020571.12	7658.63	8900.81	1.16289	1.12826	0.174096	0.00385118	0.0676903
Kif18a	chr2	ENSMUSG00000027115.14	418.005	341.567	0.815504	0.863881	-0.211096	0.00385849	0.0677354
Knl1	chr2	ENSMUSG00000027326.13	1158.73	982.159	0.847002	0.88532	-0.175729	0.00386852	0.0677444
Tor4a	chr2	ENSMUSG00000059555.6	442.028	529.755	1.19799	1.14009	0.189147	0.00386661	0.0677444
Trmt2b	chrX	ENSMUSG00000067369.12	2866.14	2600.16	0.907258	0.926718	-0.109798	0.00388593	0.0679536
Rian	chr12	ENSMUSG00000097451.11	5752.93	6684.38	1.16224	1.11259	0.153926	0.00389002	0.0679536
Tab1	chr15	ENSMUSG00000022414.8	1911.58	1674.41	0.87574	0.904343	-0.145058	0.00389691	0.0679905
Snrnp35	chr5	ENSMUSG00000029402.8	639.313	543.02	0.848774	0.88734	-0.17244	0.00390942	0.0681254
Prpf38b	chr3	ENSMUSG00000027881.14	5359.48	4744.4	0.885297	0.910344	-0.135516	0.00395481	0.0687481
Numbl	chr7	ENSMUSG00000063160.12	1146.03	1323.1	1.15531	1.11562	0.157841	0.00395355	0.0687481
Dis3l2	chr1	ENSMUSG00000053333.15	995.489	857.94	0.861866	0.894022	-0.161618	0.00396339	0.0688132
Skil	chr3	ENSMUSG00000027660.16	1204.77	1404.49	1.16579	1.12036	0.163961	0.0039774	0.0689724
Srsf5	chr12	ENSMUSG00000021134.17	12826.6	11482.1	0.895069	0.915304	-0.127678	0.00400351	0.0693405
Tmem259	chr10	ENSMUSG00000013858.14	7325.83	6805.71	0.92909	0.941787	-0.0865279	0.00402915	0.0696998
Dhh	chr15	ENSMUSG00000023000.5	128.768	168.703	1.308	1.20045	0.263571	0.00404534	0.0698715
Parm1	chr5	ENSMUSG00000034981.9	5418.85	6288.98	1.16011	1.1166	0.159113	0.00404889	0.0698715
Adamts15	chr9	ENSMUSG00000033453.8	926.756	1104.43	1.19281	1.13612	0.184118	0.00408103	0.0702911
H2ax	chr9	ENSMUSG00000049932.3	4732.09	4090.02	0.863934	0.89561	-0.159057	0.00408308	0.0702911
Calu	chr6	ENSMUSG00000029767.16	20910.5	23044.9	1.10177	1.08177	0.113391	0.00409028	0.0703301
Plcb3	chr19	ENSMUSG00000024960.9	2385.14	2669.39	1.11937	1.09309	0.128418	0.00411465	0.0706638
Ap1m1	chr8	ENSMUSG00000003033.15	4257.59	3875.07	0.910154	0.926207	-0.110593	0.00413775	0.0707193
Hp1bp3	chr4	ENSMUSG00000028759.13	7310.45	6770.96	0.926276	0.938165	-0.0920864	0.00412523	0.0707193
Leng8	chr7	ENSMUSG00000035545.13	16344.1	14668.2	0.897482	0.917609	-0.124048	0.00413489	0.0707193
Gm8113	chr14	ENSMUSG00000089901.1	824.707	665.158	0.805688	0.860771	-0.216299	0.00413563	0.0707193
Lca5l	chr16	ENSMUSG00000045275.16	103.783	147.581	1.42253	1.25523	0.327954	0.00414662	0.0707859
Jak3	chr8	ENSMUSG00000031805.17	1588.87	1910.52	1.20383	1.14357	0.193541	0.00416898	0.0709974
C920021L13Rik	chr3	ENSMUSG00000080727.2	143.966	99.3421	0.683623	0.782377	-0.354064	0.00416736	0.0709974
Trim46	chr3	ENSMUSG00000042766.17	100.619	140.359	1.39988	1.24406	0.315058	0.00419014	0.0712724
Dlg4	chr11	ENSMUSG00000020886.17	1527.94	1785.04	1.16907	1.12268	0.166948	0.00423129	0.0718865
Mtmr11	chr3	ENSMUSG00000045934.15	327.587	385.654	1.1784	1.12715	0.172675	0.00428793	0.072762
Eps8	chr6	ENSMUSG00000015766.14	1577.86	1792.17	1.13554	1.10132	0.139233	0.0042935	0.0727697
Pmm2	chr16	ENSMUSG00000022711.16	1537.51	1383.08	0.899894	0.920461	-0.119571	0.00429995	0.0727924
Ldlrap1	chr4	ENSMUSG00000037295.7	1157.08	1305.47	1.12767	1.09592	0.132143	0.00431515	0.0728764
D830024N08Rik	chr8	ENSMUSG00000110580.1	920.763	753.114	0.817338	0.86973	-0.20136	0.00431251	0.0728764
Id3	chr4	ENSMUSG00000007872.3	2616.71	3116.55	1.1921	1.13543	0.183243	0.00432757	0.0729996
Pla2g12a	chr3	ENSMUSG00000027999.15	1554.59	1819.25	1.17115	1.12409	0.168752	0.0043476	0.0732507
Mark2	chr19	ENSMUSG00000024969.15	4957.77	4571.56	0.922089	0.935127	-0.0967661	0.00436901	0.0734899
Zc4h2	chrX	ENSMUSG00000035062.13	155.321	198.818	1.28143	1.18194	0.24116	0.00437213	0.0734899
B3gnt8	chr7	ENSMUSG00000059479.7	183.644	223.969	1.21906	1.14807	0.199208	0.00440001	0.0738714
2810410L24Rik	chr11	ENSMUSG00000075389.3	429.242	350.14	0.815059	0.866513	-0.206707	0.00440981	0.0739487
Rassf9	chr10	ENSMUSG00000044921.5	319.905	396.949	1.23946	1.1592	0.213126	0.0044245	0.0741078
Slc35c2	chr2	ENSMUSG00000017664.16	1021.97	1174.57	1.14869	1.10849	0.148599	0.00444171	0.0742883
Bmper	chr9	ENSMUSG00000031963.8	346.333	426.851	1.23146	1.1547	0.207521	0.00444571	0.0742883
Nfkbia	chr12	ENSMUSG00000021025.8	1424.4	1751.01	1.2312	1.15432	0.207042	0.00445171	0.0743013
Srsf11	chr3	ENSMUSG00000055436.18	5687.24	5128.25	0.901635	0.920803	-0.119035	0.004459	0.0743359
Bgn	chrX	ENSMUSG00000031375.17	23045	27390.5	1.18907	1.13277	0.179854	0.00446515	0.0743513
March3	chr18	ENSMUSG00000032656.14	351.531	425.231	1.20804	1.1421	0.191685	0.00450409	0.0749121
Tmem94	chr11	ENSMUSG00000020747.18	9529.61	8701.73	0.913213	0.928537	-0.106969	0.00451122	0.0749432
Ptms	chr6	ENSMUSG00000030122.12	28225.8	24024.3	0.850846	0.896643	-0.157395	0.00453695	0.0752115
Fkbp14	chr6	ENSMUSG00000038074.16	889.024	1036.65	1.16736	1.11975	0.163175	0.00453794	0.0752115
Nek2	chr1	ENSMUSG00000026622.15	1867.61	1606.81	0.860223	0.89524	-0.159653	0.00454961	0.0753171
Cd55	chr1	ENSMUSG00000026399.12	588.191	722.965	1.22877	1.15536	0.208345	0.0045607	0.0753257
Pdp2	chr8	ENSMUSG00000048371.8	648.037	749.039	1.15539	1.11256	0.153884	0.00455932	0.0753257
Cavin4	chr4	ENSMUSG00000028348.7	3440.04	4150.74	1.20392	1.13849	0.18712	0.00459058	0.0756436
Cmip	chr8	ENSMUSG00000034390.16	1120.96	1313.59	1.17115	1.12202	0.166102	0.00458722	0.0756436
Ablim3	chr18	ENSMUSG00000032735.15	2252.64	1946.12	0.864209	0.900756	-0.150791	0.0046107	0.0758874
Ifit1bl2	chr19	ENSMUSG00000067297.5	155.569	116.728	0.751806	0.831413	-0.266363	0.00463878	0.0762613
Col6a3	chr1	ENSMUSG00000048126.16	14713.2	17460	1.18636	1.13212	0.179025	0.00465479	0.0764362
Zfp335os	chr2	ENSMUSG00000085436.1	92.6769	56.7505	0.605012	0.968749	-0.045805	0.00466824	0.0765687
Gpbp1l1	chr4	ENSMUSG00000034042.16	3395.99	3096.18	0.911798	0.926789	-0.109687	0.00468557	0.0767647
Cygb	chr11	ENSMUSG00000020810.5	1545.4	1804.9	1.16803	1.12158	0.165531	0.00469499	0.0768305
Insig2	chr1	ENSMUSG00000003721.14	1294.23	1427.61	1.10334	1.08125	0.112696	0.00471372	0.0770484
Sdc1	chr12	ENSMUSG00000020592.14	1616.85	1852.33	1.14503	1.10683	0.146437	0.00472991	0.0772244
Pdgfc	chr3	ENSMUSG00000028019.9	269.015	337.712	1.25731	1.16631	0.221953	0.00476376	0.077585
Pnisr	chr4	ENSMUSG00000028248.15	7287	6451.38	0.885464	0.911191	-0.134175	0.00476834	0.077585
Lman1	chr18	ENSMUSG00000041891.16	4242.87	4714.99	1.11092	1.08564	0.118541	0.00475854	0.077585
Car11	chr7	ENSMUSG00000003273.14	180.697	246.861	1.36805	1.22258	0.289931	0.00482063	0.0779017
Tnfrsf10b	chr14	ENSMUSG00000022074.6	437.721	513.475	1.17322	1.12147	0.165394	0.00480488	0.0779017
Gtse1	chr15	ENSMUSG00000022385.11	1521.86	1299.04	0.853612	0.89231	-0.164383	0.0048182	0.0779017
Ripply3	chr16	ENSMUSG00000022941.8	129.53	183.469	1.41624	1.23471	0.304169	0.00480677	0.0779017
Mfsd9	chr1	ENSMUSG00000041945.12	71.674	98.0364	1.37122	1.22499	0.292764	0.00481986	0.0779017
Fam136a	chr6	ENSMUSG00000057497.8	1232.3	1385.07	1.12321	1.09271	0.127907	0.00480299	0.0779017
Pink1	chr4	ENSMUSG00000028756.12	6425.45	5610.15	0.872626	0.903876	-0.145803	0.00484634	0.0781397
Spc24	chr9	ENSMUSG00000074476.6	1487.38	1262.74	0.848365	0.88878	-0.170102	0.00484603	0.0781397
Zfx	chrX	ENSMUSG00000079509.10	1289.8	1128.41	0.874451	0.904882	-0.144198	0.00485596	0.0782062
St3gal6	chr16	ENSMUSG00000022747.17	674.79	777.276	1.15141	1.11045	0.151148	0.00488904	0.0786501
Eif1ad	chr19	ENSMUSG00000024841.8	1849.58	1605.73	0.867321	0.901264	-0.149978	0.00489948	0.0786677
Spin4	chrX	ENSMUSG00000071722.4	88.955	124.719	1.39573	1.23177	0.300734	0.00490119	0.0786677
Nrf1	chr6	ENSMUSG00000058440.14	1429.71	1258.71	0.880477	0.909904	-0.136214	0.00492204	0.0789133
Srsf1	chr11	ENSMUSG00000018379.17	13450.3	12133.1	0.902011	0.922259	-0.116757	0.00493999	0.0791121
Mto1	chr9	ENSMUSG00000032342.13	1026.7	908.784	0.885091	0.9115	-0.133686	0.00495907	0.0793283
Serpine1	chr5	ENSMUSG00000037411.10	617.128	910.51	1.47273	1.28185	0.358228	0.0049945	0.0797161
Zbtb44	chr9	ENSMUSG00000047412.16	1658.82	1477.46	0.89026	0.915186	-0.127863	0.00498965	0.0797161
Hmgb3	chrX	ENSMUSG00000015217.11	3282.65	2770.85	0.844789	0.888959	-0.169811	0.00501209	0.0798178
Ddx46	chr13	ENSMUSG00000021500.17	4369.38	3780.2	0.865083	0.900981	-0.150432	0.00501126	0.0798178
Lipa	chr19	ENSMUSG00000024781.16	1239.62	1435.97	1.15884	1.11345	0.155039	0.00506217	0.0805253
Mid1ip1	chrX	ENSMUSG00000008035.12	1115.8	1253.52	1.12381	1.09187	0.126805	0.00508197	0.0806599
Arsa	chr15	ENSMUSG00000022620.14	1137.5	1361.78	1.19892	1.13635	0.184405	0.00508151	0.0806599
Grk5	chr19	ENSMUSG00000003228.9	2111.68	2412.33	1.14184	1.10335	0.141896	0.00510002	0.0807625
Angptl1	chr1	ENSMUSG00000033544.6	110.162	149.608	1.36087	1.21501	0.280967	0.0051055	0.0807625
Ggta1	chr2	ENSMUSG00000035778.17	2410.28	2774.33	1.15089	1.10905	0.149326	0.00511112	0.0807625
E130307A14Rik	chr10	ENSMUSG00000087177.7	539.08	436.508	0.807962	0.867029	-0.205849	0.00510026	0.0807625
Smad9	chr3	ENSMUSG00000027796.2	255.013	345.88	1.35533	1.21341	0.27907	0.00512729	0.0808833
Sema3f	chr9	ENSMUSG00000034684.12	1151.57	1387.68	1.20349	1.13801	0.186516	0.00513581	0.0808833
Cttnbp2nl	chr3	ENSMUSG00000062127.11	2570.11	2941.97	1.14378	1.10439	0.143251	0.00513179	0.0808833
Crtac1	chr19	ENSMUSG00000042401.8	31.9489	64.5878	2.01286	1.49669	0.581775	0.00514624	0.0809078
Naalad2	chr9	ENSMUSG00000043943.14	586.067	687.336	1.17311	1.12072	0.164426	0.00514873	0.0809078
Vwf	chr6	ENSMUSG00000001930.17	5684.75	8415.42	1.4776	1.25471	0.327353	0.00521999	0.081847
Agap3	chr5	ENSMUSG00000023353.14	4087.24	3672.22	0.898171	0.919122	-0.121672	0.00521642	0.081847
Csrnp1	chr9	ENSMUSG00000032515.8	483.531	701.539	1.45575	1.25789	0.331003	0.00522892	0.0818968
Tprn	chr2	ENSMUSG00000048707.9	180.532	234.637	1.30337	1.18599	0.24609	0.00524951	0.0821289
Car2	chr3	ENSMUSG00000027562.12	468.013	372.951	0.794054	0.856593	-0.223318	0.00525547	0.0821319
Kirrel	chr3	ENSMUSG00000041734.15	2766.63	3226.7	1.16694	1.12084	0.164586	0.00528574	0.0825144
Fn1	chr1	ENSMUSG00000026193.15	60509.3	70943.1	1.17253	1.12419	0.168881	0.00529595	0.0825355
Cdc42bpa	chr1	ENSMUSG00000026490.18	4038.95	3614.9	0.895073	0.91968	-0.120797	0.00529869	0.0825355
Mvp	chr7	ENSMUSG00000030681.18	1059.47	1220.53	1.15136	1.10807	0.148045	0.00530766	0.0825848
Med16	chr10	ENSMUSG00000013833.15	2620.53	2299.12	0.877449	0.906293	-0.14195	0.00531393	0.0825922
Fam129b	chr2	ENSMUSG00000026796.16	5066.99	5590.86	1.10324	1.08096	0.112316	0.00533074	0.0827631
Nrip2	chr6	ENSMUSG00000001520.12	41.7019	65.0795	1.55517	1.29322	0.370973	0.00536769	0.0828848
Abcc1	chr16	ENSMUSG00000023088.17	599.823	714.945	1.191	1.13073	0.177259	0.00536481	0.0828848
Wiz	chr17	ENSMUSG00000024050.18	3841.79	3509.47	0.913653	0.929705	-0.105155	0.00536139	0.0828848
Lag3	chr6	ENSMUSG00000030124.2	67.3629	95.7487	1.43119	1.25056	0.322573	0.00535152	0.0828848
Zfp451	chr1	ENSMUSG00000042197.13	1561.64	1409.53	0.902448	0.923144	-0.115372	0.00535203	0.0828848
Dbh	chr2	ENSMUSG00000000889.8	96.2915	129.392	1.34754	1.20614	0.270395	0.00539044	0.083146
Mcph1	chr8	ENSMUSG00000039842.15	683.03	585.463	0.856404	0.895916	-0.158564	0.00541484	0.0834319
Phka1	chrX	ENSMUSG00000034055.16	1490.52	1292.54	0.866783	0.899583	-0.152672	0.00542505	0.0834989
Nle1	chr11	ENSMUSG00000020692.14	721.757	621.09	0.861572	0.897141	-0.156593	0.00543323	0.0835345
Sertad1	chr7	ENSMUSG00000008384.8	594.733	753.756	1.26981	1.16521	0.220589	0.00545329	0.0836125
Clns1a	chr7	ENSMUSG00000025439.5	1563.41	1418.54	0.907067	0.92597	-0.110962	0.00544737	0.0836125
Ncapd2	chr6	ENSMUSG00000038252.13	8394.31	7371.99	0.8776	0.905858	-0.142643	0.00545592	0.0836125
Egr1	chr18	ENSMUSG00000038418.7	1267.65	3126.64	2.47088	1.65664	0.728259	0.00546405	0.083647
Smim6	chr11	ENSMUSG00000075420.6	95.4138	52.2335	0.551164	0.977548	-0.032761	0.00547504	0.0837252
Tert	chr13	ENSMUSG00000021611.9	111.292	157.458	1.42425	1.23986	0.310174	0.00548521	0.0837907
Atrx	chrX	ENSMUSG00000031229.16	4942.43	4465.41	0.903583	0.923504	-0.11481	0.00554753	0.0846135
Tex264	chr9	ENSMUSG00000040813.16	1308.58	1495.7	1.14309	1.10326	0.141773	0.00555096	0.0846135
Gpsm2	chr3	ENSMUSG00000027883.15	1119.91	985.837	0.880343	0.909266	-0.137225	0.00556897	0.0847972
E130309D02Rik	chr5	ENSMUSG00000039244.10	1207	1057.44	0.876212	0.907131	-0.140618	0.00558791	0.0849948
Upf3b	chrX	ENSMUSG00000036572.16	1366.3	1187.43	0.869427	0.903813	-0.145904	0.00565621	0.0857319
Rbbp4	chr4	ENSMUSG00000057236.10	7602.78	7052.13	0.927665	0.939339	-0.0902822	0.00565058	0.0857319
Gm10478	chr12	ENSMUSG00000073179.3	60.0006	38.605	0.643362	0.96613	-0.0497107	0.00566046	0.0857319
Zfp963	chr8	ENSMUSG00000092260.7	238.422	180.166	0.754957	0.843563	-0.245433	0.00565254	0.0857319
Brpf1	chr6	ENSMUSG00000001632.16	2109.69	1872.18	0.886872	0.913487	-0.130544	0.00571756	0.0862796
Rxrg	chr1	ENSMUSG00000015843.10	45.2955	68.9954	1.52156	1.25114	0.323245	0.00571794	0.0862796
Myo1e	chr9	ENSMUSG00000032220.10	1374.77	1213.01	0.882718	0.910669	-0.135001	0.00572086	0.0862796
Chad	chr11	ENSMUSG00000039084.8	19.3153	107.513	5.62167	1.00605	0.00870554	0.00570719	0.0862796
Fam118a	chr15	ENSMUSG00000022434.8	510.005	590.228	1.15816	1.11162	0.152669	0.00573987	0.0864746
Tnfsf10	chr3	ENSMUSG00000039304.11	115.146	182.722	1.55367	1.03333	0.0472983	0.00576216	0.0867186
Galnt10	chr11	ENSMUSG00000020520.14	991.068	1128.28	1.13837	1.10112	0.138971	0.00577523	0.0868237
Slc39a6	chr18	ENSMUSG00000024270.11	1094.67	1262.62	1.15148	1.10531	0.144457	0.0057868	0.0869058
Stk40	chr4	ENSMUSG00000042608.15	2478.03	2780.34	1.12167	1.0907	0.12525	0.00580381	0.0869784
Ackr2	chr9	ENSMUSG00000044534.8	380.25	476.804	1.25202	1.15666	0.209967	0.00580386	0.0869784
Ttc23	chr7	ENSMUSG00000030555.16	750.766	654.63	0.871534	0.904909	-0.144156	0.0058108	0.0869909
Prg4	chr1	ENSMUSG00000006014.16	220.932	312.24	1.4073	1.22446	0.292148	0.00587502	0.0875758
Smarcc2	chr10	ENSMUSG00000025369.15	12081.8	11134.1	0.921493	0.935211	-0.0966366	0.0058729	0.0875758
Gabarapl1	chr6	ENSMUSG00000030161.8	2025.58	2377.42	1.17453	1.12027	0.16385	0.00587593	0.0875758
Pogz	chr3	ENSMUSG00000038902.14	3048.29	2713.46	0.890184	0.916006	-0.12657	0.00588707	0.0875758
Ofd1	chrX	ENSMUSG00000040586.8	668.928	584.258	0.873519	0.905913	-0.142556	0.0058744	0.0875758
Cd14	chr18	ENSMUSG00000051439.7	31.4901	57.9514	1.8664	1.42958	0.515592	0.00589293	0.0875758
Rab7b	chr1	ENSMUSG00000052688.12	125.955	180.669	1.43512	1.22721	0.29538	0.00588191	0.0875758
Cyp26a1	chr19	ENSMUSG00000024987.6	32.346	54.4856	1.68289	1.32188	0.402595	0.00591247	0.0877745
Cntrl	chr2	ENSMUSG00000057110.15	2740.87	2399.88	0.875305	0.911201	-0.134158	0.00592444	0.0878607
Tle6	chr10	ENSMUSG00000034758.12	587.576	682.758	1.16118	1.11293	0.154364	0.00593234	0.0878863
Ap2a2	chr7	ENSMUSG00000002957.11	5039.64	5456.52	1.08259	1.06798	0.0948802	0.00595738	0.0881655
Irf6	chr1	ENSMUSG00000026638.15	269.237	338.22	1.25941	1.16105	0.215434	0.00597181	0.0882873
Pofut2	chr10	ENSMUSG00000020260.9	4893.09	5461.69	1.11662	1.08751	0.121022	0.00600543	0.0886597
Ptpre	chr7	ENSMUSG00000041836.10	391.287	466.476	1.19286	1.12959	0.175803	0.0060125	0.0886597
Sowahc	chr10	ENSMUSG00000098188.1	182.531	231.316	1.2713	1.16516	0.220528	0.00601568	0.0886597
Olfm2	chr9	ENSMUSG00000032172.8	24.2223	47.4658	1.97272	1.41846	0.504323	0.00603101	0.0887355
Gm27010	chr14	ENSMUSG00000098183.1	137.33	98.3752	0.714052	0.821584	-0.283521	0.00603329	0.0887355
Mllt11	chr3	ENSMUSG00000053192.9	606.47	702.129	1.15875	1.11173	0.152805	0.00604628	0.0888348
A630052C17Rik	chr11	ENSMUSG00000086725.1	130.496	94.4338	0.72241	0.834996	-0.260158	0.00605705	0.0889013
Ralgds	chr2	ENSMUSG00000026821.16	1531.7	1797.29	1.17415	1.12143	0.165335	0.00607768	0.0891121
Asf1b	chr8	ENSMUSG00000005470.8	1250.89	1065.36	0.85086	0.893904	-0.161808	0.00608794	0.0891707
Lnx2	chr5	ENSMUSG00000016520.7	1875.46	1713.41	0.913391	0.93038	-0.104108	0.00610463	0.0893233
Ube2d-ps	chr11	ENSMUSG00000083844.8	933.395	812.172	0.869308	0.904698	-0.144491	0.00611598	0.0893976
Sox5	chr6	ENSMUSG00000041540.16	170.097	222.634	1.31291	1.18586	0.245933	0.0061405	0.0896639
Pag1	chr3	ENSMUSG00000027508.15	652.801	792.305	1.21232	1.13804	0.186545	0.00615227	0.0897437
Rapsn	chr2	ENSMUSG00000002104.11	1236.59	1075.72	0.86997	0.905009	-0.143996	0.00623543	0.0897986
Ppm1a	chr12	ENSMUSG00000021096.11	4130.99	3844.39	0.930438	0.941426	-0.0870807	0.0062097	0.0897986
Meg3	chr12	ENSMUSG00000021268.17	17056.8	20107.7	1.17923	1.11923	0.162513	0.00623005	0.0897986
Atp5a1	chr18	ENSMUSG00000025428.15	134936	122732	0.909613	0.926962	-0.109418	0.00624149	0.0897986
Tmc6	chr11	ENSMUSG00000025572.17	1252.28	1394.6	1.11388	1.08599	0.119016	0.00624434	0.0897986
Rrbp1	chr2	ENSMUSG00000027422.15	15990	17725.4	1.10841	1.08254	0.114425	0.00619481	0.0897986
Gem	chr4	ENSMUSG00000028214.13	265.333	434.825	1.64804	1.31435	0.394349	0.00622315	0.0897986
Lin54	chr5	ENSMUSG00000035310.15	1068.53	895.463	0.837451	0.888469	-0.170607	0.00616339	0.0897986
Nup88	chr11	ENSMUSG00000040667.11	4031.6	3676.53	0.91183	0.931058	-0.103057	0.00623173	0.0897986
Vps41	chr13	ENSMUSG00000041236.8	1912.59	2083.86	1.08965	1.07121	0.0992395	0.00621959	0.0897986
Thrap3	chr4	ENSMUSG00000043962.16	10221.9	9129.44	0.893405	0.92089	-0.1189	0.00620435	0.0897986
Carmil2	chr8	ENSMUSG00000050357.9	73.3503	49.7647	0.677009	0.836201	-0.258078	0.00621266	0.0897986
Plcb1	chr2	ENSMUSG00000051177.16	271.279	333.819	1.23295	1.14518	0.195579	0.00623469	0.0897986
Pcbp2	chr15	ENSMUSG00000056851.14	17412.3	16110	0.925182	0.939155	-0.0905647	0.00621674	0.0897986
Taf8	chr17	ENSMUSG00000023980.7	1146.36	1012.85	0.883649	0.912846	-0.131556	0.00626109	0.089858
Rrm1	chr7	ENSMUSG00000030978.10	7611.84	6623.78	0.869878	0.904618	-0.144619	0.00625535	0.089858
Fam131a	chr16	ENSMUSG00000050821.14	504.605	623.96	1.23774	1.14872	0.200027	0.00627912	0.0899479
Gpc3	chrX	ENSMUSG00000055653.13	8718.34	9742.09	1.1181	1.08659	0.119805	0.00627999	0.0899479
Procr	chr2	ENSMUSG00000027611.12	192.628	258.952	1.34708	1.1971	0.259545	0.0062937	0.0900537
Tnip1	chr11	ENSMUSG00000020400.17	2142.35	2377.31	1.10999	1.0839	0.116233	0.0063116	0.0901845
Heyl	chr4	ENSMUSG00000032744.4	2268.26	2566.05	1.13162	1.09592	0.132148	0.00631551	0.0901845
Cdkn2d	chr9	ENSMUSG00000096472.2	2302.57	2028.02	0.880682	0.910531	-0.13522	0.00632913	0.0902884
P3h4	chr11	ENSMUSG00000006931.15	1949.95	2297.82	1.17968	1.12195	0.166012	0.00633776	0.0903211
Gfpt1	chr6	ENSMUSG00000029992.14	2409.04	2683.48	1.11356	1.08616	0.119233	0.00634558	0.090342
Trim28	chr7	ENSMUSG00000005566.14	9370.88	8725.23	0.931086	0.942338	-0.0856839	0.00637058	0.0906073
Antxr1	chr6	ENSMUSG00000033420.12	2965.21	3537.12	1.19403	1.12922	0.175328	0.0063871	0.0907517
Dhx9	chr1	ENSMUSG00000042699.11	7516.53	6729.67	0.89565	0.918245	-0.123048	0.0064061	0.0909309
Gle1	chr2	ENSMUSG00000019715.14	1859.17	1667.59	0.897128	0.922056	-0.117074	0.00643056	0.0910145
Cacna1h	chr17	ENSMUSG00000024112.16	5375.75	6225.82	1.15835	1.1101	0.150691	0.00643055	0.0910145
H3f3a	chr1	ENSMUSG00000060743.12	12000.4	10813.2	0.900893	0.923398	-0.114975	0.00643117	0.0910145
Fam20c	chr5	ENSMUSG00000025854.15	959.047	1124.86	1.17196	1.11634	0.158775	0.00645162	0.0912133
Slc4a1	chr11	ENSMUSG00000006574.15	652.097	338.793	0.517728	0.978881	-0.0307953	0.00649101	0.0913167
Prpf4b	chr13	ENSMUSG00000021413.9	4882.85	4388.66	0.898962	0.921469	-0.117993	0.00648562	0.0913167
Adrm1	chr2	ENSMUSG00000039041.15	3630.13	3359.46	0.925279	0.938029	-0.0922958	0.0064735	0.0913167
Tsku	chr7	ENSMUSG00000049580.12	480.469	564.191	1.17425	1.11687	0.159467	0.00648147	0.0913167
1700086O06Rik	chr18	ENSMUSG00000097080.8	136.607	103.569	0.757908	0.849288	-0.235675	0.00648741	0.0913167
Usp11	chrX	ENSMUSG00000031066.10	2272.66	1871.85	0.822785	0.876171	-0.190715	0.00652471	0.0917001
Anp32e	chr3	ENSMUSG00000015749.12	9386	8405.31	0.895384	0.920168	-0.120031	0.0065647	0.0921489
Mtus2	chr5	ENSMUSG00000029651.16	9394.35	8014.69	0.853785	0.899122	-0.153411	0.00656958	0.0921489
Zfp503	chr14	ENSMUSG00000039081.10	294.473	372.863	1.26507	1.15885	0.212688	0.00659979	0.0924814
Phka2	chrX	ENSMUSG00000031295.13	2434.6	2213.66	0.9089	0.928907	-0.106393	0.00660631	0.0924819
Dlgap5	chr14	ENSMUSG00000037544.14	1909.92	1631.24	0.853686	0.896479	-0.157659	0.00661671	0.0925364
Gba2	chr4	ENSMUSG00000028467.15	1990.16	1812.82	0.910441	0.929121	-0.106061	0.0066354	0.0927068
Trim2	chr3	ENSMUSG00000027993.16	676.488	763.155	1.12776	1.09306	0.128375	0.00664406	0.0927367
Map1b	chr13	ENSMUSG00000052727.6	5412.66	6134.59	1.13319	1.09919	0.136439	0.00666917	0.092996
Nab2	chr10	ENSMUSG00000025402.12	1869.43	2172.56	1.16281	1.11275	0.154128	0.0067028	0.0931003
Mpv17l2	chr8	ENSMUSG00000035559.9	726.008	612.239	0.842005	0.889565	-0.168827	0.00668353	0.0931003
Chst14	chr2	ENSMUSG00000074916.5	680.804	813.066	1.19609	1.12856	0.174487	0.00669657	0.0931003
Tbx3os1	chr5	ENSMUSG00000087516.7	74.204	44.8957	0.605708	0.97246	-0.0402896	0.00669722	0.0931003
Prkag3	chr1	ENSMUSG00000006542.13	390.454	279.465	0.709896	0.857192	-0.222309	0.00671111	0.0931248
Cux1	chr5	ENSMUSG00000029705.17	9080.81	8340.45	0.918418	0.934589	-0.0975959	0.00672589	0.0932391
Gfra1	chr19	ENSMUSG00000025089.15	65.2738	90.6155	1.39038	1.20955	0.274468	0.00673422	0.0932637
Stc2	chr11	ENSMUSG00000020303.2	1239.67	1481.83	1.19706	1.12953	0.175719	0.00674601	0.0933363
Atp5j	chr16	ENSMUSG00000022890.13	13727.5	18136.6	1.32329	1.18412	0.243812	0.00675339	0.0933476
Ngfr	chr11	ENSMUSG00000000120.6	270.947	358.177	1.32445	1.1881	0.248651	0.00683772	0.0935458
Galnt1	chr18	ENSMUSG00000000420.15	4359.53	4772.2	1.09467	1.07513	0.104508	0.00681347	0.0935458
Cdk1	chr10	ENSMUSG00000019942.13	3592.14	3124.04	0.869562	0.904745	-0.144417	0.00681246	0.0935458
Ankrd33b	chr15	ENSMUSG00000022237.17	716.107	602.722	0.841223	0.890215	-0.167774	0.00684984	0.0935458
Nfatc4	chr14	ENSMUSG00000023411.12	935.772	1115.21	1.19192	1.12543	0.170475	0.00684567	0.0935458
Tmem216	chr19	ENSMUSG00000024667.12	109.879	141.036	1.28218	1.16393	0.219006	0.00678945	0.0935458
Angel2	chr1	ENSMUSG00000026634.16	1816.17	1649.91	0.908695	0.92805	-0.107725	0.00683515	0.0935458
Mastl	chr2	ENSMUSG00000026779.6	668.825	575.555	0.859701	0.900987	-0.150423	0.00681813	0.0935458
Sh3gl3	chr7	ENSMUSG00000030638.13	95.6038	69.1101	0.722015	0.833162	-0.263332	0.00677873	0.0935458
Tmem266	chr9	ENSMUSG00000032313.11	65.1325	41.0224	0.631977	0.79566	-0.329776	0.00682091	0.0935458
Smad3	chr9	ENSMUSG00000032402.12	2401.75	2635.1	1.09724	1.07562	0.105172	0.00685315	0.0935458
Arhgdig	chr17	ENSMUSG00000073433.11	41.76	65.605	1.56475	1.25434	0.32693	0.00679433	0.0935458
Spaca6	chr17	ENSMUSG00000080316.11	1019.67	853.43	0.836627	0.8851	-0.176087	0.00682734	0.0935458
Adgrl4	chr3	ENSMUSG00000039167.12	1177.34	1329.95	1.129	1.0931	0.12843	0.00687938	0.0937988
Them6	chr15	ENSMUSG00000056665.2	218.185	287.995	1.3174	1.17203	0.229013	0.00688486	0.0937988
Eri2	chr7	ENSMUSG00000030929.17	564.263	485.058	0.85975	0.900048	-0.151926	0.0069104	0.0940568
Acadm	chr3	ENSMUSG00000062908.12	17072.6	15351.2	0.899318	0.925379	-0.111883	0.00696185	0.0946665
Prkcd	chr14	ENSMUSG00000021948.17	1969.78	2233.05	1.13317	1.09427	0.129968	0.00697605	0.0947691
Rimbp3	chr16	ENSMUSG00000071636.8	33.1615	51.2152	1.55499	1.03473	0.0492518	0.00699482	0.0949335
Pcdhb14	chr18	ENSMUSG00000044043.4	69.5379	99.864	1.43168	1.04813	0.0678112	0.00701849	0.0951641
Pnkd	chr1	ENSMUSG00000026179.14	9068.34	8158.08	0.899364	0.922656	-0.116136	0.00702949	0.0952224
Litaf	chr16	ENSMUSG00000022500.15	1921.25	2171.97	1.13039	1.09375	0.129289	0.00704037	0.0952793
Rasa4	chr5	ENSMUSG00000004952.13	107.371	146.827	1.36957	1.18445	0.244212	0.00708507	0.0957259
Neat1	chr19	ENSMUSG00000092274.3	4084.16	5938.69	1.4573	1.24814	0.319777	0.00708682	0.0957259
Chtop	chr3	ENSMUSG00000001017.15	5009.87	4667.63	0.931547	0.943027	-0.0846287	0.00712438	0.0958576
Fosb	chr7	ENSMUSG00000003545.3	85.6339	281.358	3.25218	1.00941	0.0135098	0.00717829	0.0958576
Cideb	chr14	ENSMUSG00000022219.10	94.1068	150.908	1.59221	1.03003	0.0426867	0.00719757	0.0958576
Kifc5b	chr17	ENSMUSG00000024301.10	907.084	754.681	0.830637	0.881412	-0.182112	0.00710511	0.0958576
Ubtd1	chr19	ENSMUSG00000025171.2	831.371	959.4	1.15527	1.10687	0.146481	0.00719041	0.0958576
Sdcbp2	chr2	ENSMUSG00000027456.8	82.6114	115.906	1.40633	1.19896	0.261781	0.0071858	0.0958576
U2af2	chr7	ENSMUSG00000030435.16	7777.98	7198.21	0.925447	0.941188	-0.0874445	0.00714272	0.0958576
Bace1	chr9	ENSMUSG00000032086.12	3200.96	3659.09	1.14222	1.09874	0.135856	0.00711401	0.0958576
Inppl1	chr7	ENSMUSG00000032737.13	10994.5	12016.7	1.09272	1.07253	0.101016	0.00718449	0.0958576
Tbc1d24	chr17	ENSMUSG00000036473.16	1389.63	1572.7	1.1313	1.09447	0.130231	0.00711741	0.0958576
Pank2	chr2	ENSMUSG00000037514.17	2053.93	1816.94	0.884271	0.914473	-0.128988	0.00716643	0.0958576
Gm10125	chr18	ENSMUSG00000063087.15	93.2119	64.9087	0.692395	0.954099	-0.0677898	0.00713878	0.0958576
Prox2os	chr12	ENSMUSG00000093629.1	65.712	42.8915	0.654419	0.966295	-0.049464	0.00719092	0.0958576
Zfp131	chr13	ENSMUSG00000094870.8	1759.08	1569.45	0.892473	0.918576	-0.122529	0.00716964	0.0958576
AU015791	chr12	ENSMUSG00000113535.1	112.298	203.901	1.77664	1.02095	0.0299133	0.00716453	0.0958576
Hnrnpa3	chr2	ENSMUSG00000059005.13	18097.7	16583.5	0.916469	0.931098	-0.102995	0.00720953	0.0959271
Tfpi2	chr6	ENSMUSG00000029664.10	110.953	148.621	1.34204	1.18398	0.243641	0.00721781	0.0959477
Hspb8	chr5	ENSMUSG00000041548.4	2311.61	2599.99	1.12444	1.09371	0.129234	0.00727457	0.096612
Mgat2	chr12	ENSMUSG00000043998.10	2036.25	2260.79	1.10999	1.08369	0.115957	0.00729898	0.0966556
Ckap2l	chr2	ENSMUSG00000048327.6	3937.19	3400.83	0.863784	0.904374	-0.145009	0.00729155	0.0966556
Rhno1	chr6	ENSMUSG00000048668.16	1530.11	1335.31	0.873284	0.909191	-0.137344	0.00729842	0.0966556
Gm23455	chr9	ENSMUSG00000065265.1	103.01	76.0106	0.737439	0.842453	-0.247332	0.00730501	0.0966556
Sardh	chr2	ENSMUSG00000009614.16	1745.76	1988.17	1.13873	1.09756	0.134296	0.00734653	0.0969348
Dipk1a	chr5	ENSMUSG00000029270.10	357.302	422.172	1.18137	1.11751	0.160285	0.00734225	0.0969348
Ankle1	chr8	ENSMUSG00000046295.13	975.197	813.63	0.832735	0.887975	-0.17141	0.00734239	0.0969348
Cst3	chr2	ENSMUSG00000027447.6	7969.09	8934.46	1.12201	1.08939	0.123525	0.00736598	0.0971013
Idh3g	chrX	ENSMUSG00000002010.17	15521	14000.4	0.902039	0.918304	-0.122956	0.00745288	0.0975304
Mpl	chr4	ENSMUSG00000006389.13	37.2763	62.6343	1.69129	1.02524	0.0359642	0.00746997	0.0975304
Hnrnpl	chr7	ENSMUSG00000015165.16	16618.9	15422.9	0.927788	0.943695	-0.0836077	0.00748074	0.0975304
Plcg1	chr2	ENSMUSG00000016933.17	5867.38	5479.86	0.933989	0.945073	-0.081502	0.00745162	0.0975304
Upp1	chr11	ENSMUSG00000020407.13	1134.9	1417.7	1.25044	1.15025	0.201945	0.00743683	0.0975304
Dmtn	chr14	ENSMUSG00000022099.17	289.94	347.394	1.19746	1.12531	0.170326	0.0074373	0.0975304
Prim1	chr10	ENSMUSG00000025395.14	941.171	800.987	0.85042	0.89446	-0.160912	0.00746034	0.0975304
Lrrc3	chr10	ENSMUSG00000051652.4	90.7381	125.842	1.38068	1.16466	0.219914	0.00743997	0.0975304
Nmral1	chr16	ENSMUSG00000063445.14	555.581	459.406	0.827687	0.883479	-0.178732	0.00741345	0.0975304
Dazap1	chr10	ENSMUSG00000069565.12	7374.6	6713.29	0.910489	0.929113	-0.106075	0.00741364	0.0975304
Serpinh1	chr7	ENSMUSG00000070436.12	35984.5	40330.5	1.12127	1.08735	0.120811	0.0074677	0.0975304
Runx3	chr4	ENSMUSG00000070691.10	37.6976	61.4194	1.62845	1.02794	0.0397592	0.00747804	0.0975304
Arhgef19	chr4	ENSMUSG00000028919.11	418.764	529.785	1.2647	1.15059	0.202375	0.00750033	0.0976965
Tigar	chr6	ENSMUSG00000038028.9	1642.11	1849.73	1.12538	1.09027	0.124683	0.00754534	0.0981928
Arhgap11a	chr2	ENSMUSG00000041219.14	4068.85	3324.31	0.817207	0.881846	-0.181402	0.00757087	0.0984351
Prkaca	chr8	ENSMUSG00000005469.10	18199.4	16750.4	0.920331	0.936399	-0.0948052	0.00761281	0.0984788
Nemf	chr12	ENSMUSG00000020982.9	2314.47	2089.43	0.902684	0.925144	-0.112249	0.00761026	0.0984788
Axin1	chr17	ENSMUSG00000024182.16	1883.97	1653.78	0.877783	0.911188	-0.134179	0.00760431	0.0984788
Dus1l	chr11	ENSMUSG00000025155.15	1166.81	1041.69	0.892431	0.919342	-0.121327	0.00759738	0.0984788
Heca	chr10	ENSMUSG00000039879.9	2531.43	2220.97	0.877442	0.911573	-0.133569	0.00761573	0.0984788
9530082P21Rik	chr17	ENSMUSG00000097006.7	59.4856	92.4022	1.56045	1.03139	0.0445882	0.00760252	0.0984788
Mtmr1	chrX	ENSMUSG00000015214.14	1353.42	1238.01	0.914823	0.933061	-0.0999566	0.00763774	0.0986568
E4f1	chr17	ENSMUSG00000024137.9	1542.91	1354.83	0.877939	0.911778	-0.133246	0.00764335	0.0986568
Ticam1	chr17	ENSMUSG00000047123.8	1462.25	1632.43	1.11599	1.08527	0.118048	0.0076524	0.0986841
Khdrbs1	chr4	ENSMUSG00000028790.13	7218.49	6644.99	0.920709	0.934271	-0.0980874	0.00769371	0.0989479
Psmc4	chr7	ENSMUSG00000030603.16	4627.71	4278.65	0.924642	0.937479	-0.0931414	0.00768723	0.0989479
Ier2	chr8	ENSMUSG00000053560.5	1027.41	1488.36	1.45689	1.04438	0.0626454	0.00769227	0.0989479
Mdp1	chr14	ENSMUSG00000002329.7	3051.89	2748.41	0.900608	0.923359	-0.115036	0.0077178	0.099058
Calr	chr8	ENSMUSG00000003814.8	25358.4	28351.6	1.11845	1.08697	0.12031	0.00771928	0.099058
Dnajc28	chr16	ENSMUSG00000039763.10	701.478	910.773	1.29541	1.15908	0.212974	0.00772314	0.099058
Zfp711	chrX	ENSMUSG00000025529.14	258.817	205.958	0.796209	0.874562	-0.193367	0.0077765	0.099247
Xirp2	chr2	ENSMUSG00000027022.14	933.035	1172	1.25203	1.14677	0.197573	0.00776258	0.099247
Ptbp2	chr3	ENSMUSG00000028134.11	2237.31	1977.85	0.884423	0.91465	-0.128708	0.00777026	0.099247
Pts	chr9	ENSMUSG00000032067.6	1057.31	913.341	0.863854	0.903345	-0.146651	0.00775306	0.099247
Plppr2	chr9	ENSMUSG00000040563.13	425.998	549.535	1.29445	1.1628	0.217605	0.00775095	0.099247
Dcp1b	chr6	ENSMUSG00000041477.14	498.784	622.527	1.24981	1.14346	0.193401	0.00777996	0.099247
Hyls1	chr9	ENSMUSG00000050555.9	474.1	404.214	0.852533	0.898621	-0.154215	0.00778667	0.099247
Wnk4	chr11	ENSMUSG00000035112.17	893.267	1143.45	1.27979	1.16175	0.216302	0.00780407	0.0992909
Snrpn	chr7	ENSMUSG00000102252.5	1447.51	1654.01	1.14355	1.09973	0.137151	0.00780131	0.0992909
Maf1	chr15	ENSMUSG00000022553.16	2832.62	2520.57	0.890084	0.918023	-0.123397	0.0078184	0.0993844
C1qtnf6	chr15	ENSMUSG00000022440.9	2894.39	3253.66	1.12457	1.08917	0.123227	0.00783839	0.0995496
Slc7a4	chr16	ENSMUSG00000022756.17	234.961	306.469	1.30452	1.16247	0.21719	0.00786192	0.0997337
Doc2g	chr19	ENSMUSG00000024871.11	1729.38	2001.81	1.15815	1.10604	0.145405	0.00786689	0.0997337
Cstf3	chr2	ENSMUSG00000027176.8	1304.78	1160.93	0.88939	0.917315	-0.124511	0.00787927	0.0998017
Cbr2	chr11	ENSMUSG00000025150.10	40.6842	372.341	8.66395	1.00391	0.00562885	0.00789208	0.0998375
Fzd7	chr1	ENSMUSG00000041075.8	812.414	988.272	1.21781	1.13549	0.183316	0.00789612	0.0998375
Nfatc2	chr2	ENSMUSG00000027544.16	2336.84	2092	0.894993	0.924689	-0.11296	0.00792579	0.100035
AA414768	chrX	ENSMUSG00000083307.1	68.1409	96.1735	1.41209	1.05098	0.0717305	0.00792154	0.100035
Gm49797	chr17	ENSMUSG00000116858.1	440.304	359.325	0.816918	0.879685	-0.184942	0.00793658	0.100082
Adgrl3	chr5	ENSMUSG00000037605.16	195.929	250.455	1.26922	1.14224	0.191867	0.00794801	0.100138
Vtcn1	chr3	ENSMUSG00000051076.8	42.3748	69.5652	1.66158	1.02613	0.0372158	0.00796898	0.100313
Btg2	chr1	ENSMUSG00000020423.6	1411.21	2564.9	1.83286	1.02095	0.0299162	0.00800291	0.100398
Pa2g4	chr10	ENSMUSG00000025364.13	7554.49	6793.4	0.899472	0.923443	-0.114904	0.00798943	0.100398
Maml2	chr9	ENSMUSG00000031925.17	987.034	1136.59	1.15166	1.10319	0.141679	0.00800395	0.100398
E330034L11Rik	chr3	ENSMUSG00000106383.1	187.337	141.168	0.752697	0.86834	-0.203669	0.00799419	0.100398
Neu1	chr17	ENSMUSG00000007038.5	922.248	1068.76	1.15991	1.10937	0.149735	0.0080678	0.100585
Acin1	chr14	ENSMUSG00000022185.19	11555.6	10670.5	0.923549	0.937629	-0.0929112	0.00806734	0.100585
Hmces	chr6	ENSMUSG00000030060.14	473.809	411.158	0.866722	0.906414	-0.141758	0.00806404	0.100585
Rasa3	chr8	ENSMUSG00000031453.16	2790.53	3134.6	1.12244	1.09009	0.124442	0.00806827	0.100585
Ash2l	chr8	ENSMUSG00000031575.18	2509.98	2260.56	0.900833	0.924654	-0.113015	0.00803364	0.100585
Ccl2	chr11	ENSMUSG00000035385.5	144.756	204.079	1.41465	1.1842	0.243912	0.00806264	0.100585
H2aw	chr11	ENSMUSG00000078851.4	403.497	498.401	1.23941	1.13898	0.187738	0.00804492	0.100585
Pwwp2a	chr11	ENSMUSG00000044950.7	1246.01	1096.46	0.880684	0.912973	-0.131356	0.00810879	0.101002
Nuf2	chr1	ENSMUSG00000026683.14	2164.05	1821.2	0.84137	0.895473	-0.159278	0.00813272	0.101211
Avpi1	chr19	ENSMUSG00000018821.3	441.732	528.328	1.19843	1.12332	0.16777	0.00817036	0.101325
Slc29a2	chr19	ENSMUSG00000024891.6	1380.53	1200.33	0.869183	0.907533	-0.139978	0.0081698	0.101325
Zfp35	chr18	ENSMUSG00000063281.9	679.729	579.013	0.852119	0.900333	-0.151469	0.00815508	0.101325
Wt1os	chr2	ENSMUSG00000074987.9	56.854	34.0883	0.593802	0.975262	-0.0361383	0.00816835	0.101325
Mad2l1	chr6	ENSMUSG00000029910.14	2069.02	1807.02	0.872784	0.909218	-0.137301	0.00818368	0.101402
Tia1	chr6	ENSMUSG00000071337.11	2651.87	2453.88	0.925596	0.938797	-0.0911142	0.00823865	0.101995
Dazap2	chr15	ENSMUSG00000000346.9	7651.05	6984.12	0.912841	0.930857	-0.103368	0.00830349	0.102055
Oxa1l	chr14	ENSMUSG00000000959.7	5315.19	4859.04	0.914135	0.92407	-0.113926	0.00831478	0.102055
Tmem80	chr7	ENSMUSG00000025505.16	560.495	490.257	0.873765	0.909455	-0.136926	0.00829006	0.102055
Serp1	chr3	ENSMUSG00000027808.8	2750.5	2983.21	1.08492	1.0664	0.0927496	0.00829258	0.102055
Slc44a1	chr4	ENSMUSG00000028412.17	1870.89	2073.43	1.10834	1.08065	0.111897	0.0083143	0.102055
Plpbp	chr8	ENSMUSG00000031485.15	1552.97	1762.39	1.13522	1.09467	0.130503	0.00828673	0.102055
Evc2	chr5	ENSMUSG00000050248.11	766.612	876.803	1.14478	1.09973	0.137146	0.00832955	0.102055
Asna1	chr8	ENSMUSG00000052456.9	2851.69	2554.72	0.895399	0.921386	-0.118122	0.00832464	0.102055
Kmt5c	chr7	ENSMUSG00000059851.15	3936.59	3504.57	0.889826	0.919844	-0.120539	0.00831638	0.102055
Zfp941	chr7	ENSMUSG00000060314.13	29.1835	45.0313	1.52734	1.03385	0.0480274	0.00829371	0.102055
Zfp677	chr17	ENSMUSG00000062743.9	77.5924	107.673	1.37529	1.06404	0.0895588	0.00825089	0.102055
Chd2	chr7	ENSMUSG00000078671.11	4043.1	3583.08	0.886362	0.916392	-0.125963	0.00832469	0.102055
Bahd1	chr2	ENSMUSG00000040007.8	1233.78	1393.46	1.12993	1.09165	0.12651	0.00834013	0.102097
Zfp646	chr7	ENSMUSG00000049739.10	2045.21	1794.13	0.877248	0.911425	-0.133805	0.00836212	0.102278
Zfp9	chr6	ENSMUSG00000072623.6	823.785	958.084	1.16295	1.10795	0.147895	0.00839575	0.102601
Ctcf	chr8	ENSMUSG00000005698.15	4087.5	3644.5	0.892228	0.918659	-0.122399	0.00841124	0.102702
Lats2	chr14	ENSMUSG00000021959.16	1740.91	1544.25	0.887001	0.91844	-0.122742	0.00842532	0.102786
Bsg	chr10	ENSMUSG00000023175.15	26078.7	29447.5	1.12987	1.09439	0.130122	0.00846451	0.103071
Armcx2	chrX	ENSMUSG00000033436.13	5670.67	6199.51	1.0929	1.07177	0.100002	0.00846334	0.103071
Pappa2	chr1	ENSMUSG00000073530.11	127.352	169.226	1.32345	1.14785	0.19894	0.00847039	0.103071
Rbfox1	chr16	ENSMUSG00000008658.16	450.565	371.055	0.823687	0.8861	-0.174459	0.00848264	0.103132
Bpgm	chr6	ENSMUSG00000038871.5	1598.21	1146.78	0.716143	0.84708	-0.23943	0.00851104	0.103233
Slc35c1	chr2	ENSMUSG00000049922.8	520.472	591.746	1.13782	1.09582	0.132017	0.00851268	0.103233
Gm28229	chr9	ENSMUSG00000101335.1	136.727	97.8133	0.717672	0.949678	-0.0744894	0.00849895	0.103233
C9orf72	chr4	ENSMUSG00000028300.14	1223.41	1371.64	1.12122	1.08718	0.120594	0.00852027	0.103237
Synpo	chr18	ENSMUSG00000043079.17	4624.07	5386.62	1.16537	1.1095	0.149906	0.00855391	0.103556
Aplnr	chr2	ENSMUSG00000044338.9	2131.06	1559.39	0.731036	0.948007	-0.0770301	0.00857006	0.103664
Scube1	chr15	ENSMUSG00000016763.15	453.535	560.338	1.23276	1.13484	0.182493	0.00860383	0.103843
Camk2a	chr18	ENSMUSG00000024617.16	7868.6	7048.78	0.895836	0.921579	-0.11782	0.00860676	0.103843
Fmn1	chr2	ENSMUSG00000044042.19	140.148	182.376	1.29541	1.14893	0.200295	0.00860653	0.103843
Hsf2	chr10	ENSMUSG00000019878.8	1111.75	990.297	0.890868	0.919454	-0.12115	0.00862689	0.103884
Egfr	chr11	ENSMUSG00000020122.16	432.702	527.013	1.21781	1.12985	0.17613	0.00864762	0.103884
Lama3	chr18	ENSMUSG00000024421.16	344.407	419.326	1.22006	1.13089	0.177455	0.00862339	0.103884
Dynlt3	chrX	ENSMUSG00000031176.8	1968.97	2192.29	1.1135	1.08259	0.114481	0.00865654	0.103884
Wnk2	chr13	ENSMUSG00000037989.15	2674.46	3127.36	1.16846	1.11052	0.15123	0.00863242	0.103884
Taf5l	chr8	ENSMUSG00000038697.15	1290.98	1164.26	0.901694	0.925285	-0.11203	0.00865061	0.103884
Foxo6	chr4	ENSMUSG00000052135.8	131.981	180.509	1.36881	1.17908	0.237662	0.00866124	0.103884
Smyd4	chr11	ENSMUSG00000018809.2	554.09	471.563	0.850754	0.89848	-0.154441	0.00870787	0.104025
Fuca2	chr10	ENSMUSG00000019810.15	4903.8	5548.11	1.13121	1.08974	0.123981	0.00873107	0.104025
Trib2	chr12	ENSMUSG00000020601.8	4835.95	4132.18	0.854804	0.90324	-0.146819	0.00869264	0.104025
Trpm6	chr19	ENSMUSG00000024727.9	80.4494	56.537	0.701349	0.953607	-0.0685326	0.0087178	0.104025
Sh3kbp1	chrX	ENSMUSG00000040990.17	10185.4	9140.47	0.897784	0.923262	-0.115188	0.00871208	0.104025
Iqsec2	chrX	ENSMUSG00000041115.16	2561.57	2798.02	1.09186	1.07071	0.0985618	0.00873146	0.104025
Espl1	chr15	ENSMUSG00000058290.4	2236.28	1956.76	0.875062	0.911781	-0.133241	0.00872995	0.104025
Ap1ar	chr3	ENSMUSG00000074238.6	1566.53	1420.53	0.906443	0.928586	-0.106892	0.00871084	0.104025
Pih1d1	chr7	ENSMUSG00000003423.15	1796.32	1619.48	0.901396	0.925098	-0.112322	0.00877338	0.10435
mt-Co3	chrM	ENSMUSG00000064358.1	5087.35	3561.63	0.698935	0.954323	-0.0674501	0.00877046	0.10435
Sptbn2	chr19	ENSMUSG00000067889.6	36.6184	56.7062	1.56449	1.03026	0.0430138	0.00879509	0.104521
Thrb	chr14	ENSMUSG00000021779.17	96.5544	135.552	1.40413	1.05069	0.0713361	0.00880344	0.104524
Mlph	chr1	ENSMUSG00000026303.6	216.958	296.584	1.35915	1.05985	0.0838644	0.0088101	0.104524
Flt4	chr11	ENSMUSG00000020357.3	2616.27	3000.74	1.14585	1.09807	0.134971	0.00885495	0.104534
Fastkd2	chr1	ENSMUSG00000025962.15	1047.87	900.447	0.859451	0.903668	-0.146135	0.0088519	0.104534
Col5a1	chr2	ENSMUSG00000026837.16	33809.9	38113.1	1.1271	1.09517	0.131151	0.00885364	0.104534
Sapcd2	chr2	ENSMUSG00000026955.13	442.072	366.713	0.828405	0.88955	-0.168853	0.00886229	0.104534
Gigyf1	chr5	ENSMUSG00000029714.11	4304.2	3922.26	0.911349	0.930459	-0.103986	0.0088483	0.104534
Ndufv1	chr19	ENSMUSG00000037916.14	17811.1	16255	0.912458	0.935471	-0.0962352	0.00885661	0.104534
Agtr1a	chr13	ENSMUSG00000049115.15	1063.71	893.164	0.838747	0.895431	-0.159345	0.00883346	0.104534
Pigp	chr16	ENSMUSG00000022940.17	868.881	1174.47	1.35259	1.15006	0.201706	0.00889595	0.104844
Fli1	chr9	ENSMUSG00000016087.13	2502.82	2206.24	0.881658	0.915177	-0.127878	0.00896492	0.105084
Poc1a	chr9	ENSMUSG00000023345.17	904.539	772.916	0.854256	0.901358	-0.149827	0.00896794	0.105084
Sfi1	chr11	ENSMUSG00000023764.18	1100.83	935.345	0.848846	0.898941	-0.153701	0.00894725	0.105084
Pmel	chr10	ENSMUSG00000025359.10	103.428	150.348	1.44999	1.04143	0.0585681	0.00894145	0.105084
Clspn	chr4	ENSMUSG00000042489.15	1640.13	1358.88	0.828017	0.890173	-0.167842	0.00894891	0.105084
Rnf208	chr2	ENSMUSG00000044628.5	125.87	166.179	1.31997	1.15272	0.205047	0.00894157	0.105084
Irx1	chr13	ENSMUSG00000060969.9	826.667	659.119	0.795755	0.880619	-0.18341	0.00896472	0.105084
Calm1	chr12	ENSMUSG00000001175.15	10309	11118.7	1.07865	1.06347	0.0887858	0.00900567	0.105398
Rgs11	chr17	ENSMUSG00000024186.15	236.14	305.372	1.29261	1.15025	0.20195	0.00900957	0.105398
Ythdc1	chr5	ENSMUSG00000035851.14	3246.61	2885.46	0.888992	0.915455	-0.12744	0.00902416	0.105482
Tsn	chr1	ENSMUSG00000026374.14	2774.43	2531.85	0.912593	0.931927	-0.101711	0.00903256	0.105494
Plod3	chr5	ENSMUSG00000004846.10	3739.13	4162.7	1.11377	1.0848	0.117429	0.00907227	0.105501
Pex12	chr11	ENSMUSG00000018733.10	338.368	283.346	0.836924	0.894341	-0.161103	0.00910312	0.105501
Popdc3	chr10	ENSMUSG00000019848.14	1688.02	1486.37	0.880011	0.913134	-0.131102	0.00906091	0.105501
Slc16a3	chr11	ENSMUSG00000025161.16	6653.97	7833.96	1.17691	1.11334	0.154895	0.00908739	0.105501
Me3	chr7	ENSMUSG00000030621.17	567.746	482.448	0.849881	0.898141	-0.154987	0.00910282	0.105501
Gnaz	chr10	ENSMUSG00000040009.6	56.0441	79.9861	1.42076	1.04515	0.0637062	0.00909104	0.105501
Cep295	chr9	ENSMUSG00000046111.17	1146.76	1002.12	0.874432	0.911419	-0.133813	0.00906502	0.105501
Hnrnpr	chr4	ENSMUSG00000066037.14	4881.16	4367.81	0.895179	0.922305	-0.116684	0.00910728	0.105501
Gm2415	chr9	ENSMUSG00000086119.2	501.786	575.719	1.14797	1.09922	0.136477	0.00908912	0.105501
Gm44421	chr6	ENSMUSG00000107451.1	80.3019	55.9202	0.696315	0.961964	-0.0559459	0.00905508	0.105501
Trib3	chr2	ENSMUSG00000032715.9	142.039	194.716	1.37267	1.05695	0.0799007	0.00915207	0.105933
Htra3	chr5	ENSMUSG00000029096.15	1432.23	1687.72	1.17874	1.11301	0.154464	0.00916488	0.105995
Aldh1a3	chr7	ENSMUSG00000015134.15	93.479	128.076	1.37408	1.06422	0.0897976	0.00917643	0.106043
Il15ra	chr2	ENSMUSG00000023206.16	655.846	560.969	0.855547	0.902313	-0.1483	0.00920932	0.106222
Gmds	chr13	ENSMUSG00000038372.14	344.863	419.141	1.21646	1.12993	0.176228	0.00922925	0.106222
Tmem255b	chr8	ENSMUSG00000038457.17	65.7706	98.8292	1.50261	1.03287	0.0466598	0.00921375	0.106222
Zfp46	chr4	ENSMUSG00000051351.14	3414.67	2932.57	0.858694	0.906372	-0.141824	0.00922603	0.106222
Kbtbd13	chr9	ENSMUSG00000054978.3	42.8713	60.5146	1.4116	1.04819	0.0679005	0.00922493	0.106222
Sqor	chr2	ENSMUSG00000005803.14	205.212	258.747	1.25948	1.13515	0.182887	0.00924612	0.106321
Snap47	chr11	ENSMUSG00000009894.15	1633.5	1841.59	1.12775	1.09184	0.12676	0.00925275	0.106321
Ier3	chr17	ENSMUSG00000003541.6	1363.66	1884.92	1.39033	1.05239	0.0736705	0.0093079	0.10673
Ctsc	chr7	ENSMUSG00000030560.17	999.3	1155.35	1.15662	1.10284	0.141219	0.00931791	0.10673
Mmp2	chr8	ENSMUSG00000031740.8	6812	7545.17	1.10754	1.07904	0.109745	0.00931833	0.10673
6430710C18Rik	chr2	ENSMUSG00000085427.7	93.0492	66.7917	0.716829	0.953156	-0.0692163	0.0093149	0.10673
Zfp414	chr17	ENSMUSG00000073423.10	907.19	805.348	0.8889	0.919741	-0.1207	0.0093359	0.106845
Sdc2	chr15	ENSMUSG00000022261.6	2320.8	2571.41	1.10774	1.07956	0.110441	0.00942806	0.107648
Mtcp1	chrX	ENSMUSG00000031200.16	151.82	116.239	0.764331	0.873835	-0.194568	0.0094321	0.107648
Nudt15	chr14	ENSMUSG00000033405.4	111.015	79.1602	0.713051	0.955467	-0.0657219	0.00944995	0.107648
Sept9	chr11	ENSMUSG00000059248.13	4962.04	5384.33	1.08518	1.06805	0.0949841	0.00943693	0.107648
Spdl1	chr11	ENSMUSG00000069910.2	798.774	661.397	0.827019	0.894642	-0.160617	0.00941848	0.107648
Rab11b	chr17	ENSMUSG00000077450.13	5461.31	5110.38	0.935574	0.94649	-0.0793413	0.0094514	0.107648
Dhx15	chr5	ENSMUSG00000029169.11	4970.15	4357.34	0.877442	0.916292	-0.126121	0.00946532	0.10772
Pecam1	chr11	ENSMUSG00000020717.19	10147.3	10893.4	1.0735	1.06126	0.0857804	0.00949723	0.107997
Pdk2	chr11	ENSMUSG00000038967.13	11231.8	9955.48	0.88651	0.915884	-0.126763	0.00952812	0.108262
Nsmce2	chr15	ENSMUSG00000059586.10	1232.16	1094.94	0.889288	0.919225	-0.121511	0.00954199	0.108333
Nmrk2	chr10	ENSMUSG00000004939.7	889.403	1705.26	1.91401	1.01829	0.0261438	0.00955701	0.108417
Vsig2	chr9	ENSMUSG00000001943.8	325.889	401.676	1.23706	1.13096	0.177542	0.00959041	0.10848
Srpk3	chrX	ENSMUSG00000002007.5	2567.96	2340.52	0.911233	0.93174	-0.102	0.00960831	0.10848
Prkcsh	chr9	ENSMUSG00000003402.14	3873.76	4212.92	1.08791	1.06827	0.0952796	0.00959907	0.10848
Nasp	chr4	ENSMUSG00000028693.15	6135.79	5246.84	0.855077	0.904268	-0.145177	0.00957549	0.10848
Man1c1	chr4	ENSMUSG00000037306.13	2040.29	2285.24	1.11923	1.08451	0.117042	0.0096021	0.10848
Wipi1	chr11	ENSMUSG00000041895.15	4010.84	4480.78	1.11665	1.08225	0.114031	0.00960338	0.10848
Rasl10b	chr11	ENSMUSG00000020684.14	1733.74	1939.15	1.11775	1.08395	0.116298	0.00963597	0.108635
Zcchc8	chr5	ENSMUSG00000029427.11	2927.48	2648.71	0.904418	0.92718	-0.109079	0.0096373	0.108635
Pgf	chr12	ENSMUSG00000004791.7	208.686	273.184	1.31039	1.14482	0.195115	0.00966218	0.108743
Aprt	chr8	ENSMUSG00000006589.8	1832.81	2112.06	1.15371	1.10136	0.139292	0.00966036	0.108743
H1f10	chr6	ENSMUSG00000044927.6	1700.3	1403.26	0.824751	0.895858	-0.158659	0.00969206	0.108994
Mphosph9	chr5	ENSMUSG00000038126.17	1058.62	921.014	0.869529	0.917642	-0.123996	0.00970509	0.109054
H2az1	chr3	ENSMUSG00000037894.13	5709.93	4996.77	0.874402	0.913638	-0.130306	0.00972481	0.109189
Pxn	chr5	ENSMUSG00000029528.19	7149.75	8149.14	1.14033	1.09504	0.130977	0.00974317	0.109309
Tnfaip2	chr12	ENSMUSG00000021281.15	491.595	610.703	1.24279	1.13328	0.180503	0.00976622	0.10938
Usp1	chr4	ENSMUSG00000028560.11	2876.79	2480.58	0.862144	0.9063	-0.14194	0.00976254	0.10938
Nacad	chr11	ENSMUSG00000041073.10	208.504	301.048	1.43333	1.04328	0.0611301	0.00977254	0.10938
Pcdhb20	chr18	ENSMUSG00000046191.7	105.617	138.908	1.31906	1.13771	0.186133	0.00979247	0.109517
Htatsf1	chrX	ENSMUSG00000067873.11	4376.97	4035.3	0.921625	0.937771	-0.0926925	0.00981106	0.109639
Pde4b	chr4	ENSMUSG00000028525.16	2829.75	3339.78	1.17954	1.11228	0.153522	0.00982073	0.109661
Padi2	chr4	ENSMUSG00000028927.6	53.2213	75.911	1.43621	1.04026	0.0569408	0.00983086	0.109688
Trdn	chr10	ENSMUSG00000019787.9	7525.24	6811.33	0.905097	0.929245	-0.105869	0.00986427	0.109889
Rpf1	chr3	ENSMUSG00000028187.10	1166.56	1018.91	0.873353	0.911347	-0.133928	0.00985979	0.109889
BC024978	chr7	ENSMUSG00000078786.9	942.883	792.968	0.842173	0.8966	-0.157463	0.00987501	0.109922
Galt	chr4	ENSMUSG00000036073.17	2004.2	1795.7	0.896348	0.923741	-0.11444	0.00989599	0.11007
Tgif1	chr17	ENSMUSG00000047407.17	419.505	524.558	1.2525	1.13434	0.181853	0.00991517	0.110193
Hectd2os	chr19	ENSMUSG00000087579.7	557.046	668.925	1.20154	1.12067	0.164366	0.00992255	0.110193
Rnf166	chr8	ENSMUSG00000014470.4	1602.11	1463.55	0.913769	0.932954	-0.100123	0.0100165	0.110991
Sfxn2	chr19	ENSMUSG00000025036.7	815.041	714.294	0.877134	0.913816	-0.130025	0.0100088	0.110991
Pcsk6	chr7	ENSMUSG00000030513.14	1140.23	1321.93	1.1599	1.10255	0.140839	0.0100178	0.110991
Krr1	chr10	ENSMUSG00000063334.16	1350.13	1214.23	0.899352	0.925625	-0.1115	0.0100276	0.111013
St3gal1	chr15	ENSMUSG00000013846.10	2838.64	3128.39	1.10197	1.07559	0.105124	0.0100474	0.111146
Nr4a1	chr15	ENSMUSG00000023034.7	1495.39	3585.63	2.40024	1.01246	0.0178637	0.0101132	0.111312
Inpp5b	chr4	ENSMUSG00000028894.18	1009.99	1115.9	1.10622	1.07828	0.108735	0.0101069	0.111312
Kdm4a	chr4	ENSMUSG00000033326.15	3997.45	3663.2	0.916385	0.93439	-0.0979026	0.0100815	0.111312
Syde2	chr3	ENSMUSG00000036863.12	2635.18	2327.01	0.882988	0.920457	-0.119577	0.0101163	0.111312
Rtkn2	chr10	ENSMUSG00000037846.18	277.099	217.247	0.784104	0.883576	-0.178574	0.0100857	0.111312
Ppp1ca	chr19	ENSMUSG00000040385.7	15967.8	14742.9	0.923232	0.936874	-0.0940735	0.0101171	0.111312
6720427I07Rik	chr13	ENSMUSG00000097375.3	305.649	246.408	0.801786	0.881281	-0.182326	0.0101122	0.111312
Sat1	chrX	ENSMUSG00000025283.15	920.394	1102.98	1.20028	1.1194	0.162728	0.0101357	0.111333
Krt222	chr11	ENSMUSG00000035849.14	336.668	409.06	1.2136	1.12026	0.163833	0.0101425	0.111333
1810026B05Rik	chr7	ENSMUSG00000101970.8	820.902	658.474	0.79948	0.882047	-0.181073	0.010136	0.111333
Ppp2r5b	chr19	ENSMUSG00000024777.10	1900.94	2098.92	1.10383	1.07772	0.107988	0.0102038	0.111834
Slc35e2	chr4	ENSMUSG00000042202.15	1522.63	1347.81	0.885268	0.91833	-0.122915	0.0101983	0.111834
Cep55	chr19	ENSMUSG00000024989.15	1393.33	1190.74	0.854941	0.904089	-0.145463	0.0102117	0.111834
Kcna6	chr6	ENSMUSG00000038077.7	199.297	253.293	1.27045	1.1332	0.180405	0.0102309	0.111958
1500002C15Rik	chr4	ENSMUSG00000096221.3	30.9945	46.9004	1.53668	1.03116	0.0442656	0.0102657	0.112253
Ddx4	chr13	ENSMUSG00000021758.14	40.1796	58.4703	1.45857	1.03719	0.0526856	0.0102837	0.112329
Ildr2	chr1	ENSMUSG00000040612.13	571.418	731.9	1.28474	1.14184	0.191358	0.0102963	0.112329
Wipf3	chr6	ENSMUSG00000086040.8	1425.84	1685.7	1.18192	1.11426	0.156092	0.0102963	0.112329
Selenon	chr4	ENSMUSG00000050989.9	3761.9	4209.82	1.11927	1.0842	0.116628	0.0103685	0.11303
Rps6kb1	chr11	ENSMUSG00000020516.15	2625.59	2348.51	0.89448	0.923306	-0.115119	0.0103943	0.113162
Lmna	chr3	ENSMUSG00000028063.15	8737.49	9615.1	1.10041	1.07441	0.103549	0.0103965	0.113162
Epor	chr9	ENSMUSG00000006235.6	34.2265	59.5794	1.75472	1.01948	0.0278317	0.0104208	0.113316
Zdhhc9	chrX	ENSMUSG00000036985.12	1623.52	1800.18	1.10907	1.07893	0.109596	0.0104266	0.113316
Asah1	chr8	ENSMUSG00000031591.14	1754.54	1939.14	1.10563	1.07739	0.107542	0.0104373	0.113346
Kank2	chr9	ENSMUSG00000032194.9	7567.9	8085.95	1.06834	1.0555	0.077926	0.0104499	0.113396
Sema4c	chr1	ENSMUSG00000026121.13	1567.68	1766.4	1.12797	1.08953	0.123712	0.0105509	0.113711
Itm2a	chrX	ENSMUSG00000031239.5	4056.37	4537.77	1.11837	1.08388	0.11621	0.0105419	0.113711
Rmi1	chr13	ENSMUSG00000035367.9	828.808	719.962	0.869028	0.911686	-0.133391	0.0105497	0.113711
Parp11	chr6	ENSMUSG00000037997.12	678.876	586.765	0.863642	0.907903	-0.139391	0.0105246	0.113711
Nsmce4a	chr7	ENSMUSG00000040331.16	2478.75	2241.34	0.904039	0.929127	-0.106052	0.0104875	0.113711
Ap1g2	chr14	ENSMUSG00000040701.16	534.83	460.885	0.862844	0.909031	-0.137598	0.0105139	0.113711
Gli2	chr1	ENSMUSG00000048402.14	758.955	883.513	1.16467	1.10287	0.14126	0.0105454	0.113711
Ptk2b	chr14	ENSMUSG00000059456.13	1988.1	2200.13	1.10594	1.0773	0.10742	0.0105261	0.113711
Ccl21a	chr4	ENSMUSG00000094686.1	132.252	197.487	1.47534	1.0315	0.0447475	0.0105093	0.113711
2810029C07Rik	chr12	ENSMUSG00000096995.2	73.2002	53.1141	0.72798	0.948319	-0.0765553	0.0105661	0.113789
Trim59	chr3	ENSMUSG00000034317.14	1305.83	1137.6	0.871429	0.914243	-0.12935	0.0105827	0.113882
Cyba	chr8	ENSMUSG00000006519.11	1417.53	1590.13	1.12217	1.08562	0.118518	0.0105992	0.113887
Arhgef16	chr4	ENSMUSG00000029032.12	45.6027	70.1924	1.51569	1.02917	0.0414871	0.0105935	0.113887
Srsf10	chr4	ENSMUSG00000028676.17	3827.08	3480.87	0.909181	0.932816	-0.100336	0.0106164	0.113986
Tyrp1	chr4	ENSMUSG00000005994.14	55.1883	99.1862	1.78734	1.02052	0.0292993	0.010651	0.114271
Mctp1	chr13	ENSMUSG00000021596.16	44.3072	64.1327	1.44764	1.03683	0.0521761	0.0107824	0.11542
Nudt21	chr8	ENSMUSG00000031754.10	2165.96	1974.37	0.911291	0.931833	-0.101856	0.0107756	0.11542
Pdxk	chr10	ENSMUSG00000032788.15	742.474	871.546	1.17394	1.10627	0.145699	0.0107749	0.11542
Snrpc	chr17	ENSMUSG00000024217.10	2081.16	1893.29	0.909811	0.931056	-0.103061	0.010796	0.115479
Nid1	chr13	ENSMUSG00000005397.8	18781.8	20685.8	1.10132	1.07579	0.105395	0.0108091	0.115532
Ak4	chr4	ENSMUSG00000028527.18	1806.63	2107.34	1.16493	1.10406	0.142816	0.0108243	0.115608
Rbm8a	chr3	ENSMUSG00000038374.10	3549.45	3212.37	0.905205	0.928392	-0.107195	0.0108436	0.115727
Tpx2	chr2	ENSMUSG00000027469.16	4618.62	4078.52	0.882652	0.916201	-0.126264	0.0108933	0.115997
Ndufa4l2	chr10	ENSMUSG00000040280.10	1563.72	1886.22	1.20788	1.1167	0.159243	0.0108904	0.115997
Dusp22	chr13	ENSMUSG00000069255.13	530.852	606.755	1.1425	1.09343	0.128862	0.0108903	0.115997
Car4	chr11	ENSMUSG00000000805.18	106.789	43.9932	0.414686	0.987733	-0.0178066	0.01092	0.116194
Slc16a2	chrX	ENSMUSG00000033965.10	4229.52	4575.75	1.082	1.06417	0.0897301	0.0109324	0.116239
Gm10222	chr1	ENSMUSG00000067736.2	586.944	481.434	0.818798	0.898938	-0.153706	0.0109681	0.116532
Zfp358	chr8	ENSMUSG00000047264.8	1709.74	1526.95	0.89338	0.923759	-0.114412	0.0109881	0.116657
D3Ertd751e	chr3	ENSMUSG00000025766.14	722.676	836.686	1.15849	1.10149	0.139451	0.0110052	0.116665
Ovgp1	chr3	ENSMUSG00000074340.9	79.2391	56.9736	0.720837	0.955288	-0.0659918	0.0109977	0.116665
Mlec	chr5	ENSMUSG00000048578.11	13196.3	14697.7	1.11351	1.08165	0.113234	0.0110904	0.117481
Hyal2	chr9	ENSMUSG00000010047.12	2332.88	2573.94	1.10368	1.07636	0.106167	0.0111101	0.117602
Ccdc8	chr7	ENSMUSG00000041117.8	5491.85	6009.86	1.09449	1.07056	0.0983629	0.0111403	0.117834
0610030E20Rik	chr6	ENSMUSG00000058706.5	1481.95	1310.59	0.884139	0.918245	-0.12305	0.0112159	0.118546
Denr	chr5	ENSMUSG00000023106.15	2619.11	2376.84	0.907535	0.930234	-0.104335	0.0112409	0.118722
Fbln1	chr15	ENSMUSG00000006369.14	5743.81	6839.72	1.19123	1.11216	0.153368	0.0113228	0.119321
Rdh13	chr7	ENSMUSG00000008435.15	1521.1	1323.54	0.869502	0.912623	-0.13191	0.0113197	0.119321
Kcnq4	chr4	ENSMUSG00000028631.7	215.675	277.978	1.28831	1.13141	0.178119	0.0113065	0.119321
Rpn2	chr2	ENSMUSG00000027642.15	6306.39	6762.83	1.07256	1.06129	0.0858198	0.0113578	0.119348
Sh3bgrl2	chr9	ENSMUSG00000032261.16	535.321	620.643	1.15994	1.10015	0.137696	0.0113551	0.119348
Nlgn2	chr11	ENSMUSG00000051790.15	2256.51	2599.27	1.15091	1.09725	0.133899	0.011341	0.119348
Gm49338	chr9	ENSMUSG00000111128.1	693.65	603.529	0.870459	0.913169	-0.131045	0.0113589	0.119348
Kank4	chr4	ENSMUSG00000035407.8	331.994	388.498	1.17135	1.10436	0.143205	0.0113727	0.119405
Pdgfd	chr9	ENSMUSG00000032006.15	329.495	380.675	1.15594	1.09954	0.136906	0.0113827	0.119422
Tra2b	chr16	ENSMUSG00000022858.16	4855	4317.36	0.888817	0.920332	-0.119773	0.0114012	0.119528
Gstt2	chr10	ENSMUSG00000033318.7	124.491	170.981	1.37913	1.04903	0.0690513	0.0115342	0.120833
Fcrls	chr3	ENSMUSG00000015852.13	153.675	195.715	1.27463	1.12062	0.164299	0.0115501	0.120911
Adam11	chr11	ENSMUSG00000020926.16	1350.23	1773.92	1.31256	1.11437	0.156224	0.0115615	0.120942
Fnbp4	chr2	ENSMUSG00000008200.15	3428.02	3103.13	0.905634	0.930893	-0.103313	0.0116089	0.121259
Snx17	chr5	ENSMUSG00000029146.14	3518.5	3196.01	0.907967	0.92942	-0.105598	0.0116006	0.121259
Vegfd	chrX	ENSMUSG00000031380.10	294.386	394.045	1.33543	1.06343	0.0887246	0.0116333	0.121425
Rbm10	chrX	ENSMUSG00000031060.16	3744.74	3368.03	0.899152	0.927145	-0.109133	0.0116507	0.121464
Madd	chr2	ENSMUSG00000040687.16	536.228	453.126	0.844343	0.903971	-0.145652	0.0116542	0.121464
Tgfb3	chr12	ENSMUSG00000021253.7	1677.16	1893.1	1.12916	1.08762	0.121175	0.0116973	0.121624
Rnf123	chr9	ENSMUSG00000041528.15	4082.87	3749.56	0.918569	0.937455	-0.093179	0.0116844	0.121624
Nrm	chr17	ENSMUSG00000059791.14	884.708	750.855	0.847459	0.90428	-0.145158	0.0117024	0.121624
Fnip2	chr3	ENSMUSG00000061175.12	1170.18	1340.61	1.14451	1.09328	0.128657	0.0117037	0.121624
Otub2	chr12	ENSMUSG00000021203.15	454.036	544.596	1.20052	1.115	0.157046	0.0117381	0.121788
Wnt5b	chr6	ENSMUSG00000030170.14	288.777	347.888	1.20499	1.11507	0.157133	0.0117331	0.121788
Kbtbd2	chr6	ENSMUSG00000059486.11	2204.18	2008.04	0.91069	0.932403	-0.100974	0.0117451	0.121788
Tardbp	chr4	ENSMUSG00000041459.15	8813.32	8124.76	0.921938	0.938713	-0.0912437	0.0117616	0.12181
Ch25h	chr19	ENSMUSG00000050370.5	39.2088	75.7472	1.94632	1.01687	0.0241379	0.0117729	0.12181
Zbtb16	chr9	ENSMUSG00000066687.5	1403.68	1170.95	0.833593	0.901706	-0.14927	0.0117706	0.12181
Efcab11	chr12	ENSMUSG00000021176.6	215.959	170.895	0.791025	0.883508	-0.178685	0.0118013	0.121838
Nol7	chr13	ENSMUSG00000063200.4	2848.47	2606.23	0.915131	0.934882	-0.0971442	0.0118005	0.121838
Gm10293	chr3	ENSMUSG00000070490.4	98.1953	132.258	1.34913	1.05341	0.0750734	0.0118012	0.121838
Fam214a	chr9	ENSMUSG00000034858.16	898.034	765.016	0.851905	0.907283	-0.140375	0.0118424	0.122086
Ssh2	chr11	ENSMUSG00000037926.15	5083.82	4593.74	0.903712	0.927071	-0.109248	0.0118395	0.122086
Luc7l3	chr11	ENSMUSG00000020863.15	6411.85	5736.78	0.894819	0.923903	-0.114186	0.0118858	0.122444
Slc16a12	chr19	ENSMUSG00000009378.4	432.203	560.283	1.29534	1.09836	0.135357	0.0119285	0.122615
Dusp6	chr10	ENSMUSG00000019960.8	1597.39	1892.06	1.18697	1.10942	0.149806	0.0119224	0.122615
Tppp	chr13	ENSMUSG00000021573.15	1445.93	1696.02	1.17295	1.10425	0.143063	0.0119297	0.122615
Creld2	chr15	ENSMUSG00000023272.4	955.404	1074.6	1.12592	1.0853	0.118099	0.0119368	0.122615
Apoe	chr7	ENSMUSG00000002985.16	14169.7	16618.2	1.17327	1.10387	0.142574	0.0119908	0.122727
Pgam1	chr19	ENSMUSG00000011752.7	6921.3	7754.15	1.12034	1.0825	0.114372	0.0119846	0.122727
Acot11	chr4	ENSMUSG00000034853.16	1889.74	2184.45	1.15503	1.0972	0.133829	0.0119569	0.122727
Scd4	chr19	ENSMUSG00000050195.8	644.251	513.506	0.796336	0.899805	-0.152315	0.0119857	0.122727
Lin9	chr1	ENSMUSG00000058729.13	658.976	551.162	0.835812	0.900405	-0.151354	0.0119733	0.122727
Islr	chr9	ENSMUSG00000037206.15	1174.8	1434.77	1.22161	1.12136	0.16525	0.0120048	0.122782
Gna12	chr5	ENSMUSG00000000149.10	5388.63	5841.88	1.08393	1.0661	0.0923447	0.0120385	0.123038
Arl14ep	chr2	ENSMUSG00000027122.15	968.001	844.705	0.871896	0.916174	-0.126307	0.0120471	0.123038
Fgfr1	chr8	ENSMUSG00000031565.18	3568.66	3934.04	1.10241	1.07562	0.105166	0.0120806	0.123131
Kmt5b	chr19	ENSMUSG00000045098.19	2690.27	2447.55	0.909329	0.931845	-0.101838	0.0120822	0.123131
Arhgap24	chr5	ENSMUSG00000057315.14	1563.62	1795.37	1.14812	1.09518	0.13117	0.0120754	0.123131
Polr2m	chr9	ENSMUSG00000032199.13	10648.5	10032.4	0.942049	0.951526	-0.0716843	0.0121103	0.123241
Bub3	chr7	ENSMUSG00000066979.6	2975.27	2685.05	0.902729	0.927093	-0.109214	0.0121084	0.123241
Tsr2	chrX	ENSMUSG00000025264.12	703.178	610.115	0.867491	0.913276	-0.130877	0.0121516	0.12345
Caskin1	chr17	ENSMUSG00000033597.9	61.7859	43.3604	0.701348	0.964117	-0.0527192	0.0121543	0.12345
Fam149a	chr8	ENSMUSG00000070044.15	283.544	334.37	1.18122	1.10758	0.147416	0.0121568	0.12345
Casc3	chr11	ENSMUSG00000078676.9	3478.05	3216.89	0.925027	0.941141	-0.0875166	0.0121785	0.123582
Pde9a	chr17	ENSMUSG00000041119.12	377.53	449.536	1.19165	1.10856	0.148693	0.0121976	0.123688
Polk	chr13	ENSMUSG00000021668.15	435.627	507.064	1.16292	1.09828	0.135243	0.0122557	0.123918
Col2a1	chr15	ENSMUSG00000022483.17	111.376	153.771	1.38875	1.04513	0.0636776	0.0122638	0.123918
Serbp1	chr6	ENSMUSG00000036371.6	26366.7	23809.5	0.903448	0.929312	-0.105766	0.012261	0.123918
Shisa4	chr1	ENSMUSG00000041889.7	636.868	739.559	1.16053	1.09839	0.135392	0.0122484	0.123918
Gm5463	chr14	ENSMUSG00000114892.1	110.5	82.9332	0.750305	0.946349	-0.0795563	0.0122573	0.123918
Slc7a6os	chr8	ENSMUSG00000033106.6	883.928	802.369	0.907842	0.93029	-0.104247	0.0122805	0.123998
Ilf2	chr3	ENSMUSG00000001016.12	3219.38	2862.72	0.888315	0.92156	-0.117851	0.0123476	0.124439
Fam50a	chrX	ENSMUSG00000001962.8	1969.92	1766.79	0.89676	0.926526	-0.110096	0.0123591	0.124439
Bub1	chr2	ENSMUSG00000027379.13	1796.25	1581.64	0.880739	0.916031	-0.126532	0.0123579	0.124439
Mypop	chr7	ENSMUSG00000048481.15	147.751	186.012	1.26026	1.1069	0.146528	0.0123526	0.124439
Hnrnpab	chr11	ENSMUSG00000020358.17	24804.2	22755.2	0.917112	0.933716	-0.0989437	0.0123837	0.124598
Prodh	chr16	ENSMUSG00000003526.12	286.376	351.241	1.22897	1.11527	0.157393	0.012412	0.124724
Qpct	chr17	ENSMUSG00000024084.8	434.707	555.255	1.27713	1.11336	0.154925	0.0124137	0.124724
Tcerg1	chr18	ENSMUSG00000024498.16	4729.48	4123.05	0.872465	0.912364	-0.132319	0.0124288	0.124752
Anxa1	chr19	ENSMUSG00000024659.15	987.205	1146.57	1.16259	1.09971	0.137123	0.0124364	0.124752
Mob2	chr7	ENSMUSG00000025147.7	852.238	760.838	0.892903	0.923535	-0.114761	0.0124428	0.124752
Dennd2a	chr6	ENSMUSG00000038456.9	1781.26	1995.56	1.12042	1.08215	0.113906	0.0124567	0.124804
Sfrp5	chr19	ENSMUSG00000018822.7	162.229	119.697	0.735163	0.954683	-0.0669058	0.0125032	0.125182
Prpf40b	chr15	ENSMUSG00000023007.15	3148.83	3484.74	1.10705	1.07686	0.106831	0.0125293	0.125355
Rhod	chr19	ENSMUSG00000041845.11	388.903	465.804	1.19711	1.10668	0.146235	0.0125712	0.125686
Yeats4	chr10	ENSMUSG00000020171.8	1537.69	1369.61	0.890549	0.922244	-0.11678	0.0125899	0.125698
Sec16b	chr1	ENSMUSG00000026589.14	260.4	319.823	1.22809	1.11634	0.158781	0.0125985	0.125698
Rcor3	chr1	ENSMUSG00000037395.15	2246.94	2034.44	0.905381	0.92933	-0.105737	0.012599	0.125698
Sgo2a	chr1	ENSMUSG00000026039.9	1798.79	1578.69	0.877209	0.916677	-0.125514	0.0126553	0.126084
Gtpbp1	chr15	ENSMUSG00000042535.9	2860.69	2587.5	0.904022	0.930615	-0.103744	0.0126494	0.126084
Arhgap45	chr10	ENSMUSG00000035697.14	472.169	582.056	1.23281	1.11767	0.160489	0.0127139	0.126579
Cnn1	chr9	ENSMUSG00000001349.5	2979.75	3504.24	1.17546	1.10599	0.145332	0.0127271	0.126591
Ywhah	chr5	ENSMUSG00000018965.11	11381.5	10538.2	0.925686	0.937645	-0.0928855	0.0127988	0.126591
Tbk1	chr10	ENSMUSG00000020115.3	1284.32	1182.18	0.920643	0.938932	-0.0909074	0.0127837	0.126591
Slc25a29	chr12	ENSMUSG00000021265.3	115.598	149.154	1.28776	1.09303	0.128332	0.0128041	0.126591
Npas2	chr1	ENSMUSG00000026077.15	1147.89	1025.37	0.892892	0.924136	-0.113822	0.0127862	0.126591
Psmc2	chr5	ENSMUSG00000028932.7	3965.36	3689.96	0.930386	0.944296	-0.0826892	0.0127428	0.126591
Cdh13	chr8	ENSMUSG00000031841.19	6111.7	5442.21	0.890657	0.921525	-0.117905	0.0127449	0.126591
Rbpms2	chr9	ENSMUSG00000032387.15	6658.83	6043.31	0.907489	0.933768	-0.0988637	0.0127534	0.126591
Limd2	chr11	ENSMUSG00000040699.13	826.615	944.479	1.14303	1.09126	0.125998	0.012793	0.126591
Zfp428	chr7	ENSMUSG00000064264.14	958.786	834.484	0.869957	0.91495	-0.128235	0.0127974	0.126591
Tns2	chr15	ENSMUSG00000037003.16	6401.03	7036.04	1.09922	1.07215	0.100509	0.012824	0.126612
Gypa	chr8	ENSMUSG00000051839.7	117.775	66.4424	0.560172	0.980306	-0.0286965	0.0128185	0.126612
Ercc5	chr1	ENSMUSG00000026048.16	1433.98	1295.61	0.90329	0.929363	-0.105685	0.0128455	0.126716
P2ry2	chr7	ENSMUSG00000032860.5	421.555	545.494	1.29967	1.08943	0.123571	0.0128522	0.126716
Sema3c	chr5	ENSMUSG00000028780.13	705.095	835.006	1.18507	1.10479	0.143767	0.0128826	0.126751
Ugdh	chr5	ENSMUSG00000029201.14	1578.16	1794.11	1.13668	1.08938	0.123502	0.0128814	0.126751
Ggcx	chr6	ENSMUSG00000053460.8	1330.24	1494.92	1.12501	1.08433	0.116803	0.0128824	0.126751
Atp5pb	chr3	ENSMUSG00000000563.17	27903.1	25477.9	0.913438	0.935023	-0.0969267	0.0129199	0.127031
Tspan14	chr14	ENSMUSG00000037824.6	1420.83	1601.06	1.12836	1.08388	0.116209	0.0129298	0.12704
Tmem45a	chr16	ENSMUSG00000022754.6	323.425	401.957	1.24371	1.12055	0.164204	0.0129704	0.127263
1500009L16Rik	chr10	ENSMUSG00000087651.3	224.543	284.51	1.26299	1.10955	0.149972	0.0129616	0.127263
Calcoco1	chr15	ENSMUSG00000023055.10	8889.62	7706.29	0.866033	0.9115	-0.133685	0.0130202	0.127664
Med22	chr2	ENSMUSG00000015776.12	1089.67	1197.27	1.09807	1.07152	0.099658	0.013033	0.127702
E2f7	chr10	ENSMUSG00000020185.16	1247.94	1066.07	0.854874	0.909509	-0.136841	0.0130699	0.12782
Rph3al	chr11	ENSMUSG00000020847.15	898.615	1064.86	1.18515	1.1031	0.14156	0.013072	0.12782
Ehd3	chr17	ENSMUSG00000024065.8	306.219	381.988	1.24723	1.1121	0.153284	0.0130705	0.12782
Mmrn2	chr14	ENSMUSG00000041445.9	3603.09	4148.53	1.15154	1.08343	0.1156	0.0131146	0.128149
Gm49331	chr12	ENSMUSG00000114025.1	71.6485	99.0031	1.39196	1.04271	0.0603376	0.0131316	0.128227
Srrm2	chr17	ENSMUSG00000039218.17	40177.3	38332.5	0.954039	0.959051	-0.0603201	0.0131981	0.128788
Pnck	chrX	ENSMUSG00000002012.13	268.63	332.229	1.23631	1.11001	0.150577	0.0132734	0.128834
Cyth2	chr7	ENSMUSG00000003269.17	3107	2754.23	0.88577	0.920938	-0.118824	0.0132622	0.128834
Myl2	chr5	ENSMUSG00000013936.12	261624	230598	0.881297	0.919808	-0.120595	0.0132843	0.128834
Ebag9	chr15	ENSMUSG00000022339.9	880.165	786.201	0.893049	0.925269	-0.112055	0.013247	0.128834
Fam234a	chr17	ENSMUSG00000024187.15	2663.06	2953.41	1.10889	1.0765	0.106351	0.0132822	0.128834
Nceh1	chr3	ENSMUSG00000027698.14	2255.47	2581.01	1.14372	1.09184	0.126767	0.0132242	0.128834
Pid1	chr1	ENSMUSG00000045658.16	281.313	338.57	1.20276	1.10893	0.149162	0.0132627	0.128834
Fbl	chr7	ENSMUSG00000046865.7	2708.99	2433.62	0.898376	0.927386	-0.108758	0.0132654	0.128834
Oip5	chr2	ENSMUSG00000072980.3	233.152	182.601	0.778596	0.924111	-0.113861	0.0132731	0.128834
Nucb1	chr7	ENSMUSG00000030824.17	6984.43	7649.91	1.09543	1.07238	0.100815	0.0133196	0.129089
Gm10435	chr11	ENSMUSG00000072902.4	6026.38	5450.93	0.903937	0.929871	-0.104897	0.0133336	0.129136
Sf3a2	chr10	ENSMUSG00000020211.15	3828.14	3437.93	0.897958	0.928253	-0.10741	0.013371	0.129147
Htatip2	chr7	ENSMUSG00000039745.8	221.223	284.411	1.28613	1.07898	0.109674	0.0133594	0.129147
Sox12	chr2	ENSMUSG00000051817.8	8070	7166.98	0.887966	0.918358	-0.122871	0.0133523	0.129147
Ass1	chr2	ENSMUSG00000076441.9	269.889	350.411	1.2949	1.0874	0.120888	0.0133651	0.129147
Fam126b	chr1	ENSMUSG00000038174.14	257.869	214.044	0.829735	0.900585	-0.151065	0.0133869	0.129214
Zfp931	chr2	ENSMUSG00000078861.8	121.952	171.248	1.39862	1.03748	0.0530787	0.0134137	0.129384
A630072M18Rik	chr5	ENSMUSG00000101013.1	588.414	472.35	0.803576	0.909073	-0.137533	0.0134387	0.129538
Gm2a	chr11	ENSMUSG00000000594.7	2452.76	2711.78	1.10564	1.07532	0.104771	0.013464	0.129653
AU040320	chr4	ENSMUSG00000028830.14	2347.28	2663.92	1.13487	1.08904	0.123054	0.0134689	0.129653
Atp9a	chr2	ENSMUSG00000027546.15	2103.52	2369.79	1.12617	1.08472	0.11732	0.013488	0.12975
Lbr	chr1	ENSMUSG00000004880.11	2158.95	1980.62	0.917048	0.935441	-0.0962813	0.0135651	0.130402
Akr1b3	chr6	ENSMUSG00000001642.18	2609.71	2407.71	0.922548	0.939883	-0.0894463	0.0135953	0.130517
Sesn3	chr9	ENSMUSG00000032009.8	1854.87	1580.01	0.852422	0.909162	-0.13739	0.013589	0.130517
Nes	chr3	ENSMUSG00000004891.16	6734.34	7562.1	1.12178	1.08373	0.116001	0.0136633	0.130842
Cuedc1	chr11	ENSMUSG00000018378.13	2967.52	2761.38	0.930561	0.94417	-0.0828821	0.0136648	0.130842
Gfra2	chr14	ENSMUSG00000022103.10	395.143	479.052	1.21255	1.10963	0.150082	0.013665	0.130842
Gm43379	chr3	ENSMUSG00000105449.1	52.7101	34.5098	0.657647	0.973812	-0.0382854	0.0136659	0.130842
Lonrf1	chr8	ENSMUSG00000039633.7	420.258	492.178	1.17226	1.09975	0.137175	0.0136773	0.130863
Adgrl1	chr8	ENSMUSG00000013033.16	7471.75	8357.23	1.1188	1.08053	0.111734	0.013718	0.131076
Tmem183a	chr1	ENSMUSG00000042305.12	2199.71	1966.44	0.893526	0.924917	-0.112604	0.0137143	0.131076
Raet1d	chr10	ENSMUSG00000078452.10	54.3732	75.5001	1.39827	1.03862	0.0546695	0.0137281	0.131085
Cdk11b	chr4	ENSMUSG00000029062.14	4496.22	4138.66	0.920505	0.939519	-0.0900063	0.013738	0.131091
Tmem86a	chr7	ENSMUSG00000010307.7	507.618	590.689	1.16482	1.09765	0.134414	0.0137489	0.131108
Ndc80	chr17	ENSMUSG00000024056.10	1103.88	937.247	0.849806	0.908288	-0.138779	0.0138101	0.131372
Ndufs1	chr1	ENSMUSG00000025968.16	19254.9	17142.4	0.890843	0.922267	-0.116744	0.0137902	0.131372
Cnnm4	chr1	ENSMUSG00000037408.10	542.039	624.459	1.15129	1.09292	0.12819	0.0138136	0.131372
Cfi	chr3	ENSMUSG00000058952.12	67.6056	98.0221	1.4521	1.03037	0.0431665	0.0137958	0.131372
Unc93b1	chr19	ENSMUSG00000036908.17	669.794	775.414	1.15912	1.09659	0.133023	0.0138355	0.131493
Ecm2	chr13	ENSMUSG00000043631.8	729.274	848.955	1.1646	1.0959	0.132114	0.0139034	0.13205
Slc24a2	chr4	ENSMUSG00000037996.17	526.983	439.077	0.831795	0.90373	-0.146037	0.0139393	0.132126
Mtg1	chr7	ENSMUSG00000039018.15	729.408	657.317	0.901073	0.929145	-0.106024	0.0139279	0.132126
Ing2	chr8	ENSMUSG00000063049.4	503.704	592.477	1.17804	1.1012	0.139077	0.0139345	0.132126
Ddx27	chr2	ENSMUSG00000017999.16	1941.89	1745.7	0.899203	0.928516	-0.107001	0.0140368	0.132962
Mns1	chr9	ENSMUSG00000032221.14	815.491	688.019	0.844155	0.907691	-0.139727	0.0140582	0.133076
Rtkn	chr6	ENSMUSG00000034930.16	1301.67	1459.87	1.12255	1.08164	0.113223	0.0140736	0.133085
Gm15708	chr5	ENSMUSG00000086894.2	156.245	114.403	0.731787	0.959521	-0.0596133	0.0140779	0.133085
Gng7	chr10	ENSMUSG00000048240.14	63.7889	86.8172	1.36708	1.04298	0.0607148	0.01411	0.133301
Pigyl	chr9	ENSMUSG00000010607.8	374.016	434.443	1.15964	1.09382	0.129381	0.0142047	0.133928
Ncl	chr1	ENSMUSG00000026234.12	24100.2	21845.8	0.906812	0.928441	-0.107118	0.0141897	0.133928
Hmcn1	chr1	ENSMUSG00000066842.18	4409.1	5174.64	1.17311	1.10329	0.141808	0.0141971	0.133928
Ghr	chr15	ENSMUSG00000055737.12	3120.15	3460.29	1.10904	1.07783	0.108132	0.0143045	0.13478
Prpf39	chr12	ENSMUSG00000035597.19	1966.51	1760.9	0.89503	0.926822	-0.109636	0.0143148	0.134788
Yju2	chr17	ENSMUSG00000003208.9	495.516	436.715	0.881162	0.9212	-0.118414	0.0143761	0.135075
Esco2	chr14	ENSMUSG00000022034.10	1173.53	1003.5	0.85445	0.910343	-0.135519	0.0143811	0.135075
Ccdc3	chr2	ENSMUSG00000026676.7	544.571	669.805	1.23174	1.09978	0.137216	0.0143922	0.135075
Sart1	chr19	ENSMUSG00000039148.5	4138.7	3884.18	0.938517	0.948177	-0.0767719	0.0143927	0.135075
Gm8034	chr19	ENSMUSG00000094281.1	65.0235	42.9596	0.656843	0.974242	-0.0376474	0.0143902	0.135075
Cwf19l1	chr19	ENSMUSG00000025200.7	466.064	400.986	0.860728	0.914846	-0.1284	0.0144055	0.135106
Lgi3	chr14	ENSMUSG00000033595.7	241.393	293.965	1.21623	1.10469	0.143646	0.0144337	0.135282
Prkag1	chr15	ENSMUSG00000067713.7	3285.81	3024.97	0.920847	0.938601	-0.0914159	0.0144452	0.1353
Dek	chr13	ENSMUSG00000021377.15	4746.87	4218.82	0.888346	0.920994	-0.118736	0.0144558	0.135311
Rpusd2	chr2	ENSMUSG00000027324.1	297.268	354.615	1.19071	1.09935	0.136657	0.0145234	0.135854
Ctsb	chr14	ENSMUSG00000021939.8	11145.7	12020.7	1.07842	1.06014	0.084256	0.0145454	0.135882
Cep192	chr18	ENSMUSG00000024542.9	1492.71	1340.42	0.897598	0.928024	-0.107766	0.0145389	0.135882
Paxip1	chr5	ENSMUSG00000002221.11	2276.66	2043.76	0.897414	0.927849	-0.108037	0.0145793	0.136109
Naga	chr15	ENSMUSG00000022453.8	1601.55	1844.21	1.15291	1.09126	0.125998	0.0146127	0.13621
Trp53rkb	chr2	ENSMUSG00000042854.9	159.617	117.637	0.73785	0.957568	-0.0625528	0.0146185	0.13621
Carns1	chr19	ENSMUSG00000075289.5	3246.78	2868.6	0.883964	0.923544	-0.114748	0.0146189	0.13621
Fbxo28	chr1	ENSMUSG00000047539.9	1306.75	1183.92	0.905949	0.931637	-0.102161	0.0146461	0.136285
B3glct	chr5	ENSMUSG00000051950.10	881.117	1028.28	1.16617	1.09329	0.128677	0.0146416	0.136285
Scrn3	chr2	ENSMUSG00000008226.14	755.696	865.475	1.14446	1.09175	0.126647	0.0146576	0.136303
Myo7a	chr7	ENSMUSG00000030761.16	1281.96	1516.1	1.18029	1.09762	0.134382	0.014707	0.136584
Gorasp1	chr9	ENSMUSG00000032513.8	1042.45	1152.91	1.10673	1.0752	0.104603	0.0146999	0.136584
Slc1a5	chr7	ENSMUSG00000001918.17	2978.69	3415.06	1.14643	1.09164	0.126495	0.0147335	0.136741
Cry1	chr10	ENSMUSG00000020038.10	895.382	751.284	0.839001	0.910072	-0.135947	0.0147788	0.136982
C030017B01Rik	chr18	ENSMUSG00000118202.1	47.407	74.8521	1.57757	1.02405	0.0342829	0.0147746	0.136982
Rcc1	chr4	ENSMUSG00000028896.13	1098.47	968.769	0.881606	0.921134	-0.118517	0.0148027	0.137115
Api5	chr2	ENSMUSG00000027193.12	3706.75	3404.97	0.918252	0.936445	-0.094734	0.0148242	0.137205
Zfp607b	chr7	ENSMUSG00000057093.14	108.883	81.0421	0.743597	0.955137	-0.06622	0.0148316	0.137205
Grap2	chr15	ENSMUSG00000042351.9	61.2277	36.0263	0.594661	0.980581	-0.028291	0.0148439	0.137229
Gramd1a	chr7	ENSMUSG00000001248.15	3038.26	3461.49	1.14041	1.09076	0.125327	0.0148677	0.137359
Nectin3	chr16	ENSMUSG00000022656.15	1005.96	883.657	0.878947	0.92004	-0.120231	0.0148809	0.137393
Tmed9	chr13	ENSMUSG00000058569.8	3757.08	4170.2	1.11065	1.0762	0.105951	0.0148987	0.137467
Ddx52	chr11	ENSMUSG00000020677.7	1017.71	905.392	0.889987	0.924584	-0.113124	0.0149276	0.137556
Ap5b1	chr19	ENSMUSG00000049562.6	170.823	212.176	1.24029	1.09951	0.136859	0.0149207	0.137556
Itgb3	chr11	ENSMUSG00000020689.4	748.58	886.304	1.18303	1.10095	0.138745	0.0149502	0.137586
Klc2	chr19	ENSMUSG00000024862.16	3239.58	2989.1	0.922761	0.939494	-0.0900448	0.014947	0.137586
Ecrg4	chr1	ENSMUSG00000026051.8	122.969	162.921	1.32469	1.0519	0.0729994	0.0149616	0.137603
Epha2	chr4	ENSMUSG00000006445.3	694.05	816.034	1.17695	1.10048	0.138135	0.015002	0.137796
Adap2	chr11	ENSMUSG00000020709.15	164.272	123.534	0.74952	0.958546	-0.0610809	0.0149958	0.137796
Actr1a	chr19	ENSMUSG00000025228.5	6839.25	6445.08	0.942278	0.952875	-0.0696414	0.0150303	0.137967
Syt5	chr7	ENSMUSG00000004961.7	61.1682	82.6334	1.36036	1.04406	0.0622049	0.0151349	0.138837
Clba1	chr12	ENSMUSG00000037594.11	279.948	348.357	1.24461	1.10164	0.13965	0.0151836	0.139194
Nsun5	chr5	ENSMUSG00000000916.15	633.452	546.331	0.862082	0.915171	-0.127887	0.0152703	0.139545
Sf3a1	chr11	ENSMUSG00000002129.11	5327.13	4782.41	0.89794	0.926817	-0.109644	0.0152451	0.139545
Mecp2	chrX	ENSMUSG00000031393.16	2923.56	2633.49	0.900465	0.928973	-0.106292	0.0152679	0.139545
Gas2l1	chr11	ENSMUSG00000034201.13	1466.45	1658.61	1.13146	1.08521	0.117973	0.0152709	0.139545
C4b	chr17	ENSMUSG00000073418.4	65.4384	103.202	1.57567	1.02378	0.0338991	0.0152629	0.139545
Farsa	chr8	ENSMUSG00000003808.18	1569.61	1445.46	0.921179	0.939922	-0.0893877	0.0153146	0.139855
Ckmt1	chr2	ENSMUSG00000000308.14	61.3555	96.8675	1.58089	1.02377	0.0338954	0.0153584	0.139995
Gpr39	chr1	ENSMUSG00000026343.6	66.752	91.4267	1.37706	1.0389	0.0550585	0.0153594	0.139995
Tnfrsf23	chr7	ENSMUSG00000037613.16	87.7379	119.892	1.36586	1.04121	0.0582659	0.0153475	0.139995
Nudt13	chr14	ENSMUSG00000021809.10	680.579	612.654	0.900195	0.929406	-0.105619	0.015377	0.140055
Gen1	chr12	ENSMUSG00000051235.10	587.029	482.544	0.822387	0.908026	-0.139194	0.0153857	0.140055
Sephs1	chr2	ENSMUSG00000026662.13	2374.81	2132.41	0.897435	0.928702	-0.106712	0.0154018	0.140112
Las1l	chrX	ENSMUSG00000057421.12	2954.46	2692.12	0.911135	0.934509	-0.0977196	0.0154121	0.140117
Prmt2	chr10	ENSMUSG00000020230.15	1513.43	1654.19	1.09304	1.06741	0.0941104	0.0154663	0.140519
Mff	chr1	ENSMUSG00000026150.14	3952.42	3655.61	0.924712	0.94342	-0.0840287	0.0154775	0.140531
Smco4	chr9	ENSMUSG00000058173.12	309.557	259.071	0.83781	0.907906	-0.139386	0.015488	0.140537
Cebpa	chr7	ENSMUSG00000034957.10	128.968	168.525	1.30885	1.05615	0.0788181	0.0155307	0.140835
Stxbp3	chr3	ENSMUSG00000027882.18	1016.83	919.222	0.904159	0.93094	-0.10324	0.0155651	0.141057
Tbc1d8b	chrX	ENSMUSG00000042473.8	699.612	811.448	1.15924	1.09365	0.129151	0.0155955	0.141153
Acad11	chr9	ENSMUSG00000090150.10	1596.3	1794.98	1.12404	1.08148	0.113014	0.0155955	0.141153
Megf10	chr18	ENSMUSG00000024593.15	183.925	231.976	1.26111	1.08396	0.116309	0.0156621	0.141568
Prrx2	chr2	ENSMUSG00000039476.13	292.458	365.846	1.25287	1.08765	0.121219	0.0156712	0.141568
Eva1c	chr16	ENSMUSG00000039903.17	126.355	175.641	1.39664	1.03577	0.0507067	0.0156685	0.141568
Pkib	chr10	ENSMUSG00000019876.15	45.5571	70.6858	1.53798	1.02424	0.0345546	0.0157029	0.141648
Ptk7	chr17	ENSMUSG00000023972.10	3688.38	4024.53	1.09129	1.06718	0.0938014	0.0157099	0.141648
mt-Cytb	chrM	ENSMUSG00000064370.1	762110	664706	0.87202	0.920066	-0.120191	0.0157091	0.141648
Shank2	chr7	ENSMUSG00000037541.21	474.528	739.698	1.56237	1.02372	0.0338269	0.0157361	0.141788
Themis2	chr4	ENSMUSG00000037731.5	111.628	81.877	0.734292	0.961604	-0.0564859	0.0157453	0.141788
Mrpl16	chr19	ENSMUSG00000024683.6	1681.56	1541.04	0.915906	0.936104	-0.0952599	0.0157832	0.142034
Pfkfb1	chrX	ENSMUSG00000025271.13	143.396	111.092	0.776729	0.94146	-0.087029	0.0157926	0.142034
Haus1	chr18	ENSMUSG00000041840.8	844.776	757.452	0.895982	0.927858	-0.108025	0.0158807	0.142736
Cd74	chr18	ENSMUSG00000024610.15	105.967	146.845	1.38536	1.03691	0.0522966	0.0159241	0.143036
Sc5d	chr9	ENSMUSG00000032018.14	986.533	1084.57	1.09937	1.07052	0.0983113	0.0159774	0.143424
Mmp14	chr14	ENSMUSG00000000957.11	8272.21	9212.32	1.11394	1.07534	0.104793	0.0160112	0.143546
Slc41a3	chr6	ENSMUSG00000030089.15	531.218	638.703	1.20172	1.09804	0.13493	0.016011	0.143546
Hexb	chr13	ENSMUSG00000021665.9	834.855	970.729	1.16216	1.09309	0.128414	0.0160363	0.14365
Adhfe1	chr1	ENSMUSG00000025911.14	2284.91	2009.32	0.879362	0.921837	-0.117416	0.0160429	0.14365
Tmem87a	chr2	ENSMUSG00000033808.16	1269.17	1152.63	0.908332	0.933756	-0.0988825	0.0160927	0.144005
Poc1b	chr10	ENSMUSG00000019952.15	741.292	664.215	0.895897	0.928254	-0.107409	0.0161187	0.144014
Furin	chr7	ENSMUSG00000030530.15	8555.21	9512.76	1.11187	1.07787	0.108182	0.0161064	0.144014
Rnf169	chr7	ENSMUSG00000058761.5	1610.77	1484.31	0.921402	0.940383	-0.0886794	0.0161241	0.144014
Mamdc2	chr19	ENSMUSG00000033207.7	136.531	169.085	1.24088	1.09356	0.129027	0.0161395	0.144061
Morn4	chr19	ENSMUSG00000049670.9	292.944	341.875	1.16847	1.0932	0.128559	0.0161612	0.144078
Haus3	chr5	ENSMUSG00000079555.2	581.086	515.763	0.886437	0.923206	-0.115275	0.0161616	0.144078
Emb	chr13	ENSMUSG00000021728.8	105.764	152.778	1.44312	1.03198	0.0454214	0.0161827	0.144176
Mxra8	chr4	ENSMUSG00000029070.9	2281.42	2587.26	1.13437	1.08432	0.116792	0.0162052	0.144196
Set	chr2	ENSMUSG00000054766.13	10761.7	9962.23	0.925743	0.94233	-0.0856959	0.0162009	0.144196
Fkbp10	chr11	ENSMUSG00000001555.10	5029.45	5600.01	1.11365	1.07649	0.106329	0.0162173	0.144214
Tubb5	chr17	ENSMUSG00000001525.10	55199.5	50604	0.91638	0.941693	-0.0866707	0.016311	0.144866
Rhoc	chr3	ENSMUSG00000002233.13	5698.01	6236.29	1.09507	1.06821	0.0952007	0.0163035	0.144866
Gm26984	chr3	ENSMUSG00000098204.1	71.0216	95.5241	1.34382	1.04507	0.0635981	0.0163482	0.145106
Pex11a	chr7	ENSMUSG00000030545.9	276.715	326.427	1.17844	1.0943	0.130004	0.0163701	0.145209
Fstl1	chr16	ENSMUSG00000022816.11	31755	34974.6	1.10158	1.07149	0.0996185	0.0164369	0.145301
Mybl1	chr1	ENSMUSG00000025912.16	437.846	334.584	0.759274	0.950776	-0.0728231	0.0164188	0.145301
Tial1	chr7	ENSMUSG00000030846.15	4164.44	3875.78	0.930919	0.945455	-0.0809189	0.016427	0.145301
Shc4	chr2	ENSMUSG00000035109.14	115.963	146.467	1.25974	1.07233	0.100754	0.0164417	0.145301
Cpsf6	chr10	ENSMUSG00000055531.12	3685.75	3320.7	0.900768	0.930533	-0.103871	0.0164231	0.145301
Gm43857	chr3	ENSMUSG00000104548.1	57.4845	39.4142	0.681778	0.971413	-0.0418432	0.0164206	0.145301
Adamts4	chr1	ENSMUSG00000006403.13	585.614	713.354	1.22004	1.10094	0.138732	0.0164706	0.145466
Gm10501	chr17	ENSMUSG00000073415.4	160.611	122.153	0.754668	0.955018	-0.0664005	0.0164868	0.145519
Gas7	chr11	ENSMUSG00000033066.15	1476.01	1678.42	1.1366	1.08456	0.117106	0.0165278	0.145791
Wnt4	chr4	ENSMUSG00000036856.4	153.326	189.402	1.23739	1.09224	0.127289	0.0165584	0.14597
Mier1	chr4	ENSMUSG00000028522.16	1937.54	1738.31	0.896894	0.929365	-0.105683	0.0166482	0.14658
Tnfrsf9	chr4	ENSMUSG00000028965.13	172.211	294.598	1.69979	1.01828	0.0261409	0.0166473	0.14658
Cenpc1	chr5	ENSMUSG00000029253.12	1300.87	1154.25	0.887174	0.926536	-0.110081	0.0167437	0.14733
Mfge8	chr7	ENSMUSG00000030605.15	7520.04	8114.57	1.0787	1.05989	0.0839141	0.016813	0.147757
Tuba1c	chr15	ENSMUSG00000043091.9	2839.85	2595.74	0.913451	0.936044	-0.0953522	0.016812	0.147757
Togaram2	chr17	ENSMUSG00000045761.16	120.631	157.85	1.31057	1.0499	0.0702552	0.0168623	0.148099
Gm16973	chr14	ENSMUSG00000097743.1	243.446	177.355	0.729758	0.96076	-0.0577523	0.0169032	0.148367
Bend7	chr2	ENSMUSG00000048186.14	137.203	101.951	0.742708	0.959856	-0.0591105	0.0169183	0.148408
Timp1	chrX	ENSMUSG00000001131.11	445.776	536.983	1.20743	1.09443	0.130178	0.0169954	0.148697
Notch1	chr2	ENSMUSG00000026923.15	6147.85	6736.29	1.09543	1.0679	0.0947833	0.017001	0.148697
Slc19a2	chr1	ENSMUSG00000040918.12	442.531	520.905	1.17927	1.09407	0.129709	0.0169737	0.148697
Dync2h1	chr9	ENSMUSG00000047193.16	360.043	295.404	0.819041	0.916373	-0.125993	0.0169623	0.148697
Pld5	chr1	ENSMUSG00000055214.15	36.4982	54.2037	1.46944	1.0274	0.0389921	0.0170035	0.148697
Pou3f1	chr4	ENSMUSG00000090125.3	63.947	90.1297	1.40137	1.03315	0.047047	0.0170235	0.148773
E530011L22Rik	chr9	ENSMUSG00000097820.3	337.213	282.903	0.839037	0.914025	-0.129695	0.0170331	0.148773
Kif21b	chr1	ENSMUSG00000041642.18	417.118	516.094	1.23869	1.08276	0.114717	0.0170841	0.149127
Rab3d	chr9	ENSMUSG00000019066.13	657.408	761.703	1.15879	1.08894	0.122924	0.0171027	0.149163
Cdkn3	chr14	ENSMUSG00000037628.10	501.263	416.938	0.83129	0.912581	-0.131976	0.0171092	0.149163
Fbn1	chr2	ENSMUSG00000027204.13	14219.1	16791.4	1.18224	1.09319	0.128549	0.0171431	0.149276
Fanci	chr7	ENSMUSG00000039187.16	668.342	560.397	0.837828	0.914864	-0.128371	0.0171352	0.149276
Gm43597	chr5	ENSMUSG00000107096.3	609.524	506.476	0.83108	0.911253	-0.134076	0.0171686	0.149407
Ik	chr18	ENSMUSG00000024474.7	6507.06	6002.51	0.922596	0.941437	-0.0870641	0.017226	0.149727
Slc25a38	chr9	ENSMUSG00000032519.11	631.844	567.453	0.8988	0.929868	-0.104903	0.0172264	0.149727
Nomo1	chr7	ENSMUSG00000030835.6	5832.87	6498.74	1.11393	1.07525	0.104666	0.0172391	0.149745
Mapk7	chr11	ENSMUSG00000001034.17	1568.81	1751.65	1.11752	1.07718	0.107263	0.0173113	0.149856
Atp5g3	chr2	ENSMUSG00000018770.9	40857.1	37369.3	0.914477	0.937621	-0.0929233	0.0173188	0.149856
Itgb4	chr11	ENSMUSG00000020758.15	342.097	439.259	1.28556	1.06866	0.0958058	0.0172683	0.149856
Vit	chr17	ENSMUSG00000024076.10	32.4063	53.6399	1.64924	1.0205	0.0292699	0.0173255	0.149856
Ldlrad4	chr18	ENSMUSG00000024544.9	624.872	721.547	1.15449	1.08894	0.122923	0.0173224	0.149856
Crispld2	chr8	ENSMUSG00000031825.16	305.268	386.099	1.2625	1.07051	0.0982984	0.0172934	0.149856
Usp21	chr1	ENSMUSG00000053483.13	1752.43	1585.73	0.905057	0.932818	-0.100333	0.0172807	0.149856
Men1	chr19	ENSMUSG00000024947.17	2175.19	2373.47	1.09144	1.06699	0.0935447	0.0173572	0.150039
Cald1	chr6	ENSMUSG00000029761.16	7803.38	8622.48	1.10523	1.07181	0.100047	0.0173691	0.150051
Gm45114	chr7	ENSMUSG00000109136.1	73.6978	102.507	1.38918	1.03441	0.0488042	0.0174077	0.150293
Lrp8	chr4	ENSMUSG00000028613.15	225.29	334.786	1.49469	1.02645	0.0376602	0.0174727	0.150763
Enpp5	chr17	ENSMUSG00000023960.13	590.274	683.656	1.15815	1.08946	0.123607	0.0175237	0.151104
Stmn2	chr3	ENSMUSG00000027500.10	183.067	246.455	1.34768	1.04283	0.0605001	0.0175527	0.151104
Vhl	chr6	ENSMUSG00000033933.13	790.862	897.369	1.13506	1.08262	0.114521	0.0175654	0.151104
Lrp1	chr10	ENSMUSG00000040249.15	8897.28	10434.5	1.17447	1.09444	0.130198	0.0175373	0.151104
Trp53cor1	chr17	ENSMUSG00000085912.2	54.8891	84.8843	1.52343	1.02436	0.034716	0.0175579	0.151104
Ddit3	chr10	ENSMUSG00000025408.15	512.511	652.036	1.27786	1.06276	0.0878177	0.0176058	0.151361
Slco2a1	chr9	ENSMUSG00000032548.14	1736.76	1948.44	1.12229	1.07894	0.109608	0.0176235	0.151422
Fos	chr12	ENSMUSG00000021250.13	273.546	1075.07	3.76109	1.00589	0.00847115	0.0176795	0.151468
Kansl2	chr15	ENSMUSG00000022992.17	3040.48	2796.2	0.919462	0.939073	-0.0906905	0.0176633	0.151468
Ahctf1	chr1	ENSMUSG00000026491.13	2267.79	2043.37	0.900615	0.931047	-0.103074	0.0176821	0.151468
Slit2	chr5	ENSMUSG00000031558.15	2073.01	2433.78	1.17305	1.08937	0.123494	0.0176435	0.151468
Tcp1	chr17	ENSMUSG00000068039.13	12804	12120.9	0.946704	0.956182	-0.0646436	0.0176758	0.151468
Rimbp2	chr5	ENSMUSG00000029420.14	80.3952	116.594	1.4465	1.02894	0.0411595	0.0177167	0.151539
Tbc1d10a	chr11	ENSMUSG00000034412.13	426.918	496.47	1.16302	1.09125	0.125983	0.0177073	0.151539
Cnot10	chr9	ENSMUSG00000056167.8	2012.25	1830.75	0.909394	0.934939	-0.0970553	0.0177223	0.151539
Pnn	chr12	ENSMUSG00000020994.5	8050.68	7359.03	0.914521	0.937789	-0.0926649	0.0177551	0.15159
Cpsf7	chr19	ENSMUSG00000034820.4	4434.67	4137.68	0.933098	0.947919	-0.0771641	0.0177602	0.15159
Gbp4	chr5	ENSMUSG00000079363.7	375.482	461.483	1.22592	1.08346	0.115652	0.0177406	0.15159
Ttll4	chr1	ENSMUSG00000033257.14	1940.29	1726.34	0.889054	0.926064	-0.110817	0.0177788	0.151658
Rgs12	chr5	ENSMUSG00000029101.16	3508.16	3984.56	1.1357	1.08238	0.114212	0.0178098	0.151768
Sdhc	chr1	ENSMUSG00000058076.12	13290.8	12059.1	0.907147	0.937064	-0.0937807	0.017813	0.151768
Smim1	chr4	ENSMUSG00000078350.11	1004.93	1194.36	1.18901	1.09287	0.128124	0.0178388	0.151896
Mgp	chr6	ENSMUSG00000030218.2	5090.12	6014.92	1.18321	1.09304	0.128341	0.017852	0.151918
Phykpl	chr11	ENSMUSG00000020359.13	457.858	392.854	0.858923	0.917788	-0.123767	0.0179431	0.152529
9330182L06Rik	chr5	ENSMUSG00000056004.16	91.2282	129.555	1.41776	1.03221	0.0457421	0.0179452	0.152529
Lsm2	chr17	ENSMUSG00000007050.17	1334.5	1150.11	0.862039	0.917729	-0.123861	0.0179573	0.15254
Fam189b	chr3	ENSMUSG00000032657.15	795.518	922.438	1.16149	1.08798	0.121651	0.0179718	0.152573
Stab2	chr10	ENSMUSG00000035459.18	161.7	215.128	1.33024	1.0437	0.0617064	0.017991	0.152644
Acat1	chr9	ENSMUSG00000032047.5	14771.6	13823.1	0.935843	0.951534	-0.0716734	0.0180355	0.152931
Med6	chr12	ENSMUSG00000002679.14	600.702	527.636	0.878469	0.923808	-0.114335	0.0181067	0.152992
Appl2	chr10	ENSMUSG00000020263.14	2973.63	3500.78	1.17811	1.09343	0.128861	0.0180842	0.152992
Lias	chr5	ENSMUSG00000029199.11	1485.04	1368.16	0.921081	0.941283	-0.0872999	0.0181065	0.152992
Olfml1	chr7	ENSMUSG00000051041.8	188	237.918	1.26663	1.06976	0.097283	0.0181055	0.152992
Dnajc8	chr4	ENSMUSG00000054405.14	4325.46	3935.72	0.909802	0.934733	-0.0973742	0.0181072	0.152992
Mgmt	chr7	ENSMUSG00000054612.4	400.962	512.311	1.28255	1.05733	0.0804197	0.0180797	0.152992
Lhpp	chr7	ENSMUSG00000030946.13	1129.13	1274.45	1.12969	1.07999	0.111021	0.0181461	0.153219
Pnp	chr14	ENSMUSG00000115338.2	269.299	311.013	1.15518	1.08713	0.120521	0.0181556	0.153219
Pou6f1	chr15	ENSMUSG00000009739.17	1540.39	1399.11	0.907527	0.934551	-0.0976543	0.018211	0.153505
Prickle2	chr6	ENSMUSG00000030020.13	1000.68	1174.61	1.17203	1.08898	0.122982	0.0182086	0.153505
Gm31166	chr19	ENSMUSG00000109695.1	68.8459	97.0759	1.4247	1.03114	0.0442445	0.018248	0.153726
Rrnad1	chr3	ENSMUSG00000004896.16	1051.13	942.738	0.896626	0.929955	-0.104768	0.0182813	0.153915
Sidt2	chr9	ENSMUSG00000034908.16	3971.5	4409.65	1.1105	1.0739	0.102865	0.0183075	0.154045
Fads6	chr11	ENSMUSG00000044788.10	200.965	251.875	1.25485	1.06777	0.0945959	0.0183487	0.1543
Hmox1	chr8	ENSMUSG00000005413.8	488.071	677.295	1.3869	1.03555	0.0503954	0.0183703	0.154312
Kif27	chr13	ENSMUSG00000060176.4	44.0622	70.5958	1.58681	1.02171	0.0309845	0.0183826	0.154312
Gm20045	chr1	ENSMUSG00000103983.1	258.178	212.905	0.824131	0.922888	-0.115772	0.0183726	0.154312
Cyc1	chr15	ENSMUSG00000022551.8	24883.5	22845.8	0.918165	0.939362	-0.0902465	0.0184033	0.154395
Sf3b4	chr3	ENSMUSG00000068856.3	2162.71	1960.22	0.906619	0.934102	-0.0983474	0.0185162	0.15525
Renbp	chrX	ENSMUSG00000031387.14	1223.35	1427.19	1.16595	1.09257	0.127731	0.0185427	0.155381
Cd63	chr10	ENSMUSG00000025351.14	4528.47	5052.83	1.11614	1.07449	0.103648	0.0185894	0.155516
Triap1	chr5	ENSMUSG00000029535.4	558.47	493.642	0.884154	0.924902	-0.112627	0.0185868	0.155516
Arhgef39	chr4	ENSMUSG00000051517.14	821.614	689.452	0.840036	0.913956	-0.129803	0.0185916	0.155516
Dusp7	chr9	ENSMUSG00000053716.9	2072.28	2263.35	1.09273	1.0665	0.0928789	0.0186535	0.155943
Eny2	chr15	ENSMUSG00000022338.8	2278.41	2071.93	0.909319	0.934534	-0.0976815	0.0187126	0.156161
Pcdhb3	chr18	ENSMUSG00000045498.1	41.6461	59.9902	1.44333	1.02836	0.0403496	0.0187103	0.156161
Gm45670	chr7	ENSMUSG00000109635.1	57.0485	84.6915	1.47978	1.02606	0.037122	0.0187096	0.156161
Timp3	chr10	ENSMUSG00000020044.13	12829.5	14194.1	1.10564	1.06617	0.0924359	0.0187405	0.156171
Castor1	chr11	ENSMUSG00000020424.3	167.091	209.508	1.25664	1.06748	0.0942152	0.0187686	0.156171
Acot2	chr12	ENSMUSG00000021226.7	2696.37	2441.18	0.905471	0.932288	-0.101153	0.0187327	0.156171
Rab27b	chr18	ENSMUSG00000024511.15	146.332	194.275	1.32989	1.04185	0.0591429	0.0187618	0.156171
Tcf21	chr10	ENSMUSG00000045680.8	1455.09	1669.28	1.14843	1.0794	0.110228	0.018748	0.156171
Dcn	chr10	ENSMUSG00000019929.16	9045.58	10229.5	1.13084	1.08097	0.112328	0.0187931	0.156284
Man1a	chr10	ENSMUSG00000003746.16	1162.37	1301.92	1.11891	1.07644	0.106268	0.0188686	0.156546
Pvr	chr7	ENSMUSG00000040511.14	1333.1	1485.77	1.11484	1.07497	0.104302	0.018837	0.156546
Cmtm8	chr9	ENSMUSG00000041012.4	188.897	238.726	1.26374	1.06264	0.0876569	0.0188481	0.156546
Trim10	chr17	ENSMUSG00000073400.6	65.7002	35.8873	0.543187	0.983964	-0.0233219	0.0188642	0.156546
Tmem252	chr19	ENSMUSG00000048572.5	82.1116	114.439	1.39973	1.0318	0.0451622	0.0188813	0.15656
Gm43965	chr6	ENSMUSG00000108176.1	108.536	79.5088	0.737192	0.964616	-0.0519738	0.0189315	0.156884
Oit3	chr10	ENSMUSG00000009654.4	483.605	753.448	1.55688	1.02175	0.0310369	0.0189796	0.157009
Lsg1	chr16	ENSMUSG00000022538.20	1224.54	1118.87	0.913695	0.937431	-0.0932158	0.0189699	0.157009
Csf2rb	chr15	ENSMUSG00000071713.6	142.303	193.269	1.36479	1.02962	0.0421075	0.018978	0.157009
Alox5	chr6	ENSMUSG00000025701.12	209.825	166.028	0.792975	0.938296	-0.0918853	0.0190201	0.157208
Pxk	chr14	ENSMUSG00000033885.15	2060.15	2275.29	1.10474	1.07125	0.099293	0.019034	0.157208
Zfp747	chr7	ENSMUSG00000054381.5	253.628	302.196	1.18909	1.08994	0.124253	0.0190367	0.157208
Apcdd1	chr18	ENSMUSG00000071847.13	1209.25	1395.15	1.15429	1.08627	0.119377	0.0190819	0.157489
Piezo2	chr18	ENSMUSG00000041482.17	657.77	742.552	1.12852	1.07929	0.110087	0.0191311	0.157804
Tvp23b	chr11	ENSMUSG00000014177.10	639.238	736.622	1.15334	1.08626	0.119374	0.0191499	0.157867
Igfbp7	chr5	ENSMUSG00000036256.13	3560.06	4052.77	1.13805	1.0807	0.111972	0.0191849	0.158064
Cend1	chr7	ENSMUSG00000060240.12	178.042	232.382	1.30346	1.04613	0.0650583	0.0191971	0.158073
5530601H04Rik	chrX	ENSMUSG00000087174.7	357.141	284.557	0.800246	0.938194	-0.092042	0.0192242	0.158205
Nr4a2	chr2	ENSMUSG00000026826.13	231.944	300.027	1.29912	1.05176	0.0728041	0.0192915	0.158667
Upf1	chr8	ENSMUSG00000058301.8	6164.9	5689.66	0.922855	0.947226	-0.078219	0.0194015	0.15948
Blcap	chr2	ENSMUSG00000067787.10	1533.27	1377.65	0.897772	0.930576	-0.103804	0.0194572	0.159846
Il4ra	chr7	ENSMUSG00000030748.9	631.384	717.187	1.13672	1.08176	0.113387	0.019483	0.159965
Lpcat3	chr6	ENSMUSG00000004270.13	1799.29	1963.39	1.09122	1.0655	0.0915372	0.0195015	0.160025
Cdip1	chr16	ENSMUSG00000004071.13	5465.93	5083.4	0.930004	0.945929	-0.0801961	0.0195574	0.160367
Krt19	chr11	ENSMUSG00000020911.14	1149.56	1405.12	1.22431	1.08034	0.111485	0.0195657	0.160367
Loxl1	chr9	ENSMUSG00000032334.10	5680.79	6464.29	1.13909	1.08255	0.114439	0.0195831	0.160417
Il17rc	chr6	ENSMUSG00000030281.16	452.92	512.102	1.13066	1.0803	0.111426	0.0196218	0.160641
Ppm1j	chr3	ENSMUSG00000002228.7	1493.08	1675.91	1.12315	1.07691	0.106898	0.0197011	0.160921
Hsd11b1	chr1	ENSMUSG00000016194.14	48.4483	78.6315	1.59393	1.02055	0.0293515	0.0196816	0.160921
Pltp	chr2	ENSMUSG00000017754.13	254.228	329.998	1.29882	1.04709	0.066384	0.0196923	0.160921
Thsd7a	chr6	ENSMUSG00000032625.14	514.133	607.755	1.1779	1.08349	0.115682	0.0196747	0.160921
Cpxm2	chr7	ENSMUSG00000030862.13	75.5025	102.666	1.3571	1.03814	0.0540009	0.0197357	0.161032
Fryl	chr5	ENSMUSG00000070733.13	4040.09	3661.52	0.906317	0.934363	-0.0979454	0.0197373	0.161032
Slc41a1	chr1	ENSMUSG00000013275.9	1788.6	2023.54	1.1327	1.08049	0.11168	0.0197906	0.161075
Smpdl3a	chr10	ENSMUSG00000019872.13	1257.42	1385.7	1.1012	1.0689	0.0961251	0.0198214	0.161075
Fmo5	chr3	ENSMUSG00000028088.14	273.296	325.802	1.19294	1.08625	0.119357	0.0198444	0.161075
Tbx20	chr9	ENSMUSG00000031965.15	17621.5	19699.8	1.11707	1.07504	0.104387	0.0197756	0.161075
Ptprf	chr4	ENSMUSG00000033295.14	5073.05	5904.4	1.16481	1.09138	0.12615	0.0198347	0.161075
Ssc5d	chr7	ENSMUSG00000035279.8	1517.83	1734.29	1.14265	1.08294	0.114949	0.0197992	0.161075
Rnf146	chr10	ENSMUSG00000038876.12	1871.11	1710.98	0.913827	0.938066	-0.0922385	0.0197884	0.161075
Rwdd2b	chr16	ENSMUSG00000041079.12	408.364	512.109	1.24807	1.06145	0.0860385	0.0197753	0.161075
Tor3a	chr1	ENSMUSG00000060519.11	455.763	532.333	1.16564	1.08507	0.117794	0.0198317	0.161075
Slc16a10	chr10	ENSMUSG00000019838.11	1261.59	1133.55	0.898145	0.932478	-0.100859	0.0198934	0.161205
Mapk8ip3	chr17	ENSMUSG00000024163.17	6697.58	7251.07	1.08239	1.06103	0.085468	0.0199624	0.161205
Cdan1	chr2	ENSMUSG00000027284.16	1970.17	1743.89	0.884293	0.925261	-0.112068	0.0199391	0.161205
Timp4	chr6	ENSMUSG00000030317.8	133.02	75.6529	0.579412	0.982868	-0.0249303	0.0199432	0.161205
Hid1	chr11	ENSMUSG00000034586.14	502.711	630.298	1.25814	1.0623	0.0871947	0.0198948	0.161205
Cdkn1c	chr7	ENSMUSG00000037664.13	8290.63	9607.69	1.15971	1.08556	0.118443	0.0199097	0.161205
Btnl9	chr11	ENSMUSG00000040283.14	2299.62	1981.57	0.861539	0.914388	-0.129122	0.019954	0.161205
Plpp2	chr10	ENSMUSG00000052151.12	184.986	230.542	1.24477	1.06845	0.0955153	0.019921	0.161205
Gm43737	chr3	ENSMUSG00000105692.1	260.93	212.62	0.814064	0.932612	-0.100652	0.0199483	0.161205
Enpp1	chr10	ENSMUSG00000037370.13	483.766	624.28	1.29123	1.04918	0.0692664	0.0199755	0.161219
Ralb	chr1	ENSMUSG00000004451.14	4021.32	4364.59	1.08569	1.06248	0.0874337	0.020027	0.161371
Cds1	chr5	ENSMUSG00000029330.8	60.8641	93.6138	1.53999	1.02319	0.0330763	0.0200283	0.161371
BC030867	chr11	ENSMUSG00000034773.16	434.991	367.54	0.843048	0.917848	-0.123673	0.020006	0.161371
Cep97	chr16	ENSMUSG00000022604.18	661.15	566.808	0.856192	0.92358	-0.114691	0.0200672	0.161375
Ap3m2	chr8	ENSMUSG00000031539.6	360.762	443.758	1.23041	1.08233	0.114144	0.0200463	0.161375
Adamts2	chr11	ENSMUSG00000036545.9	3066.83	3519.19	1.14846	1.08309	0.115157	0.0200555	0.161375
Lncppara	chr15	ENSMUSG00000116305.1	23.2609	47.1349	1.60975	1.01838	0.0262733	0.0200741	0.161375
Greb1l	chr18	ENSMUSG00000042942.18	241.956	309.211	1.28417	1.0493	0.0694309	0.0201122	0.16159
Matn4	chr2	ENSMUSG00000016995.17	159.566	203.416	1.2715	1.04896	0.0689595	0.0201442	0.161664
Dnajc2	chr5	ENSMUSG00000029014.14	2000.8	1792.51	0.895843	0.930898	-0.103304	0.0201434	0.161664
Il27ra	chr8	ENSMUSG00000005465.9	297.19	364.609	1.22846	1.07365	0.10252	0.0201801	0.161679
Mospd1	chrX	ENSMUSG00000023074.11	1252.3	1119.37	0.894522	0.929953	-0.104771	0.0201713	0.161679
Thada	chr17	ENSMUSG00000024251.10	723.82	827.227	1.14163	1.08168	0.113269	0.0201747	0.161679
Cdk5rap2	chr4	ENSMUSG00000039298.16	2127.68	1919.7	0.902038	0.933036	-0.0999958	0.0201998	0.161746
Arf2	chr11	ENSMUSG00000062421.13	1957.29	1793.85	0.916329	0.939299	-0.0903441	0.0202719	0.162232
Cyhr1	chr15	ENSMUSG00000053929.17	4975.42	4645.92	0.933519	0.948886	-0.0756929	0.0202914	0.162297
Macf1	chr4	ENSMUSG00000028649.21	23812.4	22059.1	0.926457	0.94359	-0.0837674	0.0203089	0.162346
Sp2	chr11	ENSMUSG00000018678.13	1963.25	1743.87	0.888312	0.928387	-0.107202	0.0203289	0.162415
Igfbpl1	chr4	ENSMUSG00000035551.6	574.822	474.844	0.823646	0.920422	-0.119633	0.0203424	0.162431
Dap	chr15	ENSMUSG00000039168.15	2077.66	2375.48	1.14483	1.08178	0.113403	0.0204449	0.163158
Mlx	chr11	ENSMUSG00000017801.15	713.549	796.382	1.11753	1.0746	0.103799	0.0205101	0.163587
Mthfr	chr4	ENSMUSG00000029009.17	1762.56	2076.02	1.17828	1.0841	0.116503	0.0205221	0.16359
Phf3	chr1	ENSMUSG00000048874.15	4436.26	3961.28	0.893237	0.930985	-0.10317	0.020537	0.163618
Spag7	chr11	ENSMUSG00000018287.12	3866.08	3544.06	0.916947	0.940664	-0.0882482	0.0206127	0.164129
Ston2	chr12	ENSMUSG00000020961.15	156.149	200.078	1.28474	1.0492	0.0692873	0.0206705	0.164406
B9d2	chr7	ENSMUSG00000063439.7	514.248	448.06	0.872378	0.924594	-0.113108	0.0206697	0.164406
Kirrel3	chr9	ENSMUSG00000032036.15	43.8273	61.9482	1.41254	1.02876	0.0409117	0.0206994	0.164446
Dhx30	chr9	ENSMUSG00000032480.17	3673.11	3346.24	0.910976	0.936963	-0.0939354	0.0207074	0.164446
Creb3l2	chr6	ENSMUSG00000038648.5	10033.8	11409.7	1.13762	1.08514	0.117887	0.0207268	0.164446
Paip2b	chr6	ENSMUSG00000045896.14	1721.07	1558.01	0.905091	0.934129	-0.0983059	0.0207333	0.164446
Zfp53	chr17	ENSMUSG00000057409.7	177.968	213.421	1.20137	1.08245	0.114298	0.0207289	0.164446
Dram1	chr10	ENSMUSG00000020057.2	161.913	197.355	1.21988	1.07664	0.106536	0.0207813	0.164589
Melk	chr4	ENSMUSG00000035683.13	1162.49	984.852	0.844874	0.922536	-0.116322	0.0207976	0.164589
Aifm1	chrX	ENSMUSG00000036932.14	5257.33	4892.45	0.930578	0.946204	-0.079777	0.0207945	0.164589
Zscan25	chr5	ENSMUSG00000070420.4	581.407	516.475	0.887985	0.928219	-0.107463	0.020786	0.164589
Zbtb22	chr17	ENSMUSG00000051390.10	1607.52	1431.88	0.891057	0.929815	-0.104984	0.0208169	0.16465
Trip10	chr17	ENSMUSG00000019487.11	2748.17	3032.23	1.10372	1.07046	0.0982364	0.0208436	0.16477
Spty2d1	chr7	ENSMUSG00000049516.9	1143.2	1291.8	1.13001	1.07799	0.108347	0.0208893	0.16504
Scmh1	chr4	ENSMUSG00000000085.16	3972.57	3675.86	0.924934	0.942666	-0.0851821	0.0209121	0.165128
Gm42937	chr3	ENSMUSG00000104737.1	122.158	155.459	1.27008	1.05091	0.0716448	0.0209545	0.165371
Cox5b	chr1	ENSMUSG00000061518.11	24622.6	22172.3	0.900754	0.924999	-0.112476	0.0209679	0.165385
Stt3a	chr9	ENSMUSG00000032116.18	3843.72	4119.64	1.07176	1.05584	0.078386	0.0210139	0.165572
Fbxl22	chr9	ENSMUSG00000050503.9	6848.6	6092.75	0.889458	0.930318	-0.104204	0.0210148	0.165572
Fstl3	chr10	ENSMUSG00000020325.10	954.05	1116.44	1.17081	1.08394	0.116288	0.0210393	0.16561
Lrrc2	chr9	ENSMUSG00000032495.8	1051.28	1186.03	1.12885	1.07826	0.108703	0.0210429	0.16561
Anln	chr9	ENSMUSG00000036777.8	5329.01	4626.7	0.868039	0.924368	-0.113461	0.0210609	0.165659
Col24a1	chr3	ENSMUSG00000028197.4	511.964	642.238	1.25534	1.06477	0.0905422	0.0210777	0.165701
Tax1bp1	chr6	ENSMUSG00000004535.12	5549.95	5168.4	0.931151	0.946834	-0.0788167	0.021248	0.166648
Ccn4	chr15	ENSMUSG00000005124.10	3428.21	4007.07	1.1704	1.08478	0.117403	0.0212519	0.166648
Loxl4	chr19	ENSMUSG00000025185.14	45.0487	68.4116	1.51107	1.02337	0.033326	0.0212568	0.166648
Fchsd1	chr18	ENSMUSG00000038524.13	295.569	354.017	1.20074	1.08303	0.115078	0.0212146	0.166648
Gm15500	chr7	ENSMUSG00000086583.3	518.806	446.558	0.861832	0.924079	-0.113912	0.0212249	0.166648
Pwwp2b	chr7	ENSMUSG00000060260.13	489.284	568.186	1.16231	1.08322	0.115333	0.0212969	0.166871
Zcchc3	chr2	ENSMUSG00000074682.4	2128.04	2321.24	1.09024	1.06362	0.0889828	0.0213498	0.167193
Ppp1cc	chr5	ENSMUSG00000004455.16	7305.23	6737.82	0.922032	0.941972	-0.0862437	0.0213693	0.167254
Tecr	chr8	ENSMUSG00000031708.17	6749.73	6031.1	0.893076	0.929509	-0.10546	0.0214088	0.167258
Rad9b	chr5	ENSMUSG00000038569.13	164.492	199.463	1.21373	1.07601	0.105688	0.0214042	0.167258
D630045J12Rik	chr6	ENSMUSG00000063455.16	480.173	562.322	1.17012	1.08255	0.114427	0.0214168	0.167258
Gm6444	chr5	ENSMUSG00000080836.1	78.9939	55.0076	0.699166	0.972853	-0.0397063	0.0214039	0.167258
Baz2b	chr2	ENSMUSG00000026987.16	2548.58	2278.79	0.89408	0.930518	-0.103895	0.0214325	0.167289
Lrp4	chr2	ENSMUSG00000027253.15	1744.88	1918.06	1.09922	1.06744	0.0941537	0.0214568	0.167386
Tesk1	chr4	ENSMUSG00000028458.12	3164.02	2885.82	0.91187	0.937745	-0.0927323	0.0215631	0.168123
Cetn3	chr13	ENSMUSG00000021537.9	2717.87	2457.41	0.903615	0.934139	-0.0982904	0.0215923	0.168173
Zfp469	chr8	ENSMUSG00000043903.4	1051.52	1261.13	1.19976	1.07909	0.109822	0.021593	0.168173
Dusp14	chr11	ENSMUSG00000018648.15	47.1255	70.2387	1.48709	1.02515	0.0358397	0.0216496	0.168521
Fh1	chr1	ENSMUSG00000026526.14	12063.2	11095.5	0.919913	0.941515	-0.0869446	0.0217166	0.168674
Nexn	chr3	ENSMUSG00000039103.12	35545.3	32138.1	0.904334	0.937244	-0.0935034	0.0217075	0.168674
Gm10557	chr18	ENSMUSG00000073647.4	251.463	207.319	0.822815	0.928725	-0.106677	0.021716	0.168674
Gm36199	chr17	ENSMUSG00000117427.1	74.1023	51.8615	0.693072	0.973897	-0.0381587	0.021709	0.168674
Tmem230	chr2	ENSMUSG00000027341.10	532.463	600.133	1.12872	1.07707	0.107108	0.0217639	0.168913
Ncam1	chr9	ENSMUSG00000039542.16	16511.1	14996	0.908293	0.93697	-0.0939248	0.0217711	0.168913
Usp7	chr16	ENSMUSG00000022710.17	5842.87	5453.8	0.933333	0.948543	-0.0762154	0.0217939	0.168997
Dpp7	chr2	ENSMUSG00000026958.13	198.727	250.27	1.2615	1.05424	0.0762043	0.0218397	0.169005
Eif2a	chr3	ENSMUSG00000027810.14	2391.47	2221.43	0.929062	0.945977	-0.0801223	0.0218327	0.169005
Nfkbiz	chr16	ENSMUSG00000035356.17	328.303	464.372	1.42392	1.02865	0.040748	0.0218372	0.169005
Mir22hg	chr11	ENSMUSG00000085148.1	525.77	645.835	1.22319	1.06562	0.0916948	0.0218423	0.169005
Ankrd27	chr7	ENSMUSG00000034867.16	1378.34	1504.86	1.09223	1.06633	0.0926479	0.0219157	0.169428
Dcun1d3	chr7	ENSMUSG00000048787.13	545.837	638.381	1.17102	1.08435	0.116834	0.0219208	0.169428
Mn1	chr5	ENSMUSG00000070576.4	1004.11	1151.69	1.14863	1.08046	0.11164	0.0219354	0.169449
4933432I09Rik	chr16	ENSMUSG00000116557.1	101.984	75.3198	0.735176	0.966239	-0.0495476	0.021986	0.169748
Cycs	chr6	ENSMUSG00000063694.5	15184.4	14042.7	0.925101	0.942377	-0.0856243	0.0220025	0.169783
Zcrb1	chr15	ENSMUSG00000022635.9	2265.3	2039.37	0.900181	0.933113	-0.0998764	0.0220299	0.169902
Atp5b	chr10	ENSMUSG00000025393.12	161389	148554	0.920669	0.942097	-0.0860524	0.0221266	0.170371
Gsdme	chr6	ENSMUSG00000029821.15	36.8763	58.5416	1.58837	1.02086	0.0297828	0.022118	0.170371
Creb5	chr6	ENSMUSG00000053007.9	2892.67	2631.39	0.909681	0.937079	-0.0937579	0.0221184	0.170371
Pipox	chr11	ENSMUSG00000017453.4	142.109	107.125	0.754949	0.964393	-0.0523064	0.0221397	0.17038
Noct	chr3	ENSMUSG00000023087.15	1449.39	1650.95	1.13903	1.08222	0.113987	0.0221792	0.170592
Rnps1	chr17	ENSMUSG00000034681.17	6009.68	5581.69	0.928724	0.94551	-0.0808358	0.0222254	0.170855
Cpeb1	chr7	ENSMUSG00000025586.17	177.49	240.591	1.35768	1.03465	0.0491487	0.0222374	0.170855
Rnf17	chr14	ENSMUSG00000000365.9	74.3876	139.785	1.87607	1.01399	0.0200387	0.0222858	0.170986
Ell2	chr13	ENSMUSG00000001542.7	312.623	372.906	1.19098	1.08111	0.112515	0.0222905	0.170986
Fermt3	chr19	ENSMUSG00000024965.9	346.619	408.785	1.17908	1.08071	0.111983	0.0222834	0.170986
Fam76b	chr9	ENSMUSG00000037808.13	1010.61	907.863	0.89872	0.932789	-0.100377	0.0223192	0.171114
Hdc	chr2	ENSMUSG00000027360.5	488.87	594.666	1.215	1.07044	0.0982071	0.0223477	0.17124
Slc20a1	chr2	ENSMUSG00000027397.14	1758.82	1986.22	1.13082	1.07802	0.10839	0.0223706	0.171323
Fubp1	chr3	ENSMUSG00000028034.15	5699.68	5074.74	0.891109	0.929186	-0.10596	0.0224694	0.171803
Sfswap	chr5	ENSMUSG00000029439.14	3374.59	3163.91	0.937753	0.951018	-0.0724557	0.0224589	0.171803
Galnt17	chr5	ENSMUSG00000034040.16	277.25	329.756	1.19099	1.08124	0.112683	0.0224491	0.171803
Mical3	chr6	ENSMUSG00000051586.17	14365.1	13416.2	0.934015	0.948363	-0.0764888	0.022501	0.171952
Ndrg1	chr15	ENSMUSG00000005125.13	3604.15	4235.82	1.17618	1.08131	0.112783	0.0225431	0.172157
Lrpap1	chr5	ENSMUSG00000029103.16	3339.66	3589.34	1.07469	1.05611	0.0787562	0.022552	0.172157
Ifi207	chr1	ENSMUSG00000073490.11	175.057	141.929	0.811789	0.940123	-0.0890786	0.0225644	0.172159
Abca1	chr4	ENSMUSG00000015243.4	1194.47	1420.11	1.1879	1.07611	0.105825	0.0226874	0.172532
Rufy1	chr11	ENSMUSG00000020375.9	2614.8	2411.84	0.922195	0.941517	-0.0869407	0.0226973	0.172532
Akap8	chr17	ENSMUSG00000024045.6	5818.01	5315.59	0.913408	0.937999	-0.0923416	0.0226696	0.172532
Lsm6	chr8	ENSMUSG00000031683.16	1982.28	1751.94	0.884043	0.928809	-0.106547	0.0226859	0.172532
Fam117a	chr11	ENSMUSG00000038893.12	392.48	469.431	1.1992	1.07913	0.109868	0.02268	0.172532
Pcdhb5	chr18	ENSMUSG00000063687.3	57.0165	76.153	1.33844	1.03624	0.0513616	0.0226823	0.172532
E330011O21Rik	chr16	ENSMUSG00000109841.2	78.2711	108.03	1.37825	1.03106	0.0441261	0.0226981	0.172532
Nup210l	chr3	ENSMUSG00000027939.11	85.9409	110.083	1.28044	1.05022	0.0706852	0.0227609	0.172917
Wtap	chr17	ENSMUSG00000060475.13	2356.75	2143.52	0.909417	0.93922	-0.0904644	0.0227881	0.173031
Hnrnpm	chr17	ENSMUSG00000059208.15	12241.9	11192.1	0.914477	0.941	-0.0877329	0.0228025	0.173048
Ppp2r1a	chr17	ENSMUSG00000007564.15	11544.3	10921.1	0.94592	0.955104	-0.0662703	0.0228236	0.173117
Ip6k3	chr17	ENSMUSG00000024210.3	32.1124	47.5212	1.47921	1.02409	0.0343413	0.0228974	0.173491
Myof	chr19	ENSMUSG00000048612.16	922.155	1062.28	1.15272	1.08077	0.112054	0.0228933	0.173491
Cgnl1	chr9	ENSMUSG00000032232.14	8636.34	9617.37	1.11351	1.06882	0.0960252	0.0229174	0.173551
Etaa1	chr11	ENSMUSG00000016984.7	473.727	399.788	0.843908	0.924913	-0.11261	0.0229493	0.173607
Suv39h1	chrX	ENSMUSG00000039231.18	1233.78	1095.76	0.887963	0.931354	-0.102598	0.0229439	0.173607
BC043934	chr9	ENSMUSG00000056418.3	402.831	342.686	0.849575	0.928301	-0.107335	0.0229639	0.173625
Irs2	chr8	ENSMUSG00000038894.7	1678.72	2814.63	1.69671	1.01628	0.023297	0.0231137	0.174436
Ints13	chr6	ENSMUSG00000040250.14	2060.96	1883.7	0.914088	0.939147	-0.0905776	0.0231201	0.174436
Magel2	chr7	ENSMUSG00000056972.6	251.636	203.84	0.812039	0.939197	-0.0904999	0.0231158	0.174436
Gm37694	chr16	ENSMUSG00000102562.1	41.6184	59.0931	1.4239	1.02806	0.0399245	0.0231106	0.174436
Tmem130	chr5	ENSMUSG00000043388.8	69.8691	100.084	1.42724	1.02597	0.0369923	0.0232053	0.174893
C77080	chr4	ENSMUSG00000050390.12	685.388	768.712	1.12213	1.07423	0.103297	0.0231934	0.174893
Zc3h4	chr7	ENSMUSG00000059273.9	4440.82	3924.38	0.884292	0.930534	-0.10387	0.0232665	0.175252
Fgfr1op	chr17	ENSMUSG00000069135.11	967.218	857.515	0.887063	0.930334	-0.104179	0.0232775	0.175252
Mrpl44	chr1	ENSMUSG00000026248.9	1318.18	1200.61	0.911067	0.938429	-0.0916799	0.0233193	0.175427
Crtap	chr9	ENSMUSG00000032431.6	3399.01	3719.69	1.09474	1.06519	0.0911102	0.0233274	0.175427
Akap12	chr10	ENSMUSG00000038587.10	11593.8	13000.3	1.12139	1.07447	0.103621	0.0233377	0.175427
Mrc1	chr2	ENSMUSG00000026712.3	794.352	915.379	1.15275	1.08146	0.112982	0.0233793	0.175647
Ywhae	chr11	ENSMUSG00000020849.13	33474.9	30989.3	0.925709	0.946404	-0.0794716	0.0234281	0.175853
Mtch1	chr17	ENSMUSG00000024012.18	10141.1	9519.87	0.938682	0.949817	-0.0742788	0.0234562	0.175853
Zbtb49	chr5	ENSMUSG00000029127.15	248.788	209.311	0.842829	0.926937	-0.109457	0.0234397	0.175853
Cnot7	chr8	ENSMUSG00000031601.16	2445.68	2279.03	0.931451	0.947199	-0.078261	0.0234446	0.175853
Gpc4	chrX	ENSMUSG00000031119.4	3555.95	3922.61	1.10236	1.06879	0.095979	0.0234734	0.17589
Yif1a	chr19	ENSMUSG00000024875.5	1242.05	1378.36	1.1105	1.07033	0.0980532	0.0235401	0.176297
Unc119	chr11	ENSMUSG00000002058.13	1057.89	1240.25	1.17343	1.08567	0.118582	0.0235949	0.176521
Cnp	chr11	ENSMUSG00000006782.16	560.507	662.099	1.18176	1.07729	0.107402	0.0235904	0.176521
Slc37a3	chr6	ENSMUSG00000029924.12	1601.49	1750.37	1.09234	1.06308	0.0882569	0.0236134	0.176568
Fam133b	chr5	ENSMUSG00000058503.11	774.891	681.765	0.880667	0.928274	-0.107377	0.0236271	0.176577
Ddit4	chr10	ENSMUSG00000020108.4	1626.89	1940.64	1.19126	1.07432	0.10342	0.0237083	0.176993
Shc2	chr10	ENSMUSG00000020312.12	281.429	349.444	1.24384	1.05889	0.0825514	0.0237201	0.176993
Dpy19l3	chr7	ENSMUSG00000043671.14	400.344	477.327	1.19374	1.07431	0.103415	0.0237157	0.176993
Gpcpd1	chr2	ENSMUSG00000027346.15	1027.76	1204.51	1.16966	1.07854	0.109079	0.0237573	0.177178
Fmr1	chrX	ENSMUSG00000000838.17	2623.06	2317.08	0.883569	0.931283	-0.102708	0.0238033	0.177428
H19	chr7	ENSMUSG00000000031.16	280839	314499	1.11994	1.07236	0.100786	0.0238237	0.177458
Ppp1r17	chr6	ENSMUSG00000002930.6	53.7356	82.7702	1.55273	1.02055	0.0293409	0.0238323	0.177458
Plk3	chr4	ENSMUSG00000028680.14	232.72	290.157	1.24909	1.05706	0.0800562	0.0239043	0.177809
Fam110c	chr12	ENSMUSG00000036136.9	61.0389	95.3063	1.57043	1.02023	0.028897	0.0239028	0.177809
Slc2a3	chr6	ENSMUSG00000003153.10	593.312	733.556	1.23296	1.05264	0.0740089	0.0239426	0.177907
Bcat1	chr6	ENSMUSG00000030268.17	134.812	165.451	1.22984	1.06118	0.0856648	0.0239408	0.177907
Wdr34	chr2	ENSMUSG00000039715.8	666.603	586.632	0.880997	0.928687	-0.106736	0.0239783	0.17808
Gfm1	chr3	ENSMUSG00000027774.16	7558.57	6816.24	0.902039	0.936506	-0.0946403	0.024044	0.178475
Abcc9	chr6	ENSMUSG00000030249.15	12616.1	10986.1	0.871584	0.928869	-0.106454	0.0241024	0.178815
Hspa4l	chr3	ENSMUSG00000025757.13	2915.3	3241.09	1.11087	1.0707	0.0985562	0.0241544	0.179073
Ppp1r9a	chr6	ENSMUSG00000032827.15	2841.1	2587.41	0.91037	0.937904	-0.0924884	0.0241623	0.179073
Capn10	chr1	ENSMUSG00000026270.11	1189.47	1058.71	0.889304	0.933583	-0.0991497	0.0241937	0.179212
Prlr	chr15	ENSMUSG00000005268.20	38.7067	54.9467	1.41672	1.02683	0.0381921	0.0242068	0.179216
Samm50	chr15	ENSMUSG00000022437.7	7457.94	6998.34	0.938182	0.951317	-0.0720018	0.024303	0.179835
Rab40b	chr11	ENSMUSG00000025170.13	147.454	182.023	1.23726	1.05308	0.0746174	0.0243635	0.180017
Csrp1	chr1	ENSMUSG00000026421.14	12533.5	13712.4	1.09397	1.06581	0.0919534	0.0243571	0.180017
Gstm1	chr3	ENSMUSG00000058135.12	2916.44	3306.11	1.13296	1.07443	0.103567	0.0243655	0.180017
Kdm8	chr7	ENSMUSG00000030752.8	265.493	221.466	0.833692	0.928668	-0.106765	0.0244328	0.18042
Tep1	chr14	ENSMUSG00000006281.8	969.214	1095.77	1.13012	1.0744	0.103527	0.0245432	0.18086
Slc6a17	chr3	ENSMUSG00000027894.14	1735.77	1490.48	0.858904	0.92515	-0.112241	0.0245248	0.18086
Abcb8	chr5	ENSMUSG00000028973.18	3325.62	3070.05	0.922811	0.943133	-0.0844672	0.0245256	0.18086
Klhl41	chr2	ENSMUSG00000075307.3	2618.22	2375.3	0.907059	0.93648	-0.0946795	0.0245333	0.18086
Emcn	chr3	ENSMUSG00000054690.17	3020.91	3481.61	1.15425	1.0781	0.108489	0.0245613	0.1809
Zc3h6	chr2	ENSMUSG00000042851.17	203.01	241.846	1.19075	1.07695	0.106948	0.0245971	0.18107
Klhdc8a	chr1	ENSMUSG00000042115.4	100.815	133.871	1.33225	1.03424	0.0485672	0.0246744	0.181545
Olfr1372-ps1	chr11	ENSMUSG00000108218.2	95.3615	122.163	1.28544	1.04265	0.0602598	0.0246957	0.181608
Usp43	chr11	ENSMUSG00000020905.11	277.075	237.384	0.857538	0.927026	-0.109318	0.0248065	0.182095
Macrod1	chr19	ENSMUSG00000036278.7	3523.52	3149.5	0.893425	0.930904	-0.103296	0.0248044	0.182095
Pgap3	chr11	ENSMUSG00000038208.13	1110.85	1009.12	0.907777	0.93761	-0.0929408	0.0248131	0.182095
Cdca2	chr14	ENSMUSG00000048922.18	1405.04	1200.39	0.853759	0.928796	-0.106566	0.0247767	0.182095
Snrpd1	chr18	ENSMUSG00000002477.5	2127.5	1879.58	0.883405	0.930731	-0.103564	0.02485	0.182272
Hspa5	chr2	ENSMUSG00000026864.13	21109.6	23315.3	1.10494	1.06665	0.0930855	0.0248797	0.182396
Atg4b	chr1	ENSMUSG00000026280.17	1781.65	1661.47	0.932332	0.948579	-0.0761601	0.0249109	0.18253
Idh3b	chr2	ENSMUSG00000027406.13	19112.4	17508.8	0.916288	0.945851	-0.0803151	0.0249725	0.182847
4430402I18Rik	chr19	ENSMUSG00000064202.15	343.073	284.815	0.831268	0.924633	-0.113047	0.0249798	0.182847
Egfl6	chrX	ENSMUSG00000000402.2	80.4903	109.708	1.36844	1.03121	0.0443314	0.0250338	0.18289
Mrvi1	chr7	ENSMUSG00000005611.15	1040.39	1222.17	1.17485	1.07906	0.109772	0.0250097	0.18289
Srm	chr4	ENSMUSG00000006442.10	1357.89	1532.86	1.12844	1.07353	0.102362	0.0250578	0.18289
Dll1	chr17	ENSMUSG00000014773.13	276.143	228.35	0.828182	0.94085	-0.087963	0.0251013	0.18289
Wnt9b	chr11	ENSMUSG00000018486.2	82.8481	111.304	1.33356	1.03381	0.0479668	0.0250481	0.18289
Ring1	chr17	ENSMUSG00000024325.8	962.059	1078.89	1.12294	1.07257	0.10107	0.0250906	0.18289
Agl	chr3	ENSMUSG00000033400.14	20156.3	18004.6	0.893887	0.932064	-0.1015	0.0250955	0.18289
Prex1	chr2	ENSMUSG00000039621.13	1428.1	1587.4	1.11046	1.06835	0.0953831	0.025079	0.18289
Setd1a	chr7	ENSMUSG00000042308.14	1691.75	1552.17	0.917551	0.941813	-0.0864878	0.0250323	0.18289
Llph	chr10	ENSMUSG00000020224.15	534.609	473.494	0.885111	0.931032	-0.103097	0.0251325	0.182895
Pgm2l1	chr7	ENSMUSG00000030729.17	513.622	453.305	0.883712	0.928116	-0.107624	0.0251405	0.182895
Rasd1	chr11	ENSMUSG00000049892.7	194.329	248.072	1.28342	1.04413	0.0623029	0.0251253	0.182895
Nr4a3	chr4	ENSMUSG00000028341.9	110.437	191.393	1.73995	1.01553	0.0222296	0.0251718	0.183029
Slx1b	chr7	ENSMUSG00000059772.12	732.557	647.143	0.884264	0.933453	-0.0993501	0.0252142	0.183244
Esf1	chr2	ENSMUSG00000045624.15	1291.49	1159.8	0.898464	0.935026	-0.0969215	0.0252581	0.1834
Ppp1r37	chr7	ENSMUSG00000051403.9	4133.67	4544.23	1.09905	1.06544	0.091452	0.0252614	0.1834
Rasl2-9	chr7	ENSMUSG00000083649.5	41.474	58.1662	1.40389	1.02778	0.0395334	0.0253122	0.183675
Zfp318	chr17	ENSMUSG00000015597.17	1958.54	1795.14	0.916289	0.941732	-0.0866115	0.0254203	0.183878
Ten1	chr11	ENSMUSG00000020778.12	662.021	576.672	0.871257	0.929444	-0.105561	0.0254064	0.183878
Pdia5	chr16	ENSMUSG00000022844.8	779.991	931.104	1.19429	1.0744	0.103536	0.0254232	0.183878
4833439L19Rik	chr13	ENSMUSG00000025871.18	4526.93	4257.87	0.940318	0.951317	-0.0720026	0.0253954	0.183878
Rab33a	chrX	ENSMUSG00000031104.2	77.695	105.85	1.37164	1.02985	0.0424368	0.0254083	0.183878
Plekhh3	chr11	ENSMUSG00000035172.15	1182.4	1366.65	1.15678	1.07808	0.108467	0.0253734	0.183878
Ppip5k2	chr1	ENSMUSG00000040648.14	6104.01	5509.91	0.9024	0.935515	-0.0961674	0.0254307	0.183878
Dennd6b	chr15	ENSMUSG00000015377.10	1141.29	1009.19	0.883672	0.931214	-0.102815	0.0254566	0.183972
Kcnd1	chrX	ENSMUSG00000009731.4	131.071	162.094	1.23674	1.0559	0.0784725	0.0256132	0.18501
Sugp2	chr8	ENSMUSG00000036054.15	2653.52	2437.94	0.918561	0.941908	-0.0863422	0.0256558	0.185224
Layn	chr9	ENSMUSG00000060594.6	308.065	360.555	1.17163	1.07551	0.105016	0.0256783	0.185292
Ccdc9b	chr2	ENSMUSG00000045838.8	909.379	811.785	0.892288	0.933718	-0.0989408	0.0256935	0.185309
Ube2j2	chr4	ENSMUSG00000023286.16	2210.56	2060.3	0.932018	0.948323	-0.07655	0.0257702	0.185518
Fubp3	chr2	ENSMUSG00000026843.15	2189.81	1991.57	0.909751	0.938988	-0.0908217	0.025744	0.185518
Bcl2l11	chr2	ENSMUSG00000027381.16	1794.73	1362.14	0.760906	0.967345	-0.0478978	0.0258103	0.185518
Gprc5a	chr6	ENSMUSG00000046733.7	142.877	179.738	1.26268	1.04353	0.0614736	0.0257935	0.185518
Ppp4r1	chr17	ENSMUSG00000061950.17	3006.98	2671.44	0.888079	0.931225	-0.102798	0.0258138	0.185518
Smim41	chr15	ENSMUSG00000075408.5	143.65	178.338	1.24227	1.05343	0.0751001	0.0257646	0.185518
Mrpl33	chr5	ENSMUSG00000106918.3	1311.56	1177.75	0.897767	0.936537	-0.0945928	0.0257883	0.185518
Tesmin	chr19	ENSMUSG00000024905.15	105.159	74.0972	0.702381	0.973835	-0.0382503	0.0258851	0.185708
Scara3	chr14	ENSMUSG00000034463.4	703.403	807.093	1.14747	1.077	0.107021	0.0258863	0.185708
E130311K13Rik	chr3	ENSMUSG00000048581.12	157.49	193.979	1.22913	1.05824	0.0816627	0.0259055	0.185708
Map2k5	chr9	ENSMUSG00000058444.8	1387.68	1267.87	0.913483	0.940263	-0.0888645	0.0258934	0.185708
Gm11837	chr4	ENSMUSG00000086587.7	197.616	154.633	0.777863	0.959348	-0.0598738	0.0258987	0.185708
S100b	chr10	ENSMUSG00000033208.7	34.1093	52.1344	1.51846	1.02046	0.0292198	0.0259728	0.186065
Nlrp10	chr7	ENSMUSG00000049709.4	2243.34	2495.58	1.11205	1.06934	0.0967163	0.0259813	0.186065
Fndc1	chr17	ENSMUSG00000071984.10	4732.67	5418.62	1.14579	1.07616	0.10589	0.0260641	0.186564
Qser1	chr2	ENSMUSG00000074994.6	2782.48	2500.02	0.898682	0.937892	-0.0925056	0.0260836	0.186609
Glp1r	chr17	ENSMUSG00000024027.8	163.547	261.754	1.60962	1.01767	0.0252718	0.026146	0.186962
Tnni3k	chr3	ENSMUSG00000040086.13	4239.98	3892.93	0.918116	0.942085	-0.0860715	0.0261775	0.187093
Rora	chr9	ENSMUSG00000032238.17	522.076	621.808	1.19207	1.07276	0.101327	0.026199	0.187152
Efhd2	chr4	ENSMUSG00000040659.3	4019.53	4421.61	1.09943	1.06364	0.08901	0.0262283	0.187268
Nxn	chr11	ENSMUSG00000020844.6	1727.97	1901.14	1.10082	1.06542	0.0914245	0.0262683	0.187459
Qrich1	chr9	ENSMUSG00000006673.14	4355.26	4014.01	0.921845	0.943576	-0.0837889	0.026337	0.187856
Tnni1	chr1	ENSMUSG00000026418.16	68707	62543.9	0.909747	0.939229	-0.0904516	0.0263775	0.188051
Sf3a3	chr4	ENSMUSG00000028902.4	1766.9	1615	0.914013	0.940442	-0.0885888	0.0264238	0.188192
Hsph1	chr5	ENSMUSG00000029657.15	1637.68	1847.3	1.12738	1.0727	0.101243	0.0264235	0.188192
[truncated: 13,437 more rows]

## Sheet: C, Dp16^2xIFNRs v Dp16
Gene symbol	Chromosome	Ensembl ID	Base Mean Dp16	Base Mean Dp16^2xIFNRs	Fold-change	Adjusted Fold-change	Adjusted Log2 Fold-change	p-value	FDR q-value (BH)
Gnai3	chr3	ENSMUSG00000000001.4	1787.28	1727.96	0.966879	0.99998	-2.86207e-05	0.247483	0.999918
Cdc45	chr16	ENSMUSG00000000028.15	1251.94	1181.63	0.943511	0.999995	-7.70446e-06	0.430091	0.999918
H19	chr7	ENSMUSG00000000031.16	283133	290990	1.02775	1.00001	8.83709e-06	0.562793	0.999918
Scml2	chrX	ENSMUSG00000000037.17	280.66	286.202	1.01976	1	4.46431e-06	0.727998	0.999918
Narf	chr11	ENSMUSG00000000056.7	4844.87	4926.69	1.01685	1	5.67792e-06	0.716961	0.999918
Cav2	chr6	ENSMUSG00000000058.6	833.596	798.284	0.957649	0.999988	-1.76427e-05	0.303266	0.999918
Klf6	chr13	ENSMUSG00000000078.7	5726.87	6117.97	1.06813	1.00001	1.18613e-05	0.297988	0.999918
Scmh1	chr4	ENSMUSG00000000085.16	5511.15	5500.1	0.997644	0.999999	-1.69756e-06	0.940368	0.999918
Cox5a	chr9	ENSMUSG00000000088.7	32130.8	32444.7	1.00971	1.00001	7.81424e-06	0.746459	0.999918
Tbx2	chr11	ENSMUSG00000000093.6	3509.14	3584.18	1.02171	1	6.03028e-06	0.672196	0.999918
Ngfr	chr11	ENSMUSG00000000120.6	802.88	786.069	0.979116	0.999999	-1.59394e-06	0.828168	0.999918
Wnt9a	chr11	ENSMUSG00000000126.11	189.627	171.554	0.904964	0.999991	-1.25559e-05	0.186805	0.999918
Fer	chr17	ENSMUSG00000000127.15	1390.25	1444.9	1.03912	1.00001	1.13778e-05	0.436757	0.999918
Xpo6	chr7	ENSMUSG00000000131.15	7195.43	7266.77	1.00984	1	5.90293e-06	0.777288	0.999918
Tfe3	chrX	ENSMUSG00000000134.17	1035.36	1036.38	1.00091	1	4.54375e-07	0.981099	0.999918
Axin2	chr11	ENSMUSG00000000142.15	684.513	635.384	0.927794	0.999995	-7.17674e-06	0.386782	0.999918
Brat1	chr5	ENSMUSG00000000148.17	1189.19	1164.48	0.978638	0.999996	-5.68249e-06	0.680774	0.999918
Gna12	chr5	ENSMUSG00000000149.10	4749.5	4927.12	1.03727	1.00002	2.84976e-05	0.229197	0.999918
Dlat	chr9	ENSMUSG00000000168.9	6989.27	7110.06	1.01721	1.00001	8.69084e-06	0.65114	0.999918
Sdhd	chr9	ENSMUSG00000000171.5	18639.4	18897	1.01369	1.00001	1.12569e-05	0.645532	0.999918
Fgf23	chr6	ENSMUSG00000000182.9	29.9487	32.7554	1.08873	1	9.12516e-07	0.743603	0.999918
Ccnd2	chr6	ENSMUSG00000000184.12	3135.41	3070.3	0.979282	0.999996	-6.19002e-06	0.67106	0.999918
Gpr107	chr2	ENSMUSG00000000194.13	2618.83	2629.04	1.00392	1	3.43219e-06	0.890751	0.999918
Slfn4	chr11	ENSMUSG00000000204.16	258.965	269.429	1.03992	1	5.99276e-07	0.858942	0.999918
Drp2	chrX	ENSMUSG00000000223.13	107.911	90.7477	0.839637	0.999997	-5.00846e-06	0.270048	0.999918
Tspan32	chr7	ENSMUSG00000000244.17	2580.63	2785.92	1.09604	1	1.36333e-06	0.678482	0.999918
Gmpr	chr13	ENSMUSG00000000253.13	9787.15	9794.27	1.00059	1	2.67803e-07	0.988432	0.999918
Mid2	chrX	ENSMUSG00000000266.11	295.8	302.767	1.02347	1.00001	8.49177e-06	0.601216	0.999918
Trim25	chr11	ENSMUSG00000000275.16	2365.37	2173.05	0.918673	0.999992	-1.18612e-05	0.236702	0.999918
Dgke	chr11	ENSMUSG00000000276.11	623.527	643.672	1.03226	1.00001	9.4346e-06	0.519478	0.999918
Scpep1	chr11	ENSMUSG00000000278.10	3231.48	3082.85	0.954226	0.99999	-1.48513e-05	0.325333	0.999918
Mnt	chr11	ENSMUSG00000000282.12	708.113	720.018	1.01666	1	2.12978e-06	0.82554	0.999918
Itgb2	chr10	ENSMUSG00000000290.13	51.1624	59.0068	1.15384	1.00001	8.70031e-06	0.188956	0.999918
Hddc2	chr10	ENSMUSG00000000295.13	308.617	312.404	1.01286	1	2.07841e-06	0.848259	0.999918
Tpd52l1	chr10	ENSMUSG00000000296.8	368.304	406.521	1.10332	1.00001	1.01636e-05	0.239257	0.999918
Pemt	chr11	ENSMUSG00000000301.16	31.4905	30.1783	0.956591	0.999999	-2.0911e-06	0.719489	0.999918
Cdh4	chr2	ENSMUSG00000000305.12	82.1105	79.2942	0.967627	0.999998	-2.18235e-06	0.751539	0.999918
Ckmt1	chr2	ENSMUSG00000000308.14	287.81	315.326	1.09669	1	2.09992e-06	0.599643	0.999918
Bcl6b	chr11	ENSMUSG00000000317.11	2917.45	2785.66	0.954539	0.999992	-1.19521e-05	0.379474	0.999918
Alox12	chr11	ENSMUSG00000000320.10	393.938	380.151	0.967586	0.999997	-3.75905e-06	0.67748	0.999918
Arvcf	chr16	ENSMUSG00000000325.16	2183.7	2284.61	1.04594	1.00002	2.38358e-05	0.223045	0.999918
Comt	chr16	ENSMUSG00000000326.13	6085.28	5975.67	0.981921	0.999989	-1.52351e-05	0.534456	0.999918
Rtca	chr3	ENSMUSG00000000339.14	701.599	696.148	0.992324	0.999998	-3.0317e-06	0.856846	0.999918
Dbt	chr3	ENSMUSG00000000340.10	1315.8	1339.84	1.01804	1.00001	7.38027e-06	0.668945	0.999918
Dazap2	chr15	ENSMUSG00000000346.9	12242.1	11980	0.978641	0.999989	-1.55785e-05	0.494638	0.999918
Mcts1	chrX	ENSMUSG00000000355.13	1665.45	1631.01	0.979139	0.999997	-4.83457e-06	0.706694	0.999918
Rem1	chr2	ENSMUSG00000000359.3	467.765	465.251	0.994886	0.999999	-1.17335e-06	0.926954	0.999918
Rnf17	chr14	ENSMUSG00000000365.9	0.674084	0.94419	1.39757	1	3.53061e-06	0.193775	0.999918
Trappc10	chr10	ENSMUSG00000000374.8	644.475	658.25	1.02112	1.00001	7.69813e-06	0.636703	0.999918
Ccm2	chr11	ENSMUSG00000000378.15	1232.64	1274.87	1.0348	1.00001	2.08593e-05	0.319961	0.999918
Tbrg4	chr11	ENSMUSG00000000384.15	2237.75	2240.02	1.00097	1	5.15344e-07	0.979322	0.999918
Mx1	chr16	ENSMUSG00000000386.16	1406.79	1142.18	0.81555	0.999998	-2.54058e-06	0.395715	0.999918
Fap	chr2	ENSMUSG00000000392.17	1159.76	1048.58	0.902918	0.999993	-1.0019e-05	0.233344	0.999918
Ndufa9	chr6	ENSMUSG00000000399.10	14545.9	14362.9	0.987338	0.999994	-9.28548e-06	0.685346	0.999918
Egfl6	chrX	ENSMUSG00000000402.2	17101.9	17511.3	1.02456	1	1.45488e-06	0.825593	0.999918
Lck	chr4	ENSMUSG00000000409.14	67.316	64.3718	0.955826	0.999999	-8.65833e-07	0.815821	0.999918
Cttnbp2	chr6	ENSMUSG00000000416.16	150.595	126.472	0.839515	0.999991	-1.32808e-05	0.0722713	0.999918
Galnt1	chr18	ENSMUSG00000000420.15	4175.27	4401.82	1.05439	1.00003	3.77507e-05	0.0959875	0.999918
Mkrn2	chr6	ENSMUSG00000000439.9	840.51	837.188	0.995827	0.999999	-1.79306e-06	0.918567	0.999918
Pparg	chr6	ENSMUSG00000000440.12	176.049	176.299	1.00305	1	2.93464e-07	0.972306	0.999918
Raf1	chr6	ENSMUSG00000000441.17	5501.59	5390.46	0.979675	0.999987	-1.82559e-05	0.471002	0.999918
Sept1	chr7	ENSMUSG00000000486.13	676.838	655.031	0.967441	0.999994	-7.98406e-06	0.544695	0.999918
Pdgfb	chr15	ENSMUSG00000000489.7	2972.35	2954.19	0.99384	0.999999	-1.12619e-06	0.921124	0.999918
Acvrl1	chr15	ENSMUSG00000000530.16	2512.26	2638.36	1.05003	1.00001	1.73887e-05	0.278089	0.999918
Grasp	chr15	ENSMUSG00000000531.5	1266.56	1303.45	1.02935	1.00001	8.11691e-06	0.568321	0.999918
Acvr1b	chr15	ENSMUSG00000000532.11	2194.91	2178.7	0.992611	0.999998	-2.71424e-06	0.867007	0.999918
Tom1l2	chr11	ENSMUSG00000000538.18	3414.25	3390.93	0.993176	0.999998	-2.84224e-06	0.86916	0.999918
Zfp385a	chr15	ENSMUSG00000000552.10	3905.41	3853.79	0.987348	0.999996	-6.26751e-06	0.739063	0.999918
Itga5	chr15	ENSMUSG00000000555.8	6081.03	6257.5	1.02903	1.00001	1.65093e-05	0.418466	0.999918
Wdr77	chr3	ENSMUSG00000000561.14	1377.92	1352.74	0.980384	0.999994	-8.05305e-06	0.637823	0.999918
Atp5pb	chr3	ENSMUSG00000000563.17	40165.6	39571.6	0.985218	0.999994	-9.3634e-06	0.659734	0.999918
Sox9	chr11	ENSMUSG00000000567.5	334.608	333.607	0.997143	1	-6.59496e-07	0.958817	0.999918
Hnrnpd	chr5	ENSMUSG00000000568.15	6471.64	6809	1.05215	1.00002	2.44048e-05	0.189773	0.999918
Dynlt1c	chr17	ENSMUSG00000000579.14	5683.22	6049.09	1.06399	1.00001	1.65315e-05	0.233199	0.999918
C1d	chr11	ENSMUSG00000000581.8	2333.28	2512.65	1.07631	1.00002	2.83104e-05	0.0894412	0.999918
Gm2a	chr11	ENSMUSG00000000594.7	2272.26	2309.73	1.01663	1.00001	8.03242e-06	0.668425	0.999918
Krit1	chr5	ENSMUSG00000000600.15	819.537	836.325	1.02042	1.00001	1.08824e-05	0.5816	0.999918
Clcn4	chr7	ENSMUSG00000000605.9	3287.84	3181.27	0.967427	0.999986	-1.99777e-05	0.337987	0.999918
Hk2	chr6	ENSMUSG00000000628.10	6426.77	6711.88	1.04424	1.00001	1.08293e-05	0.420289	0.999918
Myo18a	chr11	ENSMUSG00000000631.20	4034.9	4251.34	1.05368	1.00001	2.0556e-05	0.222075	0.999918
Cd52	chr4	ENSMUSG00000000682.7	340.869	433.023	1.2657	1.00001	8.44138e-06	0.0962762	0.999918
Abhd15	chr11	ENSMUSG00000000686.11	49.3898	57.0948	1.14672	1	4.1616e-06	0.373867	0.999918
Loxl3	chr6	ENSMUSG00000000693.10	4669.05	4533.47	0.971135	0.999996	-6.15822e-06	0.616419	0.999918
Btn1a1	chr13	ENSMUSG00000000706.16	600.107	761.302	1.25378	1	4.34988e-06	0.24071	0.999918
Kat2b	chr17	ENSMUSG00000000708.14	1541.14	1571.25	1.01931	1.00001	8.41529e-06	0.636615	0.999918
Rab5b	chr10	ENSMUSG00000000711.3	3455.25	3509.98	1.01566	1.00001	1.09836e-05	0.625986	0.999918
Icosl	chr10	ENSMUSG00000000732.9	4161.49	4424.3	1.06708	1	3.64397e-06	0.566652	0.999918
Spg7	chr8	ENSMUSG00000000738.18	2961.53	2996.33	1.01147	1.00001	1.02394e-05	0.687513	0.999918
Sult5a1	chr8	ENSMUSG00000000739.14	1074.4	819.442	0.759439	0.999992	-1.11851e-05	0.0386075	0.999918
Rpl13	chr8	ENSMUSG00000000740.12	36359.5	37021.4	1.01819	1.00001	1.03242e-05	0.611698	0.999918
Chmp1a	chr8	ENSMUSG00000000743.9	3338.7	3371.57	1.00944	1.00001	7.70131e-06	0.751563	0.999918
Rpa1	chr11	ENSMUSG00000000751.13	3933.2	3807.52	0.968031	0.99999	-1.4362e-05	0.420906	0.999918
Serpinf1	chr11	ENSMUSG00000000753.15	2036.2	1895.24	0.931052	0.999993	-1.08085e-05	0.299158	0.999918
Tubgcp3	chr8	ENSMUSG00000000759.14	1144.45	1144.11	0.999306	1	-4.40598e-07	0.983345	0.999918
Polr3d	chr14	ENSMUSG00000000776.13	805.761	787.869	0.977857	0.999994	-8.8251e-06	0.600404	0.999918
Tcf7	chr11	ENSMUSG00000000782.16	285.391	279.554	0.981248	0.999999	-1.12565e-06	0.863096	0.999918
Ddx3x	chrX	ENSMUSG00000000787.12	2805.57	2852.56	1.0168	1.00001	9.75297e-06	0.635298	0.999918
Kcnn3	chr3	ENSMUSG00000000794.9	12.2431	11.9751	0.976507	1	-5.61267e-07	0.890966	0.999918
Usp32	chr11	ENSMUSG00000000804.14	742.366	753.063	1.01426	1	5.1864e-06	0.749932	0.999918
Car4	chr11	ENSMUSG00000000805.18	18081	15737	0.847477	0.999999	-1.07154e-06	0.607092	0.999918
Txnrd3	chr6	ENSMUSG00000000811.13	1725.63	1799.09	1.04203	1.00001	1.59662e-05	0.339846	0.999918
Zfp512b	chr2	ENSMUSG00000000823.16	1089.37	1123.63	1.03135	1.00001	1.80713e-05	0.379217	0.999918
Dnajc5	chr2	ENSMUSG00000000826.16	2773.61	2839.4	1.02356	1.00001	1.71003e-05	0.457488	0.999918
Tpd52l2	chr2	ENSMUSG00000000827.18	6747.38	6637.88	0.983808	0.999989	-1.59258e-05	0.547983	0.999918
Fmr1	chrX	ENSMUSG00000000838.17	1237.72	1199.2	0.968908	0.999994	-8.71084e-06	0.536339	0.999918
Bcl11a	chr11	ENSMUSG00000000861.15	1219.46	1271.43	1.04265	1.00001	1.11482e-05	0.421842	0.999918
Pxmp4	chr2	ENSMUSG00000000876.11	2888.4	2861.19	0.991097	0.999998	-2.36004e-06	0.863747	0.999918
Dlg3	chrX	ENSMUSG00000000881.12	1250.4	1250.8	1.00015	1	7.23164e-08	0.99717	0.999918
Gnb1l	chr16	ENSMUSG00000000884.17	588.228	639.61	1.08547	1	5.98691e-06	0.409925	0.999918
Dbh	chr2	ENSMUSG00000000889.8	781.81	600.285	0.768186	0.999986	-2.05525e-05	0.00607461	0.999918
Mmp11	chr10	ENSMUSG00000000901.17	1500.65	1458.14	0.971275	0.999995	-7.23712e-06	0.588336	0.999918
Smarcb1	chr10	ENSMUSG00000000902.13	2219.95	2241.03	1.00943	1	6.776e-06	0.766777	0.999918
Hip1r	chr5	ENSMUSG00000000915.15	1870.35	1938.98	1.03656	1.00001	1.31917e-05	0.417815	0.999918
Nsun5	chr5	ENSMUSG00000000916.15	476.893	465.434	0.975684	0.999996	-5.18034e-06	0.673947	0.999918
Top1mt	chr15	ENSMUSG00000000934.9	645.072	654.789	1.01528	1	3.86464e-06	0.775886	0.999918
Hoxa4	chr6	ENSMUSG00000000942.10	4646.26	4987.77	1.00172	1	-7.84633e-09	0.995653	0.999918
Mmp14	chr14	ENSMUSG00000000957.11	12410.3	12481.8	1.00576	1	2.33917e-06	0.891618	0.999918
Slc7a7	chr14	ENSMUSG00000000958.10	1386.48	1200.31	0.865855	0.99999	-1.3731e-05	0.0973261	0.999918
Oxa1l	chr14	ENSMUSG00000000959.7	9124.92	9177.82	1.00566	1	4.38941e-06	0.853203	0.999918
Heatr6	chr11	ENSMUSG00000000976.13	708.769	728.747	1.02835	1.00001	1.24367e-05	0.487671	0.999918
Icam4	chr9	ENSMUSG00000001014.6	10.5472	14.2045	1.3407	1	4.26845e-06	0.186494	0.999918
Ilf2	chr3	ENSMUSG00000001016.12	4429.7	4268.41	0.963659	0.999991	-1.35345e-05	0.404303	0.999918
Chtop	chr3	ENSMUSG00000001017.15	6297.2	6345.05	1.00744	1.00001	8.78778e-06	0.763851	0.999918
Snapin	chr3	ENSMUSG00000001018.15	4228.1	4160.49	0.984019	0.999992	-1.08428e-05	0.622367	0.999918
S100a4	chr3	ENSMUSG00000001020.8	103.862	99.7507	0.949033	0.999999	-8.12964e-07	0.806586	0.999918
S100a6	chr3	ENSMUSG00000001025.8	2724.9	2487.98	0.913466	0.999992	-1.18861e-05	0.220133	0.999918
Scn4a	chr11	ENSMUSG00000001027.7	54.0155	61.705	1.1422	1	2.9202e-06	0.463432	0.999918
Icam2	chr11	ENSMUSG00000001029.15	7301.16	7285.78	0.997781	0.999999	-7.99119e-07	0.960152	0.999918
Mapk7	chr11	ENSMUSG00000001034.17	1884.66	1868.05	0.991199	0.999998	-3.25614e-06	0.841489	0.999918
Epn2	chr11	ENSMUSG00000001036.17	1045.01	1100.19	1.0526	1.00002	2.75051e-05	0.162132	0.999918
B9d1	chr11	ENSMUSG00000001039.12	161.75	149.225	0.924792	0.999996	-6.23803e-06	0.410026	0.999918
Sec24b	chr3	ENSMUSG00000001052.15	1915.39	1944.54	1.01519	1.00001	9.6282e-06	0.653843	0.999918
N4bp3	chr11	ENSMUSG00000001053.15	1662.82	1774.42	1.06722	1.00001	1.03418e-05	0.33442	0.999918
Rmnd5b	chr11	ENSMUSG00000001054.9	695.932	732.628	1.0519	1.00001	1.47876e-05	0.308397	0.999918
Nhp2	chr11	ENSMUSG00000001056.3	1686.99	1786.1	1.05849	1.00001	1.23637e-05	0.323793	0.999918
Vps9d1	chr8	ENSMUSG00000001062.18	1588.2	1552.05	0.977542	0.99999	-1.40255e-05	0.506071	0.999918
Zfp276	chr8	ENSMUSG00000001065.15	1530.5	1527.95	0.99777	0.999999	-8.2538e-07	0.959477	0.999918
Mfsd10	chr5	ENSMUSG00000001082.12	1937.51	1966.3	1.01517	1	6.67914e-06	0.70915	0.999918
[truncated: 15,298 more rows]

## Sheet: D, GSEA Dp16 v WT
Gene Set Enrichment Analysis (GSEA) of data by genotype for E18.5 hearts using log2(Adjusted FoldChange) from DESeq2 analysis as the ranking metric and "Hallmark" gene sets from MSigDB.
[truncated: 51 more rows]

[truncated: 2 more sheets: E, GSEA Dp16^2xIFNRS v WT, F, GSEA Dp16^2xIFNRs v Dp16]
