# Supplementary material for: Triplication of the interferon receptor locus contributes to hallmarks of Down syndrome in a mouse model
Source: Nat Genet. 2023 Jun 5;55(6):1034–47. doi: 10.1038/s41588-023-01399-7 (PMC10260402; doi:10.1038/s41588-023-01399-7)
Supplement: Supplementary file 11 — Transcriptome analysis of the adult mouse heart. Differential gene expression in adult mouse heart tissue was evaluated using DESeq2 with sex and batch as covariates. GSEA was carried out using Hallmark gene sets and either log2-transformed fold-changes (for transcriptome studies) or Spearman ρ values (for correlations) as the ranking metric. GSEA was used to test for enrichment of specific gene sets among upregulated or downregulated mRNAs. In all cases, to adjust for multiple hypothesis testing, q values were calculated from P values using the BH approach. Sample sizes are WT (n = 5, 2 male and 3 female), Dp16 (n = 6, 3 male and 3 female) and Dp162xIfnrs (n = 5, 3 male and 2 female). a, DESeq2 differential expression analysis results for adult mouse heart transcriptomes, comparing Dp16 to WT mice. b, DESeq2 differential expression analysis results for adult mouse heart transcriptomes, comparing Dp162xIfnrs to WT mice. c, DESeq2 differential expression analysis results for adult mouse heart transcriptomes, comparing Dp162xIfnrs to Dp16 mice. d, GSEA results with Hallmark gene sets for the adult mouse heart transcriptome comparison of Dp16 to WT mice. e, GSEA results with Hallmark gene sets for the adult mouse heart transcriptome comparison of Dp162xIfnrs to WT mice. f. GSEA results with Hallmark gene sets for the adult mouse heart transcriptome comparison of Dp162xIfnrs to Dp16 mice. [file 41588_2023_1399_MOESM11_ESM.xlsx]

## Sheet: A, Dp16 v WT
Gene symbol	Chromosome	Ensembl ID	Base Mean WT	Base Mean Dp16	Fold-change	Adjusted Fold-change	Adjusted Log2 Fold-change	p-value	FDR q-value (BH)
Usp16	chr16	ENSMUSG00000025616.14	678.37	1120.01	1.6503	1.63782	0.711775	9.65719e-31	1.35867e-26
Cct8	chr16	ENSMUSG00000025613.13	1411.06	1995.61	1.41412	1.40637	0.49198	3.58387e-28	2.52107e-24
Ifnar1	chr16	ENSMUSG00000022967.13	2254.16	3478.59	1.5432	1.52823	0.611857	4.00758e-21	1.87942e-17
Ifnar2	chr16	ENSMUSG00000022971.18	345.987	566.502	1.63663	1.61614	0.692553	5.52537e-19	1.94341e-15
Jam2	chr16	ENSMUSG00000053062.16	22476.1	33487.4	1.48964	1.47358	0.559323	1.0915e-17	3.07126e-14
Cxadr	chr16	ENSMUSG00000022865.14	6531.21	13420.8	2.05802	2.01295	1.00931	8.47779e-17	1.9879e-13
Gal3st2c	chr1	ENSMUSG00000073608.4	756.586	402.885	0.533977	0.544386	-0.877298	2.53167e-15	5.0883e-12
Dyrk1a	chr16	ENSMUSG00000022897.15	4658.39	6744.34	1.44803	1.43009	0.516106	1.88047e-14	3.30704e-11
Hspa13	chr16	ENSMUSG00000032932.15	31.7118	45.027	1.41963	1.40306	0.488577	2.61256e-14	3.67561e-11
Kcnj4	chr15	ENSMUSG00000044216.7	1.26182	5.45193	3.98757	3.79211	1.923	2.37416e-14	3.67561e-11
Pacsin1	chr17	ENSMUSG00000040276.15	1.49623	6.01752	4.04984	3.84796	1.94409	2.98547e-14	3.81841e-11
Ccl8	chr11	ENSMUSG00000009185.2	1.36295e+06	5.51416e+06	4.13735	3.89822	1.96281	3.61612e-14	4.2396e-11
Gm13212	chr4	ENSMUSG00000078502.10	875.172	1563.68	1.78767	1.74835	0.805993	1.49989e-13	1.62322e-10
Lyz1	chr10	ENSMUSG00000069515.6	3.38761e+06	1.22117e+07	3.62364	3.4244	1.77585	2.17131e-13	2.18202e-10
Apod	chr16	ENSMUSG00000022548.14	278.799	633.116	2.27106	2.19739	1.13579	2.49903e-13	2.19743e-10
Morc3	chr16	ENSMUSG00000039456.10	856.975	1263.28	1.47561	1.45454	0.540559	2.48132e-13	2.19743e-10
Tnfrsf23	chr7	ENSMUSG00000037613.16	4456.26	9692.54	2.17431	2.10712	1.07527	3.84637e-13	3.18321e-10
Kcnj14	chr7	ENSMUSG00000058743.6	9.96426	25.0828	2.51034	2.41999	1.275	5.67134e-13	4.43279e-10
Parp3	chr9	ENSMUSG00000023249.15	163.703	239.04	1.46062	1.4394	0.525467	1.17531e-12	8.70285e-10
Ripk4	chr16	ENSMUSG00000005251.15	10841.2	50965.2	4.69847	4.3995	2.13734	1.38073e-12	9.71275e-10
Epn3	chr11	ENSMUSG00000010080.15	0.222337	0.106466	0.479786	0.494928	-1.01471	2.2076e-12	1.47899e-09
Rnf17	chr14	ENSMUSG00000000365.9	16270.1	50018.4	3.10882	2.9462	1.55886	1.24672e-11	7.97276e-09
Gm10635	chr9	ENSMUSG00000111765.1	18.8114	6.39456	0.339805	0.356352	-1.48862	2.34809e-11	1.43632e-08
Pcbd1	chr10	ENSMUSG00000020098.7	9037.88	26844.6	3.02541	2.86098	1.51651	2.4545e-11	1.43885e-08
Ociad2	chr5	ENSMUSG00000029153.11	740.649	1384.7	1.87102	1.81319	0.858533	8.16339e-11	4.59403e-08
Cpxm2	chr7	ENSMUSG00000030862.13	0.81468	1.74909	2.14873	2.06819	1.04837	1.54044e-10	8.33558e-08
Cds1	chr5	ENSMUSG00000029330.8	42894.9	87181	2.03156	1.95402	0.966446	2.08728e-10	1.08763e-07
Gm49891	chr4	ENSMUSG00000117251.1	39.1242	87.5909	2.2413	2.14481	1.10085	3.05545e-10	1.53525e-07
Fermt3	chr19	ENSMUSG00000024965.9	1553.4	2832.55	1.82353	1.76194	0.817162	9.56222e-10	4.639e-07
Lgals3bp	chr11	ENSMUSG00000033880.11	50565.4	82747	1.63354	1.58747	0.666731	1.24321e-09	5.83025e-07
Dnajc28	chr16	ENSMUSG00000039763.10	237.551	333.852	1.40534	1.38022	0.464899	1.29075e-09	5.85793e-07
Cd68	chr11	ENSMUSG00000018774.13	57.5955	86.3986	1.49842	1.46498	0.55088	1.46934e-09	6.46004e-07
Zfp992	chr4	ENSMUSG00000070605.4	12.1476	25.15	2.06302	1.97686	0.983212	1.82386e-09	7.77574e-07
Gm30735	chr3	ENSMUSG00000105168.1	0.239589	0.0839037	0.350329	0.37358	-1.42051	3.16001e-09	1.30759e-06
Serpina3n	chr12	ENSMUSG00000021091.8	233.294	578.174	2.48455	2.34788	1.23136	4.50326e-09	1.81018e-06
Sh3bgr	chr16	ENSMUSG00000040666.19	211.368	301.566	1.42625	1.39633	0.481642	7.78584e-09	3.04275e-06
Lbp	chr2	ENSMUSG00000016024.9	1451.15	2718.73	1.87374	1.7982	0.846553	8.9027e-09	3.38519e-06
Crlf1	chr8	ENSMUSG00000007888.15	940.096	3322.63	3.61392	3.30631	1.72522	1.12382e-08	4.11717e-06
Gm31520	chr6	ENSMUSG00000107653.1	72400.5	173696	2.37526	2.23337	1.15922	1.1413e-08	4.11717e-06
Ric3	chr7	ENSMUSG00000048330.14	185290	347261	1.8678	1.78871	0.838917	1.27994e-08	4.50187e-06
Sdc4	chr2	ENSMUSG00000017009.3	41905.3	60077.4	1.43316	1.40053	0.485971	1.32009e-08	4.52984e-06
Tspan17	chr13	ENSMUSG00000025875.14	180.87	289.351	1.59848	1.55077	0.632989	1.38959e-08	4.65479e-06
Unc93b1	chr19	ENSMUSG00000036908.17	3834.93	5381.31	1.40286	1.37311	0.457447	1.60258e-08	5.24343e-06
Acsl6	chr11	ENSMUSG00000020333.17	45252.2	73351.1	1.62102	1.56833	0.649232	2.06134e-08	6.59114e-06
Lgals3	chr14	ENSMUSG00000050335.17	4.33114e+06	1.159e+07	2.71996	2.52393	1.33567	2.32825e-08	7.27913e-06
Gm43302	chr5	ENSMUSG00000079362.5	50397.2	102710	2.04028	1.9375	0.954198	2.44603e-08	7.48111e-06
Aldob	chr4	ENSMUSG00000028307.9	176934	81513.6	0.460686	0.483453	-1.04855	2.85822e-08	8.55581e-06
Metrn	chr17	ENSMUSG00000002274.13	62.8519	94.803	1.50912	1.46773	0.553589	3.5717e-08	1.01213e-05
Acsm5	chr7	ENSMUSG00000030972.6	3.28964e+06	6.13561e+06	1.85704	1.77404	0.82704	3.59701e-08	1.01213e-05
Rsad1	chr11	ENSMUSG00000039096.10	47.9536	35.6371	0.743459	0.75732	-0.401024	3.46577e-08	1.01213e-05
Meis3	chr7	ENSMUSG00000041420.18	5005.39	7762.36	1.55195	1.50545	0.590198	4.01376e-08	1.08799e-05
Selplg	chr5	ENSMUSG00000048163.13	23884.5	39097.7	1.63581	1.57973	0.659677	4.0213e-08	1.08799e-05
Il17re	chr6	ENSMUSG00000043088.16	2.18674	7.7517	3.37813	3.07237	1.61935	6.73638e-08	1.78819e-05
Ctsk	chr3	ENSMUSG00000028111.4	21.5994	33.5316	1.55054	1.50248	0.587351	6.93628e-08	1.80716e-05
Gbp6	chr5	ENSMUSG00000104713.4	143246	290899	2.02097	1.91213	0.935178	7.07659e-08	1.81019e-05
Cotl1	chr8	ENSMUSG00000031827.13	4379.19	6602.46	1.50598	1.4613	0.547249	7.97399e-08	2.00332e-05
Selp	chr1	ENSMUSG00000026580.16	680.507	2023.38	2.97108	2.73004	1.44892	9.12336e-08	2.25187e-05
Ctss	chr3	ENSMUSG00000038642.10	4472.14	7548.2	1.68803	1.62213	0.697894	9.72669e-08	2.35939e-05
Gm4951	chr18	ENSMUSG00000073555.1	2.54409e+06	5.82099e+06	2.22113	2.0727	1.05151	1.23869e-07	2.95374e-05
Gm5113	chr7	ENSMUSG00000066647.8	2816.37	1949.79	0.69183	0.710299	-0.493502	1.32687e-07	3.11128e-05
Gm12319	chr11	ENSMUSG00000087523.1	10.0498	6.6028	0.655516	0.676322	-0.564217	1.52561e-07	3.51866e-05
Smim24	chr10	ENSMUSG00000078439.9	21.8544	36.1398	1.64433	1.58279	0.662467	1.6802e-07	3.81269e-05
D16Ertd472e	chr16	ENSMUSG00000022864.14	18537	33913.5	1.82282	1.73356	0.793738	2.20649e-07	4.85048e-05
Igfbp7	chr5	ENSMUSG00000036256.13	366.214	457.964	1.2507	1.232	0.301001	2.20297e-07	4.85048e-05
Gm26795	chr8	ENSMUSG00000097776.1	29.1417	17.233	0.591312	0.615509	-0.700148	2.28757e-07	4.95137e-05
C1qc	chr4	ENSMUSG00000036896.5	490.819	676.459	1.37623	1.34298	0.425433	2.75996e-07	5.88331e-05
Irf5	chr6	ENSMUSG00000029771.12	441.472	659.202	1.49166	1.4453	0.531373	2.80317e-07	5.88624e-05
Pak7	chr2	ENSMUSG00000039913.12	1.32825	6.09629	4.45021	3.93094	1.97487	3.16497e-07	6.54823e-05
Itgb2	chr10	ENSMUSG00000000290.13	1342.07	2256.64	1.68236	1.61156	0.68846	3.33586e-07	6.70461e-05
Timp1	chrX	ENSMUSG00000001131.11	0.944026	2.03161	2.1618	2.02775	1.01988	3.31322e-07	6.70461e-05
G530011O06Rik	chrX	ENSMUSG00000072844.6	2.85197e-05	8.52454e-05	2.97964	2.7192	1.44318	3.73551e-07	7.40209e-05
Mfsd4a	chr1	ENSMUSG00000059149.17	19415.1	40599.9	2.08742	1.95736	0.968908	3.88358e-07	7.58863e-05
Gpr158	chr2	ENSMUSG00000045967.11	2.85288e+07	2.17645e+08	7.47851	5.90275	2.56139	3.99347e-07	7.69645e-05
Rcan1	chr16	ENSMUSG00000022951.16	16446.2	36948.8	2.26207	2.09653	1.068	4.05896e-07	7.71696e-05
Cyyr1	chr16	ENSMUSG00000041134.15	60789.5	92113.4	1.51442	1.46303	0.548959	4.33264e-07	8.12746e-05
Ctps	chr4	ENSMUSG00000028633.7	69.8639	55.4614	0.793999	0.806975	-0.309405	4.61577e-07	8.54464e-05
Nnt	chr13	ENSMUSG00000025453.18	43.9588	29.0392	0.65973	0.681662	-0.552871	4.87019e-07	8.89854e-05
Sytl4	chrX	ENSMUSG00000031255.14	3617.72	7625.27	2.10823	1.97318	0.980523	5.09011e-07	9.18113e-05
Casp12	chr9	ENSMUSG00000025887.10	420.777	684.829	1.6227	1.55634	0.638159	6.20027e-07	0.00011042
Aldh1l1	chr6	ENSMUSG00000030088.15	2.24943e+07	4.27374e+07	1.89961	1.78769	0.838095	6.54075e-07	0.00011372
Slamf7	chr1	ENSMUSG00000038179.13	8.80847e+07	2.13542e+08	2.37402	2.18548	1.12795	6.54725e-07	0.00011372
Icam1	chr9	ENSMUSG00000037405.8	2487.8	3733.31	1.49625	1.44531	0.531374	7.03964e-07	0.000120781
Fam174b	chr7	ENSMUSG00000078670.3	1717.59	1304.85	0.75933	0.775299	-0.367175	7.14894e-07	0.000121179
Itgam	chr7	ENSMUSG00000030786.18	205.229	367.795	1.80093	1.70955	0.773613	8.03439e-07	0.000134567
Gdf15	chr8	ENSMUSG00000038508.7	0.539886	1.32044	2.44885	2.25622	1.17391	8.68726e-07	0.000143789
Aldh1a2	chr9	ENSMUSG00000013584.5	3007.09	5038.96	1.66744	1.58915	0.668256	8.92905e-07	0.000146073
Brwd1	chr16	ENSMUSG00000022914.17	82153.8	125336	1.52594	1.46909	0.554919	9.11235e-07	0.000147358
Dtx3	chr10	ENSMUSG00000040415.15	45315.9	56120.4	1.23894	1.21917	0.285901	9.76239e-07	0.000154323
Scamp5	chr9	ENSMUSG00000040722.7	4056.62	5610.45	1.38216	1.34481	0.427398	9.70728e-07	0.000154323
Samsn1	chr16	ENSMUSG00000022876.18	4766.63	11882.7	2.43584	2.22807	1.15579	9.88376e-07	0.000154505
Ckb	chr12	ENSMUSG00000001270.9	252.969	320.7	1.26702	1.24379	0.314741	1.03292e-06	0.000159695
Apol11b	chr15	ENSMUSG00000091694.9	2.75497e+08	2.61139e+09	8.75161	6.7492	2.75472	1.04969e-06	0.000160523
Zmynd15	chr11	ENSMUSG00000040829.14	5.6422e+06	1.10397e+07	1.94951	1.82373	0.866896	1.0685e-06	0.000161642
Gbp8	chr5	ENSMUSG00000034438.16	2.31819e+08	6.30775e+08	2.63895	2.38631	1.25478	1.19243e-06	0.000178471
Mx2	chr16	ENSMUSG00000023341.15	2359.46	5090.72	2.15286	1.99952	0.999653	1.25864e-06	0.000186397
Pcdhb22	chr18	ENSMUSG00000073591.4	145641	305290	2.10374	1.94654	0.960915	1.4884e-06	0.000218127
Flot2	chr11	ENSMUSG00000061981.14	1017.32	866.594	0.851818	0.860818	-0.21622	1.5742e-06	0.000228324
Adap1	chr5	ENSMUSG00000056413.16	36.4456	64.857	1.78459	1.68967	0.756743	1.75948e-06	0.000252594
Batf	chr12	ENSMUSG00000034266.6	2988.03	6765.77	2.25175	2.07708	1.05456	1.81631e-06	0.000255536
Abca12	chr1	ENSMUSG00000050296.14	8.91221	4.22316	0.474584	0.508355	-0.976091	1.80719e-06	0.000255536
Capg	chr6	ENSMUSG00000056737.14	258.74	401.376	1.55276	1.48972	0.575038	1.84701e-06	0.000257283
Naaa	chr5	ENSMUSG00000029413.14	15579.4	21405.5	1.37337	1.33444	0.416238	2.04315e-06	0.000281814
Ccl24	chr5	ENSMUSG00000004814.10	500.542	211.216	0.428828	0.464279	-1.10694	2.19333e-06	0.000299592
Renbp	chrX	ENSMUSG00000031387.14	2588.55	4181.55	1.61779	1.54501	0.627614	2.2164e-06	0.000299832
Heph	chrX	ENSMUSG00000031209.14	6120.18	10767.2	1.76282	1.66514	0.735643	2.30907e-06	0.000309394
Csf2ra	chr19	ENSMUSG00000059326.7	15317.2	23779.3	1.55208	1.48606	0.571491	2.4776e-06	0.000325769
Gm10727	chr3	ENSMUSG00000105444.1	10.4533	4.23723	0.403083	0.441257	-1.18031	2.45799e-06	0.000325769
Ifi30	chr8	ENSMUSG00000031838.8	1101.59	1715.24	1.55937	1.49294	0.578161	2.51925e-06	0.000328179
Cabcoco1	chr10	ENSMUSG00000019945.10	106.551	72.2013	0.677032	0.701661	-0.511155	2.72276e-06	0.000348241
Fam149a	chr8	ENSMUSG00000070044.15	5343.57	8100.67	1.51716	1.45613	0.542136	2.71249e-06	0.000348241
Plppr2	chr9	ENSMUSG00000040563.13	63290	100705	1.58322	1.51123	0.595721	2.823e-06	0.000357809
Slc16a7	chr10	ENSMUSG00000020102.15	125.507	71.2536	0.567821	0.599443	-0.738306	2.88713e-06	0.00036267
Entpd2	chr2	ENSMUSG00000015085.8	1727.09	2387.8	1.38351	1.34209	0.424487	3.00335e-06	0.000373931
App	chr16	ENSMUSG00000022892.11	60556.3	97734.8	1.61388	1.53743	0.62052	3.1321e-06	0.00038654
Ibtk	chr9	ENSMUSG00000035941.15	6169.33	5062.3	0.820644	0.833328	-0.263044	3.25038e-06	0.000394221
Slfn1	chr11	ENSMUSG00000078763.2	7.24323e+07	2.1386e+08	2.92913	2.58226	1.36863	3.24897e-06	0.000394221
Ly9	chr1	ENSMUSG00000004707.14	70301.2	196642	2.66584	2.3795	1.25066	3.50149e-06	0.000421047
Scn1b	chr7	ENSMUSG00000019194.15	232.807	386.126	1.65905	1.57451	0.654904	3.64074e-06	0.00042764
Tspan2	chr3	ENSMUSG00000027858.13	1.17971e+06	1.63385e+06	1.3845	1.34105	0.423359	3.67367e-06	0.00042764
Krt80	chr15	ENSMUSG00000037185.9	0.0849688	0.14294	1.68674	1.60256	0.68038	3.6779e-06	0.00042764
Pgbd5	chr8	ENSMUSG00000050751.14	94.3937	218.968	2.32133	2.12328	1.08629	3.67603e-06	0.00042764
Adam8	chr7	ENSMUSG00000025473.16	208302	508579	2.44881	2.22144	1.1515	3.73844e-06	0.000431116
Bace2	chr16	ENSMUSG00000040605.7	9.26623e+06	1.89013e+07	2.05104	1.8885	0.917241	3.91474e-06	0.000447776
Tsc22d4	chr5	ENSMUSG00000029723.16	1239.59	1011.99	0.816247	0.829582	-0.269544	3.95139e-06	0.000448323
Ptprc	chr1	ENSMUSG00000026395.16	950451	1.52383e+06	1.60523	1.52699	0.610688	4.09236e-06	0.000457878
Ostm1	chr10	ENSMUSG00000038280.12	917.174	1129.54	1.23196	1.21074	0.275886	4.10069e-06	0.000457878
Dnase1l3	chr14	ENSMUSG00000025279.7	107483	491485	4.55243	3.81202	1.93056	4.53414e-06	0.00050229
Adrb1	chr19	ENSMUSG00000035283.5	461188	315199	0.683899	0.709151	-0.495836	4.90207e-06	0.000538806
Susd1	chr4	ENSMUSG00000038578.15	0.136652	0.24871	1.81821	1.70858	0.772794	4.95523e-06	0.000540427
Naprt	chr15	ENSMUSG00000022574.7	15.4182	21.7651	1.41139	1.36417	0.448021	5.06593e-06	0.000548251
Itgae	chr11	ENSMUSG00000005947.11	1.63676	4.27313	2.63354	2.37179	1.24597	6.17086e-06	0.000662731
Fxyd6	chr9	ENSMUSG00000066705.7	714.755	1135.43	1.59068	1.51291	0.597326	6.23453e-06	0.000664497
Fbln7	chr2	ENSMUSG00000027386.9	2.08282e+08	5.47609e+08	2.66164	2.35313	1.23458	6.3015e-06	0.000666585
Egln3	chr12	ENSMUSG00000035105.5	159.699	249.032	1.55792	1.48419	0.56968	7.08709e-06	0.000743195
Gng7	chr10	ENSMUSG00000048240.14	24569.3	53713.7	2.20166	2.00743	1.00535	7.13138e-06	0.000743195
F3	chr3	ENSMUSG00000028128.13	2043.81	1451.59	0.710684	0.735053	-0.44408	8.2737e-06	0.000855903
Tmprss13	chr9	ENSMUSG00000037129.7	3868.56	1720.85	0.445318	0.484488	-1.04547	8.6974e-06	0.000893166
C1s1	chr6	ENSMUSG00000038521.17	86663.3	123762	1.42706	1.3734	0.457756	8.83156e-06	0.000893893
Ccdc68	chr18	ENSMUSG00000038903.13	732.625	1247.89	1.69954	1.6006	0.67861	8.79214e-06	0.000893893
Ifi204	chr1	ENSMUSG00000073489.6	28.7898	47.2635	1.63199	1.54433	0.626982	9.36412e-06	0.000941028
Slc29a2	chr19	ENSMUSG00000024891.6	1333.55	966.54	0.722532	0.746964	-0.420889	9.5771e-06	0.000955604
Slc1a2	chr2	ENSMUSG00000005089.15	25.3604	51.8792	2.02009	1.86412	0.898495	9.6666e-06	0.000957742
Cd4	chr6	ENSMUSG00000023274.14	2.84165e+06	5.6442e+06	1.98428	1.82984	0.871716	9.88978e-06	0.000973003
Cd74	chr18	ENSMUSG00000024610.15	2.07744e+06	3.96075e+06	1.90622	1.76271	0.817794	1.02386e-05	0.00100033
Ets2	chr16	ENSMUSG00000022895.16	253725	350091	1.38134	1.33384	0.415585	1.03653e-05	0.00100572
Il33	chr19	ENSMUSG00000024810.16	33.1374	51.9671	1.56923	1.49238	0.577619	1.07671e-05	0.00103755
Vps26c	chr16	ENSMUSG00000022898.13	25.0192	38.0369	1.51947	1.44963	0.535681	1.12213e-05	0.0010667
Gm14964	chr19	ENSMUSG00000052188.6	20490.1	39989	1.95251	1.80175	0.849397	1.11822e-05	0.0010667
Usp25	chr16	ENSMUSG00000022867.11	55187.9	79204.3	1.43582	1.37889	0.463508	1.21024e-05	0.00113486
C1rl	chr6	ENSMUSG00000038527.9	7476.9	13726.2	1.83706	1.70834	0.772592	1.20609e-05	0.00113486
Sox12	chr2	ENSMUSG00000051817.8	544.698	384.254	0.706141	0.732217	-0.449657	1.21802e-05	0.00113486
2810410L24Rik	chr11	ENSMUSG00000075389.3	15.077	9.4005	0.625073	0.658554	-0.602627	1.25427e-05	0.00116094
Pltp	chr2	ENSMUSG00000017754.13	1324.74	1586.88	1.19744	1.17863	0.237105	1.28444e-05	0.00117343
H2-D1	chr17	ENSMUSG00000073411.12	78786.4	116087	1.4731	1.40904	0.494709	1.28109e-05	0.00117343
Lmod3	chr6	ENSMUSG00000044086.8	2516.03	2020.25	0.802899	0.819507	-0.287172	1.34981e-05	0.00122519
Dhdh	chr7	ENSMUSG00000011382.8	2084.64	1667.06	0.799611	0.816659	-0.292194	1.45761e-05	0.00130631
Actr8	chr14	ENSMUSG00000015971.5	201.56	170.9	0.847603	0.859322	-0.21873	1.45775e-05	0.00130631
Postn	chr3	ENSMUSG00000027750.16	99772.4	174676	1.75033	1.63226	0.706867	1.5069e-05	0.00133521
Lacc1	chr14	ENSMUSG00000044350.14	1218.39	1691.75	1.39072	1.34116	0.423478	1.50898e-05	0.00133521
Mx1	chr16	ENSMUSG00000000386.16	111.035	371.744	3.29457	2.81188	1.49153	1.54209e-05	0.00135598
Eno1	chr4	ENSMUSG00000063524.13	232.545	183.804	0.78997	0.808438	-0.306791	1.56286e-05	0.00136571
5830405F06Rik	chr6	ENSMUSG00000103586.5	24.979	72.7429	2.83511	2.50132	1.32269	1.59911e-05	0.00138876
Kctd15	chr7	ENSMUSG00000030499.9	934.999	1632.05	1.74926	1.63345	0.707919	1.65206e-05	0.00141725
Ddo	chr10	ENSMUSG00000063428.8	2207.92	1683.47	0.761781	0.783248	-0.352459	1.64406e-05	0.00141725
Yjefn3	chr8	ENSMUSG00000048967.16	22.646	13.7635	0.610641	0.646982	-0.628202	1.7005e-05	0.00144996
Tspan32	chr7	ENSMUSG00000000244.17	1475.45	4333.56	2.85195	2.46908	1.30397	1.78082e-05	0.0015093
Serpina3g	chr12	ENSMUSG00000041481.17	39325.1	108047	2.72871	2.40366	1.26523	1.90116e-05	0.00160164
Tm6sf1	chr7	ENSMUSG00000038623.9	201.437	289.467	1.43291	1.37415	0.45854	1.92662e-05	0.00161343
Clcn1	chr6	ENSMUSG00000029862.16	2465.96	1032.24	0.420401	0.463483	-1.10941	2.02722e-05	0.00168136
Kcnk6	chr7	ENSMUSG00000046410.10	1226.77	1709.63	1.39758	1.34514	0.42776	2.03163e-05	0.00168136
Plac8	chr5	ENSMUSG00000029322.12	17.0193	49.4369	2.87568	2.50079	1.32238	2.05972e-05	0.00169463
Ccl6	chr11	ENSMUSG00000018927.3	21.5358	35.6441	1.6564	1.55555	0.637425	2.093e-05	0.00170764
Gm41717	chr18	ENSMUSG00000117919.1	0.37373	0.211687	0.568459	0.609018	-0.715442	2.0998e-05	0.00170764
Vamp1	chr6	ENSMUSG00000030337.16	1286.59	1771.72	1.37912	1.32954	0.410929	2.13257e-05	0.00171527
Capn12	chr7	ENSMUSG00000054083.8	3104.09	5773.27	1.83663	1.70142	0.766742	2.14576e-05	0.00171527
Fign	chr2	ENSMUSG00000075324.13	1.35664e+08	8.0332e+07	0.592105	0.627007	-0.673447	2.14343e-05	0.00171527
Thrsp	chr7	ENSMUSG00000035686.8	0.0169374	0.02672	1.57943	1.49859	0.58361	2.16046e-05	0.00171726
Tmem109	chr19	ENSMUSG00000034659.14	532.803	439.835	0.825724	0.840581	-0.250541	2.18326e-05	0.00172563
Rad51c	chr11	ENSMUSG00000007646.13	0.0215577	0.0121061	0.562336	0.603715	-0.72806	2.23059e-05	0.00175319
Il10ra	chr9	ENSMUSG00000032089.16	245617	428104	1.74709	1.62566	0.701023	2.27683e-05	0.00176976
Entpd6	chr2	ENSMUSG00000033068.16	20.728	16.7349	0.805964	0.823425	-0.280291	2.27256e-05	0.00176976
Neurl1a	chr19	ENSMUSG00000006435.16	103.538	213.596	2.05731	1.87331	0.905591	2.30547e-05	0.00178218
Gart	chr16	ENSMUSG00000022962.15	233.567	296.847	1.27059	1.23864	0.308761	2.42864e-05	0.00186713
Crocc	chr4	ENSMUSG00000040860.16	2.18546e+06	4.49326e+06	2.06185	1.85753	0.893389	2.46618e-05	0.00188569
Gm2a	chr11	ENSMUSG00000000594.7	10667.1	13016.9	1.22037	1.19624	0.258511	2.50124e-05	0.00190216
Myrfl	chr10	ENSMUSG00000034057.8	0.00421276	0.00229073	0.544188	0.587461	-0.767434	2.52608e-05	0.00191072
Nbl1	chr4	ENSMUSG00000041120.6	447.921	718.065	1.60568	1.51249	0.596926	2.59111e-05	0.00194943
Ppp1r3d	chr2	ENSMUSG00000049999.4	19.3903	14.7393	0.759355	0.78277	-0.35334	2.61996e-05	0.00195028
Csf2rb2	chr15	ENSMUSG00000071714.7	3.90712e+08	8.97051e+08	2.26746	2.00433	1.00312	2.61125e-05	0.00195028
Ppm1m	chr9	ENSMUSG00000020253.15	13390.5	17631.4	1.31463	1.27376	0.349095	2.79116e-05	0.00206678
Fcgr2b	chr1	ENSMUSG00000026656.15	113.095	170.225	1.50448	1.42926	0.515271	2.87477e-05	0.00211755
Ifi44	chr3	ENSMUSG00000028037.13	460.047	665.874	1.44373	1.37895	0.463572	2.94412e-05	0.00215733
Nxpe5	chr5	ENSMUSG00000047592.17	2.08845	4.97678	2.40749	2.1409	1.09822	3.00469e-05	0.00219031
Arhgap22	chr14	ENSMUSG00000063506.14	7.5974	12.495	1.64808	1.54775	0.630168	3.02444e-05	0.00219334
Pld4	chr12	ENSMUSG00000052160.7	348.36	481.076	1.37701	1.32431	0.405239	3.23622e-05	0.00233489
Sh3gl2	chr4	ENSMUSG00000028488.15	1.54173e-05	2.65246e-05	1.69986	1.59557	0.674072	3.39156e-05	0.00243449
Klhdc3	chr17	ENSMUSG00000063576.12	14.1753	11.251	0.793525	0.813516	-0.297757	3.54305e-05	0.00253032
Meox1	chr11	ENSMUSG00000001493.9	1851.74	2749.1	1.48296	1.40698	0.492601	3.73906e-05	0.00265681
Azin2	chr4	ENSMUSG00000028789.16	11.7019	20.9143	1.7679	1.63563	0.709843	3.85192e-05	0.00272325
Aldh6a1	chr12	ENSMUSG00000021238.11	3816.45	3001.67	0.786447	0.807235	-0.308939	3.95114e-05	0.00277943
Aim2	chr1	ENSMUSG00000037860.15	1324.85	2260.94	1.69896	1.57939	0.659371	4.01872e-05	0.0028129
Slc26a6	chr9	ENSMUSG00000023259.16	4.3445	2.74299	0.630392	0.668514	-0.58097	4.05945e-05	0.00282735
Pmpca	chr2	ENSMUSG00000026926.14	598.165	501.515	0.838395	0.852701	-0.229888	4.24066e-05	0.00293901
Spp1	chr5	ENSMUSG00000029304.14	1.63542	4.10115	2.53157	2.23519	1.1604	4.27758e-05	0.00295006
Ccdc88b	chr19	ENSMUSG00000047810.9	1.04216e+07	1.93546e+07	1.8697	1.70771	0.772065	4.43947e-05	0.00304677
Ifi211	chr1	ENSMUSG00000026536.9	9.70507	16.5099	1.69751	1.57655	0.65677	4.54909e-05	0.00310685
Csf2rb	chr15	ENSMUSG00000071713.6	1.72818e+09	3.13568e+09	1.82458	1.67366	0.743011	4.74262e-05	0.00322337
Hdc	chr2	ENSMUSG00000027360.5	314623	561421	1.76581	1.62387	0.69944	4.77095e-05	0.00322704
Crlf2	chr5	ENSMUSG00000033467.12	243.314	317.501	1.30495	1.26372	0.337674	4.86354e-05	0.00327393
Clcn4	chr7	ENSMUSG00000000605.9	1612.52	1371.46	0.850527	0.863509	-0.211717	5.00885e-05	0.00333979
H2-DMb1	chr17	ENSMUSG00000079547.4	575881	1.03913e+06	1.80143	1.65129	0.723591	5.00374e-05	0.00333979
Tes	chr6	ENSMUSG00000029552.19	0.833914	1.23152	1.47245	1.40174	0.487216	5.05764e-05	0.00335641
Rnase6	chr14	ENSMUSG00000021880.7	1.11114e+06	2.6266e+06	2.30415	2.02223	1.01595	5.2163e-05	0.00344545
Napsa	chr7	ENSMUSG00000002204.9	871.876	2337.69	2.66924	2.28299	1.19093	5.40568e-05	0.0035269
Gpr68	chr12	ENSMUSG00000047415.12	4.01928e+07	1.27596e+08	3.00114	2.51004	1.32771	5.40634e-05	0.0035269
Klhdc7a	chr4	ENSMUSG00000078234.6	48210.1	89144.2	1.84796	1.68786	0.755197	5.43989e-05	0.0035269
Gm44608	chr7	ENSMUSG00000108324.1	0.00134306	0.00389849	2.9493	2.55818	1.35512	5.43289e-05	0.0035269
Atp8b4	chr2	ENSMUSG00000060131.11	6751.5	16762	2.40762	2.10404	1.07316	5.49535e-05	0.00354652
Aldh2	chr5	ENSMUSG00000029455.14	4910.73	3842.87	0.78205	0.80444	-0.313944	5.64771e-05	0.00362821
Havcr2	chr11	ENSMUSG00000020399.14	776.007	1813.91	2.28785	2.02198	1.01577	5.68456e-05	0.00363527
Slc47a1	chr11	ENSMUSG00000010122.14	276.351	212.639	0.770056	0.794312	-0.332223	5.84934e-05	0.00372373
Gpnmb	chr6	ENSMUSG00000029816.10	2.95019e+06	5.59901e+06	1.89719	1.71944	0.781943	5.99287e-05	0.00379791
Mpeg1	chr19	ENSMUSG00000046805.10	23527.3	39034.7	1.65558	1.53989	0.622827	6.07852e-05	0.00383492
2610002M06Rik	chrX	ENSMUSG00000031242.7	1740.75	1396.06	0.802551	0.822678	-0.2816	6.33695e-05	0.00398011
Itgbl1	chr14	ENSMUSG00000032925.16	1.11693e+06	2.16136e+06	1.9363	1.7422	0.800908	6.50873e-05	0.00406984
Tfpi	chr2	ENSMUSG00000027082.15	451.852	292.975	0.646925	0.687033	-0.541548	6.61754e-05	0.00411956
Irf7	chr7	ENSMUSG00000025498.15	244.733	413.666	1.6906	1.56305	0.644361	6.80415e-05	0.0042017
Cox15	chr19	ENSMUSG00000040018.9	160.137	130.386	0.813842	0.832611	-0.264286	6.80921e-05	0.0042017
Ky	chr9	ENSMUSG00000035606.8	54.2957	33.5655	0.617696	0.658371	-0.603027	7.11059e-05	0.00436041
Fmn1	chr2	ENSMUSG00000044042.19	3325.85	7947.8	2.407	2.09549	1.06729	7.1284e-05	0.00436041
Gm45495	chr5	ENSMUSG00000106981.1	613.231	384.01	0.626141	0.667502	-0.583156	7.18934e-05	0.00437865
Gabpa	chr16	ENSMUSG00000008976.16	56995.7	80270.2	1.40842	1.34339	0.425878	7.66666e-05	0.00455709
Emb	chr13	ENSMUSG00000021728.8	5.13152e+08	1.06668e+09	2.07075	1.81926	0.863349	7.61902e-05	0.00455709
Laptm5	chr4	ENSMUSG00000028581.17	224762	366555	1.63569	1.51791	0.602086	7.62131e-05	0.00455709
Bst1	chr5	ENSMUSG00000029082.17	1.25711e+06	2.2767e+06	1.77854	1.62164	0.697453	7.67257e-05	0.00455709
Tdrp	chr8	ENSMUSG00000050052.12	49.4504	76.0807	1.54154	1.44986	0.535915	7.67667e-05	0.00455709
Ccdc146	chr5	ENSMUSG00000064280.14	2349.37	1511.21	0.642905	0.682943	-0.550163	7.584e-05	0.00455709
Ms4a4b	chr19	ENSMUSG00000056290.16	250.357	622.678	2.49283	2.14618	1.10177	7.72525e-05	0.00456666
Phf11b	chr14	ENSMUSG00000091649.3	293.129	531.426	1.80551	1.64996	0.722428	8.01182e-05	0.00471625
Dnah8	chr17	ENSMUSG00000033826.10	32.9828	79.0158	2.46533	2.15433	1.10724	8.17477e-05	0.00477224
Zcchc3	chr2	ENSMUSG00000074682.4	5383.02	3544.19	0.658298	0.697806	-0.519102	8.15533e-05	0.00477224
Oasl1	chr5	ENSMUSG00000041827.15	0.0338382	0.0572534	1.67869	1.55782	0.639531	8.56874e-05	0.00498156
Mettl11b	chr1	ENSMUSG00000040113.14	112.689	233.359	2.05489	1.84637	0.884688	8.77343e-05	0.00507956
Pik3r3	chr4	ENSMUSG00000028698.13	229.318	178.621	0.780497	0.804653	-0.313562	9.01562e-05	0.00519839
Myoc	chr1	ENSMUSG00000026697.10	263808	430048	1.63033	1.51024	0.594778	9.15892e-05	0.00525947
Paxbp1	chr16	ENSMUSG00000022974.12	53451.7	76812.1	1.43692	1.36263	0.44639	9.20582e-05	0.00526491
AI854703	chr6	ENSMUSG00000053297.14	176.387	324.536	1.83845	1.67821	0.746924	9.31244e-05	0.00530432
Prickle1	chr15	ENSMUSG00000036158.12	12242.6	9419.27	0.768793	0.794355	-0.332144	9.4277e-05	0.00534832
Rwdd2b	chr16	ENSMUSG00000041079.12	0.709148	0.998665	1.40697	1.34273	0.425168	9.5876e-05	0.00541719
Ccl9	chr11	ENSMUSG00000019122.8	0.921417	1.56486	1.70022	1.56802	0.648943	9.6879e-05	0.00545196
Inpp5k	chr11	ENSMUSG00000006127.9	79.9205	65.4939	0.819057	0.838035	-0.254918	9.81945e-05	0.00550096
Retsat	chr6	ENSMUSG00000056666.13	6.26504	4.57492	0.729731	0.761182	-0.393686	9.85317e-05	0.00550096
Il1rl1	chr1	ENSMUSG00000026069.15	5280.5	9443.72	1.78594	1.63004	0.704911	9.91952e-05	0.00551611
Mrps6	chr16	ENSMUSG00000039680.10	252.931	390.965	1.54586	1.44697	0.533035	0.00010158	0.00562647
Aspn	chr13	ENSMUSG00000021388.14	346.841	475.83	1.37249	1.31265	0.392481	0.000102954	0.00568024
Sh3bgrl2	chr9	ENSMUSG00000032261.16	1481.1	2078.55	1.40573	1.33833	0.42043	0.000104514	0.0057438
AU021092	chr16	ENSMUSG00000051669.6	1.93915	3.19224	1.64563	1.52366	0.607542	0.000105496	0.00577517
Rad21	chr15	ENSMUSG00000022314.10	785.665	654.346	0.832863	0.849847	-0.234726	0.000108377	0.00588708
Gm15737	chr6	ENSMUSG00000079462.1	73.3348	34.8447	0.477798	0.535059	-0.902231	0.000108162	0.00588708
Lcp1	chr14	ENSMUSG00000021998.16	19951.5	29084.2	1.45415	1.37352	0.457878	0.00011205	0.00604313
Cd84	chr1	ENSMUSG00000038147.13	2949.39	4885.82	1.64872	1.5195	0.603597	0.000112109	0.00604313
Kif5a	chr10	ENSMUSG00000074657.5	674064	1.35176e+06	1.98737	1.76871	0.822694	0.000112911	0.00606316
Shtn1	chr19	ENSMUSG00000041362.17	4357.03	6302.91	1.4506	1.37438	0.458777	0.000113789	0.00608708
Slc4a1	chr11	ENSMUSG00000006574.15	7.8021e+10	3.20661e+11	3.85919	1.04517	0.0637348	0.00011561	0.0061378
S100pbp	chr4	ENSMUSG00000040928.15	365913	300723	0.823002	0.841542	-0.248894	0.000115526	0.0061378
Entpd1	chr19	ENSMUSG00000048120.16	4203.28	5694.56	1.3562	1.29856	0.376916	0.000116769	0.00616959
Cib3	chr8	ENSMUSG00000074240.5	119.368	288.692	2.44137	2.11236	1.07886	0.000117086	0.00616959
Dram1	chr10	ENSMUSG00000020057.2	722.39	989.721	1.36962	1.30986	0.389412	0.000118126	0.00620117
Sspn	chr6	ENSMUSG00000030255.13	1686.22	1408.15	0.835389	0.852234	-0.230679	0.000120219	0.00628757
Tgfb1	chr7	ENSMUSG00000002603.15	3025.43	3819.53	1.26398	1.22563	0.293518	0.000122837	0.00640069
Acta1	chr8	ENSMUSG00000031972.5	43.9257	118.213	2.69283	2.28868	1.19452	0.000124585	0.00646786
Mis18a	chr16	ENSMUSG00000022978.11	3.09999	4.90562	1.58711	1.47839	0.564028	0.000125866	0.00651035
Serping1	chr2	ENSMUSG00000023224.12	68030.2	91983.8	1.35273	1.29497	0.372919	0.000128015	0.00659723
2310020H05Rik	chr13	ENSMUSG00000100410.1	0.00111409	0.000558358	0.506793	0.567692	-0.81682	0.000129448	0.00664671
Stc2	chr11	ENSMUSG00000020303.2	15.6154	10.7303	0.687932	0.725691	-0.462573	0.000129973	0.0066494
Pqlc3	chr12	ENSMUSG00000045679.14	8881.65	12926.5	1.45234	1.37125	0.455493	0.000131482	0.00670225
C1qb	chr4	ENSMUSG00000036905.8	175.439	242.174	1.38019	1.31631	0.396504	0.000132316	0.00672039
Cd3e	chr9	ENSMUSG00000032093.7	2.61045e+07	7.50525e+07	2.83741	2.35766	1.23736	0.000137282	0.00694755
Arhgap9	chr10	ENSMUSG00000040345.10	615.076	1101.85	1.77969	1.61158	0.688475	0.000140493	0.00706391
Prcp	chr7	ENSMUSG00000061119.7	353.101	443.902	1.2588	1.22139	0.288526	0.000140585	0.00706391
Art5	chr7	ENSMUSG00000070424.12	202.862	137.342	0.678176	0.718128	-0.477687	0.000143014	0.00716039
Mthfd2	chr6	ENSMUSG00000005667.8	0.0113612	0.0198711	1.75693	1.60975	0.686838	0.000148006	0.00724146
Donson	chr16	ENSMUSG00000022960.13	616.81	992.381	1.59658	1.48136	0.566925	0.000147853	0.00724146
Lcn2	chr2	ENSMUSG00000026822.14	0.172389	0.327793	1.90363	1.72083	0.783106	0.000146624	0.00724146
Pink1	chr4	ENSMUSG00000028756.12	7125.1	5849.04	0.820671	0.8402	-0.251195	0.00014729	0.00724146
Lpar3	chr3	ENSMUSG00000036832.5	0.0784512	0.0391336	0.499365	0.559785	-0.837054	0.000145452	0.00724146
Egflam	chr15	ENSMUSG00000042961.13	0.193054	0.109486	0.569213	0.620988	-0.687363	0.000148751	0.00724146
P2ry6	chr7	ENSMUSG00000048779.5	109.04	151.341	1.38922	1.32314	0.403963	0.00014673	0.00724146
Ccl21a	chr4	ENSMUSG00000094686.1	129.965	196.633	1.51342	1.41836	0.504221	0.000148686	0.00724146
C4b	chr17	ENSMUSG00000073418.4	2.27262e+09	5.22366e+09	2.30289	1.94605	0.96055	0.000149781	0.00726643
Arfgap3	chr15	ENSMUSG00000054277.8	466.986	568.206	1.21666	1.18762	0.248068	0.000152412	0.0073687
Lsp1	chr7	ENSMUSG00000018819.10	15774.3	18604.7	1.17953	1.15754	0.211066	0.000157734	0.00755054
Gm40457	chr7	ENSMUSG00000108626.1	6.71237	11.6971	1.75442	1.60175	0.679648	0.000157784	0.00755054
Pnp	chr14	ENSMUSG00000115338.2	202.103	255.799	1.26807	1.22816	0.296502	0.000157275	0.00755054
Cxcl16	chr11	ENSMUSG00000018920.11	7991.61	12243.4	1.53156	1.428	0.513997	0.0001589	0.0075719
Nr0b2	chr4	ENSMUSG00000037583.2	182.324	128.343	0.703425	0.740174	-0.434063	0.000159306	0.0075719
Znf41-ps	chr4	ENSMUSG00000084350.1	646.587	956.173	1.47785	1.38854	0.473572	0.000163908	0.00776437
Itgb7	chr15	ENSMUSG00000001281.10	3.54794e+06	6.98104e+06	1.97571	1.74976	0.807157	0.00016627	0.00784986
Ace2	chrX	ENSMUSG00000015405.15	8.51727	13.7427	1.59955	1.48199	0.567538	0.000169198	0.00796134
H2-Aa	chr17	ENSMUSG00000036594.15	137508	260216	1.8891	1.68674	0.754241	0.000170651	0.00800297
Myo1g	chr11	ENSMUSG00000020437.12	73141.1	134488	1.83154	1.64929	0.721842	0.000172349	0.00805576
Ocln	chr13	ENSMUSG00000021638.12	17083	35938.9	2.09632	1.84363	0.882552	0.000176237	0.0082102
Ccnj	chr19	ENSMUSG00000025010.14	204.361	146.562	0.716693	0.75379	-0.407765	0.000180746	0.00839248
Coq8a	chr1	ENSMUSG00000026489.13	666.432	539.736	0.810038	0.832254	-0.264904	0.000186482	0.00861887
H2-Eb1	chr17	ENSMUSG00000060586.11	117397	222074	1.88904	1.68336	0.751344	0.000186847	0.00861887
Oas1g	chr5	ENSMUSG00000066861.14	220.365	514.852	2.25154	1.93648	0.953439	0.00019016	0.00874299
Rab4a	chr8	ENSMUSG00000019478.16	6033.37	8070.3	1.33295	1.27556	0.351133	0.000195453	0.0088419
Cideb	chr14	ENSMUSG00000022219.10	36.5708	57.0226	1.55988	1.44871	0.534772	0.000194711	0.0088419
Fgf16	chrX	ENSMUSG00000031230.3	650.094	457.037	0.70384	0.742218	-0.430084	0.000195158	0.0088419
Il2rg	chrX	ENSMUSG00000031304.18	8407.42	11856.7	1.40801	1.33351	0.415226	0.000193876	0.0088419
Cntn5	chr9	ENSMUSG00000039488.15	6.13712	4.60123	0.748506	0.780975	-0.356651	0.000194251	0.0088419
Baalc	chr15	ENSMUSG00000022296.9	0.825783	0.515185	0.622875	0.673043	-0.57123	0.000199372	0.00899026
Snai3	chr8	ENSMUSG00000006587.6	0.104224	0.0539571	0.518565	0.580422	-0.784826	0.00020002	0.00899068
P2rx7	chr5	ENSMUSG00000029468.17	108317	164941	1.52256	1.41723	0.503073	0.000204942	0.00918257
Asns	chr6	ENSMUSG00000029752.12	0.0147839	0.021082	1.42279	1.34726	0.430025	0.000206512	0.00922357
Slc25a45	chr19	ENSMUSG00000024818.15	1831.56	2487.69	1.36031	1.29731	0.375521	0.000210675	0.00937969
Clec18a	chr8	ENSMUSG00000033633.15	0.175224	0.106682	0.604777	0.656262	-0.607657	0.000211401	0.00938233
Heatr3	chr8	ENSMUSG00000031657.16	513.877	443.666	0.863133	0.87679	-0.189697	0.000212503	0.00940159
C2cd2	chr16	ENSMUSG00000045975.8	2705.91	4405.89	1.62815	1.49695	0.582028	0.000214256	0.00944943
Hdac2	chr10	ENSMUSG00000019777.16	1160.86	1017.72	0.876387	0.887874	-0.171573	0.000217872	0.00954903
Sh3bp2	chr5	ENSMUSG00000054520.15	1410.65	1989.94	1.41093	1.33527	0.417129	0.000217611	0.00954903
Emp1	chr6	ENSMUSG00000030208.15	4006.04	5527.48	1.37966	1.31026	0.389849	0.000220889	0.00965122
2610035D17Rik	chr11	ENSMUSG00000087259.7	43.5879	26.4269	0.607517	0.660344	-0.598711	0.000223142	0.00971944
Ifi213	chr1	ENSMUSG00000073491.11	94.2436	188.65	1.95196	1.72543	0.786959	0.000224625	0.00975385
Gda	chr19	ENSMUSG00000058624.13	1.7109e+06	2.64736e+06	1.54417	1.42976	0.515769	0.000228042	0.00987178
Ctsz	chr2	ENSMUSG00000016256.10	6638.22	8674.72	1.30802	1.25593	0.328757	0.000229194	0.00989122
Rps6ka1	chr4	ENSMUSG00000003644.17	524.749	705.956	1.34567	1.28521	0.362002	0.000230557	0.00989652
Zfp46	chr4	ENSMUSG00000051351.14	887.611	711.604	0.802385	0.826321	-0.275225	0.000232131	0.00989652
Gm12250	chr11	ENSMUSG00000082292.3	2.9594e+10	8.33293e+10	2.77123	2.23968	1.16329	0.000231677	0.00989652
Gm45716	chr11	ENSMUSG00000110344.1	7.39211	4.18782	0.56558	0.625663	-0.676543	0.00023134	0.00989652
B330016D10Rik	chr4	ENSMUSG00000048406.5	26.2398	18.836	0.717739	0.756179	-0.4032	0.000233167	0.00991066
Rac2	chr15	ENSMUSG00000033220.7	565546	973167	1.7405	1.57308	0.653595	0.00023576	0.00999069
Ssbp4	chr8	ENSMUSG00000070003.7	641.39	767.285	1.19648	1.16957	0.225977	0.000238727	0.0100861
B4galnt1	chr10	ENSMUSG00000006731.10	272006	547228	1.99114	1.73345	0.793649	0.000244094	0.0102207
Hadha	chr5	ENSMUSG00000025745.12	1632.7	1235.65	0.757077	0.788552	-0.342722	0.000242742	0.0102207
Nt5dc2	chr14	ENSMUSG00000071547.4	143.712	172.029	1.19643	1.1696	0.226019	0.000243623	0.0102207
Uchl1	chr5	ENSMUSG00000029223.12	22.402	34.1287	1.51933	1.41244	0.498187	0.000246378	0.0102857
Plek	chr11	ENSMUSG00000020120.15	825817	1.24968e+06	1.50439	1.39727	0.48261	0.000249721	0.0103638
Xrcc2	chr5	ENSMUSG00000028933.11	4.00738	3.05137	0.760025	0.791912	-0.336589	0.000249387	0.0103638
Patz1	chr11	ENSMUSG00000020453.17	4914.08	3828.4	0.779699	0.80767	-0.308162	0.000251806	0.0104196
Smpdl3b	chr4	ENSMUSG00000028885.8	3.14909	5.08382	1.61998	1.49105	0.576326	0.000254789	0.0104814
Lin52	chr12	ENSMUSG00000085793.2	13.0252	9.26874	0.711704	0.751376	-0.412392	0.000254381	0.0104814
Arpc1b	chr5	ENSMUSG00000029622.16	565.712	690.499	1.22033	1.18778	0.248271	0.000261852	0.0107405
Jaml	chr9	ENSMUSG00000048534.7	2.01145e+07	5.11781e+07	2.38663	2.00692	1.00498	0.000263674	0.0107838
Adgre1	chr17	ENSMUSG00000004730.15	12341.8	16065	1.2994	1.24769	0.319256	0.000265783	0.0108385
Aplp1	chr7	ENSMUSG00000006651.8	68740.8	118334	1.72546	1.55979	0.641352	0.00027146	0.0110381
Acp5	chr9	ENSMUSG00000001348.15	2.3708e+08	6.16138e+08	2.51824	2.04908	1.03498	0.000275927	0.0111874
Itgb6	chr2	ENSMUSG00000026971.15	83391.8	62044.2	0.74378	0.777881	-0.362378	0.000278235	0.0112336
H2-Q7	chr17	ENSMUSG00000060550.16	23356.3	47514.6	2.05297	1.77303	0.826221	0.000278663	0.0112336
Ccn5	chr2	ENSMUSG00000027656.7	659.841	1098.77	1.66994	1.51715	0.601362	0.000281477	0.0113146
Rnf180	chr13	ENSMUSG00000021720.11	677.167	1222.56	1.8041	1.61843	0.694593	0.000287666	0.0114976
Cd80	chr16	ENSMUSG00000075122.5	1.68261	3.13075	1.83803	1.64307	0.71639	0.000286913	0.0114976
Epor	chr9	ENSMUSG00000006235.6	1125.78	1784.33	1.58381	1.4617	0.547643	0.000290212	0.0115339
Il10rb	chr16	ENSMUSG00000022969.13	383.956	508.445	1.32433	1.26676	0.341145	0.000289485	0.0115339
Mitf	chr6	ENSMUSG00000035158.15	4463.84	3594.73	0.805141	0.829736	-0.269276	0.000292252	0.0115727
Tbc1d10c	chr19	ENSMUSG00000040247.6	6.34535	4.1755	0.65778	0.70663	-0.500974	0.000292833	0.0115727
Litaf	chr16	ENSMUSG00000022500.15	14108.7	18851.9	1.33763	1.275	0.350498	0.000297078	0.0117075
March1	chr8	ENSMUSG00000036469.16	36.5163	62.7516	1.71143	1.54723	0.629688	0.000308812	0.012136
Hcls1	chr16	ENSMUSG00000022831.14	2035.04	2583.48	1.26839	1.22393	0.291515	0.0003103	0.0121605
Igha	chr12	ENSMUSG00000095079.6	3.88198e+08	1.05726e+09	2.65054	2.10112	1.07116	0.000315725	0.0123387
Zbp1	chr2	ENSMUSG00000027514.14	1820.66	3128.68	1.72535	1.55692	0.63869	0.000323286	0.0125992
Cytip	chr2	ENSMUSG00000026832.12	253.408	487.862	1.92481	1.69936	0.764988	0.000335376	0.0130343
Ankrd10	chr8	ENSMUSG00000031508.14	6763.55	8767.08	1.29513	1.24218	0.312878	0.000341402	0.0132319
Dio2	chr12	ENSMUSG00000007682.6	6.65226e+06	1.49489e+07	2.26884	1.90874	0.932623	0.000346908	0.0133716
Tiparp	chr3	ENSMUSG00000034640.9	22.2493	28.9218	1.29967	1.24742	0.318943	0.00034605	0.0133716
Cbr2	chr11	ENSMUSG00000025150.10	95.536	124.766	1.30484	1.25	0.32193	0.00034964	0.0134401
Mmp23	chr4	ENSMUSG00000029061.2	14719.7	20144.9	1.36737	1.29557	0.373582	0.00035386	0.0135653
Mmp12	chr9	ENSMUSG00000049723.14	15997.4	33649.6	2.0936	1.80535	0.852276	0.000358711	0.0137139
Ncf2	chr1	ENSMUSG00000026480.12	441.58	593.866	1.34302	1.2781	0.354002	0.000360877	0.0137423
Vegfd	chrX	ENSMUSG00000031380.10	5041.44	7933	1.57685	1.44923	0.535289	0.000361408	0.0137423
Cd52	chr4	ENSMUSG00000000682.7	541437	1.15825e+06	2.14836	1.81697	0.861535	0.000366047	0.0138528
Vipas39	chr12	ENSMUSG00000021038.17	57.2841	47.6981	0.832203	0.852776	-0.229761	0.000366283	0.0138528
Cd82	chr2	ENSMUSG00000027215.13	9109.84	11659.1	1.27782	1.22885	0.297305	0.000371042	0.0139593
Gm14412	chr2	ENSMUSG00000078868.3	55.2255	85.2658	1.55036	1.43395	0.519999	0.000371084	0.0139593
Igfbp6	chr15	ENSMUSG00000023046.6	9895.47	15748.1	1.59565	1.45334	0.539376	0.000374497	0.0140501
Ndufs1	chr1	ENSMUSG00000025968.16	2512.82	2032.57	0.809131	0.834021	-0.261844	0.000379508	0.0142003
H2-Ab1	chr17	ENSMUSG00000073421.6	41342	76685.8	1.84909	1.62934	0.704287	0.000388196	0.0144868
Sfrp1	chr8	ENSMUSG00000031548.7	189160	271178	1.43298	1.34068	0.422967	0.000392396	0.0145748
Fmr1nb	chrX	ENSMUSG00000062170.12	0.000434112	0.00162662	4.14365	3.18619	1.67183	0.000392624	0.0145748
Ezr	chr17	ENSMUSG00000052397.8	3292.98	2689.72	0.81677	0.840342	-0.250951	0.000394018	0.014588
Exoc3l4	chr12	ENSMUSG00000021280.9	23929.2	36465.5	1.51758	1.40088	0.486338	0.00040543	0.0149711
Zc3h10	chr10	ENSMUSG00000039810.11	427.534	351.675	0.822664	0.845419	-0.242262	0.000409558	0.0150635
Cuzd1	chr7	ENSMUSG00000040205.8	0.0133977	0.0222017	1.64375	1.49942	0.584407	0.000410074	0.0150635
Cfh	chr1	ENSMUSG00000026365.15	1.12617e+08	1.74297e+08	1.54728	1.41643	0.502259	0.000414149	0.0151736
G6pdx	chrX	ENSMUSG00000031400.10	2389.7	3169.58	1.32668	1.26506	0.339201	0.000417065	0.0152407
Epsti1	chr14	ENSMUSG00000022014.15	5125.11	8369.16	1.64375	1.49515	0.580294	0.000419835	0.0153022
Maff	chr15	ENSMUSG00000042622.14	16.6979	30.8227	1.85809	1.64952	0.722048	0.000426932	0.0154409
Skap2	chr6	ENSMUSG00000059182.7	387.94	486.055	1.25268	1.20986	0.274841	0.000424983	0.0154409
Gm47644	chr10	ENSMUSG00000112734.1	0.0155547	0.0108237	0.69588	0.743771	-0.427069	0.000426664	0.0154409
Ms4a6b	chr19	ENSMUSG00000024677.13	0.275856	0.434641	1.57738	1.45122	0.537268	0.000431828	0.0155485
Eif4h	chr5	ENSMUSG00000040731.13	2127.04	1945.97	0.914834	0.920923	-0.118848	0.000432758	0.0155485
Kcnc1	chr7	ENSMUSG00000058975.7	1.39346e+07	5.07337e+07	3.60934	1.04206	0.0594416	0.000433224	0.0155485
Slc25a29	chr12	ENSMUSG00000021265.3	15.9069	10.9352	0.685513	0.732818	-0.448473	0.00043439	0.0155507
Sept4	chr11	ENSMUSG00000020486.19	1440.34	1942.7	1.34858	1.27914	0.355175	0.000441041	0.0157487
Gm10451	chr12	ENSMUSG00000073000.3	30.8359	56.555	1.84162	1.6341	0.708497	0.000442365	0.015756
Nucb2	chr7	ENSMUSG00000030659.14	1553.35	2087.05	1.34325	1.27588	0.351498	0.000446668	0.0158691
Rfx5	chr3	ENSMUSG00000005774.12	157.064	97.7406	0.621601	0.67702	-0.56273	0.000450173	0.0159133
Ccr1	chr9	ENSMUSG00000025804.5	3.52873e-06	7.81613e-06	2.20168	1.87913	0.910068	0.000449336	0.0159133
Ush1c	chr7	ENSMUSG00000030838.19	10680.8	20386.3	1.94178	1.6884	0.755657	0.000464575	0.0163812
Mcrs1	chr15	ENSMUSG00000037570.16	8.7732	6.75361	0.769991	0.80397	-0.314786	0.000466937	0.0164234
Rpl3l	chr17	ENSMUSG00000002500.15	17.7199	12.2843	0.694133	0.740984	-0.432485	0.0004714	0.0165322
Fcer1g	chr1	ENSMUSG00000058715.11	261.436	402.347	1.53875	1.41224	0.497983	0.0004724	0.0165322
Zfp991	chr4	ENSMUSG00000067916.9	1470.9	2361.25	1.60021	1.45617	0.542175	0.000473556	0.0165322
Nkain1	chr4	ENSMUSG00000078532.9	223.105	327.178	1.46399	1.36509	0.448996	0.000479435	0.016696
Cyp27a1	chr1	ENSMUSG00000026170.6	6583.81	8511.19	1.29284	1.23817	0.308207	0.000496521	0.0172483
Pglyrp1	chr7	ENSMUSG00000030413.7	3164.42	8558.13	2.66678	2.16458	1.11409	0.000502508	0.0174133
Scn4b	chr9	ENSMUSG00000046480.6	232.332	394.813	1.69267	1.52706	0.610754	0.000507786	0.0175529
Shmt1	chr11	ENSMUSG00000020534.14	20.2201	26.8518	1.32949	1.26499	0.339131	0.000520658	0.0177893
Msr1	chr8	ENSMUSG00000025044.16	57.6689	80.5357	1.39049	1.30769	0.387022	0.000520651	0.0177893
Ctbp1	chr5	ENSMUSG00000037373.12	2363.15	2099.28	0.888322	0.899088	-0.153466	0.000518779	0.0177893
Arhgap15	chr2	ENSMUSG00000049744.15	3.41575	5.4549	1.58149	1.44376	0.529826	0.000516691	0.0177893
Amz1	chr5	ENSMUSG00000050022.16	5.11208e+06	8.40827e+06	1.64941	1.48875	0.5741	0.000520947	0.0177893
Clec11a	chr7	ENSMUSG00000004473.10	30.1602	50.2008	1.66551	1.49745	0.582505	0.000526469	0.017932
Ddn	chr15	ENSMUSG00000059213.7	639416	1.59187e+06	2.45263	1.98577	0.989698	0.000527673	0.017932
Grrp1	chr4	ENSMUSG00000050105.5	182.439	247.713	1.35573	1.28199	0.35838	0.000534903	0.0181339
Nupr1	chr7	ENSMUSG00000030717.9	725.694	1040.04	1.43227	1.33595	0.41787	0.000542196	0.0183369
Zdhhc15	chrX	ENSMUSG00000033906.5	1266.44	2151.23	1.71349	1.53478	0.618033	0.000546277	0.0184306
Mpp3	chr11	ENSMUSG00000052373.14	526087	912359	1.73871	1.54945	0.631759	0.000552479	0.0185953
Serpina3f	chr12	ENSMUSG00000066363.12	4.32751e+07	1.50332e+08	3.24203	2.44797	1.29159	0.00055541	0.0186493
C1qtnf4	chr2	ENSMUSG00000040794.5	0.735231	0.433022	0.586447	0.655152	-0.610099	0.000559042	0.0186866
Apobr	chr7	ENSMUSG00000042759.12	1.37308e+07	2.44688e+07	1.78682	1.57641	0.656639	0.000559176	0.0186866
Snx24	chr18	ENSMUSG00000024535.16	475.177	584.641	1.22879	1.18955	0.250421	0.000576585	0.0189976
Tmod1	chr4	ENSMUSG00000028328.13	853.921	723.687	0.84748	0.866435	-0.206837	0.000572905	0.0189976
Snrnp35	chr5	ENSMUSG00000029402.8	44.0066	33.7645	0.767834	0.803588	-0.315472	0.000575847	0.0189976
Eefsec	chr6	ENSMUSG00000033216.9	60.7743	47.7555	0.784056	0.815756	-0.29379	0.000571502	0.0189976
D630024D03Rik	chr11	ENSMUSG00000085772.7	0.00421493	0.0111058	2.64745	2.11477	1.0805	0.000575597	0.0189976
Gm7889	chr1	ENSMUSG00000099624.1	88.4408	60.1135	0.681383	0.733278	-0.447568	0.000572871	0.0189976
Slc38a4	chr15	ENSMUSG00000022464.14	352.815	226.942	0.641245	0.700722	-0.513085	0.000578572	0.0190185
Polr2m	chr9	ENSMUSG00000032199.13	1954.81	1619.23	0.828236	0.851059	-0.23267	0.000582702	0.0191097
Nckap1l	chr15	ENSMUSG00000022488.9	39050.8	56946.1	1.46234	1.35745	0.440902	0.000585953	0.0191655
Cebpd	chr16	ENSMUSG00000071637.5	0.793518	1.2629	1.59195	1.45758	0.543571	0.000587129	0.0191655
Akr1c13	chr13	ENSMUSG00000021213.12	0.971767	1.6172	1.66147	1.49729	0.582351	0.000593705	0.0191962
Tlx1	chr19	ENSMUSG00000025215.10	2.3771	8.13843	3.00597	2.34376	1.22883	0.000591901	0.0191962
Plekhh3	chr11	ENSMUSG00000035172.15	26353.5	19189.8	0.728824	0.770385	-0.376348	0.000591413	0.0191962
Bdh1	chr16	ENSMUSG00000046598.15	0.022146	0.0323669	1.46793	1.36625	0.45022	0.000592558	0.0191962
Cysltr1	chrX	ENSMUSG00000052821.3	11759.6	21214.4	1.80799	1.58828	0.667464	0.000594893	0.0191962
Sla	chr15	ENSMUSG00000022372.14	1.73246	2.84419	1.64477	1.48754	0.572926	0.000608853	0.0196017
Krt18	chr15	ENSMUSG00000023043.7	1682.79	3487.11	2.05091	1.72027	0.782637	0.000612513	0.0196167
Gusb	chr5	ENSMUSG00000025534.17	3494.55	4218.86	1.20877	1.17462	0.232191	0.000614896	0.0196167
Dhrs7c	chr11	ENSMUSG00000033044.12	445.89	334.906	0.751338	0.790453	-0.339249	0.000613943	0.0196167
Tg	chr15	ENSMUSG00000053469.14	36.7116	58.9141	1.60507	1.45556	0.541576	0.000611045	0.0196167
Bbs7	chr3	ENSMUSG00000037325.10	4.05359	3.14358	0.773076	0.807937	-0.307685	0.000616882	0.0196356
Ccdc159	chr9	ENSMUSG00000006241.16	30.4674	44.7609	1.47114	1.36233	0.446075	0.00062692	0.01991
Srxn1	chr2	ENSMUSG00000032802.8	79.2671	101.434	1.27935	1.22628	0.294294	0.000630068	0.0199649
Fgf13	chrX	ENSMUSG00000031137.17	168.323	126.854	0.754509	0.792921	-0.334751	0.000647962	0.0204858
Ears2	chr7	ENSMUSG00000030871.11	9.55956	7.89197	0.824452	0.848832	-0.236449	0.000656473	0.0207083
Mrap	chr16	ENSMUSG00000039956.9	3.38209	4.94778	1.46365	1.357	0.440423	0.000661243	0.0208121
Ak1	chr2	ENSMUSG00000026817.14	1834.32	1571.5	0.856854	0.874385	-0.19366	0.000663515	0.020837
Thbs4	chr13	ENSMUSG00000021702.7	7.61752e+07	1.34428e+08	1.75773	1.53666	0.619799	0.000671374	0.0209901
Psd4	chr2	ENSMUSG00000026979.16	140.563	266.746	1.89721	1.64964	0.722155	0.000671177	0.0209901
Cilp	chr9	ENSMUSG00000042254.14	11181.4	23148.4	2.07081	1.74503	0.803251	0.00067678	0.0211122
Kcnj15	chr16	ENSMUSG00000062609.14	8.29861e+07	1.90934e+08	2.30144	1.84566	0.884137	0.000686655	0.0213729
Panx1	chr9	ENSMUSG00000031934.14	3240.88	5225.57	1.61857	1.45927	0.54525	0.000699307	0.0217186
5730409E04Rik	chr4	ENSMUSG00000073755.4	2341.94	2843.37	1.21374	1.17691	0.235004	0.000716092	0.022191
Idh3g	chrX	ENSMUSG00000002010.17	769.136	608.356	0.791037	0.822834	-0.281326	0.000718331	0.0222114
Il18bp	chr7	ENSMUSG00000070427.4	58.1086	74.0776	1.27563	1.22208	0.289337	0.000734039	0.0226474
Vav1	chr17	ENSMUSG00000034116.17	375132	578823	1.54191	1.40527	0.490848	0.000737362	0.0227001
Sh3bgrl3	chr4	ENSMUSG00000028843.8	82.1301	107.825	1.31193	1.24662	0.318024	0.000742799	0.0228175
Btbd2	chr10	ENSMUSG00000003344.14	235.128	205.402	0.873272	0.887894	-0.17154	0.000760686	0.0232418
Cd33	chr7	ENSMUSG00000004609.11	308851	475910	1.54081	1.401	0.486452	0.000761565	0.0232418
Gpr22	chr12	ENSMUSG00000044067.7	163.027	113.327	0.695746	0.745858	-0.423027	0.000760416	0.0232418
Bbs2	chr8	ENSMUSG00000031755.6	1079.44	884.084	0.819162	0.844977	-0.243017	0.000765682	0.0233169
Tnni3k	chr3	ENSMUSG00000040086.13	581.248	471.298	0.811023	0.838864	-0.253491	0.000783617	0.0238115
C1qa	chr4	ENSMUSG00000036887.5	258.825	344.549	1.33021	1.2584	0.33159	0.000788894	0.0239201
Dglucy	chr12	ENSMUSG00000021185.16	116.224	85.2175	0.733778	0.777978	-0.362198	0.000792452	0.0239763
Gnmt	chr17	ENSMUSG00000002769.9	39.7014	22.2909	0.561789	0.637242	-0.650086	0.000797319	0.0240719
Ifitm10	chr7	ENSMUSG00000045777.14	326.687	624.641	1.89096	1.61881	0.69493	0.000832218	0.0250717
Slc4a3	chr1	ENSMUSG00000006576.16	21565.3	16338	0.757729	0.796366	-0.328497	0.000837935	0.0250828
Zfp691	chr4	ENSMUSG00000045268.13	1829.46	1499.85	0.81953	0.845838	-0.241546	0.000836026	0.0250828
Ifit3b	chr19	ENSMUSG00000062488.9	25225.7	39469	1.5683	1.41285	0.498613	0.000836593	0.0250828
Slc1a7	chr4	ENSMUSG00000008932.10	0.000142842	5.27461e-05	0.370998	0.920463	-0.119569	0.000847478	0.025311
Galt	chr4	ENSMUSG00000036073.17	121.133	96.0828	0.793028	0.825543	-0.276585	0.000849157	0.025311
Rragd	chr4	ENSMUSG00000028278.14	23911.5	27536.9	1.15185	1.13059	0.177078	0.000850964	0.0253112
Cyth4	chr15	ENSMUSG00000018008.8	5228.61	6961.34	1.32798	1.25544	0.328196	0.00085536	0.0253715
Fbxo10	chr4	ENSMUSG00000048232.12	289.461	214.8	0.742237	0.784777	-0.349644	0.000856599	0.0253715
Nmral1	chr16	ENSMUSG00000063445.14	15160.2	21295.7	1.40213	1.30589	0.385035	0.000858406	0.0253717
Hck	chr2	ENSMUSG00000003283.14	2146.77	3343.67	1.55984	1.41142	0.497147	0.000874604	0.0257439
4632415L05Rik	chr3	ENSMUSG00000048106.6	2842.31	2251.45	0.793842	0.825753	-0.276219	0.000874661	0.0257439
Casp4	chr9	ENSMUSG00000033538.13	9256.15	14754.9	1.60084	1.43674	0.522803	0.000887955	0.0260807
Slc13a3	chr2	ENSMUSG00000018459.15	404.035	938.792	2.28135	1.88136	0.91178	0.000892054	0.0261465
Fam81a	chr9	ENSMUSG00000032224.15	56.1187	79.3415	1.41308	1.31682	0.397063	0.000898574	0.0262828
Aoah	chr13	ENSMUSG00000021322.8	576.873	945.637	1.6416	1.45708	0.543081	0.000911781	0.0264492
H2-DMa	chr17	ENSMUSG00000037649.10	57940.3	94873.9	1.63543	1.45637	0.542375	0.000911146	0.0264492
Mrfap1	chr5	ENSMUSG00000055302.5	2682.83	2396.52	0.893246	0.904146	-0.145373	0.000911029	0.0264492
Gm15931	chr7	ENSMUSG00000081723.1	279.857	444.586	1.58098	1.42808	0.514076	0.000910047	0.0264492
Slc9a3	chr13	ENSMUSG00000036123.8	3.27343e-05	1.45677e-05	0.427406	0.52881	-0.919177	0.000940884	0.0272372
Ighg2c	chr12	ENSMUSG00000076612.8	254972	443959	1.73318	1.52659	0.610316	0.000946378	0.02734
Cryzl1	chr16	ENSMUSG00000058240.14	73.0085	106.871	1.4634	1.34708	0.429831	0.000956671	0.0275808
Rftn1	chr17	ENSMUSG00000039316.14	115.744	94.7221	0.817835	0.845357	-0.242367	0.000961696	0.0276689
Nfam1	chr15	ENSMUSG00000058099.16	1199.85	1647.22	1.37706	1.28991	0.367266	0.000967878	0.0277899
Vwa3a	chr7	ENSMUSG00000030889.14	59663.4	95916	1.60685	1.44027	0.526338	0.000976206	0.0279151
Trim30d	chr7	ENSMUSG00000057596.13	907.027	1365.63	1.51151	1.3782	0.462786	0.000974488	0.0279151
Casp1	chr9	ENSMUSG00000025888.6	75754.9	115266	1.5249	1.3834	0.468218	0.000997619	0.028412
Cebpa	chr7	ENSMUSG00000034957.10	31893.1	44915.7	1.41204	1.31175	0.391495	0.000996211	0.028412
Srpr	chr9	ENSMUSG00000032042.11	127.376	107.993	0.847647	0.868722	-0.203034	0.0010159	0.0288742
Hdhd2	chr18	ENSMUSG00000025421.15	1916.12	1632.55	0.851697	0.871766	-0.197987	0.0010319	0.0292697
Cnn2	chr10	ENSMUSG00000004665.10	2021.68	2538.2	1.25563	1.20325	0.266937	0.0010666	0.030193
Fastkd1	chr2	ENSMUSG00000027086.16	177.462	143.106	0.805856	0.837007	-0.256689	0.00107744	0.0303065
Ptpn7	chr1	ENSMUSG00000031506.11	7007.53	12288.7	1.73934	1.51519	0.5995	0.00107465	0.0303065
Tlr13	chrX	ENSMUSG00000033777.4	0.00988765	0.0142078	1.44453	1.33437	0.41616	0.00108047	0.0303065
Nostrin	chr2	ENSMUSG00000034738.8	0.757552	1.0387	1.36981	1.28253	0.358987	0.00108442	0.0303065
Cog5	chr12	ENSMUSG00000035933.5	20.2474	16.3587	0.80769	0.838116	-0.254779	0.00108157	0.0303065
Ifi209	chr1	ENSMUSG00000043263.13	108.757	182.222	1.65899	1.46111	0.547064	0.00108276	0.0303065
Suclg2	chr6	ENSMUSG00000061838.7	599.785	499.713	0.833343	0.857844	-0.221213	0.00108588	0.0303065
Ear2	chr14	ENSMUSG00000072596.4	3076.1	9655.68	3.00989	2.14983	1.10422	0.00108784	0.0303065
Psma8	chr18	ENSMUSG00000036743.4	26.2304	47.2475	1.75011	1.52427	0.608119	0.00109735	0.0305112
A230065N10Rik	chr7	ENSMUSG00000092071.1	5.52474e-05	2.95172e-05	0.533939	0.624623	-0.678942	0.00110173	0.0305724
Pex12	chr11	ENSMUSG00000018733.10	23.8972	19.2996	0.807416	0.838151	-0.254717	0.00111045	0.0306935
Lyz2	chr10	ENSMUSG00000069516.8	2408.89	3537.16	1.46704	1.3409	0.423198	0.00110916	0.0306935
Scfd2	chr5	ENSMUSG00000062110.14	3.36404	2.77372	0.825328	0.852104	-0.230898	0.00111716	0.0308184
Gm16845	chr9	ENSMUSG00000096981.2	1.19757	0.67881	0.570934	0.652866	-0.615142	0.00112081	0.0308584
B2m	chr2	ENSMUSG00000060802.8	210687	309651	1.46985	1.34168	0.424036	0.00113419	0.0311658
Sgcb	chr5	ENSMUSG00000029156.11	641.429	535.668	0.835355	0.859603	-0.218258	0.00113708	0.0311844
Slitrk4	chrX	ENSMUSG00000046699.14	19.3645	11.4129	0.588671	0.667305	-0.583581	0.00115071	0.0314968
Atp5a1	chr18	ENSMUSG00000025428.15	11204.7	9397.32	0.838816	0.862333	-0.213683	0.00115554	0.0315677
Zfp668	chr7	ENSMUSG00000049728.14	2784.77	2205.14	0.79312	0.827376	-0.273385	0.00116526	0.0317715
Adam15	chr3	ENSMUSG00000028041.17	8230.01	10197.8	1.23958	1.19188	0.253234	0.00117338	0.0319309
Nfkbiz	chr16	ENSMUSG00000035356.17	2.26528e+08	4.28795e+08	1.88378	1.57369	0.654148	0.00118579	0.0321772
Nepn	chr10	ENSMUSG00000038624.13	2752.16	4837.59	1.76833	1.53393	0.617229	0.001187	0.0321772
Pygl	chr12	ENSMUSG00000021069.17	627.489	794.415	1.265	1.21006	0.275079	0.00120196	0.0325146
Lepr	chr4	ENSMUSG00000057722.17	11.1208	16.7303	1.50994	1.37534	0.459784	0.00120407	0.0325146
Angptl3	chr4	ENSMUSG00000028553.12	0.000182074	8.78571e-05	0.483007	0.586565	-0.769636	0.00122214	0.0329392
Ptpro	chr6	ENSMUSG00000030223.14	45719.7	70426.5	1.54453	1.38886	0.473901	0.00122474	0.0329463
Chaf1b	chr16	ENSMUSG00000022945.12	1.80951	3.4189	1.88479	1.61129	0.688216	0.00123013	0.0330103
Cdkn1a	chr17	ENSMUSG00000023067.14	59.1875	112.801	1.92778	1.62388	0.699446	0.00123181	0.0330103
Usp28	chr9	ENSMUSG00000032267.8	667.615	581.492	0.870956	0.88725	-0.172588	0.00124669	0.0333139
Alox5ap	chr5	ENSMUSG00000060063.9	46.6792	67.0242	1.43412	1.31934	0.399816	0.00124788	0.0333139
Krt8	chr15	ENSMUSG00000049382.10	6081.9	17649.3	2.95652	1.04	0.0565788	0.00125041	0.0333181
Ncf1	chr5	ENSMUSG00000015950.13	358.322	582.143	1.62924	1.44742	0.533479	0.00127126	0.0338098
1700056E22Rik	chr1	ENSMUSG00000044854.7	0.0197899	0.0113072	0.576252	0.659675	-0.600173	0.00128132	0.034013
Mob1a	chr6	ENSMUSG00000043131.14	27375.3	31606.5	1.15493	1.13127	0.177938	0.00128741	0.0340729
C1ra	chr6	ENSMUSG00000055172.10	15510.1	20974.5	1.34994	1.26439	0.338436	0.00128842	0.0340729
Dbn1	chr13	ENSMUSG00000034675.17	657.343	940.408	1.43008	1.31591	0.396058	0.00129433	0.0341649
Adgre4	chr17	ENSMUSG00000032915.6	14.1148	23.9239	1.68363	1.48258	0.568107	0.00130862	0.0343872
Mettl25	chr10	ENSMUSG00000036009.16	21.3289	16.136	0.755487	0.800435	-0.321144	0.00131252	0.0343872
Fgd3	chr13	ENSMUSG00000037946.11	67305.1	114325	1.71679	1.49734	0.582404	0.00130809	0.0343872
Pgap3	chr11	ENSMUSG00000038208.13	12.3142	9.83489	0.798495	0.832433	-0.264595	0.00131045	0.0343872
2810004N23Rik	chr8	ENSMUSG00000031984.8	148.889	114.798	0.771031	0.812723	-0.299164	0.00131882	0.0344879
Zfp641	chr15	ENSMUSG00000022987.12	5725	4188.83	0.732346	0.780624	-0.357301	0.00133568	0.0348639
Rragb	chrX	ENSMUSG00000041658.12	1.08812	0.710719	0.653461	0.720825	-0.472278	0.00135434	0.0352855
Agpat3	chr10	ENSMUSG00000001211.15	13301.2	11039.4	0.830052	0.85635	-0.223727	0.00136537	0.0355073
Mal	chr2	ENSMUSG00000027375.14	1.52079	2.16367	1.42805	1.31368	0.393618	0.00137234	0.0356226
Adam11	chr11	ENSMUSG00000020926.16	6.46776e+06	1.24731e+07	1.92443	1.59137	0.670265	0.00138268	0.0357791
Gm16685	chr3	ENSMUSG00000097804.1	2.93884e+08	4.93735e+08	1.66187	1.45919	0.545166	0.00138345	0.0357791
Bend6	chr1	ENSMUSG00000042182.16	601.707	882.802	1.47037	1.34238	0.42479	0.00139641	0.0359999
Gm18666	chr1	ENSMUSG00000101660.1	14.0179	7.22082	0.514669	0.604027	-0.727316	0.00139711	0.0359999
Myo1f	chr17	ENSMUSG00000024300.17	1266.82	1831.55	1.4462	1.32683	0.407981	0.00141236	0.0362053
Cish	chr9	ENSMUSG00000032578.7	1.18967	0.86539	0.727491	0.77989	-0.358658	0.00141221	0.0362053
Particl	chr6	ENSMUSG00000108591.1	2891.79	2136.76	0.741579	0.790091	-0.33991	0.0014128	0.0362053
Adamts4	chr1	ENSMUSG00000006403.13	6.16314e+08	1.8634e+09	2.89047	1.04096	0.0579211	0.00143068	0.0365792
Afmid	chr11	ENSMUSG00000017718.15	56.5337	78.8867	1.39188	1.29156	0.36911	0.00143519	0.0365792
4930523C07Rik	chr1	ENSMUSG00000090394.8	801.79	1004.31	1.25163	1.19885	0.261649	0.00143422	0.0365792
Rassf5	chr1	ENSMUSG00000026430.16	355537	533859	1.5103	1.36493	0.44883	0.00146283	0.0370956
Ch25h	chr19	ENSMUSG00000050370.5	2097.81	4716.14	2.23677	1.77434	0.82728	0.0014655	0.0370956
Ankrd63	chr2	ENSMUSG00000078137.1	43556.8	26689.2	0.616682	0.687633	-0.54029	0.00146584	0.0370956
Gm45552	chr7	ENSMUSG00000110279.1	40.8865	24.924	0.610349	0.691196	-0.532833	0.001466	0.0370956
Plaur	chr7	ENSMUSG00000046223.10	269.136	405.846	1.51418	1.36875	0.452862	0.00147114	0.0371588
P4htm	chr9	ENSMUSG00000006675.10	6.51715	5.03528	0.772275	0.814517	-0.295982	0.00147953	0.037196
Cfap298	chr16	ENSMUSG00000022972.10	33.2392	47.0648	1.41576	1.30428	0.383249	0.00148319	0.037196
Ctnnbip1	chr4	ENSMUSG00000028988.13	76.2412	92.7553	1.21746	1.17459	0.23216	0.00148294	0.037196
Rprd1a	chr18	ENSMUSG00000040446.4	102.454	86.9048	0.847912	0.870691	-0.199767	0.0014821	0.037196
Sephs1	chr2	ENSMUSG00000026662.13	250.988	207.741	0.826717	0.854912	-0.226152	0.00149823	0.0375063
Rasl10b	chr11	ENSMUSG00000020684.14	3250.06	4336.02	1.33286	1.25176	0.323958	0.00150739	0.0376019
Zadh2	chr18	ENSMUSG00000049090.3	8142.58	7103.39	0.872539	0.889159	-0.169487	0.00150687	0.0376019
Abhd15	chr11	ENSMUSG00000000686.11	23.4203	33.3958	1.43008	1.31542	0.395523	0.00151394	0.0376984
Rab13	chr3	ENSMUSG00000027935.14	12.7268	17.6978	1.38434	1.28473	0.361467	0.00152452	0.0378947
Tmem273	chr14	ENSMUSG00000041707.8	5333.47	10016.4	1.8912	1.58825	0.66744	0.00153535	0.0380383
Gm47985	chr1	ENSMUSG00000114212.1	0.458282	0.898553	1.97846	1.64864	0.721279	0.0015357	0.0380383
Wrb	chr16	ENSMUSG00000023147.17	3.61453	4.72945	1.30855	1.23555	0.305149	0.00154776	0.0382697
Padi2	chr4	ENSMUSG00000028927.6	2.78841e+07	9.01834e+07	3.11016	1.03396	0.0481778	0.00159233	0.0393027
Runx1	chr16	ENSMUSG00000022952.17	2.11757e+07	3.66992e+07	1.74397	1.49578	0.580898	0.00160922	0.0395202
Cxcl9	chr5	ENSMUSG00000029417.9	76752.4	143195	1.86404	1.56511	0.646264	0.00160719	0.0395202
Zscan18	chr7	ENSMUSG00000070822.5	925.335	1584.46	1.71182	1.48709	0.572495	0.00160957	0.0395202
Tmem47	chrX	ENSMUSG00000025666.16	31.3683	26.3992	0.841267	0.865961	-0.207625	0.00162369	0.0396592
Mttp	chr3	ENSMUSG00000028158.14	20.8657	25.0811	1.20139	1.16332	0.218252	0.00162225	0.0396592
Tox	chr4	ENSMUSG00000041272.11	12220.6	5519.18	0.443913	0.541284	-0.885542	0.00161915	0.0396592
Pstpip1	chr9	ENSMUSG00000032322.14	2063.97	3071.21	1.47676	1.33872	0.420852	0.00162711	0.0396737
N6amt1	chr16	ENSMUSG00000044442.11	11.5917	15.5909	1.345	1.25752	0.330585	0.00163405	0.0397741
Adamts7	chr9	ENSMUSG00000032363.15	221751	158486	0.715145	0.769462	-0.378078	0.00167142	0.0405314
Mill2	chr7	ENSMUSG00000040987.15	31550.9	42382.4	1.34259	1.25504	0.327735	0.00167315	0.0405314
Zfp30	chr7	ENSMUSG00000047473.14	358.039	275.526	0.768577	0.811543	-0.301261	0.00167381	0.0405314
Prox1os	chr1	ENSMUSG00000079045.3	0.0204894	0.0111564	0.548135	0.640123	-0.643579	0.00168064	0.0406271
Lamb3	chr1	ENSMUSG00000026639.18	465.724	380.054	0.816093	0.847496	-0.238722	0.00168717	0.040715
Lbh	chr17	ENSMUSG00000024063.13	494.297	390.557	0.790283	0.828926	-0.270685	0.00169075	0.0407315
Top2a	chr11	ENSMUSG00000020914.17	684.334	1028.16	1.50469	1.35641	0.439795	0.00169846	0.0408473
Zfp583	chr7	ENSMUSG00000030443.16	20.1783	33.8436	1.69642	1.47221	0.557981	0.00170684	0.0409786
Lgals9	chr11	ENSMUSG00000001123.15	26.8247	32.8046	1.22131	1.17546	0.233231	0.00171296	0.0410556
Mctp1	chr13	ENSMUSG00000021596.16	27407.3	40364.7	1.46385	1.32735	0.408549	0.00172041	0.0411641
Dmap1	chr4	ENSMUSG00000009640.11	21.0076	17.2494	0.82054	0.850825	-0.233066	0.00173552	0.0414551
Pde7a	chr3	ENSMUSG00000069094.12	11713.8	15587.2	1.33027	1.24488	0.31601	0.00173939	0.0414771
Eva1c	chr16	ENSMUSG00000039903.17	467.353	847.754	1.82674	1.56141	0.642853	0.00174462	0.0415314
Slc12a5	chr2	ENSMUSG00000017740.17	0.00562032	0.00854957	1.51915	1.37227	0.456561	0.00176452	0.0418971
Ncf4	chr15	ENSMUSG00000071715.12	14.4064	23.2183	1.6064	1.41562	0.501433	0.00176594	0.0418971
Bcl2a1b	chr9	ENSMUSG00000089929.1	12724.4	27598.1	2.2341	1.71396	0.777335	0.00176984	0.041919
Pcdhb20	chr18	ENSMUSG00000046191.7	4.59834	6.3612	1.38833	1.28488	0.361636	0.00179611	0.0424696
Itgal	chr7	ENSMUSG00000030830.18	4.4206e+08	6.99596e+08	1.59202	1.39768	0.483032	0.00180321	0.0424948
Ccr2	chr9	ENSMUSG00000049103.14	4.05765e+06	7.81897e+06	1.9743	1.58842	0.667591	0.00180317	0.0424948
Mgp	chr6	ENSMUSG00000030218.2	82025.6	108670	1.32592	1.24155	0.312138	0.00180911	0.0425625
Mstn	chr1	ENSMUSG00000026100.6	468647	1.13378e+06	2.34162	1.7839	0.835031	0.00181934	0.0427317
Sgf29	chr7	ENSMUSG00000030714.14	7.4823	6.19041	0.826049	0.855389	-0.225348	0.00182446	0.0427806
Mall	chr2	ENSMUSG00000027377.2	1209.1	1648.01	1.36609	1.26678	0.341167	0.00184588	0.043139
Mtmr11	chr3	ENSMUSG00000045934.15	66280.6	91260	1.37953	1.27556	0.351126	0.00184342	0.043139
Acadsb	chr7	ENSMUSG00000030861.15	2005.09	1693	0.844558	0.868864	-0.202798	0.00185291	0.04316
Nlrc3	chr16	ENSMUSG00000049871.14	190.103	360.489	1.91048	1.59717	0.675518	0.0018515	0.04316
Lcp2	chr11	ENSMUSG00000002699.13	3644.21	5600.77	1.52377	1.35935	0.442914	0.00185729	0.0431904
Ms4a7	chr19	ENSMUSG00000024672.11	204.727	336.589	1.64043	1.42066	0.506559	0.00186098	0.0432048
Gm28979	chr9	ENSMUSG00000101941.1	0.000125492	7.04258e-05	0.555613	0.654982	-0.610474	0.00186791	0.0432942
2900052N01Rik	chr9	ENSMUSG00000099696.6	8.16094e-07	1.60402e-06	1.97877	1.6793	0.747863	0.00187732	0.0434409
Optn	chr2	ENSMUSG00000026672.11	2737.46	3346.94	1.2222	1.17537	0.233119	0.00188412	0.0434551
Ubxn10	chr4	ENSMUSG00000043621.13	3.82892e+06	5.66399e+06	1.48309	1.34083	0.423121	0.00188292	0.0434551
Lat2	chr5	ENSMUSG00000040751.12	373.415	665.288	1.78467	1.50881	0.59341	0.00188924	0.043502
Mcm7	chr5	ENSMUSG00000029730.16	8.82523	7.10648	0.802915	0.838974	-0.253302	0.00190615	0.0438197
Prrx1	chr1	ENSMUSG00000026586.16	6620.6	5524.26	0.834611	0.861967	-0.214295	0.00191874	0.0440371
Napepld	chr5	ENSMUSG00000044968.16	674.056	847.553	1.25723	1.19857	0.261309	0.0019296	0.0442142
4632428C04Rik	chr16	ENSMUSG00000097184.2	4.76317	3.10616	0.653674	0.728616	-0.45677	0.00194038	0.0443889
Trib2	chr12	ENSMUSG00000020601.8	90551.6	70898.8	0.783383	0.824906	-0.277699	0.00197272	0.0450556
Lrrc25	chr8	ENSMUSG00000049988.5	310.508	428.541	1.38023	1.27364	0.348954	0.00198853	0.0453431
Calcoco1	chr15	ENSMUSG00000023055.10	3464.09	2884.99	0.832903	0.860491	-0.216768	0.00200361	0.0454659
Coro1a	chr7	ENSMUSG00000030707.15	1012.38	1616.62	1.60088	1.39299	0.47819	0.00200121	0.0454659
Mgl2	chr11	ENSMUSG00000040950.13	1849.48	2800.29	1.50747	1.34742	0.430201	0.00200016	0.0454659
Mob3a	chr10	ENSMUSG00000003348.10	25776.6	32569.8	1.2649	1.20236	0.265869	0.00201268	0.0455981
Cyb5r3	chr15	ENSMUSG00000018042.18	3407.68	3982.99	1.16849	1.13865	0.187321	0.00201932	0.045621
Tmem45a	chr16	ENSMUSG00000022754.6	3876.13	5286.66	1.367	1.26674	0.341124	0.00203299	0.045621
Tmem38b	chr4	ENSMUSG00000028420.13	1000.62	1155.94	1.15502	1.12928	0.175399	0.00202495	0.045621
C5ar1	chr7	ENSMUSG00000049130.6	27.389	37.3057	1.36437	1.26624	0.340556	0.00203315	0.045621
Gm1966	chr7	ENSMUSG00000073902.5	3.46862e+07	6.26717e+07	1.78863	1.48743	0.572821	0.00202409	0.045621
Ms4a6c	chr19	ENSMUSG00000079419.4	1.9658	2.97918	1.517	1.36005	0.44366	0.00202935	0.045621
Klra9	chr6	ENSMUSG00000033024.16	0.0219301	0.00989278	0.457089	0.917903	-0.123586	0.00203798	0.0456565
Paxip1	chr5	ENSMUSG00000002221.11	1472.31	1253.14	0.851629	0.874637	-0.193244	0.00205397	0.0459416
Ric8b	chr10	ENSMUSG00000035620.15	839.667	719.395	0.856831	0.878527	-0.186841	0.00207423	0.0463212
AI837181	chr19	ENSMUSG00000047423.10	169.191	149.086	0.880485	0.896285	-0.157971	0.00208466	0.0464803
Cd1d1	chr3	ENSMUSG00000028076.12	1864.53	2661.03	1.42691	1.30247	0.381249	0.00209264	0.0465845
Vwa1	chr4	ENSMUSG00000042116.3	48.6441	63.7493	1.30886	1.22769	0.295941	0.0021034	0.0467501
Cfap97	chr8	ENSMUSG00000031631.15	3526.73	3078.33	0.873064	0.890698	-0.166991	0.00211855	0.0470124
Zfp768	chr7	ENSMUSG00000047371.7	772.766	687.314	0.889481	0.90304	-0.147138	0.00212985	0.0471888
Khdrbs1	chr4	ENSMUSG00000028790.13	800.245	684.848	0.855672	0.877838	-0.187973	0.00215766	0.0477298
Spn	chr7	ENSMUSG00000051457.7	147584	304939	2.01941	1.08303	0.115076	0.0021723	0.0479783
Hmgn1	chr16	ENSMUSG00000040681.16	1458.55	1955.29	1.34011	1.24697	0.318424	0.00218655	0.0482171
Cybb	chrX	ENSMUSG00000015340.10	131967	175121	1.32571	1.23863	0.308742	0.00219692	0.0482528
Meig1	chr2	ENSMUSG00000026650.15	0.000116863	6.39534e-05	0.55216	0.655633	-0.60904	0.00219845	0.0482528
Kcna4	chr2	ENSMUSG00000042604.5	10.5551	6.47406	0.616663	0.701285	-0.511927	0.00219531	0.0482528
Isoc1	chr18	ENSMUSG00000024601.9	5666.77	4931.92	0.870275	0.888825	-0.170029	0.00222957	0.0488595
Fyb	chr15	ENSMUSG00000022148.16	3.36379e+06	4.51976e+06	1.34524	1.24963	0.321506	0.00223906	0.0489912
Hsf2	chr10	ENSMUSG00000019878.8	65.1266	51.5807	0.791066	0.832492	-0.264491	0.00229492	0.0499037
Dock2	chr11	ENSMUSG00000020143.15	411731	615603	1.49464	1.33595	0.417869	0.00228812	0.0499037
Clec5a	chr6	ENSMUSG00000029915.14	387.487	627.754	1.59176	1.3889	0.473947	0.0022896	0.0499037
Sash3	chrX	ENSMUSG00000031101.6	574.222	969	1.69875	1.45042	0.536473	0.00229495	0.0499037
Slc2a12	chr10	ENSMUSG00000037490.5	3079.71	3824.09	1.23901	1.18428	0.24401	0.0023023	0.0499861
Pirb	chr7	ENSMUSG00000058818.13	18.5307	26.1302	1.41226	1.29213	0.369752	0.00231627	0.0502121
Ankrd45	chr1	ENSMUSG00000044835.15	0.142547	0.213848	1.50971	1.35193	0.435019	0.00232403	0.0503027
Fam107b	chr2	ENSMUSG00000026655.15	752459	936009	1.24744	1.18933	0.250146	0.00233372	0.0504348
Pcp4l1	chr1	ENSMUSG00000038370.6	1037.26	796.957	0.768199	0.816158	-0.29308	0.00234127	0.0504431
Irf2bp1	chr7	ENSMUSG00000044030.4	1683.51	1306	0.77625	0.820449	-0.285514	0.00233775	0.0504431
Api5	chr2	ENSMUSG00000027193.12	7616.22	6850.87	0.89923	0.910809	-0.13478	0.00236625	0.0509033
Tubgcp2	chr7	ENSMUSG00000025474.9	266.667	232.03	0.869947	0.888792	-0.170082	0.00237733	0.0510636
Sh3rf2	chr18	ENSMUSG00000057719.11	5750.95	4501.8	0.782246	0.824939	-0.277641	0.00238702	0.0511936
Gm6852	chr14	ENSMUSG00000115125.1	65695.8	158644	2.44404	1.05411	0.0760244	0.00239332	0.0512505
Ccn2	chr10	ENSMUSG00000019997.11	6.10981e+06	1.25376e+07	2.08563	1.08318	0.115276	0.00241178	0.0515673
Htr2a	chr14	ENSMUSG00000034997.5	144.978	86.3152	0.598471	0.690587	-0.534106	0.00242896	0.0517774
Snx32	chr19	ENSMUSG00000056185.5	49.5295	61.9119	1.25183	1.19241	0.253875	0.00242603	0.0517774
Stxbp2	chr8	ENSMUSG00000004626.14	18145.1	25494.8	1.40844	1.28574	0.362594	0.00243936	0.0519205
Aqp8	chr7	ENSMUSG00000030762.11	0.00428468	0.00753977	1.77661	1.50513	0.589886	0.0024482	0.0520297
Gbp10	chr5	ENSMUSG00000105096.1	5.15529e+07	1.57803e+08	3.05124	2.05666	1.04031	0.00245269	0.0520466
Fam122b	chrX	ENSMUSG00000036022.15	8731.95	12719.6	1.45444	1.31324	0.393132	0.00246778	0.0522879
Cdkl1	chr12	ENSMUSG00000020990.5	4.72686	2.95619	0.626548	0.714542	-0.484909	0.00248407	0.0523081
Pamr1	chr2	ENSMUSG00000027188.8	6445.02	10584.5	1.64755	1.42152	0.50743	0.00248118	0.0523081
Rab31	chr17	ENSMUSG00000056515.9	29.3266	35.2821	1.20229	1.15965	0.213694	0.00248011	0.0523081
Fcgr3	chr1	ENSMUSG00000059498.13	18.6103	25.9716	1.39518	1.27658	0.352288	0.0024766	0.0523081
Zfp984	chr4	ENSMUSG00000078495.10	6.84083	9.05934	1.32545	1.23723	0.307114	0.00248732	0.0523081
Slfn8	chr11	ENSMUSG00000035208.16	505085	837179	1.66533	1.41577	0.50159	0.00249375	0.0523649
Adamts5	chr16	ENSMUSG00000022894.6	1.35036e+06	1.98789e+06	1.47092	1.31725	0.39753	0.00253154	0.0530794
Ppp3cb	chr14	ENSMUSG00000021816.11	1609.54	1460.85	0.907517	0.917382	-0.124405	0.00255793	0.0534734
Gm5860	chr4	ENSMUSG00000085022.2	0.0557767	0.0372455	0.666011	0.746138	-0.422487	0.00255559	0.0534734
Gzmm	chr10	ENSMUSG00000054206.2	2.79037	1.92945	0.691431	0.763963	-0.388425	0.00256667	0.0535763
Tmem140	chr6	ENSMUSG00000057137.9	193.134	241.186	1.24823	1.18901	0.249755	0.0025873	0.0538473
Sp140	chr1	ENSMUSG00000070031.11	845.359	1099.9	1.30661	1.22509	0.292892	0.00258492	0.0538473
Bbs10	chr10	ENSMUSG00000035759.4	5.32462	3.90089	0.73042	0.791396	-0.337529	0.00259897	0.0540102
Lmo1	chr7	ENSMUSG00000036111.8	48.0036	64.1004	1.33299	1.24125	0.311795	0.00261175	0.0541956
Mrgpre	chr7	ENSMUSG00000048965.9	153.966	228.816	1.49443	1.33723	0.419251	0.00264304	0.0547643
Olfr1033	chr2	ENSMUSG00000045392.8	8507.05	11690.4	1.37295	1.26024	0.333695	0.00266047	0.0550444
Rcsd1	chr1	ENSMUSG00000040723.14	159.789	134.227	0.839999	0.867571	-0.204946	0.00269038	0.0555814
Gm3587	chr18	ENSMUSG00000117727.1	0.0615288	0.0425646	0.690199	0.764359	-0.387678	0.00270958	0.055896
Birc3	chr9	ENSMUSG00000032000.17	11703.1	14713.4	1.25622	1.19284	0.254405	0.00272457	0.0561231
Stag1	chr9	ENSMUSG00000037286.15	9853.93	8197.74	0.832227	0.862338	-0.213675	0.00275161	0.056597
Ptk2b	chr14	ENSMUSG00000059456.13	822654	1.44474e+06	1.76347	1.46222	0.548157	0.0027615	0.0567176
4430402I18Rik	chr19	ENSMUSG00000064202.15	40.0916	30.4646	0.75966	0.812192	-0.300108	0.00276743	0.0567565
Wdr36	chr18	ENSMUSG00000038299.16	102.555	89.1866	0.869575	0.889291	-0.169273	0.00278182	0.0569687
Cs	chr10	ENSMUSG00000005683.8	22646.1	18335.4	0.809763	0.846287	-0.240781	0.00280348	0.0573132
Tcaim	chr9	ENSMUSG00000046603.16	13.7326	11.2724	0.821208	0.854952	-0.226085	0.00280679	0.0573132
B3galnt2	chr13	ENSMUSG00000039242.10	1420.07	1674.89	1.17943	1.1434	0.193327	0.00284286	0.0578817
Mrgprh	chr17	ENSMUSG00000059408.3	438.969	300.165	0.68395	0.755179	-0.40511	0.0028417	0.0578817
Tmem50b	chr16	ENSMUSG00000022964.14	881.102	1102.28	1.25186	1.18956	0.250427	0.00286274	0.0581685
Bdh2	chr3	ENSMUSG00000028167.15	21.7616	40.1117	1.86257	1.52522	0.609017	0.00286522	0.0581685
Kcnab2	chr4	ENSMUSG00000028931.12	11.5203	17.0968	1.48498	1.32059	0.401182	0.00290294	0.0587055
Ttc12	chr9	ENSMUSG00000040219.4	62.2968	49.9869	0.801547	0.841852	-0.248361	0.00290419	0.0587055
Ifit3	chr19	ENSMUSG00000074896.3	70082.5	104517	1.49186	1.31668	0.3969	0.00290009	0.0587055
Mccc1	chr3	ENSMUSG00000027709.9	2138.38	1798.1	0.840564	0.868642	-0.203166	0.00294441	0.0594331
Tlr3	chr8	ENSMUSG00000031639.12	70818	94697.9	1.33874	1.23854	0.308642	0.00295267	0.0595146
Ybx2	chr11	ENSMUSG00000018554.13	4622.04	3323.96	0.719894	0.784305	-0.350513	0.0029763	0.0598194
Egln2	chr7	ENSMUSG00000058709.11	949.648	810.733	0.853422	0.877713	-0.188179	0.00297398	0.0598194
Enkur	chr2	ENSMUSG00000026679.3	1.6855e+09	3.34938e+09	2.01356	1.08106	0.112443	0.00299536	0.0601165
Kcnn4	chr7	ENSMUSG00000054342.8	2.15313e+06	4.15146e+06	1.91111	1.51252	0.596951	0.00300592	0.0602425
Plpp2	chr10	ENSMUSG00000052151.12	437.425	624.278	1.42074	1.28684	0.363828	0.00301284	0.0602954
Slc37a4	chr9	ENSMUSG00000032114.9	16.3187	13.3747	0.819269	0.854597	-0.226684	0.00301941	0.0603411
Spout1	chr2	ENSMUSG00000039660.16	20.2354	16.3247	0.808547	0.847127	-0.23935	0.00302392	0.0603454
Gpr132	chr12	ENSMUSG00000021298.8	695314	1.40752e+06	2.03822	1.07436	0.103482	0.00304694	0.0607188
Islr	chr9	ENSMUSG00000037206.15	599.702	737.638	1.23058	1.17476	0.232361	0.00306333	0.060959
Pnck	chrX	ENSMUSG00000002012.13	31.6926	48.0118	1.51024	1.33008	0.411511	0.00306899	0.0609722
Kcp	chr6	ENSMUSG00000059022.15	1169.34	2220.68	1.89731	1.51038	0.594914	0.00307266	0.0609722
Gnas	chr2	ENSMUSG00000027523.20	9338.11	8374.45	0.89664	0.909474	-0.136895	0.00310672	0.0615613
Gm40604	chr10	ENSMUSG00000112800.1	2.30801	1.34751	0.581322	0.684808	-0.546228	0.00311578	0.0616539
Rnf166	chr8	ENSMUSG00000014470.4	65.9207	53.1335	0.805787	0.845215	-0.24261	0.00313221	0.0617502
Mrpl39	chr16	ENSMUSG00000022889.7	144.215	181.388	1.25816	1.19241	0.253877	0.00313142	0.0617502
Senp7	chr16	ENSMUSG00000052917.15	35910.1	29292	0.816608	0.851892	-0.231258	0.00313382	0.0617502
Acad12	chr5	ENSMUSG00000042647.13	289.504	242.249	0.836502	0.866227	-0.207183	0.00313832	0.0617524
Chd1l	chr3	ENSMUSG00000028089.5	112.602	94.4078	0.838773	0.867908	-0.204386	0.00316124	0.0620299
Nsun3	chr16	ENSMUSG00000050312.12	102.26	82.2938	0.804468	0.844242	-0.244272	0.00315696	0.0620299
Galnt10	chr11	ENSMUSG00000020520.14	152.748	185.159	1.21288	1.16426	0.219412	0.00317494	0.062212
Crybb1	chr5	ENSMUSG00000029343.17	0.0180013	0.0280635	1.55559	1.36633	0.450307	0.00317974	0.0622195
Cyp4f18	chr8	ENSMUSG00000003484.4	263.95	470.461	1.78311	1.45581	0.541818	0.0031941	0.0623776
Scrn3	chr2	ENSMUSG00000008226.14	34.9939	29.8688	0.853077	0.878342	-0.187146	0.00320113	0.0623776
Kif1bp	chr10	ENSMUSG00000036955.16	112.682	98.6686	0.875592	0.89404	-0.161588	0.0032003	0.0623776
Thbs3	chr3	ENSMUSG00000028047.11	1.86768e+07	3.07831e+07	1.64705	1.37951	0.464157	0.00320974	0.0624589
Irf8	chr8	ENSMUSG00000041515.10	21688.1	30554.1	1.41209	1.27245	0.347608	0.003246	0.0630772
Ltn1	chr16	ENSMUSG00000052299.9	5523.24	7788.64	1.41196	1.27883	0.354826	0.00325946	0.0632514
Ebi3	chr17	ENSMUSG00000003206.7	0.296107	0.467443	1.58929	1.37416	0.458551	0.00332689	0.0644712
Osbpl10	chr9	ENSMUSG00000040875.12	0.0771974	0.11213	1.44945	1.30139	0.380056	0.00335119	0.0647637
Tmem196	chr12	ENSMUSG00000048004.15	3292.93	5421.27	1.63063	1.38885	0.47389	0.00335026	0.0647637
Dpep1	chr8	ENSMUSG00000019278.5	552.22	682.044	1.2357	1.17696	0.235065	0.00336876	0.0650137
Cd34	chr1	ENSMUSG00000016494.9	1973.8	2306.06	1.16847	1.13503	0.182732	0.00338349	0.0651715
Il4i1	chr7	ENSMUSG00000074141.13	9.28549	17.3828	1.82647	1.48675	0.572162	0.0033862	0.0651715
Rhoh	chr5	ENSMUSG00000029204.7	657044	1.23561e+06	1.86159	1.46333	0.549258	0.00339834	0.0652498
Slc41a2	chr10	ENSMUSG00000034591.5	1.7546e+06	2.6982e+06	1.53891	1.33625	0.418188	0.00339954	0.0652498
Traf1	chr2	ENSMUSG00000026875.14	1.88048e+06	2.83977e+06	1.5008	1.31909	0.399545	0.00340531	0.0652715
Dqx1	chr6	ENSMUSG00000009145.6	321074	703366	2.22	1.06175	0.0864412	0.00341114	0.0652943
Tnfsf13b	chr8	ENSMUSG00000031497.9	554611	852406	1.51598	1.31866	0.399072	0.00343935	0.0656836
Ndufv1	chr19	ENSMUSG00000037916.14	494.834	384.976	0.777786	0.827787	-0.272668	0.00344082	0.0656836
Ephx3	chr17	ENSMUSG00000037577.13	62.746	90.9613	1.44407	1.29313	0.370869	0.00344591	0.0656917
Slc15a3	chr19	ENSMUSG00000024737.2	1.55928e+06	2.38227e+06	1.51744	1.31677	0.397004	0.003455	0.065776
Pxdc1	chr13	ENSMUSG00000021411.16	4756.99	6485.49	1.3671	1.25167	0.323856	0.0034892	0.0663373
Agt	chr8	ENSMUSG00000031980.10	0.158422	0.239492	1.51771	1.33387	0.41562	0.00351389	0.0666267
Fut4	chr9	ENSMUSG00000049307.6	10425	14657.7	1.40566	1.27297	0.348204	0.00351144	0.0666267
Sypl2	chr3	ENSMUSG00000027887.11	53.5937	144.073	2.59539	1.03642	0.051613	0.00353356	0.0669093
Cyp2d22	chr15	ENSMUSG00000061740.8	488444	672102	1.37831	1.25359	0.326061	0.00355832	0.0672876
1500009L16Rik	chr10	ENSMUSG00000087651.3	0.156065	0.233462	1.49423	1.31334	0.393246	0.00360289	0.0680391
Ifngr1	chr10	ENSMUSG00000020009.13	276.089	322.577	1.16862	1.13475	0.182378	0.0036186	0.0680617
Kars	chr8	ENSMUSG00000031948.14	174.824	149.952	0.857556	0.881981	-0.18118	0.00361412	0.0680617
D830013O20Rik	chr12	ENSMUSG00000056359.6	4.91284	3.24601	0.659222	0.755638	-0.404233	0.00361513	0.0680617
H2-Q6	chr17	ENSMUSG00000073409.12	926784	1.58921e+06	1.72978	1.40683	0.49245	0.00363031	0.0681907
Racgap1	chr15	ENSMUSG00000023015.14	0.694937	0.991819	1.42843	1.28241	0.358856	0.00364224	0.0682648
Srp72	chr5	ENSMUSG00000036323.14	637.74	551.05	0.864009	0.886285	-0.174157	0.00364396	0.0682648
Lypd6	chr2	ENSMUSG00000050447.15	14.7731	27.0448	1.75614	1.45324	0.539273	0.00366535	0.0685743
Fxyd5	chr7	ENSMUSG00000009687.14	149.234	199.628	1.34108	1.23401	0.303355	0.00372759	0.0694615
Cda	chr4	ENSMUSG00000028755.3	1.4378	3.19006	2.10186	1.05631	0.0790362	0.00371878	0.0694615
Bcl2	chr1	ENSMUSG00000057329.7	2.94805e+06	4.32751e+06	1.47302	1.30204	0.380772	0.00372482	0.0694615
Rab43	chr6	ENSMUSG00000030055.16	5939.87	9429.4	1.59453	1.36157	0.445275	0.00373388	0.0694868
Tstd3	chr4	ENSMUSG00000028251.5	564.841	709.785	1.25644	1.18669	0.246943	0.00374494	0.0696005
Fgd2	chr17	ENSMUSG00000024013.15	3728.05	5242.7	1.41513	1.27344	0.348728	0.003763	0.0696328
Gnl3l	chrX	ENSMUSG00000025266.11	799.901	671.491	0.839576	0.869476	-0.201781	0.00377143	0.0696328
Cbx3	chr6	ENSMUSG00000029836.15	334.572	300.656	0.898829	0.911701	-0.133367	0.00377125	0.0696328
Gm2011	chr3	ENSMUSG00000107741.2	0.0509027	0.0316378	0.620015	0.724292	-0.465357	0.00376204	0.0696328
Gm36199	chr17	ENSMUSG00000117427.1	0.00531918	0.00267053	0.504042	0.927135	-0.109148	0.00375364	0.0696328
Alas2	chrX	ENSMUSG00000025270.13	1.01611e+10	2.45659e+10	2.33776	1.03824	0.0541355	0.00377827	0.0696666
Fbxw17	chr13	ENSMUSG00000037816.10	1011.26	1387.98	1.36782	1.24516	0.316332	0.00378316	0.0696666
Itsn1	chr16	ENSMUSG00000022957.20	1.08828e+06	1.55751e+06	1.43158	1.2773	0.353093	0.00379738	0.0698371
Gabrg3	chr7	ENSMUSG00000055026.13	5636.24	10666.4	1.8902	1.51426	0.598611	0.00381162	0.0700073
Ldb1	chr19	ENSMUSG00000025223.15	3069.4	2697.56	0.878491	0.897042	-0.156752	0.00383324	0.07024
Tmem35b	chr4	ENSMUSG00000070737.10	926.699	1384.6	1.49906	1.3206	0.401194	0.00383427	0.07024
Rbm45	chr2	ENSMUSG00000042369.8	17.8764	14.8752	0.831835	0.864954	-0.209305	0.00386768	0.0707599
Mmut	chr17	ENSMUSG00000023921.9	4441.35	3813.44	0.858527	0.882805	-0.179833	0.00391182	0.0714745
Inmt	chr6	ENSMUSG00000003477.5	9899.34	14781.7	1.49132	1.2959	0.373955	0.00395001	0.0720037
Prpf19	chr19	ENSMUSG00000024735.13	288.078	245.686	0.852667	0.879233	-0.185683	0.00395102	0.0720037
Zfp446	chr7	ENSMUSG00000033961.16	5233.48	4155.62	0.795053	0.840163	-0.251258	0.00395619	0.0720047
Il15	chr8	ENSMUSG00000031712.10	41.8646	30.1317	0.721374	0.791111	-0.338048	0.00396664	0.0720086
Rnf208	chr2	ENSMUSG00000044628.5	46.6548	75.8638	1.64747	1.39551	0.480797	0.00396207	0.0720086
BC034090	chr1	ENSMUSG00000033722.9	4193.81	3417.02	0.814092	0.852678	-0.229927	0.00398086	0.0721225
Fer1l6	chr15	ENSMUSG00000037106.8	19.1876	9.52479	0.496748	0.910216	-0.135719	0.00398317	0.0721225
Kyat3	chr3	ENSMUSG00000040213.13	264.834	209.327	0.790208	0.837991	-0.254993	0.00399592	0.0722604
Trf	chr9	ENSMUSG00000032554.15	103425	136710	1.32101	1.22043	0.287389	0.00405226	0.0731853
Unc13d	chr11	ENSMUSG00000057948.12	4.78302e+07	8.48715e+07	1.77483	1.38877	0.47381	0.00406282	0.0732818
Hpse	chr5	ENSMUSG00000035273.14	210897	364590	1.69581	1.3526	0.43574	0.00409327	0.0737366
Pdha1	chrX	ENSMUSG00000031299.10	58634.1	50797	0.8664	0.888495	-0.170565	0.00410557	0.0738635
Tyro3	chr2	ENSMUSG00000027298.17	147.301	218.292	1.492	1.31083	0.390477	0.00417754	0.0749447
Ttyh1	chr7	ENSMUSG00000030428.16	75474.7	119200	1.58092	1.34296	0.425413	0.00417176	0.0749447
Limd2	chr11	ENSMUSG00000040699.13	575.153	789.659	1.37055	1.24226	0.312972	0.00418165	0.0749447
Rad23b	chr4	ENSMUSG00000028426.10	1144.26	1045.17	0.913413	0.922909	-0.11574	0.00419932	0.074975
Ikbke	chr1	ENSMUSG00000042349.13	4.73506e+07	8.75776e+07	1.81917	1.43711	0.523168	0.0041903	0.074975
Cpt1b	chr15	ENSMUSG00000078937.8	24.0034	19.3836	0.807095	0.848552	-0.236925	0.00419447	0.074975
Lpar1	chr4	ENSMUSG00000038668.14	553.759	684.263	1.23656	1.17429	0.231784	0.00421336	0.0751303
Synj1	chr16	ENSMUSG00000022973.18	267009	394664	1.48029	1.29657	0.3747	0.00422158	0.0751815
Vac14	chr8	ENSMUSG00000010936.11	31.6802	26.7329	0.844289	0.873901	-0.194458	0.00423281	0.0752862
Mtg1	chr7	ENSMUSG00000039018.15	7.08463	5.79012	0.816961	0.856284	-0.223839	0.00428689	0.0761112
Gm10747	chr10	ENSMUSG00000112242.1	0.0988077	0.0661293	0.674652	0.765348	-0.385813	0.00429001	0.0761112
Aco2	chr15	ENSMUSG00000022477.13	6854.6	5719.58	0.834376	0.867188	-0.205584	0.00430348	0.076254
Ms4a6d	chr19	ENSMUSG00000024679.10	4.12674	6.3206	1.53136	1.3275	0.408715	0.0043133	0.0763319
Trap1	chr16	ENSMUSG00000005981.11	174.237	144.463	0.829174	0.864038	-0.210833	0.00436645	0.0771753
Mt2	chr8	ENSMUSG00000031762.7	0.000614603	0.00126807	2.05066	1.61344	0.690137	0.00440998	0.0776521
Grap2	chr15	ENSMUSG00000042351.9	5.63566e+08	1.23133e+09	2.01678	1.05897	0.0826598	0.0044069	0.0776521
Oas1a	chr5	ENSMUSG00000052776.10	26.5329	39.9574	1.50825	1.31119	0.390873	0.00440718	0.0776521
Acad9	chr3	ENSMUSG00000027710.14	228.749	200.249	0.874909	0.895086	-0.159901	0.00445218	0.0781718
Fibin	chr2	ENSMUSG00000074971.4	860.921	1142.96	1.33253	1.22617	0.294159	0.00445617	0.0781718
Gm50321	chr19	ENSMUSG00000118383.1	27237.9	20017.7	0.734138	0.800712	-0.320645	0.00444638	0.0781718
Fzd9	chr5	ENSMUSG00000049551.2	75.4717	110.364	1.46346	1.29225	0.369888	0.00447251	0.0783608
Sema4a	chr3	ENSMUSG00000028064.17	216776	330688	1.51868	1.31338	0.393284	0.00448262	0.0784402
Cd24a	chr10	ENSMUSG00000047139.9	3.08809e+06	5.66661e+06	1.80903	1.07333	0.102096	0.00449695	0.0785932
Vezf1	chr11	ENSMUSG00000018377.10	15890.1	13870.8	0.872891	0.893558	-0.162366	0.00455102	0.0794396
Cdo1	chr18	ENSMUSG00000033022.8	2.06572e+06	4.35114e+06	2.09698	1.05655	0.0793668	0.00457259	0.0797172
Pak1	chr7	ENSMUSG00000030774.13	397.522	602.642	1.52575	1.31923	0.399692	0.00458435	0.0798233
Itm2c	chr1	ENSMUSG00000026223.15	2516.51	2901.16	1.15322	1.12301	0.167365	0.00459812	0.0799641
Otulinl	chr15	ENSMUSG00000056069.10	299.2	491.98	1.63615	1.33762	0.419673	0.00460727	0.0800243
Mief1	chr15	ENSMUSG00000022412.14	244.455	217.488	0.890619	0.906378	-0.141815	0.00461426	0.0800469
Setd4	chr16	ENSMUSG00000022948.16	208.175	329.091	1.56953	1.32927	0.410638	0.0046272	0.080087
Cog6	chr3	ENSMUSG00000027742.13	162.211	138.07	0.851147	0.878876	-0.186268	0.00462796	0.080087
Ppp6r3	chr19	ENSMUSG00000024908.15	7522.76	6228.58	0.827785	0.863105	-0.212391	0.00463556	0.0801156
Carns1	chr19	ENSMUSG00000075289.5	438303	339517	0.775452	0.828448	-0.271517	0.004641	0.0801156
Acsl1	chr8	ENSMUSG00000018796.13	6046.63	5023.21	0.830732	0.865078	-0.209098	0.00465818	0.0802536
H2-K1	chr17	ENSMUSG00000061232.16	2.42733e+06	3.44449e+06	1.42174	1.26019	0.333642	0.0046604	0.0802536
Trim46	chr3	ENSMUSG00000042766.17	7.23996	12.9637	1.80014	1.43634	0.522392	0.00467567	0.0804181
Hexa	chr9	ENSMUSG00000025232.8	140.51	167.89	1.1945	1.14794	0.199046	0.0047074	0.080865
Urgcp	chr11	ENSMUSG00000049680.17	1032.3	914.639	0.885961	0.90308	-0.147074	0.00472188	0.0810148
S100a4	chr3	ENSMUSG00000001020.8	535.646	759.399	1.42126	1.26566	0.339888	0.00475686	0.0815156
Adamts1	chr16	ENSMUSG00000022893.14	13498.2	23341.5	1.74414	1.40677	0.492389	0.00477083	0.0815563
Klhl5	chr5	ENSMUSG00000054920.12	5113.16	6206.67	1.21474	1.15925	0.21319	0.00477057	0.0815563
Ppbp	chr5	ENSMUSG00000029372.7	1.283e+10	2.89535e+10	2.31122	1.03669	0.0519907	0.00480805	0.0820928
Smim5	chr11	ENSMUSG00000048442.15	19.7575	12.9454	0.658896	0.760397	-0.395176	0.00482126	0.0822185
Gm10134	chr2	ENSMUSG00000063611.5	2777.59	3840.14	1.37918	1.24651	0.317897	0.00484367	0.0825008
Npdc1	chr2	ENSMUSG00000015094.16	2637.08	3261.62	1.23731	1.17176	0.228683	0.00485597	0.0826102
Rpa2	chr4	ENSMUSG00000028884.14	31.8044	25.2792	0.795155	0.843973	-0.244731	0.00493006	0.0837694
Ide	chr19	ENSMUSG00000056999.15	215.833	161.738	0.750047	0.816361	-0.29272	0.00494973	0.0840021
Cyp1b1	chr17	ENSMUSG00000024087.4	279997	496470	1.77481	1.37977	0.464424	0.00497768	0.0842895
Fam124a	chr14	ENSMUSG00000035184.15	268.638	382.237	1.42472	1.26809	0.342656	0.00497865	0.0842895
C3	chr17	ENSMUSG00000024164.15	4.65325e+09	8.18168e+09	1.75553	1.11445	0.156335	0.0049974	0.0845053
Ctf1	chr7	ENSMUSG00000042340.6	33.1891	22.9525	0.694626	0.780212	-0.358063	0.00501127	0.0846382
Il21r	chr7	ENSMUSG00000030745.9	3.74601e+07	7.0127e+07	1.85985	1.0715	0.0996287	0.0050471	0.0851069
Usp5	chr6	ENSMUSG00000038429.10	202.577	174.245	0.859896	0.885336	-0.175702	0.00505113	0.0851069
Il4ra	chr7	ENSMUSG00000030748.9	149.064	199.194	1.33748	1.22596	0.293916	0.00507488	0.0853029
Mir99ahg	chr16	ENSMUSG00000090386.10	200.927	314.651	1.56585	1.31957	0.400065	0.00506967	0.0853029
Mlst8	chr17	ENSMUSG00000024142.15	94.4363	81.0806	0.85734	0.884095	-0.177726	0.00509043	0.0854621
Anxa4	chr6	ENSMUSG00000029994.17	1112.39	1275.53	1.14702	1.11846	0.161511	0.00509854	0.0854962
Eya1	chr1	ENSMUSG00000025932.14	15613.6	34481.8	2.1704	1.04679	0.0659667	0.00511642	0.0855973
Bend7	chr2	ENSMUSG00000048186.14	213.798	172.594	0.807133	0.85196	-0.231142	0.00511673	0.0855973
Gpr39	chr1	ENSMUSG00000026343.6	1.24398e+06	2.82736e+06	2.17805	1.05114	0.0719588	0.00512597	0.08565
Naip5	chr13	ENSMUSG00000071203.6	324.747	533.089	1.63319	1.34889	0.43177	0.00513684	0.0857298
P2rx6	chr16	ENSMUSG00000022758.14	1195.49	1687.26	1.41006	1.25808	0.331228	0.00514955	0.0858401
Polr1e	chr4	ENSMUSG00000028318.14	3.71528	2.53782	0.682459	0.779298	-0.359753	0.00515597	0.0858453
Dennd2d	chr3	ENSMUSG00000027901.12	2.25577e+08	3.72354e+08	1.65407	1.34975	0.43269	0.00516891	0.0858623
Hgf	chr5	ENSMUSG00000028864.7	69385.7	113349	1.63477	1.34835	0.4312	0.00517997	0.0858623
Zfp108	chr7	ENSMUSG00000030486.9	195.053	127.286	0.657606	0.763068	-0.390117	0.00518505	0.0858623
Nfkbib	chr7	ENSMUSG00000030595.15	12.2948	10.0503	0.817601	0.858437	-0.220215	0.00517855	0.0858623
Fgl2	chr5	ENSMUSG00000039899.5	30053.9	39756.4	1.32005	1.21208	0.277486	0.0051875	0.0858623
Prepl	chr17	ENSMUSG00000024127.15	207.509	166.374	0.801513	0.847264	-0.239116	0.005203	0.0860176
2210407C18Rik	chr11	ENSMUSG00000037145.14	0.131779	0.252309	1.93386	1.50157	0.586468	0.00522484	0.0862773
Stard3	chr11	ENSMUSG00000018167.10	4.1737	3.17144	0.760497	0.822871	-0.281261	0.0052426	0.0864691
C2	chr17	ENSMUSG00000024371.14	6.77245e+08	1.30212e+09	1.87457	1.07127	0.0993211	0.00527704	0.0869352
Prkab2	chr3	ENSMUSG00000038205.12	91746.3	115280	1.25551	1.18038	0.239247	0.00537735	0.0884841
Pars2	chr4	ENSMUSG00000043572.7	1.29221	1.0245	0.794351	0.844707	-0.243478	0.00538547	0.0885141
Glipr1	chr10	ENSMUSG00000056888.11	2660.43	4769.69	1.7772	1.08468	0.117265	0.0053985	0.0886249
Ifit1bl2	chr19	ENSMUSG00000067297.5	4.64467	3.36255	0.722457	0.804019	-0.314698	0.00542035	0.0888798
Fstl1	chr16	ENSMUSG00000022816.11	8027.71	10235.5	1.27538	1.18909	0.249859	0.00545288	0.0893092
Kcnj5	chr9	ENSMUSG00000032034.6	54759	42891.7	0.784219	0.83755	-0.255752	0.00548057	0.0895542
Cib2	chr9	ENSMUSG00000037493.6	112.828	207.966	1.82245	1.07618	0.105913	0.00547618	0.0895542
Gfpt2	chr11	ENSMUSG00000020363.6	159791	208824	1.30948	1.2061	0.270348	0.0054926	0.0896466
Map3k10	chr7	ENSMUSG00000040390.13	219.468	193.599	0.883092	0.901696	-0.149287	0.00550536	0.0897508
Grin2d	chr7	ENSMUSG00000002771.12	4.29034e+07	7.5937e+07	1.78074	1.35213	0.435237	0.00551642	0.089827
Rhou	chr8	ENSMUSG00000039960.5	1.06243e+06	1.75621e+06	1.65075	1.32141	0.402082	0.0055308	0.089957
Zfp787	chr7	ENSMUSG00000046792.8	276.091	234.303	0.848746	0.87909	-0.185916	0.00553899	0.0899862
Tmem150c	chr5	ENSMUSG00000050640.16	112.195	163.278	1.45224	1.27468	0.35013	0.00555191	0.090092
Ppp1r18	chr17	ENSMUSG00000034595.17	1799.68	2224.55	1.2384	1.17093	0.227653	0.00557458	0.0903558
Cdh22	chr2	ENSMUSG00000053166.14	6.34858e+09	3.3556e+09	0.521785	0.665693	-0.587071	0.00558374	0.0904
Got2	chr8	ENSMUSG00000031672.8	9421.24	7746.42	0.822151	0.861428	-0.215198	0.00560602	0.0905541
Wfikkn2	chr11	ENSMUSG00000044177.4	6033.04	4483.86	0.742928	0.811281	-0.301726	0.00561257	0.0905541
Arrb2	chr11	ENSMUSG00000060216.15	803.477	957.436	1.19168	1.14439	0.194573	0.00560855	0.0905541
Fcrls	chr3	ENSMUSG00000015852.13	19.0279	25.8316	1.35449	1.2273	0.295492	0.005648	0.0908134
Ptpn22	chr3	ENSMUSG00000027843.13	397616	687436	1.73308	1.36512	0.449025	0.00563789	0.0908134
Aaas	chr15	ENSMUSG00000036678.8	14.3877	11.7105	0.813162	0.856132	-0.224095	0.00564776	0.0908134
Rpa1	chr11	ENSMUSG00000000751.13	300.591	263.615	0.876663	0.897591	-0.155871	0.0056671	0.0910164
Sfrp5	chr19	ENSMUSG00000018822.7	1019.12	536.621	0.534231	0.705372	-0.503545	0.00568638	0.091222
Rasal3	chr17	ENSMUSG00000052142.15	1.02709e+08	1.83378e+08	1.77805	1.07847	0.108982	0.00571661	0.0916026
Scml4	chr10	ENSMUSG00000044770.14	364.076	519.322	1.43243	1.25644	0.329339	0.00574115	0.0917491
Cbr1	chr16	ENSMUSG00000051483.9	8.70356	12.0854	1.38821	1.24141	0.311983	0.00574533	0.0917491
H2-T24	chr17	ENSMUSG00000053835.17	592.688	733.223	1.23751	1.17002	0.226532	0.00573466	0.0917491
Mccc2	chr13	ENSMUSG00000021646.9	443.208	372.767	0.840781	0.874164	-0.194024	0.00575338	0.0917736
Ltbp2	chr12	ENSMUSG00000002020.15	2.28194e+09	4.93339e+09	2.12785	1.04688	0.0660991	0.00577635	0.0920357
Tpcn2	chr7	ENSMUSG00000048677.9	2946.14	4062.36	1.38466	1.23955	0.309818	0.00579308	0.0921978
Fam3a	chrX	ENSMUSG00000031399.15	296.201	252.547	0.852563	0.881578	-0.181839	0.00583812	0.0928096
Dmac2	chr7	ENSMUSG00000057229.11	49.3032	43.1646	0.87516	0.896764	-0.1572	0.00585212	0.0929271
Omd	chr13	ENSMUSG00000048368.9	515907	706848	1.34875	1.22067	0.287671	0.00586012	0.0929493
Prps2	chrX	ENSMUSG00000025742.5	5878.27	7577.44	1.29094	1.19572	0.257875	0.00587458	0.0930737
F13a1	chr13	ENSMUSG00000039109.16	1659.97	2085.01	1.25662	1.17866	0.23715	0.0058845	0.093126
Kcnj2	chr11	ENSMUSG00000041695.2	1.62863e+06	1.30979e+06	0.803755	0.851267	-0.232316	0.00592742	0.0936999
Cse1l	chr2	ENSMUSG00000002718.14	174.22	152.069	0.872516	0.894933	-0.160149	0.00599749	0.094595
Cd14	chr18	ENSMUSG00000051439.7	278.346	383.448	1.37938	1.233	0.302178	0.0059948	0.094595
Ndrg2	chr14	ENSMUSG00000004558.15	3320.89	2911.38	0.876847	0.897876	-0.155412	0.00602044	0.0948035
Gpr35	chr1	ENSMUSG00000026271.15	11091.7	19656.4	1.76545	1.38743	0.472417	0.00602419	0.0948035
Ikzf1	chr11	ENSMUSG00000018654.17	264809	381847	1.44457	1.25297	0.325355	0.0060426	0.094881
Poln	chr5	ENSMUSG00000045102.12	31.5288	48.9414	1.55888	1.30433	0.383312	0.00603594	0.094881
Exoc7	chr11	ENSMUSG00000020792.15	100.625	90.3905	0.898428	0.912892	-0.131483	0.00608658	0.0953942
Gm45640	chr8	ENSMUSG00000109812.1	482545	798593	1.64515	1.3065	0.385704	0.00608885	0.0953942
Ofd1	chrX	ENSMUSG00000040586.8	137.988	115.031	0.834696	0.870745	-0.199678	0.00610489	0.0955391
Pcolce2	chr9	ENSMUSG00000015354.8	1571.99	1855.63	1.18133	1.13763	0.186036	0.00612108	0.0956861
Syt12	chr19	ENSMUSG00000049303.10	9.26813	12.4873	1.34669	1.22395	0.291549	0.0061469	0.095983
Qsox1	chr1	ENSMUSG00000033684.14	144.748	168.021	1.1616	1.12595	0.17114	0.00616395	0.0961425
Fkbp10	chr11	ENSMUSG00000001555.10	96.7215	75.347	0.779009	0.836728	-0.257169	0.00619151	0.0963891
Ptgr1	chr4	ENSMUSG00000028378.6	273.068	388.644	1.41579	1.24301	0.313842	0.00619825	0.0963891
Apol9b	chr15	ENSMUSG00000068246.6	2.23155e+10	5.69003e+10	2.42206	1.03287	0.0466634	0.00620031	0.0963891
Tent5c	chr3	ENSMUSG00000044468.14	4.85262e+13	117807665759901	2.19195	1.03985	0.0563823	0.00623422	0.0968093
Olfml3	chr3	ENSMUSG00000027848.12	30666.3	38869	1.26852	1.18208	0.241333	0.00627859	0.0972836
Oas3	chr5	ENSMUSG00000032661.9	7.72344e+08	2.46672e+09	2.65813	1.02791	0.0397143	0.00627398	0.0972836
Ogdh	chr11	ENSMUSG00000020456.17	19966.9	15107	0.756279	0.821616	-0.283464	0.0063641	0.0985
Sowahc	chr10	ENSMUSG00000098188.1	3.72657e+08	5.28788e+08	1.4127	1.24105	0.311566	0.00640198	0.0989774
Phyhip	chr14	ENSMUSG00000003469.9	218.842	165.094	0.755342	0.824094	-0.279119	0.00644344	0.099509
Abcf2	chr5	ENSMUSG00000028953.10	30.0164	26.0546	0.868017	0.892482	-0.164105	0.0064588	0.099637
Gamt	chr10	ENSMUSG00000020150.13	116.451	152.253	1.30511	1.19735	0.259851	0.0064853	0.0999362
Tmem173	chr18	ENSMUSG00000024349.10	5395.64	7370.42	1.3688	1.22864	0.297059	0.00649972	0.100049
Irx4	chr13	ENSMUSG00000021604.15	5505.14	4459.62	0.810251	0.856585	-0.223332	0.00651702	0.100205
Cfp	chrX	ENSMUSG00000001128.7	214.84	282.558	1.31414	1.20054	0.263689	0.00654325	0.100499
Trbc2	chr6	ENSMUSG00000076498.2	443707	1.13164e+06	2.64187	1.02961	0.0420929	0.00661534	0.101495
Tpm3	chr3	ENSMUSG00000027940.18	5135.38	5968.1	1.16225	1.12536	0.170385	0.00668929	0.102518
Dcaf8	chr1	ENSMUSG00000026554.15	1033.55	927.152	0.897157	0.912248	-0.132501	0.00670529	0.10254
H2bc21	chr3	ENSMUSG00000068854.7	71.2046	54.9878	0.771348	0.836539	-0.257494	0.00670464	0.10254
Erg	chr16	ENSMUSG00000040732.20	69824.7	93420.2	1.33825	1.21288	0.278431	0.00677053	0.103313
Nupl2	chr5	ENSMUSG00000048439.15	336.712	279.957	0.830696	0.869424	-0.201868	0.00676796	0.103313
Sugp1	chr8	ENSMUSG00000011306.7	39.9684	34.5746	0.865344	0.891094	-0.166351	0.00680278	0.10358
Cd72	chr4	ENSMUSG00000028459.11	354.532	570.844	1.58512	1.26632	0.340648	0.006797	0.10358
Crip2	chr12	ENSMUSG00000006356.10	2553.97	2199.85	0.861488	0.88864	-0.170328	0.00681603	0.1036
Wdr41	chr13	ENSMUSG00000042015.17	402.244	349.23	0.868194	0.892776	-0.163631	0.00681881	0.1036
Arhgap8	chr15	ENSMUSG00000078954.9	9957.77	16795.6	1.68822	1.14705	0.197927	0.0068549	0.104036
Wdfy4	chr14	ENSMUSG00000051506.17	1.19749e+06	2.09882e+06	1.75954	1.0814	0.112906	0.00690803	0.10473
Tmem86a	chr7	ENSMUSG00000010307.7	0.359509	0.287143	0.798979	0.852014	-0.23105	0.00692503	0.104762
Mr1	chr1	ENSMUSG00000026471.14	315.456	245.569	0.780868	0.840515	-0.250655	0.00692311	0.104762
Tmem182	chr1	ENSMUSG00000079588.3	2199.12	1895.75	0.862089	0.889264	-0.169316	0.00694496	0.10495
Ppt2	chr17	ENSMUSG00000015474.16	76.7667	65.1247	0.847298	0.880291	-0.183948	0.00697698	0.105321
Gm49747	chr14	ENSMUSG00000115222.1	8387.57	4694.8	0.564183	0.71981	-0.474312	0.00699011	0.105406
Tmem106a	chr11	ENSMUSG00000034947.13	458.007	593.584	1.29303	1.19038	0.251418	0.00700042	0.105448
Adhfe1	chr1	ENSMUSG00000025911.14	171.795	133.972	0.779671	0.840834	-0.250106	0.00702067	0.105578
A830073O21Rik	chr7	ENSMUSG00000091890.2	0.225176	0.141814	0.636496	0.767355	-0.382034	0.00702402	0.105578
Gm10638	chr8	ENSMUSG00000074178.3	5.20024	6.90653	1.31969	1.20542	0.269538	0.00704397	0.105765
Sgca	chr11	ENSMUSG00000001508.15	318.04	274.039	0.861557	0.888799	-0.170072	0.00707582	0.10613
Sparc	chr11	ENSMUSG00000018593.13	81.1415	96.9599	1.19481	1.14314	0.192997	0.00711156	0.106405
Igsf1	chrX	ENSMUSG00000031111.16	2436.1	3102.29	1.27238	1.18221	0.24148	0.00710785	0.106405
Gm17552	chr19	ENSMUSG00000097233.1	188.075	114.242	0.612174	0.747559	-0.41974	0.00711686	0.106405
Nudt4	chr10	ENSMUSG00000020029.6	10346.3	11922.8	1.15187	1.11833	0.16135	0.0071578	0.10679
Sema5b	chr16	ENSMUSG00000052133.16	29.2682	18.2939	0.628258	0.78486	-0.349492	0.00715425	0.10679
Acadvl	chr11	ENSMUSG00000018574.14	2294.37	1959.42	0.854269	0.884257	-0.177462	0.00718827	0.107131
Pkib	chr10	ENSMUSG00000019876.15	59605.1	106881	1.76852	1.07389	0.102842	0.0072355	0.107544
Gphn	chr12	ENSMUSG00000047454.12	174.241	150.064	0.861495	0.888988	-0.169765	0.00723782	0.107544
Pyroxd2	chr19	ENSMUSG00000060224.4	1.66573e+06	2.822e+06	1.69105	1.30244	0.381215	0.00723888	0.107544
Shisal1	chr15	ENSMUSG00000062760.10	340164	614220	1.77999	1.07317	0.101879	0.00725882	0.107726
Me3	chr7	ENSMUSG00000030621.17	24.1066	20.0087	0.830127	0.870222	-0.200545	0.00726825	0.107752
Gm43682	chr5	ENSMUSG00000107019.1	846.717	1282.8	1.53239	1.28044	0.35664	0.00728167	0.107838
Clec4n	chr6	ENSMUSG00000023349.14	0.0354106	0.0575843	1.63431	1.29268	0.370363	0.00730282	0.108037
Irx2	chr13	ENSMUSG00000001504.10	0.716717	0.504223	0.700174	0.801968	-0.318384	0.00733245	0.108362
Gm20721	chr2	ENSMUSG00000090625.1	0.0325554	0.0241907	0.745013	0.825127	-0.277312	0.00737624	0.108894
Aldh3a1	chr11	ENSMUSG00000019102.10	5.28327e+07	8.61303e+07	1.62434	1.28197	0.358362	0.00748168	0.11022
Socs3	chr11	ENSMUSG00000053113.3	1725.4	2633.81	1.52437	1.24499	0.316138	0.00747731	0.11022
Bckdha	chr7	ENSMUSG00000060376.7	127.051	103.8	0.817247	0.86258	-0.21327	0.00749072	0.110237
Bid	chr6	ENSMUSG00000004446.12	7.86763	11.3409	1.44685	1.25115	0.323251	0.00751129	0.110425
Bhlhe41	chr6	ENSMUSG00000030256.11	14.4964	9.57716	0.661476	0.775108	-0.367531	0.00752979	0.110581
Ltc4s	chr11	ENSMUSG00000020377.15	0.129529	0.18581	1.43581	1.24507	0.316224	0.00759893	0.11148
Rufy1	chr11	ENSMUSG00000020375.9	110.489	94.0136	0.851259	0.882929	-0.179631	0.00764566	0.111932
Oasl2	chr5	ENSMUSG00000029561.17	52621.3	69585.7	1.32255	1.1989	0.261706	0.0076412	0.111932
Il2rb	chr15	ENSMUSG00000068227.9	1.24349e+11	1.94869e+11	1.57062	1.26667	0.341042	0.00768022	0.112321
Serinc1	chr10	ENSMUSG00000019877.10	4658.81	4229.81	0.907955	0.92038	-0.119698	0.00771564	0.112484
Ecm1	chr3	ENSMUSG00000028108.15	105493	158903	1.51048	1.24737	0.318886	0.00772332	0.112484
Itgax	chr7	ENSMUSG00000030789.9	1.79207e+07	3.61512e+07	1.95401	1.04989	0.0702346	0.00772233	0.112484
Wrap53	chr11	ENSMUSG00000041346.11	21.937	17.754	0.808523	0.857681	-0.221487	0.00770855	0.112484
Adam23	chr1	ENSMUSG00000025964.15	1.21255e+07	1.64416e+07	1.35988	1.21298	0.278554	0.00774167	0.112634
Zfyve28	chr5	ENSMUSG00000037224.15	19.2995	26.6913	1.38824	1.23077	0.299561	0.00774982	0.112637
H3f3aos	chr1	ENSMUSG00000073485.3	0.0144836	0.00878224	0.609144	0.77008	-0.376919	0.00776418	0.112729
Tagap	chr17	ENSMUSG00000033450.8	1.28763	2.089	1.62631	1.29779	0.376057	0.00780312	0.113177
Pik3cg	chr12	ENSMUSG00000020573.17	187679	257500	1.36163	1.21135	0.276614	0.0078369	0.11355
Actr3b	chr5	ENSMUSG00000056367.14	666.512	505.663	0.758475	0.832082	-0.265203	0.00786031	0.113772
Pold2	chr11	ENSMUSG00000020471.11	23.5249	20.3518	0.86469	0.891943	-0.164977	0.0078955	0.11393
Trac	chr14	ENSMUSG00000076928.5	6.36742e+08	1.3569e+09	2.15391	1.04301	0.0607593	0.00787977	0.11393
Gm29170	chr1	ENSMUSG00000100455.1	10.6826	8.65579	0.810363	0.859808	-0.217913	0.00789441	0.11393
Aldh18a1	chr19	ENSMUSG00000025007.13	31.6821	40.1953	1.26803	1.17812	0.236488	0.00791509	0.114088
Dusp10	chr1	ENSMUSG00000039384.8	398.935	275.981	0.69486	0.806722	-0.309857	0.00792268	0.114088
Lrfn3	chr7	ENSMUSG00000036957.8	650810	1.06733e+06	1.63977	1.12405	0.168712	0.00794566	0.114185
Slamf8	chr1	ENSMUSG00000053318.7	4.03832e+07	7.61121e+07	1.85495	1.06049	0.0847345	0.00794417	0.114185
Prkag1	chr15	ENSMUSG00000067713.7	73.8907	57.7942	0.782384	0.845349	-0.242381	0.00795372	0.114185
Hadhb	chr5	ENSMUSG00000059447.13	305.443	230.185	0.753868	0.830265	-0.268357	0.0079939	0.114644
Polr3d	chr14	ENSMUSG00000000776.13	499.354	440.22	0.882142	0.903121	-0.147009	0.00808232	0.115794
Fam217b	chr2	ENSMUSG00000070476.10	5251.75	4295.87	0.818422	0.864011	-0.210879	0.00810707	0.116031
Vim	chr2	ENSMUSG00000026728.9	1.35124e+06	1.66924e+06	1.23567	1.1605	0.214741	0.00816447	0.116734
Slc22a4	chr11	ENSMUSG00000020334.6	57.2586	45.6739	0.79787	0.853284	-0.228902	0.00820894	0.11725
Kctd17	chr15	ENSMUSG00000033287.16	1869.35	2233.97	1.19671	1.14189	0.191422	0.00822549	0.117368
Pik3r5	chr11	ENSMUSG00000020901.13	6660.67	11512.3	1.73234	1.08053	0.111742	0.00826689	0.117839
Esr1	chr10	ENSMUSG00000019768.16	1.67375e+06	2.90944e+06	1.70958	1.08923	0.123312	0.00829696	0.118146
Bach1	chr16	ENSMUSG00000025612.5	24325.8	35413.2	1.45424	1.24085	0.311328	0.00835104	0.118146
Hspa5	chr2	ENSMUSG00000026864.13	227.646	163.524	0.721807	0.818306	-0.289287	0.0083076	0.118146
Tnfrsf1a	chr6	ENSMUSG00000030341.17	1102.58	1292.39	1.17268	1.12902	0.175075	0.00832492	0.118146
Plekha4	chr7	ENSMUSG00000040428.19	1.10721e+08	1.61443e+08	1.45818	1.22606	0.29403	0.00834357	0.118146
Fam89a	chr8	ENSMUSG00000043068.6	4.03933	5.81167	1.43517	1.23175	0.300713	0.00834783	0.118146
Lclat1	chr17	ENSMUSG00000054469.14	111.137	86.55	0.778836	0.842515	-0.247226	0.00835563	0.118146
9130401M01Rik	chr15	ENSMUSG00000101892.1	0.202926	0.161189	0.79392	0.853277	-0.228913	0.00833603	0.118146
Rab14	chr2	ENSMUSG00000026878.17	2887.04	2621.21	0.907819	0.920557	-0.119421	0.00839807	0.118627
Pla1a	chr16	ENSMUSG00000002847.7	4.8013	5.91279	1.23353	1.16051	0.214761	0.00841995	0.118765
Acadm	chr3	ENSMUSG00000062908.12	941.243	749.482	0.79671	0.853197	-0.229048	0.00842475	0.118765
Glipr2	chr4	ENSMUSG00000028480.14	22856.5	31573.9	1.38557	1.21058	0.275699	0.00849593	0.119529
Rspo1	chr4	ENSMUSG00000028871.7	1.89484e+10	3.8535e+10	1.9984	1.04435	0.0626086	0.00848991	0.119529
Gm37305	chr3	ENSMUSG00000103041.1	54.0185	41.1422	0.7602	0.836016	-0.258398	0.00852418	0.119807
Hps1	chr19	ENSMUSG00000025188.15	6.08836e+06	1.0068e+07	1.64751	1.10405	0.14281	0.0085671	0.12029
Limk2	chr11	ENSMUSG00000020451.17	4813.99	5851.05	1.21651	1.15117	0.203106	0.00857713	0.120311
Lilr4b	chr10	ENSMUSG00000112023.1	6.12413	10.1235	1.65243	1.0953	0.131329	0.00861052	0.120659
Rab7b	chr1	ENSMUSG00000052688.12	234.725	294.471	1.25538	1.16973	0.226172	0.00868848	0.121536
Zfp993	chr4	ENSMUSG00000063245.11	2.76473	5.28384	1.91162	1.06073	0.085053	0.00869039	0.121536
Syn2	chr6	ENSMUSG00000009394.13	814855	1.40105e+06	1.72897	1.07804	0.108417	0.00870867	0.121556
Ackr2	chr9	ENSMUSG00000044534.8	332.653	506.834	1.52187	1.23763	0.30758	0.00870908	0.121556
Pgs1	chr11	ENSMUSG00000017715.11	987.516	872.479	0.883168	0.904061	-0.145508	0.00875512	0.122018
Aldh9a1	chr1	ENSMUSG00000026687.14	13.4037	10.3522	0.772158	0.842019	-0.248076	0.0087647	0.122018
Clec4a1	chr6	ENSMUSG00000049037.8	304	419.278	1.37112	1.21039	0.275475	0.0087682	0.122018
Dus4l	chr12	ENSMUSG00000020648.3	0.940355	0.683423	0.724676	0.824536	-0.278345	0.00881387	0.122532
Tnip2	chr5	ENSMUSG00000059866.13	2551.27	3130.48	1.22339	1.15322	0.205668	0.00883189	0.122661
Ttc9	chr12	ENSMUSG00000042734.6	719.674	1203.04	1.6618	1.08015	0.111235	0.00892398	0.123818
Inpp5d	chr1	ENSMUSG00000026288.14	112945	176376	1.5651	1.2131	0.278701	0.00896662	0.124287
Tnc	chr4	ENSMUSG00000028364.15	470.068	1020.75	2.21195	1.03939	0.0557413	0.00900449	0.124689
Alox5	chr6	ENSMUSG00000025701.12	3.03179	2.3274	0.766757	0.837979	-0.255014	0.00902245	0.124815
Stra6	chr9	ENSMUSG00000032327.14	95071.5	193758	2.06728	1.04584	0.0646602	0.00904298	0.124976
Cradd	chr10	ENSMUSG00000045867.10	0.709741	0.542999	0.764201	0.840439	-0.250785	0.00905302	0.124992
Camk2n1	chr4	ENSMUSG00000046447.3	483815	573812	1.18522	1.13342	0.180687	0.00906497	0.125034
Tspyl1	chr10	ENSMUSG00000047514.6	838.619	742.141	0.885	0.905422	-0.143339	0.00908875	0.12524
Ptp4a3	chr15	ENSMUSG00000059895.13	7.4467	5.86297	0.787245	0.850475	-0.23366	0.009182	0.126401
Fbln1	chr15	ENSMUSG00000006369.14	1.17386e+06	1.66758e+06	1.42364	1.21375	0.279473	0.00920377	0.126451
Anapc5	chr5	ENSMUSG00000029472.13	2003.19	1800.15	0.898482	0.914494	-0.128955	0.00920163	0.126451
Gsap	chr5	ENSMUSG00000039934.12	1828.05	2420.62	1.3291	1.19486	0.25684	0.00921262	0.126451
Col12a1	chr9	ENSMUSG00000032332.17	1.23329e+10	2.47404e+10	2.00423	1.04563	0.0643661	0.00926445	0.127039
Fam118a	chr15	ENSMUSG00000022434.8	3462.61	4242.6	1.22314	1.15164	0.203692	0.0092972	0.127147
Ntm	chr9	ENSMUSG00000059974.10	27358.7	40330.9	1.4688	1.22747	0.295682	0.00929945	0.127147
Lrmda	chr14	ENSMUSG00000063458.13	13.1952	20.4631	1.55141	1.23554	0.305142	0.00929827	0.127147
Tfeb	chr17	ENSMUSG00000023990.18	111.017	97.8554	0.881416	0.903452	-0.146481	0.00931156	0.127189
U2af2	chr7	ENSMUSG00000030435.16	935.006	839.913	0.897797	0.914218	-0.12939	0.00939348	0.128183
Trim30a	chr7	ENSMUSG00000030921.17	1146.26	1460.02	1.27174	1.17334	0.230622	0.0094412	0.128585
Apol9a	chr15	ENSMUSG00000057346.12	2.73247e+09	6.85018e+09	2.34809	1.03141	0.0446125	0.00943473	0.128585
Dennd1c	chr17	ENSMUSG00000002668.8	1.21624e+06	2.01069e+06	1.65194	1.08877	0.122703	0.00948916	0.12906
Bin1	chr18	ENSMUSG00000024381.16	37.7161	51.8529	1.36918	1.20069	0.263869	0.00949446	0.12906
Zfp976	chr7	ENSMUSG00000074158.9	25.0352	38.8968	1.53511	1.22988	0.298523	0.00952885	0.129403
Arhgap24	chr5	ENSMUSG00000057315.14	37096.8	49231.8	1.32633	1.19116	0.252366	0.00953979	0.129427
Spi1	chr2	ENSMUSG00000002111.8	33.2867	44.4692	1.33381	1.19137	0.252627	0.00956127	0.129468
Oas2	chr5	ENSMUSG00000032690.16	23252.5	35861	1.54133	1.19219	0.25361	0.00955803	0.129468
Lyve1	chr7	ENSMUSG00000030787.4	49.3788	72.2901	1.46461	1.22113	0.288218	0.00962629	0.129973
Bgn	chrX	ENSMUSG00000031375.17	5.93605e+06	8.88206e+06	1.5009	1.19577	0.257939	0.00961317	0.129973
Slc25a47	chr12	ENSMUSG00000048856.9	0.709082	0.48345	0.684886	0.810154	-0.303733	0.00961878	0.129973
Enpep	chr3	ENSMUSG00000028024.14	59472	78854.1	1.3241	1.19141	0.252675	0.00969801	0.130816
Sntb1	chr15	ENSMUSG00000060429.12	4663.5	3325.17	0.712573	0.816603	-0.292293	0.00970839	0.130831
Klc2	chr19	ENSMUSG00000024862.16	242.906	216.429	0.891	0.909739	-0.136475	0.00974306	0.131047
Gm9108	chr15	ENSMUSG00000115819.1	2.03179	1.53446	0.754137	0.837705	-0.255486	0.0097359	0.131047
D330050I16Rik	chr19	ENSMUSG00000117959.1	18.4032	28.1039	1.53895	1.23511	0.304637	0.00975875	0.131133
Grsf1	chr5	ENSMUSG00000044221.14	1012.86	884.298	0.872919	0.89852	-0.154378	0.00984802	0.132206
E2f2	chr4	ENSMUSG00000018983.9	1.51715e+07	2.84149e+07	1.87749	1.05125	0.0721069	0.00990265	0.132686
Sema6c	chr3	ENSMUSG00000038777.19	2.30849e+06	1.36111e+06	0.593206	0.887317	-0.172479	0.00989527	0.132686
Smarce1	chr11	ENSMUSG00000037935.16	308.8	266.657	0.863532	0.893102	-0.163102	0.00991237	0.13269
Apbb1ip	chr2	ENSMUSG00000026786.14	28538.1	36746.9	1.28842	1.17559	0.233387	0.0099472	0.133
Gm11627	chr11	ENSMUSG00000078640.9	101.91	153.236	1.50447	1.21221	0.277635	0.00995445	0.133
Ift81	chr5	ENSMUSG00000029469.14	4.65447	3.22396	0.692103	0.820747	-0.28499	0.00997957	0.133159
C7	chr15	ENSMUSG00000079105.4	8015.65	14846.3	1.86331	1.054	0.0758754	0.00998529	0.133159
Cd209a	chr8	ENSMUSG00000031494.7	1.11268	2.29503	2.05865	1.04565	0.064395	0.0100546	0.133956
Ctsl	chr13	ENSMUSG00000021477.9	1041.03	1251.26	1.20209	1.1409	0.190168	0.0101013	0.133982
Baiap2	chr11	ENSMUSG00000025372.16	10400.7	14479.3	1.394	1.20058	0.263727	0.0101096	0.133982
Rrm1	chr7	ENSMUSG00000030978.10	124.672	106.882	0.855813	0.888786	-0.170092	0.0101028	0.133982
Slc25a37	chr14	ENSMUSG00000034248.7	9.42864e+07	1.29887e+08	1.37404	1.18743	0.247848	0.0100819	0.133982
Synpo2l	chr14	ENSMUSG00000039376.13	13592.9	9542.21	0.70247	0.811949	-0.300539	0.0101136	0.133982
Cnr2	chr4	ENSMUSG00000062585.11	1.5716e+06	2.67291e+06	1.7105	1.08242	0.114263	0.0101114	0.133982
Mcub	chr3	ENSMUSG00000027994.14	143.008	189.818	1.3233	1.18691	0.247213	0.0101639	0.134521
Cnot9	chr1	ENSMUSG00000026174.9	311.943	270.022	0.865421	0.894628	-0.16064	0.0101964	0.134726
Gm10222	chr1	ENSMUSG00000067736.2	5.57197e+06	2.99998e+06	0.526703	0.944599	-0.0822267	0.0101985	0.134726
Itga7	chr10	ENSMUSG00000025348.9	3268.43	2648.44	0.810204	0.862376	-0.213611	0.0102423	0.135051
Ubox5	chr2	ENSMUSG00000027300.10	16.109	13.1516	0.815942	0.867111	-0.205711	0.0102419	0.135051
Abhd13	chr8	ENSMUSG00000040396.12	914.919	795.581	0.870036	0.89704	-0.156756	0.0102772	0.135384
Stk32c	chr7	ENSMUSG00000015981.12	744.284	1046.62	1.42074	1.21747	0.283891	0.0102954	0.135496
Rtn2	chr7	ENSMUSG00000030401.16	99.935	78.7663	0.787532	0.854299	-0.227187	0.0103058	0.135506
Def6	chr17	ENSMUSG00000002257.8	24919.3	33108.8	1.32825	1.1866	0.246834	0.0103211	0.135581
Cdc20	chr4	ENSMUSG00000006398.15	24.7759	36.8388	1.46749	1.18913	0.249908	0.01035	0.135785
Eif5	chr12	ENSMUSG00000021282.17	3544.7	3085.01	0.869961	0.89719	-0.156515	0.0103559	0.135785
Dclre1a	chr19	ENSMUSG00000025077.13	38.0025	31.9373	0.84005	0.879521	-0.185211	0.0103835	0.13602
Adam12	chr7	ENSMUSG00000054555.11	6.90796e+06	1.27554e+07	1.8381	1.05964	0.0835728	0.0104069	0.1362
Mmp9	chr2	ENSMUSG00000017737.2	1.10719e+06	593577	0.538844	0.943831	-0.0833995	0.0104413	0.136383
Lman1	chr18	ENSMUSG00000041891.16	2390.27	2130.5	0.891504	0.910268	-0.135636	0.01045	0.136383
Gm47283	chrY	ENSMUSG00000096768.8	5894.23	11055.7	1.9345	1.04239	0.0598891	0.0104405	0.136383
Rpap3	chr15	ENSMUSG00000022466.6	38.6752	33.1662	0.857925	0.890263	-0.167697	0.0105106	0.136784
Gimap3	chr6	ENSMUSG00000039264.9	5.61187e+09	1.08939e+10	1.98655	1.04179	0.0590706	0.0105144	0.136784
Pid1	chr1	ENSMUSG00000045658.16	2417.13	2835.52	1.17206	1.12496	0.169878	0.0105293	0.136784
Ncald	chr15	ENSMUSG00000051359.15	30.6209	25.4253	0.82897	0.874265	-0.193857	0.010529	0.136784
Gm15459	chr5	ENSMUSG00000100801.1	0.0501812	0.0381059	0.759148	0.842155	-0.247843	0.0104919	0.136784
Rapgef3	chr15	ENSMUSG00000022469.17	3350.78	4047.69	1.20957	1.14369	0.193693	0.0105577	0.136916
Dnhd1	chr7	ENSMUSG00000030882.19	17841.9	29702.5	1.67811	1.08291	0.114917	0.010559	0.136916
Ripply3	chr16	ENSMUSG00000022941.8	0.686776	1.01591	1.47418	1.19875	0.261525	0.0105818	0.137085
Lhfpl2	chr13	ENSMUSG00000045312.12	1.56215e+06	2.21356e+06	1.41982	1.1886	0.249259	0.0106031	0.137235
Rap2c	chrX	ENSMUSG00000050029.7	62742	70150.6	1.11798	1.0952	0.131198	0.0106268	0.137416
Nus1	chr10	ENSMUSG00000023068.16	6809.51	8273.35	1.21537	1.14564	0.196155	0.0106422	0.137488
Cadm3	chr1	ENSMUSG00000005338.13	834.166	1143.76	1.37435	1.20195	0.26538	0.0106764	0.137514
Wt1	chr2	ENSMUSG00000016458.14	460340	711337	1.55175	1.1213	0.165176	0.0106702	0.137514
Glb1l	chr1	ENSMUSG00000026200.13	35289.1	53464.1	1.50122	1.18159	0.240732	0.0106593	0.137514
Ap5s1	chr2	ENSMUSG00000068264.11	55.4918	46.9732	0.846071	0.883595	-0.178543	0.0106832	0.137514
Paqr4	chr17	ENSMUSG00000023909.4	1744.27	2084.02	1.19499	1.13656	0.184678	0.0107299	0.137736
Mtmr14	chr6	ENSMUSG00000030269.14	257.979	216.268	0.838368	0.879076	-0.185941	0.0107246	0.137736
Fam181b	chr7	ENSMUSG00000051515.9	17.1215	12.3788	0.721267	0.830524	-0.267906	0.0107257	0.137736
Cobl	chr11	ENSMUSG00000020173.17	750.8	899.62	1.19512	1.13575	0.183648	0.0107795	0.138072
Tmem65	chr15	ENSMUSG00000062373.8	11075	9432.63	0.851752	0.886644	-0.173573	0.0107855	0.138072
9530082P21Rik	chr17	ENSMUSG00000097006.7	91333.8	123607	1.35617	1.19071	0.251819	0.0107781	0.138072
Aldh4a1	chr4	ENSMUSG00000028737.15	1759.73	1563.22	0.888196	0.908485	-0.138465	0.0108215	0.138408
Cyp1a1	chr9	ENSMUSG00000032315.6	4.94135e-08	1.56221e-07	3.29655	1.02278	0.0325018	0.0108707	0.13883
Gm28651	chr14	ENSMUSG00000101086.2	1.00602	0.730161	0.724118	0.836869	-0.256926	0.0108743	0.13883
Cdcp3	chr7	ENSMUSG00000006204.7	1.1701e+08	2.35785e+08	2.04244	1.04518	0.0637459	0.0109539	0.139089
Oxct1	chr15	ENSMUSG00000022186.14	314.862	263.84	0.838319	0.879727	-0.184873	0.0109414	0.139089
Plat	chr8	ENSMUSG00000031538.6	703.396	857.216	1.21872	1.14666	0.197444	0.0109129	0.139089
Taf9b	chrX	ENSMUSG00000047242.14	95.6362	83.3882	0.872394	0.899214	-0.153263	0.0109489	0.139089
Fes	chr7	ENSMUSG00000053158.10	9371.77	11590.3	1.23704	1.15461	0.20741	0.0109355	0.139089
Gm3325	chr13	ENSMUSG00000113836.1	3021.98	4051.59	1.34667	1.19099	0.252158	0.0109481	0.139089
Relt	chr7	ENSMUSG00000008318.10	2.57197	3.5952	1.39988	1.19894	0.261757	0.0109666	0.139125
Rad51ap1	chr6	ENSMUSG00000030346.16	0.00323588	0.0061923	1.87872	1.05201	0.0731456	0.0110046	0.139481
Fbxl2	chr9	ENSMUSG00000032507.15	10107.8	15256.6	1.49965	1.20694	0.271354	0.0110281	0.139653
Cacnb3	chr15	ENSMUSG00000003352.14	5482.88	7085.73	1.29741	1.17748	0.2357	0.0110442	0.139731
Nradd	chr9	ENSMUSG00000032491.14	0.0359382	0.0533325	1.46948	1.20139	0.264702	0.0110729	0.139968
Canx	chr11	ENSMUSG00000020368.15	20483.5	18578	0.907003	0.920937	-0.118826	0.0111481	0.140405
Samm50	chr15	ENSMUSG00000022437.7	1456.23	1311.59	0.900616	0.916837	-0.125263	0.0111573	0.140405
Jade1	chr3	ENSMUSG00000025764.14	90859	78417	0.863415	0.893305	-0.162775	0.0111184	0.140405
Snx17	chr5	ENSMUSG00000029146.14	64.2197	55.1243	0.858296	0.891112	-0.166322	0.0111494	0.140405
Pdk2	chr11	ENSMUSG00000038967.13	12040.3	10297.7	0.854938	0.88836	-0.170784	0.0111287	0.140405
Susd2	chr10	ENSMUSG00000006342.15	27202.2	42244.2	1.56454	1.12633	0.171634	0.0111791	0.140553
Tcap	chr11	ENSMUSG00000007877.2	0.023108	0.0131855	0.571118	0.927681	-0.1083	0.0112196	0.140936
Socs2	chr10	ENSMUSG00000020027.18	1.95795	1.64858	0.841804	0.881601	-0.181802	0.0112487	0.141176
Lrrc4	chr6	ENSMUSG00000049939.6	2.08317e+06	3.67035e+06	1.7411	1.06869	0.0958433	0.0113175	0.141913
Abi3	chr11	ENSMUSG00000018381.15	85.828	103.875	1.20917	1.14179	0.191293	0.0113704	0.142028
Ccl5	chr11	ENSMUSG00000035042.2	1.44378e+07	2.82007e+07	2.01085	1.03988	0.0564213	0.0113772	0.142028
Gm16201	chr7	ENSMUSG00000086742.8	2.17175e+09	3.81219e+09	1.74812	1.06424	0.0898231	0.0113455	0.142028
Chaer1	chr5	ENSMUSG00000106783.1	0.0032314	0.00206688	0.643787	0.864207	-0.210551	0.0113754	0.142028
Nudt8	chr19	ENSMUSG00000110949.1	0.0206148	0.0147659	0.717636	0.838595	-0.253954	0.0113765	0.142028
Olfr1034	chr2	ENSMUSG00000102091.2	755.825	1223.55	1.61479	1.10607	0.145448	0.0113915	0.14208
Lancl2	chr6	ENSMUSG00000062190.12	754.049	658.34	0.873052	0.899448	-0.152889	0.0114642	0.142861
Set	chr2	ENSMUSG00000054766.13	6440.27	5664.42	0.879507	0.9038	-0.145924	0.0114833	0.142972
Mta1	chr12	ENSMUSG00000021144.14	4400.54	4958.07	1.12679	1.1001	0.137641	0.0115195	0.143296
Atp5b	chr10	ENSMUSG00000025393.12	3571.77	2918.94	0.817119	0.869705	-0.201402	0.0115333	0.143341
Zc3h12d	chr10	ENSMUSG00000039981.6	7089.06	11773.7	1.66742	1.07215	0.100501	0.0115659	0.14362
Gpr65	chr12	ENSMUSG00000021886.7	1523.51	2375.87	1.55458	1.09886	0.136003	0.0115766	0.143625
Ubxn2a	chr12	ENSMUSG00000020634.12	3211.77	2866.42	0.89236	0.911517	-0.133658	0.0116703	0.144661
Smarcd1	chr15	ENSMUSG00000023018.5	15133.2	12370.7	0.817322	0.869217	-0.202211	0.0117103	0.145029
Uba7	chr9	ENSMUSG00000032596.14	45191.5	57608.8	1.27436	1.16528	0.220672	0.0117677	0.145489
Ifi206	chr1	ENSMUSG00000037849.8	22723.9	46951	2.01431	1.04173	0.0589764	0.0117682	0.145489
Tbxas1	chr6	ENSMUSG00000029925.13	7957.21	10015.5	1.2579	1.15988	0.213971	0.0117913	0.145647
Sh2b2	chr5	ENSMUSG00000005057.13	251.919	463.969	1.93089	1.05039	0.07093	0.0118269	0.145958
Ppp2r1a	chr17	ENSMUSG00000007564.15	1763.24	1549.65	0.87854	0.903152	-0.146959	0.011874	0.146088
Dele1	chr18	ENSMUSG00000024442.6	659.51	574.598	0.87095	0.898591	-0.154263	0.0118893	0.146088
Msra	chr14	ENSMUSG00000054733.9	8.70969	7.04376	0.809035	0.866519	-0.206697	0.0118553	0.146088
Fbln2	chr6	ENSMUSG00000064080.12	411402	588042	1.43207	1.18621	0.246364	0.0118868	0.146088
Bves	chr10	ENSMUSG00000071317.4	141.771	119.673	0.844114	0.884323	-0.177354	0.0118856	0.146088
Hsp90b1	chr10	ENSMUSG00000020048.13	2130.51	1674.71	0.788525	0.857341	-0.222058	0.0119569	0.146153
Sema4c	chr1	ENSMUSG00000026121.13	7.70316e+06	1.05966e+07	1.38236	1.17877	0.237287	0.0119507	0.146153
Xrcc5	chr1	ENSMUSG00000026187.9	12.4285	10.8406	0.871907	0.899334	-0.153071	0.0119464	0.146153
Atad3a	chr4	ENSMUSG00000029036.18	351.342	302.744	0.861536	0.8935	-0.16246	0.0119071	0.146153
Ybx3	chr6	ENSMUSG00000030189.15	412.438	362.579	0.878941	0.90361	-0.146227	0.01195	0.146153
Them6	chr15	ENSMUSG00000056665.2	399.576	309.615	0.774583	0.853811	-0.228011	0.0119472	0.146153
Fbxo36	chr1	ENSMUSG00000073633.9	3.79445	2.47673	0.654661	0.842248	-0.247682	0.0119744	0.146239
E130309D02Rik	chr5	ENSMUSG00000039244.10	76.0372	66.2436	0.871065	0.899048	-0.153529	0.0119921	0.146329
Gsta2	chr9	ENSMUSG00000057933.10	2.30519	4.28486	1.818	1.05522	0.0775505	0.0120274	0.146632
Inpp4b	chr8	ENSMUSG00000037940.17	29.6619	25.388	0.855527	0.890181	-0.16783	0.0120464	0.146737
Mpzl3	chr9	ENSMUSG00000070305.10	138.095	185.837	1.3398	1.17983	0.238582	0.0120698	0.146894
Tox4	chr14	ENSMUSG00000016831.12	521.695	473.522	0.907423	0.921697	-0.117636	0.0121943	0.148154
Map2k6	chr11	ENSMUSG00000020623.11	11.2728	9.12044	0.809452	0.866167	-0.207284	0.012196	0.148154
Ash2l	chr8	ENSMUSG00000031575.18	537.902	475.985	0.884846	0.907117	-0.140639	0.0122049	0.148154
Atp6ap1	chrX	ENSMUSG00000019087.13	249.62	228.921	0.917073	0.92831	-0.107321	0.0122865	0.149016
Cbr3	chr16	ENSMUSG00000022947.8	3.06185	4.33972	1.41634	1.18118	0.240225	0.0123195	0.149288
Prrt2	chr7	ENSMUSG00000045114.10	1.69711e+11	3.24465e+11	1.92738	1.04565	0.0644036	0.0123412	0.149422
Nosip	chr7	ENSMUSG00000003421.13	374.799	331.313	0.883741	0.906761	-0.141206	0.0123738	0.149431
Fam163b	chr2	ENSMUSG00000009216.7	841980	1.32925e+06	1.58179	1.09771	0.134501	0.0123695	0.149431
Ppp2r3d	chr9	ENSMUSG00000093803.3	239.613	191.306	0.797133	0.861648	-0.214829	0.012366	0.149431
Rasgrp4	chr7	ENSMUSG00000030589.15	2588.97	4146.18	1.58465	1.0795	0.110365	0.0124226	0.149892
Emp2	chr16	ENSMUSG00000022505.9	690.897	621.941	0.900708	0.91727	-0.124582	0.0124701	0.149941
Vegfb	chr19	ENSMUSG00000024962.13	2586.48	2232.95	0.863337	0.894828	-0.160318	0.0124402	0.149941
Mthfr	chr4	ENSMUSG00000029009.17	1.20758e+07	1.6773e+07	1.39357	1.18027	0.239114	0.0124655	0.149941
Vat1	chr11	ENSMUSG00000034993.7	12818.2	16016.6	1.25075	1.1558	0.208886	0.0124485	0.149941
Gm43032	chr5	ENSMUSG00000106498.1	3246.79	2121.03	0.64986	0.848326	-0.23731	0.01248	0.149941
Agtr1a	chr13	ENSMUSG00000049115.15	45.8902	36.5425	0.797029	0.8621	-0.214074	0.0124935	0.149975
Mfap5	chr6	ENSMUSG00000030116.14	135.835	173.344	1.27531	1.16195	0.216546	0.0125078	0.150018
Fus	chr7	ENSMUSG00000030795.18	80044.3	69532.8	0.86885	0.897415	-0.156153	0.0125298	0.150155
Dis3l	chr9	ENSMUSG00000032396.17	11.0668	9.4642	0.854909	0.890173	-0.167842	0.0125655	0.150455
Nr1i3	chr1	ENSMUSG00000005677.14	2.04773e-08	1.28337e-08	0.632074	0.911399	-0.133845	0.0125939	0.150666
Gm26631	chr9	ENSMUSG00000097445.1	2.8537e-05	1.96569e-05	0.685511	0.859832	-0.217873	0.0126335	0.151012
Lipa	chr19	ENSMUSG00000024781.16	152.458	183.299	1.20312	1.13846	0.187088	0.0126671	0.151175
Cyb5b	chr8	ENSMUSG00000031924.4	1159.88	1034.37	0.891817	0.911767	-0.133263	0.0126687	0.151175
Mybpc3	chr2	ENSMUSG00000002100.15	29895.6	23845	0.797124	0.860329	-0.217039	0.0127528	0.151922
Pea15a	chr1	ENSMUSG00000013698.12	755.695	906.706	1.19985	1.13467	0.182273	0.0127508	0.151922
6230400D17Rik	chr14	ENSMUSG00000097577.2	1.04695	0.726587	0.694261	0.842326	-0.247549	0.0127905	0.152242
Gle1	chr2	ENSMUSG00000019715.14	81.9656	72.0584	0.879654	0.90434	-0.145063	0.0128438	0.152747
Bmpr1a	chr14	ENSMUSG00000021796.15	1015.91	840.177	0.827261	0.876136	-0.190773	0.0128829	0.152953
Cln6	chr9	ENSMUSG00000032245.12	5209.67	4425.26	0.850245	0.887462	-0.172243	0.0128747	0.152953
Adck1	chr12	ENSMUSG00000021044.15	65.7219	57.8047	0.879289	0.904408	-0.144954	0.0129793	0.153071
Zmym2	chr14	ENSMUSG00000021945.9	2013.88	1699.17	0.843533	0.884054	-0.177794	0.0129883	0.153071
Slc9a9	chr9	ENSMUSG00000031129.9	908.743	1178.44	1.29537	1.16707	0.222894	0.0129907	0.153071
Pccb	chr9	ENSMUSG00000032527.13	162.374	132.306	0.814608	0.871087	-0.199112	0.0129396	0.153071
Pon2	chr6	ENSMUSG00000032667.17	982.609	1121.81	1.14161	1.10737	0.147137	0.0129615	0.153071
Nup133	chr8	ENSMUSG00000039509.8	222.085	194.389	0.874892	0.901801	-0.149118	0.0129166	0.153071
Cbx7	chr15	ENSMUSG00000053411.16	11448.2	9765.4	0.853576	0.889253	-0.169335	0.0129756	0.153071
Rnls	chr19	ENSMUSG00000071573.14	27.8256	21.9997	0.791084	0.861098	-0.215751	0.0129315	0.153071
Gm48226	chr12	ENSMUSG00000112302.1	88.1647	69.3401	0.784489	0.858425	-0.220236	0.0129279	0.153071
Mri1	chr8	ENSMUSG00000004996.9	4.93672	4.05612	0.821807	0.874485	-0.193494	0.0130597	0.153712
Shisa5	chr9	ENSMUSG00000025647.16	24524.4	30148.9	1.23131	1.14646	0.197183	0.0130779	0.153712
Btbd3	chr2	ENSMUSG00000062098.11	251.446	219.311	0.87229	0.899959	-0.152069	0.0130704	0.153712
Bcl2l13	chr6	ENSMUSG00000009112.4	155.553	141.395	0.908942	0.922977	-0.115633	0.0130937	0.153769
Gm6863	chr12	ENSMUSG00000043483.4	7.46806	11.0369	1.47093	1.16271	0.217486	0.0131367	0.154145
Sulf1	chr1	ENSMUSG00000016918.15	1.30377e+07	1.92866e+07	1.48324	1.1307	0.17721	0.0131543	0.154223
Ano5	chr7	ENSMUSG00000055489.8	7288.64	15101.4	2.05667	1.03715	0.0526248	0.0131951	0.154572
Gm17276	chr17	ENSMUSG00000097305.2	328.354	202.6	0.615875	0.915566	-0.127264	0.013214	0.154665
Rnf207	chr4	ENSMUSG00000058498.12	23968	18856.2	0.787482	0.858	-0.22095	0.0132363	0.154797
Ifngr2	chr16	ENSMUSG00000022965.8	62.7696	77.2369	1.23114	1.148	0.19912	0.0132666	0.155023
Zrsr1	chr11	ENSMUSG00000044068.7	807.314	677.469	0.839851	0.88252	-0.180299	0.0132796	0.155047
Apoe	chr7	ENSMUSG00000002985.16	39138.6	46671.5	1.19194	1.13011	0.176465	0.013337	0.155587
Nsmaf	chr4	ENSMUSG00000028245.15	5166.99	4462.04	0.86349	0.895133	-0.159827	0.0133515	0.155627
Rabl3	chr16	ENSMUSG00000022827.14	144.864	121.562	0.83812	0.882742	-0.179936	0.0133647	0.155652
Hnrnpk	chr13	ENSMUSG00000021546.18	1601.85	1407.76	0.878666	0.90427	-0.145174	0.0133887	0.155803
Homer3	chr8	ENSMUSG00000003573.15	59.2362	69.2327	1.16894	1.12067	0.164355	0.0134282	0.156124
Arhgap45	chr10	ENSMUSG00000035697.14	1.4514e+06	2.04496e+06	1.40617	1.1637	0.218714	0.0134385	0.156124
Slc35a4	chr18	ENSMUSG00000033272.12	2626.21	2255.46	0.858694	0.892727	-0.163709	0.0134611	0.156258
Ldhd	chr8	ENSMUSG00000031958.16	705.429	604.253	0.856502	0.8915	-0.165694	0.0134817	0.156368
Dhh	chr15	ENSMUSG00000023000.5	10076.7	15765.9	1.55066	1.09274	0.127955	0.0135283	0.156564
Tmem176a	chr6	ENSMUSG00000023367.14	6200.83	7898.34	1.27153	1.15782	0.211406	0.013532	0.156564
Myzap	chr9	ENSMUSG00000041361.13	3073.83	2670.39	0.868695	0.898546	-0.154335	0.0135222	0.156564
P3h4	chr11	ENSMUSG00000006931.15	24.2185	19.8608	0.82007	0.87458	-0.193338	0.0135735	0.156915
Tafa5	chr15	ENSMUSG00000054863.9	4169.02	3431.95	0.824135	0.875093	-0.192492	0.0136468	0.157633
Angptl7	chr4	ENSMUSG00000028989.3	6.73127e+10	1.28948e+11	1.92546	1.04121	0.0582596	0.0136855	0.157692
B3galt2	chr1	ENSMUSG00000033849.3	0.790415	0.493404	0.626265	0.922316	-0.116668	0.0136779	0.157692
Ech1	chr7	ENSMUSG00000053898.12	111.825	81.5461	0.730171	0.845097	-0.242811	0.013673	0.157692
Fbxo9	chr9	ENSMUSG00000001366.14	77.1377	61.0424	0.790362	0.863955	-0.210971	0.0138093	0.158988
Tagln2	chr1	ENSMUSG00000026547.15	2674.32	3230.09	1.20711	1.13556	0.183406	0.0138298	0.159094
Spsb2	chr6	ENSMUSG00000038451.13	56.6737	76.9665	1.34134	1.16842	0.224555	0.0139901	0.160763
9630028I04Rik	chr17	ENSMUSG00000117916.1	15872	19959.8	1.25744	1.15536	0.20834	0.0139978	0.160763
Hspa14	chr2	ENSMUSG00000109865.1	38.6093	34.2434	0.886166	0.909232	-0.137279	0.0140717	0.16148
Fcna	chr2	ENSMUSG00000026938.10	0.348426	0.473085	1.36115	1.17274	0.229883	0.0141282	0.161997
Gga2	chr7	ENSMUSG00000030872.14	839.962	717.544	0.854727	0.891189	-0.166197	0.0142386	0.162975
Paqr7	chr4	ENSMUSG00000037348.15	1531.76	1843.77	1.20372	1.13474	0.182357	0.0142276	0.162975
Gm3222	chr17	ENSMUSG00000079311.1	112.855	197.639	1.71968	1.05412	0.0760336	0.0142483	0.162975
Frem2	chr3	ENSMUSG00000037016.11	58211.8	35296.7	0.609749	0.921843	-0.117407	0.0142844	0.163255
Ciita	chr16	ENSMUSG00000022504.10	1.69027e+07	2.89441e+07	1.71173	1.0582	0.0816059	0.0143317	0.163663
Zfp213	chr17	ENSMUSG00000071256.4	67.4322	57.6907	0.855385	0.891948	-0.164969	0.0143617	0.163873
D2hgdh	chr1	ENSMUSG00000073609.9	2147.71	1733.51	0.806954	0.867887	-0.204421	0.0143777	0.163922
Coa7	chr4	ENSMUSG00000048351.14	314.688	270.084	0.858459	0.893849	-0.161897	0.0144063	0.164116
Gnb1l	chr16	ENSMUSG00000000884.17	4.70105	3.61859	0.770242	0.85803	-0.220899	0.0144224	0.164136
Krba1	chr6	ENSMUSG00000042810.14	267933	219502	0.820299	0.874227	-0.19392	0.0144315	0.164136
Spg7	chr8	ENSMUSG00000000738.18	4116.64	3522.08	0.855326	0.891396	-0.165862	0.0144923	0.164585
Glt8d2	chr10	ENSMUSG00000020251.13	5.51121e+06	7.54761e+06	1.36388	1.16801	0.224055	0.0145017	0.164585
Marcksl1	chr4	ENSMUSG00000047945.6	367.135	479.727	1.30796	1.16123	0.215651	0.014506	0.164585
Retnla	chr16	ENSMUSG00000061100.5	2.638e+07	1.852e+07	0.697222	0.853333	-0.22882	0.0147156	0.166828
P2ry1	chr3	ENSMUSG00000027765.6	217017	176307	0.811726	0.871035	-0.199197	0.0147663	0.167134
Rtl8c	chrX	ENSMUSG00000051851.5	127.153	158.715	1.24665	1.14912	0.200534	0.0147556	0.167134
Srpk2	chr5	ENSMUSG00000062604.11	202799	247745	1.22183	1.13936	0.188222	0.0147802	0.167157
Gimap4	chr6	ENSMUSG00000054435.16	968.993	1194.57	1.23282	1.14418	0.194309	0.0148228	0.167503
Birc5	chr11	ENSMUSG00000017716.15	4.061	7.23123	1.78253	1.04832	0.0680752	0.01488	0.168015
Nusap1	chr2	ENSMUSG00000027306.15	69.0111	104.501	1.51282	1.09199	0.126956	0.0149609	0.168685
Agtrap	chr4	ENSMUSG00000029007.8	1707.83	1977.71	1.15824	1.11457	0.156482	0.0149633	0.168685
Unc45b	chr11	ENSMUSG00000018845.14	13813.4	11345	0.821233	0.875103	-0.192476	0.0150526	0.169556
Aif1	chr17	ENSMUSG00000024397.14	2509.58	3580.37	1.43835	1.1391	0.187899	0.0150789	0.169716
Sod3	chr5	ENSMUSG00000072941.5	6599.24	8570.63	1.30047	1.15934	0.213306	0.0150952	0.169764
Gm12224	chr11	ENSMUSG00000085888.7	0.140952	0.21727	1.54856	1.09841	0.135421	0.0151112	0.169808
Edem1	chr6	ENSMUSG00000030104.9	14324.7	18213.6	1.26834	1.15214	0.20432	0.0151872	0.170525
Serbp1	chr6	ENSMUSG00000036371.6	12272.5	11419.8	0.930546	0.93851	-0.0915563	0.0152289	0.170722
Gm39214	chr8	ENSMUSG00000109754.1	0.370822	0.255159	0.686076	0.877238	-0.188959	0.0152261	0.170722
Cdc6	chr11	ENSMUSG00000017499.15	153.121	283.164	1.86581	1.04851	0.0683422	0.0152588	0.17092
Gnai3	chr3	ENSMUSG00000000001.4	23105.9	27321.7	1.18276	1.12458	0.169393	0.0153007	0.171253
Cela1	chr15	ENSMUSG00000023031.8	0.109787	0.235203	2.09561	1.0347	0.0492066	0.0153461	0.171625
Rasgrp3	chr17	ENSMUSG00000071042.12	155669	196646	1.26319	1.15105	0.202954	0.0154083	0.172184
Mapre3	chr5	ENSMUSG00000029166.14	78.4796	89.0291	1.1345	1.10244	0.1407	0.0154372	0.17237
Wdr5	chr2	ENSMUSG00000026917.15	93.5114	82.4562	0.881055	0.906751	-0.141222	0.0154781	0.17269
Gm45592	chr8	ENSMUSG00000109810.1	4422.56	2610.73	0.588198	0.939882	-0.0894479	0.0155011	0.172809
Acp6	chr3	ENSMUSG00000028093.15	16.9284	14.3797	0.849161	0.890256	-0.167707	0.0155826	0.173443
Myl1	chr1	ENSMUSG00000061816.15	1007.77	1963.89	1.92947	1.03833	0.054261	0.0155725	0.173443
Tnfrsf1b	chr4	ENSMUSG00000028599.10	144792	172920	1.19568	1.12903	0.175089	0.0156221	0.173745
Prpf18	chr2	ENSMUSG00000039449.14	1281.94	1159.06	0.90393	0.920549	-0.119433	0.0156572	0.173998
Wars2	chr3	ENSMUSG00000004233.14	78.3945	66.7986	0.851529	0.891079	-0.166375	0.0157259	0.174348
Slc25a30	chr14	ENSMUSG00000022003.7	1458.44	1784.11	1.22392	1.14013	0.189194	0.0157035	0.174348
Tyms	chr5	ENSMUSG00000025747.12	14.6743	19.5199	1.32298	1.16008	0.21423	0.0157178	0.174348
Podxl2	chr6	ENSMUSG00000033152.13	456.757	393.987	0.864289	0.897541	-0.15595	0.0158674	0.175778
Snx20	chr8	ENSMUSG00000031662.8	7466.21	11127.4	1.51736	1.08305	0.115102	0.0159085	0.176095
Sh3bp1	chr15	ENSMUSG00000022436.16	431296	602283	1.39251	1.14486	0.195177	0.0159272	0.176163
Pcbp2	chr15	ENSMUSG00000056851.14	8257.7	7615.81	0.922191	0.932662	-0.100574	0.0159647	0.17644
Gm49767	chr16	ENSMUSG00000116617.1	2.8457e+06	4.25022e+06	1.48421	1.11215	0.153348	0.0159912	0.176594
Slc7a5	chr8	ENSMUSG00000040010.10	376.242	518.688	1.38273	1.15959	0.213617	0.0160096	0.176658
Dolk	chr2	ENSMUSG00000075419.4	60.7361	52.364	0.862311	0.897074	-0.156702	0.0160472	0.176934
Rnf141	chr7	ENSMUSG00000030788.16	12886.6	14623.7	1.13457	1.10133	0.139241	0.016062	0.176959
Tdrkh	chr3	ENSMUSG00000041912.12	539.39	663.251	1.23111	1.14132	0.190703	0.0160781	0.176997
Abcd4	chr12	ENSMUSG00000021240.6	8991.26	11073.2	1.22878	1.13928	0.188121	0.0161613	0.177635
Hvcn1	chr5	ENSMUSG00000064267.13	37250.6	57182.9	1.5369	1.08854	0.122392	0.016157	0.177635
Sdha	chr13	ENSMUSG00000021577.14	212212	172857	0.814614	0.87352	-0.195088	0.0162051	0.177839
Tifab	chr13	ENSMUSG00000049625.6	19.5375	27.2296	1.39789	1.14855	0.199819	0.0161997	0.177839
Mfap4	chr11	ENSMUSG00000042436.12	112266	176423	1.57519	1.07073	0.0985919	0.0162314	0.17785
Gm572	chr4	ENSMUSG00000070577.5	335.12	265.453	0.791839	0.866458	-0.206798	0.0162226	0.17785
Rab32	chr10	ENSMUSG00000019832.5	12.4199	17.787	1.41747	1.13093	0.177508	0.0162812	0.178257
Irx1	chr13	ENSMUSG00000060969.9	0.00501943	0.00319733	0.632159	0.921627	-0.117746	0.0163176	0.178517
Tmem25	chr9	ENSMUSG00000002032.17	256.139	301.937	1.17967	1.12246	0.166659	0.0163392	0.178556
Nipsnap2	chr5	ENSMUSG00000029432.12	454.039	355.068	0.78207	0.865668	-0.208114	0.0163466	0.178556
St8sia4	chr1	ENSMUSG00000040710.10	11846.9	9650.89	0.815486	0.876265	-0.19056	0.0163898	0.178889
Ap5m1	chr14	ENSMUSG00000036291.6	395.682	344.361	0.869749	0.901174	-0.150123	0.0164313	0.179203
Galns	chr8	ENSMUSG00000015027.11	66.2858	87.6729	1.3258	1.16349	0.218463	0.0164656	0.179438
Tmem115	chr9	ENSMUSG00000010045.2	290.604	260.51	0.896534	0.916278	-0.126143	0.0165486	0.180169
Lpcat2	chr8	ENSMUSG00000033192.5	2034.17	2730.69	1.33102	1.15172	0.203788	0.0165583	0.180169
Kcnn1	chr8	ENSMUSG00000002908.17	1851.61	2115.12	1.14219	1.10511	0.144196	0.0165988	0.18047
Fetub	chr16	ENSMUSG00000022871.13	704.745	1117.39	1.55288	1.07999	0.111018	0.0166823	0.181099
Astn2	chr4	ENSMUSG00000028373.16	83737.9	57735.5	0.692535	0.868096	-0.204074	0.0166752	0.181099
Tsc22d1	chr14	ENSMUSG00000022010.19	55.0554	47.1828	0.857373	0.8949	-0.160201	0.0167151	0.181314
Enc1	chr13	ENSMUSG00000041773.8	575150	838671	1.46011	1.11794	0.160846	0.016745	0.181498
Nelfcd	chr2	ENSMUSG00000016253.12	517.979	461.979	0.89187	0.913498	-0.130526	0.0167822	0.181651
Capn5	chr7	ENSMUSG00000035547.14	4.14787e+06	5.75858e+06	1.3894	1.13942	0.188304	0.0167849	0.181651
Pmp22	chr11	ENSMUSG00000018217.12	620.151	712.084	1.14853	1.10811	0.148101	0.0169239	0.183015
Mapkapk3	chr9	ENSMUSG00000032577.16	22.3968	19.7844	0.883526	0.908906	-0.137796	0.0169474	0.183049
Fbl	chr7	ENSMUSG00000046865.7	45.8772	40.4808	0.881828	0.908136	-0.13902	0.016953	0.183049
Cd53	chr3	ENSMUSG00000040747.9	277.892	393.444	1.41167	1.11686	0.159443	0.0170461	0.183912
Pitrm1	chr13	ENSMUSG00000021193.10	2116.99	1806.74	0.853264	0.892497	-0.164081	0.0171562	0.184959
Ephb3	chr16	ENSMUSG00000005958.15	191959	152670	0.797092	0.869981	-0.200945	0.0172196	0.1855
Lpxn	chr19	ENSMUSG00000024696.9	4.67301	7.6239	1.6122	1.06237	0.08728	0.0173252	0.186494
Cmtm3	chr8	ENSMUSG00000031875.7	3718.25	4329.17	1.162	1.11314	0.15464	0.0173702	0.186836
Vps8	chr16	ENSMUSG00000033653.18	104.012	86.3661	0.830656	0.882609	-0.180154	0.0174659	0.187722
Dnaaf3	chr7	ENSMUSG00000055809.7	54.0644	41.7137	0.769793	0.867762	-0.204628	0.017559	0.188579
Gm49390	chr14	ENSMUSG00000114898.1	3.98591	2.62807	0.65035	0.918411	-0.122788	0.0176728	0.189656
Gcat	chr15	ENSMUSG00000006378.15	8.03603	6.73234	0.837708	0.887253	-0.172582	0.0177793	0.190653
Prkcd	chr14	ENSMUSG00000021948.17	32352	45107.6	1.39694	1.13483	0.182476	0.0178524	0.190866
Pithd1	chr4	ENSMUSG00000028669.15	134.163	119.122	0.887343	0.911444	-0.133773	0.0178805	0.190866
Vps4a	chr8	ENSMUSG00000031913.9	37.9958	32.7723	0.862753	0.898339	-0.154668	0.0178251	0.190866
Gpr137c	chr14	ENSMUSG00000049092.11	37.6252	29.6423	0.787324	0.867537	-0.205003	0.0178607	0.190866
Zfp24	chr18	ENSMUSG00000051469.14	835.43	718.517	0.860184	0.897136	-0.156602	0.0178762	0.190866
Gm46404	chr13	ENSMUSG00000113440.1	1125.76	680.233	0.613428	0.934137	-0.0982938	0.0178626	0.190866
Fbln5	chr12	ENSMUSG00000021186.9	115509	143192	1.23859	1.13852	0.187156	0.0179373	0.190893
Mcam	chr9	ENSMUSG00000032135.15	83555.4	99465.2	1.19207	1.12409	0.168756	0.0179363	0.190893
Mgll	chr6	ENSMUSG00000033174.17	193.755	221.267	1.14204	1.10449	0.143379	0.0178994	0.190893
Cd300ld	chr11	ENSMUSG00000034641.2	102.631	126.036	1.22675	1.13493	0.182602	0.0179248	0.190893
Pgghg	chr7	ENSMUSG00000062031.13	1.75236e+06	2.29049e+06	1.30943	1.14915	0.200561	0.0180007	0.191423
Mapk1	chr16	ENSMUSG00000063358.17	1126.59	1031.22	0.915358	0.92845	-0.107104	0.0180292	0.19158
Abtb1	chr6	ENSMUSG00000030083.11	40.9707	34.409	0.839371	0.887545	-0.172107	0.0180489	0.191646
A630089N07Rik	chr16	ENSMUSG00000116673.1	195.051	300.799	1.53095	1.08893	0.122913	0.0180804	0.191835
Psmg1	chr16	ENSMUSG00000022913.16	2.70927	3.59843	1.32729	1.14669	0.197469	0.0181072	0.191975
Rgs16	chr1	ENSMUSG00000026475.7	15986.6	29174.3	1.83121	1.03956	0.0559715	0.0181822	0.192625
Asb5	chr8	ENSMUSG00000031519.4	0.00830793	0.00515056	0.621629	0.940183	-0.0889869	0.0182528	0.193125
1700119I11Rik	chr13	ENSMUSG00000082488.2	0.00172684	0.00121035	0.697618	0.896893	-0.156993	0.0182569	0.193125
Kbtbd13	chr9	ENSMUSG00000054978.3	2.17885	1.3665	0.627889	0.938126	-0.0921457	0.018291	0.19334
Des	chr1	ENSMUSG00000026208.9	2137.94	1908.25	0.892699	0.914449	-0.129025	0.0183671	0.19392
Tspan14	chr14	ENSMUSG00000037824.6	2001.58	2407.83	1.20316	1.12841	0.174297	0.0183734	0.19392
Mdh2	chr5	ENSMUSG00000019179.10	657.662	543.56	0.826536	0.883118	-0.179321	0.0183918	0.193969
Ip6k2	chr9	ENSMUSG00000032599.12	19.0978	15.8128	0.827814	0.883206	-0.179179	0.0184915	0.194874
Tceal1	chrX	ENSMUSG00000049536.5	24.6416	19.8296	0.803801	0.877072	-0.189232	0.0186159	0.196038
Alas1	chr9	ENSMUSG00000032786.16	57.229	45.447	0.793701	0.874144	-0.194057	0.0186337	0.19604
Isg20	chr7	ENSMUSG00000039236.18	65782.9	104970	1.5875	1.05951	0.0833924	0.0186537	0.19604
Ppp2r3a	chr9	ENSMUSG00000043154.15	32424	26450.8	0.815123	0.876711	-0.189827	0.0186579	0.19604
Rab3d	chr9	ENSMUSG00000019066.13	1956.96	2304.87	1.17763	1.11925	0.16253	0.018766	0.196735
Rtp4	chr16	ENSMUSG00000033355.6	159.478	220.988	1.38324	1.11855	0.161634	0.0187504	0.196735
E330011O21Rik	chr16	ENSMUSG00000109841.2	2971.3	3837.34	1.29016	1.1428	0.192577	0.0187604	0.196735
Itgb3	chr11	ENSMUSG00000020689.4	2.58082e+09	4.64133e+09	1.76438	1.04248	0.0600249	0.0188265	0.197223
Pdzrn4	chr15	ENSMUSG00000036218.16	15464.9	24300.8	1.53476	1.06857	0.0956757	0.0188762	0.197597
Emc10	chr7	ENSMUSG00000008140.18	78.7134	69.323	0.880668	0.908361	-0.138662	0.0188938	0.197631
Cpne8	chr15	ENSMUSG00000052560.15	99.0799	122.896	1.24439	1.14042	0.189562	0.0189076	0.197631
Lpin2	chr17	ENSMUSG00000024052.17	50254.9	68841.5	1.37029	1.13962	0.18855	0.0189375	0.197749
Cenpa	chr5	ENSMUSG00000029177.9	1.09384	0.802194	0.734289	0.872716	-0.196416	0.018947	0.197749
Slc35b1	chr11	ENSMUSG00000020873.15	91.6649	74.0485	0.80817	0.878144	-0.187471	0.0189612	0.19775
Map2k2	chr10	ENSMUSG00000035027.18	277.452	249.28	0.898368	0.918118	-0.123249	0.0190513	0.198543
Anxa8	chr14	ENSMUSG00000021950.15	51054.8	82643.4	1.63042	1.06099	0.0854108	0.0191065	0.19897
Pdia6	chr12	ENSMUSG00000020571.12	131.264	99.1463	0.759441	0.871143	-0.199019	0.0192585	0.200405
Ptn	chr6	ENSMUSG00000029838.11	452925	602386	1.33532	1.13859	0.187245	0.019294	0.200478
Lst1	chr17	ENSMUSG00000073412.6	3062.86	4879.34	1.61114	1.06074	0.0850719	0.0192893	0.200478
Sgk1	chr10	ENSMUSG00000019970.15	2.92138	3.89903	1.33506	1.14795	0.199066	0.0193384	0.200791
Taf1a	chr1	ENSMUSG00000072258.10	321.599	272.919	0.848298	0.892058	-0.164791	0.0193615	0.200882
Pla2g2c	chr4	ENSMUSG00000028750.12	3376.99	5574.77	1.65487	1.05759	0.0807802	0.0194087	0.201044
Rdx	chr9	ENSMUSG00000032050.18	8447.36	7860.16	0.930514	0.93905	-0.0907264	0.0193961	0.201044
Gm15932	chr14	ENSMUSG00000086341.2	0.340116	0.18559	0.560507	0.950845	-0.0727176	0.0194199	0.201044
Gnat3	chr5	ENSMUSG00000028777.8	0.0203326	0.0414053	1.9382	1.03712	0.0525846	0.0195087	0.201815
Fkrp	chr7	ENSMUSG00000048920.8	666.062	593.215	0.890883	0.913965	-0.129789	0.0195416	0.202006
Rab27a	chr9	ENSMUSG00000032202.11	98.766	131.214	1.33407	1.14659	0.197344	0.0195587	0.202034
Tiam1	chr16	ENSMUSG00000002489.16	3.29026e+06	5.17524e+06	1.57253	1.06478	0.0905558	0.0195953	0.202111
Ttll11	chr2	ENSMUSG00000026885.13	39144.6	29464	0.752661	0.869486	-0.201766	0.0196235	0.202111
Hsdl2	chr4	ENSMUSG00000028383.17	59.5534	47.6816	0.801423	0.876348	-0.190425	0.0196087	0.202111
Anxa3	chr5	ENSMUSG00000029484.12	531.347	646.01	1.21658	1.13035	0.176774	0.0196164	0.202111
C030034I22Rik	chr17	ENSMUSG00000073374.3	0.0565479	0.039797	0.706064	0.892279	-0.164433	0.0196419	0.202152
Acta2	chr19	ENSMUSG00000035783.9	2.28964e+06	2.73535e+06	1.194	1.12235	0.166519	0.0196785	0.202381
Arhgap25	chr6	ENSMUSG00000030047.14	716.595	890.67	1.24453	1.13856	0.187208	0.019724	0.2027
Apobec3	chr15	ENSMUSG00000009585.18	1155.67	1512	1.31095	1.14656	0.197316	0.0198256	0.203596
Myom2	chr8	ENSMUSG00000031461.4	2.06502e+06	1.59163e+06	0.771094	0.866201	-0.207226	0.0198986	0.204048
Pcnp	chr16	ENSMUSG00000071533.11	741.444	641.438	0.864983	0.90101	-0.150385	0.0198968	0.204048
Themis2	chr4	ENSMUSG00000037731.5	79497.3	114925	1.43829	1.09707	0.133654	0.0199586	0.204513
Mrln	chr10	ENSMUSG00000019933.7	4.85967	8.20603	1.69437	1.05059	0.0711971	0.0199951	0.204739
Sema3f	chr9	ENSMUSG00000034684.12	2217.51	3100.54	1.39892	1.11458	0.156494	0.020061	0.205115
Arhgdig	chr17	ENSMUSG00000073433.11	0.0025623	0.00507405	1.97719	1.0382	0.0540851	0.0200485	0.205115
Dpp7	chr2	ENSMUSG00000026958.13	10.2312	13.6769	1.33346	1.1381	0.186626	0.0201064	0.20543
Mid1ip1	chrX	ENSMUSG00000008035.12	37.7471	27.2416	0.722046	0.87263	-0.196558	0.0201269	0.20549
Car5b	chrX	ENSMUSG00000031373.4	9.03965e+06	1.60929e+07	1.77316	1.04467	0.0630478	0.0201487	0.205563
Ms4a4c	chr19	ENSMUSG00000024675.19	0.757893	1.60466	2.26102	1.02638	0.0375601	0.0201669	0.2056
Sbno2	chr10	ENSMUSG00000035673.10	32505.6	44868.4	1.3812	1.12697	0.172451	0.0201853	0.205639
Haus3	chr5	ENSMUSG00000079555.2	12.4975	15.5044	1.23544	1.13393	0.181328	0.0203017	0.206675
Timp2	chr11	ENSMUSG00000017466.9	3.00124e+06	3.98571e+06	1.32959	1.13344	0.180702	0.0204254	0.207784
Fitm1	chr14	ENSMUSG00000022215.6	11.5918	8.49492	0.732818	0.880909	-0.182935	0.0205197	0.208473
Abra	chr15	ENSMUSG00000042895.6	0.988191	1.3698	1.38453	1.11517	0.157261	0.0205228	0.208473
Uchl5	chr1	ENSMUSG00000018189.12	474.663	407.564	0.859004	0.898671	-0.154136	0.020597	0.208925
Ppat	chr5	ENSMUSG00000029246.14	420.317	312.924	0.746339	0.866819	-0.206197	0.0205921	0.208925
Mettl27	chr5	ENSMUSG00000040557.14	21760.9	29648.4	1.35129	1.13374	0.181086	0.0206411	0.209098
2700033N17Rik	chr2	ENSMUSG00000086328.1	33804.4	23936.4	0.708926	0.887554	-0.172093	0.0206438	0.209098
Btg3	chr16	ENSMUSG00000022863.15	25.2456	36.245	1.44137	1.08818	0.121924	0.0207146	0.209664
Gm17491	chr8	ENSMUSG00000097042.2	7.45974e+06	1.12017e+07	1.51642	1.07163	0.0998131	0.0207454	0.209825
Gprc5a	chr6	ENSMUSG00000046733.7	86.1749	120.234	1.39806	1.1118	0.152896	0.0207844	0.210069
Uap1l1	chr2	ENSMUSG00000026956.15	32.0169	37.3201	1.1651	1.11227	0.153503	0.0208029	0.210105
Gm6136	chr1	ENSMUSG00000084106.4	0.361511	0.213371	0.576947	0.954448	-0.0672621	0.0209326	0.211263
Ttc3	chr16	ENSMUSG00000040785.19	1784.27	2042.9	1.14443	1.10393	0.142654	0.0209535	0.211322
Carmil3	chr14	ENSMUSG00000022211.9	504.19	378.673	0.751906	0.871102	-0.199086	0.0209715	0.211353
Sp100	chr1	ENSMUSG00000026222.16	3878.15	4359.18	1.12297	1.09265	0.127826	0.021123	0.212592
Intu	chr3	ENSMUSG00000060798.7	470.597	352.854	0.750168	0.868664	-0.203129	0.0211248	0.212592
Dlst	chr12	ENSMUSG00000004789.10	3413.69	3053.46	0.894713	0.916642	-0.12557	0.0212317	0.213372
Ptx3	chr3	ENSMUSG00000027832.5	3577.63	5793.17	1.61225	1.06056	0.0848263	0.0212477	0.213372
Gm10570	chr4	ENSMUSG00000073752.2	31.0636	20.057	0.646249	0.930117	-0.104516	0.0212426	0.213372
Dbp	chr7	ENSMUSG00000059824.12	1.66343e-11	4.43859e-12	0.2596	0.985693	-0.0207899	0.0212922	0.213561
AW011738	chr4	ENSMUSG00000078349.3	4798.7	5817.23	1.21243	1.12651	0.171861	0.0212969	0.213561
Crnkl1	chr2	ENSMUSG00000001767.5	86.0348	76.8014	0.892142	0.915478	-0.127403	0.0213598	0.213704
Slmap	chr14	ENSMUSG00000021870.17	3288.77	2836.08	0.861416	0.8996	-0.152644	0.0213553	0.213704
Rinl	chr7	ENSMUSG00000051735.7	430.347	575.774	1.33501	1.13075	0.177277	0.0214175	0.213704
Irak2	chr6	ENSMUSG00000060477.14	695.502	850.751	1.22328	1.13072	0.177241	0.0214089	0.213704
Gm13340	chr2	ENSMUSG00000083563.1	30.4538	18.1991	0.596639	0.947152	-0.0783314	0.0213298	0.213704
Kif28	chr1	ENSMUSG00000087236.3	0.00517634	0.00357514	0.695288	0.904707	-0.144478	0.0214098	0.213704
Gm49477	chr15	ENSMUSG00000116066.1	17.7665	11.7407	0.660911	0.927056	-0.109272	0.0213815	0.213704
Pank4	chr4	ENSMUSG00000029056.13	59.0772	49.962	0.846026	0.89377	-0.162024	0.0214779	0.214155
Siglece	chr7	ENSMUSG00000030474.9	0.224899	0.297977	1.32182	1.13994	0.188962	0.0214975	0.214198
E2f1	chr2	ENSMUSG00000027490.17	9380.31	13019.4	1.39794	1.11606	0.158418	0.0215161	0.214232
Xaf1	chr11	ENSMUSG00000040483.15	306.808	397.813	1.29487	1.13335	0.18059	0.0216355	0.215269
Naga	chr15	ENSMUSG00000022453.8	1794.04	2040.44	1.13741	1.09963	0.137015	0.021668	0.215287
Mus81	chr19	ENSMUSG00000024906.10	7.86669	6.27134	0.79755	0.879388	-0.185429	0.0216553	0.215287
Brip1	chr11	ENSMUSG00000034329.16	105.088	153.571	1.47424	1.08719	0.120605	0.0217375	0.215826
Smim1	chr4	ENSMUSG00000078350.11	2.58805e+07	3.99068e+07	1.5483	1.06159	0.0862273	0.0218174	0.216466
Sept5	chr16	ENSMUSG00000072214.7	293.122	381.649	1.30754	1.13791	0.186386	0.0219662	0.217789
Efhd2	chr4	ENSMUSG00000040659.3	1874.32	2363.26	1.26296	1.13633	0.184385	0.0220445	0.218411
Bex1	chrX	ENSMUSG00000050071.8	3.57655e-05	2.08005e-05	0.580345	0.953082	-0.0693279	0.0221534	0.219336
Zyx	chr6	ENSMUSG00000029860.16	553210	725042	1.31202	1.13214	0.179053	0.0222097	0.21956
Trim5	chr7	ENSMUSG00000060441.15	29393.5	40628.3	1.37035	1.11315	0.154643	0.0222228	0.21956
Asb18	chr1	ENSMUSG00000067081.13	15664.8	12338.2	0.786675	0.87447	-0.193519	0.0222119	0.21956
Gcdh	chr8	ENSMUSG00000003809.14	52.9974	45.4857	0.858177	0.899339	-0.153063	0.0223382	0.220545
Suv39h1	chrX	ENSMUSG00000039231.18	352.757	286.547	0.814235	0.882391	-0.18051	0.0225524	0.222503
Ybx1	chr4	ENSMUSG00000028639.14	1976.9	1632.6	0.825666	0.888276	-0.170919	0.0227558	0.224352
Rtn4ip1	chr10	ENSMUSG00000019864.14	512.583	471.914	0.920434	0.932714	-0.100494	0.0227814	0.224447
Kcnj11	chr7	ENSMUSG00000096146.2	27716.2	24710.6	0.891666	0.915443	-0.127457	0.0229054	0.225512
Dusp7	chr9	ENSMUSG00000053716.9	3644.78	2569.45	0.702815	0.893245	-0.162872	0.0230181	0.226463
Gapdh	chr6	ENSMUSG00000057666.18	7886.17	8847.59	1.1215	1.09135	0.126118	0.0230586	0.226703
Dnajc18	chr18	ENSMUSG00000024350.6	365.588	333.753	0.913153	0.928153	-0.107565	0.0230849	0.226803
Hars	chr18	ENSMUSG00000001380.7	857.09	784.666	0.915154	0.929492	-0.105486	0.023145	0.227076
Kcnq1	chr7	ENSMUSG00000009545.14	3871.01	3341.18	0.862738	0.901552	-0.149517	0.0231315	0.227076
Gpr137b	chr13	ENSMUSG00000021306.11	10594.2	13273.2	1.2557	1.1315	0.17823	0.0231981	0.22728
Luzp2	chr7	ENSMUSG00000063297.7	215.635	378.686	1.78481	1.04562	0.0643553	0.0231921	0.22728
Clcnkb	chr4	ENSMUSG00000006216.10	1292.29	881.408	0.684037	0.921597	-0.117791	0.0232748	0.227758
Crocc2	chr1	ENSMUSG00000084989.3	5676.75	11597.7	1.96339	1.03262	0.0463072	0.0232793	0.227758
2310015A16Rik	chr17	ENSMUSG00000117879.1	0.0180744	0.0257232	1.43755	1.09342	0.128842	0.0233205	0.228003
Fam131a	chr16	ENSMUSG00000050821.14	214.77	254.197	1.18471	1.1173	0.160019	0.0233443	0.228077
Dzip1	chr14	ENSMUSG00000042156.16	3.95404e+06	5.18002e+06	1.3138	1.12885	0.174849	0.0234448	0.228741
Vsig4	chrX	ENSMUSG00000044206.3	110233	196498	1.79567	1.03765	0.0533216	0.023433	0.228741
Mlph	chr1	ENSMUSG00000026303.6	91359.5	149849	1.65274	1.04928	0.0694001	0.0234658	0.228788
Pold1	chr7	ENSMUSG00000038644.14	112.78	96.5311	0.856068	0.898619	-0.154218	0.0235439	0.229202
Cd300c2	chr11	ENSMUSG00000044811.13	82.0706	123.056	1.5019	1.06938	0.096771	0.0235572	0.229202
Tmem229b	chr12	ENSMUSG00000046157.13	7277.95	9122.23	1.25538	1.13086	0.177423	0.0235476	0.229202
Cecr2	chr6	ENSMUSG00000071226.11	4.37623e+06	3.46371e+06	0.791185	0.879691	-0.184932	0.0235872	0.229335
Spta1	chr1	ENSMUSG00000026532.7	87879.4	61547.6	0.700425	0.899541	-0.152738	0.0236286	0.229579
Tfcp2	chr15	ENSMUSG00000009733.9	857.514	759.843	0.886203	0.913003	-0.131308	0.023688	0.229998
Sept3	chr15	ENSMUSG00000022456.18	4.76135e+09	1.03292e+10	2.15869	1.02753	0.0391788	0.0237157	0.230108
Clec4a3	chr6	ENSMUSG00000043832.13	319.886	424.334	1.32005	1.12248	0.166695	0.023752	0.230301
Xab2	chr8	ENSMUSG00000019470.12	327.748	282.702	0.862012	0.90136	-0.149825	0.0237976	0.230584
Sspnos	chr6	ENSMUSG00000085414.1	3.20214	2.02471	0.638324	0.93963	-0.0898348	0.0238207	0.230649
Hexb	chr13	ENSMUSG00000021665.9	486.551	574.752	1.18002	1.11372	0.155391	0.0238645	0.230718
Herpud1	chr8	ENSMUSG00000031770.16	2.5651	1.97753	0.771352	0.876948	-0.189437	0.023877	0.230718
Rhog	chr7	ENSMUSG00000073982.11	756.987	866.203	1.1437	1.10128	0.139182	0.0238468	0.230718
Snca	chr6	ENSMUSG00000025889.13	1.22266e+10	2.86883e+10	2.22215	1.02171	0.0309848	0.0239173	0.230949
Mob3c	chr4	ENSMUSG00000028709.3	94734.2	125853	1.32981	1.12312	0.167513	0.0239372	0.230982
B4galt6	chr18	ENSMUSG00000056124.5	464320	582455	1.25601	1.12669	0.172091	0.0241326	0.232584
Eif1a	chr18	ENSMUSG00000057561.10	166.947	190.31	1.13971	1.09968	0.137088	0.0241363	0.232584
Ftsj1	chrX	ENSMUSG00000031171.11	1.86485	1.47986	0.793749	0.884032	-0.177829	0.0241883	0.232926
Srprb	chr9	ENSMUSG00000032553.14	20.3679	17.3325	0.851188	0.898172	-0.154937	0.0242105	0.23298
Mlh3	chr12	ENSMUSG00000021245.15	93.2977	78.3198	0.838449	0.892939	-0.163366	0.02428	0.23349
Cyp39a1	chr17	ENSMUSG00000023963.10	8.85946	7.53054	0.850603	0.897798	-0.155536	0.0243856	0.234185
Bag5	chr12	ENSMUSG00000049792.6	559.147	503.814	0.901386	0.921456	-0.118013	0.0243773	0.234185
Nmrk2	chr10	ENSMUSG00000004939.7	76.2111	109.376	1.45646	1.07785	0.108161	0.0244361	0.234467
Gltp	chr5	ENSMUSG00000011884.13	287287	362763	1.26524	1.12604	0.171262	0.0244483	0.234467
Pla2g7	chr17	ENSMUSG00000023913.17	8.28154	10.5357	1.27026	1.12753	0.173165	0.0244667	0.234483
Lin9	chr1	ENSMUSG00000058729.13	57.9976	46.0189	0.792637	0.883746	-0.178297	0.0245559	0.235179
Rsad2	chr12	ENSMUSG00000020641.16	9160.29	12115.4	1.31763	1.11433	0.156182	0.0245981	0.235422
Mgat3	chr15	ENSMUSG00000042428.6	2.31509e+08	3.32965e+08	1.44167	1.07648	0.106324	0.0246358	0.235623
Coq10a	chr10	ENSMUSG00000039914.6	70.9694	58.2445	0.820575	0.888742	-0.170164	0.0246654	0.235746
Arsa	chr15	ENSMUSG00000022620.14	1450.67	1876	1.29526	1.12492	0.169821	0.0247427	0.236197
Mlec	chr5	ENSMUSG00000048578.11	15003.3	17598.9	1.17316	1.11166	0.152717	0.0247462	0.236197
Zfp3	chr11	ENSMUSG00000043602.5	16.9067	13.7626	0.813964	0.888133	-0.171152	0.024884	0.237191
A4galt	chr15	ENSMUSG00000047878.13	0.0548702	0.0718387	1.31071	1.13039	0.176818	0.0248699	0.237191
Vwf	chr6	ENSMUSG00000001930.17	3.88957e+11	6.59321e+11	1.70272	1.04266	0.0602659	0.0249836	0.237933
Fchsd1	chr18	ENSMUSG00000038524.13	145547	185397	1.27555	1.12792	0.173669	0.0249957	0.237933
Gins1	chr2	ENSMUSG00000027454.10	0.147616	0.104785	0.709174	0.908595	-0.138291	0.0250354	0.237974
Lypla2	chr4	ENSMUSG00000028670.14	134.443	122.317	0.909254	0.926294	-0.110458	0.0250507	0.237974
Rnf167	chr11	ENSMUSG00000040746.15	402.209	360.341	0.895638	0.918534	-0.122595	0.0250354	0.237974
Msl3	chrX	ENSMUSG00000031358.17	70.5007	59.3213	0.841672	0.895206	-0.159709	0.0251003	0.238039
Dixdc1	chr9	ENSMUSG00000032064.17	517.684	369.572	0.711833	0.896191	-0.158122	0.0251084	0.238039
Nectin2	chr7	ENSMUSG00000062300.14	26.4458	21.7502	0.822832	0.889262	-0.16932	0.025107	0.238039
A930016O22Rik	chr7	ENSMUSG00000040705.2	0.000331406	0.000264945	0.797681	0.889949	-0.168205	0.0251873	0.238465
Hba-a2	chr11	ENSMUSG00000069917.7	7.92616e+09	1.78642e+10	2.17574	1.02285	0.0325885	0.0251763	0.238465
Tmpo	chr10	ENSMUSG00000019961.17	20120.5	17746.4	0.881447	0.911572	-0.133572	0.0252295	0.238705
Gmpr	chr13	ENSMUSG00000000253.13	10.7044	8.70182	0.812644	0.887759	-0.17176	0.0253866	0.239355
Efna2	chr10	ENSMUSG00000003070.6	7994.63	10266.4	1.28203	1.12553	0.170602	0.02543	0.239355
Ecd	chr14	ENSMUSG00000021810.3	79.7073	70.771	0.887812	0.914588	-0.128806	0.0254667	0.239355
Gsdmd	chr15	ENSMUSG00000022575.5	204.766	252.305	1.23128	1.12531	0.170319	0.0253766	0.239355
Anxa1	chr19	ENSMUSG00000024659.15	513.104	609.194	1.18649	1.11458	0.156502	0.0253574	0.239355
Itga4	chr2	ENSMUSG00000027009.18	8.06292e+08	1.18707e+09	1.47181	1.06997	0.0975655	0.0254881	0.239355
Spon1	chr7	ENSMUSG00000038156.16	233199	296724	1.27213	1.12697	0.172451	0.0254247	0.239355
Tram2	chr1	ENSMUSG00000041779.5	1.64247e+06	2.19761e+06	1.33223	1.1095	0.149907	0.02536	0.239355
Ifi27	chr12	ENSMUSG00000064215.13	27704.9	35649.2	1.28565	1.1184	0.16143	0.025454	0.239355
Slfn2	chr11	ENSMUSG00000072620.3	7.88038	11.1811	1.41546	1.08148	0.113002	0.0253496	0.239355
Lrrc30	chr17	ENSMUSG00000073375.3	9546.06	30874.8	3.21014	1.01412	0.0202241	0.0254797	0.239355
Slc5a3	chr16	ENSMUSG00000089774.2	1.62491e+10	3.03838e+10	1.88688	1.03188	0.0452752	0.0255024	0.239355
Acaa2	chr18	ENSMUSG00000036880.10	192.421	151.391	0.787964	0.884712	-0.17672	0.0255439	0.239585
Cd300a	chr11	ENSMUSG00000034652.12	0.369261	0.541324	1.45282	1.07681	0.10676	0.0256008	0.239958
Sez6l2	chr7	ENSMUSG00000030683.11	15.5911	22.5106	1.44546	1.08762	0.121181	0.0256317	0.240088
Cygb	chr11	ENSMUSG00000020810.5	2209.9	2602.05	1.17774	1.11242	0.153704	0.0257265	0.240504
Frzb	chr2	ENSMUSG00000027004.3	87039.2	121983	1.40259	1.09242	0.127526	0.0257656	0.240504
Bckdhb	chr9	ENSMUSG00000032263.14	91.3705	72.0895	0.789294	0.886396	-0.173976	0.0257644	0.240504
Cpe	chr8	ENSMUSG00000037852.8	33980.7	28487.9	0.838318	0.89336	-0.162686	0.0257171	0.240504
Zfp260	chr7	ENSMUSG00000049421.13	444	383.745	0.864434	0.904	-0.145605	0.0257787	0.240504
Plekhn1	chr4	ENSMUSG00000078485.3	4099.34	3492.52	0.852417	0.898404	-0.154564	0.0257587	0.240504
Art3	chr5	ENSMUSG00000034842.16	5822.4	4836.5	0.829999	0.892381	-0.164269	0.025808	0.240618
Cd44	chr2	ENSMUSG00000005087.17	28824.6	38459.8	1.33119	1.11657	0.159067	0.0259121	0.240632
Lgr6	chr1	ENSMUSG00000042793.13	1.44972e+06	1.0882e+06	0.750357	0.882015	-0.181125	0.0258814	0.240632
Mosmo	chr7	ENSMUSG00000046096.7	12793.7	14901.7	1.16413	1.10644	0.145919	0.0259109	0.240632
Neurl3	chr1	ENSMUSG00000047180.8	44860.1	66171.6	1.46833	1.06612	0.0923678	0.0258463	0.240632
Swsap1	chr9	ENSMUSG00000051238.6	72.7889	60.9296	0.836409	0.89465	-0.160605	0.0258532	0.240632
Opa3	chr7	ENSMUSG00000052214.9	869.917	764.913	0.878813	0.910108	-0.135891	0.0258879	0.240632
Mmgt1	chrX	ENSMUSG00000061273.3	814.438	736.963	0.904761	0.923871	-0.114237	0.0259675	0.240987
Zfp189	chr4	ENSMUSG00000039634.12	15.6582	12.65	0.807713	0.885646	-0.175198	0.0260117	0.241238
Pfkfb4	chr9	ENSMUSG00000025648.18	1013.82	1360.96	1.34137	1.10606	0.145424	0.0260681	0.241602
Accs	chr2	ENSMUSG00000040272.14	184.496	215.299	1.16557	1.10822	0.148239	0.0261918	0.242429
E030044B06Rik	chr19	ENSMUSG00000097740.2	0.284902	0.163625	0.584183	0.9564	-0.0643141	0.0261905	0.242429
Was	chrX	ENSMUSG00000031165.6	18.0982	22.8769	1.26142	1.12515	0.170113	0.0262538	0.242684
Ccl12	chr11	ENSMUSG00000035352.3	1.39163e-08	2.95102e-08	2.09895	1.02974	0.0422733	0.0262409	0.242684
Babam2	chr5	ENSMUSG00000052139.18	25.9221	23.301	0.898901	0.920691	-0.119211	0.0262762	0.242732
Prkar1a	chr11	ENSMUSG00000020612.16	6394.72	7034.37	1.09985	1.07873	0.10934	0.0263494	0.243005
Pkn3	chr2	ENSMUSG00000026785.14	6691.03	8588.49	1.28626	1.12206	0.166144	0.0263576	0.243005
Coro2a	chr4	ENSMUSG00000028337.14	7067.98	10804.9	1.53615	1.06265	0.08767	0.0263343	0.243005
Galc	chr12	ENSMUSG00000021003.10	3726.88	4357.44	1.1701	1.10903	0.149302	0.0263972	0.24321
Opn4	chr14	ENSMUSG00000021799.9	15150.6	11398.4	0.750019	0.892221	-0.164527	0.0264726	0.243576
Col8a1	chr16	ENSMUSG00000068196.5	22.5963	30.0735	1.33093	1.11716	0.159829	0.0264715	0.243576
Gm24474	chr12	ENSMUSG00000114005.1	3.1048	2.08235	0.671511	0.932455	-0.100895	0.0264889	0.243576
D17H6S53E	chr17	ENSMUSG00000043311.7	1659.67	1448.3	0.873108	0.907871	-0.13944	0.0265184	0.243688
Zfp324	chr7	ENSMUSG00000004500.9	15.3897	12.6406	0.820658	0.891541	-0.165627	0.026558	0.243893
Sh3bp5l	chr11	ENSMUSG00000013646.17	923.047	817.957	0.886638	0.914221	-0.129385	0.026593	0.243896
Gdf6	chr4	ENSMUSG00000051279.2	7201.33	11858.5	1.63212	1.05	0.0703952	0.0265765	0.243896
Ppfibp1	chr6	ENSMUSG00000016487.15	96943.3	118166	1.21995	1.12067	0.164366	0.0266187	0.243973
Epop	chr11	ENSMUSG00000043439.5	884.958	580.269	0.663683	0.934324	-0.0980056	0.0268273	0.245565
Nr1h2	chr7	ENSMUSG00000060601.13	515.425	466.994	0.906039	0.924638	-0.11304	0.0268156	0.245565
Yipf7	chr5	ENSMUSG00000029158.9	44.8918	36.5826	0.814385	0.89025	-0.167718	0.0269733	0.24649
Fam167a	chr14	ENSMUSG00000035095.11	159829	302947	1.88328	1.03609	0.051149	0.0269809	0.24649
Zfp1	chr8	ENSMUSG00000055835.10	36.8068	30.3971	0.82435	0.892569	-0.163964	0.0269661	0.24649
Tlr4	chr4	ENSMUSG00000039005.13	74.6575	88.8609	1.19048	1.11471	0.156672	0.0270481	0.246943
Cpxm1	chr2	ENSMUSG00000027408.7	1.07311e+06	1.35249e+06	1.2598	1.11674	0.159298	0.0271031	0.247273
Atf5	chr7	ENSMUSG00000038539.15	26.5932	31.2564	1.17627	1.11004	0.150611	0.0271266	0.247273
Sh3pxd2b	chr11	ENSMUSG00000040711.8	1.15562e+08	1.91121e+08	1.65692	1.04356	0.0615129	0.0271369	0.247273
Usf2	chr7	ENSMUSG00000058239.13	437.149	386.723	0.884696	0.913856	-0.129962	0.0272027	0.247712
Nup88	chr11	ENSMUSG00000040667.11	63.2556	55.3864	0.874812	0.909389	-0.137031	0.0272303	0.247771
Mob3b	chr4	ENSMUSG00000073910.10	6.75746e+06	1.01089e+07	1.49351	1.06843	0.0954935	0.0272444	0.247771
Lox	chr18	ENSMUSG00000024529.14	32193.2	47827	1.49476	1.06268	0.0877114	0.0273156	0.248258
Ckap2l	chr2	ENSMUSG00000048327.6	43.5199	64.9454	1.50501	1.06874	0.0959113	0.0273702	0.248594
B230219D22Rik	chr13	ENSMUSG00000045767.9	424.822	376.8	0.887031	0.914938	-0.128253	0.0274203	0.248888
Gnpat	chr8	ENSMUSG00000031985.9	2649.37	2421.74	0.914107	0.929564	-0.105373	0.0274699	0.249177
Pla2g4a	chr1	ENSMUSG00000056220.14	1307.9	1671.62	1.27972	1.12084	0.164582	0.0275303	0.249564
Rnf24	chr2	ENSMUSG00000048911.15	1.51181e+06	2.08171e+06	1.37993	1.09223	0.127271	0.0275822	0.249874
Serpinf1	chr11	ENSMUSG00000000753.15	3346.98	4166.11	1.24387	1.12076	0.164484	0.0276024	0.249896
Akt2	chr7	ENSMUSG00000004056.15	1766.68	1628.45	0.921712	0.934285	-0.098066	0.0276923	0.249905
Aifm2	chr10	ENSMUSG00000020085.15	2046.33	2274.14	1.11253	1.08532	0.118116	0.0276833	0.249905
Medag	chr5	ENSMUSG00000029659.16	3035.67	3973.38	1.31255	1.10733	0.147081	0.0276578	0.249905
Adcy7	chr8	ENSMUSG00000031659.13	560787	797771	1.42091	1.0812	0.112635	0.0276526	0.249905
9130008F23Rik	chr17	ENSMUSG00000054951.3	456.982	730.351	1.60727	1.05112	0.0719256	0.0276895	0.249905
Relb	chr7	ENSMUSG00000002983.17	1537.02	1804.14	1.17429	1.10902	0.149285	0.02773	0.250085
Plrg1	chr3	ENSMUSG00000027998.11	47.1666	41.1665	0.87211	0.908374	-0.138641	0.027755	0.25015
Rad23a	chr8	ENSMUSG00000003813.15	64.1017	57.7503	0.901099	0.922254	-0.116764	0.0277861	0.250271
Sp110	chr1	ENSMUSG00000070034.13	2640.7	3343.01	1.26587	1.11805	0.16099	0.0278657	0.250827
Plcl2	chr17	ENSMUSG00000038910.7	621.522	550.692	0.887219	0.915091	-0.128013	0.027945	0.25138
Vasp	chr7	ENSMUSG00000030403.9	14755.1	17495.7	1.18627	1.11039	0.151062	0.0280141	0.251733
Proca1	chr11	ENSMUSG00000044122.15	11769.1	15778.6	1.34273	1.10621	0.145623	0.02802	0.251733
Hcn1	chr13	ENSMUSG00000021730.8	9328.11	17985.7	1.97311	1.02916	0.0414616	0.0282028	0.253052
2310061I04Rik	chr17	ENSMUSG00000050705.15	724.717	638.858	0.88127	0.912429	-0.132216	0.0282008	0.253052
Espl1	chr15	ENSMUSG00000058290.4	72.0401	107.595	1.48288	1.06444	0.0900999	0.0282344	0.253174
Helt	chr8	ENSMUSG00000047171.8	7.16297e-05	5.01885e-05	0.69564	0.931022	-0.103113	0.0282962	0.253566
Tbc1d31	chr15	ENSMUSG00000022364.14	4859	5648.47	1.15924	1.104	0.142741	0.0283637	0.254009
Spag7	chr11	ENSMUSG00000018287.12	422.567	361.939	0.856373	0.902707	-0.14767	0.028496	0.254604
Dcaf11	chr14	ENSMUSG00000022214.15	54.7948	46.3761	0.846569	0.899219	-0.153256	0.0285025	0.254604
Hp1bp3	chr4	ENSMUSG00000028759.13	4463.01	4078.72	0.913784	0.929503	-0.105468	0.028453	0.254604
Rrs1	chr1	ENSMUSG00000061024.8	598.01	506.475	0.847518	0.899025	-0.153566	0.0284822	0.254604
Gcnt1	chr19	ENSMUSG00000038843.18	789781	1.21567e+06	1.55069	1.05461	0.0767117	0.028563	0.254983
Wnt9b	chr11	ENSMUSG00000018486.2	289.182	544.137	1.85433	1.03586	0.050825	0.0286084	0.255064
Armc2	chr10	ENSMUSG00000071324.11	179.476	148.449	0.827649	0.893313	-0.162762	0.0285912	0.255064
Thoc5	chr11	ENSMUSG00000034274.11	35.8252	31.1753	0.869375	0.907647	-0.139797	0.0286837	0.255257
Sirpa	chr2	ENSMUSG00000037902.18	33384.9	40720.1	1.22102	1.11723	0.159928	0.0286912	0.255257
Gja3	chr14	ENSMUSG00000048582.7	410.009	359.907	0.877257	0.911044	-0.134408	0.0287026	0.255257
Yap1	chr9	ENSMUSG00000053110.13	217673	251050	1.15406	1.10137	0.139299	0.0286877	0.255257
Reep2	chr18	ENSMUSG00000038555.7	2974.76	4409.54	1.49	1.0689	0.0961243	0.0287289	0.25533
Eef1a2	chr2	ENSMUSG00000016349.10	2833.05	2530.88	0.893248	0.918122	-0.123243	0.0288085	0.255717
Mapk12	chr15	ENSMUSG00000022610.10	122.124	99.4591	0.814946	0.893238	-0.162883	0.028827	0.255717
Phkg1	chr5	ENSMUSG00000025537.12	1809.52	2290.91	1.26829	1.11977	0.163207	0.0288143	0.255717
Adgrg3	chr8	ENSMUSG00000060470.7	1133.75	1625.95	1.4391	1.07441	0.103549	0.028851	0.255769
Fam83g	chr11	ENSMUSG00000042377.8	90.5078	186.65	2.072	1.02691	0.038307	0.0288761	0.25583
Macrod1	chr19	ENSMUSG00000036278.7	158.846	132.085	0.831467	0.895651	-0.158992	0.0289613	0.256262
Fut2	chr7	ENSMUSG00000055978.5	10477.1	21968.3	2.06443	1.02918	0.0414904	0.0289555	0.256262
Cd9	chr6	ENSMUSG00000030342.8	2008.65	2384.22	1.18604	1.10947	0.149865	0.029115	0.257137
Shank1	chr7	ENSMUSG00000038738.15	2.57098e+07	4.48867e+07	1.73337	1.04005	0.0566562	0.0290898	0.257137
Gypc	chr18	ENSMUSG00000090523.2	2713.64	2142.85	0.790367	0.893216	-0.162919	0.029108	0.257137
Tgfbi	chr13	ENSMUSG00000035493.10	5548.21	7046.93	1.2716	1.11859	0.161684	0.0291987	0.257448
Tmem100	chr11	ENSMUSG00000069763.3	58301.8	77944.9	1.33955	1.10665	0.146194	0.029189	0.257448
Samd1	chr8	ENSMUSG00000079003.3	808.608	715.578	0.884788	0.914685	-0.128653	0.0292052	0.257448
Fbxo31	chr8	ENSMUSG00000052934.14	4003.59	3638.57	0.909042	0.926899	-0.109516	0.0292424	0.257615
Fgfbp3	chr19	ENSMUSG00000047632.11	4.9364	3.77159	0.761269	0.902333	-0.148268	0.0293046	0.258002
Slc1a3	chr15	ENSMUSG00000005360.14	2457.44	3190.61	1.30114	1.1156	0.157818	0.0294649	0.258587
Ldb3	chr14	ENSMUSG00000021798.14	4955.16	4520.54	0.912291	0.928791	-0.106574	0.0294514	0.258587
Wwtr1	chr3	ENSMUSG00000027803.14	10268	11324.7	1.103	1.07967	0.110593	0.0294814	0.258587
Ppp4r1l-ps	chr2	ENSMUSG00000055897.13	24884.5	32637.3	1.31704	1.1083	0.148343	0.0293936	0.258587
Gm26862	chr7	ENSMUSG00000097644.1	0.848305	0.631426	0.742734	0.905202	-0.143688	0.0294126	0.258587
Bin2	chr15	ENSMUSG00000098112.8	325.436	456.1	1.40532	1.07984	0.110819	0.0294516	0.258587
Gm15879	chr16	ENSMUSG00000084790.1	26.8061	19.9112	0.743763	0.902784	-0.147548	0.0295025	0.258611
Lypd2	chr15	ENSMUSG00000022595.7	66.5428	44.6634	0.673209	0.936342	-0.0948924	0.0295247	0.258645
Matn2	chr15	ENSMUSG00000022324.15	4.32763e+06	5.73997e+06	1.32655	1.10129	0.139188	0.0296033	0.259171
Maf1	chr15	ENSMUSG00000022553.16	79.44	66.1522	0.832778	0.896818	-0.157112	0.0297033	0.259885
Rasl11b	chr5	ENSMUSG00000049907.8	21.1541	15.414	0.726832	0.920702	-0.119193	0.0297597	0.260217
Clcn3	chr8	ENSMUSG00000004319.15	97091.8	84559.6	0.871275	0.908454	-0.138514	0.0298332	0.260698
1700017B05Rik	chr9	ENSMUSG00000032300.7	1.54856e+06	2.18403e+06	1.41394	1.07884	0.109485	0.0299045	0.260834
2010007H06Rik	chr9	ENSMUSG00000044694.2	1.74325e+08	2.99448e+08	1.70526	1.04542	0.0640796	0.0298771	0.260834
Zfp105	chr9	ENSMUSG00000057895.11	60.781	80.2301	1.32142	1.10223	0.140431	0.0298897	0.260834
Adora1	chr1	ENSMUSG00000042429.8	1.90688	1.34245	0.703585	0.919117	-0.121679	0.030034	0.261802
Gm32391	chr1	ENSMUSG00000104011.1	0.00113586	0.000731019	0.646519	0.944068	-0.0830376	0.0301942	0.263035
Me1	chr9	ENSMUSG00000032418.15	407.571	359.952	0.883376	0.913896	-0.129898	0.0302379	0.263253
Wrnip1	chr13	ENSMUSG00000021400.8	3631.23	3193.98	0.879943	0.912524	-0.132065	0.0302614	0.263294
Wls	chr3	ENSMUSG00000028173.10	3205.44	2881.76	0.898952	0.921677	-0.117667	0.0302838	0.263327
Slc38a6	chr12	ENSMUSG00000044712.15	16257.7	22106.8	1.36934	1.09158	0.126423	0.0303364	0.263497
Gm5776	chr7	ENSMUSG00000099647.1	57.8478	33.4434	0.568884	0.962732	-0.0547932	0.0303408	0.263497
Zfp566	chr7	ENSMUSG00000078768.2	2.15161	1.4489	0.676219	0.934735	-0.0973702	0.030363	0.263527
Fhl1	chrX	ENSMUSG00000023092.16	3140.27	3759.61	1.19724	1.11192	0.153056	0.030407	0.263705
Espn	chr4	ENSMUSG00000028943.18	70442.3	96772.5	1.38185	1.08323	0.115345	0.030421	0.263705
Gcnt2	chr13	ENSMUSG00000021360.16	460.084	590.046	1.28237	1.11619	0.158577	0.030474	0.263976
Zfp62	chr11	ENSMUSG00000046311.13	1838.44	1616.51	0.879054	0.91204	-0.132832	0.0304898	0.263976
Adipor2	chr6	ENSMUSG00000030168.13	1948.86	2217.86	1.13748	1.09524	0.13125	0.0305553	0.264218
Commd5	chr15	ENSMUSG00000055041.8	0.789811	0.585611	0.741699	0.907214	-0.140484	0.0305366	0.264218
Masp1	chr16	ENSMUSG00000022887.9	15.0244	18.2007	1.21375	1.11544	0.157619	0.0306641	0.264833
Npepl1	chr2	ENSMUSG00000039263.16	45.0122	40.3503	0.896399	0.920531	-0.119462	0.0306801	0.264833
2310001K24Rik	chr2	ENSMUSG00000053353.5	6.5778	4.70576	0.716028	0.920548	-0.119436	0.0306829	0.264833
Vamp2	chr11	ENSMUSG00000020894.16	3518.84	3102.71	0.881632	0.913726	-0.130166	0.0307419	0.26518
Gata6	chr18	ENSMUSG00000005836.10	46176.9	37582	0.814293	0.892412	-0.164218	0.0308328	0.265475
Lix1l	chr3	ENSMUSG00000049288.4	24698.9	27907.1	1.13038	1.09176	0.126658	0.0308174	0.265475
1810014B01Rik	chr10	ENSMUSG00000097412.2	0.605468	0.454497	0.752228	0.906023	-0.142381	0.0307984	0.265475
Slc16a4	chr3	ENSMUSG00000027896.15	0.00968918	0.0148994	1.55639	1.05838	0.0818517	0.0310758	0.267404
Meox2	chr12	ENSMUSG00000036144.6	4125.91	3103.82	0.753459	0.903054	-0.147116	0.0311605	0.267969
Slc27a1	chr8	ENSMUSG00000031808.7	11936.7	9834.57	0.82418	0.894151	-0.161409	0.0311968	0.268117
Man1a	chr10	ENSMUSG00000003746.16	16316.5	19480.5	1.1943	1.11031	0.150956	0.0313211	0.269021
Eif1ad	chr19	ENSMUSG00000024841.8	981.617	863.795	0.879873	0.91347	-0.130571	0.0313404	0.269023
Mdh1	chr11	ENSMUSG00000020321.16	4203	3598.64	0.856246	0.904277	-0.145164	0.031366	0.269078
Fam131c	chr4	ENSMUSG00000006218.4	3.65786	6.23517	1.67563	1.04377	0.0617981	0.0314584	0.269707
Sfrp2	chr3	ENSMUSG00000027996.13	4.90959e+07	7.78938e+07	1.60195	1.04588	0.0647193	0.0316641	0.271264
Thbs1	chr2	ENSMUSG00000040152.8	1.74312e+09	3.23672e+09	1.83892	1.03191	0.0453223	0.0316786	0.271264
Agpat4	chr17	ENSMUSG00000023827.8	133.102	154.09	1.15873	1.10204	0.14018	0.0317239	0.271321
Chmp4b	chr2	ENSMUSG00000038467.15	3231.97	3537.91	1.09457	1.07458	0.103775	0.031721	0.271321
Eps8l1	chr7	ENSMUSG00000006154.13	2.58114e+10	1.43169e+10	0.549384	0.965041	-0.0513385	0.031773	0.271576
Cald1	chr6	ENSMUSG00000029761.16	18381.7	21114.8	1.14879	1.09802	0.134907	0.0318392	0.271977
Folr2	chr7	ENSMUSG00000032725.10	360.135	453.443	1.26084	1.11118	0.152094	0.0319148	0.272457
Fen1	chr19	ENSMUSG00000024742.15	15.9287	13.3009	0.833633	0.90014	-0.151778	0.0319509	0.2726
Slc16a3	chr11	ENSMUSG00000025161.16	30.7323	44.6886	1.45805	1.06379	0.089217	0.0320303	0.272939
Cxcr6	chr9	ENSMUSG00000048521.8	2.65652e+10	4.61395e+10	1.76919	1.03456	0.0490152	0.0320153	0.272939
Dleu2	chr14	ENSMUSG00000097589.9	1.22106	0.897238	0.73498	0.915098	-0.128002	0.0320489	0.272939
Calr	chr8	ENSMUSG00000003814.8	153.15	118.881	0.778983	0.899449	-0.152887	0.032128	0.273117
Gm33609	chr5	ENSMUSG00000104736.1	734.913	1004.91	1.36483	1.08666	0.119896	0.0321223	0.273117
Gm41760	chr18	ENSMUSG00000117992.1	5.20962	4.15904	0.796678	0.895492	-0.159247	0.032106	0.273117
Scpep1	chr11	ENSMUSG00000000278.10	3067.87	3474.88	1.13111	1.09166	0.12653	0.0322264	0.273293
Surf4	chr2	ENSMUSG00000014867.9	523.8	485.464	0.926802	0.938273	-0.0919204	0.032193	0.273293
Atp1a3	chr7	ENSMUSG00000040907.15	169.093	287.404	1.71479	1.0397	0.0561637	0.0322255	0.273293
Zfp383	chr7	ENSMUSG00000099689.6	2847.33	2264.07	0.794619	0.894299	-0.161171	0.0322248	0.273293
Pdgfa	chr5	ENSMUSG00000025856.15	2595.96	2220.57	0.854501	0.904907	-0.144158	0.0323059	0.273315
Casp8	chr1	ENSMUSG00000026029.14	174.049	214.541	1.22911	1.10985	0.150371	0.032365	0.273315
Abhd18	chr3	ENSMUSG00000037818.16	1.0595	0.827356	0.782216	0.897998	-0.155215	0.0322912	0.273315
Kalrn	chr16	ENSMUSG00000061751.16	98690.5	84724.7	0.859073	0.905167	-0.143744	0.0323124	0.273315
Ninl	chr2	ENSMUSG00000068115.13	9.77532e+07	1.59925e+08	1.65687	1.04155	0.0587252	0.0323484	0.273315
Ugt1a7c	chr1	ENSMUSG00000090124.7	307.544	455.77	1.48334	1.06342	0.0887183	0.0323044	0.273315
Zfp955a	chr17	ENSMUSG00000094441.2	525.535	449.527	0.85551	0.904533	-0.144754	0.0323639	0.273315
Acadl	chr1	ENSMUSG00000026003.5	513.157	417.807	0.814796	0.896412	-0.157767	0.0324831	0.274059
Itga2b	chr11	ENSMUSG00000034664.13	4.47183e+12	7.97028e+12	1.73494	1.03097	0.0440013	0.0324921	0.274059
Vsig2	chr9	ENSMUSG00000001943.8	1.53706e+08	2.79484e+08	1.82265	1.03442	0.0488212	0.0325515	0.274396
Klhl9	chr4	ENSMUSG00000070923.4	1474.75	1313.04	0.890311	0.918365	-0.12286	0.0326507	0.275067
Smyd4	chr11	ENSMUSG00000018809.2	34.9367	29.1305	0.832041	0.899589	-0.152662	0.0327498	0.275243
H2-T23	chr17	ENSMUSG00000067212.8	2059.26	2498.78	1.21358	1.10965	0.150111	0.0327442	0.275243
Hbb-bt	chr7	ENSMUSG00000073940.3	2.00997e+10	4.95515e+10	2.3624	1.01795	0.0256705	0.0326989	0.275243
Gm15506	chr7	ENSMUSG00000086477.3	0.0949629	0.0644734	0.66552	0.941769	-0.0865542	0.0327121	0.275243
Carhsp1	chr16	ENSMUSG00000008393.9	8341.42	10114.8	1.21212	1.11042	0.151107	0.032827	0.275567
Tpbg	chr9	ENSMUSG00000035274.13	11153.7	17803.1	1.60302	1.04781	0.0673712	0.0328276	0.275567
Pparg	chr6	ENSMUSG00000000440.12	2.26304	2.88449	1.27589	1.11624	0.158642	0.0329905	0.275619
Tuft1	chr3	ENSMUSG00000005968.14	9231.42	13125.9	1.40425	1.07643	0.106253	0.0329642	0.275619
Zdhhc20	chr14	ENSMUSG00000021969.8	5492.69	6428.22	1.17065	1.10429	0.143119	0.0329425	0.275619
Pi4k2a	chr19	ENSMUSG00000025178.9	1270.19	1142.25	0.899207	0.92246	-0.116441	0.0329837	0.275619
Il1r1	chr1	ENSMUSG00000026072.12	6443.86	7517.34	1.16741	1.1038	0.142482	0.0329735	0.275619
A2m	chr6	ENSMUSG00000030111.9	1.93086e+10	3.85329e+10	1.98734	1.0285	0.0405428	0.0329687	0.275619
Mta2	chr19	ENSMUSG00000071646.9	2811.9	2575.55	0.916164	0.93178	-0.101938	0.0329239	0.275619
5031434O11Rik	chr3	ENSMUSG00000097885.7	8026.16	11117	1.38424	1.08269	0.114623	0.0328545	0.275619
Slamf9	chr1	ENSMUSG00000026548.4	1.43873	2.07835	1.44137	1.06242	0.0873477	0.0330325	0.275807
Ces1d	chr8	ENSMUSG00000056973.6	4012.56	3356.98	0.83701	0.899992	-0.152015	0.0331877	0.276939
Cbwd1	chr19	ENSMUSG00000024878.9	9.44739	8.03345	0.849965	0.904231	-0.145236	0.0332555	0.27734
Arhgap30	chr1	ENSMUSG00000048865.16	367012	497366	1.35629	1.08239	0.114224	0.0332777	0.27736
Pcdhga2	chr18	ENSMUSG00000103332.1	103.515	68.207	0.660945	0.941365	-0.087174	0.0333125	0.277486
Neu3	chr7	ENSMUSG00000035239.6	670.903	784.934	1.16957	1.10364	0.142275	0.0334069	0.277779
Adamtsl2	chr2	ENSMUSG00000036040.14	2826.79	4316.35	1.5273	1.05403	0.0759166	0.0333922	0.277779
Rsph3a	chr17	ENSMUSG00000073471.3	168.431	146.734	0.872534	0.9108	-0.134794	0.0333881	0.277779
Spns2	chr11	ENSMUSG00000040447.15	2473.18	2856.7	1.15351	1.09818	0.135112	0.0334653	0.2781
Epdr1	chr13	ENSMUSG00000002808.7	131.835	148.636	1.12819	1.09043	0.124897	0.0335718	0.278761
Fut10	chr8	ENSMUSG00000046152.16	3902.57	4610.03	1.1845	1.10702	0.146684	0.0335845	0.278761
Kifap3	chr1	ENSMUSG00000026585.13	994.942	890.729	0.895068	0.920611	-0.119337	0.0336901	0.279473
D430019H16Rik	chr12	ENSMUSG00000094910.1	1.01935e+06	1.72353e+06	1.67843	1.04232	0.0597936	0.0337201	0.279557
Cmtm6	chr9	ENSMUSG00000032434.9	142594	177355	1.24561	1.10506	0.144126	0.0338074	0.280116
Cyp4f17	chr17	ENSMUSG00000091586.2	18154.2	23711.8	1.30284	1.10271	0.141056	0.0338294	0.280133
Tnni3	chr7	ENSMUSG00000035458.15	1551.71	1206.51	0.777496	0.902137	-0.148582	0.0339086	0.280459
Abce1	chr8	ENSMUSG00000058355.8	1042.38	970.769	0.931158	0.941302	-0.0872703	0.0339079	0.280459
Dhodh	chr8	ENSMUSG00000031730.18	4.15586	3.39283	0.817215	0.89867	-0.154137	0.0339429	0.280578
Tinf2	chr14	ENSMUSG00000007589.9	10.8815	8.70055	0.799487	0.899574	-0.152685	0.0339992	0.280706
Ube2l6	chr2	ENSMUSG00000027078.14	156396	227700	1.45035	1.05704	0.0800258	0.0340184	0.280706
Gpr146	chr5	ENSMUSG00000044197.8	1570.23	1331.07	0.847982	0.902719	-0.147651	0.0339979	0.280706
Pqlc2	chr4	ENSMUSG00000028744.15	153.233	186.576	1.22448	1.11252	0.153833	0.0340742	0.28083
Pelo	chr13	ENSMUSG00000042275.9	236.264	207.319	0.877415	0.913304	-0.130833	0.0340932	0.28083
Tlnrd1	chr7	ENSMUSG00000070462.4	13607.3	16048.3	1.17933	1.10386	0.142562	0.0340757	0.28083
Cstf2t	chr19	ENSMUSG00000053536.7	105.562	89.8356	0.849735	0.90384	-0.145861	0.0341203	0.280889
Gin1	chr1	ENSMUSG00000026333.14	3.58685	2.74659	0.765872	0.906808	-0.141131	0.0342054	0.280932
Ptpru	chr4	ENSMUSG00000028909.17	2.39388e+06	3.60303e+06	1.51424	1.0509	0.0716208	0.0341674	0.280932
Cct6a	chr5	ENSMUSG00000029447.11	31.2149	25.919	0.830603	0.900766	-0.150775	0.034199	0.280932
Zfp830	chr11	ENSMUSG00000046010.7	22.5302	19.7925	0.878171	0.91402	-0.129702	0.0342046	0.280932
Plk3	chr4	ENSMUSG00000028680.14	112.963	160.87	1.4205	1.0683	0.0953191	0.0342441	0.281085
Atp5d	chr10	ENSMUSG00000003072.15	174.639	144.814	0.829352	0.900395	-0.15137	0.0343238	0.281575
Rabac1	chr7	ENSMUSG00000003380.11	57.73	45.6771	0.79025	0.901072	-0.150286	0.034345	0.281585
Ipo13	chr4	ENSMUSG00000033365.14	1634.77	1330.47	0.813192	0.895886	-0.158612	0.0343885	0.281777
Csnk1g2	chr10	ENSMUSG00000003345.16	1212.3	1116.72	0.921344	0.93502	-0.0969311	0.0344824	0.282252
Cox6a2	chr7	ENSMUSG00000030785.8	638.228	483.341	0.756632	0.91171	-0.133354	0.0344918	0.282252
Ppm1e	chr11	ENSMUSG00000046442.4	294831	214482	0.727451	0.916596	-0.125643	0.0345234	0.282252
Sgms2	chr3	ENSMUSG00000050931.7	5.68385e+06	9.36584e+06	1.62017	1.04255	0.0601195	0.0345266	0.282252
Sod1	chr16	ENSMUSG00000022982.10	532.348	672.529	1.26304	1.10642	0.145896	0.0347256	0.283473
Cdan1	chr2	ENSMUSG00000027284.16	9112.99	7597.19	0.83468	0.899917	-0.152137	0.034697	0.283473
Gm5514	chr19	ENSMUSG00000045104.9	1.4457	1.07135	0.743138	0.917423	-0.124341	0.0347365	0.283473
Naa35	chr13	ENSMUSG00000021555.15	350.353	311.903	0.88967	0.918622	-0.122456	0.0348432	0.283963
4933439C10Rik	chr11	ENSMUSG00000072893.12	681160	995477	1.45031	1.06041	0.0846217	0.0348571	0.283963
Gm31678	chr3	ENSMUSG00000105427.1	0.000925709	0.00150139	1.61513	1.04455	0.0628853	0.0348557	0.283963
Gng12	chr6	ENSMUSG00000036402.13	3327.4	3739.16	1.12408	1.08782	0.121436	0.0349363	0.28435
Zfp426	chr9	ENSMUSG00000059475.13	11.8305	10.001	0.844148	0.904829	-0.144283	0.034945	0.28435
Kbtbd7	chr14	ENSMUSG00000043881.9	831.844	704.135	0.847031	0.90286	-0.147426	0.0349739	0.284421
Ndnf	chr6	ENSMUSG00000049001.5	3.77341e+07	6.04594e+07	1.62002	1.04329	0.0611464	0.0350563	0.284926
Fgf6	chr6	ENSMUSG00000000183.6	3.15662	6.28579	1.98659	1.02946	0.0418886	0.0350866	0.285008
Prrg3	chrX	ENSMUSG00000033361.13	65608.9	87967.9	1.34371	1.08707	0.120447	0.0351134	0.285061
Pdia5	chr16	ENSMUSG00000022844.8	63.3211	79.2041	1.24808	1.10545	0.144633	0.0351602	0.285277
Cep85l	chr10	ENSMUSG00000038594.9	97285.5	82287.4	0.847159	0.903652	-0.146161	0.0352908	0.28617
Edar	chr10	ENSMUSG00000003227.4	0.968277	1.62963	1.67582	1.04462	0.0629724	0.0353148	0.2862
Sema3a	chr5	ENSMUSG00000028883.17	816062	1.24183e+06	1.52526	1.05492	0.0771383	0.0353498	0.286319
Zfp51	chr17	ENSMUSG00000023892.8	7.46528	6.27007	0.840029	0.903113	-0.147022	0.0353805	0.286403
Mpv17l2	chr8	ENSMUSG00000035559.9	5.12268	4.18349	0.815884	0.901152	-0.150158	0.0354693	0.286956
Bcl2l12	chr7	ENSMUSG00000003190.12	3.87215	3.21714	0.830696	0.901133	-0.150187	0.0355047	0.287078
Tstd2	chr4	ENSMUSG00000035495.15	239.187	209.38	0.8748	0.913278	-0.130875	0.0355913	0.287486
AI593442	chr9	ENSMUSG00000078307.3	44448.1	75816.6	1.67586	1.04116	0.0581978	0.035596	0.287486
Agbl2	chr2	ENSMUSG00000040812.14	17.4537	24.9259	1.42699	1.0686	0.0957281	0.035668	0.287902
Loxl3	chr6	ENSMUSG00000000693.10	3578.14	4902.95	1.37468	1.07932	0.110127	0.0358303	0.288881
Mboat1	chr13	ENSMUSG00000038732.15	10773.2	15520.7	1.45111	1.0598	0.083797	0.0358248	0.288881
Zfp11	chr5	ENSMUSG00000051034.7	7724.49	6351.91	0.822463	0.900139	-0.15178	0.0358734	0.288987
Tmem200b	chr4	ENSMUSG00000070720.4	67.2561	87.2542	1.30134	1.0978	0.134622	0.0358846	0.288987
Gpsm3	chr17	ENSMUSG00000034786.17	1206.65	1478.51	1.22472	1.10644	0.145919	0.0359567	0.289402
Dclk2	chr3	ENSMUSG00000028078.14	398244	576737	1.44442	1.06411	0.0896412	0.0360224	0.289765
Padi4	chr4	ENSMUSG00000025330.6	0.0422916	0.063464	1.51674	1.05729	0.0803697	0.0360616	0.289915
Mvd	chr8	ENSMUSG00000006517.5	328.495	272.783	0.83028	0.902549	-0.147923	0.0361141	0.290006
Ptpn9	chr9	ENSMUSG00000032290.7	94257.1	119031	1.26372	1.10348	0.142059	0.0361014	0.290006
Ptgis	chr2	ENSMUSG00000017969.13	564.059	701.279	1.24305	1.10709	0.146776	0.0362147	0.290316
Jak3	chr8	ENSMUSG00000031805.17	131444	168177	1.28225	1.10162	0.139631	0.0362022	0.290316
Cercam	chr2	ENSMUSG00000039787.13	27378.1	34892.8	1.27661	1.10382	0.142503	0.0361839	0.290316
Igfbp4	chr11	ENSMUSG00000017493.12	1.31569e+06	1.65638e+06	1.26162	1.10033	0.137941	0.0362638	0.290544
Poc5	chr13	ENSMUSG00000021671.9	13.4402	12.0729	0.897384	0.922623	-0.116188	0.0364491	0.290867
Car3	chr3	ENSMUSG00000027559.5	2.81426e+16	1.81823e+17	5.40933	1.00799	0.0114769	0.0364097	0.290867
Gba2	chr4	ENSMUSG00000028467.15	1093.25	955.676	0.873721	0.912555	-0.132016	0.0364606	0.290867
Cdh16	chr8	ENSMUSG00000031881.6	0.00262353	0.00192225	0.733081	0.923856	-0.114259	0.0364147	0.290867
Zswim5	chr4	ENSMUSG00000033948.3	77540.6	56404.2	0.723817	0.925726	-0.111343	0.0364663	0.290867
Itih2	chr2	ENSMUSG00000037254.18	1.01844e+11	2.03111e+11	1.96056	1.02674	0.0380665	0.0363703	0.290867
Mcm3	chr1	ENSMUSG00000041859.10	497.5	591.08	1.18585	1.10408	0.142841	0.0364695	0.290867
Nckap5	chr1	ENSMUSG00000049690.15	2092.01	1352.33	0.644821	0.947128	-0.0783692	0.0364171	0.290867
Alcam	chr16	ENSMUSG00000022636.13	1.27439e+06	1.68652e+06	1.31863	1.09216	0.127184	0.036516	0.291073
Shroom1	chr11	ENSMUSG00000018387.12	250.049	378.272	1.51759	1.05257	0.0739159	0.0365601	0.291259
Nars2	chr7	ENSMUSG00000018995.12	3.27266	2.67527	0.817621	0.901815	-0.149097	0.0366578	0.291604
Lurap1	chr4	ENSMUSG00000028701.4	56550.9	72138.2	1.28008	1.10313	0.141599	0.0367035	0.291604
Lrrc3	chr10	ENSMUSG00000051652.4	115530	180594	1.55011	1.049	0.0690203	0.0366398	0.291604
Zfp995	chr17	ENSMUSG00000078546.8	2.17987	3.1335	1.45661	1.06277	0.0878276	0.0367071	0.291604
Gm36827	chr10	ENSMUSG00000112327.1	180.656	143.373	0.794449	0.899943	-0.152095	0.0367006	0.291604
Pmf1	chr3	ENSMUSG00000028066.15	8.312	6.79508	0.816219	0.902816	-0.147495	0.0368806	0.292669
Gm10561	chr1	ENSMUSG00000097649.2	0.187507	0.266746	1.45464	1.06429	0.0898941	0.0369009	0.292669
Gm45760	chr8	ENSMUSG00000110711.1	0.000707728	0.000551482	0.779513	0.907942	-0.139328	0.0369034	0.292669
Myo5a	chr9	ENSMUSG00000034593.16	661300	870080	1.3201	1.08597	0.118986	0.0369966	0.293242
Slc22a1	chr17	ENSMUSG00000023829.9	45.6764	65.3072	1.43047	1.0642	0.0897678	0.037027	0.293318
Ccdc9b	chr2	ENSMUSG00000045838.8	3757.97	3116.74	0.828937	0.900588	-0.151061	0.0370959	0.293698
Tmem37	chr1	ENSMUSG00000050777.7	0.712211	0.94389	1.32467	1.08861	0.122488	0.0372071	0.294413
Stx2	chr5	ENSMUSG00000029428.13	1006.64	1171.75	1.16497	1.09943	0.136762	0.0373036	0.294514
Morc4	chrX	ENSMUSG00000031434.15	71.0762	59.3641	0.838448	0.903781	-0.145955	0.0372966	0.294514
Mycbpap	chr11	ENSMUSG00000039110.15	0.000698658	0.0010663	1.53959	1.05532	0.0776747	0.0372638	0.294514
Gm11816	chr4	ENSMUSG00000086233.1	12032.1	15673.6	1.29204	1.09742	0.134116	0.0372663	0.294514
Fads6	chr11	ENSMUSG00000044788.10	27064.8	37099.3	1.37016	1.073	0.101649	0.037346	0.294596
Ints5	chr19	ENSMUSG00000071652.8	487.054	414.247	0.851151	0.905764	-0.142793	0.0373558	0.294596
Wipi2	chr5	ENSMUSG00000029578.15	147.625	130.824	0.886204	0.918156	-0.123188	0.0374058	0.294824
Gatm	chr2	ENSMUSG00000027199.14	24126.8	31566.8	1.30438	1.09132	0.126069	0.0374889	0.295149
Snn	chr16	ENSMUSG00000037972.7	29611	26117.5	0.882194	0.916224	-0.126228	0.0374692	0.295149
Rab23	chr1	ENSMUSG00000004768.14	79921.3	96633	1.20869	1.10417	0.142967	0.0375183	0.295215
Haus5	chr7	ENSMUSG00000078762.10	40.3928	30.1821	0.745457	0.918734	-0.122281	0.0375484	0.295287
Fam102b	chr3	ENSMUSG00000040339.10	10022.1	12556.4	1.25275	1.10498	0.14402	0.0378459	0.29746
Fgd6	chr10	ENSMUSG00000020021.4	425599	542143	1.27558	1.09897	0.136147	0.0378918	0.297655
Glud1	chr14	ENSMUSG00000021794.16	761.273	687.525	0.903189	0.925796	-0.111234	0.0379283	0.297776
Gnaz	chr10	ENSMUSG00000040009.6	9936.87	14873.6	1.4997	1.05481	0.0769837	0.0380139	0.298281
Lrmp	chr6	ENSMUSG00000030263.13	427.865	543.868	1.26995	1.10193	0.140038	0.0380995	0.298786
Ppp1r15a	chr7	ENSMUSG00000040435.12	5079.68	6268.11	1.23324	1.10294	0.14135	0.0381336	0.298886
Mlh1	chr9	ENSMUSG00000032498.9	47.2796	40.0763	0.846468	0.906626	-0.14142	0.0382021	0.298955
Ehmt1	chr2	ENSMUSG00000036893.17	7196.74	6408.14	0.891039	0.920114	-0.120115	0.0382042	0.298955
Usp39	chr6	ENSMUSG00000056305.4	14.9851	13.1959	0.87944	0.915676	-0.127091	0.0382061	0.298955
Ptpn13	chr5	ENSMUSG00000034573.14	1.5597e+08	2.50987e+08	1.61576	1.04067	0.0575181	0.0383516	0.29961
Exd1	chr2	ENSMUSG00000048647.9	7.7502	12.1575	1.57813	1.04843	0.0682271	0.0383254	0.29961
Capn3	chr2	ENSMUSG00000079110.12	4.31446	6.49406	1.51481	1.05485	0.0770404	0.0383537	0.29961
Igtp	chr11	ENSMUSG00000078853.8	3.36509e+08	5.84012e+08	1.69023	1.03487	0.0494544	0.0383934	0.299754
H4c9	chr13	ENSMUSG00000060639.5	20.693	28.6557	1.39331	1.07015	0.0978144	0.0384422	0.299969
Acer2	chr4	ENSMUSG00000038007.14	16127.8	24334.4	1.50213	1.05399	0.0758667	0.0384888	0.300166
Rgs14	chr13	ENSMUSG00000052087.14	2.31201	3.43239	1.46022	1.05766	0.0808803	0.0385533	0.300502
Aldh1a3	chr7	ENSMUSG00000015134.15	8569.22	12533.1	1.44349	1.05762	0.080819	0.0386537	0.301118
Ganc	chr2	ENSMUSG00000062646.12	2137.54	1840.1	0.861296	0.909273	-0.137214	0.0388525	0.302499
Hba-a1	chr11	ENSMUSG00000069919.7	7.76435e+09	1.74402e+10	2.16767	1.01931	0.0275967	0.0389314	0.302946
Tspan33	chr6	ENSMUSG00000001763.14	1848.71	2462.64	1.33735	1.08293	0.114935	0.0389594	0.302996
Myrf	chr19	ENSMUSG00000036098.15	3.72121e+09	6.04261e+09	1.60532	1.04002	0.056608	0.0390854	0.303759
Gm27177	chr14	ENSMUSG00000098975.7	1.76702	1.36872	0.777125	0.908052	-0.139153	0.0391007	0.303759
Cdk2ap1	chr5	ENSMUSG00000029394.11	30.7681	26.4625	0.860387	0.90995	-0.136141	0.0392112	0.304307
Gmfg	chr7	ENSMUSG00000060791.15	0.343662	0.480915	1.39466	1.06447	0.0901401	0.0392145	0.304307
Ankrd35	chr3	ENSMUSG00000038354.13	4404.74	7125.17	1.61285	1.04227	0.0597354	0.0392616	0.304337
Hpdl	chr4	ENSMUSG00000043155.4	360.021	275.382	0.765656	0.916751	-0.125399	0.0392409	0.304337
Adam19	chr11	ENSMUSG00000011256.16	5.45976e+10	9.74624e+10	1.84462	1.02682	0.0381787	0.0393674	0.304723
Pck1	chr2	ENSMUSG00000027513.11	1.02988e+13	5.12577e+13	4.71984	1.00992	0.014235	0.0393764	0.304723
Gm40652	chr10	ENSMUSG00000112345.1	67.5543	111.92	1.65967	1.0386	0.0546429	0.0393352	0.304723
Fkbp11	chr15	ENSMUSG00000003355.7	74.9067	96.6948	1.29198	1.09347	0.128917	0.0395056	0.305052
Slc11a1	chr1	ENSMUSG00000026177.11	75.2126	89.3421	1.18525	1.10126	0.139157	0.0394513	0.305052
Fh1	chr1	ENSMUSG00000026526.14	187.139	147.765	0.790057	0.907652	-0.139789	0.0394911	0.305052
Arl11	chr14	ENSMUSG00000043157.8	0.613888	0.91537	1.4877	1.0577	0.0809357	0.0394928	0.305052
Nipsnap3b	chr4	ENSMUSG00000015247.10	6.99682	8.65459	1.2392	1.10184	0.139915	0.0395448	0.305187
Slc25a1	chr16	ENSMUSG00000003528.15	1459.91	1920.37	1.31459	1.0849	0.117567	0.0397032	0.305404
Phf23	chr11	ENSMUSG00000018572.10	203.365	175.024	0.860404	0.910208	-0.135731	0.0396507	0.305404
Sdc1	chr12	ENSMUSG00000020592.14	1277.48	1557.31	1.21934	1.10385	0.142545	0.0396855	0.305404
Anxa11	chr14	ENSMUSG00000021866.15	2427.17	2103.73	0.866704	0.911313	-0.133982	0.0396971	0.305404
Oma1	chr4	ENSMUSG00000035069.3	26.6985	23.0283	0.862793	0.910587	-0.135131	0.0396178	0.305404
Gm44349	chr11	ENSMUSG00000105100.1	1.319	0.986046	0.743383	0.922912	-0.115736	0.0396086	0.305404
Ttc27	chr17	ENSMUSG00000024078.7	11.4306	10.084	0.881608	0.91722	-0.12466	0.0397418	0.305459
Ahnak2	chr12	ENSMUSG00000072812.4	9.51866e+10	1.66037e+11	1.73051	1.03141	0.0446238	0.0397538	0.305459
Ddx56	chr11	ENSMUSG00000004393.10	24.5617	21.4339	0.872873	0.913657	-0.130276	0.0398026	0.3055
Fbxl16	chr17	ENSMUSG00000025738.8	17197.9	23702.4	1.38432	1.06818	0.0951481	0.039785	0.3055
Pnpla2	chr7	ENSMUSG00000025509.15	6978.26	6048.67	0.866592	0.911085	-0.134342	0.0398668	0.305827
Mmp14	chr14	ENSMUSG00000000957.11	419080	574624	1.37613	1.06741	0.0941115	0.0399569	0.3063
Cct2	chr10	ENSMUSG00000034024.8	242.133	217.497	0.898305	0.923878	-0.114225	0.0399721	0.3063
Phactr3	chr2	ENSMUSG00000027525.18	5.63889	9.60944	1.70887	1.03859	0.0546207	0.0400378	0.306637
Dus3l	chr17	ENSMUSG00000007603.9	67.3014	57.1116	0.84829	0.908119	-0.139046	0.040246	0.307501
Csf3r	chr4	ENSMUSG00000028859.14	118381	156220	1.30338	1.08706	0.120435	0.0402599	0.307501
Necap2	chr4	ENSMUSG00000028923.14	327.608	378.757	1.15517	1.09523	0.131239	0.0402127	0.307501
Ybey	chr10	ENSMUSG00000033126.5	43.3666	34.8456	0.804674	0.906013	-0.142396	0.0401997	0.307501
Mid1	chrX	ENSMUSG00000035299.16	71.6821	106.558	1.49032	1.05237	0.0736428	0.0402311	0.307501
Ttll1	chr15	ENSMUSG00000022442.16	8.71469	6.31234	0.724219	0.932325	-0.101094	0.040371	0.308182
Cd86	chr16	ENSMUSG00000022901.13	1072.79	1443.59	1.35007	1.07697	0.106974	0.0404337	0.308493
Atp5j	chr16	ENSMUSG00000022890.13	835.005	1095.96	1.31143	1.08382	0.116122	0.0405052	0.308871
Hspb2	chr9	ENSMUSG00000038086.4	4.94748	3.90323	0.788839	0.909748	-0.136461	0.0405285	0.308881
Spaar	chr4	ENSMUSG00000028475.9	48.4739	59.1342	1.21711	1.10341	0.141966	0.0405901	0.309184
Fech	chr18	ENSMUSG00000024588.9	615.482	556.835	0.904586	0.927024	-0.109321	0.0406318	0.309334
Procr	chr2	ENSMUSG00000027611.12	66183.8	89149.7	1.35531	1.07653	0.106386	0.0407308	0.30992
Prpf3	chr3	ENSMUSG00000015748.13	23.7806	20.4715	0.859546	0.910544	-0.1352	0.0407866	0.310054
BC025920	chr10	ENSMUSG00000074862.11	67.0786	52.4411	0.780251	0.911101	-0.134317	0.0407925	0.310054
Wdr83	chr8	ENSMUSG00000005150.16	198.692	221.148	1.11321	1.08128	0.112742	0.0408964	0.310242
Ntn4	chr10	ENSMUSG00000020019.4	181441	223948	1.2325	1.1001	0.137633	0.0408566	0.310242
Usp18	chr6	ENSMUSG00000030107.10	15.365	20.2602	1.3192	1.08066	0.111908	0.0409017	0.310242
Rbpms	chr8	ENSMUSG00000031586.17	1426.18	1295.34	0.908014	0.92889	-0.106421	0.0409054	0.310242
Scd1	chr19	ENSMUSG00000037071.3	8.71099e+08	1.57849e+09	1.78641	1.02953	0.0419816	0.0409579	0.310472
Etfb	chr7	ENSMUSG00000004610.4	24.2865	17.8741	0.736042	0.930049	-0.104622	0.0410593	0.310906
Uqcrc1	chr9	ENSMUSG00000025651.14	192.646	160.984	0.83582	0.906429	-0.141734	0.0410513	0.310906
Usp35	chr7	ENSMUSG00000035713.15	486236	674194	1.37842	1.06871	0.0958758	0.0410832	0.310919
Rdh13	chr7	ENSMUSG00000008435.15	408.531	360.102	0.881783	0.917858	-0.123657	0.0411305	0.311088
Efcab2	chr1	ENSMUSG00000026495.8	627454	553646	0.882253	0.917213	-0.124672	0.0411717	0.311088
Btbd10	chr7	ENSMUSG00000038187.14	791.562	879.438	1.10884	1.07933	0.110135	0.0411525	0.311088
Lrrc59	chr11	ENSMUSG00000020869.8	120.662	111.276	0.922437	0.936672	-0.0943846	0.0412324	0.311215
Tm7sf2	chr19	ENSMUSG00000024799.16	73.712	95.1735	1.2932	1.09022	0.124621	0.0412328	0.311215
Keap1	chr9	ENSMUSG00000003308.15	802.998	719.408	0.895828	0.922859	-0.115819	0.0413934	0.311651
Ccn4	chr15	ENSMUSG00000005124.10	148.576	227.475	1.54812	1.04553	0.0642314	0.0414456	0.311651
Dctn4	chr18	ENSMUSG00000024603.8	982.004	909.47	0.926044	0.938865	-0.0910104	0.0413374	0.311651
Golga1	chr2	ENSMUSG00000026754.16	178.717	164.101	0.918085	0.93428	-0.0980729	0.0413449	0.311651
Lsm11	chr11	ENSMUSG00000044847.13	3962.73	4762.53	1.19824	1.10106	0.138897	0.0414319	0.311651
Bdnf	chr2	ENSMUSG00000048482.14	13627.3	9501.82	0.690551	0.944719	-0.0820428	0.0413829	0.311651
Ifi47	chr11	ENSMUSG00000078920.3	86190.4	133735	1.5352	1.04255	0.0601097	0.0414101	0.311651
Cwc25	chr11	ENSMUSG00000018541.10	199.493	174.122	0.872349	0.91414	-0.129513	0.0415248	0.311751
Akr1b8	chr6	ENSMUSG00000029762.6	204.407	259.554	1.27161	1.09585	0.132052	0.0415255	0.311751
C87436	chr6	ENSMUSG00000046679.16	102.215	85.295	0.833045	0.905717	-0.142868	0.0415109	0.311751
Anapc4	chr5	ENSMUSG00000029176.13	2098.38	1945.33	0.926624	0.939213	-0.0904755	0.041574	0.311949
Mgst3	chr1	ENSMUSG00000026688.5	11.4128	8.28391	0.724785	0.935078	-0.0968416	0.0416855	0.312331
H2-Q4	chr17	ENSMUSG00000035929.11	141938	186851	1.31887	1.08108	0.112478	0.0416915	0.312331
Gm15469	chr5	ENSMUSG00000107265.1	4.44119e-05	3.28472e-05	0.75383	0.926705	-0.109817	0.041675	0.312331
Asb16	chr11	ENSMUSG00000034768.4	11.5751	15.7602	1.36565	1.07292	0.101548	0.0417245	0.312412
Mrm1	chr11	ENSMUSG00000018405.7	61.7843	49.4286	0.800549	0.909545	-0.136783	0.0417954	0.312776
Gstm7	chr3	ENSMUSG00000004035.12	60.5649	49.4973	0.817296	0.907666	-0.139767	0.0418551	0.313057
Zfp951	chr5	ENSMUSG00000072774.10	8.19909	12.0333	1.45599	1.05367	0.0754191	0.0418866	0.313126
Asb7	chr7	ENSMUSG00000030509.17	2849.8	2410.43	0.84592	0.907512	-0.140011	0.0421235	0.314046
Tbx18	chr9	ENSMUSG00000032419.8	14844.6	11521.8	0.78113	0.90984	-0.136316	0.042166	0.314046
Gpr160	chr3	ENSMUSG00000037661.14	7.7485	10.1998	1.31141	1.08952	0.123692	0.0421003	0.314046
T2	chr17	ENSMUSG00000058159.14	0.0647849	0.0430618	0.663101	0.953396	-0.0688526	0.0421613	0.314046
Etnk2	chr1	ENSMUSG00000070644.13	1558.57	2224.12	1.42043	1.06206	0.0868667	0.0420992	0.314046
Slc25a16	chr10	ENSMUSG00000071253.8	538.024	470.68	0.874867	0.915177	-0.127877	0.042055	0.314046
Gm29188	chr1	ENSMUSG00000099622.1	63.898	93.4385	1.45614	1.05435	0.0763489	0.0420788	0.314046
Unc119	chr11	ENSMUSG00000002058.13	14.4836	18.3683	1.26758	1.0913	0.126042	0.0422487	0.314206
Snrnp48	chr13	ENSMUSG00000021431.15	442.625	520.933	1.17892	1.0984	0.135409	0.0422992	0.314206
Elf4	chrX	ENSMUSG00000031103.12	4.72676e+07	6.69695e+07	1.42148	1.05839	0.0818722	0.0422604	0.314206
Dna2	chr10	ENSMUSG00000036875.15	0.349403	0.485023	1.36863	1.07268	0.101221	0.0422791	0.314206
Rasef	chr4	ENSMUSG00000043003.14	2.15367e+07	3.40695e+07	1.57545	1.04259	0.0601762	0.0422709	0.314206
Tab1	chr15	ENSMUSG00000022414.8	90.4462	75.0291	0.828465	0.906421	-0.141746	0.0424052	0.314791
Slc8b1	chr5	ENSMUSG00000032754.14	25153.3	31449.4	1.25354	1.09596	0.132196	0.0424226	0.314791
Gm37494	chr7	ENSMUSG00000108621.1	146713	124371	0.847567	0.908282	-0.138788	0.0425996	0.315937
Chka	chr19	ENSMUSG00000024843.15	171.604	202.194	1.17832	1.0993	0.136588	0.0426448	0.315962
F2r	chr13	ENSMUSG00000048376.6	1.23464e+06	1.55263e+06	1.26021	1.09225	0.127301	0.0426478	0.315962
Acap1	chr11	ENSMUSG00000001588.12	2.63444e+06	4.32847e+06	1.66337	1.03524	0.0499612	0.042871	0.316964
D10Wsu102e	chr10	ENSMUSG00000020255.8	2757.24	3168.25	1.14898	1.09211	0.127118	0.0428925	0.316964
Ptbp2	chr3	ENSMUSG00000028134.11	5956.32	5240.08	0.879172	0.917352	-0.124453	0.0428436	0.316964
Mrpl37	chr4	ENSMUSG00000028622.11	12.6871	10.5752	0.833645	0.90825	-0.138839	0.0428956	0.316964
Prdm16os	chr4	ENSMUSG00000085069.2	89.4539	75.4098	0.841671	0.908511	-0.138425	0.0428386	0.316964
Layn	chr9	ENSMUSG00000060594.6	0.737018	0.863502	1.16982	1.09807	0.134966	0.0429729	0.317368
Cep85	chr4	ENSMUSG00000037443.13	563.835	466.082	0.825383	0.908036	-0.139178	0.0430195	0.317379
Fam173a	chr17	ENSMUSG00000057411.9	824.908	1007.46	1.21909	1.09782	0.134639	0.0430003	0.317379
Larp7	chr3	ENSMUSG00000027968.11	1172.62	1049.91	0.895329	0.923219	-0.115255	0.0430799	0.317658
Tnfaip8l2	chr3	ENSMUSG00000013707.3	126.225	161.876	1.28488	1.08929	0.123388	0.0431804	0.317759
Asah1	chr8	ENSMUSG00000031591.14	548.559	623.409	1.13601	1.08858	0.122451	0.0431839	0.317759
Isg15	chr4	ENSMUSG00000035692.7	5296.69	7668.75	1.45119	1.0506	0.0712087	0.0431707	0.317759
Taf6	chr5	ENSMUSG00000036980.13	36.5792	32.0416	0.876439	0.916411	-0.125933	0.0431487	0.317759
Poc1b	chr10	ENSMUSG00000019952.15	159.299	134.397	0.845229	0.907729	-0.139667	0.0432086	0.317772
Prnp	chr2	ENSMUSG00000079037.9	3936.69	4572.15	1.16182	1.09564	0.131767	0.0432309	0.317772
Dhcr7	chr7	ENSMUSG00000058454.15	231.927	194.946	0.838815	0.907928	-0.13935	0.0432943	0.318072
Gm15743	chr16	ENSMUSG00000086645.2	0.000341753	0.000505878	1.49088	1.05483	0.0770114	0.0434028	0.318703
Spc25	chr2	ENSMUSG00000005233.16	0.238293	0.158753	0.676576	0.950593	-0.0731007	0.0435272	0.319088
Nsun6	chr2	ENSMUSG00000026707.15	36.2646	30.5104	0.843219	0.908795	-0.137973	0.043546	0.319088
Rbp1	chr9	ENSMUSG00000046402.10	61582.4	79610.5	1.2937	1.08179	0.113417	0.0435221	0.319088
1110013H19Rik	chr15	ENSMUSG00000116164.1	24.6472	16.2428	0.642952	0.95581	-0.0652045	0.0435208	0.319088
Myc	chr15	ENSMUSG00000022346.15	0.0906527	0.125422	1.39347	1.0642	0.0897748	0.043591	0.319242
A630001G21Rik	chr1	ENSMUSG00000052760.16	29.7475	43.0457	1.45053	1.05623	0.0789173	0.0436124	0.319242
Gatc	chr5	ENSMUSG00000029536.8	291.065	259.58	0.891423	0.922248	-0.116773	0.0437785	0.319986
Fem1a	chr17	ENSMUSG00000043683.4	1430.76	1269.43	0.886821	0.91974	-0.120702	0.0437823	0.319986
Gm5507	chr18	ENSMUSG00000069376.2	2347.33	3432.21	1.4786	1.05424	0.0762068	0.0437736	0.319986
Ly6e	chr15	ENSMUSG00000022587.14	3275.16	3628.6	1.10771	1.07811	0.108504	0.04396	0.32016
Dipk1a	chr5	ENSMUSG00000029270.10	738.838	921.546	1.24827	1.0932	0.128552	0.0439052	0.32016
Tyrobp	chr7	ENSMUSG00000030579.10	9.34334	12.2243	1.30776	1.0788	0.109427	0.0439654	0.32016
Ramp1	chr1	ENSMUSG00000034353.14	527.349	394.929	0.748252	0.931552	-0.102291	0.0439531	0.32016
Hmcn2	chr2	ENSMUSG00000055632.18	227849	423962	1.83874	1.02794	0.0397531	0.0438577	0.32016
Hdhd5	chr6	ENSMUSG00000058979.7	68.0509	56.938	0.836247	0.90881	-0.13795	0.0438827	0.32016
Rps2-ps10	chr18	ENSMUSG00000091957.3	0.0117158	0.00729305	0.613946	0.962298	-0.0554451	0.0439492	0.32016
Prkaca	chr8	ENSMUSG00000005469.10	8340.02	7582.21	0.909014	0.929764	-0.105063	0.0440052	0.320284
Nedd9	chr13	ENSMUSG00000021365.15	20678.9	24332.2	1.178	1.09655	0.132975	0.044095	0.320483
3830406C13Rik	chr14	ENSMUSG00000033111.16	885.873	1028.88	1.16097	1.09457	0.13037	0.0441009	0.320483
Skida1	chr2	ENSMUSG00000054074.9	5031.58	3651.63	0.724405	0.936448	-0.094729	0.0441001	0.320483
Farsb	chr1	ENSMUSG00000026245.16	82.2053	74.8105	0.909666	0.930299	-0.104234	0.0442347	0.321289
Col14a1	chr15	ENSMUSG00000022371.16	4.75432e+07	7.29626e+07	1.54045	1.04221	0.0596425	0.0444957	0.323018
Cwf19l1	chr19	ENSMUSG00000025200.7	532.855	443.231	0.834254	0.908537	-0.138383	0.0446801	0.32419
Pkd2l2	chr18	ENSMUSG00000014503.15	16.1037	13.9592	0.866087	0.914477	-0.128982	0.0448545	0.325288
Hsd11b1	chr1	ENSMUSG00000016194.14	3.10581	3.90881	1.25951	1.09225	0.127307	0.0448954	0.325416
Txlnb	chr10	ENSMUSG00000039891.6	292326	239833	0.819602	0.905607	-0.143042	0.0449213	0.325437
Fam57b	chr7	ENSMUSG00000058966.13	0.323269	0.278918	0.864564	0.91442	-0.129071	0.0449638	0.325577
Nr1d2	chr14	ENSMUSG00000021775.11	0.223548	0.137767	0.619096	0.958719	-0.0608196	0.0451902	0.325996
Dgat1	chr15	ENSMUSG00000022555.12	2041.06	2266.05	1.11095	1.07923	0.110003	0.0451384	0.325996
Tiam2	chr17	ENSMUSG00000023800.15	251246	345614	1.38034	1.06319	0.0883996	0.0450615	0.325996
Hspa12a	chr19	ENSMUSG00000025092.7	384374	317607	0.827104	0.908097	-0.139082	0.0451287	0.325996
Kcnip2	chr19	ENSMUSG00000025221.16	1615.42	1369	0.847431	0.91027	-0.135634	0.0451832	0.325996
Siglec1	chr2	ENSMUSG00000027322.11	588013	1.00616e+06	1.71491	1.03213	0.0456296	0.0451452	0.325996
Trpc1	chr9	ENSMUSG00000032839.13	4041.58	3429.23	0.848351	0.910795	-0.134802	0.045207	0.325996
Gm44421	chr6	ENSMUSG00000107451.1	74523.7	55603	0.744466	0.926624	-0.109944	0.0451302	0.325996
Slc41a1	chr1	ENSMUSG00000013275.9	111743	87744.3	0.784968	0.910251	-0.135664	0.0453135	0.326002
Mepce	chr5	ENSMUSG00000029726.16	1936.88	1671.84	0.863535	0.912805	-0.131622	0.0453018	0.326002
Rrp8	chr7	ENSMUSG00000030888.14	9.14402	7.69683	0.841435	0.910576	-0.135148	0.0453223	0.326002
Nol12	chr15	ENSMUSG00000033099.10	2.11866	1.69226	0.799901	0.91392	-0.12986	0.0453238	0.326002
Gm48882	chr10	ENSMUSG00000112593.1	11.5597	9.23403	0.798136	0.912857	-0.131539	0.0453085	0.326002
Lmo2	chr2	ENSMUSG00000032698.15	30229.1	37385.1	1.23832	1.09366	0.129166	0.0454722	0.326569
Cldn12	chr5	ENSMUSG00000046798.14	196.903	162.401	0.825173	0.909261	-0.137234	0.0454609	0.326569
Btla	chr16	ENSMUSG00000052013.15	257.319	398.43	1.57385	1.04215	0.0595614	0.0454304	0.326569
Gm50114	chr19	ENSMUSG00000117692.1	164.55	208.757	1.27312	1.08994	0.124254	0.0455627	0.327052
Smg8	chr11	ENSMUSG00000020495.13	76.4337	66.1271	0.864364	0.913316	-0.130814	0.045652	0.327526
Rassf2	chr2	ENSMUSG00000027339.15	124935	169537	1.35713	1.06933	0.0967044	0.0457804	0.328279
Tap1	chr17	ENSMUSG00000037321.17	610792	800665	1.30486	1.07812	0.108516	0.0458781	0.328812
Ddx39b	chr17	ENSMUSG00000019432.15	415.202	356.753	0.859016	0.913633	-0.130314	0.0460408	0.329477
Adam33	chr2	ENSMUSG00000027318.17	5.59306e+12	9.55836e+12	1.71046	1.03297	0.0468025	0.0460206	0.329477
Zfp280d	chr9	ENSMUSG00000038535.17	317.003	276.816	0.874533	0.916571	-0.125681	0.0460411	0.329477
Gm8113	chr14	ENSMUSG00000089901.1	13559	8576.14	0.61938	0.960035	-0.0588417	0.0460684	0.329505
Ddit4	chr10	ENSMUSG00000020108.4	3.58028	4.86836	1.36094	1.0729	0.10152	0.0461396	0.329512
2010300C02Rik	chr1	ENSMUSG00000026090.16	139.904	238.6	1.69665	1.03457	0.0490319	0.046125	0.329512
Rilp	chr11	ENSMUSG00000038195.6	55.282	44.7862	0.810089	0.911025	-0.134437	0.0461357	0.329512
Kbtbd11	chr8	ENSMUSG00000055675.6	1.6862e+08	2.56862e+08	1.50813	1.04452	0.0628389	0.0461787	0.329623
Gca	chr2	ENSMUSG00000026893.4	758.657	668.34	0.880641	0.918769	-0.122227	0.0463122	0.330409
Carnmt1	chr19	ENSMUSG00000024726.10	697.135	612.887	0.878842	0.918492	-0.122661	0.0463539	0.330539
Tcf19	chr17	ENSMUSG00000050410.15	471.543	368.501	0.785522	0.917574	-0.124103	0.0465554	0.331807
Stx11	chr10	ENSMUSG00000039232.12	1.50985e+07	2.16067e+07	1.43686	1.05024	0.0707244	0.0466162	0.332073
Bcas3	chr11	ENSMUSG00000059439.15	167.049	138.136	0.82738	0.908869	-0.137856	0.0466713	0.332297
Cpt2	chr4	ENSMUSG00000028607.16	274.001	236.765	0.864274	0.91351	-0.130507	0.0467062	0.332377
Stip1	chr19	ENSMUSG00000024966.9	8.28329	6.8304	0.824781	0.91128	-0.134033	0.0467498	0.332519
Abcc3	chr11	ENSMUSG00000020865.16	35562.6	50093.7	1.41669	1.05748	0.080627	0.0468146	0.332812
Bcl7b	chr5	ENSMUSG00000029681.12	1090.23	996.316	0.914022	0.932934	-0.100152	0.0469241	0.333422
Mettl1	chr10	ENSMUSG00000006732.14	8.99747	7.43533	0.827451	0.91172	-0.133338	0.0470057	0.333664
Tnni1	chr1	ENSMUSG00000026418.16	3.04399e+07	1.68324e+07	0.567548	0.970692	-0.0429145	0.047003	0.333664
Mzt2	chr16	ENSMUSG00000022671.13	5.30596	4.24983	0.80074	0.915683	-0.12708	0.0471991	0.3347
Tbc1d17	chr7	ENSMUSG00000038520.15	2206.72	1874.85	0.849127	0.910448	-0.135351	0.0471929	0.3347
Itih5	chr2	ENSMUSG00000025780.7	5.0451e+06	7.55087e+06	1.49615	1.04579	0.0645939	0.0472751	0.33507
Zfp870	chr17	ENSMUSG00000095325.3	24.4654	19.2342	0.786976	0.918913	-0.121999	0.0473491	0.335425
Hsbp1l1	chr18	ENSMUSG00000078963.3	1350.63	1770.1	1.30567	1.0762	0.105951	0.0473742	0.335434
Exosc2	chr2	ENSMUSG00000039356.15	6.0688	5.32911	0.876611	0.918462	-0.122709	0.0475655	0.336619
Agmo	chr12	ENSMUSG00000050103.18	305.307	386.93	1.27178	1.08691	0.120239	0.0476142	0.336795
Prelid1	chr13	ENSMUSG00000021486.7	408.47	453.967	1.11108	1.0785	0.109029	0.0476529	0.336899
Ppfia4	chr1	ENSMUSG00000026458.13	8079.61	10299.4	1.26266	1.08533	0.118128	0.047734	0.337303
Adamts9	chr6	ENSMUSG00000030022.14	378921	577188	1.51737	1.04319	0.0610077	0.0477664	0.337358
Gm5786	chr12	ENSMUSG00000066487.3	0.000673015	0.000482498	0.713216	0.942707	-0.0851188	0.0477897	0.337358
Dagla	chr19	ENSMUSG00000035735.10	4.20949e+08	6.4578e+08	1.53238	1.04168	0.0589162	0.0478605	0.337518
Enpp6	chr8	ENSMUSG00000038173.15	1.32418e+07	1.87891e+07	1.42476	1.05292	0.0743946	0.0478368	0.337518
As3mt	chr19	ENSMUSG00000003559.8	155.557	130.432	0.838941	0.911404	-0.133837	0.0480724	0.338555
Lum	chr10	ENSMUSG00000036446.5	46819.2	52952.1	1.13143	1.08489	0.117545	0.0480747	0.338555
Mageh1	chrX	ENSMUSG00000047238.4	1559.55	1292.69	0.830241	0.911344	-0.133932	0.0480796	0.338555
Smad4	chr18	ENSMUSG00000024515.13	5447.47	4864.92	0.892961	0.923379	-0.115005	0.0481899	0.338919
[truncated: 12,070 more rows]

## Sheet: B, Dp16^2xIFNRs v WT
Gene symbol	Chromosome	Ensembl ID	Base Mean WT	Base Mean Dp16^2xIFNRs	Fold-change	Adjusted Fold-change	Adjusted Log2 Fold-change	p-value	FDR q-value (BH)
Usp16	chr16	ENSMUSG00000025616.14	678.37	1169.66	1.72275	1.71005	0.774039	2.19733e-33	3.09143e-29
Jam2	chr16	ENSMUSG00000053062.16	22476.1	36675.6	1.63149	1.61634	0.692729	4.47885e-24	3.15065e-20
Cct8	chr16	ENSMUSG00000025613.13	1411.06	1937.28	1.37302	1.36444	0.44831	4.02701e-22	1.88854e-18
Hspa13	chr16	ENSMUSG00000032932.15	31.7118	48.167	1.5179	1.50182	0.586713	2.70061e-18	9.49873e-15
Cxadr	chr16	ENSMUSG00000022865.14	6531.21	14167.7	2.17407	2.1274	1.08909	6.91985e-18	1.94711e-14
Cpxm2	chr7	ENSMUSG00000030862.13	0.81468	2.24732	2.75669	2.67446	1.41925	3.09385e-16	7.25457e-13
Gm13212	chr4	ENSMUSG00000078502.10	875.172	1673.24	1.91511	1.87508	0.90695	1.89997e-15	3.81867e-12
Ociad2	chr5	ENSMUSG00000029153.11	740.649	1629.79	2.19635	2.13986	1.09752	3.11443e-15	5.47711e-12
Ripk4	chr16	ENSMUSG00000005251.15	10841.2	61645.4	5.67935	5.35471	2.42081	1.13456e-14	1.59621e-11
Kcnj14	chr7	ENSMUSG00000058743.6	9.96426	27.6228	2.76842	2.67247	1.41817	1.05225e-14	1.59621e-11
Apod	chr16	ENSMUSG00000022548.14	278.799	684.677	2.4527	2.37201	1.24611	1.26843e-14	1.62232e-11
Parp3	chr9	ENSMUSG00000023249.15	163.703	246.982	1.5086	1.48712	0.57252	1.16523e-13	1.36613e-10
Rnf17	chr14	ENSMUSG00000000365.9	16270.1	56544.4	3.46278	3.29869	1.72189	3.84728e-13	4.16365e-10
Gal3st2c	chr1	ENSMUSG00000073608.4	756.586	411.069	0.547929	0.560726	-0.834631	5.76604e-13	5.79446e-10
Thrsp	chr7	ENSMUSG00000035686.8	0.0169374	0.0376082	2.22103	2.15197	1.10566	8.90468e-13	8.352e-10
Kcnj4	chr15	ENSMUSG00000044216.7	1.26182	5.36226	3.79815	3.57779	1.83907	1.77219e-12	1.55831e-09
Morc3	chr16	ENSMUSG00000039456.10	856.975	1262.81	1.47374	1.4515	0.53754	2.61674e-12	2.16558e-09
Pcbd1	chr10	ENSMUSG00000020098.7	9037.88	28779.2	3.24692	3.08378	1.6247	4.9629e-12	3.87906e-09
Pacsin1	chr17	ENSMUSG00000040276.15	1.49623	5.41833	3.66964	3.46524	1.79295	1.10985e-11	8.21815e-09
Tnfrsf23	chr7	ENSMUSG00000037613.16	4456.26	9496.3	2.12996	2.05885	1.04184	1.32072e-11	8.8482e-09
Gm49891	chr4	ENSMUSG00000117251.1	39.1242	96.1756	2.46154	2.36365	1.24101	1.31481e-11	8.8482e-09
Metrn	chr17	ENSMUSG00000002274.13	62.8519	106.036	1.6874	1.64875	0.72137	1.52446e-11	9.74891e-09
Cd68	chr11	ENSMUSG00000018774.13	57.5955	91.5763	1.58821	1.55531	0.637204	2.69787e-11	1.65028e-08
Dyrk1a	chr16	ENSMUSG00000022897.15	4658.39	6491.1	1.39352	1.37365	0.458011	4.19704e-11	2.46034e-08
Sh3gl2	chr4	ENSMUSG00000028488.15	1.54173e-05	3.66684e-05	2.35584	2.25724	1.17456	4.50516e-11	2.53532e-08
Lyz1	chr10	ENSMUSG00000069515.6	3.38761e+06	1.10566e+07	3.29027	3.08779	1.62657	5.68059e-11	3.07385e-08
Sdc4	chr2	ENSMUSG00000017009.3	41905.3	63719.9	1.51942	1.4879	0.573276	2.0933e-10	1.09077e-07
Fermt3	chr19	ENSMUSG00000024965.9	1553.4	2928.3	1.8865	1.82389	0.86702	5.13737e-10	2.58135e-07
Epn3	chr11	ENSMUSG00000010080.15	0.222337	0.113662	0.511786	0.530314	-0.915082	7.73554e-10	3.75281e-07
Sytl4	chrX	ENSMUSG00000031255.14	3617.72	9146.17	2.54214	2.40743	1.26749	1.27136e-09	5.96224e-07
Dnajc28	chr16	ENSMUSG00000039763.10	237.551	337.465	1.42088	1.39466	0.479916	1.70873e-09	7.75489e-07
Ccl8	chr11	ENSMUSG00000009185.2	1.36295e+06	4.21741e+06	3.18074	2.95322	1.56229	2.43351e-09	1.06991e-06
Gm10635	chr9	ENSMUSG00000111765.1	18.8114	6.91529	0.36942	0.391464	-1.35305	3.33197e-09	1.42053e-06
Sh3bgr	chr16	ENSMUSG00000040666.19	211.368	306.282	1.44827	1.41752	0.503365	6.89304e-09	2.8523e-06
Crlf1	chr8	ENSMUSG00000007888.15	940.096	3533.89	3.80925	3.47224	1.79587	8.01436e-09	3.22155e-06
Abca12	chr1	ENSMUSG00000050296.14	8.91221	3.42167	0.392333	0.416344	-1.26415	1.13505e-08	4.43585e-06
Zfp992	chr4	ENSMUSG00000070605.4	12.1476	24.9194	2.04176	1.95105	0.964254	1.1851e-08	4.50626e-06
Plac8	chr5	ENSMUSG00000029322.12	17.0193	71.0617	4.2062	3.81643	1.93222	1.62128e-08	5.98403e-06
Lgals3	chr14	ENSMUSG00000050335.17	4.33114e+06	1.21915e+07	2.85292	2.65023	1.40612	1.65881e-08	5.98403e-06
Rcan1	chr16	ENSMUSG00000022951.16	16446.2	41961.8	2.56801	2.39314	1.2589	1.77786e-08	6.25319e-06
Gm44608	chr7	ENSMUSG00000108324.1	0.00134306	0.00629694	4.62827	4.17092	2.06036	1.91389e-08	6.56744e-06
Casp12	chr9	ENSMUSG00000025887.10	420.777	741.806	1.75898	1.69242	0.759092	2.10819e-08	7.06192e-06
Slc38a4	chr15	ENSMUSG00000022464.14	352.815	165.1	0.469059	0.49383	-1.01791	2.33423e-08	7.63728e-06
Nt5dc2	chr14	ENSMUSG00000071547.4	143.712	190.734	1.32623	1.30369	0.382601	2.69282e-08	8.6103e-06
Ctps	chr4	ENSMUSG00000028633.7	69.8639	53.6555	0.767143	0.779389	-0.359584	2.97105e-08	9.28882e-06
Ostm1	chr10	ENSMUSG00000038280.12	917.174	1191.05	1.29732	1.27737	0.353174	3.28991e-08	1.00621e-05
Vps26c	chr16	ENSMUSG00000022898.13	25.0192	43.1553	1.72588	1.6616	0.73257	3.49614e-08	1.04654e-05
Acsl6	chr11	ENSMUSG00000020333.17	45252.2	74023.6	1.63739	1.58416	0.663715	3.67783e-08	1.07799e-05
Pak7	chr2	ENSMUSG00000039913.12	1.32825	7.3674	5.29015	4.64185	2.2147	3.83146e-08	1.1001e-05
Cotl1	chr8	ENSMUSG00000031827.13	4379.19	6758.26	1.54197	1.49618	0.581279	4.79074e-08	1.34802e-05
Gdf15	chr8	ENSMUSG00000038508.7	0.539886	1.50791	2.80261	2.59901	1.37796	4.92822e-08	1.35951e-05
Adap1	chr5	ENSMUSG00000056413.16	36.4456	72.1078	1.97439	1.8792	0.910118	6.35993e-08	1.72073e-05
Mettl11b	chr1	ENSMUSG00000040113.14	112.689	314.097	2.77368	2.57649	1.36541	6.81518e-08	1.80911e-05
Unc93b1	chr19	ENSMUSG00000036908.17	3834.93	5360.72	1.39902	1.36715	0.451167	7.19072e-08	1.87345e-05
Tspan17	chr13	ENSMUSG00000025875.14	180.87	287.369	1.58839	1.53749	0.620574	7.48859e-08	1.90366e-05
C1qc	chr4	ENSMUSG00000036896.5	490.819	695.499	1.41524	1.38135	0.466078	7.57731e-08	1.90366e-05
Mrap	chr16	ENSMUSG00000039956.9	3.38209	6.30725	1.86327	1.78095	0.832647	8.01845e-08	1.97915e-05
Mrps6	chr16	ENSMUSG00000039680.10	252.931	469.596	1.85968	1.77417	0.827146	9.70519e-08	2.35418e-05
Srxn1	chr2	ENSMUSG00000032802.8	79.2671	117.71	1.48268	1.44152	0.527589	1.4148e-07	3.3737e-05
Susd1	chr4	ENSMUSG00000038578.15	0.136652	0.28021	2.03643	1.92777	0.94693	1.44737e-07	3.39384e-05
Mal	chr2	ENSMUSG00000027375.14	1.52079	2.76889	1.82243	1.73976	0.798888	2.06114e-07	4.75379e-05
Poln	chr5	ENSMUSG00000045102.12	31.5288	74.8038	2.36423	2.20691	1.14203	2.38009e-07	5.39454e-05
Tdrp	chr8	ENSMUSG00000050052.12	49.4504	88.8635	1.79742	1.715	0.778209	2.41564e-07	5.39454e-05
Fxyd6	chr9	ENSMUSG00000066705.7	714.755	1236.69	1.73303	1.65677	0.728373	2.59077e-07	5.69523e-05
Myrfl	chr10	ENSMUSG00000034057.8	0.00421276	0.00184601	0.452098	0.48264	-1.05098	2.71972e-07	5.88674e-05
Ctsk	chr3	ENSMUSG00000028111.4	21.5994	33.4412	1.54233	1.49035	0.57565	3.08257e-07	6.57101e-05
Il17re	chr6	ENSMUSG00000043088.16	2.18674	7.61864	3.28104	2.96962	1.57028	3.22097e-07	6.76355e-05
Timp1	chrX	ENSMUSG00000001131.11	0.944026	2.07527	2.21808	2.07223	1.05119	3.49338e-07	7.2277e-05
Gm26795	chr8	ENSMUSG00000097776.1	29.1417	17.0489	0.585107	0.611225	-0.710224	4.25499e-07	8.55192e-05
Gm10727	chr3	ENSMUSG00000105444.1	10.4533	3.70748	0.355977	0.388792	-1.36293	4.23003e-07	8.55192e-05
Plppr2	chr9	ENSMUSG00000040563.13	63290	107272	1.67258	1.60164	0.679551	4.39079e-07	8.70056e-05
Cds1	chr5	ENSMUSG00000029330.8	42894.9	76571.3	1.79348	1.70968	0.773725	4.914e-07	9.6021e-05
Aim2	chr1	ENSMUSG00000037860.15	1324.85	2598.6	1.95387	1.84424	0.883029	5.25365e-07	0.000101251
Acsm5	chr7	ENSMUSG00000030972.6	3.28964e+06	5.91157e+06	1.79456	1.71021	0.774171	5.43107e-07	0.000103256
Meis3	chr7	ENSMUSG00000041420.18	5005.39	7581.38	1.51487	1.46528	0.551175	6.5098e-07	0.000122115
Gm41717	chr18	ENSMUSG00000117919.1	0.37373	0.184911	0.496556	0.526618	-0.925171	6.72803e-07	0.000124548
Lacc1	chr14	ENSMUSG00000044350.14	1218.39	1799.99	1.48057	1.43305	0.519088	7.29334e-07	0.00013326
Fus	chr7	ENSMUSG00000030795.18	80044.3	59822.7	0.748314	0.765279	-0.385943	7.73958e-07	0.000137989
Prickle1	chr15	ENSMUSG00000036158.12	12242.6	8633.22	0.706129	0.725939	-0.462079	7.74831e-07	0.000137989
Samsn1	chr16	ENSMUSG00000022876.18	4766.63	12279.6	2.52071	2.30851	1.20696	8.98142e-07	0.00015795
Renbp	chrX	ENSMUSG00000031387.14	2588.55	4338.15	1.67908	1.60412	0.68178	9.2487e-07	0.000160642
Ctss	chr3	ENSMUSG00000038642.10	4472.14	7363.46	1.64663	1.5732	0.653702	1.03456e-06	0.000177503
Fam174b	chr7	ENSMUSG00000078670.3	1717.59	1297.68	0.755013	0.771992	-0.373343	1.13328e-06	0.000192098
Arhgap9	chr10	ENSMUSG00000040345.10	615.076	1328.82	2.1436	1.99375	0.995482	1.19205e-06	0.000199654
Rad51c	chr11	ENSMUSG00000007646.13	0.0215577	0.00995292	0.492309	0.525992	-0.926887	1.27126e-06	0.000210416
Lbp	chr2	ENSMUSG00000016024.9	1451.15	2503.56	1.73153	1.64836	0.721029	1.36018e-06	0.000222516
Rnase6	chr14	ENSMUSG00000021880.7	1.11114e+06	3.12731e+06	2.77278	2.51493	1.33052	1.43743e-06	0.000232451
Capn12	chr7	ENSMUSG00000054083.8	3104.09	6438.98	2.0374	1.90304	0.928306	1.51678e-06	0.000242496
Ccl6	chr11	ENSMUSG00000018927.3	21.5358	38.8292	1.80729	1.70891	0.773078	1.56795e-06	0.00024786
Igfbp7	chr5	ENSMUSG00000036256.13	366.214	454.287	1.24047	1.22066	0.287662	1.58582e-06	0.000247898
Shmt1	chr11	ENSMUSG00000020534.14	20.2201	30.4659	1.50569	1.45301	0.539049	1.60677e-06	0.000248413
Slc29a2	chr19	ENSMUSG00000024891.6	1333.55	923.215	0.691148	0.714294	-0.485411	1.68284e-06	0.000257346
Serpina3n	chr12	ENSMUSG00000021091.8	233.294	500.504	2.1572	2.00892	1.00642	1.84769e-06	0.000279518
Carmil3	chr14	ENSMUSG00000022211.9	504.19	264.81	0.533144	0.565559	-0.822251	1.94973e-06	0.000291816
Eif4h	chr5	ENSMUSG00000040731.13	2127.04	1876.1	0.882162	0.888224	-0.171004	2.03302e-06	0.000297944
Pld4	chr12	ENSMUSG00000052160.7	348.36	510.503	1.46227	1.41103	0.496746	2.03187e-06	0.000297944
Senp7	chr16	ENSMUSG00000052917.15	35910.1	25429.3	0.710098	0.731523	-0.451025	2.05538e-06	0.000298115
Bdh1	chr16	ENSMUSG00000046598.15	0.022146	0.0382784	1.7338	1.64763	0.72039	2.14509e-06	0.000307952
D16Ertd472e	chr16	ENSMUSG00000022864.14	18537	32882.1	1.7677	1.66872	0.738742	2.32725e-06	0.000325602
Cbr2	chr11	ENSMUSG00000025150.10	95.536	137.763	1.44067	1.39285	0.478045	2.30545e-06	0.000325602
Cntn5	chr9	ENSMUSG00000039488.15	6.13712	4.15659	0.678165	0.702752	-0.508912	2.33995e-06	0.000325602
Gm31520	chr6	ENSMUSG00000107653.1	72400.5	153379	2.10328	1.95213	0.965047	2.36061e-06	0.000325602
Il18bp	chr7	ENSMUSG00000070427.4	58.1086	82.7291	1.42376	1.37864	0.463246	2.39425e-06	0.000327036
Slc1a2	chr2	ENSMUSG00000005089.15	25.3604	55.8384	2.17055	2.00747	1.00538	2.52671e-06	0.000341811
Capg	chr6	ENSMUSG00000056737.14	258.74	405.213	1.56922	1.50162	0.586523	2.62215e-06	0.000351343
Slc16a7	chr10	ENSMUSG00000020102.15	125.507	69.0931	0.554377	0.586748	-0.769186	2.92866e-06	0.000385077
Gm43302	chr5	ENSMUSG00000079362.5	50397.2	93896.8	1.86409	1.74273	0.80135	2.90851e-06	0.000385077
Gm30735	chr3	ENSMUSG00000105168.1	0.239589	0.100819	0.425372	0.466315	-1.10062	2.99976e-06	0.000390774
Nnt	chr13	ENSMUSG00000025453.18	43.9588	29.207	0.667677	0.692805	-0.529478	3.03735e-06	0.000392041
Cd300ld	chr11	ENSMUSG00000034641.2	102.631	155.681	1.5173	1.45646	0.542466	3.12028e-06	0.000399084
Ric3	chr7	ENSMUSG00000048330.14	185290	315707	1.70388	1.61886	0.694977	3.28708e-06	0.00041663
Apol11b	chr15	ENSMUSG00000091694.9	2.75497e+08	2.40858e+09	8.49933	1.04639	0.0654262	3.55694e-06	0.000446809
Tspan32	chr7	ENSMUSG00000000244.17	1475.45	4851.03	3.21143	2.81731	1.49432	3.64962e-06	0.000454394
Lsp1	chr7	ENSMUSG00000018819.10	15774.3	19451	1.23389	1.21325	0.27888	3.78004e-06	0.000466503
Ibtk	chr9	ENSMUSG00000035941.15	6169.33	5029.24	0.81508	0.828427	-0.271554	3.95993e-06	0.000484454
Tspan2	chr3	ENSMUSG00000027858.13	1.17971e+06	1.6548e+06	1.40112	1.35701	0.440433	4.02021e-06	0.000485274
Mrfap1	chr5	ENSMUSG00000055302.5	2682.83	2278.89	0.849255	0.859048	-0.219189	4.03561e-06	0.000485274
Ky	chr9	ENSMUSG00000035606.8	54.2957	30.177	0.558602	0.591192	-0.758302	4.15735e-06	0.000495676
Fcer1g	chr1	ENSMUSG00000058715.11	261.436	469.902	1.79985	1.68725	0.75467	4.36273e-06	0.000515793
Epor	chr9	ENSMUSG00000006235.6	1125.78	2052.74	1.8213	1.71062	0.774518	4.67393e-06	0.00054798
AU021092	chr16	ENSMUSG00000051669.6	1.93915	3.55926	1.83864	1.72129	0.78349	4.93682e-06	0.000574018
Ide	chr19	ENSMUSG00000056999.15	215.833	132.705	0.615704	0.646603	-0.629048	5.19848e-06	0.000599487
Tmprss13	chr9	ENSMUSG00000037129.7	3868.56	1607.72	0.419206	0.458375	-1.1254	5.29857e-06	0.000606061
Gm12319	chr11	ENSMUSG00000087523.1	10.0498	6.86357	0.681954	0.708348	-0.49747	5.49996e-06	0.000624024
Cib3	chr8	ENSMUSG00000074240.5	119.368	352.248	2.94986	2.61055	1.38435	5.92122e-06	0.000666445
Cd80	chr16	ENSMUSG00000075122.5	1.68261	3.7072	2.18695	2.00317	1.00228	6.04214e-06	0.000674658
Ccn5	chr2	ENSMUSG00000027656.7	659.841	1273.18	1.93106	1.78857	0.838809	6.78932e-06	0.000752117
Gm2a	chr11	ENSMUSG00000000594.7	10667.1	13298.1	1.24671	1.22259	0.289935	7.30612e-06	0.000803045
Ckb	chr12	ENSMUSG00000001270.9	252.969	317.122	1.25339	1.22856	0.29697	7.48472e-06	0.000812717
Cabcoco1	chr10	ENSMUSG00000019945.10	106.551	72.3807	0.67833	0.705616	-0.503045	7.50965e-06	0.000812717
Selplg	chr5	ENSMUSG00000048163.13	23884.5	36200.7	1.51849	1.45324	0.539276	7.93403e-06	0.00085209
Aldh1a2	chr9	ENSMUSG00000013584.5	3007.09	4899.46	1.61868	1.53154	0.614987	8.64432e-06	0.000921341
Pink1	chr4	ENSMUSG00000028756.12	7125.1	5607.23	0.786887	0.804244	-0.314294	9.51559e-06	0.000999066
Uchl1	chr5	ENSMUSG00000029223.12	22.402	37.884	1.69043	1.59575	0.674235	9.4542e-06	0.000999066
Brwd1	chr16	ENSMUSG00000022914.17	82153.8	121703	1.48273	1.42222	0.508146	1.08408e-05	0.00112977
Limd2	chr11	ENSMUSG00000040699.13	575.153	949.204	1.6493	1.55516	0.637059	1.13648e-05	0.00117567
C1qb	chr4	ENSMUSG00000036905.8	175.439	257.381	1.46793	1.40645	0.492062	1.17923e-05	0.00121099
Ccl9	chr11	ENSMUSG00000019122.8	0.921417	1.70676	1.8579	1.72613	0.787538	1.19046e-05	0.00121366
Entpd6	chr2	ENSMUSG00000033068.16	20.728	16.3727	0.791987	0.809505	-0.304887	1.21853e-05	0.00123335
Cuzd1	chr7	ENSMUSG00000040205.8	0.0133977	0.0254073	1.88188	1.74635	0.804345	1.28788e-05	0.00129423
Rab4a	chr8	ENSMUSG00000019478.16	6033.37	8586.7	1.41841	1.36551	0.44944	1.30062e-05	0.00129528
Cideb	chr14	ENSMUSG00000022219.10	36.5708	62.8937	1.71644	1.61057	0.687573	1.30734e-05	0.00129528
D630024D03Rik	chr11	ENSMUSG00000085772.7	0.00421493	0.0148669	3.55409	2.95917	1.56519	1.31854e-05	0.00129724
Smpdl3b	chr4	ENSMUSG00000028885.8	3.14909	5.69348	1.81239	1.69249	0.759147	1.33266e-05	0.00130202
Carns1	chr19	ENSMUSG00000075289.5	438303	290823	0.665092	0.695352	-0.524184	1.36602e-05	0.00132541
Ace2	chrX	ENSMUSG00000015405.15	8.51727	15.0659	1.75381	1.64095	0.714533	1.42127e-05	0.00136957
Wrb	chr16	ENSMUSG00000023147.17	3.61453	5.29299	1.46468	1.40306	0.48858	1.52748e-05	0.00146192
Mx2	chr16	ENSMUSG00000023341.15	2359.46	4878.49	2.03939	1.86923	0.902447	1.56279e-05	0.0014856
Slamf7	chr1	ENSMUSG00000038179.13	8.80847e+07	1.99314e+08	2.1844	1.97515	0.981962	1.58385e-05	0.00149552
Mttp	chr3	ENSMUSG00000028158.14	20.8657	27.0974	1.29885	1.26505	0.339195	1.64566e-05	0.00154352
Cytip	chr2	ENSMUSG00000026832.12	253.408	573.484	2.25814	2.04227	1.03017	1.67621e-05	0.00156176
Rwdd2b	chr16	ENSMUSG00000041079.12	0.709148	1.0516	1.47891	1.41546	0.501271	1.72359e-05	0.00159534
Lyz2	chr10	ENSMUSG00000069516.8	2408.89	4066.18	1.68947	1.58286	0.662535	1.75443e-05	0.00161327
Rad21	chr15	ENSMUSG00000022314.10	785.665	635.981	0.809669	0.825895	-0.27597	1.77064e-05	0.00161761
Cxcl16	chr11	ENSMUSG00000018920.11	7991.61	13187.1	1.65223	1.55262	0.634703	1.85455e-05	0.00168333
Ezr	chr17	ENSMUSG00000052397.8	3292.98	2549.65	0.775738	0.795904	-0.329334	1.95955e-05	0.00176724
F3	chr3	ENSMUSG00000028128.13	2043.81	1453.25	0.711307	0.73824	-0.437837	2.00281e-05	0.00179475
Aqp8	chr7	ENSMUSG00000030762.11	0.00428468	0.00976404	2.30777	2.06839	1.04851	2.07491e-05	0.00184759
Aldh6a1	chr12	ENSMUSG00000021238.11	3816.45	2946.77	0.77244	0.7932	-0.334244	2.15634e-05	0.00190802
Relt	chr7	ENSMUSG00000008318.10	2.57197	4.57169	1.78543	1.66009	0.731263	2.25062e-05	0.00197899
Cyp1a1	chr9	ENSMUSG00000032315.6	4.94135e-08	3.72105e-07	7.79263	1.04127	0.0583379	2.29296e-05	0.0020037
Prcp	chr7	ENSMUSG00000061119.7	353.101	460.192	1.30507	1.26869	0.343339	2.3304e-05	0.00202385
Phf11b	chr14	ENSMUSG00000091649.3	293.129	565.816	1.92294	1.76265	0.817743	2.64836e-05	0.00228588
Tmem47	chrX	ENSMUSG00000025666.16	31.3683	24.6677	0.78603	0.806012	-0.311127	2.74042e-05	0.00233641
Sox12	chr2	ENSMUSG00000051817.8	544.698	383.819	0.706299	0.73561	-0.442987	2.73855e-05	0.00233641
Ddo	chr10	ENSMUSG00000063428.8	2207.92	1674.51	0.759027	0.782079	-0.354613	2.75673e-05	0.00233641
Fbln7	chr2	ENSMUSG00000027386.9	2.08282e+08	5.25824e+08	2.56945	2.27676	1.18699	2.81813e-05	0.00236002
Bace2	chr16	ENSMUSG00000040605.7	9.26623e+06	1.82012e+07	1.96892	1.78824	0.838541	2.81401e-05	0.00236002
Slc4a3	chr1	ENSMUSG00000006576.16	21565.3	15031.3	0.697719	0.727563	-0.458855	3.08321e-05	0.00256673
Slc25a45	chr19	ENSMUSG00000024818.15	1831.56	2632.89	1.43231	1.37141	0.455656	3.22409e-05	0.00266025
Fmr1nb	chrX	ENSMUSG00000062170.12	0.000434112	0.00232684	5.50159	4.3817	2.13149	3.23337e-05	0.00266025
Ccdc68	chr18	ENSMUSG00000038903.13	732.625	1231.44	1.6747	1.56672	0.647747	3.32452e-05	0.00271934
Znf41-ps	chr4	ENSMUSG00000084350.1	646.587	1013.05	1.56222	1.47758	0.563239	3.41245e-05	0.00277513
Pltp	chr2	ENSMUSG00000017754.13	1324.74	1582.16	1.19487	1.1751	0.232785	3.50229e-05	0.00283182
Ncf4	chr15	ENSMUSG00000071715.12	14.4064	27.4785	1.90743	1.74393	0.802338	3.75605e-05	0.00301965
Itgb2	chr10	ENSMUSG00000000290.13	1342.07	2078.53	1.54853	1.46326	0.549188	3.80137e-05	0.00303316
Rab31	chr17	ENSMUSG00000056515.9	29.3266	38.1199	1.29782	1.25967	0.333052	3.81597e-05	0.00303316
Aldh2	chr5	ENSMUSG00000029455.14	4910.73	3781.89	0.770194	0.792731	-0.335097	3.88661e-05	0.00307195
Gm5113	chr7	ENSMUSG00000066647.8	2816.37	2090.25	0.741991	0.768634	-0.379631	4.08001e-05	0.0032068
Vwa1	chr4	ENSMUSG00000042116.3	48.6441	70.7291	1.45191	1.38319	0.468003	4.13004e-05	0.00321175
Fign	chr2	ENSMUSG00000075324.13	1.35664e+08	7.94612e+07	0.590124	0.630579	-0.665252	4.13197e-05	0.00321175
Tafa5	chr15	ENSMUSG00000054863.9	4169.02	2963.89	0.713375	0.743056	-0.428457	4.19878e-05	0.00324575
Adrb1	chr19	ENSMUSG00000035283.5	461188	323071	0.70184	0.733748	-0.446644	4.35062e-05	0.00334474
Il10ra	chr9	ENSMUSG00000032089.16	245617	428617	1.75	1.62341	0.699024	4.41511e-05	0.00337588
Dtx3	chr10	ENSMUSG00000040415.15	45315.9	54599.6	1.20458	1.18248	0.241811	4.5585e-05	0.00346667
Hexa	chr9	ENSMUSG00000025232.8	140.51	183.39	1.3051	1.26524	0.339407	4.60403e-05	0.00348248
Napsa	chr7	ENSMUSG00000002204.9	871.876	2439.21	2.78979	2.38584	1.25449	4.76116e-05	0.00354628
Cyth4	chr15	ENSMUSG00000018008.8	5228.61	7503.14	1.4327	1.36664	0.450636	4.73607e-05	0.00354628
Bbs2	chr8	ENSMUSG00000031755.6	1079.44	836.499	0.776364	0.798711	-0.324255	4.764e-05	0.00354628
5830405F06Rik	chr6	ENSMUSG00000103586.5	24.979	71.432	2.77818	2.42228	1.27637	4.87151e-05	0.00360723
Fcgr3	chr1	ENSMUSG00000059498.13	18.6103	29.5784	1.59052	1.49128	0.576553	4.90866e-05	0.0036157
Tmem37	chr1	ENSMUSG00000050777.7	0.712211	1.25045	1.75718	1.62679	0.702025	5.05433e-05	0.00370361
Hmgn1	chr16	ENSMUSG00000040681.16	1458.55	2179.61	1.49528	1.41709	0.50293	5.09397e-05	0.00371332
Tsc22d4	chr5	ENSMUSG00000029723.16	1239.59	1030.79	0.831322	0.84681	-0.23989	5.41574e-05	0.00388745
Psma8	chr18	ENSMUSG00000036743.4	26.2304	55.8329	2.04647	1.83887	0.878821	5.38888e-05	0.00388745
Mfsd4a	chr1	ENSMUSG00000059149.17	19415.1	35588.2	1.8417	1.69937	0.765001	5.36719e-05	0.00388745
Pmpca	chr2	ENSMUSG00000026926.14	598.165	498.976	0.834677	0.849493	-0.235326	5.4972e-05	0.00392589
C1qa	chr4	ENSMUSG00000036887.5	258.825	369.489	1.42721	1.3608	0.444456	5.65835e-05	0.00402057
Clcn1	chr6	ENSMUSG00000029862.16	2465.96	1052.35	0.425651	0.479885	-1.05924	5.71208e-05	0.00403835
Cyyr1	chr16	ENSMUSG00000041134.15	60789.5	85736.6	1.41019	1.35093	0.433949	5.74571e-05	0.00404182
Il33	chr19	ENSMUSG00000024810.16	33.1374	50.9374	1.53425	1.45201	0.538051	5.80341e-05	0.00405989
2900052N01Rik	chr9	ENSMUSG00000099696.6	8.16094e-07	2.02055e-06	2.46607	2.16559	1.11476	5.82912e-05	0.00405989
Fam81a	chr9	ENSMUSG00000032224.15	56.1187	86.801	1.54448	1.45903	0.545013	5.95001e-05	0.00412368
Cd74	chr18	ENSMUSG00000024610.15	2.07744e+06	3.83129e+06	1.84009	1.67555	0.744635	6.00073e-05	0.00413844
Batf	chr12	ENSMUSG00000034266.6	2988.03	6190.5	2.03433	1.83452	0.875399	6.08887e-05	0.00417495
Cbr1	chr16	ENSMUSG00000051483.9	8.70356	14.2517	1.63985	1.53142	0.614874	6.11302e-05	0.00417495
Nfam1	chr15	ENSMUSG00000058099.16	1199.85	1790.55	1.49771	1.41847	0.504333	6.14363e-05	0.00417559
Mx1	chr16	ENSMUSG00000000386.16	111.035	354.344	3.15574	2.61151	1.38488	6.36784e-05	0.00428741
Clec4n	chr6	ENSMUSG00000023349.14	0.0354106	0.0747423	2.12665	1.89491	0.922126	6.3691e-05	0.00428741
Arfgap3	chr15	ENSMUSG00000054277.8	466.986	579.095	1.24093	1.21189	0.277255	6.40869e-05	0.00429351
Itgae	chr11	ENSMUSG00000005947.11	1.63676	4.21327	2.4446	2.1337	1.09336	6.57537e-05	0.00436363
Usp28	chr9	ENSMUSG00000032267.8	667.615	558.353	0.837047	0.851892	-0.231258	6.56127e-05	0.00436363
Donson	chr16	ENSMUSG00000022960.13	616.81	1037.86	1.66807	1.54598	0.628517	6.63796e-05	0.00438448
Vamp1	chr6	ENSMUSG00000030337.16	1286.59	1761.76	1.36951	1.31525	0.395341	6.81455e-05	0.00445925
Pqlc3	chr12	ENSMUSG00000045679.14	8881.65	13332.8	1.49837	1.41847	0.504338	6.81353e-05	0.00445925
Cryzl1	chr16	ENSMUSG00000058240.14	73.0085	117.507	1.6107	1.50602	0.590737	6.90177e-05	0.00449542
Nradd	chr9	ENSMUSG00000032491.14	0.0359382	0.0676925	1.85384	1.6944	0.760774	7.02774e-05	0.00455637
Ncf2	chr1	ENSMUSG00000026480.12	441.58	620.35	1.40746	1.34472	0.427304	7.12691e-05	0.00457847
Smim24	chr10	ENSMUSG00000078439.9	21.8544	32.3909	1.48711	1.4089	0.494567	7.11099e-05	0.00457847
Fam149a	chr8	ENSMUSG00000070044.15	5343.57	7709.73	1.44427	1.37472	0.459137	7.33249e-05	0.00468913
Lat2	chr5	ENSMUSG00000040751.12	373.415	794.252	2.14644	1.90909	0.932885	7.38095e-05	0.00468966
Gng7	chr10	ENSMUSG00000048240.14	24569.3	50094.2	2.06707	1.86108	0.896144	7.39999e-05	0.00468966
Krt80	chr15	ENSMUSG00000037185.9	0.0849688	0.135731	1.59417	1.49302	0.578231	7.52088e-05	0.00470875
Skap2	chr6	ENSMUSG00000059182.7	387.94	505.566	1.30111	1.25925	0.332569	7.53052e-05	0.00470875
Zcchc3	chr2	ENSMUSG00000074682.4	5383.02	3461.68	0.644767	0.685614	-0.544532	7.49694e-05	0.00470875
Ppm1m	chr9	ENSMUSG00000020253.15	13390.5	17560.9	1.30875	1.2651	0.33925	7.57431e-05	0.00471518
Tfpi	chr2	ENSMUSG00000027082.15	451.852	288.68	0.638739	0.68036	-0.55563	7.83121e-05	0.00484915
Lgals3bp	chr11	ENSMUSG00000033880.11	50565.4	70604.2	1.39374	1.33139	0.412939	7.85846e-05	0.00484915
Sh3bgrl3	chr4	ENSMUSG00000028843.8	82.1301	114.236	1.39074	1.32904	0.41039	8.01535e-05	0.00492436
Sept4	chr11	ENSMUSG00000020486.19	1440.34	2041.4	1.41705	1.35005	0.433013	8.11284e-05	0.0049411
Fcgr2b	chr1	ENSMUSG00000026656.15	113.095	168.617	1.49239	1.4097	0.495386	8.10917e-05	0.0049411
Ocln	chr13	ENSMUSG00000021638.12	17083	38591.5	2.23884	1.98531	0.989361	8.2435e-05	0.00499904
Icam1	chr9	ENSMUSG00000037405.8	2487.8	3476.59	1.39486	1.33239	0.414016	8.42218e-05	0.00508548
Sdha	chr13	ENSMUSG00000021577.14	212212	149667	0.706085	0.739152	-0.436058	8.63496e-05	0.00516959
Zfp46	chr4	ENSMUSG00000051351.14	887.611	693.556	0.782759	0.806059	-0.311043	8.62344e-05	0.00516959
Islr	chr9	ENSMUSG00000037206.15	599.702	798.004	1.33079	1.28277	0.359267	8.7306e-05	0.0052047
Rnf141	chr7	ENSMUSG00000030788.16	12886.6	15973.8	1.23833	1.2083	0.272978	8.77507e-05	0.00520913
Lepr	chr4	ENSMUSG00000057722.17	11.1208	18.5593	1.68216	1.56101	0.642475	8.87768e-05	0.00523002
Gm4951	chr18	ENSMUSG00000073555.1	2.54409e+06	4.94278e+06	1.85697	1.67558	0.744662	8.8846e-05	0.00523002
Ctsl	chr13	ENSMUSG00000021477.9	1041.03	1392.58	1.33806	1.28753	0.36461	8.99858e-05	0.00527505
Cfap298	chr16	ENSMUSG00000022972.10	33.2392	51.8065	1.56022	1.46148	0.54743	9.11539e-05	0.00532135
Cd52	chr4	ENSMUSG00000000682.7	541437	1.27539e+06	2.38762	2.05458	1.03885	9.40572e-05	0.00546814
Irf5	chr6	ENSMUSG00000029771.12	441.472	603.794	1.3737	1.31676	0.396992	9.62274e-05	0.00555596
Egln3	chr12	ENSMUSG00000035105.5	159.699	238.015	1.49207	1.40885	0.494517	9.63575e-05	0.00555596
Ankrd10	chr8	ENSMUSG00000031508.14	6763.55	9069.08	1.33972	1.28862	0.365828	9.85698e-05	0.00566032
Calcoco1	chr15	ENSMUSG00000023055.10	3464.09	2725.68	0.787383	0.810591	-0.302953	0.000103083	0.00588409
Flot2	chr11	ENSMUSG00000061981.14	1017.32	887.955	0.873629	0.883945	-0.177972	0.000103303	0.00588409
Ptprc	chr1	ENSMUSG00000026395.16	950451	1.44028e+06	1.51458	1.42373	0.509673	0.000104745	0.00594219
2310020H05Rik	chr13	ENSMUSG00000100410.1	0.00111409	0.000543169	0.48693	0.546681	-0.871229	0.000105903	0.00598373
Gnas	chr2	ENSMUSG00000027523.20	9338.11	8050.46	0.862007	0.874141	-0.194061	0.000108233	0.00607529
Fbxo10	chr4	ENSMUSG00000048232.12	289.461	200.658	0.69693	0.732884	-0.448343	0.000108819	0.00607529
Ddn	chr15	ENSMUSG00000059213.7	639416	1.84504e+06	2.82639	2.36371	1.24105	0.000108508	0.00607529
Slc16a4	chr3	ENSMUSG00000027896.15	0.00968918	0.021832	2.2535	1.99169	0.993991	0.000110105	0.00609872
Zfp984	chr4	ENSMUSG00000078495.10	6.84083	9.95201	1.45381	1.37879	0.463404	0.000109759	0.00609872
Serbp1	chr6	ENSMUSG00000036371.6	12272.5	10890.5	0.887729	0.896138	-0.158207	0.000115304	0.00636161
G530011O06Rik	chrX	ENSMUSG00000072844.6	2.85197e-05	6.79272e-05	2.36825	2.02373	1.01701	0.000119517	0.00656828
Coro1a	chr7	ENSMUSG00000030707.15	1012.38	1849.79	1.83739	1.65307	0.725145	0.000120006	0.00656952
Hdac2	chr10	ENSMUSG00000019777.16	1160.86	1005.22	0.866599	0.878324	-0.187175	0.000122424	0.00660043
Paxbp1	chr16	ENSMUSG00000022974.12	53451.7	77531.7	1.44909	1.37207	0.45635	0.000121114	0.00660043
Fcna	chr2	ENSMUSG00000026938.10	0.348426	0.575856	1.64561	1.5251	0.608908	0.00012286	0.00660043
Rac2	chr15	ENSMUSG00000033220.7	565546	1.0221e+06	1.82428	1.65218	0.724368	0.000123017	0.00660043
Nostrin	chr2	ENSMUSG00000034738.8	0.757552	1.11326	1.46873	1.38755	0.472545	0.000122425	0.00660043
Cd84	chr1	ENSMUSG00000038147.13	2949.39	4960.23	1.67579	1.53976	0.622703	0.000123445	0.00660043
Pold1	chr7	ENSMUSG00000038644.14	112.78	85.214	0.758518	0.786545	-0.346399	0.000123855	0.00660043
Aspn	chr13	ENSMUSG00000021388.14	346.841	479.812	1.38453	1.32288	0.403681	0.000124385	0.00660365
N6amt1	chr16	ENSMUSG00000044442.11	11.5917	16.8594	1.45501	1.37697	0.461498	0.000125823	0.00665032
Gbp6	chr5	ENSMUSG00000104713.4	143246	243451	1.68415	1.53866	0.621671	0.000126209	0.00665032
Fbxl2	chr9	ENSMUSG00000032507.15	10107.8	19103.6	1.87168	1.69703	0.763014	0.00012706	0.00665066
Lin9	chr1	ENSMUSG00000058729.13	57.9976	37.9013	0.655284	0.697113	-0.520535	0.000127161	0.00665066
Gpr158	chr2	ENSMUSG00000045967.11	2.85288e+07	1.41236e+08	4.83298	1.0519	0.0729964	0.000127675	0.0066528
Tmem109	chr19	ENSMUSG00000034659.14	532.803	445.109	0.835536	0.852286	-0.230591	0.000128498	0.00665762
Tox	chr4	ENSMUSG00000041272.11	12220.6	3962.95	0.350348	0.414932	-1.26905	0.000128714	0.00665762
Ms4a7	chr19	ENSMUSG00000024672.11	204.727	383.936	1.87842	1.6815	0.749751	0.000130783	0.0067399
Gm45495	chr5	ENSMUSG00000106981.1	613.231	383.592	0.625055	0.673475	-0.570303	0.00013648	0.00700778
Itgam	chr7	ENSMUSG00000030786.18	205.229	328.668	1.61005	1.49595	0.581066	0.000138603	0.00709091
Aldob	chr4	ENSMUSG00000028307.9	176934	102160	0.57682	0.626645	-0.67428	0.000149166	0.00757624
Lclat1	chr17	ENSMUSG00000054469.14	111.137	76.39	0.688038	0.726416	-0.461131	0.000148877	0.00757624
Cfp	chrX	ENSMUSG00000001128.7	214.84	318.815	1.48499	1.3935	0.47871	0.000150292	0.00760596
Afmid	chr11	ENSMUSG00000017718.15	56.5337	85.3119	1.50385	1.41461	0.500408	0.000156303	0.00788183
Cda	chr4	ENSMUSG00000028755.3	1.4378	4.22758	2.70666	2.18275	1.12615	0.000158722	0.00796789
Eno1	chr4	ENSMUSG00000063524.13	232.545	187.639	0.807052	0.828823	-0.270864	0.000159143	0.00796789
Adgre4	chr17	ENSMUSG00000032915.6	14.1148	26.4631	1.88549	1.70453	0.76937	0.000161745	0.00806949
Cnn2	chr10	ENSMUSG00000004665.10	2021.68	2653.02	1.31264	1.2632	0.337079	0.000168684	0.00836141
Csf2ra	chr19	ENSMUSG00000059326.7	15317.2	22142.5	1.442	1.36104	0.444712	0.000168785	0.00836141
Epsti1	chr14	ENSMUSG00000022014.15	5125.11	8828.23	1.7338	1.58328	0.662914	0.000170858	0.00843438
Msr1	chr8	ENSMUSG00000025044.16	57.6689	83.6707	1.44893	1.36859	0.452688	0.000172044	0.00846325
Adgre1	chr17	ENSMUSG00000004730.15	12341.8	16339.8	1.32396	1.27167	0.346724	0.000173784	0.00848948
Mgl2	chr11	ENSMUSG00000040950.13	1849.48	3122.5	1.67885	1.5314	0.614855	0.000173433	0.00848948
Rftn1	chr17	ENSMUSG00000039316.14	115.744	91.1839	0.787985	0.813618	-0.297576	0.000174557	0.00849773
Mybpc3	chr2	ENSMUSG00000002100.15	29895.6	20942	0.701214	0.738476	-0.437378	0.000176041	0.00854044
Ifi213	chr1	ENSMUSG00000073491.11	94.2436	197.806	2.03068	1.78274	0.8341	0.000180361	0.00871992
Asns	chr6	ENSMUSG00000029752.12	0.0147839	0.0213943	1.44717	1.36562	0.449553	0.00018204	0.00877096
Klhdc7a	chr4	ENSMUSG00000078234.6	48210.1	86692.3	1.80468	1.63183	0.706494	0.000190168	0.0091313
Usp25	chr16	ENSMUSG00000022867.11	55187.9	75906.3	1.3773	1.3134	0.393307	0.000196069	0.00935084
Gm15743	chr16	ENSMUSG00000086645.2	0.000341753	0.00073344	2.13732	1.88744	0.916434	0.000195587	0.00935084
Pgbd5	chr8	ENSMUSG00000050751.14	94.3937	190.645	2.03552	1.81202	0.857603	0.000197958	0.00940904
Frem2	chr3	ENSMUSG00000037016.11	58211.8	26157.2	0.455138	0.518531	-0.947498	0.000198805	0.00941746
Aldh1l1	chr6	ENSMUSG00000030088.15	2.24943e+07	3.68378e+07	1.64951	1.51721	0.601417	0.000201551	0.00951552
Heph	chrX	ENSMUSG00000031209.14	6120.18	9696.64	1.5926	1.47782	0.563472	0.000208286	0.00980058
Myoc	chr1	ENSMUSG00000026697.10	263808	427022	1.61761	1.48879	0.574141	0.000213466	0.0100109
Nmral1	chr16	ENSMUSG00000063445.14	15160.2	22504.4	1.47696	1.38744	0.47243	0.000215406	0.0100683
Optn	chr2	ENSMUSG00000026672.11	2737.46	3510.21	1.28175	1.23874	0.308878	0.000217219	0.0101194
Nudc	chr4	ENSMUSG00000028851.6	881.19	744.02	0.845281	0.861619	-0.214878	0.000221857	0.0102675
Rsad1	chr11	ENSMUSG00000039096.10	47.9536	38.99	0.81305	0.834759	-0.260568	0.000221595	0.0102675
Unc45b	chr11	ENSMUSG00000018845.14	13813.4	10111.8	0.732891	0.76706	-0.382588	0.000225188	0.0103874
Clcnkb	chr4	ENSMUSG00000006216.10	1292.29	667.594	0.516213	0.577733	-0.791526	0.000228632	0.0104965
Nup133	chr8	ENSMUSG00000039509.8	222.085	179.984	0.8125	0.834225	-0.261492	0.000229045	0.0104965
Kctd15	chr7	ENSMUSG00000030499.9	934.999	1536.42	1.64685	1.51412	0.598481	0.000231762	0.0105865
Rrm1	chr7	ENSMUSG00000030978.10	124.672	98.4244	0.791881	0.81762	-0.290498	0.000233387	0.0106263
Cebpd	chr16	ENSMUSG00000071637.5	0.793518	1.33172	1.67656	1.54282	0.625569	0.000236796	0.0107467
Itgb7	chr15	ENSMUSG00000001281.10	3.54794e+06	7.11976e+06	1.99541	1.7386	0.797925	0.000239702	0.010755
Epdr1	chr13	ENSMUSG00000002808.7	131.835	163.776	1.24183	1.20697	0.271385	0.000239277	0.010755
Ogdh	chr11	ENSMUSG00000020456.17	19966.9	13490.6	0.67639	0.718475	-0.476991	0.000238535	0.010755
Csf2rb2	chr15	ENSMUSG00000071714.7	3.90712e+08	8.34877e+08	2.10622	1.83578	0.87639	0.000240036	0.010755
Entpd2	chr2	ENSMUSG00000015085.8	1727.09	2250.06	1.30413	1.25495	0.327634	0.000245255	0.0109539
Pstpip1	chr9	ENSMUSG00000032322.14	2063.97	3320.71	1.60144	1.47577	0.561466	0.000246185	0.0109607
Lancl2	chr6	ENSMUSG00000062190.12	754.049	612.007	0.813295	0.835194	-0.259816	0.000248747	0.0110398
Serpina3g	chr12	ENSMUSG00000041481.17	39325.1	97719.9	2.44966	2.05618	1.03997	0.000249538	0.0110401
Naprt	chr15	ENSMUSG00000022574.7	15.4182	20.5638	1.33382	1.27755	0.353376	0.000252459	0.0111343
Scn4b	chr9	ENSMUSG00000046480.6	232.332	412.403	1.77784	1.61827	0.694456	0.000255357	0.0112269
Agpat3	chr10	ENSMUSG00000001211.15	13301.2	10659.7	0.801662	0.826316	-0.275235	0.000257846	0.011301
Rad51ap1	chr6	ENSMUSG00000030346.16	0.00323588	0.00828999	2.54157	2.12457	1.08717	0.000260122	0.0113654
Gart	chr16	ENSMUSG00000022962.15	233.567	289.455	1.24011	1.20505	0.269089	0.000267794	0.0116644
H2-Ab1	chr17	ENSMUSG00000073421.6	41342	79955.9	1.92687	1.68877	0.755975	0.000269848	0.0117176
Ccdc159	chr9	ENSMUSG00000006241.16	30.4674	46.8258	1.53317	1.42541	0.511377	0.000270883	0.0117263
Gm10252	chr7	ENSMUSG00000110350.1	0.00226232	0.00368519	1.6222	1.48887	0.574221	0.000286755	0.0123753
H2-Aa	chr17	ENSMUSG00000036594.15	137508	260892	1.89201	1.66274	0.73356	0.000288448	0.0124103
Slitrk4	chrX	ENSMUSG00000046699.14	19.3645	10.2127	0.535884	0.60038	-0.736052	0.000290502	0.0124606
Myom2	chr8	ENSMUSG00000031461.4	2.06502e+06	1.35466e+06	0.656783	0.703962	-0.50643	0.000291575	0.0124686
Gpnmb	chr6	ENSMUSG00000029816.10	2.95019e+06	5.35335e+06	1.82259	1.62531	0.700713	0.000295488	0.0125976
Cpz	chr5	ENSMUSG00000036596.6	34.2765	15.4966	0.491916	0.557162	-0.843831	0.000297314	0.0126372
Azin2	chr4	ENSMUSG00000028789.16	11.7019	19.9705	1.6836	1.53474	0.61799	0.000299371	0.0126863
Gbp8	chr5	ENSMUSG00000034438.16	2.31819e+08	5.13402e+08	2.12871	1.82702	0.86949	0.000302157	0.0127659
Cd72	chr4	ENSMUSG00000028459.11	354.532	682.871	1.88969	1.6502	0.722639	0.000306608	0.0129152
Sema6c	chr3	ENSMUSG00000038777.19	2.30849e+06	1.05621e+06	0.46635	0.532525	-0.909079	0.000308296	0.0129475
Acsl1	chr8	ENSMUSG00000018796.13	6046.63	4729.63	0.782344	0.810618	-0.302906	0.00031411	0.0130441
Sh3bgrl2	chr9	ENSMUSG00000032261.16	1481.1	2048.16	1.39162	1.31923	0.399692	0.000312391	0.0130441
Snx32	chr19	ENSMUSG00000056185.5	49.5295	65.551	1.31997	1.26577	0.340016	0.000314303	0.0130441
Pcdhb22	chr18	ENSMUSG00000073591.4	145641	259448	1.78988	1.61039	0.687406	0.000313339	0.0130441
Selp	chr1	ENSMUSG00000026580.16	680.507	1474.53	2.15777	1.87419	0.906269	0.000316595	0.0131005
Mrpl39	chr16	ENSMUSG00000022889.7	144.215	192.769	1.33749	1.27827	0.354187	0.000319277	0.0131728
Gabrg3	chr7	ENSMUSG00000055026.13	5636.24	12566.7	2.25791	1.9386	0.955012	0.000324724	0.0133583
Myo1g	chr11	ENSMUSG00000020437.12	73141.1	133613	1.82449	1.62915	0.704122	0.000335918	0.0135859
Ms4a6b	chr19	ENSMUSG00000024677.13	0.275856	0.446561	1.62101	1.48949	0.574822	0.000331328	0.0135859
Traf1	chr2	ENSMUSG00000026875.14	1.88048e+06	3.17464e+06	1.67179	1.52232	0.606276	0.000337015	0.0135859
Ctbp1	chr5	ENSMUSG00000037373.12	2363.15	2080.53	0.880392	0.891366	-0.165911	0.00033495	0.0135859
Gm14964	chr19	ENSMUSG00000052188.6	20490.1	36172.2	1.76676	1.58554	0.664979	0.000333726	0.0135859
H2-Eb1	chr17	ENSMUSG00000060586.11	117397	222027	1.88629	1.65085	0.723206	0.000335049	0.0135859
Gm27177	chr14	ENSMUSG00000098975.7	1.76702	1.10656	0.628013	0.682666	-0.550749	0.000336544	0.0135859
Ccr1	chr9	ENSMUSG00000025804.5	3.52873e-06	8.12679e-06	2.29757	1.90979	0.933412	0.000343065	0.0137894
Lmo1	chr7	ENSMUSG00000036111.8	48.0036	68.6885	1.42583	1.3424	0.424813	0.000344025	0.0137894
B3galnt2	chr13	ENSMUSG00000039242.10	1420.07	1746.95	1.22872	1.19465	0.256584	0.000345172	0.0137933
Lrrc25	chr8	ENSMUSG00000049988.5	310.508	457.323	1.47295	1.37254	0.456844	0.000346082	0.0137933
Ppp2r1a	chr17	ENSMUSG00000007564.15	1763.24	1455.46	0.825798	0.846738	-0.240013	0.000350383	0.013847
Mpeg1	chr19	ENSMUSG00000046805.10	23527.3	37644.4	1.59609	1.45977	0.545744	0.000349338	0.013847
H2-DMb1	chr17	ENSMUSG00000079547.4	575881	987577	1.71558	1.54375	0.626438	0.000349635	0.013847
Naaa	chr5	ENSMUSG00000029413.14	15579.4	20000.1	1.28269	1.23452	0.303951	0.000352227	0.0138809
Pid1	chr1	ENSMUSG00000045658.16	2417.13	3051.47	1.25921	1.21671	0.282983	0.000353543	0.0138939
Stc2	chr11	ENSMUSG00000020303.2	15.6154	10.8475	0.695296	0.738223	-0.437871	0.000358881	0.0140644
Fgf13	chrX	ENSMUSG00000031137.17	168.323	123.909	0.736727	0.774029	-0.36954	0.000377075	0.0146955
Ankrd63	chr2	ENSMUSG00000078137.1	43556.8	24177.8	0.567072	0.628073	-0.670996	0.000376777	0.0146955
Hadha	chr5	ENSMUSG00000025745.12	1632.7	1233.75	0.755679	0.789658	-0.340699	0.000379043	0.0147314
Srp72	chr5	ENSMUSG00000036323.14	637.74	529.52	0.830389	0.850672	-0.233326	0.000389185	0.0150839
Irf8	chr8	ENSMUSG00000041515.10	21688.1	33318.4	1.53999	1.41554	0.501348	0.000395786	0.0152976
Zfp979	chr4	ENSMUSG00000066000.12	21.7707	33.6929	1.54872	1.42595	0.511928	0.000400235	0.0154272
Hck	chr2	ENSMUSG00000003283.14	2146.77	3499.2	1.6343	1.48396	0.569455	0.000402463	0.0154706
Ly9	chr1	ENSMUSG00000004707.14	70301.2	162667	2.18074	1.82767	0.870005	0.000406671	0.0155128
Tmem115	chr9	ENSMUSG00000010045.2	290.604	244.751	0.844713	0.862696	-0.213076	0.000407032	0.0155128
Ccl21a	chr4	ENSMUSG00000094686.1	129.965	194.313	1.49415	1.38609	0.471018	0.000407971	0.0155128
E330011O21Rik	chr16	ENSMUSG00000109841.2	2971.3	4430.34	1.48882	1.38651	0.471455	0.000404948	0.0155128
Folr2	chr7	ENSMUSG00000032725.10	360.135	534.416	1.48633	1.38251	0.467286	0.000409874	0.0155432
Khdrbs1	chr4	ENSMUSG00000028790.13	800.245	662.408	0.829417	0.850122	-0.234259	0.000412538	0.0156021
Zfyve28	chr5	ENSMUSG00000037224.15	19.2995	30.3197	1.56681	1.44401	0.530076	0.00042011	0.0158459
Cs	chr10	ENSMUSG00000005683.8	22646.1	17479.5	0.77224	0.803849	-0.315004	0.000428772	0.0160485
Xrcc2	chr5	ENSMUSG00000028933.11	4.00738	3.05909	0.758747	0.792724	-0.33511	0.000430044	0.0160485
Fmn1	chr2	ENSMUSG00000044042.19	3325.85	7357.64	2.25485	1.92696	0.946329	0.00042944	0.0160485
Nxpe5	chr5	ENSMUSG00000047592.17	2.08845	4.44279	2.16	1.84534	0.883888	0.000426805	0.0160485
Trem2	chr17	ENSMUSG00000023992.14	0.140956	0.226909	1.61705	1.46813	0.553981	0.000431194	0.0160488
Egflam	chr15	ENSMUSG00000042961.13	0.193054	0.111943	0.580585	0.640687	-0.642309	0.000434224	0.016119
Patz1	chr11	ENSMUSG00000020453.17	4914.08	3817.39	0.779212	0.809806	-0.304352	0.000436342	0.016155
Wrnip1	chr13	ENSMUSG00000021400.8	3631.23	2915.89	0.805028	0.830724	-0.267559	0.000449701	0.0164334
Fam118a	chr15	ENSMUSG00000022434.8	3462.61	4604.05	1.32601	1.26396	0.337953	0.000449499	0.0164334
App	chr16	ENSMUSG00000022892.11	60556.3	87920.6	1.45457	1.36114	0.444814	0.000446245	0.0164334
Mmp12	chr9	ENSMUSG00000049723.14	15997.4	33899.3	2.12711	1.82478	0.867719	0.000447435	0.0164334
Nkain1	chr4	ENSMUSG00000078532.9	223.105	331.864	1.48985	1.38875	0.473784	0.000445294	0.0164334
Gamt	chr10	ENSMUSG00000020150.13	116.451	166.585	1.42751	1.33814	0.420229	0.000456351	0.0166332
Vac14	chr8	ENSMUSG00000010936.11	31.6802	25.4378	0.805377	0.831102	-0.266902	0.000460149	0.0167063
Ccdc146	chr5	ENSMUSG00000064280.14	2349.37	1573.83	0.664643	0.717061	-0.479833	0.000460732	0.0167063
Asb18	chr1	ENSMUSG00000067081.13	15664.8	10658.7	0.681993	0.729621	-0.454781	0.000463795	0.0167741
Actg2	chr6	ENSMUSG00000059430.14	216.3	116.001	0.547515	0.615981	-0.699043	0.000474849	0.0171299
Zfp641	chr15	ENSMUSG00000022987.12	5725	3997.98	0.701488	0.746423	-0.421935	0.000481542	0.0173269
Tfpi2	chr6	ENSMUSG00000029664.10	0.586995	0.994957	1.68977	1.52331	0.607211	0.00048364	0.017358
Lcp1	chr14	ENSMUSG00000021998.16	19951.5	28469.5	1.4214	1.32707	0.408242	0.00048562	0.0173847
Sash3	chrX	ENSMUSG00000031101.6	574.222	1071.5	1.87616	1.64669	0.719568	0.000488151	0.0174309
Snrnp35	chr5	ENSMUSG00000029402.8	44.0066	33.3194	0.755078	0.79124	-0.337813	0.000490782	0.0174806
Ifi30	chr8	ENSMUSG00000031838.8	1101.59	1550.53	1.40915	1.3265	0.407624	0.000493327	0.0175268
Casp1	chr9	ENSMUSG00000025888.6	75754.9	120251	1.58979	1.44373	0.529798	0.000497378	0.0176262
Zfp583	chr7	ENSMUSG00000030443.16	20.1783	36.8946	1.84026	1.62391	0.699472	0.000498721	0.0176294
Tiparp	chr3	ENSMUSG00000034640.9	22.2493	29.0072	1.303	1.24855	0.320259	0.00051198	0.0180528
Stag1	chr9	ENSMUSG00000037286.15	9853.93	7878.79	0.800634	0.828247	-0.271866	0.000514115	0.0180827
Vegfd	chrX	ENSMUSG00000031380.10	5041.44	7971.78	1.58362	1.44837	0.534432	0.00052741	0.0185041
Bst1	chr5	ENSMUSG00000029082.17	1.25711e+06	2.1766e+06	1.68732	1.50453	0.589313	0.000532982	0.0186531
Fcrls	chr3	ENSMUSG00000015852.13	19.0279	28.256	1.48304	1.37325	0.457591	0.000539093	0.018681
Pdha1	chrX	ENSMUSG00000031299.10	58634.1	48976.3	0.835467	0.855914	-0.224462	0.000538366	0.018681
Nup107	chr10	ENSMUSG00000052798.13	27223.3	21278.5	0.78065	0.812331	-0.29986	0.000538441	0.018681
Gm6852	chr14	ENSMUSG00000115125.1	65695.8	189284	2.87982	2.32569	1.21766	0.000535183	0.018681
Atp5a1	chr18	ENSMUSG00000025428.15	11204.7	9223.01	0.823269	0.846266	-0.240816	0.000541365	0.0187137
Ctnnbip1	chr4	ENSMUSG00000028988.13	76.2412	95.2375	1.24945	1.20648	0.270807	0.000546415	0.0188088
Fgf16	chrX	ENSMUSG00000031230.3	650.094	462.93	0.712134	0.757214	-0.401227	0.000546791	0.0188088
Egr2	chr10	ENSMUSG00000037868.15	1.55354e+06	5.08612e+06	3.52326	1.04418	0.0623736	0.000549777	0.0188654
Dennd2d	chr3	ENSMUSG00000027901.12	2.25577e+08	4.2259e+08	1.89465	1.65498	0.726815	0.000559472	0.0191514
Ppp3cb	chr14	ENSMUSG00000021816.11	1609.54	1434.1	0.890705	0.900707	-0.150871	0.000566616	0.0192543
Fgd2	chr17	ENSMUSG00000024013.15	3728.05	5687.91	1.53558	1.41066	0.496369	0.000567824	0.0192543
Tmem164	chrX	ENSMUSG00000047045.17	12828.1	6949.6	0.542503	0.609609	-0.714043	0.000566823	0.0192543
Plpp2	chr10	ENSMUSG00000052151.12	437.425	668.471	1.52766	1.40552	0.491105	0.000567953	0.0192543
Ripply3	chr16	ENSMUSG00000022941.8	0.686776	1.18342	1.71999	1.53576	0.618956	0.000580935	0.0196471
Baalc	chr15	ENSMUSG00000022296.9	0.825783	0.523131	0.63053	0.688931	-0.537569	0.00058234	0.0196473
Mcm7	chr5	ENSMUSG00000029730.16	8.82523	6.81652	0.775045	0.808507	-0.306669	0.000586985	0.0197567
Poc1b	chr10	ENSMUSG00000019952.15	159.299	117.099	0.740534	0.779913	-0.358615	0.000589376	0.0197898
Lcn2	chr2	ENSMUSG00000026822.14	0.172389	0.312968	1.83105	1.60707	0.684433	0.000593776	0.0198901
Psmg1	chr16	ENSMUSG00000022913.16	2.70927	4.14776	1.53283	1.40878	0.494445	0.000599146	0.0200223
Rdx	chr9	ENSMUSG00000032050.18	8447.36	7562.49	0.89573	0.904946	-0.144096	0.000602792	0.0200964
Rragb	chrX	ENSMUSG00000041658.12	1.08812	0.675249	0.620071	0.682715	-0.550645	0.000605287	0.0201081
Ifi204	chr1	ENSMUSG00000073489.6	28.7898	42.9153	1.48462	1.37098	0.455208	0.000606001	0.0201081
Rab32	chr10	ENSMUSG00000019832.5	12.4199	20.9824	1.67248	1.49602	0.581132	0.000609257	0.0201686
Itm2c	chr1	ENSMUSG00000026223.15	2516.51	3007.8	1.19563	1.16629	0.221929	0.000635141	0.020976
Gm49331	chr12	ENSMUSG00000114025.1	4277.73	6759.18	1.57529	1.436	0.522059	0.000639406	0.0210675
Ndufs1	chr1	ENSMUSG00000025968.16	2512.82	2033.36	0.809408	0.835986	-0.258449	0.000641392	0.0210835
Omd	chr13	ENSMUSG00000048368.9	515907	761678	1.46556	1.36057	0.444212	0.00064927	0.0212927
Ltc4s	chr11	ENSMUSG00000020377.15	0.129529	0.20971	1.61231	1.46238	0.54832	0.000663274	0.0216583
Tstd3	chr4	ENSMUSG00000028251.5	564.841	746.983	1.32144	1.2569	0.32987	0.000663497	0.0216583
Gpr65	chr12	ENSMUSG00000021886.7	1523.51	2817.37	1.84765	1.60803	0.685294	0.000679693	0.0221357
Got2	chr8	ENSMUSG00000031672.8	9421.24	7339.44	0.779161	0.811874	-0.300671	0.000684416	0.022238
Nepn	chr10	ENSMUSG00000038624.13	2752.16	5066.56	1.85857	1.62282	0.698504	0.000697191	0.0226009
Mccc1	chr3	ENSMUSG00000027709.9	2138.38	1739.18	0.813967	0.8399	-0.25171	0.000706756	0.0228583
Mtmr11	chr3	ENSMUSG00000045934.15	66280.6	95454.5	1.43849	1.3388	0.420936	0.000718319	0.0231309
Fzd9	chr5	ENSMUSG00000049551.2	75.4717	120.648	1.6018	1.45518	0.541199	0.000718475	0.0231309
Heatr3	chr8	ENSMUSG00000031657.16	513.877	446.302	0.869095	0.883708	-0.178359	0.000733615	0.0235645
Mta2	chr19	ENSMUSG00000071646.9	2811.9	2429.7	0.865224	0.880783	-0.183142	0.000739634	0.0237037
Ms4a6c	chr19	ENSMUSG00000079419.4	1.9658	3.14687	1.60384	1.45379	0.539823	0.000760732	0.0243244
Rragd	chr4	ENSMUSG00000028278.14	23911.5	27731.3	1.1599	1.13838	0.186978	0.000766421	0.0244507
Krt222	chr11	ENSMUSG00000035849.14	25.4398	33.5707	1.31873	1.25555	0.328323	0.000778235	0.0247155
Paqr7	chr4	ENSMUSG00000037348.15	1531.76	1996.55	1.30243	1.24348	0.314383	0.000776982	0.0247155
Ighg2c	chr12	ENSMUSG00000076612.8	254972	456113	1.78587	1.58872	0.667865	0.000784859	0.0248698
Crybb1	chr5	ENSMUSG00000029343.17	0.0180013	0.0303385	1.68162	1.50395	0.588754	0.000787526	0.0248982
Sirt1	chr10	ENSMUSG00000020063.16	3224.31	2496.6	0.776744	0.811276	-0.301735	0.000798252	0.0251244
Mrgpre	chr7	ENSMUSG00000048965.9	153.966	244.584	1.59351	1.44578	0.53185	0.00079712	0.0251244
Efna2	chr10	ENSMUSG00000003070.6	7994.63	11836.7	1.47072	1.3599	0.443498	0.000800145	0.0251278
Mis18a	chr16	ENSMUSG00000022978.11	3.09999	4.73278	1.52307	1.39424	0.47948	0.000804875	0.02522
Arhgap15	chr2	ENSMUSG00000049744.15	3.41575	5.41911	1.5825	1.43328	0.519317	0.000818249	0.0255821
Nbl1	chr4	ENSMUSG00000041120.6	447.921	661.618	1.47958	1.36767	0.451717	0.000822545	0.0256594
Glipr2	chr4	ENSMUSG00000028480.14	22856.5	35040.6	1.53781	1.39467	0.479925	0.00082587	0.0257061
Mmut	chr17	ENSMUSG00000023921.9	4441.35	3692.07	0.831987	0.854736	-0.22645	0.000827935	0.0257135
Bid	chr6	ENSMUSG00000004446.12	7.86763	12.6371	1.61468	1.44962	0.535675	0.000835315	0.0258856
2810410L24Rik	chr11	ENSMUSG00000075389.3	15.077	10.5088	0.689205	0.743417	-0.427757	0.000860796	0.0266166
Gm47985	chr1	ENSMUSG00000114212.1	0.458282	0.96916	2.10831	1.77967	0.83161	0.000863312	0.0266358
Srp68	chr11	ENSMUSG00000020780.15	3166.29	2544.07	0.804696	0.833871	-0.262104	0.000870204	0.0266715
Ets2	chr16	ENSMUSG00000022895.16	253725	326807	1.28864	1.23069	0.299468	0.000875086	0.0266715
Rassf5	chr1	ENSMUSG00000026430.16	355537	553044	1.5663	1.42576	0.511728	0.000868427	0.0266715
Efcab2	chr1	ENSMUSG00000026495.8	627454	507485	0.808433	0.836927	-0.256826	0.000868193	0.0266715
Kcnv2	chr19	ENSMUSG00000047298.3	863886	582084	0.676043	0.730888	-0.452277	0.000875842	0.0266715
Gm40457	chr7	ENSMUSG00000108626.1	6.71237	11.282	1.67203	1.48814	0.57351	0.000874057	0.0266715
Tgfb1	chr7	ENSMUSG00000002603.15	3025.43	3734.01	1.23507	1.1923	0.253752	0.000883781	0.0267907
H2-DMa	chr17	ENSMUSG00000037649.10	57940.3	96756.9	1.66965	1.47911	0.564727	0.000882446	0.0267907
Clec4a1	chr6	ENSMUSG00000049037.8	304	460.654	1.51432	1.38184	0.466593	0.00088651	0.0267907
2310015A16Rik	chr17	ENSMUSG00000117879.1	0.0180744	0.0313228	1.73312	1.5318	0.61523	0.000887375	0.0267907
Sntb1	chr15	ENSMUSG00000060429.12	4663.5	2916.15	0.633265	0.695387	-0.524111	0.00089243	0.0268857
Eefsec	chr6	ENSMUSG00000033216.9	60.7743	47.3899	0.782225	0.816778	-0.291984	0.000898087	0.0269407
Cd14	chr18	ENSMUSG00000051439.7	278.346	415.693	1.49725	1.36842	0.452515	0.000897473	0.0269407
Krba1	chr6	ENSMUSG00000042810.14	267933	201939	0.75512	0.795374	-0.330295	0.000905061	0.0270921
Usp5	chr6	ENSMUSG00000038429.10	202.577	168.232	0.830781	0.854386	-0.227041	0.000938605	0.0280366
Igfbp6	chr15	ENSMUSG00000023046.6	9895.47	15511.3	1.57013	1.41648	0.502308	0.000946759	0.0282202
Alox5ap	chr5	ENSMUSG00000060063.9	46.6792	68.4829	1.467	1.35192	0.435015	0.000963898	0.0286704
Mthfd2	chr6	ENSMUSG00000005667.8	0.0113612	0.0188486	1.66484	1.48104	0.566608	0.000974199	0.0286736
Inpp5k	chr11	ENSMUSG00000006127.9	79.9205	66.9883	0.838457	0.860675	-0.21646	0.000968414	0.0286736
Dhdh	chr7	ENSMUSG00000011382.8	2084.64	1746.14	0.837518	0.859889	-0.217778	0.000971307	0.0286736
Itga7	chr10	ENSMUSG00000025348.9	3268.43	2464.29	0.754919	0.795388	-0.33027	0.000973015	0.0286736
Ears2	chr7	ENSMUSG00000030871.11	9.55956	7.84327	0.82221	0.848286	-0.237377	0.000969775	0.0286736
Sgf29	chr7	ENSMUSG00000030714.14	7.4823	6.0503	0.809004	0.837969	-0.255031	0.00097799	0.0287252
Hdc	chr2	ENSMUSG00000027360.5	314623	513698	1.61777	1.44972	0.535776	0.00099545	0.029177
Ush1c	chr7	ENSMUSG00000030838.19	10680.8	20200.1	1.91632	1.65845	0.729835	0.0010082	0.0294893
Lmod3	chr6	ENSMUSG00000044086.8	2516.03	2116.7	0.84159	0.863211	-0.212215	0.00101284	0.0295636
Spg7	chr8	ENSMUSG00000000738.18	4116.64	3306.44	0.803791	0.83377	-0.262279	0.00102436	0.0297762
Lgr6	chr1	ENSMUSG00000042793.13	1.44972e+06	930239	0.643663	0.70695	-0.500321	0.001023	0.0297762
Emp1	chr6	ENSMUSG00000030208.15	4006.04	5390.33	1.34578	1.26888	0.343556	0.00104573	0.0303349
Tm6sf1	chr7	ENSMUSG00000038623.9	201.437	268.538	1.33351	1.25938	0.332713	0.00104951	0.0303819
Zmynd15	chr11	ENSMUSG00000040829.14	5.6422e+06	9.05626e+06	1.59885	1.43276	0.518798	0.00105399	0.0304489
Sf3a2	chr10	ENSMUSG00000020211.15	3992.51	3326.07	0.835904	0.85894	-0.219371	0.00106121	0.0305946
Dll4	chr2	ENSMUSG00000027314.6	8601.11	6766.47	0.78655	0.821449	-0.283757	0.00108027	0.0310805
Hpse	chr5	ENSMUSG00000035273.14	210897	404600	1.86627	1.58046	0.660344	0.00108358	0.0311121
Fgfbp3	chr19	ENSMUSG00000047632.11	4.9364	3.20787	0.649895	0.716691	-0.480577	0.00109097	0.0312603
Htatip2	chr7	ENSMUSG00000039745.8	2.80079	3.77094	1.34419	1.26703	0.341453	0.00110613	0.0316304
Lcp2	chr11	ENSMUSG00000002699.13	3644.21	5845.96	1.58162	1.40653	0.49214	0.00111809	0.0318886
2610002M06Rik	chrX	ENSMUSG00000031242.7	1740.75	1445.71	0.82917	0.854458	-0.226919	0.00111969	0.0318886
Pnck	chrX	ENSMUSG00000002012.13	31.6926	50.9578	1.60174	1.43594	0.521991	0.00112868	0.0320795
Slc47a1	chr11	ENSMUSG00000010122.14	276.351	221.624	0.802502	0.834713	-0.260647	0.00113689	0.0322479
Casp4	chr9	ENSMUSG00000033538.13	9256.15	14867.2	1.61385	1.43743	0.523487	0.00114011	0.0322742
Art5	chr7	ENSMUSG00000070424.12	202.862	143.265	0.707788	0.76179	-0.392534	0.00114787	0.0324284
Akr1c13	chr13	ENSMUSG00000021213.12	0.971767	1.6262	1.65042	1.47069	0.556496	0.00115277	0.0324618
Adora1	chr1	ENSMUSG00000042429.8	1.90688	1.09808	0.577487	0.650343	-0.620727	0.00115367	0.0324618
Scin	chr12	ENSMUSG00000002565.16	177.602	105.691	0.600087	0.677317	-0.562097	0.00116909	0.0328301
Dpp7	chr2	ENSMUSG00000026958.13	10.2312	15.5352	1.51682	1.37925	0.463884	0.00117476	0.0329238
Il1rl1	chr1	ENSMUSG00000026069.15	5280.5	8699.89	1.6565	1.46681	0.552683	0.00118091	0.0330133
Vmn2r57	chr7	ENSMUSG00000066537.5	0.044492	0.07384	1.65338	1.4653	0.5512	0.00118265	0.0330133
Kcnn1	chr8	ENSMUSG00000002908.17	1851.61	2235.65	1.20604	1.17041	0.227008	0.00118582	0.0330218
Zdhhc15	chrX	ENSMUSG00000033906.5	1266.44	2075.33	1.69436	1.50082	0.585751	0.00118941	0.0330218
Slfn1	chr11	ENSMUSG00000078763.2	7.24323e+07	1.59132e+08	2.19573	1.80955	0.85563	0.00119	0.0330218
Ppp6r3	chr19	ENSMUSG00000024908.15	7522.76	6002.24	0.798644	0.83128	-0.266593	0.00120678	0.0334215
Cpt1b	chr15	ENSMUSG00000078937.8	24.0034	18.6537	0.777332	0.814604	-0.295829	0.00121744	0.0336506
Rpa1	chr11	ENSMUSG00000000751.13	300.591	255.812	0.852048	0.87217	-0.197318	0.00124523	0.0342839
Irf2bp1	chr7	ENSMUSG00000044030.4	1683.51	1266.81	0.755732	0.798355	-0.324898	0.00124323	0.0342839
Vezf1	chr11	ENSMUSG00000018377.10	15890.1	13521.7	0.851203	0.871337	-0.198697	0.00124803	0.0342939
Pkib	chr10	ENSMUSG00000019876.15	59605.1	122462	2.03365	1.70205	0.767275	0.00126019	0.0344616
Tlr13	chrX	ENSMUSG00000033777.4	0.00988765	0.0145004	1.46116	1.34128	0.423613	0.0012618	0.0344616
Gpr137c	chr14	ENSMUSG00000049092.11	37.6252	26.5782	0.710679	0.764288	-0.387812	0.00125762	0.0344616
Gm10699	chr8	ENSMUSG00000074461.2	877.671	1417.23	1.6089	1.43665	0.522707	0.00126393	0.0344616
Pgap3	chr11	ENSMUSG00000038208.13	12.3142	9.73841	0.790067	0.82489	-0.277726	0.00127074	0.0345804
S100pbp	chr4	ENSMUSG00000040928.15	365913	307821	0.843473	0.865638	-0.208164	0.00127864	0.0347281
Ptpn7	chr1	ENSMUSG00000031506.11	7007.53	12524.9	1.76185	1.50546	0.5902	0.00129707	0.0351608
Paqr6	chr3	ENSMUSG00000041423.16	2.43122	4.40562	1.81075	1.55977	0.641334	0.00130096	0.0351986
Cd82	chr2	ENSMUSG00000027215.13	9109.84	11474.1	1.25934	1.20552	0.269653	0.0013089	0.0353454
Dpep1	chr8	ENSMUSG00000019278.5	552.22	701.821	1.27248	1.21515	0.281134	0.00131548	0.0354549
Eya1	chr1	ENSMUSG00000025932.14	15613.6	40460.2	2.51302	1.07776	0.108042	0.00132268	0.0355808
C1rl	chr6	ENSMUSG00000038527.9	7476.9	11876.7	1.59384	1.43299	0.51903	0.00132762	0.0355924
Retsat	chr6	ENSMUSG00000056666.13	6.26504	4.78492	0.763363	0.80607	-0.311023	0.00132817	0.0355924
Scamp5	chr9	ENSMUSG00000040722.7	4056.62	5067.4	1.248	1.1992	0.262075	0.00133227	0.0356345
Mmp9	chr2	ENSMUSG00000017737.2	1.10719e+06	495243	0.444613	0.556081	-0.846632	0.00134589	0.0358625
Emb	chr13	ENSMUSG00000021728.8	5.13152e+08	9.53118e+08	1.84663	1.57637	0.656611	0.00134336	0.0358625
Clec18a	chr8	ENSMUSG00000033633.15	0.175224	0.110824	0.634571	0.706007	-0.502246	0.00135082	0.0359256
Irf7	chr7	ENSMUSG00000025498.15	244.733	379.904	1.55147	1.38207	0.46683	0.00136205	0.0361559
Gm35177	chr9	ENSMUSG00000110922.1	8.75015	14.4995	1.65263	1.4578	0.543791	0.00136783	0.036241
Fer1l6	chr15	ENSMUSG00000037106.8	19.1876	8.30618	0.436904	0.53694	-0.897166	0.00137119	0.0362619
Vipas39	chr12	ENSMUSG00000021038.17	57.2841	48.2885	0.841922	0.864672	-0.209776	0.00137479	0.0362888
Rprd1a	chr18	ENSMUSG00000040446.4	102.454	86.2229	0.841068	0.86423	-0.210513	0.00138115	0.0363884
AI837181	chr19	ENSMUSG00000047423.10	169.191	147.421	0.871029	0.886984	-0.17302	0.00138881	0.0365218
Ifi209	chr1	ENSMUSG00000043263.13	108.757	183.493	1.67271	1.45259	0.538625	0.00141958	0.0372612
Vps8	chr16	ENSMUSG00000033653.18	104.012	79.9731	0.771355	0.811522	-0.301297	0.00142551	0.0373473
Larp7	chr3	ENSMUSG00000027968.11	1172.62	974.936	0.833408	0.858643	-0.21987	0.0014313	0.0373708
H2-Q7	chr17	ENSMUSG00000060550.16	23356.3	44499	1.92696	1.56673	0.647756	0.00143172	0.0373708
Ypel1	chr16	ENSMUSG00000022773.19	7.30393e-05	0.000132356	1.80563	1.54576	0.628314	0.00143532	0.0373954
Tlx1	chr19	ENSMUSG00000025215.10	2.3771	7.87857	2.88179	1.05752	0.0806874	0.00144358	0.0375411
Usp11	chrX	ENSMUSG00000031066.10	54413.2	37353.7	0.696951	0.754287	-0.406815	0.00145129	0.0376719
Zfp12	chr5	ENSMUSG00000029587.16	1177.23	881.216	0.748139	0.794044	-0.332709	0.00145412	0.037676
Pgs1	chr11	ENSMUSG00000017715.11	987.516	842.872	0.854131	0.874328	-0.193754	0.00146626	0.0379206
Pirb	chr7	ENSMUSG00000058818.13	18.5307	26.8907	1.45421	1.32999	0.411417	0.001481	0.0382316
Dio2	chr12	ENSMUSG00000007682.6	6.65226e+06	1.41302e+07	2.13156	1.69261	0.75925	0.00148923	0.0383735
Pea15a	chr1	ENSMUSG00000013698.12	755.695	961.688	1.27315	1.21297	0.278541	0.00149255	0.0383888
Tmem50b	chr16	ENSMUSG00000022964.14	881.102	1128.53	1.28224	1.22043	0.287388	0.00150031	0.0385181
Neurl1a	chr19	ENSMUSG00000006435.16	103.538	182.369	1.75782	1.53665	0.619791	0.00150824	0.0386512
Acta1	chr8	ENSMUSG00000031972.5	43.9257	102.409	2.34263	1.87886	0.909854	0.001511	0.0386513
Ak3	chr19	ENSMUSG00000024782.7	580.436	671.737	1.15714	1.13352	0.180806	0.00151785	0.0387561
Prkab2	chr3	ENSMUSG00000038205.12	91746.3	120054	1.30895	1.23999	0.310327	0.00153428	0.0390503
4632415L05Rik	chr3	ENSMUSG00000048106.6	2842.31	2257.9	0.794773	0.830349	-0.268211	0.00153624	0.0390503
Tmem150c	chr5	ENSMUSG00000050640.16	112.195	174.306	1.55731	1.40651	0.492116	0.0015377	0.0390503
Itgbl1	chr14	ENSMUSG00000032925.16	1.11693e+06	1.91816e+06	1.72387	1.50013	0.585092	0.00155799	0.0394944
Eps8l1	chr7	ENSMUSG00000006154.13	2.58114e+10	1.02229e+10	0.39907	0.506092	-0.982529	0.00159855	0.0404384
Rnf180	chr13	ENSMUSG00000021720.11	677.167	1178.12	1.70949	1.49061	0.575902	0.00160385	0.0404384
Prepl	chr17	ENSMUSG00000024127.15	207.509	159.954	0.771109	0.811763	-0.30087	0.00160231	0.0404384
Kcnq1	chr7	ENSMUSG00000009545.14	3871.01	3126.61	0.807826	0.840037	-0.251476	0.00162708	0.0408775
D2hgdh	chr1	ENSMUSG00000073609.9	2147.71	1603.75	0.749803	0.796335	-0.328552	0.00162532	0.0408775
Gm12224	chr11	ENSMUSG00000085888.7	0.140952	0.255989	1.79911	1.5505	0.632735	0.00163005	0.0408792
Lpar3	chr3	ENSMUSG00000036832.5	0.0784512	0.0411447	0.546992	0.637411	-0.649705	0.00164217	0.0411097
Zfp105	chr9	ENSMUSG00000057895.11	60.781	92.8239	1.51934	1.36818	0.452259	0.0016554	0.041325
Oas1g	chr5	ENSMUSG00000066861.14	220.365	468.622	2.04578	1.63824	0.712148	0.00165664	0.041325
Pola1	chrX	ENSMUSG00000006678.6	72.6992	48.6631	0.66475	0.73323	-0.447662	0.00166026	0.0413314
P2rx7	chr5	ENSMUSG00000029468.17	108317	157092	1.44954	1.32562	0.406664	0.00166277	0.0413314
Gm45844	chr7	ENSMUSG00000110105.1	491.071	283.65	0.575318	0.662918	-0.593098	0.00166817	0.0413924
Was	chrX	ENSMUSG00000031165.6	18.0982	25.3366	1.40562	1.29764	0.375886	0.00167654	0.0415267
Tnfaip8l2	chr3	ENSMUSG00000013707.3	126.225	188.698	1.49576	1.35473	0.438003	0.0016809	0.0415617
Cbx7	chr15	ENSMUSG00000053411.16	11448.2	9269.64	0.811546	0.843055	-0.246301	0.00169242	0.0417731
Podxl2	chr6	ENSMUSG00000033152.13	456.757	375.072	0.819879	0.849252	-0.235735	0.00170558	0.0420242
Rfx5	chr3	ENSMUSG00000005774.12	157.064	100.257	0.641953	0.715494	-0.482989	0.00171731	0.0421654
2200002D01Rik	chr7	ENSMUSG00000030587.5	0.0497117	0.0919598	1.87395	1.5575	0.639237	0.00171712	0.0421654
Msh2	chr17	ENSMUSG00000024151.13	9538.29	7457.7	0.785354	0.824094	-0.27912	0.00173899	0.0425954
Klhdc3	chr17	ENSMUSG00000063576.12	14.1753	11.823	0.833458	0.859824	-0.217887	0.00174087	0.0425954
Gm14412	chr2	ENSMUSG00000078868.3	55.2255	82.7603	1.49824	1.36074	0.444396	0.00175759	0.0429298
Krr1	chr10	ENSMUSG00000063334.16	12205.1	10556.9	0.866191	0.884171	-0.177602	0.00178011	0.0434044
Gata6	chr18	ENSMUSG00000005836.10	46176.9	33802.7	0.734007	0.786078	-0.347255	0.00178482	0.043444
Prkar1a	chr11	ENSMUSG00000020612.16	6394.72	7348.09	1.14896	1.12667	0.17207	0.0018243	0.0443283
H2-D1	chr17	ENSMUSG00000073411.12	78786.4	105119	1.33318	1.24628	0.317631	0.00183233	0.0444466
Meox1	chr11	ENSMUSG00000001493.9	1851.74	2528.35	1.36321	1.26677	0.341157	0.0018427	0.04454
Sparc	chr11	ENSMUSG00000018593.13	81.1415	100.465	1.2387	1.1887	0.249388	0.00184245	0.04454
Scn1b	chr7	ENSMUSG00000019194.15	232.807	331.976	1.42538	1.31177	0.39151	0.00184568	0.04454
Nckap1l	chr15	ENSMUSG00000022488.9	39050.8	55723.5	1.43017	1.30902	0.38849	0.00187725	0.0452244
Gm33609	chr5	ENSMUSG00000104736.1	734.913	1170.83	1.5971	1.41493	0.500735	0.00189589	0.0455953
Gm50321	chr19	ENSMUSG00000118383.1	27237.9	19197.7	0.704158	0.766016	-0.384554	0.00191215	0.0459078
Tspyl1	chr10	ENSMUSG00000047514.6	838.619	720.153	0.85964	0.879321	-0.185538	0.00192881	0.0462289
Oas1a	chr5	ENSMUSG00000052776.10	26.5329	42.1539	1.59196	1.40421	0.489754	0.00193822	0.0463756
Ear2	chr14	ENSMUSG00000072596.4	3076.1	9505.69	2.94996	1.04019	0.0568497	0.00196222	0.0468701
C1s1	chr6	ENSMUSG00000038521.17	86663.3	112081	1.29401	1.22364	0.291184	0.00197285	0.0469184
Tnni3k	chr3	ENSMUSG00000040086.13	581.248	475.17	0.818159	0.848775	-0.236547	0.00197358	0.0469184
Kcnk6	chr7	ENSMUSG00000046410.10	1226.77	1576.42	1.29096	1.2232	0.290663	0.00197643	0.0469184
5730409E04Rik	chr4	ENSMUSG00000073755.4	2341.94	2824.45	1.20278	1.16357	0.218555	0.00197758	0.0469184
F13a1	chr13	ENSMUSG00000039109.16	1659.97	2165.54	1.30559	1.23208	0.301095	0.00198318	0.0469721
Ctsz	chr2	ENSMUSG00000016256.10	6638.22	8384.39	1.26404	1.20404	0.267883	0.00199946	0.0471018
Synpo2l	chr14	ENSMUSG00000039376.13	13592.9	8745.24	0.643321	0.718919	-0.476098	0.00200083	0.0471018
Sars2	chr7	ENSMUSG00000070699.5	17.0123	12.6945	0.75024	0.799183	-0.323402	0.00199835	0.0471018
Gm10451	chr12	ENSMUSG00000073000.3	30.8359	54.4681	1.75476	1.50218	0.587062	0.00200205	0.0471018
Spta1	chr1	ENSMUSG00000026532.7	87879.4	52642.7	0.602559	0.687064	-0.541484	0.00200778	0.0471577
Pgap2	chr7	ENSMUSG00000030990.18	583.207	703.28	1.20531	1.1656	0.221078	0.00201243	0.0471881
Pik3r3	chr4	ENSMUSG00000028698.13	229.318	186.906	0.815579	0.847897	-0.238039	0.00203552	0.0476502
Ciita	chr16	ENSMUSG00000022504.10	1.69027e+07	3.43959e+07	2.01871	1.57127	0.651935	0.00204419	0.0476945
Agt	chr8	ENSMUSG00000031980.10	0.158422	0.24862	1.58106	1.39723	0.482569	0.00204222	0.0476945
Sod1	chr16	ENSMUSG00000022982.10	532.348	757.991	1.42504	1.30466	0.383676	0.00205852	0.047791
Dipk1a	chr5	ENSMUSG00000029270.10	738.838	1051.51	1.42207	1.30135	0.380004	0.00205793	0.047791
Suclg2	chr6	ENSMUSG00000061838.7	599.785	501.497	0.836238	0.862387	-0.213593	0.00205472	0.047791
Aif1	chr17	ENSMUSG00000024397.14	2509.58	3998.12	1.61187	1.40341	0.488933	0.00207824	0.0481693
Cyb5r3	chr15	ENSMUSG00000018042.18	3407.68	4007.68	1.17521	1.14496	0.195294	0.00208438	0.0482322
Nucb2	chr7	ENSMUSG00000030659.14	1553.35	2035.06	1.3093	1.23142	0.300318	0.00209377	0.0483699
Apoe	chr7	ENSMUSG00000002985.16	39138.6	49146.2	1.25461	1.19629	0.258569	0.00209782	0.0483839
Tagap	chr17	ENSMUSG00000033450.8	1.28763	2.29392	1.79412	1.51573	0.600014	0.00212441	0.0489171
Tes	chr6	ENSMUSG00000029552.19	0.833914	1.13641	1.35918	1.26608	0.340369	0.00213497	0.0490798
Hdhd2	chr18	ENSMUSG00000025421.15	1916.12	1638.72	0.854989	0.876647	-0.189932	0.00215235	0.049325
Heatr5b	chr17	ENSMUSG00000039414.10	38366.1	25263.2	0.661965	0.73276	-0.448587	0.00215264	0.049325
Ankrd45	chr1	ENSMUSG00000044835.15	0.142547	0.219494	1.54001	1.37059	0.454795	0.00215944	0.0494003
Erlin1	chr19	ENSMUSG00000025198.16	140.153	168.211	1.19992	1.16168	0.216218	0.00217076	0.0495786
Adra1b	chr11	ENSMUSG00000050541.14	6110.43	4521.57	0.738281	0.795844	-0.329442	0.00218136	0.04974
P2ry6	chr7	ENSMUSG00000048779.5	109.04	142.939	1.31866	1.23847	0.308553	0.00219958	0.0498324
Cysltr1	chrX	ENSMUSG00000052821.3	11759.6	20385	1.73192	1.47843	0.56407	0.00219547	0.0498324
E130215H24Rik	chr2	ENSMUSG00000087406.1	0.398604	0.222482	0.571111	0.663902	-0.590957	0.002189	0.0498324
Gm45716	chr11	ENSMUSG00000110344.1	7.39211	4.52091	0.610962	0.704475	-0.505379	0.002198	0.0498324
Triqk	chr4	ENSMUSG00000055963.12	159.501	236.372	1.48207	1.33514	0.416995	0.00220685	0.0499167
Paxip1	chr5	ENSMUSG00000002221.11	1472.31	1243.11	0.846642	0.870411	-0.200231	0.00222748	0.0501415
Cln6	chr9	ENSMUSG00000032245.12	5209.67	4223.22	0.811936	0.845214	-0.242611	0.0022206	0.0501415
Ccdc189	chr7	ENSMUSG00000057176.4	10.7128	13.8468	1.29252	1.22208	0.289336	0.00222669	0.0501415
Cd1d1	chr3	ENSMUSG00000028076.12	1864.53	2698.37	1.44496	1.31872	0.399141	0.00223149	0.0501515
Btbd2	chr10	ENSMUSG00000003344.14	235.128	206.835	0.879635	0.89513	-0.159832	0.00223703	0.0501958
Dglucy	chr12	ENSMUSG00000021185.16	116.224	86.6506	0.746138	0.797474	-0.32649	0.00226765	0.0508019
Aoah	chr13	ENSMUSG00000021322.8	576.873	932.775	1.60842	1.39381	0.479032	0.00227836	0.0509607
Pitrm1	chr13	ENSMUSG00000021193.10	2116.99	1710.42	0.809416	0.843438	-0.245647	0.00229075	0.0510342
Tbxas1	chr6	ENSMUSG00000029925.13	7957.21	10618.2	1.33496	1.24631	0.317662	0.0022873	0.0510342
Ccr2	chr9	ENSMUSG00000049103.14	4.05765e+06	7.80305e+06	1.99485	1.54882	0.631174	0.00229253	0.0510342
Hgf	chr5	ENSMUSG00000028864.7	69385.7	117933	1.74285	1.49246	0.577688	0.00230102	0.0511316
Adm	chr7	ENSMUSG00000030790.15	114456	182420	1.60523	1.39802	0.483384	0.00230683	0.0511316
Pdk2	chr11	ENSMUSG00000038967.13	12040.3	9899.42	0.82236	0.852713	-0.229867	0.00230781	0.0511316
Bend6	chr1	ENSMUSG00000042182.16	601.707	875.807	1.46794	1.33106	0.412577	0.00232108	0.0513449
Ctsb	chr14	ENSMUSG00000021939.8	1080.03	1254.93	1.16216	1.1351	0.182822	0.00233099	0.0514023
Lmo7	chr14	ENSMUSG00000033060.16	180200	128233	0.712342	0.772982	-0.371493	0.00232896	0.0514023
Ik	chr18	ENSMUSG00000024474.7	7574.89	6406.96	0.846238	0.870533	-0.200029	0.00233771	0.051441
Ofd1	chrX	ENSMUSG00000040586.8	137.988	111.405	0.810261	0.844306	-0.244162	0.00234006	0.051441
Pnpla2	chr7	ENSMUSG00000025509.15	6978.26	5597.37	0.802249	0.838905	-0.25342	0.00235005	0.0515324
Zfp991	chr4	ENSMUSG00000067916.9	1470.9	2260.15	1.53159	1.36586	0.449814	0.00235154	0.0515324
Gnat3	chr5	ENSMUSG00000028777.8	0.0203326	0.0519384	2.42919	1.05351	0.0752019	0.00237391	0.0519406
Galt	chr4	ENSMUSG00000036073.17	121.133	97.2688	0.802706	0.839674	-0.252098	0.00237755	0.0519406
Il2ra	chr2	ENSMUSG00000026770.5	179.983	101.449	0.57807	0.668101	-0.581862	0.00238235	0.0519648
Hspd1	chr1	ENSMUSG00000025980.14	43077.4	35327.4	0.820679	0.852006	-0.231064	0.00239831	0.052232
Gpr137b	chr13	ENSMUSG00000021306.11	10594.2	14512	1.37215	1.26882	0.343489	0.0024131	0.0523918
Abra	chr15	ENSMUSG00000042895.6	0.988191	1.53895	1.55714	1.37237	0.456674	0.00241147	0.0523918
Adamts7	chr9	ENSMUSG00000032363.15	221751	158322	0.714191	0.776304	-0.365307	0.00245943	0.0533155
Sept5	chr16	ENSMUSG00000072214.7	293.122	422.213	1.44399	1.30932	0.388821	0.0024872	0.0538345
Errfi1	chr4	ENSMUSG00000028967.10	8869.19	14831	1.66964	1.4365	0.52256	0.00249997	0.0540277
Mmp23	chr4	ENSMUSG00000029061.2	14719.7	19372.2	1.31726	1.23617	0.305871	0.00250714	0.0540996
Cryzl2	chr1	ENSMUSG00000033488.11	173.503	225.56	1.29788	1.22256	0.289906	0.00251822	0.0541446
Wfdc17	chr11	ENSMUSG00000069792.5	7.02291	12.3036	1.75332	1.45142	0.537462	0.00251641	0.0541446
Gm26672	chr18	ENSMUSG00000097330.2	95610.9	46011.3	0.506534	0.612635	-0.7069	0.00252077	0.0541446
Plekhh1	chr12	ENSMUSG00000060716.7	0.0799574	0.146405	1.82517	1.53171	0.615143	0.00253907	0.0544546
Clcn4	chr7	ENSMUSG00000000605.9	1612.52	1423.56	0.882323	0.897564	-0.155913	0.0025867	0.0550636
Api5	chr2	ENSMUSG00000027193.12	7616.22	6817.21	0.895905	0.907854	-0.139467	0.00257972	0.0550636
Kcnab1	chr3	ENSMUSG00000027827.17	8333.94	5335.49	0.642634	0.725775	-0.462405	0.00257176	0.0550636
Wfikkn2	chr11	ENSMUSG00000044177.4	6033.04	4290.46	0.713804	0.775558	-0.366693	0.00258666	0.0550636
Fcgr4	chr1	ENSMUSG00000059089.4	0.0153377	0.0350507	2.30418	1.05505	0.0773124	0.00258704	0.0550636
Ppm1h	chr10	ENSMUSG00000034613.12	25.8267	35.7864	1.38403	1.27187	0.34695	0.00259155	0.0550764
Nr1h2	chr7	ENSMUSG00000060601.13	515.425	447.682	0.869456	0.888019	-0.171338	0.00261005	0.0553857
Unc13d	chr11	ENSMUSG00000057948.12	4.78302e+07	8.80811e+07	1.86353	1.54162	0.624448	0.00264201	0.0559271
Amy1	chr3	ENSMUSG00000074264.12	16638.1	12804.7	0.76557	0.81354	-0.297714	0.00264351	0.0559271
Slc26a6	chr9	ENSMUSG00000023259.16	4.3445	3.04887	0.703639	0.7704	-0.37632	0.00264954	0.0559705
Canx	chr11	ENSMUSG00000020368.15	20483.5	18163.6	0.886787	0.900949	-0.150483	0.00266796	0.0562752
Fkbp11	chr15	ENSMUSG00000003355.7	74.9067	111.199	1.46947	1.32445	0.405397	0.00270763	0.0570264
Suv39h1	chrX	ENSMUSG00000039231.18	352.757	265.448	0.752721	0.804096	-0.31456	0.00271369	0.0570686
Ap5s1	chr2	ENSMUSG00000068264.11	55.4918	45.2829	0.815051	0.849612	-0.235123	0.00273811	0.0574963
Lancl3	chrX	ENSMUSG00000047344.9	1089.34	545.536	0.524041	0.630643	-0.665104	0.00274332	0.0575197
Lst1	chr17	ENSMUSG00000073412.6	3062.86	5690.24	1.87894	1.5111	0.595604	0.00278526	0.0583122
Cdc6	chr11	ENSMUSG00000017499.15	153.121	340.406	2.21556	1.72369	0.785497	0.00280916	0.0587216
Gsdmd	chr15	ENSMUSG00000022575.5	204.766	273.77	1.335	1.24258	0.31334	0.00281316	0.0587216
Trib2	chr12	ENSMUSG00000020601.8	90551.6	70914.5	0.782536	0.827868	-0.272528	0.00284055	0.0591281
Cd300a	chr11	ENSMUSG00000034652.12	0.369261	0.624189	1.67961	1.41276	0.498513	0.00284104	0.0591281
Kmo	chr1	ENSMUSG00000039783.15	152.13	258.067	1.71758	1.45393	0.539956	0.00288981	0.0600542
Actn2	chr13	ENSMUSG00000052374.16	15560.5	11181.9	0.71942	0.781123	-0.356378	0.00291685	0.0605268
Slamf8	chr1	ENSMUSG00000053318.7	4.03832e+07	8.51407e+07	2.0485	1.51653	0.600777	0.00292151	0.0605343
2210407C18Rik	chr11	ENSMUSG00000037145.14	0.131779	0.272272	2.07522	1.67771	0.746492	0.00293171	0.0605504
Ephx3	chr17	ENSMUSG00000037577.13	62.746	92.387	1.47368	1.31962	0.400119	0.00293155	0.0605504
1500009L16Rik	chr10	ENSMUSG00000087651.3	0.156065	0.239848	1.53159	1.34145	0.423788	0.0029352	0.0605504
Cdc42ep1	chr15	ENSMUSG00000049521.2	6049.52	4773.02	0.78938	0.831704	-0.265859	0.00294841	0.0607338
Spi1	chr2	ENSMUSG00000002111.8	33.2867	46.9541	1.40917	1.27729	0.353091	0.00296698	0.0609378
Atf5	chr7	ENSMUSG00000038539.15	26.5932	33.3393	1.2547	1.19241	0.253876	0.0029647	0.0609378
Cnot9	chr1	ENSMUSG00000026174.9	311.943	262.132	0.839587	0.867917	-0.204371	0.00297386	0.0609902
Stk32a	chr18	ENSMUSG00000039954.9	5.31346e+06	9.46806e+06	1.79736	1.49404	0.579223	0.00299193	0.0612714
Rbm3	chrX	ENSMUSG00000031167.16	2964.32	2128.44	0.719507	0.786877	-0.34579	0.0029987	0.0613208
Dram1	chr10	ENSMUSG00000020057.2	722.39	931.105	1.28799	1.21457	0.28044	0.00301005	0.0613308
Ipo13	chr4	ENSMUSG00000033365.14	1634.77	1207.54	0.739636	0.795896	-0.329348	0.00301663	0.0613308
R3hdm4	chr10	ENSMUSG00000035781.14	3056.91	2634.09	0.861721	0.883049	-0.179434	0.00301651	0.0613308
Tmem273	chr14	ENSMUSG00000041707.8	5333.47	9896.37	1.85965	1.50625	0.590958	0.00300771	0.0613308
2010007H06Rik	chr9	ENSMUSG00000044694.2	1.74325e+08	3.86356e+08	2.11764	1.62788	0.702993	0.00303055	0.061525
Anxa3	chr5	ENSMUSG00000029484.12	531.347	688.476	1.29537	1.21643	0.282649	0.00303557	0.0615381
Hsd11b1	chr1	ENSMUSG00000016194.14	3.10581	4.43462	1.42368	1.29089	0.368371	0.00306155	0.0619755
U2af2	chr7	ENSMUSG00000030435.16	935.006	822.284	0.87976	0.896355	-0.157858	0.00307172	0.0620921
Ccnj	chr19	ENSMUSG00000025010.14	204.361	155.392	0.760144	0.813192	-0.298333	0.00311597	0.062806
Accs	chr2	ENSMUSG00000040272.14	184.496	227.796	1.23648	1.18148	0.240589	0.00311294	0.062806
Postn	chr3	ENSMUSG00000027750.16	99772.4	148259	1.48786	1.33252	0.414156	0.00313752	0.0631499
Acadvl	chr11	ENSMUSG00000018574.14	2294.37	1916.4	0.835405	0.864576	-0.209935	0.00315106	0.0633318
Adam8	chr7	ENSMUSG00000025473.16	208302	392981	1.82684	1.49673	0.581814	0.00315741	0.0633688
Gm50114	chr19	ENSMUSG00000117692.1	164.55	237.5	1.44773	1.30326	0.382126	0.00316235	0.0633776
Astn2	chr4	ENSMUSG00000028373.16	83737.9	51956.4	0.620196	0.716908	-0.480139	0.00319181	0.063877
Gen1	chr12	ENSMUSG00000051235.10	51092.7	27623.4	0.549709	0.656827	-0.606414	0.00321072	0.0641643
Ldb3	chr14	ENSMUSG00000021798.14	4955.16	4354.56	0.878918	0.89567	-0.158962	0.00323036	0.0644652
Grrp1	chr4	ENSMUSG00000050105.5	182.439	240.349	1.30958	1.22226	0.289546	0.00323573	0.0644808
Ramp3	chr11	ENSMUSG00000041046.7	0.0657607	0.10764	1.63644	1.38728	0.472263	0.0032493	0.0646597
Gnl3l	chrX	ENSMUSG00000025266.11	799.901	663.894	0.831363	0.862131	-0.214022	0.00332471	0.0660031
Siglece	chr7	ENSMUSG00000030474.9	0.224899	0.321898	1.44708	1.30112	0.379749	0.00332667	0.0660031
Zc3h10	chr10	ENSMUSG00000039810.11	427.534	360.106	0.843854	0.871116	-0.199063	0.00333089	0.0660031
Trim30d	chr7	ENSMUSG00000057596.13	907.027	1323.25	1.46825	1.31038	0.389984	0.00335923	0.0663778
Rnf207	chr4	ENSMUSG00000058498.12	23968	17850.8	0.744884	0.803219	-0.316134	0.00335572	0.0663778
Snx24	chr18	ENSMUSG00000024535.16	475.177	571.246	1.20118	1.15821	0.211901	0.00336578	0.0664139
Pias4	chr10	ENSMUSG00000004934.14	1342.85	1091.27	0.815241	0.850934	-0.232881	0.00339392	0.0668755
Rfxap	chr3	ENSMUSG00000036615.6	1030.73	852.773	0.8241	0.857843	-0.221214	0.00340044	0.0669101
Hvcn1	chr5	ENSMUSG00000064267.13	37250.6	63246.8	1.72191	1.42867	0.514676	0.00340784	0.0669622
Mgp	chr6	ENSMUSG00000030218.2	82025.6	107927	1.31656	1.22689	0.295002	0.00342916	0.0671935
Plekhh3	chr11	ENSMUSG00000035172.15	26353.5	19889.7	0.755433	0.810426	-0.303247	0.00342749	0.0671935
Ebi3	chr17	ENSMUSG00000003206.7	0.296107	0.474177	1.61678	1.38245	0.467229	0.00348792	0.0682498
Slc27a1	chr8	ENSMUSG00000031808.7	11936.7	9090.71	0.761575	0.81602	-0.293323	0.00351587	0.0687011
Myo1f	chr17	ENSMUSG00000024300.17	1266.82	1785.61	1.42109	1.28461	0.361335	0.00353492	0.0689774
Tmem25	chr9	ENSMUSG00000002032.17	256.139	315.688	1.23221	1.17803	0.23637	0.00357889	0.0696764
Fosb	chr7	ENSMUSG00000003545.3	6.15543e+06	2.44404e+07	3.95301	1.0255	0.0363327	0.00359055	0.0696764
Hnrnpa2b1	chr6	ENSMUSG00000004980.16	20803.8	18697.8	0.89901	0.91104	-0.134413	0.00358544	0.0696764
Elfn2	chr15	ENSMUSG00000043460.7	1.25613e+07	2.2681e+07	1.79461	1.48208	0.567623	0.00358586	0.0696764
Gpr132	chr12	ENSMUSG00000021298.8	695314	1.43842e+06	2.06904	1.58445	0.663981	0.003603	0.0698219
Lzic	chr4	ENSMUSG00000028990.13	395.879	514.508	1.29988	1.21461	0.280499	0.00361332	0.0699254
Mr1	chr1	ENSMUSG00000026471.14	315.456	238.902	0.757627	0.813899	-0.297079	0.00362481	0.0700514
Slc4a1	chr11	ENSMUSG00000006574.15	7.8021e+10	2.31351e+11	2.89066	1.04077	0.0576506	0.00364167	0.0702038
Lypla2	chr4	ENSMUSG00000028670.14	134.443	118.034	0.878917	0.896118	-0.15824	0.00364267	0.0702038
Kif5a	chr10	ENSMUSG00000074657.5	674064	1.15451e+06	1.71648	1.45085	0.536897	0.00364978	0.0702445
Cyp27a1	chr1	ENSMUSG00000026170.6	6583.81	8223.71	1.24986	1.18937	0.250202	0.00367755	0.0706822
Ddc	chr11	ENSMUSG00000020182.16	1305.79	717.896	0.55644	0.679156	-0.558186	0.00371381	0.0711123
Kcnj2	chr11	ENSMUSG00000041695.2	1.62863e+06	1.27974e+06	0.786796	0.833096	-0.263445	0.00370608	0.0711123
Ssbp4	chr8	ENSMUSG00000070003.7	641.39	743.866	1.15913	1.13008	0.17643	0.00371509	0.0711123
Arpc1b	chr5	ENSMUSG00000029622.16	565.712	666.876	1.17885	1.14263	0.192362	0.00373969	0.071486
Corin	chr5	ENSMUSG00000005220.10	288875	205227	0.711621	0.781702	-0.35531	0.00375973	0.0717716
Ppp2r3a	chr9	ENSMUSG00000043154.15	32424	24963.2	0.769762	0.820583	-0.285279	0.0037708	0.0718853
Cd33	chr7	ENSMUSG00000004609.11	308851	454598	1.47346	1.30948	0.388999	0.00378104	0.0719696
Paqr4	chr17	ENSMUSG00000023909.4	1744.27	2151.6	1.23403	1.1772	0.235357	0.00378545	0.0719696
Cyp4f18	chr8	ENSMUSG00000003484.4	263.95	473.93	1.80183	1.46171	0.547661	0.0038257	0.0725387
Cbr3	chr16	ENSMUSG00000022947.8	3.06185	4.6465	1.51804	1.31455	0.394571	0.00382267	0.0725387
Anapc5	chr5	ENSMUSG00000029472.13	2003.19	1771.03	0.883761	0.899957	-0.152072	0.00385511	0.0729981
Cd209a	chr8	ENSMUSG00000031494.7	1.11268	2.54344	2.30702	1.06475	0.0905195	0.00387094	0.0731992
Srpk2	chr5	ENSMUSG00000062604.11	202799	259345	1.27968	1.20471	0.268686	0.00389965	0.0736432
Nudt4	chr10	ENSMUSG00000020029.6	10346.3	12115.1	1.17075	1.1374	0.185739	0.00391269	0.0737904
Slamf9	chr1	ENSMUSG00000026548.4	1.43873	2.40444	1.67046	1.34928	0.432189	0.00393006	0.0740188
Mir99ahg	chr16	ENSMUSG00000090386.10	200.927	324.257	1.61518	1.37465	0.459066	0.00393985	0.0741039
Tspan33	chr6	ENSMUSG00000001763.14	1848.71	2828.7	1.52338	1.32118	0.401827	0.0039526	0.0742314
Lix1	chr17	ENSMUSG00000047786.12	6.49851	8.91367	1.36967	1.25146	0.32361	0.00395718	0.0742314
Eftud2	chr11	ENSMUSG00000020929.14	1256.75	1016.18	0.810596	0.849139	-0.235927	0.00396889	0.0742679
Serping1	chr2	ENSMUSG00000023224.12	68030.2	86071.5	1.26642	1.19519	0.257238	0.00397167	0.0742679
Sgcb	chr5	ENSMUSG00000029156.11	641.429	543.511	0.847418	0.87442	-0.193602	0.00397496	0.0742679
Coq8b	chr7	ENSMUSG00000003762.13	4.23626	5.19677	1.22335	1.17132	0.228139	0.00399137	0.0744756
Dok3	chr13	ENSMUSG00000035711.5	1878.4	2882.27	1.54059	1.34425	0.426798	0.0040104	0.0746383
Hspa14	chr2	ENSMUSG00000109865.1	38.6093	33.2992	0.862238	0.88514	-0.176022	0.0040107	0.0746383
Psd4	chr2	ENSMUSG00000026979.16	140.563	247.548	1.75967	1.41493	0.500731	0.00403365	0.0749662
Mgst1	chr6	ENSMUSG00000008540.11	3.8797	5.80122	1.50578	1.31931	0.399784	0.00406895	0.0751369
Fgr	chr4	ENSMUSG00000028874.14	410.663	785.423	1.89566	1.49022	0.575521	0.0040491	0.0751369
Arhgdib	chr6	ENSMUSG00000030220.13	1090.39	1453.16	1.33463	1.22864	0.297057	0.00405624	0.0751369
Zadh2	chr18	ENSMUSG00000049090.3	8142.58	7161.64	0.879416	0.897153	-0.156574	0.00405923	0.0751369
Neat1	chr19	ENSMUSG00000092274.3	3.36075e+13	66029450361269	2.05219	1.50004	0.585	0.00406954	0.0751369
Igfbp3	chr11	ENSMUSG00000020427.11	5.76353e+06	3.79164e+06	0.659353	0.748922	-0.417112	0.00414306	0.0762789
Itgb6	chr2	ENSMUSG00000026971.15	83391.8	65363.6	0.784282	0.833908	-0.26204	0.00414765	0.0762789
Abtb1	chr6	ENSMUSG00000030083.11	40.9707	32.8	0.801256	0.844275	-0.244214	0.0041412	0.0762789
Glipr1	chr10	ENSMUSG00000056888.11	2660.43	4894.16	1.8497	1.44202	0.528087	0.00416094	0.0764232
Amz1	chr5	ENSMUSG00000050022.16	5.11208e+06	7.91059e+06	1.54063	1.33611	0.418044	0.00420941	0.0772127
Susd3	chr13	ENSMUSG00000021384.14	84.7859	141.819	1.6872	1.39037	0.475467	0.00423056	0.0774652
Cd300c2	chr11	ENSMUSG00000044811.13	82.0706	139.164	1.70455	1.39882	0.484209	0.00423419	0.0774652
Aco2	chr15	ENSMUSG00000022477.13	6854.6	5675.81	0.828199	0.861443	-0.215174	0.00424122	0.0774931
Epc1	chr18	ENSMUSG00000024240.13	16500.9	13837.4	0.839048	0.86918	-0.202273	0.00424704	0.0774989
Otulinl	chr15	ENSMUSG00000056069.10	299.2	501.551	1.67618	1.36146	0.44515	0.00425558	0.0775541
Cpe	chr8	ENSMUSG00000037852.8	33980.7	26841.5	0.790863	0.837095	-0.256536	0.0043136	0.0784083
Sh3bp2	chr5	ENSMUSG00000054520.15	1410.65	1851.62	1.32033	1.22533	0.293168	0.0043111	0.0784083
Cd34	chr1	ENSMUSG00000016494.9	1973.8	2310.06	1.17058	1.13667	0.184815	0.00435684	0.079092
Dyrk1b	chr7	ENSMUSG00000002409.18	55.1308	37.7187	0.687797	0.768127	-0.380583	0.00436387	0.0791176
Snai3	chr8	ENSMUSG00000006587.6	0.104224	0.0616378	0.592929	0.713561	-0.486892	0.00439168	0.0795193
Hsbp1l1	chr18	ENSMUSG00000078963.3	1350.63	2017.92	1.48759	1.30571	0.384839	0.00444563	0.0803928
Deaf1	chr7	ENSMUSG00000058886.9	1841.7	1493.48	0.814698	0.853452	-0.228619	0.00447713	0.0808584
Fyb	chr15	ENSMUSG00000022148.16	3.36379e+06	4.46778e+06	1.33236	1.22987	0.298504	0.00454364	0.0819545
Hexb	chr13	ENSMUSG00000021665.9	486.551	604.572	1.24113	1.17686	0.234945	0.00456698	0.0822408
Marcksl1	chr4	ENSMUSG00000047945.6	367.135	507.85	1.38225	1.24878	0.320523	0.00457121	0.0822408
Pla1a	chr16	ENSMUSG00000002847.7	4.8013	6.06467	1.26449	1.1923	0.253753	0.0046114	0.0828579
Jade1	chr3	ENSMUSG00000025764.14	90859	76638.4	0.843218	0.872976	-0.195987	0.00468154	0.0840109
Naa35	chr13	ENSMUSG00000021555.15	350.353	297.261	0.849438	0.876751	-0.18976	0.00470272	0.0842835
Unc119	chr11	ENSMUSG00000002058.13	14.4836	20.4554	1.40831	1.26001	0.33343	0.00473875	0.0843056
Havcr2	chr11	ENSMUSG00000020399.14	776.007	1468.69	1.84339	1.43104	0.517067	0.00472454	0.0843056
Rasl10b	chr11	ENSMUSG00000020684.14	3250.06	4239.98	1.30454	1.21672	0.282993	0.0047399	0.0843056
Crlf2	chr5	ENSMUSG00000033467.12	243.314	295.188	1.21415	1.16327	0.21818	0.00473203	0.0843056
Gsap	chr5	ENSMUSG00000039934.12	1828.05	2524.13	1.37919	1.25084	0.322901	0.00473508	0.0843056
Pcdhga2	chr18	ENSMUSG00000103332.1	103.515	56.802	0.561613	0.693483	-0.528067	0.0047272	0.0843056
Klhl38	chr15	ENSMUSG00000022357.2	4.63794	3.11897	0.673229	0.758625	-0.398541	0.00477646	0.0844221
Lamb3	chr1	ENSMUSG00000026639.18	465.724	384.708	0.826721	0.862083	-0.214102	0.00476059	0.0844221
Agtrap	chr4	ENSMUSG00000029007.8	1707.83	2039.41	1.19394	1.15134	0.203319	0.00477018	0.0844221
Atp8b4	chr2	ENSMUSG00000060131.11	6751.5	13159.5	1.90818	1.11736	0.160088	0.00477546	0.0844221
Gm49390	chr14	ENSMUSG00000114898.1	3.98591	2.33151	0.58289	0.701291	-0.511916	0.00476799	0.0844221
Dqx1	chr6	ENSMUSG00000009145.6	321074	709905	2.22152	1.07044	0.0981987	0.00478309	0.0844333
Hp1bp3	chr4	ENSMUSG00000028759.13	4463.01	3952.46	0.886154	0.902345	-0.148249	0.00478915	0.0844342
Hnrnpa1	chr15	ENSMUSG00000046434.16	29627.5	25727	0.868906	0.890303	-0.167631	0.00481915	0.0848569
4632428C04Rik	chr16	ENSMUSG00000097184.2	4.76317	3.1767	0.668627	0.765064	-0.386347	0.00484089	0.0851331
Limk2	chr11	ENSMUSG00000020451.17	4813.99	5984.47	1.24427	1.17992	0.238686	0.00485408	0.0852584
Igkc	chr6	ENSMUSG00000076609.2	1.06325e+08	6.62831e+08	5.63595	1.01598	0.0228757	0.00486032	0.0852616
Metap2	chr10	ENSMUSG00000036112.15	3074.92	2829.81	0.920695	0.928291	-0.107352	0.00489121	0.0856967
Armh4	chr14	ENSMUSG00000036242.15	16.0537	12.1796	0.759571	0.817547	-0.290627	0.00490738	0.085873
Btg3	chr16	ENSMUSG00000022863.15	25.2456	39.7915	1.58671	1.30912	0.3886	0.00492912	0.0861463
Gja4	chr4	ENSMUSG00000050234.7	20.8479	17.6498	0.847677	0.876195	-0.190675	0.00494303	0.0862823
Emp2	chr16	ENSMUSG00000022505.9	690.897	610.881	0.884627	0.901597	-0.149445	0.0049538	0.0863257
Gimap4	chr6	ENSMUSG00000054435.16	968.993	1245.43	1.28529	1.20062	0.263783	0.00495779	0.0863257
Lmo2	chr2	ENSMUSG00000032698.15	30229.1	41255.9	1.36608	1.24159	0.312184	0.00496551	0.0863532
Npl	chr1	ENSMUSG00000042684.8	0.368009	0.58452	1.57514	1.31739	0.397687	0.00497462	0.0864049
Hk1	chr10	ENSMUSG00000037012.18	322274	225092	0.701048	0.781044	-0.356525	0.00499881	0.086718
Nlrc4	chr17	ENSMUSG00000039193.9	246.435	419.647	1.70636	1.41566	0.501479	0.00501372	0.0868695
Bak1	chr17	ENSMUSG00000057789.14	40.1549	47.7499	1.18806	1.14626	0.196936	0.00505449	0.0874682
Csk	chr9	ENSMUSG00000032312.7	941.738	1050.43	1.11553	1.09871	0.135804	0.00507549	0.0877237
Exoc3l4	chr12	ENSMUSG00000021280.9	23929.2	33818.6	1.41133	1.26144	0.33507	0.00512473	0.088397
Tmem196	chr12	ENSMUSG00000048004.15	3292.93	5362.93	1.62621	1.35994	0.443539	0.00512701	0.088397
Gm11967	chr11	ENSMUSG00000084819.1	0.0010232	0.00175151	1.69967	1.38079	0.465491	0.00513889	0.0884932
Cecr2	chr6	ENSMUSG00000071226.11	4.37623e+06	3.22688e+06	0.739104	0.807605	-0.308278	0.00516242	0.0887898
Idh3g	chrX	ENSMUSG00000002010.17	769.136	628.86	0.817642	0.857141	-0.222396	0.00519011	0.089127
B4galnt1	chr10	ENSMUSG00000006731.10	272006	477107	1.72698	1.3149	0.394954	0.00519469	0.089127
Fxyd5	chr7	ENSMUSG00000009687.14	149.234	199.354	1.34168	1.22529	0.293118	0.00521162	0.0893085
Stxbp2	chr8	ENSMUSG00000004626.14	18145.1	25128.6	1.38886	1.25109	0.323189	0.00525253	0.0897993
Clec5a	chr6	ENSMUSG00000029915.14	387.487	609.749	1.554	1.30279	0.381604	0.00525303	0.0897993
Rab14	chr2	ENSMUSG00000026878.17	2887.04	2593.59	0.898893	0.911909	-0.133038	0.00526601	0.089912
Gm18666	chr1	ENSMUSG00000101660.1	14.0179	7.46292	0.545645	0.685559	-0.544648	0.00532046	0.0907316
Dnase1l3	chr14	ENSMUSG00000025279.7	107483	294027	2.62854	1.03495	0.0495667	0.00538129	0.091547
Tyrobp	chr7	ENSMUSG00000030579.10	9.34334	13.6925	1.46963	1.27708	0.35285	0.00537781	0.091547
Mfn1	chr3	ENSMUSG00000027668.13	19529	17032	0.872528	0.893215	-0.16292	0.00539397	0.0916518
Smim11	chr16	ENSMUSG00000051989.11	26.2471	40.904	1.56159	1.31356	0.393481	0.0054496	0.092374
2310069B03Rik	chr6	ENSMUSG00000100291.6	2.73281	5.20589	1.89217	1.43849	0.524559	0.00544557	0.092374
Slc12a5	chr2	ENSMUSG00000017740.17	0.00562032	0.00834694	1.47508	1.28997	0.367339	0.00546748	0.0925656
Cmtm3	chr8	ENSMUSG00000031875.7	3718.25	4471.38	1.20025	1.15119	0.20312	0.00547702	0.0926156
Gphn	chr12	ENSMUSG00000047454.12	174.241	148.153	0.851501	0.879073	-0.185945	0.00549872	0.092871
Wbp11	chr6	ENSMUSG00000030216.12	9983.1	7822.64	0.785642	0.837013	-0.256677	0.00557209	0.0939974
Gm10638	chr8	ENSMUSG00000074178.3	5.20024	7.10167	1.34851	1.22903	0.29752	0.00558696	0.0940226
Gm15931	chr7	ENSMUSG00000081723.1	279.857	418.973	1.49291	1.29862	0.376977	0.00558225	0.0940226
Cabp1	chr5	ENSMUSG00000029544.16	2.17253e+09	4.03199e+09	1.81019	1.09628	0.132619	0.00559389	0.0940268
Tab1	chr15	ENSMUSG00000022414.8	90.4462	69.0831	0.765364	0.82605	-0.2757	0.00564026	0.0946931
Lilr4b	chr10	ENSMUSG00000112023.1	6.12413	10.5476	1.73204	1.33014	0.411582	0.00566921	0.0950656
Ttc12	chr9	ENSMUSG00000040219.4	62.2968	50.2926	0.807437	0.851865	-0.231303	0.00568852	0.095276
Drosha	chr15	ENSMUSG00000022191.16	12911.2	9889.25	0.76674	0.825313	-0.276986	0.00573168	0.0958846
Uap1l1	chr2	ENSMUSG00000026956.15	32.0169	38.7534	1.20928	1.1571	0.210508	0.00576139	0.096153
Nfyc	chr4	ENSMUSG00000032897.17	1992.99	1734.35	0.871569	0.893248	-0.162868	0.00576	0.096153
Arhgap4	chrX	ENSMUSG00000031389.17	1129.97	1888.11	1.69022	1.27758	0.353411	0.00577654	0.0962916
Slc41a1	chr1	ENSMUSG00000013275.9	111743	78845.3	0.707251	0.790596	-0.338988	0.00589332	0.0977749
Opn4	chr14	ENSMUSG00000021799.9	15150.6	10449.5	0.688649	0.781832	-0.355069	0.0058912	0.0977749
Srpr	chr9	ENSMUSG00000032042.11	127.376	110.262	0.865811	0.889341	-0.169191	0.00588834	0.0977749
H2-DMb2	chr17	ENSMUSG00000037548.15	195796	452578	2.34794	1.04841	0.0682005	0.0058773	0.0977749
Gpr68	chr12	ENSMUSG00000047415.12	4.01928e+07	9.68618e+07	2.19555	1.05409	0.0760044	0.00592689	0.098216
Cyp2d22	chr15	ENSMUSG00000061740.8	488444	666647	1.37026	1.23739	0.307305	0.00593501	0.0982348
Zdhhc12	chr2	ENSMUSG00000015335.16	2.24471	1.73838	0.783724	0.838934	-0.25337	0.0059603	0.0985376
Abcg3	chr5	ENSMUSG00000029299.14	845.952	1576.09	1.77788	1.10721	0.146931	0.00597744	0.0987049
Pygl	chr12	ENSMUSG00000021069.17	627.489	770.415	1.23206	1.17042	0.227025	0.00600818	0.0989803
Ifi211	chr1	ENSMUSG00000026536.9	9.70507	14.1019	1.45065	1.27189	0.346975	0.00600667	0.0989803
Zgpat	chr2	ENSMUSG00000027582.16	67468.6	83732.2	1.23977	1.17401	0.231447	0.00603811	0.0991161
Itgax	chr7	ENSMUSG00000030789.9	1.79207e+07	3.89721e+07	2.05112	1.05777	0.0810236	0.0060323	0.0991161
Cox15	chr19	ENSMUSG00000040018.9	160.137	137.937	0.86257	0.887182	-0.172698	0.00603629	0.0991161
Gm20707	chr4	ENSMUSG00000093594.1	0.17644	0.315812	1.79149	1.38333	0.468148	0.00604461	0.0991161
Smad5	chr13	ENSMUSG00000021540.16	16709.8	14734.1	0.882688	0.901068	-0.150293	0.00610785	0.100037
Nipa1	chr7	ENSMUSG00000047037.5	278.066	348.125	1.25109	1.17898	0.237543	0.00616539	0.100861
Hnrnpab	chr11	ENSMUSG00000020358.17	2939.72	2665.24	0.906572	0.91816	-0.123182	0.00619799	0.101159
Panx1	chr9	ENSMUSG00000031934.14	3240.88	4842.35	1.49985	1.28078	0.357026	0.00619248	0.101159
Slc13a3	chr2	ENSMUSG00000018459.15	404.035	852.627	2.03468	1.06485	0.0906435	0.00622081	0.10118
Atp5j	chr16	ENSMUSG00000022890.13	835.005	1215.12	1.45694	1.26764	0.342148	0.00621765	0.10118
Neurl3	chr1	ENSMUSG00000047180.8	44860.1	73285.9	1.63229	1.29908	0.377495	0.00621042	0.10118
Slc22a18	chr7	ENSMUSG00000000154.16	0.0161237	0.0301606	1.8293	1.10918	0.149498	0.00622976	0.101208
Ninj1	chr13	ENSMUSG00000037966.15	3.99873	5.17968	1.29644	1.19941	0.262329	0.00623758	0.101219
Nlrc3	chr16	ENSMUSG00000049871.14	190.103	342.694	1.80673	1.40259	0.488091	0.00626187	0.101496
Abhd15	chr11	ENSMUSG00000000686.11	23.4203	32.3162	1.3809	1.24493	0.31606	0.00627214	0.101545
Hfe	chr13	ENSMUSG00000006611.15	37.9913	50.6519	1.33623	1.2185	0.285111	0.00627999	0.101555
Vav1	chr17	ENSMUSG00000034116.17	375132	543742	1.44202	1.26586	0.340112	0.00628943	0.101591
Pcif1	chr2	ENSMUSG00000039849.6	54971.2	44651.8	0.813972	0.856727	-0.223092	0.00630393	0.101709
Fermt2	chr14	ENSMUSG00000037712.16	3916.83	3604.02	0.920503	0.928586	-0.106892	0.00633712	0.102025
Pla2g4e	chr2	ENSMUSG00000050211.14	44862.4	30782.9	0.692683	0.784945	-0.349337	0.00633807	0.102025
Laptm5	chr4	ENSMUSG00000028581.17	224762	318853	1.42316	1.25717	0.330179	0.00638815	0.102714
Sp3	chr2	ENSMUSG00000027109.16	49348.8	42487.2	0.861341	0.887178	-0.172704	0.00640533	0.10276
Gpr22	chr12	ENSMUSG00000044067.7	163.027	120.184	0.736799	0.809629	-0.304667	0.00640562	0.10276
Tubgcp2	chr7	ENSMUSG00000025474.9	266.667	233.646	0.877721	0.897751	-0.155613	0.00642109	0.102891
Pcdh7	chr5	ENSMUSG00000029108.14	1.51941e+06	1.0652e+06	0.701699	0.787971	-0.343785	0.00646215	0.103431
Zfp808	chr13	ENSMUSG00000074867.4	0.568601	0.76059	1.33578	1.21993	0.286794	0.00647103	0.103456
Hace1	chr10	ENSMUSG00000038822.15	270.585	226.751	0.836154	0.871531	-0.198376	0.00648509	0.103563
Cilp	chr9	ENSMUSG00000042254.14	11181.4	20400	1.8329	1.09095	0.125583	0.00652023	0.104006
Chaf1b	chr16	ENSMUSG00000022945.12	1.80951	3.17716	1.7469	1.33428	0.416059	0.00657463	0.104636
Il2rg	chrX	ENSMUSG00000031304.18	8407.42	10914.5	1.29778	1.19798	0.260601	0.00657132	0.104636
Meg3	chr12	ENSMUSG00000021268.17	1.60446e+13	3.50915e+13	2.34941	1.04422	0.0624315	0.00661874	0.1051
Il4i1	chr7	ENSMUSG00000074141.13	9.28549	16.9746	1.78698	1.38026	0.464936	0.00661153	0.1051
Slc2a12	chr10	ENSMUSG00000037490.5	3079.71	3755.39	1.22071	1.16158	0.216087	0.0066312	0.10518
Rps6ka1	chr4	ENSMUSG00000003644.17	524.749	656.494	1.25654	1.18063	0.239561	0.00664422	0.105248
Aplp1	chr7	ENSMUSG00000006651.8	68740.8	104490	1.52712	1.2949	0.372843	0.00665044	0.105248
Gatm	chr2	ENSMUSG00000027199.14	24126.8	34692.8	1.43307	1.24636	0.317726	0.00667588	0.105413
Pcbp2	chr15	ENSMUSG00000056851.14	8257.7	7509.84	0.909475	0.920421	-0.119634	0.00667424	0.105413
Dock2	chr11	ENSMUSG00000020143.15	411731	597949	1.45082	1.26015	0.33359	0.00670367	0.105627
Bhlhe41	chr6	ENSMUSG00000030256.11	14.4964	9.35545	0.646482	0.756918	-0.401791	0.00670446	0.105627
Aldh4a1	chr4	ENSMUSG00000028737.15	1759.73	1543.2	0.877035	0.897554	-0.155929	0.00675801	0.106352
Lbh	chr17	ENSMUSG00000024063.13	494.297	400.219	0.80978	0.85734	-0.222061	0.00676952	0.106414
Erc1	chr6	ENSMUSG00000030172.15	2.05736e+06	1.27832e+06	0.625352	0.747233	-0.420371	0.00680414	0.106839
Recql5	chr11	ENSMUSG00000020752.11	361.516	292.856	0.813415	0.857424	-0.22192	0.00681484	0.106887
Rgma	chr7	ENSMUSG00000070509.15	7937.34	5223	0.662082	0.768755	-0.379405	0.0068278	0.106971
Mob3a	chr10	ENSMUSG00000003348.10	25776.6	31897.8	1.23933	1.16873	0.224945	0.00688531	0.107752
Actr8	chr14	ENSMUSG00000015971.5	201.56	181.146	0.89822	0.912441	-0.132197	0.00693866	0.107987
Sgk1	chr10	ENSMUSG00000019970.15	2.92138	4.12847	1.41469	1.25238	0.324667	0.00690844	0.107987
Ms4a4c	chr19	ENSMUSG00000024675.19	0.757893	1.87612	2.6722	1.03174	0.0450752	0.00693658	0.107987
Akr1b8	chr6	ENSMUSG00000029762.6	204.407	282.962	1.39114	1.23923	0.309438	0.00691615	0.107987
Pilrb1	chr5	ENSMUSG00000066684.10	0.0604138	0.105892	1.75893	1.11251	0.153816	0.00692681	0.107987
Ctnna3	chr10	ENSMUSG00000060843.11	2307.64	1671.7	0.727607	0.806409	-0.310416	0.00695424	0.10811
Slc1a7	chr4	ENSMUSG00000008932.10	0.000142842	6.12607e-05	0.438614	0.949193	-0.0752264	0.00698406	0.108453
Slmap	chr14	ENSMUSG00000021870.17	3288.77	2745.77	0.833925	0.869775	-0.201287	0.00703939	0.108713
Oasl1	chr5	ENSMUSG00000041827.15	0.0338382	0.049848	1.45432	1.25401	0.326552	0.00701644	0.108713
Entpd1	chr19	ENSMUSG00000048120.16	4203.28	5242.64	1.24861	1.17541	0.23317	0.00703574	0.108713
Lrrc4c	chr2	ENSMUSG00000050587.14	14602.4	8388.52	0.594209	0.744461	-0.425731	0.00703874	0.108713
Gm7889	chr1	ENSMUSG00000099624.1	88.4408	64.572	0.730508	0.811861	-0.300695	0.00701204	0.108713
Egln2	chr7	ENSMUSG00000058709.11	949.648	818.865	0.861016	0.887266	-0.172561	0.00707418	0.10913
Cd48	chr1	ENSMUSG00000015355.13	189.043	291.141	1.55753	1.27275	0.347952	0.0070978	0.109135
Krt8	chr15	ENSMUSG00000049382.10	6081.9	15806.3	2.55193	1.0419	0.0592152	0.00709171	0.109135
Mrgprh	chr17	ENSMUSG00000059408.3	438.969	303.355	0.699419	0.794671	-0.33157	0.00709141	0.109135
Ash2l	chr8	ENSMUSG00000031575.18	537.902	468.55	0.871923	0.89454	-0.160783	0.00714525	0.109745
Llgl2	chr11	ENSMUSG00000020782.18	863.933	607.616	0.708377	0.798031	-0.325483	0.00717142	0.10997
Gga2	chr7	ENSMUSG00000030872.14	839.962	701.272	0.835852	0.871007	-0.199245	0.00718637	0.10997
Pebp1	chr5	ENSMUSG00000032959.12	33.7835	42.9106	1.27131	1.18511	0.245021	0.00719113	0.10997
Gm45670	chr7	ENSMUSG00000109635.1	0.656124	1.02502	1.55888	1.29122	0.36873	0.00718309	0.10997
Tpm3	chr3	ENSMUSG00000027940.18	5135.38	5995.42	1.16754	1.12966	0.175889	0.00723083	0.110432
Yjefn3	chr8	ENSMUSG00000048967.16	22.646	16.4484	0.726862	0.815032	-0.295071	0.00723706	0.110432
Adcy6	chr15	ENSMUSG00000022994.9	683535	491060	0.718321	0.802784	-0.316917	0.00726669	0.110764
Moxd1	chr10	ENSMUSG00000020000.7	2748.22	1453.4	0.542442	0.758891	-0.398036	0.00727602	0.110786
Tfcp2	chr15	ENSMUSG00000009733.9	857.514	735.576	0.860403	0.887128	-0.172785	0.00731505	0.11114
Ppbp	chr5	ENSMUSG00000029372.7	1.283e+10	2.91603e+10	2.28849	1.05077	0.0714423	0.00731304	0.11114
C4b	chr17	ENSMUSG00000073418.4	2.27262e+09	4.15336e+09	1.84556	1.07885	0.109492	0.00737772	0.111971
Cxcl9	chr5	ENSMUSG00000029417.9	76752.4	133525	1.73308	1.08702	0.120373	0.00739501	0.112012
Fam131a	chr16	ENSMUSG00000050821.14	214.77	264.414	1.23147	1.16701	0.222817	0.00739633	0.112012
Cog6	chr3	ENSMUSG00000027742.13	162.211	138.391	0.853381	0.88264	-0.180104	0.00741296	0.112143
H2-T23	chr17	ENSMUSG00000067212.8	2059.26	2648.58	1.2866	1.18665	0.246892	0.00749427	0.113251
Mxra7	chr11	ENSMUSG00000020814.13	60.084	72.4546	1.20433	1.15039	0.202121	0.00751373	0.113424
Rbm10	chrX	ENSMUSG00000031060.16	3085.31	2673.32	0.8681	0.892173	-0.164604	0.00753979	0.113695
Rab13	chr3	ENSMUSG00000027935.14	12.7268	16.8811	1.33157	1.2092	0.274055	0.00757612	0.114047
Tbx18	chr9	ENSMUSG00000032419.8	14844.6	10554.4	0.711331	0.806854	-0.30962	0.00757937	0.114047
Ralb	chr1	ENSMUSG00000004451.14	151.998	184.436	1.21321	1.15463	0.207433	0.00761887	0.11438
Tmem176a	chr6	ENSMUSG00000023367.14	6200.83	8133.99	1.30965	1.19436	0.256241	0.00762587	0.11438
Taf9b	chrX	ENSMUSG00000047242.14	95.6362	82.5026	0.860923	0.88808	-0.171238	0.00762065	0.11438
Arhgap22	chr14	ENSMUSG00000063506.14	7.5974	10.5288	1.39859	1.23885	0.309006	0.00766861	0.114898
Ntm	chr9	ENSMUSG00000059974.10	27358.7	41517.6	1.50779	1.26949	0.344253	0.00768299	0.114992
Cd4	chr6	ENSMUSG00000023274.14	2.84165e+06	4.39946e+06	1.5448	1.27196	0.347048	0.0076932	0.115022
Cdkn1a	chr17	ENSMUSG00000023067.14	59.1875	102.582	1.75466	1.08193	0.113602	0.00774433	0.115663
Hsf2	chr10	ENSMUSG00000019878.8	65.1266	52.6318	0.807979	0.856843	-0.222898	0.00780018	0.116374
Phka1	chrX	ENSMUSG00000034055.16	2475.71	1942.35	0.785949	0.842489	-0.247269	0.00781168	0.116422
Pfkfb2	chr1	ENSMUSG00000026409.14	3.1666e+06	4.57352e+06	1.44584	1.25591	0.328727	0.00784962	0.116864
Pik3c3	chr18	ENSMUSG00000033628.15	66.2153	50.1946	0.761545	0.829411	-0.269841	0.00789008	0.117218
Ppm1e	chr11	ENSMUSG00000046442.4	294831	192912	0.65877	0.774401	-0.368847	0.00788611	0.117218
Gpx1	chr9	ENSMUSG00000063856.7	101.805	154.117	1.51624	1.24928	0.321095	0.00790148	0.117264
Runx1	chr16	ENSMUSG00000022952.17	2.11757e+07	3.39245e+07	1.62846	1.27474	0.350203	0.0079285	0.117541
Rab30	chr7	ENSMUSG00000030643.14	21.773	29.8789	1.37024	1.22115	0.288238	0.00793853	0.117565
Vwc2	chr11	ENSMUSG00000050830.17	0.00197942	0.000816345	0.427679	0.954924	-0.0665426	0.00798255	0.118093
Cap2	chr13	ENSMUSG00000021373.16	4381.75	3712.66	0.848031	0.879903	-0.184583	0.0079991	0.118102
Tg	chr15	ENSMUSG00000053469.14	36.7116	53.1309	1.46584	1.26056	0.334063	0.00799997	0.118102
Dusp7	chr9	ENSMUSG00000053716.9	3644.78	2371.66	0.652016	0.771553	-0.374163	0.00802623	0.118366
Lrrc61	chr6	ENSMUSG00000073096.11	14014.6	10158	0.728508	0.816894	-0.291779	0.00815741	0.120174
Zfp442	chr2	ENSMUSG00000068130.11	2040.19	2680.51	1.31197	1.19966	0.262631	0.00819844	0.120653
Ak1	chr2	ENSMUSG00000026817.14	1834.32	1619.14	0.882787	0.902349	-0.148242	0.00822069	0.120854
Tm7sf2	chr19	ENSMUSG00000024799.16	73.712	104.76	1.41279	1.23814	0.30818	0.00823023	0.120868
Txlnb	chr10	ENSMUSG00000039891.6	292326	222457	0.761747	0.830227	-0.268423	0.00830693	0.121867
Crb1	chr1	ENSMUSG00000063681.14	8.63475e+07	3.54199e+07	0.422598	0.951488	-0.0717431	0.00835077	0.122382
Cybb	chrX	ENSMUSG00000015340.10	131967	169876	1.28762	1.186	0.246109	0.00838277	0.122469
Whrn	chr4	ENSMUSG00000039137.18	2672.01	1877.87	0.706259	0.803078	-0.316388	0.00837838	0.122469
Fgf18	chr11	ENSMUSG00000057967.12	371.384	486.895	1.305	1.19402	0.255826	0.00836539	0.122469
Serpine2	chr1	ENSMUSG00000026249.10	4712.13	4023.08	0.853891	0.884484	-0.177092	0.00840531	0.122486
Nr0b2	chr4	ENSMUSG00000037583.2	182.324	140.912	0.77468	0.838923	-0.25339	0.00841011	0.122486
Retnla	chr16	ENSMUSG00000061100.5	2.638e+07	1.75448e+07	0.665804	0.795159	-0.330686	0.00840669	0.122486
Ccdc141	chr2	ENSMUSG00000044033.16	105399	79043.8	0.750178	0.823878	-0.279497	0.00841964	0.122498
Csf2rb	chr15	ENSMUSG00000071713.6	1.72818e+09	2.57535e+09	1.50186	1.27954	0.355626	0.00843688	0.122622
0610040J01Rik	chr5	ENSMUSG00000060512.7	2374.59	3299.93	1.39136	1.228	0.296306	0.00847097	0.122991
Gusb	chr5	ENSMUSG00000025534.17	3494.55	4065.34	1.16388	1.12672	0.172135	0.00856166	0.1238
Rasgrp4	chr7	ENSMUSG00000030589.15	2588.97	4352.74	1.65468	1.12385	0.168447	0.00856092	0.1238
Kcna4	chr2	ENSMUSG00000042604.5	10.5551	6.77919	0.647573	0.78543	-0.348446	0.00854301	0.1238
Phyhd1	chr2	ENSMUSG00000079484.12	0.472941	0.60032	1.26907	1.17978	0.238512	0.00856189	0.1238
Igha	chr12	ENSMUSG00000095079.6	3.88198e+08	8.55236e+08	2.09677	1.04248	0.060019	0.00858824	0.124053
Rhoh	chr5	ENSMUSG00000029204.7	657044	1.16092e+06	1.78471	1.08744	0.120938	0.00860907	0.124227
A630001G21Rik	chr1	ENSMUSG00000052760.16	29.7475	48.6121	1.64827	1.18327	0.242775	0.00864132	0.124564
Slc22a1	chr17	ENSMUSG00000023829.9	45.6764	73.0961	1.59407	1.26773	0.342247	0.00872253	0.125561
Sugp2	chr8	ENSMUSG00000036054.15	1895.42	1323.65	0.70085	0.799715	-0.322443	0.00873723	0.125561
B2m	chr2	ENSMUSG00000060802.8	210687	291019	1.38058	1.20585	0.270047	0.00873576	0.125561
Ddit4	chr10	ENSMUSG00000020108.4	3.58028	5.45859	1.52349	1.28652	0.363468	0.00876513	0.125833
Olfr1033	chr2	ENSMUSG00000045392.8	8507.05	11357.3	1.33362	1.20687	0.271272	0.0087897	0.125929
Fam204a	chr19	ENSMUSG00000057858.8	611.668	530.355	0.866107	0.892268	-0.164452	0.00878388	0.125929
Trim46	chr3	ENSMUSG00000042766.17	7.23996	12.6857	1.76839	1.29419	0.372048	0.00880435	0.126011
Gnai1	chr5	ENSMUSG00000057614.6	10106.1	7460.15	0.740851	0.823392	-0.280349	0.00884362	0.126444
Hdac5	chr11	ENSMUSG00000008855.17	6993.06	5551.3	0.795011	0.850435	-0.233727	0.00888872	0.126831
AI854703	chr6	ENSMUSG00000053297.14	176.387	260.951	1.53857	1.28286	0.359364	0.0088861	0.126831
Ccn2	chr10	ENSMUSG00000019997.11	6.10981e+06	1.17668e+07	1.932	1.06665	0.0930827	0.00891165	0.126908
Ric8b	chr10	ENSMUSG00000035620.15	839.667	732.218	0.872231	0.896213	-0.158087	0.00891213	0.126908
Nfkbie	chr17	ENSMUSG00000023947.8	1.00869e+06	1.40676e+06	1.39314	1.21305	0.278641	0.00894724	0.127279
Gm1966	chr7	ENSMUSG00000073902.5	3.46862e+07	5.91503e+07	1.67057	1.10508	0.144146	0.00897054	0.127481
C2cd2	chr16	ENSMUSG00000045975.8	2705.91	3856.03	1.43044	1.24536	0.31656	0.00899605	0.127715
Smarcd1	chr15	ENSMUSG00000023018.5	15133.2	12164.1	0.80441	0.856104	-0.224142	0.00900517	0.127715
Scpep1	chr11	ENSMUSG00000000278.10	3067.87	3588.27	1.16933	1.12842	0.174303	0.00903251	0.127845
Ikzf1	chr11	ENSMUSG00000018654.17	264809	380598	1.43931	1.23011	0.298787	0.00902651	0.127845
Gm11756	chr4	ENSMUSG00000093962.7	0.269658	0.465059	1.70873	1.27315	0.348406	0.00911565	0.128893
Nudt17	chr3	ENSMUSG00000028100.11	0.38916	0.579161	1.48185	1.25173	0.323918	0.00923002	0.130117
Ptgr1	chr4	ENSMUSG00000028378.6	273.068	387.042	1.41159	1.21977	0.286612	0.00922433	0.130117
Mob1a	chr6	ENSMUSG00000043131.14	27375.3	30917.6	1.12921	1.10483	0.143829	0.00921577	0.130117
Car13	chr3	ENSMUSG00000027555.8	6606.08	9669.97	1.45618	1.23274	0.301872	0.00924623	0.130215
Fcgr1	chr3	ENSMUSG00000015947.10	13.6835	21.1589	1.55528	1.15536	0.208346	0.0092574	0.130242
Abcc3	chr11	ENSMUSG00000020865.16	35562.6	57028.4	1.6052	1.27728	0.353071	0.00933272	0.131171
Cep72	chr13	ENSMUSG00000021572.9	1.80407	1.12802	0.627376	0.791659	-0.33705	0.00937064	0.131572
Timd4	chr11	ENSMUSG00000055546.6	49.3764	72.1935	1.44378	1.20673	0.271103	0.00938806	0.131686
Zfp985	chr4	ENSMUSG00000065999.13	0.107936	0.19774	1.85481	1.06623	0.092514	0.00941944	0.131994
Ptprr	chr10	ENSMUSG00000020151.16	0.0138712	0.0202086	1.44615	1.2461	0.31742	0.00950743	0.132852
Map3k10	chr7	ENSMUSG00000040390.13	219.468	194.532	0.885824	0.905154	-0.143764	0.00949735	0.132852
Gm12295	chr11	ENSMUSG00000085162.7	0.130284	0.0795816	0.618533	0.796135	-0.328915	0.0095184	0.132852
C130080G10Rik	chr2	ENSMUSG00000092397.7	383.127	320.164	0.835721	0.874439	-0.19357	0.0095133	0.132852
Prpf19	chr19	ENSMUSG00000024735.13	288.078	248.184	0.861562	0.889915	-0.16826	0.00955239	0.133194
Urah	chr7	ENSMUSG00000025481.12	0.562303	0.934113	1.63106	1.20374	0.267523	0.00957162	0.13333
Lsm14b	chr2	ENSMUSG00000039108.14	1914.36	1664.63	0.870519	0.895281	-0.159588	0.00966295	0.134469
Fam131c	chr4	ENSMUSG00000006218.4	3.65786	7.11697	1.89981	1.07304	0.101706	0.00974771	0.135514
Lilra5	chr7	ENSMUSG00000070873.5	7.16653	11.8044	1.64876	1.08933	0.123443	0.00975988	0.13555
Slc25a42	chr8	ENSMUSG00000002346.16	31332.7	24446.5	0.781048	0.845553	-0.242033	0.0097759	0.135638
Fah	chr7	ENSMUSG00000030630.16	3.902	4.72435	1.21075	1.1502	0.201884	0.00985919	0.136659
Zfp820	chr17	ENSMUSG00000069743.5	0.00828662	0.0122733	1.46808	1.24072	0.311176	0.00988127	0.13683
Cd302	chr2	ENSMUSG00000060703.12	212.627	291.647	1.3744	1.20628	0.27056	0.00993618	0.13732
Ppp1r3c	chr19	ENSMUSG00000067279.3	2253.88	3149.82	1.39852	1.20643	0.270741	0.00993081	0.13732
Gm12250	chr11	ENSMUSG00000082292.3	2.9594e+10	6.32848e+10	2.10137	1.0459	0.0647419	0.009957	0.137473
Rabgef1	chr5	ENSMUSG00000025340.14	692.647	770.073	1.11112	1.09276	0.127973	0.0100524	0.138091
Ilf3	chr9	ENSMUSG00000032178.14	5705.46	4611.76	0.810126	0.860731	-0.216365	0.0100237	0.138091
Ccl2	chr11	ENSMUSG00000035385.5	14.1565	25.9179	1.83843	1.05483	0.0770123	0.0100489	0.138091
Snx10	chr6	ENSMUSG00000038301.15	20.1616	24.6473	1.22236	1.15427	0.206977	0.0100607	0.138091
Cnr2	chr4	ENSMUSG00000062585.11	1.5716e+06	2.73389e+06	1.74808	1.10292	0.141329	0.0100333	0.138091
Gm30459	chr7	ENSMUSG00000108468.1	0.000302266	0.000549844	1.82544	1.07748	0.107661	0.010017	0.138091
Fam217b	chr2	ENSMUSG00000070476.10	5251.75	4285.93	0.816183	0.86545	-0.208478	0.0100801	0.138223
Mlec	chr5	ENSMUSG00000048578.11	15003.3	18138.4	1.20927	1.14807	0.199206	0.0101745	0.139382
Mcub	chr3	ENSMUSG00000027994.14	143.008	191.685	1.33826	1.19597	0.25818	0.0102408	0.140154
Ybx3	chr6	ENSMUSG00000030189.15	412.438	359.623	0.871939	0.897093	-0.156671	0.010257	0.140239
Coch	chr12	ENSMUSG00000020953.17	1.55674e+07	8.42908e+06	0.547585	0.92306	-0.115504	0.0102787	0.140262
Pomt2	chr12	ENSMUSG00000034126.5	1502.55	1241.2	0.826297	0.870025	-0.200872	0.0102782	0.140262
Ccr7	chr11	ENSMUSG00000037944.8	19195	52092.6	2.69759	1.02561	0.0364814	0.0102886	0.140262
Dmap1	chr4	ENSMUSG00000009640.11	21.0076	17.7409	0.844481	0.880671	-0.183325	0.0103254	0.140627
Zbp1	chr2	ENSMUSG00000027514.14	1820.66	2714.7	1.50195	1.17469	0.232282	0.010341	0.140704
Bcas3	chr11	ENSMUSG00000059439.15	167.049	129.006	0.7754	0.843115	-0.246199	0.0103665	0.140915
Keap1	chr9	ENSMUSG00000003308.15	802.998	695.465	0.865972	0.893101	-0.163105	0.0103911	0.141112
Coq8a	chr1	ENSMUSG00000026489.13	666.432	573.549	0.860629	0.890394	-0.167485	0.0104316	0.141526
Spsb2	chr6	ENSMUSG00000038451.13	56.6737	78.9405	1.37466	1.20378	0.267567	0.0105197	0.142584
Mthfd1	chr12	ENSMUSG00000021048.7	1897.94	1559.35	0.823866	0.868408	-0.203555	0.0105891	0.142917
Nsmaf	chr4	ENSMUSG00000028245.15	5166.99	4407.02	0.853913	0.885852	-0.174863	0.0105752	0.142917
Tmem35a	chrX	ENSMUSG00000033578.7	5.64115	7.86442	1.39315	1.21267	0.278191	0.0105972	0.142917
Mcrs1	chr15	ENSMUSG00000037570.16	8.7732	7.18705	0.81991	0.868328	-0.203688	0.0105758	0.142917
Foxo6	chr4	ENSMUSG00000052135.8	229.21	140.018	0.623678	0.790046	-0.339992	0.0106154	0.142917
Mfap1a	chr2	ENSMUSG00000068479.5	20069.3	16927.3	0.84753	0.882631	-0.180118	0.0105943	0.142917
Gm5141	chr13	ENSMUSG00000091183.5	50.0625	82.4262	1.65072	1.11523	0.157338	0.0106122	0.142917
Rgs10	chr7	ENSMUSG00000030844.11	134.323	186.729	1.39186	1.20224	0.265721	0.0106302	0.142979
Prkd1	chr12	ENSMUSG00000002688.8	285.774	220.847	0.773438	0.846297	-0.240764	0.0107013	0.143523
Mt3	chr8	ENSMUSG00000031760.9	7414.57	15554.4	2.05581	1.04729	0.0666624	0.0106908	0.143523
Cnot1	chr8	ENSMUSG00000036550.16	45642.1	33852.5	0.74362	0.829767	-0.269222	0.0106935	0.143523
Sp2	chr11	ENSMUSG00000018678.13	51202.8	37414.8	0.735071	0.82728	-0.273552	0.0107607	0.144183
Edar	chr10	ENSMUSG00000003227.4	0.968277	1.87007	1.91591	1.07125	0.0992996	0.0107806	0.144312
Gm36827	chr10	ENSMUSG00000112327.1	180.656	134.765	0.74658	0.832043	-0.26527	0.0107923	0.144331
Smad4	chr18	ENSMUSG00000024515.13	5447.47	4673.37	0.858858	0.889067	-0.169637	0.0108109	0.144443
Ybx2	chr11	ENSMUSG00000018554.13	4622.04	3449.32	0.74565	0.834819	-0.260465	0.010839	0.144682
D7Ertd443e	chr7	ENSMUSG00000030994.16	742.851	1112.78	1.50138	1.22126	0.288374	0.0108826	0.145125
Gm17491	chr8	ENSMUSG00000097042.2	7.45974e+06	1.18472e+07	1.60982	1.14502	0.195372	0.0108992	0.14521
Acss1	chr2	ENSMUSG00000027452.11	28635.5	23773.8	0.83089	0.873305	-0.195443	0.0109341	0.145536
Zfp407	chr18	ENSMUSG00000048410.17	2737	2113.44	0.773473	0.844754	-0.243397	0.0110011	0.146289
Jaml	chr9	ENSMUSG00000048534.7	2.01145e+07	4.14531e+07	1.89006	1.05801	0.0813501	0.0110777	0.147169
Cxcl1	chr5	ENSMUSG00000029380.11	3.97423	7.00307	1.72877	1.07461	0.103807	0.0110923	0.147224
Pglyrp1	chr7	ENSMUSG00000030413.7	3164.42	6736.96	2.11671	1.0516	0.0725868	0.0111407	0.147728
Myh6	chr14	ENSMUSG00000040752.16	2.44469e+09	1.33428e+09	0.550475	0.927252	-0.108966	0.011223	0.148678
Cdcp3	chr7	ENSMUSG00000006204.7	1.1701e+08	2.4067e+08	2.09102	1.05543	0.0778318	0.0112518	0.148894
Zfp263	chr16	ENSMUSG00000022529.11	18624	15641.5	0.84294	0.880884	-0.182976	0.0112816	0.148894
Wdr5	chr2	ENSMUSG00000026917.15	93.5114	81.3586	0.870889	0.89702	-0.156787	0.011264	0.148894
Zfp629	chr7	ENSMUSG00000045639.14	423302	307444	0.731024	0.827831	-0.272592	0.0112792	0.148894
March3	chr18	ENSMUSG00000032656.14	479.941	609.249	1.26586	1.1667	0.222439	0.0113022	0.149026
Slc9a9	chr9	ENSMUSG00000031129.9	908.743	1189.11	1.31623	1.18454	0.244331	0.011375	0.149658
BC028528	chr3	ENSMUSG00000038543.13	1.74228	2.869	1.64684	1.09634	0.132693	0.0113813	0.149658
Milr1	chr11	ENSMUSG00000040528.15	0.0399667	0.0637381	1.59022	1.11864	0.16174	0.0113821	0.149658
Lrrc51	chr7	ENSMUSG00000064307.13	0.197333	0.275482	1.39685	1.20109	0.264345	0.011418	0.14999
Naip5	chr13	ENSMUSG00000071203.6	324.747	520.295	1.59083	1.15224	0.204437	0.011429	0.149994
Sgk3	chr1	ENSMUSG00000025915.14	46.05	56.4354	1.22519	1.15128	0.203241	0.0114446	0.15006
Lrpprc	chr17	ENSMUSG00000024120.12	58794.4	44317.5	0.755724	0.836595	-0.257398	0.0114633	0.150165
Iqcg	chr16	ENSMUSG00000035578.16	12.759	29.9043	2.31124	1.04391	0.0619965	0.011487	0.150335
Cluh	chr11	ENSMUSG00000020741.17	20315.3	16479.8	0.81209	0.863632	-0.211512	0.0115535	0.151065
Dnajc21	chr15	ENSMUSG00000044224.16	16238.3	13505.6	0.834034	0.875735	-0.191433	0.0116017	0.151414
Ints5	chr19	ENSMUSG00000071652.8	487.054	394.542	0.81527	0.865833	-0.20784	0.0115999	0.151414
Egr3	chr14	ENSMUSG00000033730.4	6.69808e+07	1.64227e+08	2.62973	1.02997	0.0426062	0.011649	0.15189
Rsph3a	chr17	ENSMUSG00000073471.3	168.431	141.869	0.844609	0.881819	-0.181446	0.0116703	0.152027
Ttc7	chr17	ENSMUSG00000036918.16	397.227	331.378	0.835539	0.876839	-0.189616	0.01173	0.152544
Lair1	chr7	ENSMUSG00000055541.17	3075.48	4885.83	1.60134	1.10093	0.138716	0.0117317	0.152544
Fkbp10	chr11	ENSMUSG00000001555.10	96.7215	76.1065	0.787177	0.853823	-0.227991	0.0117543	0.152698
Asah1	chr8	ENSMUSG00000031591.14	548.559	647.15	1.17963	1.1306	0.177094	0.0117849	0.152954
Hk3	chr13	ENSMUSG00000025877.14	34929.5	49708.4	1.42139	1.19697	0.259389	0.011798	0.152982
Pex12	chr11	ENSMUSG00000018733.10	23.8972	20.1517	0.841861	0.880924	-0.18291	0.0119043	0.153653
Syde2	chr3	ENSMUSG00000036863.12	314066	211560	0.675412	0.813508	-0.297772	0.0118989	0.153653
Slc38a6	chr12	ENSMUSG00000044712.15	16257.7	23589.8	1.462	1.22177	0.28897	0.0118869	0.153653
Sox6	chr7	ENSMUSG00000051910.13	161150	117958	0.731876	0.833485	-0.262772	0.0118816	0.153653
A230056P14Rik	chr7	ENSMUSG00000087178.7	0.0103693	0.0165111	1.5866	1.10206	0.1402	0.0118767	0.153653
Atrip	chr9	ENSMUSG00000025646.9	331.085	282.824	0.853581	0.887031	-0.172944	0.0119338	0.153892
Morn4	chr19	ENSMUSG00000049670.9	0.0187675	0.0269927	1.42674	1.19996	0.26299	0.0120428	0.154731
Kcnn4	chr7	ENSMUSG00000054342.8	2.15313e+06	3.84584e+06	1.77077	1.07393	0.1029	0.0120419	0.154731
Fv1	chr4	ENSMUSG00000070583.1	800.448	963.943	1.20593	1.14438	0.194562	0.0120348	0.154731
Sspnos	chr6	ENSMUSG00000085414.1	3.20214	1.91114	0.592057	0.912984	-0.131338	0.0120152	0.154731
Pcdh1	chr18	ENSMUSG00000051375.15	94561.2	67459.1	0.716328	0.824809	-0.277868	0.012055	0.154746
Dhx37	chr5	ENSMUSG00000029480.13	1976.63	1493.05	0.758734	0.841344	-0.249231	0.0120823	0.154956
Pcolce2	chr9	ENSMUSG00000015354.8	1571.99	1841.36	1.17213	1.12735	0.172931	0.0121053	0.155031
Sephs1	chr2	ENSMUSG00000026662.13	250.988	214.48	0.854864	0.888505	-0.170548	0.0121102	0.155031
Kcnj11	chr7	ENSMUSG00000096146.2	27716.2	24290.6	0.876766	0.900984	-0.150426	0.0121253	0.155082
Zfp956	chr6	ENSMUSG00000045466.18	284.658	376.805	1.32265	1.18959	0.250464	0.0121626	0.155419
Shroom1	chr11	ENSMUSG00000018387.12	250.049	420.232	1.67971	1.09049	0.12498	0.0121871	0.15559
Acp5	chr9	ENSMUSG00000001348.15	2.3708e+08	4.78996e+08	1.94267	1.05326	0.0748679	0.0122128	0.155765
Dhcr7	chr7	ENSMUSG00000058454.15	231.927	184.159	0.796213	0.859485	-0.218455	0.012223	0.155765
Chd6	chr2	ENSMUSG00000057133.14	38.235	21.1978	0.556553	0.928191	-0.107506	0.0122646	0.156155
Hsp90b1	chr10	ENSMUSG00000020048.13	2130.51	1658.46	0.781891	0.855678	-0.22486	0.0122799	0.156208
Adam11	chr11	ENSMUSG00000020926.16	6.46776e+06	1.09575e+07	1.70366	1.09518	0.131166	0.0123167	0.156381
Tmeff1	chr4	ENSMUSG00000028347.14	18.289	23.1919	1.26663	1.16497	0.220296	0.0123269	0.156381
Casp2	chr6	ENSMUSG00000029863.13	38155	31354.8	0.822026	0.871145	-0.199015	0.0123239	0.156381
Hnrnph2	chrX	ENSMUSG00000045427.13	17071.5	13805.3	0.810436	0.865246	-0.208817	0.0123518	0.156556
Map2k7	chr8	ENSMUSG00000002948.19	5772.57	4814.99	0.834809	0.877077	-0.189224	0.0123863	0.156656
Plekha8	chr6	ENSMUSG00000005225.15	105.241	129.276	1.22563	1.15214	0.204316	0.012393	0.156656
Cd55	chr1	ENSMUSG00000026399.12	5271.63	7010.4	1.33472	1.1842	0.243915	0.0123743	0.156656
Vdac1	chr11	ENSMUSG00000020402.11	7013.15	6212.88	0.88591	0.906656	-0.141372	0.0125198	0.158116
Crip2	chr12	ENSMUSG00000006356.10	2553.97	2213.55	0.866879	0.895584	-0.1591	0.0126219	0.158269
Tmem45a	chr16	ENSMUSG00000022754.6	3876.13	5041.18	1.3025	1.17939	0.238038	0.0125636	0.158269
Lpxn	chr19	ENSMUSG00000024696.9	4.67301	7.90537	1.68088	1.07116	0.0991801	0.0125864	0.158269
Tbc1d17	chr7	ENSMUSG00000038520.15	2206.72	1776.59	0.807156	0.862848	-0.212822	0.0125796	0.158269
Bend7	chr2	ENSMUSG00000048186.14	213.798	174.41	0.818296	0.869992	-0.200926	0.0126132	0.158269
Hnrnpm	chr17	ENSMUSG00000059208.15	206380	160640	0.779734	0.852103	-0.2309	0.0125942	0.158269
Mpzl3	chr9	ENSMUSG00000070305.10	138.095	187.132	1.35332	1.19596	0.25817	0.01262	0.158269
Prox1os	chr1	ENSMUSG00000079045.3	0.0204894	0.0125727	0.61108	0.90907	-0.137537	0.0126078	0.158269
Hpn	chr7	ENSMUSG00000001249.14	0.567633	0.910628	1.5887	1.13441	0.181947	0.0126976	0.159076
Stradb	chr1	ENSMUSG00000026027.13	61.4317	70.7841	1.15139	1.11586	0.158158	0.0127174	0.159183
Ifitm10	chr7	ENSMUSG00000045777.14	326.687	537.674	1.64021	1.09828	0.135245	0.0127373	0.15929
Lrfn3	chr7	ENSMUSG00000036957.8	650810	1.05658e+06	1.61984	1.09461	0.130422	0.0127612	0.159447
Mpp3	chr11	ENSMUSG00000052373.14	526087	791791	1.51872	1.2243	0.29196	0.0128101	0.159916
Klc2	chr19	ENSMUSG00000024862.16	242.906	216.223	0.890785	0.909843	-0.136311	0.0128508	0.160282
Fam98b	chr2	ENSMUSG00000027349.5	16923	13824.1	0.819351	0.870861	-0.199486	0.0128865	0.160584
Celsr1	chr15	ENSMUSG00000016028.10	4.60319e+06	2.08548e+06	0.465876	0.953886	-0.0681106	0.0129612	0.161373
Haus5	chr7	ENSMUSG00000078762.10	40.3928	27.8602	0.686913	0.827118	-0.273836	0.0130236	0.162006
Ctc1	chr11	ENSMUSG00000020898.18	16847.9	12327.4	0.735243	0.833765	-0.262288	0.0130491	0.16218
Bin2	chr15	ENSMUSG00000098112.8	325.436	485.082	1.49616	1.17561	0.233404	0.0130736	0.162342
Plekho1	chr3	ENSMUSG00000015745.9	13.2654	17.8197	1.34516	1.18182	0.241015	0.013128	0.16279
Vsig4	chrX	ENSMUSG00000044206.3	110233	215375	1.94299	1.05315	0.0747043	0.0131329	0.16279
Homer3	chr8	ENSMUSG00000003573.15	59.2362	69.8272	1.17721	1.12817	0.173986	0.0131913	0.16307
Tcap	chr11	ENSMUSG00000007877.2	0.023108	0.0130514	0.566182	0.926158	-0.11067	0.013225	0.16307
Ubxn11	chr4	ENSMUSG00000012126.16	3.77409	6.00071	1.56951	1.12691	0.172374	0.0132163	0.16307
Sgo2a	chr1	ENSMUSG00000026039.9	2695.85	2003.51	0.745194	0.84012	-0.251333	0.0132145	0.16307
Nr3c2	chr8	ENSMUSG00000031618.13	4159.79	2939.33	0.711085	0.829612	-0.269492	0.0131895	0.16307
Pde4dip	chr3	ENSMUSG00000038170.15	4.15408e+06	2.70637e+06	0.65276	0.819371	-0.287411	0.0132201	0.16307
Pigp	chr16	ENSMUSG00000022940.17	234.803	348.594	1.4855	1.16008	0.214226	0.0133054	0.163917
Medag	chr5	ENSMUSG00000029659.16	3035.67	4157.45	1.37374	1.17261	0.229721	0.0133787	0.164585
Gm32688	chr10	ENSMUSG00000111531.1	0.527503	0.834555	1.58077	1.11139	0.152366	0.013383	0.164585
Cutal	chr2	ENSMUSG00000026870.19	0.0833943	0.124965	1.48307	1.19686	0.25926	0.0134677	0.165482
Gm11732	chr11	ENSMUSG00000085336.1	0.0417635	0.0253644	0.603322	0.908164	-0.138975	0.0134946	0.165668
Mapre3	chr5	ENSMUSG00000029166.14	78.4796	89.6801	1.14329	1.1107	0.151471	0.0135194	0.165773
Clec4a2	chr6	ENSMUSG00000030148.15	2783.49	4330.19	1.55878	1.10315	0.141629	0.0135267	0.165773
Vasp	chr7	ENSMUSG00000030403.9	14755.1	18008	1.22075	1.14412	0.19424	0.0136094	0.166238
Dbn1	chr13	ENSMUSG00000034675.17	657.343	875.138	1.33093	1.18513	0.245046	0.0135863	0.166238
Ttc3	chr16	ENSMUSG00000040785.19	1784.27	2073.67	1.16177	1.12119	0.165035	0.0135914	0.166238
Sp140	chr1	ENSMUSG00000070031.11	845.359	1059.5	1.25754	1.15884	0.212684	0.013612	0.166238
Inmt	chr6	ENSMUSG00000003477.5	9899.34	14210.7	1.42583	1.17925	0.237864	0.0137199	0.166474
Thrb	chr14	ENSMUSG00000021779.17	211000	160094	0.760889	0.844339	-0.244105	0.013657	0.166474
Cela1	chr15	ENSMUSG00000023031.8	0.109787	0.248348	2.17489	1.04328	0.0611211	0.0136617	0.166474
Tmod1	chr4	ENSMUSG00000028328.13	853.921	754.935	0.884188	0.90629	-0.141955	0.0137259	0.166474
Bbs7	chr3	ENSMUSG00000037325.10	4.05359	3.32462	0.823836	0.873516	-0.195094	0.0137111	0.166474
Cpsf2	chr12	ENSMUSG00000041781.9	808.576	719.901	0.891315	0.910916	-0.13461	0.0136775	0.166474
Rbm45	chr2	ENSMUSG00000042369.8	17.8764	15.1659	0.848934	0.886569	-0.173696	0.0137213	0.166474
Scml4	chr10	ENSMUSG00000044770.14	364.076	510.489	1.39895	1.19476	0.25672	0.0137257	0.166474
Atp2a2	chr5	ENSMUSG00000029467.15	685767	534605	0.78107	0.853656	-0.228274	0.0137887	0.167091
Hspa9	chr18	ENSMUSG00000024359.10	43418.1	36819	0.848803	0.885841	-0.17488	0.0138802	0.167835
Mad1l1	chr5	ENSMUSG00000029554.15	98.5562	80.6185	0.820733	0.871594	-0.198271	0.0138858	0.167835
Tifab	chr13	ENSMUSG00000049625.6	19.5375	27.7447	1.42825	1.18134	0.240423	0.0138636	0.167835
Abcf2	chr5	ENSMUSG00000028953.10	30.0164	26.2675	0.875434	0.900989	-0.150419	0.0139197	0.167956
Sh2d4a	chr8	ENSMUSG00000053886.4	90.5214	114.832	1.26986	1.16329	0.218211	0.01391	0.167956
Fstl1	chr16	ENSMUSG00000022816.11	8027.71	10036.9	1.25063	1.15636	0.209588	0.0139786	0.168521
Acvrl1	chr15	ENSMUSG00000000530.16	25.7805	30.4608	1.18064	1.12898	0.175025	0.0140096	0.168601
Kcnh2	chr5	ENSMUSG00000038319.14	16026.2	11872.8	0.742314	0.840691	-0.250353	0.0140168	0.168601
Slfn2	chr11	ENSMUSG00000072620.3	7.88038	11.7274	1.48697	1.12636	0.171668	0.0140331	0.168601
4933439C10Rik	chr11	ENSMUSG00000072893.12	681160	1.07333e+06	1.56708	1.12217	0.166286	0.0140257	0.168601
Gcnt1	chr19	ENSMUSG00000038843.18	789781	1.30817e+06	1.66669	1.07475	0.104002	0.0141366	0.169699
Ugp2	chr11	ENSMUSG00000001891.16	45.9863	57.7322	1.25652	1.1585	0.212259	0.0141856	0.170136
Mepce	chr5	ENSMUSG00000029726.16	1936.88	1602.48	0.829161	0.876216	-0.190642	0.0141972	0.170136
Tmpo	chr10	ENSMUSG00000019961.17	20120.5	17433.3	0.865812	0.896513	-0.157604	0.0142175	0.170235
Mt2	chr8	ENSMUSG00000031762.7	0.000614603	0.00116467	1.90163	1.0585	0.0820196	0.0142326	0.170271
Scx	chr15	ENSMUSG00000034161.8	0.589496	0.961765	1.64566	1.07075	0.0986208	0.0142621	0.170478
Aifm1	chrX	ENSMUSG00000036932.14	7357.23	5951.78	0.810717	0.867111	-0.205712	0.0143515	0.171256
Garnl3	chr2	ENSMUSG00000038860.15	996515	733983	0.743751	0.846574	-0.240292	0.0143505	0.171256
Cd3e	chr9	ENSMUSG00000032093.7	2.61045e+07	5.19131e+07	2.0123	1.04258	0.0601641	0.0144251	0.171989
Fbxo21	chr5	ENSMUSG00000032898.9	1771.26	1495.64	0.845002	0.884705	-0.176731	0.0144563	0.172214
Pgm5	chr19	ENSMUSG00000041731.13	48375.8	40355.4	0.834901	0.879718	-0.184887	0.0144827	0.172383
Prkaca	chr8	ENSMUSG00000005469.10	8340.02	7392.78	0.886558	0.908061	-0.139139	0.0145031	0.17248
Gm30556	chr14	ENSMUSG00000115180.1	0.545157	0.881307	1.60106	1.11006	0.150636	0.0145259	0.172606
Hnrnpk	chr13	ENSMUSG00000021546.18	1601.85	1402.51	0.875557	0.901943	-0.148892	0.0145419	0.172627
Bc1	chr7	ENSMUSG00000115783.1	0.035232	0.0669598	1.90233	1.05571	0.0782096	0.0145523	0.172627
Bfsp2	chr9	ENSMUSG00000032556.11	0.0102591	0.0180387	1.73076	1.06832	0.0953466	0.0145987	0.173032
Mboat1	chr13	ENSMUSG00000038732.15	10773.2	16838.5	1.56797	1.09065	0.125193	0.0146631	0.173649
Ppme1	chr7	ENSMUSG00000030718.9	274.204	244.48	0.892628	0.911799	-0.133212	0.0147118	0.17408
Mtus2	chr5	ENSMUSG00000029651.16	15452.7	12853.2	0.832498	0.879644	-0.185008	0.0147549	0.17415
Klhdc8a	chr1	ENSMUSG00000042115.4	26.8104	37.4107	1.40112	1.16113	0.215529	0.0147454	0.17415
Dmac2	chr7	ENSMUSG00000057229.11	49.3032	43.625	0.884358	0.906903	-0.14098	0.0147302	0.17415
Tyro3	chr2	ENSMUSG00000027298.17	147.301	205.533	1.42785	1.19194	0.253306	0.0147793	0.174292
Limch1	chr5	ENSMUSG00000037736.20	1.5301e+06	1.04264e+06	0.683042	0.835598	-0.259119	0.0148433	0.1749
Katnb1	chr8	ENSMUSG00000031787.8	253.043	211.541	0.837636	0.882374	-0.180538	0.0149185	0.175352
2410137M14Rik	chr17	ENSMUSG00000064308.10	8.46049e-05	0.000144987	1.69053	1.08702	0.120383	0.0149124	0.175352
Tox2	chr2	ENSMUSG00000074607.11	2.98426	1.83339	0.659355	0.863375	-0.21194	0.014919	0.175352
Gm1840	chr8	ENSMUSG00000043192.4	9.33703	7.10057	0.757221	0.849867	-0.23469	0.0149394	0.175444
Tmem150a	chr6	ENSMUSG00000055912.8	90.6599	102.027	1.12452	1.0988	0.135926	0.0149641	0.175588
Dis3l2	chr1	ENSMUSG00000053333.15	65.3151	50.6771	0.781589	0.856038	-0.224254	0.0149769	0.175591
Rap2c	chrX	ENSMUSG00000050029.7	62742	70136.9	1.11711	1.09424	0.129935	0.0150329	0.176102
Pfkfb4	chr9	ENSMUSG00000025648.18	1013.82	1418.01	1.39591	1.16977	0.22623	0.0150916	0.176447
Rnf167	chr11	ENSMUSG00000040746.15	402.209	355.313	0.882939	0.906346	-0.141866	0.0151	0.176447
Casc1	chr6	ENSMUSG00000043541.16	1.26192	1.8839	1.4983	1.15534	0.208315	0.0150912	0.176447
Cd53	chr3	ENSMUSG00000040747.9	277.892	399.797	1.44041	1.14735	0.198306	0.0151296	0.176646
Trap1	chr16	ENSMUSG00000005981.11	174.237	147.578	0.84711	0.886365	-0.174027	0.0151681	0.176802
4930458D05Rik	chr5	ENSMUSG00000087611.1	8.75441	6.68439	0.769243	0.851194	-0.23244	0.0151651	0.176802
Gm50433	chr17	ENSMUSG00000117037.1	15.4506	9.82853	0.642485	0.880526	-0.183563	0.015181	0.176806
Birc3	chr9	ENSMUSG00000032000.17	11703.1	14205.6	1.21271	1.14042	0.189566	0.015235	0.177288
Zfp281	chr1	ENSMUSG00000041483.14	121847	91229.7	0.752635	0.846931	-0.239683	0.0152509	0.177326
Ggta1	chr2	ENSMUSG00000035778.17	39.9402	46.3636	1.15949	1.11634	0.158773	0.0153057	0.177816
Bank1	chr3	ENSMUSG00000037922.13	0.727717	1.08791	1.50353	1.11772	0.160553	0.0153524	0.178212
Ccn4	chr15	ENSMUSG00000005124.10	148.576	253.61	1.71469	1.06978	0.0973199	0.0154494	0.178568
Rnase4	chr14	ENSMUSG00000021876.15	2249.43	2792.33	1.2424	1.14877	0.200086	0.0154369	0.178568
Fastkd1	chr2	ENSMUSG00000027086.16	177.462	150.191	0.846632	0.886937	-0.173097	0.0154592	0.178568
Plin2	chr4	ENSMUSG00000028494.12	71.9723	89.5075	1.24421	1.15039	0.202123	0.01543	0.178568
Nupr1	chr7	ENSMUSG00000030717.9	725.694	944.948	1.30029	1.1699	0.226391	0.0154396	0.178568
Zkscan5	chr5	ENSMUSG00000055991.15	78.7124	69.1045	0.877519	0.903248	-0.146806	0.0154071	0.178568
Lrp2bp	chr8	ENSMUSG00000031637.13	0.16549	0.11284	0.690503	0.860868	-0.216135	0.0156797	0.180966
Dhrs3	chr4	ENSMUSG00000066026.14	5523.7	6590.11	1.1933	1.13256	0.179594	0.0157919	0.182112
Cfh	chr1	ENSMUSG00000026365.15	1.12617e+08	1.53547e+08	1.36352	1.1703	0.226878	0.0158191	0.182276
Olfml3	chr3	ENSMUSG00000027848.12	30666.3	38099.8	1.24405	1.15228	0.204493	0.0158757	0.182479
Rtl8c	chrX	ENSMUSG00000051851.5	127.153	159.381	1.25513	1.15464	0.207438	0.015873	0.182479
Etnk2	chr1	ENSMUSG00000070644.13	1558.57	2391.38	1.53885	1.13097	0.177559	0.0158754	0.182479
Lrrc30	chr17	ENSMUSG00000073375.3	9546.06	36537	3.68569	1.01669	0.0238761	0.015902	0.182633
Nom1	chr5	ENSMUSG00000001569.10	1145.67	962.231	0.842427	0.884972	-0.176297	0.0159387	0.182905
4930523C07Rik	chr1	ENSMUSG00000090394.8	801.79	956.455	1.19334	1.13202	0.1789	0.0159598	0.182998
Gm40604	chr10	ENSMUSG00000112800.1	2.30801	1.45124	0.632624	0.908151	-0.138996	0.0160759	0.184179
Pi4k2a	chr19	ENSMUSG00000025178.9	1270.19	1119.34	0.882366	0.906065	-0.142314	0.0161221	0.184343
Vwa3a	chr7	ENSMUSG00000030889.14	59663.4	86014.5	1.43487	1.16096	0.215313	0.016111	0.184343
Tmem214	chr5	ENSMUSG00000038828.13	553.989	478.165	0.864588	0.895984	-0.158455	0.0161295	0.184343
Clcn3	chr8	ENSMUSG00000004319.15	97091.8	82727.5	0.853032	0.890325	-0.167597	0.0161585	0.184374
Gpsm3	chr17	ENSMUSG00000034786.17	1206.65	1536.63	1.27347	1.15643	0.209683	0.0161456	0.184374
Rpl3l	chr17	ENSMUSG00000002500.15	17.7199	13.6286	0.770393	0.856333	-0.223756	0.0162304	0.185045
Ifi44	chr3	ENSMUSG00000028037.13	460.047	576.091	1.24809	1.14876	0.200073	0.0163876	0.185969
Nfkbiz	chr16	ENSMUSG00000035356.17	2.26528e+08	3.70819e+08	1.63031	1.07232	0.100742	0.0163763	0.185969
Micu3	chr8	ENSMUSG00000039478.15	21.1752	16.2261	0.769706	0.856758	-0.22304	0.0163907	0.185969
Chrm2	chr6	ENSMUSG00000045613.9	8.57567e+07	6.07348e+07	0.710578	0.844704	-0.243482	0.0163621	0.185969
Slc8a1	chr17	ENSMUSG00000054640.15	60807.3	49322.9	0.81136	0.870295	-0.200423	0.0163285	0.185969
Gmfg	chr7	ENSMUSG00000060791.15	0.343662	0.512184	1.49431	1.1035	0.142084	0.0163763	0.185969
BC034090	chr1	ENSMUSG00000033722.9	4193.81	3513.38	0.836591	0.88205	-0.181068	0.0164083	0.186018
Otub2	chr12	ENSMUSG00000021203.15	127.819	166.186	1.29737	1.16376	0.218794	0.0165086	0.186037
Tpmt	chr13	ENSMUSG00000021376.11	42.5789	54.1278	1.27343	1.15495	0.207833	0.0164455	0.186037
Atp5o	chr16	ENSMUSG00000022956.11	122.531	180.535	1.47633	1.12989	0.176186	0.016514	0.186037
Sorcs2	chr5	ENSMUSG00000029093.14	1.72248e+07	1.0149e+07	0.590729	0.924139	-0.113818	0.0165126	0.186037
Polr3b	chr10	ENSMUSG00000034453.8	3731.93	2840.26	0.765084	0.853412	-0.228686	0.0164472	0.186037
Timeless	chr10	ENSMUSG00000039994.15	87.7494	111.849	1.27186	1.1532	0.205641	0.0164609	0.186037
Efhd2	chr4	ENSMUSG00000040659.3	1874.32	2414.36	1.28932	1.16364	0.218641	0.0165158	0.186037
Chst3	chr10	ENSMUSG00000057337.13	64.7632	36.4829	0.589878	0.930235	-0.104333	0.0165072	0.186037
P2ry12	chr3	ENSMUSG00000036353.13	1567.36	2213.87	1.40705	1.16388	0.218939	0.0165292	0.18604
H1f10	chr6	ENSMUSG00000044927.6	851.105	508.211	0.607217	0.921766	-0.117527	0.0165501	0.186126
Zc3h6	chr2	ENSMUSG00000042851.17	1634.53	1110.84	0.688213	0.857886	-0.221143	0.0165665	0.186162
Nuak2	chr1	ENSMUSG00000009772.15	160.248	210.886	1.31547	1.16897	0.225244	0.0166656	0.187126
Casp8	chr1	ENSMUSG00000026029.14	174.049	221.533	1.27124	1.15226	0.204462	0.0167059	0.187149
Mecom	chr3	ENSMUSG00000027684.16	1.8594e+06	1.41305e+06	0.763519	0.85585	-0.22457	0.0167022	0.187149
Trf	chr9	ENSMUSG00000032554.15	103425	131657	1.27237	1.15569	0.208759	0.0167475	0.187149
Pde3a	chr6	ENSMUSG00000041741.10	302820	233703	0.773191	0.858764	-0.219666	0.016744	0.187149
Ano5	chr7	ENSMUSG00000055489.8	7288.64	14958.4	2.06042	1.04578	0.0645728	0.0167227	0.187149
Pde7a	chr3	ENSMUSG00000069094.12	11713.8	14715.6	1.25485	1.15471	0.207528	0.0167315	0.187149
Rnf39	chr17	ENSMUSG00000036492.12	4.46002e+08	8.98922e+08	1.98753	1.04342	0.0613161	0.0168123	0.187724
Xpo1	chr11	ENSMUSG00000020290.14	11051.2	10039.2	0.909209	0.923383	-0.115	0.0168967	0.187947
Syt7	chr19	ENSMUSG00000024743.16	3.68567e+06	2.73921e+06	0.744014	0.848596	-0.23685	0.016899	0.187947
Pcdhb20	chr18	ENSMUSG00000046191.7	4.59834	5.90313	1.30139	1.16628	0.22191	0.0168888	0.187947
Fto	chr8	ENSMUSG00000055932.15	7490.44	6062.25	0.81109	0.871267	-0.198813	0.0168593	0.187947
Gm33016	chr12	ENSMUSG00000113278.1	1.32952	0.754123	0.585542	0.928149	-0.107571	0.016873	0.187947
Mall	chr2	ENSMUSG00000027377.2	1209.1	1545.95	1.28334	1.16225	0.216915	0.0169661	0.188543
Rtkn	chr6	ENSMUSG00000034930.16	468.512	571.188	1.21779	1.14022	0.18931	0.0170057	0.188685
Lrmda	chr14	ENSMUSG00000063458.13	13.1952	20.3781	1.52094	1.11178	0.15287	0.0170053	0.188685
Ipo9	chr1	ENSMUSG00000041879.13	4920.15	4162.33	0.847768	0.887607	-0.172007	0.0171389	0.189867
Cd24a	chr10	ENSMUSG00000047139.9	3.08809e+06	5.20829e+06	1.67744	1.06059	0.0848617	0.0171392	0.189867
Zfp112	chr7	ENSMUSG00000052675.11	634.975	498.818	0.783971	0.863304	-0.21206	0.0171537	0.189878
Htatsf1	chrX	ENSMUSG00000067873.11	96301.1	77562.8	0.805812	0.870144	-0.200674	0.0172744	0.191064
Des	chr1	ENSMUSG00000026208.9	2137.94	1897.65	0.887728	0.909738	-0.136477	0.0172933	0.191123
Cdh2	chr18	ENSMUSG00000024304.14	60269.9	46351.7	0.770469	0.857053	-0.222544	0.0173101	0.191158
Mnt	chr11	ENSMUSG00000000282.12	4.20814e+06	3.06296e+06	0.729308	0.852505	-0.230219	0.0174344	0.192208
Exosc10	chr4	ENSMUSG00000017264.16	163.358	138.479	0.849359	0.888724	-0.170193	0.0174246	0.192208
Mgat3	chr15	ENSMUSG00000042428.6	2.31509e+08	3.45828e+08	1.49512	1.11618	0.158576	0.0174461	0.192208
Polr3d	chr14	ENSMUSG00000000776.13	499.354	444.781	0.888869	0.91091	-0.13462	0.0174951	0.192505
Ada	chr2	ENSMUSG00000017697.3	291.712	463.035	1.60199	1.07564	0.105201	0.0175267	0.192505
Rps6ka5	chr12	ENSMUSG00000021180.9	33504.6	23679.3	0.713472	0.847997	-0.23787	0.0175277	0.192505
Lrfn4	chr19	ENSMUSG00000045045.7	1030.22	849.71	0.825659	0.879541	-0.185178	0.0175278	0.192505
Ackr4	chr9	ENSMUSG00000079355.5	0.0238828	0.0330469	1.37932	1.18235	0.241651	0.0176056	0.193209
1700096K18Rik	chr5	ENSMUSG00000101856.1	27.2905	20.9625	0.767502	0.862673	-0.213114	0.0176343	0.193372
Dennd1c	chr17	ENSMUSG00000002668.8	1.21624e+06	1.94976e+06	1.61325	1.07895	0.109623	0.0176792	0.193585
Acadsb	chr7	ENSMUSG00000030861.15	2005.09	1753.49	0.874722	0.902515	-0.147977	0.0177082	0.193585
Ppargc1b	chr18	ENSMUSG00000033871.14	25526.1	16269.5	0.640081	0.902698	-0.147685	0.0177087	0.193585
Paqr9	chr9	ENSMUSG00000064225.6	185512	149851	0.808266	0.871778	-0.197967	0.0176988	0.193585
Thbs3	chr3	ENSMUSG00000028047.11	1.86768e+07	2.84027e+07	1.51877	1.11472	0.156685	0.0177762	0.194033
Sirpa	chr2	ENSMUSG00000037902.18	33384.9	41753.5	1.25226	1.14968	0.201229	0.0177773	0.194033
Mfn2	chr4	ENSMUSG00000029020.13	184344	145980	0.792936	0.86518	-0.208928	0.0178112	0.194253
Syn2	chr6	ENSMUSG00000009394.13	814855	1.35131e+06	1.67092	1.07078	0.0986675	0.0179178	0.194274
Cobl	chr11	ENSMUSG00000020173.17	750.8	893.175	1.18821	1.12687	0.172321	0.0179237	0.194274
Pdia5	chr16	ENSMUSG00000022844.8	63.3211	82.2573	1.29568	1.15402	0.206662	0.0179219	0.194274
Ddb1	chr19	ENSMUSG00000024740.10	2058.47	1678.3	0.81627	0.874139	-0.194066	0.0178984	0.194274
Sat1	chrX	ENSMUSG00000025283.15	15557.7	19877.9	1.27782	1.14987	0.201467	0.0178376	0.194274
Sorbs2	chr8	ENSMUSG00000031626.18	86505.3	64431.3	0.745201	0.852318	-0.230536	0.017922	0.194274
Olfr1396	chr11	ENSMUSG00000047511.6	0.116408	0.175596	1.51087	1.11015	0.150757	0.0178852	0.194274
Gm36298	chr13	ENSMUSG00000114172.1	0.219155	0.329753	1.50324	1.10097	0.138775	0.0178418	0.194274
Napepld	chr5	ENSMUSG00000044968.16	674.056	807.929	1.20018	1.1322	0.179124	0.0179931	0.194877
Polr1a	chr6	ENSMUSG00000049553.11	164075	105981	0.650723	0.897402	-0.156174	0.0180434	0.195271
Rbm20	chr19	ENSMUSG00000043639.15	485270	328211	0.677849	0.860413	-0.216899	0.0181274	0.196029
Emp3	chr7	ENSMUSG00000040212.12	72.5987	93.7212	1.2935	1.15076	0.202588	0.0181583	0.196161
2610035D17Rik	chr11	ENSMUSG00000087259.7	43.5879	31.2272	0.718193	0.862113	-0.214051	0.0181674	0.196161
Zfp668	chr7	ENSMUSG00000049728.14	2784.77	2324.62	0.838373	0.885151	-0.176004	0.0181948	0.196305
Srarp	chr4	ENSMUSG00000070637.2	0.00012453	0.000237595	1.85972	1.05661	0.0794477	0.018214	0.196362
Fntb	chr12	ENSMUSG00000033373.16	80.9382	65.5458	0.812073	0.873851	-0.194541	0.0182449	0.196394
Gm11627	chr11	ENSMUSG00000078640.9	101.91	150.211	1.47495	1.12566	0.170768	0.0182389	0.196394
Nt5c1a	chr4	ENSMUSG00000054958.6	3901.95	2533.28	0.652782	0.889116	-0.169557	0.018277	0.19659
Ftl1	chr7	ENSMUSG00000050708.16	274.723	331.373	1.20665	1.13462	0.182214	0.0182961	0.196644
Dchs2	chr3	ENSMUSG00000102692.1	1.5023e+09	3.44129e+09	2.32075	1.03354	0.0475909	0.0183211	0.196763
Lgals9	chr11	ENSMUSG00000001123.15	26.8247	31.3965	1.16952	1.11843	0.161481	0.0183421	0.196838
Zfp638	chr6	ENSMUSG00000030016.14	1709.86	1438.87	0.842139	0.886363	-0.17403	0.018376	0.197051
Nhsl1	chr10	ENSMUSG00000039835.16	4.88443e+06	3.33449e+06	0.688717	0.86806	-0.204134	0.0184609	0.197811
Clec11a	chr7	ENSMUSG00000004473.10	30.1602	43.5742	1.43687	1.14821	0.199385	0.0185264	0.19791
Brd2	chr17	ENSMUSG00000024335.20	167729	140625	0.83952	0.88568	-0.175143	0.0185211	0.19791
Pla2g2c	chr4	ENSMUSG00000028750.12	3376.99	5577.29	1.69188	1.07006	0.097697	0.0185237	0.19791
Rnf157	chr11	ENSMUSG00000052949.14	76135.1	53310.6	0.706707	0.854499	-0.22685	0.0184988	0.19791
Nipal3	chr4	ENSMUSG00000028803.18	5661.09	4535.06	0.802263	0.869873	-0.201123	0.0185431	0.197939
Alpk2	chr18	ENSMUSG00000032845.16	17276.4	11575.3	0.673482	0.881208	-0.182446	0.018582	0.19814
Arrdc4	chr7	ENSMUSG00000042659.15	22951.5	30737.3	1.34049	1.14035	0.18947	0.0185901	0.19814
Ly86	chr13	ENSMUSG00000021423.6	20380.2	31861.7	1.57015	1.06886	0.0960663	0.0187051	0.199214
Sept3	chr15	ENSMUSG00000022456.18	4.76135e+09	1.09824e+10	2.29501	1.03189	0.0452902	0.0187253	0.199278
Sgca	chr11	ENSMUSG00000001508.15	318.04	277.917	0.873563	0.902562	-0.147902	0.0188137	0.199917
Bcl2l13	chr6	ENSMUSG00000009112.4	155.553	141.562	0.910177	0.924359	-0.113475	0.0188077	0.199917
Brd8	chr18	ENSMUSG00000003778.14	266478	221949	0.83501	0.884166	-0.17761	0.018851	0.20005
Tmem123	chr9	ENSMUSG00000050912.15	10348.7	11764.5	1.13643	1.10284	0.141223	0.0188547	0.20005
Epop	chr11	ENSMUSG00000043439.5	884.958	554.316	0.633248	0.918351	-0.122882	0.0189038	0.200421
Pfkm	chr15	ENSMUSG00000033065.14	45455.1	36429.7	0.802618	0.87032	-0.200383	0.0189291	0.200538
Ap3s1	chr18	ENSMUSG00000024480.9	68.409	83.8705	1.22535	1.13732	0.185633	0.0190056	0.201196
Cma1	chr14	ENSMUSG00000022225.7	1.68732e+06	2.88247e+06	1.67706	1.06195	0.0867099	0.0190584	0.201479
Zfp612	chr8	ENSMUSG00000044676.10	6189.79	4784.78	0.776609	0.861488	-0.215097	0.019061	0.201479
Kat7	chr11	ENSMUSG00000038909.16	17573.5	14060.7	0.801148	0.87011	-0.200731	0.0190761	0.201488
Arel1	chr12	ENSMUSG00000042350.13	92519.1	70415.1	0.762426	0.861336	-0.215353	0.0190917	0.201501
Nub1	chr5	ENSMUSG00000028954.11	6359.32	5265.46	0.828972	0.881231	-0.182408	0.0191265	0.201566
Ugt1a7c	chr1	ENSMUSG00000090124.7	307.544	479.837	1.56628	1.08575	0.118688	0.0191147	0.201566
Acad12	chr5	ENSMUSG00000042647.13	289.504	249.823	0.863099	0.897202	-0.156496	0.0191721	0.201896
Usp39	chr6	ENSMUSG00000056305.4	14.9851	12.8636	0.859408	0.895874	-0.158633	0.019209	0.202132
Smim5	chr11	ENSMUSG00000048442.15	19.7575	13.6506	0.697613	0.889522	-0.168898	0.0192682	0.202604
Tfdp2	chr9	ENSMUSG00000032411.15	69658.2	57996.6	0.833282	0.883714	-0.178349	0.0193385	0.202737
Neu3	chr7	ENSMUSG00000035239.6	670.903	798.945	1.19732	1.13006	0.176396	0.019319	0.202737
Hspb11	chr4	ENSMUSG00000063172.13	42.0946	56.5863	1.34333	1.15309	0.205508	0.019328	0.202737
Gm10561	chr1	ENSMUSG00000097649.2	0.187507	0.290893	1.54356	1.09997	0.137468	0.0193361	0.202737
Hnrnpa0	chr13	ENSMUSG00000007836.6	121197	99001.3	0.818478	0.878263	-0.187275	0.0193913	0.20314
Crat	chr2	ENSMUSG00000026853.15	15715.7	13168.2	0.838344	0.885494	-0.175445	0.0194178	0.203176
Kcnj15	chr16	ENSMUSG00000062609.14	8.29861e+07	1.49208e+08	1.82	1.05114	0.0719486	0.0194237	0.203176
Wdr53	chr16	ENSMUSG00000022787.10	46.514	39.0502	0.841875	0.888128	-0.17116	0.0194785	0.203558
Slc25a36	chr9	ENSMUSG00000032449.13	40580.5	47899.8	1.18052	1.12202	0.166096	0.0194891	0.203558
Galc	chr12	ENSMUSG00000021003.10	3726.88	4435.9	1.18788	1.12621	0.171475	0.0195879	0.203983
Tdg	chr10	ENSMUSG00000034674.18	1189.23	1060.45	0.890139	0.912385	-0.132285	0.0195768	0.203983
Gm14325	chr2	ENSMUSG00000095362.7	41.6447	52.1393	1.25056	1.14429	0.194455	0.0195582	0.203983
Gm49123	chr14	ENSMUSG00000115391.1	1.25069	2.03065	1.62505	1.07218	0.100552	0.0195625	0.203983
Myocd	chr11	ENSMUSG00000020542.18	163874	110532	0.676347	0.880087	-0.184282	0.0197192	0.205072
Slc35a4	chr18	ENSMUSG00000033272.12	2626.21	2262.05	0.860977	0.896468	-0.157675	0.0197216	0.205072
Zfp677	chr17	ENSMUSG00000062743.9	32.0212	41.056	1.2857	1.15417	0.206859	0.0198124	0.205865
Adipor2	chr6	ENSMUSG00000030168.13	1948.86	2252.41	1.15516	1.11238	0.153643	0.0198622	0.206049
Ube2e2	chr14	ENSMUSG00000058317.12	59.1776	71.7918	1.20908	1.13103	0.177636	0.0198704	0.206049
A730056A06Rik	chr7	ENSMUSG00000097756.2	0.0343516	0.0246565	0.716408	0.865074	-0.209104	0.0198741	0.206049
Adamts5	chr16	ENSMUSG00000022894.6	1.35036e+06	1.83515e+06	1.36256	1.14738	0.198339	0.019929	0.206466
Phyhip	chr14	ENSMUSG00000003469.9	218.842	170.208	0.779282	0.867485	-0.205089	0.0199607	0.206642
Clec4a3	chr6	ENSMUSG00000043832.13	319.886	432.428	1.34686	1.152	0.204137	0.0199838	0.206729
Nmrk2	chr10	ENSMUSG00000004939.7	76.2111	112.198	1.49802	1.09231	0.127389	0.0200085	0.206833
Fam173a	chr17	ENSMUSG00000057411.9	824.908	1047.67	1.2671	1.1476	0.198625	0.0200312	0.206915
Kctd17	chr15	ENSMUSG00000033287.16	1869.35	2202.49	1.17903	1.12205	0.166131	0.0200951	0.207367
Kdm6a	chrX	ENSMUSG00000037369.17	6519.4	5206.8	0.800156	0.872747	-0.196364	0.0201132	0.207367
Spn	chr7	ENSMUSG00000051457.7	147584	265229	1.7426	1.04608	0.0649893	0.0201339	0.207367
C1ra	chr6	ENSMUSG00000055172.10	15510.1	19434.5	1.25297	1.14397	0.194048	0.0201328	0.207367
Tpd52l1	chr10	ENSMUSG00000000296.8	25.8626	33.8142	1.30832	1.15529	0.20826	0.0201927	0.207518
Htr2a	chr14	ENSMUSG00000034997.5	144.978	94.9374	0.663206	0.907614	-0.139849	0.0201737	0.207518
E030044B06Rik	chr19	ENSMUSG00000097740.2	0.284902	0.152658	0.551116	0.950799	-0.0727882	0.0201881	0.207518
Brd9	chr13	ENSMUSG00000057649.6	3603.73	3208.54	0.888513	0.911642	-0.133461	0.0202692	0.208151
Cln5	chr14	ENSMUSG00000022125.7	44.0009	56.7208	1.28993	1.14706	0.197938	0.0203221	0.20839
Ppp1r3f	chrX	ENSMUSG00000039556.16	12.369	8.60016	0.711982	0.861523	-0.215039	0.020318	0.20839
Atf3	chr1	ENSMUSG00000026628.13	0.181224	0.437932	2.46565	1.02619	0.0372931	0.0203551	0.208576
Nme4	chr17	ENSMUSG00000024177.9	0.326289	0.440971	1.35376	1.14595	0.196547	0.0204637	0.209313
Mms19	chr19	ENSMUSG00000025159.8	4558.65	3603.85	0.793114	0.869289	-0.202093	0.0204864	0.209313
Rad23b	chr4	ENSMUSG00000028426.10	1144.26	1060.05	0.926496	0.935715	-0.0958582	0.0204737	0.209313
Tmem171	chr13	ENSMUSG00000052485.7	1.62016e+07	4.28577e+07	2.678	1.02128	0.0303724	0.0204585	0.209313
Prss35	chr9	ENSMUSG00000033491.13	0.46758	0.228282	0.530832	0.951516	-0.0717008	0.0205733	0.210048
Mdfic	chr6	ENSMUSG00000041390.18	2468.53	2915.37	1.18033	1.12023	0.16379	0.0206033	0.210049
Trbc2	chr6	ENSMUSG00000076498.2	443707	1.02191e+06	2.37027	1.02897	0.0412026	0.0205974	0.210049
C1qtnf4	chr2	ENSMUSG00000040794.5	0.735231	0.506984	0.689596	0.896229	-0.158061	0.0206784	0.210502
Gm13456	chr2	ENSMUSG00000082536.1	11.5293	16.6507	1.44069	1.11023	0.150863	0.0206872	0.210502
Srpx	chrX	ENSMUSG00000090084.7	1217.69	1565.49	1.2855	1.14782	0.198897	0.0206926	0.210502
Fut2	chr7	ENSMUSG00000055978.5	10477.1	22511.2	2.22124	1.03443	0.0488421	0.0207288	0.210718
Gm38534	chr11	ENSMUSG00000108634.1	0.00148357	0.00250213	1.68693	1.06231	0.0872026	0.0208153	0.211444
Tango6	chr8	ENSMUSG00000041949.6	9895.89	7168.31	0.728904	0.858816	-0.219579	0.0208505	0.211649
Anxa4	chr6	ENSMUSG00000029994.17	1112.39	1251.23	1.12518	1.09646	0.132858	0.0209574	0.211818
Dysf	chr6	ENSMUSG00000033788.15	179868	144855	0.806196	0.875023	-0.192607	0.0209448	0.211818
Pknox2	chr9	ENSMUSG00000035934.16	6199.11	4776.08	0.778088	0.866522	-0.206693	0.0209034	0.211818
Dap	chr15	ENSMUSG00000039168.15	3205.06	4054.76	1.26772	1.14558	0.196075	0.0209109	0.211818
Trmt9b	chr8	ENSMUSG00000039620.17	788.532	1064.11	1.34424	1.14676	0.197568	0.020941	0.211818
Vcpkmt	chr12	ENSMUSG00000049882.10	120.011	161.254	1.34912	1.14068	0.189895	0.0209328	0.211818
Acy3	chr19	ENSMUSG00000024866.10	3353.23	3692.38	1.10178	1.08319	0.115293	0.021015	0.211969
Rbpms	chr8	ENSMUSG00000031586.17	1426.18	1273.38	0.892888	0.91443	-0.129056	0.0210171	0.211969
Sertm1	chr3	ENSMUSG00000056306.5	5.68295e+07	2.98778e+07	0.544745	0.950263	-0.0736019	0.0210176	0.211969
Rhoc	chr3	ENSMUSG00000002233.13	25.1367	32.3772	1.28956	1.14352	0.193478	0.021125	0.212403
Gnmt	chr17	ENSMUSG00000002769.9	39.7014	26.2796	0.662712	0.912585	-0.13197	0.0211504	0.212403
Map2k6	chr11	ENSMUSG00000020623.11	11.2728	9.18448	0.815975	0.878949	-0.186149	0.0211512	0.212403
Acot2	chr12	ENSMUSG00000021226.7	70.1774	54.646	0.778848	0.873149	-0.195701	0.0211058	0.212403
Cbx3	chr6	ENSMUSG00000029836.15	334.572	306.524	0.915039	0.928127	-0.107605	0.0211191	0.212403
Mfap5	chr6	ENSMUSG00000030116.14	135.835	171.421	1.26308	1.14416	0.19429	0.0211085	0.212403
Lhfpl2	chr13	ENSMUSG00000045312.12	1.56215e+06	2.17231e+06	1.38976	1.12771	0.173391	0.0212272	0.213013
Brpf1	chr6	ENSMUSG00000001632.16	12126	9551.15	0.78906	0.87001	-0.200896	0.0212726	0.213165
Sspn	chr6	ENSMUSG00000030255.13	1686.22	1507.5	0.894059	0.915166	-0.127895	0.0212624	0.213165
Ncapd2	chr6	ENSMUSG00000038252.13	2657.61	2083.08	0.788703	0.871568	-0.198315	0.0213051	0.213187
Proca1	chr11	ENSMUSG00000044122.15	11769.1	16248.4	1.38093	1.14512	0.195493	0.0213041	0.213187
Gm50419	chr18	ENSMUSG00000118024.1	1337.23	798.619	0.598956	0.94516	-0.0813699	0.0213532	0.213517
Gm31678	chr3	ENSMUSG00000105427.1	0.000925709	0.00159681	1.72039	1.05239	0.0736725	0.0214121	0.213954
3830406C13Rik	chr14	ENSMUSG00000033111.16	885.873	1058.68	1.19416	1.126	0.171206	0.0214454	0.214134
Kifap3	chr1	ENSMUSG00000026585.13	994.942	875.887	0.882426	0.908546	-0.138369	0.0215867	0.215393
Agtr1a	chr13	ENSMUSG00000049115.15	45.8902	36.8927	0.804969	0.877038	-0.189288	0.0216744	0.216114
Mcm2	chr6	ENSMUSG00000002870.8	5.52688	4.55993	0.83369	0.886121	-0.174424	0.0217143	0.216206
Gm6863	chr12	ENSMUSG00000043483.4	7.46806	10.9663	1.45234	1.11915	0.162398	0.0217138	0.216206
Ndrg2	chr14	ENSMUSG00000004558.15	3320.89	2962.58	0.892154	0.914162	-0.129478	0.0217586	0.216394
Enkur	chr2	ENSMUSG00000026679.3	1.6855e+09	2.90034e+09	1.75122	1.05143	0.0723477	0.0217868	0.216394
Mill2	chr7	ENSMUSG00000040987.15	31550.9	39558.7	1.25178	1.14584	0.196405	0.0217718	0.216394
Ppp1r3d	chr2	ENSMUSG00000049999.4	19.3903	16.5839	0.855343	0.896232	-0.158057	0.0217947	0.216394
Cenpf	chr1	ENSMUSG00000026605.14	5.01827e+07	2.72153e+07	0.546456	0.951168	-0.0722284	0.0218373	0.216664
Pik3cg	chr12	ENSMUSG00000020573.17	187679	251351	1.32019	1.14402	0.194115	0.021995	0.218075
Ccdc85a	chr11	ENSMUSG00000032878.16	3.1257	2.36296	0.759915	0.864952	-0.209308	0.0221064	0.218871
Gm43185	chr3	ENSMUSG00000104621.1	2765916544162135	6230826406228593	2.46945	1.02586	0.0368288	0.0220959	0.218871
Gm17546	chr15	ENSMUSG00000078648.3	0.00575933	0.00992309	1.75204	1.05046	0.0710185	0.0223255	0.220884
Nckap5	chr1	ENSMUSG00000049690.15	2092.01	1256.71	0.60679	0.936546	-0.0945777	0.0223767	0.221235
Hcls1	chr16	ENSMUSG00000022831.14	2035.04	2380.47	1.17064	1.11609	0.158456	0.022406	0.22137
Adamts1	chr16	ENSMUSG00000022893.14	13498.2	21605.9	1.59658	1.07396	0.102946	0.0224266	0.221417
Rpa2	chr4	ENSMUSG00000028884.14	31.8044	26.2253	0.823727	0.88527	-0.175811	0.0224899	0.221887
Crlf3	chr11	ENSMUSG00000017561.16	260.165	303.512	1.16878	1.1158	0.158073	0.0225583	0.222111
Sun2	chr15	ENSMUSG00000042524.14	3833.05	3255.1	0.850185	0.893318	-0.162754	0.022568	0.222111
Zfp787	chr7	ENSMUSG00000046792.8	276.091	240.189	0.868899	0.902473	-0.148044	0.0225653	0.222111
Wdr6	chr9	ENSMUSG00000066357.6	1112.19	818.397	0.740002	0.868651	-0.203151	0.0225916	0.222111
Gm20163	chr8	ENSMUSG00000110611.1	1.86285	1.04246	0.607802	0.933231	-0.0996931	0.0225865	0.222111
Gm9619	chr8	ENSMUSG00000110371.1	1347.42	2001.53	1.47531	1.10178	0.139838	0.0227409	0.223423
3830403N18Rik	chrX	ENSMUSG00000031125.2	3.49384e-08	5.93595e-08	1.68708	1.05716	0.080196	0.0227616	0.223471
Thnsl2	chr6	ENSMUSG00000054474.15	4.52817	3.81488	0.84473	0.892252	-0.164476	0.0228198	0.223886
Ldb1	chr19	ENSMUSG00000025223.15	3069.4	2758.61	0.899304	0.918821	-0.122144	0.0229952	0.225449
Gda	chr19	ENSMUSG00000058624.13	1.7109e+06	2.26254e+06	1.32185	1.14573	0.196271	0.0230274	0.225608
Isoc1	chr18	ENSMUSG00000024601.9	5666.77	5093.2	0.898215	0.918172	-0.123164	0.0232003	0.227143
Depdc7	chr2	ENSMUSG00000027173.7	0.0148758	0.0207202	1.39061	1.11953	0.16289	0.0232199	0.227177
Hspa12a	chr19	ENSMUSG00000025092.7	384374	306828	0.799509	0.876693	-0.189856	0.0232616	0.227281
Dcaf8	chr1	ENSMUSG00000026554.15	1033.55	940.531	0.909844	0.92505	-0.112396	0.0232629	0.227281
Lbr	chr1	ENSMUSG00000004880.11	494.27	438.008	0.887203	0.911943	-0.132984	0.02341	0.22798
Sla	chr15	ENSMUSG00000022372.14	1.73246	2.43728	1.41054	1.12548	0.170546	0.0234037	0.22798
Gmps	chr3	ENSMUSG00000027823.9	804.721	718.768	0.894735	0.915926	-0.126697	0.0234154	0.22798
Crocc2	chr1	ENSMUSG00000084989.3	5676.75	12348.9	2.01519	1.03406	0.0483175	0.0233962	0.22798
Gm9824	chr10	ENSMUSG00000095478.2	0.00243324	0.00383922	1.56797	1.07543	0.104918	0.0233932	0.22798
Tbrg4	chr11	ENSMUSG00000000384.15	616.218	539.785	0.87613	0.905839	-0.142673	0.023472	0.228296
Bloc1s6	chr2	ENSMUSG00000005804.14	120.728	142.489	1.17999	1.11935	0.162667	0.0234823	0.228296
Sh3rf2	chr18	ENSMUSG00000057719.11	5750.95	4747.36	0.826474	0.883836	-0.17815	0.0234965	0.228296
Prpf8	chr11	ENSMUSG00000020850.14	235898	156049	0.665534	0.90961	-0.136679	0.0235218	0.228371
Faap100	chr11	ENSMUSG00000025384.15	350.891	279.047	0.799077	0.876181	-0.1907	0.023553	0.228371
Jmjd4	chr11	ENSMUSG00000036819.14	8997.2	7518.12	0.836439	0.888239	-0.17098	0.023543	0.228371
Nr2c2	chr6	ENSMUSG00000005893.14	49873.3	39190.4	0.788514	0.874417	-0.193607	0.0235838	0.228512
Rbp1	chr9	ENSMUSG00000046402.10	61582.4	83169.5	1.34987	1.13144	0.178165	0.0236369	0.228751
Msrb1	chr17	ENSMUSG00000075705.12	75.7527	97.4274	1.28846	1.14057	0.189756	0.023641	0.228751
Zfp146	chr7	ENSMUSG00000037029.8	40531.8	35334.9	0.871006	0.904455	-0.14488	0.0237157	0.229317
Sf3b2	chr19	ENSMUSG00000024853.10	9009.88	7435.29	0.826672	0.88536	-0.175664	0.0238376	0.230338
Polr2b	chr5	ENSMUSG00000029250.5	4859.52	4015.52	0.828245	0.885808	-0.174933	0.0238961	0.230744
Smim1	chr4	ENSMUSG00000078350.11	2.58805e+07	4.04161e+07	1.56377	1.07164	0.0998157	0.0239293	0.230906
Fhod3	chr18	ENSMUSG00000034295.10	72848.8	56070.2	0.77074	0.870464	-0.200144	0.0239554	0.231
Gm14419	chr2	ENSMUSG00000078875.10	30.9891	47.7589	1.53193	1.08146	0.11298	0.0239727	0.231008
Trp53inp2	chr2	ENSMUSG00000038375.15	669707	530694	0.792466	0.876052	-0.190911	0.0240788	0.231555
Bves	chr10	ENSMUSG00000071317.4	141.771	121	0.853771	0.896838	-0.15708	0.0240591	0.231555
9230112J17Rik	chr9	ENSMUSG00000111761.1	0.0244685	0.0338895	1.38826	1.11864	0.161742	0.024074	0.231555
Pi16	chr17	ENSMUSG00000024011.17	4802.83	6276.4	1.30748	1.13941	0.188286	0.0241326	0.23166
Cpt2	chr4	ENSMUSG00000028607.16	274.001	230.538	0.842036	0.890614	-0.167127	0.0241392	0.23166
Pilra	chr5	ENSMUSG00000046245.13	107.071	175.625	1.60139	1.05613	0.0787895	0.0241374	0.23166
Adhfe1	chr1	ENSMUSG00000025911.14	171.795	138.334	0.805561	0.880398	-0.183773	0.0242927	0.232792
Eif3c	chr7	ENSMUSG00000030738.11	2811.44	2320.72	0.826622	0.885101	-0.176086	0.0243067	0.232792
Gm16685	chr3	ENSMUSG00000097804.1	2.93884e+08	4.29529e+08	1.45296	1.11426	0.156082	0.0242926	0.232792
Anxa6	chr11	ENSMUSG00000018340.13	920.362	789.158	0.858139	0.897746	-0.155621	0.0243601	0.232828
Bag6	chr17	ENSMUSG00000024392.17	5787.14	4581.53	0.793233	0.876084	-0.190859	0.0243454	0.232828
Hrk	chr5	ENSMUSG00000046607.6	108100	51210.3	0.533161	0.953567	-0.0685944	0.0243454	0.232828
Aldh18a1	chr19	ENSMUSG00000025007.13	31.6821	38.9819	1.2332	1.13458	0.182153	0.0244837	0.233717
Ppp1r13l	chr7	ENSMUSG00000040734.14	163253	123120	0.757021	0.873486	-0.195143	0.0244864	0.233717
Golga7	chr8	ENSMUSG00000015341.17	634.625	697.231	1.09777	1.07968	0.110605	0.0245982	0.234574
Myom1	chr17	ENSMUSG00000024049.15	993706	755179	0.761058	0.872234	-0.197213	0.0246095	0.234574
Slc25a1	chr16	ENSMUSG00000003528.15	1459.91	1992.03	1.36411	1.12209	0.166185	0.0246901	0.235183
Rimkla	chr4	ENSMUSG00000048899.8	850.284	1363.72	1.61203	1.06947	0.0969021	0.024728	0.235264
Robo2	chr16	ENSMUSG00000052516.19	2.03565e+07	1.05986e+07	0.502932	0.961468	-0.0566891	0.024732	0.235264
Ms4a6d	chr19	ENSMUSG00000024679.10	4.12674	5.83655	1.41814	1.11188	0.153002	0.0247857	0.235615
Arrb2	chr11	ENSMUSG00000060216.15	803.477	929.677	1.15986	1.10982	0.150326	0.0248333	0.235908
Atp1b3	chr9	ENSMUSG00000032412.8	1536.41	1736.88	1.13018	1.09692	0.133459	0.0248741	0.236136
Slc37a4	chr9	ENSMUSG00000032114.9	16.3187	13.9571	0.854614	0.897696	-0.155702	0.0249089	0.236178
B3galt1	chr2	ENSMUSG00000034780.6	45931.8	27871.9	0.616971	0.936399	-0.0948042	0.0249121	0.236178
Rhd	chr4	ENSMUSG00000028825.7	1.60976	2.2012	1.36583	1.12722	0.172772	0.0249508	0.236227
Sod3	chr5	ENSMUSG00000072941.5	6599.24	8470.78	1.28659	1.13774	0.186176	0.0249443	0.236227
Abcc1	chr16	ENSMUSG00000023088.17	10626.2	7350.36	0.694236	0.897977	-0.155249	0.0249762	0.236308
Slc37a1	chr17	ENSMUSG00000024036.16	4208.57	3144.05	0.750605	0.87922	-0.185704	0.0250137	0.236387
Fbxo44	chr4	ENSMUSG00000029001.15	11.3234	13.6145	1.20194	1.12424	0.168946	0.0250181	0.236387
Hnrnpd	chr5	ENSMUSG00000000568.15	694509	551901	0.796685	0.880391	-0.183784	0.025067	0.236689
Chek2	chr5	ENSMUSG00000029521.7	0.621981	0.849763	1.36368	1.12412	0.168798	0.0251682	0.237486
B130034C11Rik	chr16	ENSMUSG00000093606.1	28454.2	50290.3	1.74561	1.0465	0.065568	0.0252299	0.237909
Gm1976	chr17	ENSMUSG00000066057.7	2.07792	2.76419	1.3363	1.13772	0.18614	0.0252796	0.238217
Ccl24	chr5	ENSMUSG00000004814.10	500.542	329.823	0.66427	0.922864	-0.115809	0.0254492	0.238895
P4ha1	chr10	ENSMUSG00000019916.14	103.779	117.465	1.13193	1.09839	0.135394	0.0254053	0.238895
Polr2m	chr9	ENSMUSG00000032199.13	1954.81	1721.69	0.880482	0.909175	-0.137371	0.025426	0.238895
Fzd8	chr18	ENSMUSG00000036904.6	817.731	585.529	0.722303	0.89017	-0.167847	0.0254432	0.238895
Ywhag	chr5	ENSMUSG00000051391.9	5676.97	4892.85	0.862336	0.90025	-0.151602	0.0253873	0.238895
Layn	chr9	ENSMUSG00000060594.6	0.737018	0.887087	1.19736	1.12352	0.168032	0.0254534	0.238895
BC024063	chr10	ENSMUSG00000112160.1	1.31311	1.95631	1.4784	1.08334	0.115491	0.0254755	0.238944
Dek	chr13	ENSMUSG00000021377.15	10895.1	9992.39	0.918521	0.931105	-0.102984	0.0255412	0.239053
Dele1	chr18	ENSMUSG00000024442.6	659.51	580.761	0.880275	0.90905	-0.137568	0.0255721	0.239053
Kif1bp	chr10	ENSMUSG00000036955.16	112.682	101.392	0.900452	0.919848	-0.120533	0.0255659	0.239053
Psd	chr19	ENSMUSG00000037126.16	3.6509e+06	6.97081e+06	1.97617	1.03967	0.0561314	0.0255377	0.239053
Maneal	chr4	ENSMUSG00000042763.9	177656	287953	1.60873	1.06665	0.0930891	0.025524	0.239053
Acsl3	chr1	ENSMUSG00000032883.15	52908.1	70906.7	1.34082	1.11985	0.163309	0.0256141	0.239162
Rai2	chrX	ENSMUSG00000043518.7	924.576	1061.62	1.14821	1.1051	0.144171	0.0256178	0.239162
Dixdc1	chr9	ENSMUSG00000032064.17	517.684	363.548	0.702741	0.899454	-0.152878	0.02564	0.239211
Ccl12	chr11	ENSMUSG00000035352.3	1.39163e-08	3.07386e-08	2.1608	1.02987	0.0424613	0.0256741	0.239355
Tbc1d10c	chr19	ENSMUSG00000040247.6	6.34535	4.88336	0.765525	0.878687	-0.186578	0.0256895	0.239355
Wwox	chr8	ENSMUSG00000004637.15	417.691	333.206	0.801065	0.879647	-0.185004	0.0257733	0.239976
Kifc3	chr8	ENSMUSG00000031788.14	4127.41	3480.98	0.844185	0.893498	-0.162464	0.025882	0.24083
Tmem173	chr18	ENSMUSG00000024349.10	5395.64	7043.01	1.30695	1.12709	0.172604	0.0259	0.240837
Kars	chr8	ENSMUSG00000031948.14	174.824	154.694	0.884876	0.911665	-0.133425	0.025943	0.240975
Rassf10	chr7	ENSMUSG00000098132.1	6.32296e+08	3.95097e+08	0.618996	0.942046	-0.086131	0.025949	0.240975
Camk2d	chr3	ENSMUSG00000053819.16	31129.1	25976.1	0.835527	0.890184	-0.167825	0.025996	0.241093
Eif1a	chr18	ENSMUSG00000057561.10	166.947	191.134	1.14412	1.10323	0.141729	0.0259856	0.241093
Kbtbd7	chr14	ENSMUSG00000043881.9	831.844	688.541	0.832536	0.889154	-0.169494	0.026047	0.241407
Ifngr1	chr10	ENSMUSG00000020009.13	276.089	312.608	1.132	1.0978	0.13461	0.0261188	0.241783
Vegfa	chr17	ENSMUSG00000023951.17	22123.7	26623.1	1.2032	1.12212	0.166227	0.0261563	0.241783
Galm	chr17	ENSMUSG00000035473.10	19.4553	23.496	1.20824	1.12517	0.170137	0.026133	0.241783
Gm14399	chr2	ENSMUSG00000090093.8	746.266	972.499	1.29862	1.13477	0.182403	0.0261559	0.241783
Gm4865	chr5	ENSMUSG00000104777.1	10.0324	6.89033	0.679103	0.910602	-0.135108	0.0261893	0.241928
Mob3c	chr4	ENSMUSG00000028709.3	94734.2	127192	1.33926	1.13166	0.178444	0.0262671	0.242447
Ubap2l	chr3	ENSMUSG00000042520.16	50628.3	39541.6	0.782991	0.877726	-0.188158	0.0262799	0.242447
Gm12439	chr4	ENSMUSG00000080850.1	22.2576	17.9192	0.804086	0.885682	-0.175139	0.0263253	0.242707
H2-T24	chr17	ENSMUSG00000053835.17	592.688	710.875	1.19597	1.12119	0.165032	0.0263978	0.243216
Cpt1a	chr19	ENSMUSG00000024900.5	49611.5	32776.7	0.664905	0.921776	-0.117512	0.0265119	0.243948
Gm3325	chr13	ENSMUSG00000113836.1	3021.98	3934.54	1.31169	1.13458	0.182158	0.0265005	0.243948
Cdan1	chr2	ENSMUSG00000027284.16	9112.99	7440.99	0.820223	0.886937	-0.173097	0.0265947	0.24423
Pon2	chr6	ENSMUSG00000032667.17	982.609	1111.16	1.13091	1.09656	0.13299	0.0265714	0.24423
Dach1	chr14	ENSMUSG00000055639.16	207307	147494	0.719351	0.887847	-0.171617	0.0265811	0.24423
Ppfia4	chr1	ENSMUSG00000026458.13	8079.61	10760.5	1.31255	1.12263	0.16688	0.0266741	0.2448
Wfs1	chr5	ENSMUSG00000039474.13	6948.93	5206.85	0.751534	0.878951	-0.186145	0.0267836	0.245645
Syngr1	chr15	ENSMUSG00000022415.12	153.18	203.061	1.32676	1.12568	0.170791	0.026831	0.245919
Prps2	chrX	ENSMUSG00000025742.5	5878.27	7253.22	1.23826	1.13222	0.179156	0.026863	0.246052
Sox7	chr14	ENSMUSG00000063060.6	152776	110097	0.72407	0.884706	-0.17673	0.0269212	0.246424
Yaf2	chr15	ENSMUSG00000022634.9	270.662	328.985	1.21499	1.1255	0.17056	0.0269519	0.246486
C2	chr17	ENSMUSG00000024371.14	6.77245e+08	1.17123e+09	1.6766	1.05225	0.0734711	0.0269762	0.246486
Edn3	chr2	ENSMUSG00000027524.9	2.84373e-06	4.81869e-06	1.74151	1.04798	0.0676142	0.0269805	0.246486
Lyve1	chr7	ENSMUSG00000030787.4	49.3788	69.0281	1.40343	1.11648	0.158955	0.0270196	0.246683
Poc5	chr13	ENSMUSG00000021671.9	13.4402	11.9215	0.886884	0.913088	-0.131174	0.0270527	0.246825
Spns1	chr7	ENSMUSG00000030741.15	710.523	606.74	0.854323	0.89863	-0.154201	0.0271752	0.247782
Masp1	chr16	ENSMUSG00000022887.9	15.0244	18.4315	1.2285	1.127	0.172485	0.0272251	0.248076
Gm3604	chr13	ENSMUSG00000094942.7	5.33547	7.60282	1.41526	1.10147	0.139426	0.027248	0.248125
Mfap4	chr11	ENSMUSG00000042436.12	112266	173477	1.54305	1.06898	0.0962324	0.0272867	0.248316
Sf3a1	chr11	ENSMUSG00000002129.11	1710.44	1427.37	0.836762	0.891454	-0.165768	0.0273205	0.248463
Fcgrt	chr7	ENSMUSG00000003420.8	332.742	375.135	1.12749	1.09481	0.130678	0.0274202	0.24886
B330016D10Rik	chr4	ENSMUSG00000048406.5	26.2398	21.3639	0.813216	0.887741	-0.171789	0.0273924	0.24886
Fkrp	chr7	ENSMUSG00000048920.8	666.062	594.192	0.892595	0.915978	-0.126615	0.0274349	0.24886
Olfr1393	chr11	ENSMUSG00000059864.2	477954	772083	1.60715	1.06159	0.0862322	0.027431	0.24886
Il1r1	chr1	ENSMUSG00000026072.12	6443.86	7599	1.18138	1.11721	0.159896	0.0274754	0.248907
Fbxo31	chr8	ENSMUSG00000052934.14	4003.59	3618.84	0.904519	0.92273	-0.11602	0.0274703	0.248907
Babam2	chr5	ENSMUSG00000052139.18	25.9221	23.2142	0.895584	0.917837	-0.12369	0.0275176	0.249128
Nus1	chr10	ENSMUSG00000023068.16	6809.51	8109.89	1.19125	1.11984	0.163298	0.0275722	0.249403
Wdr11	chr7	ENSMUSG00000042055.13	22230.1	18570.4	0.837701	0.891303	-0.166013	0.0275834	0.249403
1810024B03Rik	chr2	ENSMUSG00000044145.2	0.0856839	0.130449	1.5179	1.07269	0.101228	0.0276077	0.249462
Arhgap45	chr10	ENSMUSG00000035697.14	1.4514e+06	1.99225e+06	1.37157	1.11198	0.153126	0.0276803	0.249807
AB124611	chr9	ENSMUSG00000057191.13	23.6271	32.3121	1.37171	1.11404	0.155804	0.0276814	0.249807
Dera	chr6	ENSMUSG00000030225.11	15.356	19.2422	1.25561	1.12715	0.172681	0.0277192	0.249899
Tmem140	chr6	ENSMUSG00000057137.9	193.134	228.807	1.18374	1.11556	0.157769	0.0277271	0.249899
Ctcf	chr8	ENSMUSG00000005698.15	7939.89	6800.46	0.857817	0.900114	-0.151821	0.0277702	0.250128
Stard3	chr11	ENSMUSG00000018167.10	4.1737	3.33579	0.799121	0.884083	-0.177747	0.0279145	0.250945
Bmpr1a	chr14	ENSMUSG00000021796.15	1015.91	853.281	0.839996	0.894133	-0.161438	0.02788	0.250945
Phka2	chrX	ENSMUSG00000031295.13	1574.48	1166.46	0.74347	0.883064	-0.17941	0.0279139	0.250945
AI413582	chr17	ENSMUSG00000062753.14	12.8811	17.9197	1.39534	1.09927	0.136549	0.0279482	0.251087
Smc1a	chrX	ENSMUSG00000041133.11	2.21358e+06	1.62213e+06	0.736409	0.887649	-0.171938	0.0280272	0.251612
1810034E14Rik	chr13	ENSMUSG00000097101.3	573.812	800.231	1.40035	1.0954	0.131458	0.0280424	0.251612
Fgd3	chr13	ENSMUSG00000037946.11	67305.1	97759.5	1.4723	1.09093	0.12556	0.0281406	0.252333
Xrcc5	chr1	ENSMUSG00000026187.9	12.4285	10.9721	0.882795	0.911584	-0.133553	0.0283036	0.253398
Actr5	chr2	ENSMUSG00000037761.16	1342.08	1107.46	0.82363	0.889788	-0.168467	0.0283134	0.253398
Intu	chr3	ENSMUSG00000060798.7	470.597	353.139	0.752462	0.879613	-0.18506	0.0282852	0.253398
Pdzd2	chr15	ENSMUSG00000022197.16	1.70807e+09	1.03605e+09	0.608287	0.943192	-0.0843772	0.0283682	0.253565
Rabl3	chr16	ENSMUSG00000022827.14	144.864	123.286	0.849029	0.898191	-0.154905	0.0283665	0.253565
Dip2c	chr13	ENSMUSG00000048264.16	147870	109210	0.741149	0.886077	-0.174495	0.0283929	0.253625
Nipsnap3b	chr4	ENSMUSG00000015247.10	6.99682	8.85936	1.26801	1.12333	0.167782	0.0285395	0.253787
Pfas	chr11	ENSMUSG00000020899.16	2.63736e+06	1.76724e+06	0.671176	0.922056	-0.117074	0.0285389	0.253787
Npc2	chr12	ENSMUSG00000021242.9	609.017	730.648	1.20034	1.11852	0.161587	0.0285673	0.253787
Mycbpap	chr11	ENSMUSG00000039110.15	0.000698658	0.00111102	1.6086	1.06507	0.0909504	0.0285585	0.253787
Prpf18	chr2	ENSMUSG00000039449.14	1281.94	1165.29	0.908939	0.925907	-0.111061	0.0285236	0.253787
Ms4a4b	chr19	ENSMUSG00000056290.16	250.357	422.718	1.70589	1.04441	0.062688	0.0285734	0.253787
Zfp951	chr5	ENSMUSG00000072774.10	8.19909	12.5433	1.52234	1.07245	0.100916	0.0284915	0.253787
AW011738	chr4	ENSMUSG00000078349.3	4798.7	5833.77	1.21047	1.12188	0.165912	0.0285504	0.253787
Gm29170	chr1	ENSMUSG00000100455.1	10.6826	8.90128	0.833952	0.892099	-0.164725	0.028453	0.253787
Jph1	chr1	ENSMUSG00000042686.5	3865.29	3199.35	0.830745	0.890697	-0.166993	0.0286697	0.254482
Prkag2	chr5	ENSMUSG00000028944.14	3896.16	4519.42	1.16027	1.10786	0.147773	0.0287148	0.254722
AI662270	chr11	ENSMUSG00000087107.8	2.64291e+07	4.27088e+07	1.62934	1.05836	0.081836	0.0288082	0.255389
Rsph3b	chr17	ENSMUSG00000023806.10	1049.46	892.612	0.851079	0.897896	-0.15538	0.0288881	0.255936
Krt18	chr15	ENSMUSG00000023043.7	1682.79	2748.96	1.61094	1.05426	0.0762271	0.0289614	0.256424
Ifit1bl2	chr19	ENSMUSG00000067297.5	4.64467	3.55848	0.766625	0.889193	-0.169431	0.0289874	0.256493
Jup	chr11	ENSMUSG00000001552.14	63435	46942.7	0.743288	0.888004	-0.171362	0.0290194	0.256615
Cpsf1	chr15	ENSMUSG00000034022.8	4157.98	3196.72	0.77184	0.882247	-0.180745	0.0291575	0.2572
Spred3	chr7	ENSMUSG00000037239.8	2.17847e+13	4.27492e+13	1.88584	1.03967	0.0561238	0.0291755	0.2572
Rcsd1	chr1	ENSMUSG00000040723.14	159.789	140.122	0.876519	0.908456	-0.138511	0.029124	0.2572
Set	chr2	ENSMUSG00000054766.13	6440.27	5740.11	0.891121	0.916404	-0.125945	0.029175	0.2572
A630052C17Rik	chr11	ENSMUSG00000086725.1	36.843	25.5953	0.699551	0.913526	-0.130482	0.029177	0.2572
Ctsd	chr7	ENSMUSG00000007891.16	101.899	116.378	1.14244	1.10121	0.139088	0.0292605	0.257775
Ung	chr5	ENSMUSG00000029591.14	32.0037	38.8876	1.21567	1.12289	0.167213	0.0293021	0.25798
Plaur	chr7	ENSMUSG00000046223.10	269.136	364.354	1.34667	1.11838	0.161415	0.029329	0.258055
Zfp950	chr19	ENSMUSG00000074733.14	2.06412e+06	3.11358e+06	1.50932	1.08057	0.111787	0.0293538	0.258112
Eef1a2	chr2	ENSMUSG00000016349.10	2833.05	2520.41	0.889699	0.914979	-0.12819	0.0294521	0.258814
Gimap3	chr6	ENSMUSG00000039264.9	5.61187e+09	1.01511e+10	1.83523	1.03989	0.0564343	0.0295006	0.258917
D430001F17Rik	chr16	ENSMUSG00000087190.2	2.31897e-06	3.61401e-06	1.56167	1.06255	0.0875352	0.0294985	0.258917
Snx20	chr8	ENSMUSG00000031662.8	7466.21	10810.5	1.47979	1.07055	0.0983513	0.0295418	0.259117
Cd28	chr1	ENSMUSG00000026012.2	12.8188	10.8087	0.843481	0.895578	-0.159109	0.029592	0.259234
Abcc9	chr6	ENSMUSG00000030249.15	15105.8	11018.6	0.732014	0.890551	-0.16723	0.0295805	0.259234
Tubb2b	chr13	ENSMUSG00000045136.6	4633.84	3587.05	0.77737	0.886811	-0.173302	0.029669	0.259747
Slc12a7	chr13	ENSMUSG00000017756.9	46493.1	35048	0.755567	0.884862	-0.176475	0.0298094	0.259805
Npc1	chr18	ENSMUSG00000024413.14	2231.9	1445.23	0.649702	0.932512	-0.100806	0.0298418	0.259805
Igsf1	chrX	ENSMUSG00000031111.16	2436.1	2980.65	1.22425	1.12624	0.171513	0.0297527	0.259805
Il15	chr8	ENSMUSG00000031712.10	41.8646	32.3795	0.774078	0.884673	-0.176784	0.0297926	0.259805
Nxph4	chr10	ENSMUSG00000040258.6	0.0247577	0.0380713	1.50139	1.07468	0.103907	0.0298311	0.259805
D17H6S53E	chr17	ENSMUSG00000043311.7	1659.67	1444.61	0.870312	0.906459	-0.141686	0.0297562	0.259805
Ifitm2	chr7	ENSMUSG00000060591.9	171.286	204.499	1.19395	1.11626	0.158677	0.0298245	0.259805
Gm12999	chr4	ENSMUSG00000087352.1	7379.37	10315.5	1.3905	1.09396	0.129566	0.0298091	0.259805
Gm28979	chr9	ENSMUSG00000101941.1	0.000125492	8.21207e-05	0.653039	0.935597	-0.0960408	0.0298157	0.259805
Tmem38b	chr4	ENSMUSG00000028420.13	1000.62	1112.75	1.11158	1.08623	0.119333	0.0298963	0.260118
Iars	chr13	ENSMUSG00000037851.13	2446.9	1859.53	0.763226	0.885823	-0.174909	0.0300209	0.260967
Zfp691	chr4	ENSMUSG00000045268.13	1829.46	1600.47	0.874015	0.908429	-0.138554	0.0300309	0.260967
Aifm2	chr10	ENSMUSG00000020085.15	2046.33	2280.31	1.11572	1.08841	0.12222	0.0301086	0.261353
Abcd3	chr3	ENSMUSG00000028127.10	10173.3	8401.88	0.826946	0.891016	-0.166476	0.0301126	0.261353
Litaf	chr16	ENSMUSG00000022500.15	14108.7	16901.9	1.19909	1.11486	0.156862	0.0302542	0.262421
Anxa11	chr14	ENSMUSG00000021866.15	2427.17	2071.04	0.854858	0.900153	-0.151758	0.0302753	0.262442
Prr33	chr7	ENSMUSG00000043795.10	17.2409	13.94	0.808399	0.886037	-0.174562	0.0303194	0.262662
5031425E22Rik	chr5	ENSMUSG00000073147.3	4624.99	3930.91	0.853614	0.900473	-0.151244	0.030372	0.262956
Agtpbp1	chr13	ENSMUSG00000021557.15	366632	291809	0.797265	0.884927	-0.17637	0.0303944	0.262988
Tox4	chr14	ENSMUSG00000016831.12	521.695	477.458	0.916234	0.930412	-0.104058	0.0304529	0.263333
Cse1l	chr2	ENSMUSG00000002718.14	174.22	155.61	0.894255	0.917675	-0.123945	0.0305625	0.263934
Ppm1k	chr6	ENSMUSG00000037826.5	233546	199217	0.853447	0.899649	-0.152566	0.0305787	0.263934
Rab11b	chr17	ENSMUSG00000077450.13	11070.6	9642.56	0.871307	0.907066	-0.140721	0.0305708	0.263934
Sfrp5	chr19	ENSMUSG00000018822.7	1019.12	607.236	0.601179	0.949915	-0.0741303	0.0306663	0.264121
Rufy1	chr11	ENSMUSG00000020375.9	110.489	96.3962	0.873045	0.90737	-0.140238	0.030713	0.264121
Stk17b	chr1	ENSMUSG00000026094.14	4455.14	5677.73	1.27495	1.12329	0.167727	0.030711	0.264121
Tmem165	chr5	ENSMUSG00000029234.13	39.6062	45.6337	1.15257	1.10379	0.142472	0.0306938	0.264121
Zranb3	chr1	ENSMUSG00000036086.16	446.914	311.507	0.71973	0.90344	-0.146499	0.0306809	0.264121
Fbxw17	chr13	ENSMUSG00000037816.10	1011.26	1291.6	1.27732	1.12461	0.169429	0.0306975	0.264121
Tor1aip1	chr1	ENSMUSG00000026466.16	83211.3	66914	0.805642	0.886264	-0.174191	0.0308013	0.264718
Car11	chr7	ENSMUSG00000003273.14	22.5714	28.1143	1.24377	1.12467	0.169508	0.0308377	0.264841
Bdh2	chr3	ENSMUSG00000028167.15	21.7616	33.9558	1.60135	1.06084	0.0852088	0.0308533	0.264841
Kalrn	chr16	ENSMUSG00000061751.16	98690.5	83991.9	0.852511	0.899703	-0.152479	0.0309806	0.265772
Maff	chr15	ENSMUSG00000042622.14	16.6979	24.6848	1.484	1.07649	0.10633	0.0310343	0.26607
Spata5	chr3	ENSMUSG00000027722.14	269.846	234.587	0.872403	0.907843	-0.139485	0.0310779	0.266282
Gle1	chr2	ENSMUSG00000019715.14	81.9656	73.0035	0.890733	0.91627	-0.126155	0.0310969	0.266283
Hrc	chr7	ENSMUSG00000038239.11	1.00865e+06	836743	0.830372	0.892446	-0.164162	0.0311321	0.266422
Parvg	chr15	ENSMUSG00000022439.9	20.9045	34.16	1.64481	1.05074	0.0714076	0.0311825	0.266649
Fam228b	chr12	ENSMUSG00000050545.10	115.585	155.927	1.34877	1.11526	0.157381	0.0311966	0.266649
Trim28	chr7	ENSMUSG00000005566.14	3460.18	3064.28	0.887484	0.914704	-0.128624	0.0314013	0.266833
Aspa	chr11	ENSMUSG00000020774.9	3732.19	5531.16	1.47006	1.07583	0.105449	0.0313182	0.266833
Ifnar1	chr16	ENSMUSG00000022967.13	2254.16	2505.37	1.10994	1.08452	0.117054	0.0313799	0.266833
Synj2	chr17	ENSMUSG00000023805.17	66675	46781.1	0.70429	0.90887	-0.137855	0.0313919	0.266833
Aars2	chr17	ENSMUSG00000023938.8	406.326	312.644	0.77315	0.886509	-0.173792	0.0314717	0.266833
Fam111a	chr19	ENSMUSG00000024691.13	186077	237491	1.27928	1.11781	0.160673	0.031472	0.266833
Gpr35	chr1	ENSMUSG00000026271.15	11091.7	17950.5	1.59657	1.05911	0.0828482	0.0312407	0.266833
March1	chr8	ENSMUSG00000036469.16	36.5163	51.4208	1.3993	1.09389	0.129464	0.0313716	0.266833
Rnf208	chr2	ENSMUSG00000044628.5	46.6548	68.32	1.48065	1.08192	0.113591	0.0314836	0.266833
Zfp1	chr8	ENSMUSG00000055835.10	36.8068	30.2747	0.821985	0.893897	-0.16182	0.031426	0.266833
Scfd2	chr5	ENSMUSG00000062110.14	3.36404	2.95316	0.876062	0.909467	-0.136907	0.0313739	0.266833
Btbd19	chr4	ENSMUSG00000073771.11	168.531	237.407	1.42195	1.09158	0.126423	0.0313299	0.266833
Gm47283	chrY	ENSMUSG00000096768.8	5894.23	10445.9	1.7812	1.04082	0.0577185	0.0314593	0.266833
K230015D01Rik	chr8	ENSMUSG00000110630.1	0.000233902	0.000350963	1.48537	1.07389	0.10284	0.0314357	0.266833
Ivd	chr2	ENSMUSG00000027332.11	16981.9	14570.5	0.858487	0.901678	-0.149316	0.0315623	0.267297
9130221H12Rik	chr7	ENSMUSG00000090330.2	3921.36	3110.9	0.797913	0.887484	-0.172206	0.0315764	0.267297
Nab1	chr1	ENSMUSG00000002881.14	21964.4	24394.1	1.10971	1.08425	0.116703	0.0317518	0.268571
Prmt6	chr3	ENSMUSG00000049300.11	649.571	543.066	0.833127	0.895131	-0.159829	0.0317651	0.268571
Fos	chr12	ENSMUSG00000021250.13	1.31973e+11	3.4607e+11	3.3876	1.01419	0.0203304	0.0318137	0.268573
Ndn	chr7	ENSMUSG00000033585.5	591.302	736.993	1.24725	1.12079	0.164512	0.0317993	0.268573
Pyroxd2	chr19	ENSMUSG00000060224.4	1.66573e+06	2.57318e+06	1.54921	1.0684	0.0954568	0.0318225	0.268573
Sgip1	chr4	ENSMUSG00000028524.21	206082	293468	1.40636	1.09251	0.127651	0.0318644	0.268692
Mllt11	chr3	ENSMUSG00000053192.9	0.515968	0.655559	1.27091	1.12148	0.165407	0.0318749	0.268692
Mtmr14	chr6	ENSMUSG00000030269.14	257.979	221.358	0.856865	0.902027	-0.148757	0.0319514	0.269176
Ccdc9b	chr2	ENSMUSG00000045838.8	3757.97	3072.1	0.818106	0.89015	-0.167879	0.0320125	0.26953
Myef2	chr2	ENSMUSG00000027201.16	7740.79	9284.99	1.19445	1.114	0.155747	0.03208	0.269937
Amt	chr9	ENSMUSG00000032607.12	469.384	626.306	1.33018	1.11502	0.15707	0.032151	0.270372
Sept6	chrX	ENSMUSG00000050379.15	1380.29	1118.02	0.810873	0.8941	-0.161491	0.0322172	0.270767
Gm5436	chr12	ENSMUSG00000042962.5	45.6907	86.3348	1.87027	1.03762	0.0532756	0.0322905	0.271221
Tmc7	chr7	ENSMUSG00000042246.5	2840.69	2185.8	0.776202	0.890402	-0.167471	0.0323214	0.271318
Bag2	chr1	ENSMUSG00000042215.8	4.68948	5.80394	1.23874	1.12098	0.164755	0.0323605	0.271473
Gm17823	chr10	ENSMUSG00000112239.1	3246.25	2095.7	0.646076	0.939092	-0.0906618	0.0323784	0.271473
March7	chr2	ENSMUSG00000026977.17	5755.3	5127.91	0.890668	0.916562	-0.125696	0.0324619	0.271638
Slc6a17	chr3	ENSMUSG00000027894.14	22544.5	15838.6	0.705272	0.909232	-0.13728	0.0324767	0.271638
Rsrc1	chr3	ENSMUSG00000034544.17	66.0689	57.856	0.874578	0.909258	-0.137239	0.0324735	0.271638
Cog5	chr12	ENSMUSG00000035933.5	20.2474	17.5011	0.864616	0.904607	-0.144637	0.0324489	0.271638
Cass4	chr2	ENSMUSG00000074570.14	39414.3	63183.3	1.60195	1.05588	0.0784483	0.0324947	0.271638
Serpina3f	chr12	ENSMUSG00000066363.12	4.32751e+07	1.01666e+08	2.14536	1.02614	0.0372237	0.0325559	0.271989
Sema4b	chr7	ENSMUSG00000030539.13	944.788	725.273	0.772583	0.889772	-0.168493	0.0325832	0.272055
Rinl	chr7	ENSMUSG00000051735.7	430.347	571.485	1.32314	1.10163	0.139643	0.0326339	0.272317
Phf12	chr11	ENSMUSG00000037791.15	262788	210980	0.804205	0.889874	-0.168327	0.0327284	0.272943
Memo1	chr17	ENSMUSG00000058704.9	42.6608	56.2918	1.32191	1.11106	0.151934	0.0327813	0.273223
Gpi1	chr7	ENSMUSG00000036427.5	2917.71	2553.48	0.875511	0.909386	-0.137035	0.0328264	0.273437
Bag5	chr12	ENSMUSG00000049792.6	559.147	504.241	0.902139	0.922728	-0.116022	0.0328626	0.273576
Mapk1	chr16	ENSMUSG00000063358.17	1126.59	1036.72	0.920336	0.933342	-0.0995226	0.0329684	0.274294
Fen1	chr19	ENSMUSG00000024742.15	15.9287	13.1593	0.827496	0.894544	-0.160776	0.0331117	0.275
Ccn1	chr3	ENSMUSG00000028195.4	5.11142	7.69672	1.52317	1.06031	0.0844821	0.0330773	0.275
Madd	chr2	ENSMUSG00000040687.16	249026	185089	0.750204	0.896549	-0.157546	0.0331034	0.275
Rmdn2	chr17	ENSMUSG00000036368.8	77.3879	90.5399	1.16932	1.10733	0.147084	0.0331353	0.275033
Kdm4b	chr17	ENSMUSG00000024201.12	36387.3	27502.6	0.758355	0.891217	-0.166151	0.0331902	0.275326
Zmym2	chr14	ENSMUSG00000021945.9	2013.88	1726.88	0.859088	0.903133	-0.146989	0.0332282	0.275479
Erbb3	chr10	ENSMUSG00000018166.8	14026.5	10631.2	0.761534	0.891996	-0.16489	0.0333759	0.276378
Osbpl9	chr4	ENSMUSG00000028559.17	177.658	204.431	1.15133	1.10179	0.139854	0.0333665	0.276378
Slc22a23	chr13	ENSMUSG00000038267.15	3.47418e+06	2.40565e+06	0.698116	0.916353	-0.126025	0.0334381	0.276567
Cd79b	chr11	ENSMUSG00000040592.11	5594.79	11484.1	2.06372	1.0295	0.041948	0.0334352	0.276567
Mtmr3	chr11	ENSMUSG00000034354.17	10803.8	9365.35	0.867637	0.906316	-0.141914	0.033568	0.277458
Ctnna1	chr18	ENSMUSG00000037815.7	920502	689301	0.751126	0.894413	-0.160987	0.0335853	0.277458
Gm8113	chr14	ENSMUSG00000089901.1	13559	8141.64	0.584355	0.959064	-0.0603005	0.0336148	0.277539
Zfp30	chr7	ENSMUSG00000047473.14	358.039	298.344	0.830876	0.894018	-0.161624	0.0337268	0.278301
Cand2	chr6	ENSMUSG00000030319.8	21299.7	14868.6	0.70208	0.914755	-0.128543	0.0337947	0.278698
Atic	chr1	ENSMUSG00000026192.13	112.303	93.8935	0.838995	0.897162	-0.156559	0.0338603	0.279075
Gpd2	chr2	ENSMUSG00000026827.12	31073.9	21786.5	0.707581	0.913879	-0.129925	0.0339549	0.279527
Tlr3	chr8	ENSMUSG00000031639.12	70818	87772.3	1.24236	1.12035	0.163951	0.0339436	0.279527
Upp1	chr11	ENSMUSG00000020407.13	1.94407	2.708	1.39664	1.08244	0.114281	0.0339891	0.279645
Dcaf6	chr1	ENSMUSG00000026571.12	756.992	688.305	0.909739	0.927141	-0.10914	0.0340665	0.28005
Tmem203	chr2	ENSMUSG00000078201.5	45.5211	39.0517	0.854626	0.902629	-0.147795	0.0340781	0.28005
Zrsr2	chrX	ENSMUSG00000031370.12	3908.97	3324.19	0.855178	0.902397	-0.148166	0.0341244	0.280168
Zfp827	chr8	ENSMUSG00000071064.15	9.70157e+07	7.29837e+07	0.753508	0.897565	-0.155912	0.0341323	0.280168
Cib2	chr9	ENSMUSG00000037493.6	112.828	184.386	1.60996	1.05408	0.0759876	0.0341839	0.280427
Itsn1	chr16	ENSMUSG00000022957.20	1.08828e+06	1.42584e+06	1.31374	1.11532	0.157454	0.034231	0.280596
Slc9a3	chr13	ENSMUSG00000036123.8	3.27343e-05	1.80544e-05	0.568404	0.961364	-0.0568451	0.0342444	0.280596
Mboat7	chr7	ENSMUSG00000035596.14	12058	9839.96	0.818582	0.893125	-0.163066	0.0342824	0.280744
Pik3cb	chr9	ENSMUSG00000032462.14	82752.1	65809.1	0.798376	0.890803	-0.166822	0.0343108	0.280814
Ddx39b	chr17	ENSMUSG00000019432.15	415.202	351.044	0.845678	0.901003	-0.150396	0.034378	0.281037
Lgi2	chr5	ENSMUSG00000039252.11	3.45106e+07	4.95895e+07	1.44127	1.07978	0.110731	0.0343702	0.281037
Nelfcd	chr2	ENSMUSG00000016253.12	517.979	465.957	0.899864	0.922019	-0.117132	0.0344579	0.281037
Cacna1g	chr11	ENSMUSG00000020866.17	332581	225640	0.68098	0.925924	-0.111035	0.0344544	0.281037
Tacc2	chr7	ENSMUSG00000030852.18	2.92556e+07	1.80476e+07	0.619685	0.946864	-0.0787706	0.0344221	0.281037
Ndufv1	chr19	ENSMUSG00000037916.14	494.834	409.496	0.827912	0.896386	-0.157808	0.0344219	0.281037
Stx11	chr10	ENSMUSG00000039232.12	1.50985e+07	2.25038e+07	1.49212	1.06159	0.0862295	0.0344946	0.281173
Gpr39	chr1	ENSMUSG00000026343.6	1.24398e+06	2.34521e+06	1.84087	1.03616	0.051248	0.0346108	0.281957
Gfpt2	chr11	ENSMUSG00000020363.6	159791	197395	1.23777	1.11907	0.162301	0.0348825	0.28335
G6pdx	chrX	ENSMUSG00000031400.10	2389.7	2836.38	1.19325	1.11366	0.155306	0.0348265	0.28335
Ppp1r15a	chr7	ENSMUSG00000040435.12	5079.68	6339.44	1.24835	1.11572	0.157976	0.0348432	0.28335
C87436	chr6	ENSMUSG00000046679.16	102.215	83.808	0.820808	0.895833	-0.158698	0.0348222	0.28335
Casc3	chr11	ENSMUSG00000078676.9	12343.8	10134.1	0.823993	0.894572	-0.160731	0.0348822	0.28335
Taf1a	chr1	ENSMUSG00000072258.10	321.599	274.823	0.856451	0.903133	-0.14699	0.0350473	0.284524
Gm42517	chr5	ENSMUSG00000105867.2	8.35135	11.5788	1.38496	1.09675	0.13323	0.0351121	0.284886
Hlf	chr11	ENSMUSG00000003949.16	5365.51	3193.12	0.599358	0.950508	-0.0732299	0.0352633	0.285948
Ehd4	chr2	ENSMUSG00000027293.13	114014	98902.9	0.86758	0.907345	-0.140277	0.0353956	0.286412
Ptx3	chr3	ENSMUSG00000027832.5	3577.63	5656.99	1.57607	1.05563	0.0780984	0.0354117	0.286412
Gngt2	chr11	ENSMUSG00000038811.13	10.65	15.372	1.45444	1.06532	0.0912865	0.0353584	0.286412
Dido1	chr2	ENSMUSG00000038914.15	607330	441440	0.728758	0.910502	-0.135266	0.0354223	0.286412
Ccrl2	chr9	ENSMUSG00000043953.12	1969.9	1393.17	0.70753	0.92479	-0.112802	0.0353884	0.286412
Clba1	chr12	ENSMUSG00000037594.11	16382.4	27071.1	1.67646	1.04682	0.0660192	0.035501	0.286816
Med26	chr8	ENSMUSG00000045248.6	14.3942	11.5956	0.809174	0.893036	-0.163209	0.0355131	0.286816
Ttc14	chr3	ENSMUSG00000027677.17	1.33365e+06	1.65118e+06	1.23823	1.11844	0.161486	0.0355422	0.286886
Nr1d1	chr11	ENSMUSG00000020889.11	0.117265	0.0786568	0.673021	0.932821	-0.100327	0.0355862	0.287077
Ip6k3	chr17	ENSMUSG00000024210.3	7.76808	8.80118	1.13144	1.09374	0.129269	0.0356079	0.287088
Irx4	chr13	ENSMUSG00000021604.15	5505.14	4645.62	0.844428	0.901156	-0.150151	0.0356378	0.287164
Tbcd	chr11	ENSMUSG00000039230.14	139.482	112.526	0.810811	0.894008	-0.161641	0.0356593	0.287172
Jarid2	chr13	ENSMUSG00000038518.15	1.5524e+06	1.15082e+06	0.743092	0.901498	-0.149604	0.035709	0.287409
Setd4	chr16	ENSMUSG00000022948.16	208.175	298.006	1.42003	1.07859	0.109141	0.0359385	0.288632
Me3	chr7	ENSMUSG00000030621.17	24.1066	20.7213	0.859642	0.905292	-0.143544	0.0359636	0.288632
Tnfsf13b	chr8	ENSMUSG00000031497.9	554611	762477	1.36538	1.0913	0.126044	0.0359367	0.288632
Tmem63b	chr17	ENSMUSG00000036026.15	7152.91	6056.76	0.847514	0.900303	-0.151517	0.0359534	0.288632
Gm15879	chr16	ENSMUSG00000084790.1	26.8061	19.7978	0.739024	0.906946	-0.140912	0.0358855	0.288632
Gapvd1	chr2	ENSMUSG00000026867.18	4968.22	4302.97	0.867095	0.907312	-0.14033	0.0361154	0.28952
Rab43	chr6	ENSMUSG00000030055.16	5939.87	8398.01	1.4238	1.08339	0.115558	0.0361134	0.28952
Fgl2	chr5	ENSMUSG00000039899.5	30053.9	37394.1	1.24162	1.11217	0.153373	0.0361383	0.289539
Tm9sf1	chr14	ENSMUSG00000002320.15	2119.99	1857.97	0.878639	0.912395	-0.13227	0.0362559	0.290315
Upf3b	chrX	ENSMUSG00000036572.16	2.04582e+06	1.61399e+06	0.79718	0.892709	-0.163738	0.0363407	0.290829
Ncapd3	chr9	ENSMUSG00000035024.16	6932.45	5435.1	0.787724	0.893461	-0.162524	0.0364425	0.290982
Bhlhb9	chrX	ENSMUSG00000072964.14	228.107	190.33	0.835818	0.899182	-0.153315	0.0363968	0.290982
Ighm	chr12	ENSMUSG00000076617.9	252538	576554	2.29836	1.02404	0.0342765	0.0364333	0.290982
Tigd5	chr15	ENSMUSG00000103906.1	882.481	683.372	0.785179	0.892056	-0.164793	0.0364258	0.290982
Hcn1	chr13	ENSMUSG00000021730.8	9328.11	17947.5	1.95859	1.03255	0.0462121	0.0366518	0.292321
Zbtb21	chr16	ENSMUSG00000046962.16	41311.8	53082.1	1.29211	1.11555	0.157752	0.0366514	0.292321
Gm11734	chr11	ENSMUSG00000085419.1	10.7923	7.50043	0.687565	0.928601	-0.106869	0.0368577	0.293797
Glt8d2	chr10	ENSMUSG00000020251.13	5.51121e+06	7.26529e+06	1.31782	1.10856	0.148681	0.0368937	0.293917
Rab8a	chr8	ENSMUSG00000003037.16	28.6482	34.0783	1.19014	1.10922	0.149547	0.036942	0.293924
Smoc2	chr17	ENSMUSG00000023886.10	115.212	134.382	1.16731	1.10613	0.145517	0.0369573	0.293924
Ice2	chr9	ENSMUSG00000032235.15	341.764	282.707	0.829499	0.899515	-0.15278	0.0369344	0.293924
Ccng1	chr11	ENSMUSG00000020326.7	1917.66	2196.82	1.14597	1.09896	0.136136	0.0369803	0.293941
Pgam2	chr11	ENSMUSG00000020475.3	253.293	310.643	1.22761	1.11367	0.155326	0.0370429	0.293946
Shtn1	chr19	ENSMUSG00000041362.17	4357.03	5357.34	1.23499	1.11638	0.15883	0.0370105	0.293946
BC025920	chr10	ENSMUSG00000074862.11	67.0786	51.5226	0.767642	0.905782	-0.142764	0.0370436	0.293946
Pamr1	chr2	ENSMUSG00000027188.8	6445.02	9131.05	1.43189	1.07746	0.107641	0.0371064	0.294279
Snd1	chr6	ENSMUSG00000001424.14	9231.8	7522.46	0.816281	0.894905	-0.160194	0.0371546	0.294495
Ehmt1	chr2	ENSMUSG00000036893.17	7196.74	6355.81	0.886017	0.915729	-0.127007	0.0372939	0.295422
4933421O10Rik	chr4	ENSMUSG00000085037.1	21.8271	26.451	1.20282	1.11257	0.153897	0.0373136	0.295422
Trpc4ap	chr2	ENSMUSG00000038324.13	296.023	260.899	0.88202	0.913752	-0.130125	0.037364	0.295614
Tnip2	chr5	ENSMUSG00000059866.13	2551.27	3021.1	1.18221	1.1072	0.146911	0.0373798	0.295614
Efna5	chr17	ENSMUSG00000048915.12	630630	463869	0.739995	0.908018	-0.139207	0.0374471	0.295979
Alas2	chrX	ENSMUSG00000025270.13	1.01611e+10	1.93546e+10	1.88536	1.03209	0.0455647	0.0374868	0.296127
Slc8a2	chr7	ENSMUSG00000030376.8	2.00556	0.970782	0.59475	0.952995	-0.0694593	0.0375441	0.296413
C5ar2	chr7	ENSMUSG00000074361.11	35198.5	48505.9	1.37083	1.08919	0.123252	0.0376066	0.29674
4430402I18Rik	chr19	ENSMUSG00000064202.15	40.0916	32.9101	0.819935	0.897195	-0.156506	0.037665	0.297034
Cdkl1	chr12	ENSMUSG00000020990.5	4.72686	3.38182	0.716309	0.924799	-0.112788	0.0377332	0.297073
Plin3	chr17	ENSMUSG00000024197.10	37.8795	45.7041	1.2075	1.1127	0.154059	0.0377224	0.297073
Bex1	chrX	ENSMUSG00000050071.8	3.57655e-05	2.13161e-05	0.597127	0.95551	-0.0656569	0.0377287	0.297073
Ezh1	chr11	ENSMUSG00000006920.14	5365.54	4559.76	0.851624	0.902814	-0.1475	0.0377779	0.297258
Isyna1	chr8	ENSMUSG00000019139.10	179.968	148.605	0.829078	0.899027	-0.153564	0.0378688	0.297569
Trappc12	chr12	ENSMUSG00000020628.16	71.3076	59.6101	0.838487	0.899311	-0.153107	0.03789	0.297569
Tst	chr15	ENSMUSG00000044986.10	29.096	36.3121	1.24649	1.11609	0.158453	0.0379231	0.297569
H2-Q6	chr17	ENSMUSG00000073409.12	926784	1.37201e+06	1.50176	1.05407	0.0759756	0.0379123	0.297569
Prnp	chr2	ENSMUSG00000079037.9	3936.69	4615.64	1.17364	1.10595	0.14528	0.037898	0.297569
Mxd4	chr5	ENSMUSG00000037235.13	536.541	416.815	0.777408	0.895708	-0.158899	0.038022	0.298012
Pm20d1	chr1	ENSMUSG00000042251.12	8649.61	6387.11	0.742704	0.905443	-0.143304	0.0380159	0.298012
Cep295	chr9	ENSMUSG00000046111.17	21255.4	15555.8	0.73602	0.910626	-0.13507	0.038056	0.298112
Plin4	chr17	ENSMUSG00000002831.14	9.60465e+06	6.2834e+06	0.657664	0.939252	-0.0904154	0.0384293	0.298645
Mpnd	chr17	ENSMUSG00000003199.16	483.722	437.53	0.904788	0.925317	-0.111981	0.0383168	0.298645
Tmem94	chr11	ENSMUSG00000020747.18	1.0154e+07	7.11769e+06	0.704143	0.92257	-0.11627	0.0384763	0.298645
Pde1b	chr15	ENSMUSG00000022489.6	1.80606e+06	2.48458e+06	1.33941	1.08795	0.121615	0.0384289	0.298645
Plk4	chr3	ENSMUSG00000025758.10	22.5825	28.1346	1.25077	1.11022	0.150841	0.0383589	0.298645
Atg13	chr2	ENSMUSG00000027244.14	2366.79	1982.22	0.838917	0.899882	-0.152192	0.0383113	0.298645
Bend5	chr4	ENSMUSG00000028545.13	9.40106	11.1676	1.18433	1.10787	0.147787	0.038475	0.298645
Ppat	chr5	ENSMUSG00000029246.14	420.317	319.108	0.761531	0.899559	-0.152711	0.0382683	0.298645
Asb15	chr6	ENSMUSG00000029685.15	164323	126797	0.774899	0.897328	-0.156293	0.0383554	0.298645
Lrrfip2	chr9	ENSMUSG00000032497.19	14828	12967.4	0.875035	0.91124	-0.134096	0.0384534	0.298645
Isg15	chr4	ENSMUSG00000035692.7	5296.69	7860.19	1.48716	1.05425	0.0762109	0.0382048	0.298645
Mettl25	chr10	ENSMUSG00000036009.16	21.3289	17.6871	0.828312	0.900487	-0.151223	0.0383477	0.298645
Pcp4l1	chr1	ENSMUSG00000038370.6	1037.26	860.603	0.829848	0.899871	-0.152209	0.0383729	0.298645
Lpar1	chr4	ENSMUSG00000038668.14	553.759	648.397	1.17408	1.10582	0.14512	0.0382124	0.298645
Cybc1	chr11	ENSMUSG00000039294.14	72.0598	87.5684	1.21512	1.11026	0.150903	0.038383	0.298645
Gm43032	chr5	ENSMUSG00000106498.1	3246.79	2209.22	0.688695	0.930415	-0.104054	0.0384849	0.298645
Gm44696	chr6	ENSMUSG00000107875.1	0.135753	0.241372	1.75237	1.04535	0.0639929	0.0382147	0.298645
Gm33424	chr13	ENSMUSG00000113101.1	0.0360412	0.0543317	1.5086	1.05701	0.0799895	0.0385962	0.299344
U2surp	chr9	ENSMUSG00000032407.14	15061.4	13191.5	0.877787	0.91264	-0.131882	0.0387204	0.300142
Dis3	chr14	ENSMUSG00000033166.11	146.875	128.583	0.875869	0.912175	-0.132618	0.0387652	0.300323
Foxj3	chr4	ENSMUSG00000032998.16	4227.26	3559.7	0.844452	0.90172	-0.149248	0.0388586	0.300881
2310057M21Rik	chr7	ENSMUSG00000040177.10	47.6216	41.0028	0.862681	0.90795	-0.139315	0.0388946	0.300994
Caskin2	chr11	ENSMUSG00000034471.12	51988.7	38276.8	0.738795	0.909604	-0.13669	0.0389956	0.301444
Gm36371	chr7	ENSMUSG00000109108.1	364.855	271.267	0.740552	0.911069	-0.134368	0.0389864	0.301444
Cdc45	chr16	ENSMUSG00000000028.15	64.9572	49.7938	0.772796	0.90073	-0.150833	0.0390455	0.301664
Slc39a14	chr14	ENSMUSG00000022094.15	46.0982	37.962	0.823666	0.896504	-0.157618	0.0390772	0.301743
Bcl2	chr1	ENSMUSG00000057329.7	2.94805e+06	3.91497e+06	1.33253	1.09811	0.135024	0.0391249	0.301946
Vps53	chr11	ENSMUSG00000017288.15	554.639	461.848	0.835242	0.900287	-0.151543	0.0392584	0.302019
Vtn	chr11	ENSMUSG00000017344.4	1.90924	2.26434	1.18523	1.10608	0.145457	0.0392291	0.302019
Alox5	chr6	ENSMUSG00000025701.12	3.03179	2.42907	0.803975	0.898397	-0.154575	0.0392487	0.302019
Cd37	chr7	ENSMUSG00000030798.15	132903	213385	1.6168	1.04731	0.0666918	0.0392611	0.302019
Igsf6	chr7	ENSMUSG00000035004.3	286.302	377.706	1.31807	1.0957	0.131848	0.0392631	0.302019
Rrs1	chr1	ENSMUSG00000061024.8	598.01	508.016	0.850237	0.904133	-0.145393	0.039254	0.302019
Ptp4a3	chr15	ENSMUSG00000059895.13	7.4467	6.11642	0.821438	0.900352	-0.151439	0.0393006	0.302142
Fbxw4	chr19	ENSMUSG00000040913.11	5735.29	4857.52	0.847274	0.90312	-0.14701	0.0393499	0.302356
Rb1cc1	chr1	ENSMUSG00000025907.14	6083.51	5129.83	0.84402	0.901595	-0.149448	0.0394189	0.302623
Map4k5	chr12	ENSMUSG00000034761.15	24512.8	21440.7	0.87705	0.912863	-0.13153	0.0394277	0.302623
Pfn4	chr12	ENSMUSG00000020639.14	3.0455	3.87386	1.26832	1.1057	0.144962	0.0394772	0.302838
Spp1	chr5	ENSMUSG00000029304.14	1.63542	2.60487	1.63789	1.04886	0.0688184	0.0395265	0.303051
Tent5c	chr3	ENSMUSG00000044468.14	4.85262e+13	9.00986e+13	1.84829	1.03212	0.0456066	0.0395878	0.303355
Serinc1	chr10	ENSMUSG00000019877.10	4658.81	4310.09	0.925369	0.937349	-0.0933422	0.0396522	0.303606
Ddx46	chr13	ENSMUSG00000021500.17	57461.9	45937.7	0.801874	0.898362	-0.154631	0.0396636	0.303606
Hrct1	chr4	ENSMUSG00000071001.4	3.88434	4.77348	1.22577	1.11226	0.153493	0.0397261	0.303919
Ganc	chr2	ENSMUSG00000062646.12	2137.54	1820.49	0.856253	0.905664	-0.142952	0.0398199	0.30447
Raph1	chr1	ENSMUSG00000026014.15	177974	122562	0.690231	0.929768	-0.105058	0.0398707	0.304693
Ubn1	chr16	ENSMUSG00000039473.8	16158.9	13128.1	0.814246	0.897398	-0.15618	0.0399197	0.304903
Pfkfb1	chrX	ENSMUSG00000025271.13	99.0853	54.6394	0.559709	0.960767	-0.057742	0.0399889	0.3051
Mfsd7a	chr5	ENSMUSG00000029490.4	2.48941e+06	3.27862e+06	1.32305	1.10078	0.138522	0.0399764	0.3051
Sh3bgrl	chrX	ENSMUSG00000031246.14	2606.17	3040.54	1.16667	1.10145	0.139397	0.0400199	0.30517
Lrsam1	chr2	ENSMUSG00000026792.16	347.889	297.672	0.85788	0.905895	-0.142584	0.0400759	0.305316
Ifi27l2a	chr12	ENSMUSG00000079017.3	125.765	188.852	1.51275	1.05117	0.0719948	0.0400824	0.305316
Usp2	chr9	ENSMUSG00000032010.15	75.8086	45.2858	0.598754	0.953896	-0.0680966	0.0401393	0.305419
Zfp61	chr7	ENSMUSG00000050605.17	2635.29	1911.93	0.72604	0.920956	-0.118795	0.0401388	0.305419
Rnf115	chr3	ENSMUSG00000028098.13	436.938	489.587	1.11984	1.08655	0.119751	0.0402051	0.305589
Mlh1	chr9	ENSMUSG00000032498.9	47.2796	39.7287	0.841747	0.90361	-0.146228	0.0401917	0.305589
Hspa5	chr2	ENSMUSG00000026864.13	227.646	173.683	0.76848	0.910792	-0.134806	0.0402351	0.305652
Rbfox1	chr16	ENSMUSG00000008658.16	257945	191324	0.745589	0.909261	-0.137233	0.0404684	0.307093
Stmn2	chr3	ENSMUSG00000027500.10	25.5367	35.905	1.40787	1.07643	0.10626	0.0404902	0.307093
2310040G07Rik	chr5	ENSMUSG00000072852.4	681163	345763	0.540361	0.961997	-0.0558962	0.0404878	0.307093
Sdc1	chr12	ENSMUSG00000020592.14	1277.48	1569.04	1.22812	1.1101	0.150685	0.0405589	0.307351
Lrfn1	chr7	ENSMUSG00000030600.15	1.67697e+06	3.00428e+06	1.67637	1.04272	0.0603556	0.0405898	0.307351
Psmf1	chr2	ENSMUSG00000032869.15	429.194	385.262	0.897546	0.9222	-0.116848	0.0405841	0.307351
Slc11a1	chr1	ENSMUSG00000026177.11	75.2126	90.1137	1.19282	1.10636	0.145818	0.0406919	0.307959
Cacna2d1	chr5	ENSMUSG00000040118.15	218897	176763	0.808392	0.896741	-0.157237	0.0407416	0.308003
Ch25h	chr19	ENSMUSG00000050370.5	2097.81	3610.95	1.71784	1.03852	0.054531	0.0407337	0.308003
Shisal1	chr15	ENSMUSG00000062760.10	340164	540317	1.58047	1.05224	0.0734619	0.0407723	0.30807
Ptpn6	chr6	ENSMUSG00000004266.15	99.4157	128.211	1.2892	1.09463	0.130446	0.0408582	0.308553
Vps50	chr6	ENSMUSG00000001376.17	132.289	118.311	0.896239	0.921367	-0.118153	0.0409865	0.309356
Fbln1	chr15	ENSMUSG00000006369.14	1.17386e+06	1.55875e+06	1.33347	1.09404	0.129667	0.0412068	0.310685
Enpep	chr3	ENSMUSG00000028024.14	59472	74625.3	1.25939	1.11038	0.151053	0.0411967	0.310685
Ly96	chr1	ENSMUSG00000025779.10	8.83551	12.0915	1.36996	1.07997	0.110994	0.041284	0.311101
Map2	chr1	ENSMUSG00000015222.18	31.2364	24.4909	0.788672	0.899746	-0.15241	0.0414844	0.312443
Crocc	chr4	ENSMUSG00000040860.16	2.18546e+06	3.13778e+06	1.44219	1.06943	0.0968398	0.0415767	0.312971
Gm14097	chr2	ENSMUSG00000084839.1	3.23612	4.27211	1.30854	1.10102	0.138842	0.041649	0.313347
Eif5	chr12	ENSMUSG00000021282.17	3544.7	3160.1	0.891293	0.919648	-0.120846	0.0416726	0.313358
Slc25a37	chr14	ENSMUSG00000034248.7	9.42864e+07	1.22796e+08	1.29922	1.10013	0.137672	0.0416962	0.313367
Palld	chr8	ENSMUSG00000058056.16	2.74544e+06	1.93579e+06	0.708007	0.92654	-0.110074	0.041818	0.314115
Pxylp1	chr9	ENSMUSG00000043587.15	1153.78	985.801	0.86108	0.90829	-0.138775	0.0418471	0.314166
Eno2	chr6	ENSMUSG00000004267.16	13674.7	20429.5	1.47692	1.06208	0.0868893	0.0419832	0.315019
E2f8	chr7	ENSMUSG00000046179.17	545276	408861	0.758955	0.909202	-0.137327	0.0420141	0.315083
Pdpn	chr4	ENSMUSG00000028583.14	316.191	405.697	1.28591	1.09598	0.132223	0.0421103	0.315636
Efl1	chr7	ENSMUSG00000038563.14	741.019	599.07	0.815687	0.900366	-0.151416	0.0422849	0.316608
Zfp319	chr8	ENSMUSG00000046556.7	1.34562e+06	966058	0.724853	0.91925	-0.121471	0.0422778	0.316608
Pmp22	chr11	ENSMUSG00000018217.12	620.151	700.547	1.13022	1.0909	0.125523	0.042443	0.317454
Frat2	chr19	ENSMUSG00000047604.3	14.7601	9.63601	0.668797	0.939331	-0.0902948	0.042437	0.317454
Rpusd2	chr2	ENSMUSG00000027324.1	762.038	624.295	0.826385	0.901735	-0.149224	0.0425138	0.317814
Rnf31	chr14	ENSMUSG00000047098.18	7684.59	6324.47	0.824665	0.901283	-0.149949	0.042566	0.317886
Gm30873	chr7	ENSMUSG00000109341.1	0.00133986	0.000840254	0.634562	0.952583	-0.0700839	0.0425685	0.317886
Tamm41	chr6	ENSMUSG00000030316.13	593.861	511.95	0.862972	0.909452	-0.136931	0.0426939	0.318315
2310058D17Rik	chr11	ENSMUSG00000085379.1	433.474	616.123	1.4125	1.07584	0.105468	0.0426541	0.318315
Gm29246	chr10	ENSMUSG00000102062.1	0.000133309	0.00019034	1.4161	1.07594	0.105604	0.0426908	0.318315
Arhgap24	chr5	ENSMUSG00000057315.14	37096.8	46552.1	1.25811	1.1082	0.148217	0.0427388	0.318481
Cd86	chr16	ENSMUSG00000022901.13	1072.79	1452.04	1.36182	1.08002	0.111062	0.042806	0.318644
Irf2bpl	chr12	ENSMUSG00000034168.7	1.41676e+06	1.12427e+06	0.795896	0.901131	-0.150191	0.0428027	0.318644
Fam126a	chr5	ENSMUSG00000028995.14	13995.9	11584.5	0.828942	0.902346	-0.148247	0.0428481	0.318789
Plek	chr11	ENSMUSG00000020120.15	825817	1.05147e+06	1.26586	1.10249	0.140765	0.0429099	0.31908
Fbxo11	chr17	ENSMUSG00000005371.15	280828	244322	0.871474	0.912056	-0.132806	0.0430791	0.319889
Sgcd	chr11	ENSMUSG00000020354.15	479.429	405.941	0.84695	0.903908	-0.145752	0.0431636	0.319889
Mllt10	chr2	ENSMUSG00000026743.16	1620.03	1344.2	0.831299	0.902134	-0.148587	0.0431385	0.319889
Papss1	chr3	ENSMUSG00000028032.13	14994.1	13106.6	0.877527	0.914665	-0.128684	0.0431799	0.319889
Hemk1	chr9	ENSMUSG00000032579.14	1.52513	1.97328	1.29536	1.09788	0.134722	0.0431685	0.319889
Strip2	chr6	ENSMUSG00000039629.14	1397.1	1149.02	0.823472	0.899955	-0.152076	0.0430782	0.319889
Klhl23	chr2	ENSMUSG00000042155.3	2182.63	2023.88	0.92743	0.939009	-0.0907893	0.0431568	0.319889
Nfic	chr10	ENSMUSG00000055053.18	3.74265e+06	2.63458e+06	0.705947	0.928736	-0.106659	0.0432233	0.319889
Cacng6	chr7	ENSMUSG00000078815.8	0.0210268	0.0298756	1.43287	1.06985	0.0974026	0.0432104	0.319889
Prpsap1	chr11	ENSMUSG00000015869.16	89.1421	99.1056	1.11116	1.08211	0.11385	0.0432713	0.319907
Creg1	chr1	ENSMUSG00000040713.12	31.8238	39.6392	1.24792	1.10745	0.147239	0.043258	0.319907
Wars	chr12	ENSMUSG00000021266.16	1046.92	938.144	0.89645	0.92226	-0.116754	0.0433837	0.32057
Angptl1	chr1	ENSMUSG00000033544.6	0.870352	1.07952	1.24625	1.11165	0.152703	0.0434514	0.320902
Ythdf1	chr2	ENSMUSG00000038848.14	3937.09	3590.07	0.911527	0.929787	-0.105028	0.0435204	0.321095
Urgcp	chr11	ENSMUSG00000049680.17	1032.3	943.814	0.913893	0.931066	-0.103044	0.0435233	0.321095
Slc30a1	chr1	ENSMUSG00000037434.7	39790.6	31473.1	0.79215	0.901876	-0.148999	0.0435696	0.321147
Sec24c	chr14	ENSMUSG00000039367.11	40587.2	32448.3	0.801793	0.900926	-0.150519	0.0435759	0.321147
5830417I10Rik	chr3	ENSMUSG00000078684.8	2.01501e+06	1.31216e+06	0.66303	0.944686	-0.0820936	0.0436159	0.321273
Kcna6	chr6	ENSMUSG00000038077.7	3.70815e+07	2.1398e+07	0.601631	0.955856	-0.0651354	0.0436473	0.321336
P4htm	chr9	ENSMUSG00000006675.10	6.51715	5.502	0.843312	0.905503	-0.143209	0.0437417	0.321863
Tctn2	chr5	ENSMUSG00000029386.15	153.314	188.802	1.23282	1.10683	0.146435	0.0438055	0.321995
Ncald	chr15	ENSMUSG00000051359.15	30.6209	26.292	0.857092	0.909647	-0.136622	0.0438047	0.321995
Usp53	chr3	ENSMUSG00000039701.11	24863.9	20491.9	0.82756	0.902476	-0.14804	0.0440478	0.323607
Fam3a	chrX	ENSMUSG00000031399.15	296.201	262.689	0.885719	0.917848	-0.123672	0.044153	0.323737
Kcp	chr6	ENSMUSG00000059022.15	1169.34	1848.26	1.57782	1.05153	0.0724874	0.0441147	0.323737
Luzp2	chr7	ENSMUSG00000063297.7	215.635	361.617	1.71039	1.04409	0.0622476	0.0440963	0.323737
Rnls	chr19	ENSMUSG00000071573.14	27.8256	22.856	0.820532	0.903852	-0.145841	0.0441804	0.323737
Zfp995	chr17	ENSMUSG00000078546.8	2.17987	3.17415	1.45729	1.06009	0.0841862	0.0441746	0.323737
Skida1	chr2	ENSMUSG00000054074.9	5031.58	3590.48	0.714733	0.931167	-0.102888	0.0442698	0.324223
Sfrp1	chr8	ENSMUSG00000031548.7	189160	233835	1.23664	1.10587	0.145176	0.0443441	0.324598
Cadm3	chr1	ENSMUSG00000005338.13	834.166	1077.77	1.29924	1.10092	0.138707	0.0444031	0.324861
Impdh2	chr9	ENSMUSG00000062867.13	58.5431	51.3219	0.876052	0.914332	-0.12921	0.0444627	0.325127
Cd59a	chr2	ENSMUSG00000032679.12	32.9694	41.7075	1.26829	1.10209	0.140243	0.0445207	0.325383
Tmem65	chr15	ENSMUSG00000062373.8	11075	9711.8	0.876833	0.914906	-0.128304	0.0445497	0.325426
Trim30a	chr7	ENSMUSG00000030921.17	1146.26	1394.27	1.21392	1.1037	0.142342	0.0446435	0.325482
Gtf3c1	chr7	ENSMUSG00000032777.9	6533.02	4796.18	0.737784	0.91806	-0.123339	0.0446146	0.325482
Lpcat2	chr8	ENSMUSG00000033192.5	2034.17	2637.47	1.2854	1.09526	0.131273	0.0446499	0.325482
Endov	chr11	ENSMUSG00000039850.16	2635.53	2279.86	0.870157	0.912059	-0.132801	0.0446026	0.325482
Ncln	chr10	ENSMUSG00000020238.14	3857.07	3384.01	0.87795	0.914756	-0.128542	0.0447441	0.325506
Slc15a3	chr19	ENSMUSG00000024737.2	1.55928e+06	2.12649e+06	1.34856	1.07659	0.106468	0.0447147	0.325506
Eef1aknmt	chr1	ENSMUSG00000026694.19	65.487	53.7634	0.82637	0.903233	-0.14683	0.04468	0.325506
Gm43305	chr14	ENSMUSG00000105703.2	3108.44	1686.07	0.530963	0.969822	-0.044208	0.0447459	0.325506
Tprn	chr2	ENSMUSG00000048707.9	1423.36	1787.87	1.25381	1.1048	0.14379	0.0448376	0.325925
Mob3b	chr4	ENSMUSG00000073910.10	6.75746e+06	1.00213e+07	1.46268	1.06411	0.0896481	0.0448497	0.325925
Cenps	chr4	ENSMUSG00000073705.10	1.46915	2.09694	1.41522	1.06976	0.0972865	0.0448954	0.326088
Timp4	chr6	ENSMUSG00000030317.8	0.0846194	0.0535964	0.634075	0.948142	-0.0768245	0.0449275	0.326153
C7	chr15	ENSMUSG00000079105.4	8015.65	13070.3	1.65328	1.04278	0.0604354	0.0450269	0.326538
Gm47484	chr12	ENSMUSG00000113529.1	0.583717	0.783204	1.3496	1.086	0.119024	0.0450261	0.326538
Pald1	chr10	ENSMUSG00000020092.9	80.6814	66.5672	0.826621	0.902149	-0.148563	0.0450903	0.326829
Trpc1	chr9	ENSMUSG00000032839.13	4041.58	3396.27	0.841875	0.906278	-0.141974	0.0451415	0.327032
Ankle2	chr5	ENSMUSG00000029501.14	3655.92	3206.87	0.879392	0.915335	-0.127628	0.0451674	0.327051
Zmynd11	chr13	ENSMUSG00000021156.17	20672.9	18119.9	0.876798	0.914567	-0.128839	0.0452201	0.327264
Wdr48	chr9	ENSMUSG00000032512.7	733.571	654.023	0.892852	0.920735	-0.119142	0.0453817	0.327997
Rbm24	chr13	ENSMUSG00000038132.6	18687.8	15675.6	0.839571	0.904089	-0.145464	0.0454071	0.327997
Sema5b	chr16	ENSMUSG00000052133.16	29.2682	20.3212	0.697447	0.944198	-0.082838	0.0453983	0.327997
Gm37397	chr6	ENSMUSG00000104204.1	1.14684e+08	1.76553e+08	1.52682	1.05245	0.0737516	0.0454147	0.327997
Gm19277	chr15	ENSMUSG00000115924.1	9.06579e+06	6.59116e+06	0.733093	0.92315	-0.115364	0.0455181	0.328576
Pak1	chr7	ENSMUSG00000030774.13	397.522	536.774	1.36666	1.08065	0.111901	0.0455867	0.328902
Gm49024	chr14	ENSMUSG00000115575.1	2.54086	3.68411	1.45501	1.05977	0.0837538	0.045616	0.328945
Cast	chr13	ENSMUSG00000021585.10	3398.21	3021.97	0.889471	0.919463	-0.121136	0.0457966	0.329419
Pot1a	chr6	ENSMUSG00000029676.15	32.8255	28.4537	0.868627	0.91266	-0.131851	0.045716	0.329419
Ptpro	chr6	ENSMUSG00000030223.14	45719.7	60323.8	1.32368	1.08287	0.114855	0.0457833	0.329419
Il21r	chr7	ENSMUSG00000030745.9	3.74601e+07	5.91186e+07	1.58541	1.04537	0.0640194	0.0458196	0.329419
Cct2	chr10	ENSMUSG00000034024.8	242.133	217.236	0.897226	0.923067	-0.115493	0.0458457	0.329419
Zxdc	chr6	ENSMUSG00000034430.16	15389.8	12266	0.800513	0.903612	-0.146225	0.045845	0.329419
Slc2a4rg-ps	chr2	ENSMUSG00000085028.2	1.98568e+11	3.45294e+11	1.73965	1.0363	0.0514461	0.045841	0.329419
Adam19	chr11	ENSMUSG00000011256.16	5.45976e+10	9.82242e+10	1.85243	1.02723	0.0387627	0.0459339	0.329885
Rab37	chr11	ENSMUSG00000020732.13	1391.48	1877.69	1.33619	1.08167	0.113263	0.0460434	0.330219
Nebl	chr2	ENSMUSG00000053702.16	1.95186e+06	1.54148e+06	0.791326	0.904181	-0.145316	0.0460172	0.330219
Mkln1os	chr6	ENSMUSG00000086212.7	0.0173637	0.0234738	1.3522	1.08183	0.113478	0.0460509	0.330219
Slc33a1	chr3	ENSMUSG00000027822.16	578.747	664.792	1.14946	1.09573	0.131899	0.0461222	0.330562
Ppm1g	chr5	ENSMUSG00000029147.11	1088.53	967.117	0.889646	0.919747	-0.12069	0.0461614	0.330675
Fkbp1b	chr12	ENSMUSG00000020635.8	2059.28	3033.29	1.48575	1.05281	0.0742401	0.0462343	0.330949
Mitf	chr6	ENSMUSG00000035158.15	4463.84	3942.85	0.883346	0.917602	-0.124059	0.0462468	0.330949
Mccc2	chr13	ENSMUSG00000021646.9	443.208	389.121	0.877973	0.91559	-0.127226	0.0463246	0.331337
Pdxp	chr15	ENSMUSG00000116165.1	117.411	83.8502	0.712998	0.931102	-0.102989	0.0464076	0.331762
Fam151b	chr13	ENSMUSG00000034334.8	0.278606	0.2164	0.773281	0.912539	-0.132041	0.0464402	0.331827
Nop14	chr5	ENSMUSG00000036693.12	32836.3	27112.6	0.828048	0.904585	-0.144672	0.0465153	0.332195
Twf1	chr15	ENSMUSG00000022451.12	507.629	578.061	1.13857	1.09136	0.126127	0.0465514	0.332195
Ipo5	chr14	ENSMUSG00000030662.10	1883.88	1634.24	0.867861	0.911488	-0.133704	0.0465703	0.332195
Zfp771	chr7	ENSMUSG00000054716.4	2.36038	2.87558	1.2179	1.1062	0.145611	0.0465862	0.332195
Pwp2	chr10	ENSMUSG00000032834.11	144.508	128.446	0.892465	0.921297	-0.118262	0.0466952	0.332804
Agap2	chr10	ENSMUSG00000025422.10	15337	9628.65	0.627788	0.952978	-0.0694855	0.0469476	0.334433
Tecr	chr8	ENSMUSG00000031708.17	319.696	357.181	1.11731	1.08436	0.11684	0.0472734	0.33626
Npat	chr9	ENSMUSG00000033054.7	1506.38	1312.28	0.877394	0.915518	-0.12734	0.0472633	0.33626
Adamts14	chr10	ENSMUSG00000059901.12	292.548	165.442	0.555118	0.964284	-0.0524693	0.0472758	0.33626
Anxa7	chr14	ENSMUSG00000021814.17	39.493	45.0464	1.14069	1.09217	0.1272	0.0474065	0.336536
Odf2	chr2	ENSMUSG00000026790.19	4796.18	3958.16	0.82768	0.905875	-0.142616	0.0474074	0.336536
Cd38	chr5	ENSMUSG00000029084.5	1402.18	1653.84	1.17821	1.09943	0.136755	0.0473753	0.336536
Rnf123	chr9	ENSMUSG00000041528.15	77333.3	58167.2	0.754371	0.915352	-0.127601	0.0474341	0.336536
Zfp688	chr7	ENSMUSG00000045251.13	9.07397	11.4854	1.26403	1.09997	0.137461	0.0474158	0.336536
Gltp	chr5	ENSMUSG00000011884.13	287287	355466	1.24038	1.10086	0.138625	0.0475765	0.33667
Zswim1	chr2	ENSMUSG00000017764.2	62.6998	50.1123	0.808443	0.903962	-0.145667	0.0475966	0.33667
Pdgfrb	chr18	ENSMUSG00000024620.11	2.31538e+06	1.69586e+06	0.73531	0.924828	-0.112743	0.0475714	0.33667
Arrdc1	chr2	ENSMUSG00000026972.15	76.0124	92.4345	1.21117	1.10262	0.14094	0.047517	0.33667
Cmtm6	chr9	ENSMUSG00000032434.9	142594	176458	1.23763	1.09658	0.133016	0.0475817	0.33667
Wdr36	chr18	ENSMUSG00000038299.16	102.555	93.1787	0.907918	0.928483	-0.107052	0.0474841	0.33667
C5ar1	chr7	ENSMUSG00000049130.6	27.389	33.5902	1.23178	1.10292	0.141324	0.0476544	0.33691
Rab34	chr11	ENSMUSG00000002059.18	67.3835	78.5829	1.16269	1.09702	0.133586	0.0478448	0.337695
Cad	chr5	ENSMUSG00000013629.16	1337.63	902.181	0.685754	0.940932	-0.0878384	0.0478687	0.337695
Tnfrsf25	chr4	ENSMUSG00000024793.14	2.76091e+09	4.64726e+09	1.68669	1.04278	0.0604409	0.047839	0.337695
Mllt6	chr11	ENSMUSG00000038437.11	1.34126e+07	1.02415e+07	0.764259	0.915013	-0.128136	0.0478099	0.337695
Capn3	chr2	ENSMUSG00000079110.12	4.31446	6.49408	1.51247	1.05825	0.0816815	0.0478855	0.337695
Amph	chr13	ENSMUSG00000021314.13	9.52698	6.15824	0.663504	0.945752	-0.0804664	0.0479588	0.338042
Tshz1	chr18	ENSMUSG00000046982.11	2.29e+06	1.82369e+06	0.797924	0.90705	-0.140746	0.0480213	0.338313
Gps2	chr11	ENSMUSG00000023170.14	322.736	291.885	0.904414	0.926979	-0.109392	0.0480454	0.338314
Rngtt	chr4	ENSMUSG00000028274.17	125.76	110.544	0.880194	0.917013	-0.124986	0.0481047	0.338562
[truncated: 12,070 more rows]

## Sheet: C, Dp16^2xIFNRs v Dp16
Gene symbol	Chromosome	Ensembl ID	Base Mean Dp16	Base Mean Dp16^2xIFNRs	Fold-change	Adjusted Fold-change	Adjusted Log2 Fold-change	p-value	FDR q-value (BH)
Gnai3	chr3	ENSMUSG00000000001.4	27321.7	25284.4	0.92558	0.999992	-1.18593e-05	0.255905	0.824511
Cdc45	chr16	ENSMUSG00000000028.15	52.6054	49.7938	0.958457	0.999999	-2.05697e-06	0.722881	0.904984
H19	chr7	ENSMUSG00000000031.16	4.10565e+10	3.18299e+10	0.780273	0.999999	-1.98518e-06	0.358667	0.824511
Narf	chr11	ENSMUSG00000000056.7	23.7014	26.0044	1.09635	1.00001	1.63965e-05	0.149195	0.824511
Cav2	chr6	ENSMUSG00000000058.6	913.698	1017.28	1.11348	1.00001	7.36397e-06	0.301855	0.824511
Klf6	chr13	ENSMUSG00000000078.7	357.635	374.464	1.04503	1	2.93376e-06	0.675801	0.889415
Scmh1	chr4	ENSMUSG00000000085.16	8689.62	8166.1	0.941194	0.999996	-5.71415e-06	0.481565	0.832826
Cox5a	chr9	ENSMUSG00000000088.7	311.248	341.899	1.10024	1	5.43015e-06	0.403407	0.825971
Tbx2	chr11	ENSMUSG00000000093.6	25736	22595.6	0.881078	0.999996	-5.5987e-06	0.311096	0.824511
Ngfr	chr11	ENSMUSG00000000120.6	8.76229e+08	8.82504e+08	0.977418	1	-1.98267e-07	0.914261	0.974311
Wnt9a	chr11	ENSMUSG00000000126.11	2631.63	2742.85	1.04255	1	3.39447e-06	0.660411	0.881521
Fer	chr17	ENSMUSG00000000127.15	294.224	288.787	0.982553	0.999997	-3.96649e-06	0.753098	0.913752
Xpo6	chr7	ENSMUSG00000000131.15	7.21614e+07	6.12632e+07	0.848491	0.999996	-6.36008e-06	0.210657	0.824511
Tfe3	chrX	ENSMUSG00000000134.17	27906.4	23307.4	0.839324	0.999994	-8.40267e-06	0.146886	0.824511
Axin2	chr11	ENSMUSG00000000142.15	9.98602e+07	8.97385e+07	0.896724	0.999998	-3.05833e-06	0.478168	0.832622
Brat1	chr5	ENSMUSG00000000148.17	350.072	334.052	0.961186	0.999999	-1.92314e-06	0.739768	0.909693
Gna12	chr5	ENSMUSG00000000149.10	51874.2	48861.3	0.943021	0.999995	-6.87463e-06	0.447961	0.829352
Slc22a18	chr7	ENSMUSG00000000154.16	0.0248954	0.0301606	1.22371	1	3.57071e-06	0.316022	0.824511
Dlat	chr9	ENSMUSG00000000168.9	11889.3	11401.8	0.959728	0.999995	-7.88305e-06	0.497966	0.837122
Sdhd	chr9	ENSMUSG00000000171.5	85.6552	99.7656	1.16802	1	5.91826e-06	0.266005	0.824511
Fgf6	chr6	ENSMUSG00000000183.6	6.28579	5.51399	0.875055	0.999999	-8.73736e-07	0.672825	0.887822
Ccnd2	chr6	ENSMUSG00000000184.12	72869.4	65172.8	0.895936	0.999997	-4.59239e-06	0.389047	0.824511
Gpr107	chr2	ENSMUSG00000000194.13	8389.94	8132.81	0.969584	0.999995	-7.53429e-06	0.56598	0.855183
Nalcn	chr14	ENSMUSG00000000197.8	566.053	562.878	0.990932	1	-6.36739e-08	0.966983	0.991051
Drp2	chrX	ENSMUSG00000000223.13	1.43551e+13	1.006e+13	0.711038	0.999999	-1.7411e-06	0.328515	0.824511
Tspan32	chr7	ENSMUSG00000000244.17	4333.56	4851.03	1.12605	1	1.76247e-06	0.601869	0.863345
Gmpr	chr13	ENSMUSG00000000253.13	8.70182	10.0138	1.15115	1.00001	1.24697e-05	0.121871	0.824511
Mid2	chrX	ENSMUSG00000000266.11	230034	222325	0.968431	0.999998	-2.55784e-06	0.7268	0.90667
Trim25	chr11	ENSMUSG00000000275.16	24173.3	20801.9	0.861912	0.999989	-1.5396e-05	0.0723871	0.824511
Dgke	chr11	ENSMUSG00000000276.11	51098.8	47268.4	0.928558	0.999994	-9.14315e-06	0.3275	0.824511
Scpep1	chr11	ENSMUSG00000000278.10	3474.88	3588.27	1.03378	1.00001	7.61315e-06	0.556415	0.851937
Mnt	chr11	ENSMUSG00000000282.12	3.36743e+06	3.06296e+06	0.909912	0.999997	-4.01414e-06	0.453057	0.830861
Itgb2	chr10	ENSMUSG00000000290.13	2256.64	2078.53	0.920449	0.999996	-5.91556e-06	0.404307	0.825983
Hddc2	chr10	ENSMUSG00000000295.13	226.474	221.784	0.97637	1	-6.14337e-07	0.882398	0.963631
Tpd52l1	chr10	ENSMUSG00000000296.8	31.8359	33.8142	1.06135	1	3.70475e-06	0.584336	0.85918
Pemt	chr11	ENSMUSG00000000301.16	0.441229	0.415303	0.939891	0.999998	-2.29315e-06	0.658334	0.880923
Cdh4	chr2	ENSMUSG00000000305.12	0.519659	0.479895	0.92575	0.999999	-1.72328e-06	0.667165	0.884848
Bcl6b	chr11	ENSMUSG00000000317.11	1.81248e+08	1.81907e+08	1.00754	1	2.96868e-07	0.967895	0.991359
Clec10a	chr11	ENSMUSG00000000318.16	206.208	233.384	1.13038	1	3.7308e-06	0.429205	0.829112
Alox12	chr11	ENSMUSG00000000320.10	52950.1	54108.4	1.02692	1	9.41698e-07	0.859194	0.95391
Arvcf	chr16	ENSMUSG00000000325.16	146.544	145.523	0.994623	1	-4.7071e-07	0.950202	0.985179
Comt	chr16	ENSMUSG00000000326.13	5.97198	6.99011	1.1722	1.00001	8.32581e-06	0.180739	0.824511
Rtca	chr3	ENSMUSG00000000339.14	50.5114	52.4493	1.03697	1	6.82653e-06	0.560355	0.852486
Dbt	chr3	ENSMUSG00000000340.10	2619	2698.1	1.03063	1.00001	1.186e-05	0.483161	0.832826
Dazap2	chr15	ENSMUSG00000000346.9	4103.7	4176.9	1.01788	1	4.77661e-06	0.735103	0.907486
Mcts1	chrX	ENSMUSG00000000355.13	222.101	259.881	1.17231	1	6.99151e-06	0.220996	0.824511
Rem1	chr2	ENSMUSG00000000359.3	2427.06	2863.11	1.17543	1.00001	8.87599e-06	0.163737	0.824511
Rnf17	chr14	ENSMUSG00000000365.9	50018.4	56544.4	1.11385	1	3.91947e-06	0.453344	0.830861
Trappc10	chr10	ENSMUSG00000000374.8	4186.16	4042.76	0.967958	0.999998	-2.49554e-06	0.72962	0.906725
Ccm2	chr11	ENSMUSG00000000378.15	59.4256	63.0009	1.05947	1.00001	1.42756e-05	0.287497	0.824511
Tbrg4	chr11	ENSMUSG00000000384.15	560.911	539.785	0.962707	0.999994	-8.91877e-06	0.490682	0.835266
Mx1	chr16	ENSMUSG00000000386.16	371.744	354.344	0.957863	1	-3.84739e-07	0.867679	0.957066
Fap	chr2	ENSMUSG00000000392.17	0.692663	0.783482	1.13256	1	6.35788e-06	0.29571	0.824511
Ndufa9	chr6	ENSMUSG00000000399.10	279.382	309.024	1.1072	1.00001	7.54359e-06	0.307726	0.824511
Lck	chr4	ENSMUSG00000000409.14	503253	536865	1.06509	1	8.00025e-07	0.799471	0.93101
Cttnbp2	chr6	ENSMUSG00000000416.16	9.11716e+08	7.32653e+08	0.809666	0.999998	-2.19013e-06	0.401258	0.825971
Galnt1	chr18	ENSMUSG00000000420.15	11400.5	11022.2	0.966398	0.999989	-1.61325e-05	0.379355	0.824511
Mkrn2	chr6	ENSMUSG00000000439.9	286.056	295.395	1.03251	1.00001	8.60918e-06	0.539245	0.847545
Pparg	chr6	ENSMUSG00000000440.12	2.88449	2.32241	0.806146	0.999992	-1.21408e-05	0.0552507	0.824511
Raf1	chr6	ENSMUSG00000000441.17	3106.37	3124.42	1.00578	1	1.38548e-06	0.919147	0.975775
Sept1	chr7	ENSMUSG00000000486.13	26106.9	25785.5	0.989262	1	-2.35926e-07	0.948333	0.984741
Pdgfb	chr15	ENSMUSG00000000489.7	10332.6	8747.26	0.845593	0.999974	-3.80249e-05	0.00286485	0.824511
Acvrl1	chr15	ENSMUSG00000000530.16	28.0789	30.4608	1.0837	1.00001	1.4387e-05	0.207313	0.824511
Grasp	chr15	ENSMUSG00000000531.5	576.911	500.012	0.87081	0.999988	-1.71523e-05	0.0680744	0.824511
Acvr1b	chr15	ENSMUSG00000000532.11	113966	106535	0.935302	0.999997	-4.46261e-06	0.50817	0.840517
Tom1l2	chr11	ENSMUSG00000000538.18	73422.3	64572	0.881629	0.999995	-6.82901e-06	0.264807	0.824511
Zfp385a	chr15	ENSMUSG00000000552.10	19081.7	17668	0.927919	0.999998	-2.88718e-06	0.572524	0.855805
Itga5	chr15	ENSMUSG00000000555.8	4702.51	4196.37	0.892928	0.999996	-6.11064e-06	0.314989	0.824511
Wdr77	chr3	ENSMUSG00000000561.14	35.9373	38.3348	1.06594	1.00001	9.6574e-06	0.358751	0.824511
Atp5pb	chr3	ENSMUSG00000000563.17	367.082	425.091	1.16095	1	6.07808e-06	0.2716	0.824511
Sox9	chr11	ENSMUSG00000000567.5	2.42336e+09	2.21344e+09	0.904865	0.999999	-2.10925e-06	0.5706	0.855583
Hnrnpd	chr5	ENSMUSG00000000568.15	665824	551901	0.830571	0.99999	-1.41502e-05	0.0526715	0.824511
Dynlt1c	chr17	ENSMUSG00000000579.14	1.45168	1.51781	1.04383	1	8.97269e-07	0.819488	0.941236
C1d	chr11	ENSMUSG00000000581.8	49.5653	56.2468	1.13786	1	4.37725e-06	0.383887	0.824511
Gm2a	chr11	ENSMUSG00000000594.7	13016.9	13298.1	1.02159	1.00001	7.32242e-06	0.644413	0.875685
Krit1	chr5	ENSMUSG00000000600.15	502.93	514.956	1.02425	1.00001	8.328e-06	0.601166	0.863336
Clcn4	chr7	ENSMUSG00000000605.9	1371.46	1423.56	1.03738	1.00001	1.72803e-05	0.350581	0.824511
Hk2	chr6	ENSMUSG00000000628.10	4.65603e+06	3.92411e+06	0.849603	0.999998	-3.36032e-06	0.360083	0.824511
Myo18a	chr11	ENSMUSG00000000631.20	2.07008e+07	1.62663e+07	0.792278	0.999997	-4.43431e-06	0.218237	0.824511
Sez6	chr11	ENSMUSG00000000632.13	1101.38	832.519	0.736518	0.999997	-4.02877e-06	0.188585	0.824511
Cd52	chr4	ENSMUSG00000000682.7	1.15825e+06	1.27539e+06	1.11137	1	1.87084e-06	0.612995	0.865974
Abhd15	chr11	ENSMUSG00000000686.11	33.3958	32.3162	0.965608	0.999999	-2.06065e-06	0.748396	0.912724
Loxl3	chr6	ENSMUSG00000000693.10	4902.95	4687.7	0.96197	0.999999	-1.13546e-06	0.794057	0.929378
Kat2b	chr17	ENSMUSG00000000708.14	8198.15	7902.97	0.964145	0.999995	-7.10125e-06	0.544342	0.84911
Rab5b	chr10	ENSMUSG00000000711.3	428.858	455.445	1.06183	1.00002	2.58725e-05	0.143958	0.824511
Icosl	chr10	ENSMUSG00000000732.9	1364.72	1376.55	1.00661	1	8.26844e-07	0.934941	0.979997
Spg7	chr8	ENSMUSG00000000738.18	3522.08	3306.44	0.939749	0.999992	-1.12067e-05	0.322507	0.824511
Sult5a1	chr8	ENSMUSG00000000739.14	8.26586	8.26247	1.02394	1	3.30759e-07	0.923331	0.977524
Rpl13	chr8	ENSMUSG00000000740.12	335.708	390.982	1.16836	1	5.8804e-06	0.26811	0.824511
Chmp1a	chr8	ENSMUSG00000000743.9	193.59	205.691	1.0623	1.00001	1.34546e-05	0.291282	0.824511
Rpa1	chr11	ENSMUSG00000000751.13	263.615	255.812	0.971922	0.999994	-9.25722e-06	0.544073	0.849092
Serpinf1	chr11	ENSMUSG00000000753.15	4166.11	3964.04	0.951898	0.999997	-3.62865e-06	0.61167	0.865753
Tubgcp3	chr8	ENSMUSG00000000759.14	749.988	831.815	1.10844	1.00002	2.3567e-05	0.0669024	0.824511
Polr3d	chr14	ENSMUSG00000000776.13	440.22	444.781	1.00763	1	2.52517e-06	0.872512	0.958864
Tcf7	chr11	ENSMUSG00000000782.16	3.43069e+07	3.49704e+07	1.02169	1	4.1076e-07	0.915909	0.974792
Ddx3x	chrX	ENSMUSG00000000787.12	1.13186e+06	973019	0.862219	0.999995	-6.99181e-06	0.217852	0.824511
Usp32	chr11	ENSMUSG00000000804.14	3631.26	3423.23	0.944962	0.999996	-5.26089e-06	0.515132	0.84141
Car4	chr11	ENSMUSG00000000805.18	3.28751	3.50093	1.06611	1	2.39805e-06	0.648717	0.877402
Txnrd3	chr6	ENSMUSG00000000811.13	283.507	263.183	0.932528	0.999997	-4.47222e-06	0.504321	0.839978
Zfp512b	chr2	ENSMUSG00000000823.16	1.41007e+06	1.2205e+06	0.87039	0.999996	-6.24549e-06	0.260933	0.824511
Dnajc5	chr2	ENSMUSG00000000826.16	106982	97006.9	0.907134	0.999994	-9.23402e-06	0.255411	0.824511
Tpd52l2	chr2	ENSMUSG00000000827.18	20.097	22.8371	1.13863	1	7.11941e-06	0.262687	0.824511
[truncated: 13,967 more rows]

## Sheet: D, GSEA Dp16 v WT
Gene Set Enrichment Analysis (GSEA) of adult mouse heart data by genotype; using log2(Adjusted FoldChange) from DESeq2 analysis as the ranking metric and "Hallmark" gene sets from MSigDB.						leadingEdge
[truncated: 50 more rows]

[truncated: 2 more sheets: E, GSEA Dp16^2xIFNRS v WT, F, GSEA Dp16^2xIFNRs v Dp16]
