# Supplementary material for: Triplication of the interferon receptor locus contributes to hallmarks of Down syndrome in a mouse model
Source: Nat Genet. 2023 Jun 5;55(6):1034–47. doi: 10.1038/s41588-023-01399-7 (PMC10260402; doi:10.1038/s41588-023-01399-7)
Supplement: Supplementary file 12 — Transcriptome analysis of the mouse facial mesenchyme at E10.5. Differential gene expression in neural crest-derived facial mesenchyme of the developing jaw at E10.5 was evaluated using DESeq2 with sex and batch as covariates. GSEA was carried out using Hallmark gene sets and either log2-transformed fold-changes (for transcriptome studies) or Spearman ρ values (for correlations) as the ranking metric. GSEA was used to test for enrichment of specific gene sets among upregulated or downregulated mRNAs. In all cases, to adjust for multiple hypothesis testing, q values were calculated from P values using the BH approach. Sample sizes are WT (n = 3, 2 male and 1 female), Dp16 (n = 3, 2 male and 1 female) and Dp162xIfnrs (n = 3, 2 male and 1 female). a, DESeq2 differential expression analysis results for E10.5 mouse facial mesenchyme transcriptomes, comparing Dp16 to WT mice. b, DESeq2 differential expression analysis results for E10.5 mouse facial mesenchyme transcriptomes, comparing Dp162xIfnrs to WT mice. c, DESeq2 differential expression analysis results for E10.5 mouse facial mesenchyme transcriptomes, comparing Dp162xIfnrs to Dp16 mice. d, GSEA results with Hallmark gene sets for the E10.5 mouse facial mesenchyme transcriptome comparison of Dp16 to WT mice. e, GSEA results with Hallmark gene sets for the E10.5 mouse facial mesenchyme transcriptome comparison of Dp162xIfnrs to WT mice. f, GSEA results with Hallmark gene sets for the E10.5 mouse facial mesenchyme transcriptome comparison of Dp162xIfnrs to Dp16 mice. [file 41588_2023_1399_MOESM12_ESM.xlsx]

## Sheet: A, Dp16 v WT
Gene symbol	Chromosome	Ensembl ID	Base Mean WT	Base Mean Dp16	Fold-change	Adjusted Fold-change	Adjusted Log2 Fold-change	p-value	FDR q-value (BH)
Atp5j	chr16	ENSMUSG00000022890.13	4223.46	6706.45	1.58835	1.57817	0.658253	6.46031e-33	1.36743e-29
Sod1	chr16	ENSMUSG00000022982.10	11753	18653.6	1.58755	1.57431	0.654724	3.68561e-24	2.47173e-21
App	chr16	ENSMUSG00000022892.11	10597.3	16750.9	1.58063	1.56724	0.64823	2.72933e-25	2.88854e-22
Ifngr2	chr16	ENSMUSG00000022965.8	982.153	1562.2	1.5906	1.55981	0.641375	6.5588e-12	1.73535e-09
Mrpl39	chr16	ENSMUSG00000022889.7	2418.14	3794.56	1.56945	1.55225	0.634363	1.44136e-23	8.32055e-21
Wrb	chr16	ENSMUSG00000023147.17	1475.87	2291.53	1.55297	1.52957	0.613127	1.27144e-14	5.04603e-12
Chaf1b	chr16	ENSMUSG00000022945.12	3392.9	5229.01	1.5416	1.52803	0.611672	3.89249e-24	2.47173e-21
Atp5o	chr16	ENSMUSG00000022956.11	5958.07	9136.36	1.53392	1.5239	0.607768	8.90951e-30	1.41438e-26
Rcan1	chr16	ENSMUSG00000022951.16	1196.26	1883.67	1.57496	1.52284	0.606761	7.48499e-08	1.43029e-05
Hlcs	chr16	ENSMUSG00000040820.16	975.379	1511.59	1.55057	1.51074	0.595256	3.65078e-09	7.47821e-07
Gart	chr16	ENSMUSG00000022962.15	8176.27	12279.1	1.50191	1.49492	0.580066	2.66476e-36	8.46062e-33
Hmgn1	chr16	ENSMUSG00000040681.16	32013	47912.7	1.49674	1.49425	0.579423	1.31226e-52	8.33286e-49
Ifnar1	chr16	ENSMUSG00000022967.13	3386.48	5123.9	1.51295	1.48997	0.575285	1.07893e-24	8.564e-22
Psmg1	chr16	ENSMUSG00000022913.16	1679.29	2536.84	1.5106	1.48304	0.56856	2.43832e-11	5.73456e-09
Cct8	chr16	ENSMUSG00000025613.13	22963.2	34281	1.49308	1.48155	0.567104	3.14553e-28	3.99482e-25
Hunk	chr16	ENSMUSG00000053414.8	5534.07	8234.36	1.48785	1.47684	0.56251	9.02481e-25	8.18679e-22
Cxadr	chr16	ENSMUSG00000022865.14	1721.33	2561.86	1.4879	1.46234	0.548275	2.62607e-12	7.5798e-10
Dyrk1a	chr16	ENSMUSG00000022897.15	5270.11	7653.39	1.45274	1.43931	0.525373	4.52545e-18	2.21051e-15
Usp16	chr16	ENSMUSG00000025616.14	1588.57	2336.09	1.47092	1.43862	0.524681	2.31963e-09	4.90988e-07
Urb1	chr16	ENSMUSG00000039929.14	1788.35	2597.96	1.45266	1.4344	0.520443	4.84104e-14	1.80827e-11
Donson	chr16	ENSMUSG00000022960.13	989.627	1448.02	1.4631	1.42312	0.509058	2.73401e-08	5.42529e-06
Mis18a	chr16	ENSMUSG00000022978.11	1409.51	2036.15	1.44541	1.40568	0.491267	1.85379e-07	3.26988e-05
Vps26c	chr16	ENSMUSG00000022898.13	1303.62	1884.64	1.44649	1.40488	0.490442	2.35805e-07	3.83939e-05
C2cd2	chr16	ENSMUSG00000045975.8	979.807	1411.02	1.4409	1.4032	0.488718	7.65827e-08	1.43029e-05
Ltn1	chr16	ENSMUSG00000052299.9	3147.87	4436.37	1.40956	1.3967	0.482017	2.74578e-16	1.16238e-13
Ets2	chr16	ENSMUSG00000022895.16	2540.77	3580.04	1.40901	1.39132	0.476458	8.08554e-14	2.70227e-11
Hspa13	chr16	ENSMUSG00000032932.15	1922.01	2720.29	1.41535	1.39127	0.476402	7.19695e-11	1.63217e-08
Bach1	chr16	ENSMUSG00000025612.5	4801.39	6747.99	1.40558	1.38625	0.471192	1.92698e-13	6.11816e-11
Slc5a3	chr16	ENSMUSG00000089774.2	1003.28	1422.07	1.41796	1.37809	0.462669	3.6276e-07	5.61835e-05
Cbr1	chr16	ENSMUSG00000051483.9	2427.62	3410.63	1.40561	1.37571	0.460174	8.81119e-10	1.92935e-07
Tiam1	chr16	ENSMUSG00000002489.16	4026.53	5531.2	1.37466	1.33897	0.421119	5.12915e-07	7.75478e-05
Itsn1	chr16	ENSMUSG00000022957.20	7563.83	10222.8	1.35138	1.33537	0.417234	8.04485e-18	3.64891e-15
Adamts1	chr16	ENSMUSG00000022893.14	1296.73	1805.33	1.39496	1.31664	0.396861	0.000236931	0.0136774
Ttc3	chr16	ENSMUSG00000040785.19	18570	24597.6	1.32467	1.31629	0.396477	5.47961e-19	2.89963e-16
Morc3	chr16	ENSMUSG00000039456.10	1293.13	1751.34	1.35414	1.31112	0.390796	4.90059e-06	0.000565795
Gabpa	chr16	ENSMUSG00000008976.16	3674.91	4871.4	1.32544	1.30878	0.388222	2.60773e-12	7.5798e-10
Usp25	chr16	ENSMUSG00000022867.11	2195.46	3020.98	1.37732	1.30742	0.386718	0.000139344	0.00961774
Paxbp1	chr16	ENSMUSG00000022974.12	2092.47	2772.26	1.3249	1.29899	0.377391	2.28636e-07	3.82063e-05
Brwd1	chr16	ENSMUSG00000022914.17	4286.64	5623.17	1.31163	1.29582	0.373866	5.06788e-12	1.39918e-09
Scaf4	chr16	ENSMUSG00000022983.16	4472.48	5834.11	1.30427	1.28851	0.365706	1.07788e-11	2.73781e-09
Idh2	chr7	ENSMUSG00000030541.16	11076.7	13998.2	1.26395	1.25082	0.322873	2.31728e-11	5.65951e-09
D16Ertd472e	chr16	ENSMUSG00000022864.14	1549.01	1992.13	1.28645	1.24909	0.320876	2.74641e-05	0.00253759
Igfbp3	chr11	ENSMUSG00000020427.11	1830.56	2340.2	1.27879	1.2189	0.285581	0.000385653	0.0204075
Son	chr16	ENSMUSG00000022961.18	20179.1	24495.7	1.2139	1.20573	0.269911	6.18793e-14	2.18297e-11
Zbtb21	chr16	ENSMUSG00000046962.16	1136.87	1430.76	1.25852	1.19887	0.261671	0.000838797	0.0355091
Nrip1	chr16	ENSMUSG00000048490.14	3305.19	4006.77	1.21227	1.18473	0.244555	2.75739e-05	0.00253759
Heph	chrX	ENSMUSG00000031209.14	1685.84	2110.8	1.25262	1.1804	0.239272	0.00205046	0.0723355
Ifrd2	chr9	ENSMUSG00000010048.10	1562.1	1917.62	1.22771	1.18008	0.238884	0.000590016	0.0279597
Pigt	chr2	ENSMUSG00000017721.15	2563.26	3032.48	1.18298	1.14765	0.198689	0.000478228	0.0234248
Prpf40b	chr15	ENSMUSG00000023007.15	1795.03	2153.14	1.19971	1.14517	0.195559	0.00216776	0.0752201
Crym	chr7	ENSMUSG00000030905.5	1475.05	1777.12	1.20497	1.14267	0.192405	0.00182859	0.0671188
Crabp1	chr9	ENSMUSG00000032291.8	12570.4	14679.9	1.16804	1.14215	0.191752	0.000134704	0.00946161
Pdlim7	chr13	ENSMUSG00000021493.15	3209.06	3750.43	1.16909	1.12502	0.169955	0.00245663	0.0818719
Tecr	chr8	ENSMUSG00000031708.17	7671.33	8794.02	1.14634	1.12445	0.169225	0.000127476	0.00919858
Crlf1	chr8	ENSMUSG00000007888.15	3863.66	4453.19	1.15242	1.11818	0.161157	0.00130889	0.0519467
Cox6a1	chr5	ENSMUSG00000041697.8	3957.69	4529.39	1.14449	1.11537	0.157523	0.00114651	0.0472751
Npc2	chr12	ENSMUSG00000021242.9	4097.06	4647.87	1.13445	1.10605	0.145413	0.00220157	0.075444
Rpl38	chr11	ENSMUSG00000057322.12	6635.41	7418.05	1.11799	1.09363	0.129128	0.00326919	0.0961082
Rack1	chr11	ENSMUSG00000020372.15	40837.8	44802.5	1.09723	1.07557	0.105108	0.00338483	0.0972564
Cfl1	chr19	ENSMUSG00000056201.8	44158.5	47762.5	1.0816	1.06974	0.097257	0.000723875	0.0323705
Rps20	chr4	ENSMUSG00000028234.6	21841.8	23642.4	1.08246	1.06453	0.0902213	0.00290979	0.0900051
Kpnb1	chr11	ENSMUSG00000001440.5	49929.4	45819.6	0.917725	0.932331	-0.101087	0.00208698	0.0732171
Trip12	chr1	ENSMUSG00000026219.14	15110.4	13736.3	0.90916	0.928091	-0.107662	0.00318328	0.0953483
2610507B11Rik	chr11	ENSMUSG00000010277.7	10438.6	9519.94	0.912016	0.927465	-0.108635	0.00160503	0.0610295
Thrap3	chr4	ENSMUSG00000043962.16	16683.3	15135.8	0.907221	0.926511	-0.11012	0.00293598	0.0900051
Psme4	chr11	ENSMUSG00000040850.17	11338.5	10253.7	0.904424	0.924944	-0.112562	0.00320046	0.0954127
Cnot1	chr8	ENSMUSG00000036550.16	19586.3	17653	0.901336	0.923311	-0.115111	0.00341651	0.0977246
Eif4g1	chr16	ENSMUSG00000045983.16	52297.8	47456.6	0.907399	0.919354	-0.121308	0.000175464	0.0110316
Ttll4	chr1	ENSMUSG00000033257.14	7830.16	7008.64	0.89497	0.91882	-0.122147	0.00246441	0.0818719
Pbrm1	chr14	ENSMUSG00000042323.17	10867.8	9739.85	0.896373	0.918265	-0.123017	0.00245198	0.0818719
Atad2	chr15	ENSMUSG00000022360.8	8113.81	7240.37	0.892526	0.918097	-0.123282	0.00301671	0.091656
Arhgap35	chr7	ENSMUSG00000058230.12	11972.1	10670.3	0.891422	0.917348	-0.124458	0.00332445	0.0966967
Ubxn7	chr16	ENSMUSG00000053774.9	5715.88	5110.98	0.8942	0.917291	-0.124549	0.00264493	0.0849203
Hectd1	chr12	ENSMUSG00000035247.16	10249.2	9181.5	0.896021	0.917193	-0.124703	0.0022891	0.0777316
Atp2b1	chr10	ENSMUSG00000019943.10	5055.85	4513.21	0.892661	0.916317	-0.126081	0.00274037	0.0865738
Arhgef12	chr9	ENSMUSG00000059495.14	5454.92	4816.55	0.883165	0.915401	-0.127525	0.00352952	0.0999497
Tasor2	chr13	ENSMUSG00000033799.10	5760.34	5114.06	0.888029	0.914692	-0.128642	0.00241489	0.0815669
Scaf11	chr15	ENSMUSG00000033228.8	13448.4	12047.4	0.89588	0.914332	-0.12921	0.000834696	0.0355091
Anapc1	chr2	ENSMUSG00000014355.10	13669.8	12128.7	0.887356	0.913788	-0.130068	0.00196935	0.0707434
Rad54l2	chr9	ENSMUSG00000040661.6	7599.08	6711.76	0.883426	0.912896	-0.131477	0.0029482	0.0900051
Setd2	chr9	ENSMUSG00000044791.16	7627.45	6738.18	0.883314	0.912581	-0.131976	0.00315308	0.0948914
Prpf8	chr11	ENSMUSG00000020850.14	27994.9	24790.4	0.885424	0.912527	-0.132061	0.00203844	0.0723134
Wdr33	chr18	ENSMUSG00000024400.16	5410.44	4827.67	0.892219	0.91207	-0.132783	0.00293787	0.0900051
Smc4	chr3	ENSMUSG00000034349.14	12771	11432.7	0.895237	0.911951	-0.132972	0.000657437	0.0301554
Hsp90aa1	chr12	ENSMUSG00000021270.13	52760.3	47278.9	0.896127	0.911792	-0.133223	0.000479563	0.0234248
Ago2	chr15	ENSMUSG00000036698.11	13660.1	12082.5	0.884725	0.91064	-0.135047	0.00258358	0.0841319
Qser1	chr2	ENSMUSG00000074994.6	6901.05	6111.23	0.885655	0.909764	-0.136436	0.00120652	0.0491116
Hnrnpul2	chr19	ENSMUSG00000071659.4	13555.1	12141.6	0.895773	0.908816	-0.13794	0.000127253	0.00919858
Slc38a1	chr15	ENSMUSG00000023169.15	12826.8	11426.8	0.890898	0.907299	-0.14035	0.000398636	0.0207487
Setx	chr2	ENSMUSG00000043535.13	4819.02	4229.89	0.878081	0.906968	-0.140876	0.00285868	0.0898645
Hells	chr19	ENSMUSG00000025001.11	6781.46	6014.98	0.886946	0.906673	-0.141346	0.00137693	0.0537006
Phf3	chr1	ENSMUSG00000048874.15	5895.7	5198.7	0.881972	0.90527	-0.143579	0.00134767	0.0531534
Sbno1	chr5	ENSMUSG00000038095.15	6011.33	5310.6	0.883548	0.904959	-0.144075	0.000837089	0.0355091
Arid1a	chr4	ENSMUSG00000007880.16	19693.8	17181	0.872276	0.904489	-0.144825	0.00337024	0.0972564
H1f0	chr15	ENSMUSG00000096210.2	12074.7	10648.3	0.881975	0.904233	-0.145233	0.00115778	0.0474315
Smarca4	chr9	ENSMUSG00000032187.16	28315.5	24865.2	0.877959	0.903699	-0.146085	0.00175505	0.0651729
Chd1	chr17	ENSMUSG00000023852.14	9247.83	8188.99	0.885476	0.900821	-0.150688	0.000134364	0.00946161
Ubr5	chr15	ENSMUSG00000037487.7	12058.8	10524.1	0.873013	0.900591	-0.151056	0.00211912	0.0739365
Usp34	chr11	ENSMUSG00000056342.16	9260.03	8024.72	0.866808	0.900475	-0.151243	0.0032225	0.0956209
Atf7ip	chr6	ENSMUSG00000030213.12	7025.7	6166.11	0.877734	0.898036	-0.155155	0.000562506	0.0270599
Top2b	chr14	ENSMUSG00000017485.11	20059.5	17622	0.878675	0.896482	-0.157653	0.000286632	0.0159659
Ahctf1	chr1	ENSMUSG00000026491.13	7645.06	6728	0.880068	0.896462	-0.157685	0.000188346	0.0116116
Nav1	chr1	ENSMUSG00000009418.16	5690.59	4898.43	0.860714	0.895744	-0.158841	0.00290503	0.0900051
Gabpb2	chr3	ENSMUSG00000038766.16	4233.21	3649.63	0.86238	0.895724	-0.158874	0.00264791	0.0849203
Lrp6	chr6	ENSMUSG00000030201.15	7966.81	6894.67	0.865533	0.895595	-0.159081	0.00158359	0.0605769
Igf2bp1	chr11	ENSMUSG00000013415.9	32828.2	28962.3	0.88217	0.89506	-0.159944	1.39492e-05	0.00150131
Ylpm1	chr12	ENSMUSG00000021244.15	8104.91	7000.57	0.86358	0.894951	-0.160119	0.00254313	0.0832415
Ncor2	chr5	ENSMUSG00000029478.16	7655.42	6497.46	0.848652	0.89405	-0.161572	0.00333271	0.0966967
Zmym4	chr4	ENSMUSG00000042446.16	6034.62	5176.07	0.858252	0.89389	-0.161831	0.00288559	0.0900051
Ank3	chr10	ENSMUSG00000069601.14	4385.51	3785.58	0.86304	0.893824	-0.161938	0.00201411	0.0718516
Cltc	chr11	ENSMUSG00000047126.17	13667.6	11894.7	0.870167	0.893621	-0.162266	0.000135592	0.00946161
Ccnd1	chr7	ENSMUSG00000070348.5	20366.2	17390.3	0.854489	0.893353	-0.162698	0.00348647	0.0992785
Plxna1	chr6	ENSMUSG00000030084.11	9380.86	8126.63	0.866059	0.893124	-0.163067	0.000954612	0.0398802
Sympk	chr7	ENSMUSG00000023118.15	11821.1	10384.5	0.878417	0.892779	-0.163625	9.54374e-05	0.00748182
Ddi2	chr4	ENSMUSG00000078515.4	6010.44	5209.9	0.866996	0.891341	-0.165951	0.000763234	0.0337634
Brca1	chr11	ENSMUSG00000017146.12	3725.38	3225.75	0.865911	0.890853	-0.166741	0.000818228	0.0355091
Zfp462	chr4	ENSMUSG00000060206.11	15817.2	13742.1	0.86915	0.890556	-0.167222	0.000513003	0.024867
Kif20b	chr19	ENSMUSG00000024795.11	3998.57	3414.39	0.853948	0.888647	-0.170317	0.00165886	0.0623301
Kif13a	chr13	ENSMUSG00000021375.11	3275.37	2795.97	0.853677	0.888566	-0.170449	0.00128679	0.0513905
Btaf1	chr19	ENSMUSG00000040565.8	3721.77	3194.31	0.858578	0.888232	-0.170992	0.00139809	0.0541332
Wnk1	chr6	ENSMUSG00000045962.16	13211.1	11453.9	0.866977	0.888194	-0.171054	0.000414484	0.0213475
N4bp2	chr5	ENSMUSG00000037795.14	6822.13	5940.39	0.87069	0.887239	-0.172605	0.000108347	0.00814643
Zmynd8	chr2	ENSMUSG00000039671.18	5984.15	5187.62	0.866826	0.885122	-0.176052	0.000205885	0.0124512
Chd8	chr14	ENSMUSG00000053754.14	8735.46	7506.66	0.859396	0.885021	-0.176216	0.000765657	0.0337634
Sptan1	chr2	ENSMUSG00000057738.14	8818.17	7555.48	0.856755	0.88404	-0.177816	0.000887606	0.0373265
Pou2f1	chr1	ENSMUSG00000026565.18	3295.83	2794.29	0.847701	0.884037	-0.177821	0.00220986	0.075444
Kdm5c	chrX	ENSMUSG00000025332.14	8812.21	7606.99	0.863385	0.884003	-0.177877	0.000318519	0.0174362
Slf2	chr19	ENSMUSG00000036097.8	5785.2	4882.51	0.844261	0.883475	-0.178738	0.00273525	0.0865738
Crebbp	chr16	ENSMUSG00000022521.10	6357.49	5332.02	0.839046	0.883248	-0.17911	0.00333489	0.0966967
Creb1	chr1	ENSMUSG00000025958.14	5746.42	4948.17	0.861298	0.883151	-0.179268	0.000395985	0.0207487
Rbm3	chrX	ENSMUSG00000031167.16	9992.03	8611.07	0.86198	0.883011	-0.179496	0.000226959	0.0133443
Tpr	chr1	ENSMUSG00000006005.18	17270.4	14976.2	0.867304	0.882975	-0.179556	7.28116e-05	0.00585258
Tnrc6b	chr15	ENSMUSG00000047888.10	4259.91	3614.04	0.848947	0.882618	-0.180139	0.00191482	0.0694806
Ubn2	chr6	ENSMUSG00000038538.17	2944.73	2505.12	0.850988	0.880025	-0.184383	0.00190689	0.0694806
Zfp871	chr17	ENSMUSG00000024298.15	4588.9	3907.86	0.851986	0.877435	-0.188636	0.000569202	0.0271762
Ncoa2	chr1	ENSMUSG00000005886.14	4029.57	3437.09	0.853029	0.877253	-0.188935	0.000420226	0.0213475
Phip	chr9	ENSMUSG00000032253.13	7799.65	6700.5	0.859397	0.876994	-0.18936	0.000307063	0.0169552
Bdp1	chr13	ENSMUSG00000049658.13	2790.54	2328.81	0.834941	0.875608	-0.191643	0.00182546	0.0671188
Rnf214	chr9	ENSMUSG00000042790.16	1917.27	1591.5	0.830393	0.874765	-0.193033	0.00254068	0.0832415
Clspn	chr4	ENSMUSG00000042489.15	5123.76	4366.11	0.852359	0.874754	-0.19305	0.000247154	0.0140128
Akap13	chr7	ENSMUSG00000066406.16	3394.99	2794.39	0.823263	0.873972	-0.194341	0.00354152	0.0999497
Armcx4	chrX	ENSMUSG00000049804.9	7781.93	6505.88	0.836702	0.873923	-0.194421	0.00154683	0.0595296
Ep300	chr15	ENSMUSG00000055024.12	6717.09	5697.78	0.848436	0.873565	-0.195013	0.000418997	0.0213475
Xrn1	chr9	ENSMUSG00000032410.13	2056.32	1708.1	0.83123	0.873334	-0.195395	0.00218401	0.075372
Bahcc1	chr11	ENSMUSG00000039741.15	8333.43	7027.17	0.842768	0.872487	-0.196794	0.000837754	0.0355091
E130308A19Rik	chr4	ENSMUSG00000045071.14	1872.59	1541.18	0.822924	0.872072	-0.19748	0.00325138	0.0960291
Helz	chr11	ENSMUSG00000020721.16	3801.49	3217.86	0.846553	0.871772	-0.197977	0.000452943	0.0224702
Usf3	chr16	ENSMUSG00000068284.14	2589.9	2140.13	0.827099	0.870718	-0.199722	0.00264552	0.0849203
Ankrd11	chr8	ENSMUSG00000035569.17	13300.7	11259.7	0.846631	0.870613	-0.199897	8.27056e-05	0.00656476
Thoc2	chrX	ENSMUSG00000037475.15	4075.83	3463.34	0.849777	0.870536	-0.200024	0.000146082	0.00972404
Nipbl	chr15	ENSMUSG00000022141.7	8034.64	6756.25	0.841073	0.869643	-0.201505	0.0003544	0.0192345
Atrx	chrX	ENSMUSG00000031229.16	10325.5	8718.99	0.844878	0.867826	-0.204522	0.000243657	0.013939
Fzd3	chr14	ENSMUSG00000007989.7	4529.62	3755.08	0.829473	0.867603	-0.204893	0.00137846	0.0537006
Zfp106	chr2	ENSMUSG00000027288.16	14411	12333.9	0.855918	0.867372	-0.205278	1.35879e-07	2.46524e-05
Pole	chr5	ENSMUSG00000007080.14	5158.87	4331.25	0.839651	0.867133	-0.205675	0.000966632	0.0401184
Lrp1	chr10	ENSMUSG00000040249.15	9643.58	7879.77	0.816412	0.866978	-0.205933	0.0024755	0.0818719
Ankhd1	chr18	ENSMUSG00000024483.19	4018.36	3372.86	0.839842	0.866918	-0.206032	0.000438804	0.0219402
Nsd1	chr13	ENSMUSG00000021488.8	13365.3	11375.2	0.851042	0.866338	-0.206998	1.80857e-05	0.00182292
Prrc2c	chr1	ENSMUSG00000040225.15	24073.7	20447	0.849461	0.865506	-0.208384	6.04433e-05	0.0049207
Taf1	chrX	ENSMUSG00000031314.18	4783.72	4047.83	0.8462	0.86428	-0.210429	5.92722e-05	0.00488803
Cenpe	chr3	ENSMUSG00000045328.11	9196.14	7821.25	0.850485	0.862603	-0.213231	1.59822e-06	0.000225527
Aspm	chr1	ENSMUSG00000033952.14	5436.43	4562.57	0.839035	0.862051	-0.214155	0.000172689	0.0109657
Kif1b	chr4	ENSMUSG00000063077.15	6672.78	5535.93	0.830087	0.861117	-0.215719	0.000145153	0.00972404
Srrm2	chr17	ENSMUSG00000039218.17	29340.6	24628.8	0.839033	0.860714	-0.216395	0.000105282	0.00805469
Arhgap32	chr9	ENSMUSG00000041444.14	2464.83	1989.76	0.808013	0.859832	-0.217873	0.0026676	0.085122
Pcnt	chr10	ENSMUSG00000001151.10	5014.14	4133.05	0.824053	0.857861	-0.221185	0.000669592	0.0301554
Trrap	chr5	ENSMUSG00000045482.16	11996.5	9929.23	0.827236	0.857676	-0.221495	0.000642503	0.0297803
Cep250	chr2	ENSMUSG00000038241.16	3752.71	3042.33	0.811287	0.855872	-0.224533	0.00173403	0.064771
Alms1	chr6	ENSMUSG00000063810.7	2108.83	1737.04	0.823621	0.854072	-0.22757	0.000663296	0.0301554
Utrn	chr10	ENSMUSG00000019820.11	5426.24	4525.83	0.834144	0.851714	-0.231559	4.45962e-05	0.00393314
Ranbp2	chr10	ENSMUSG00000003226.7	10724.1	9000.5	0.839404	0.851491	-0.231937	2.45078e-07	3.89062e-05
Apc	chr18	ENSMUSG00000005871.15	6160.51	5115.27	0.830681	0.851251	-0.232343	5.40078e-05	0.00463445
Gcn1	chr5	ENSMUSG00000041638.18	8274.81	6808.15	0.822403	0.850972	-0.232816	0.000190835	0.0116519
Plxnb1	chr9	ENSMUSG00000053646.13	5787.75	4848.41	0.837633	0.850926	-0.232894	2.98227e-06	0.000371322
Ncor1	chr11	ENSMUSG00000018501.17	10402.4	8608.67	0.827567	0.850666	-0.233335	0.000121903	0.00900101
Rif1	chr2	ENSMUSG00000036202.16	5995.1	5020.93	0.837579	0.850422	-0.233749	1.44178e-06	0.000208075
Nsd2	chr5	ENSMUSG00000057406.16	15435.7	12932.3	0.837953	0.849124	-0.235952	2.09666e-07	3.59832e-05
Numa1	chr7	ENSMUSG00000066306.13	15350.9	12613.5	0.821388	0.849039	-0.236097	0.000144708	0.00972404
Cecr2	chr6	ENSMUSG00000071226.11	2587.74	2059.87	0.796898	0.847918	-0.238002	0.0019719	0.0707434
Map3k1	chr13	ENSMUSG00000021754.17	2366.41	1917.62	0.810555	0.846921	-0.239701	0.000668025	0.0301554
Kif15	chr9	ENSMUSG00000036768.6	5361.39	4465.45	0.832779	0.846836	-0.239845	2.30286e-06	0.000304649
4932438A13Rik	chr3	ENSMUSG00000037270.18	1696.81	1367.83	0.806634	0.846706	-0.240068	0.00126836	0.0509751
Usp9x	chrX	ENSMUSG00000031010.17	8843.75	7338.97	0.829869	0.844812	-0.243298	3.19973e-06	0.000390737
Peak1	chr9	ENSMUSG00000074305.9	1360.4	1081.83	0.795862	0.844713	-0.243468	0.00162105	0.0612718
Akap9	chr5	ENSMUSG00000040407.18	3832.78	3126.03	0.815555	0.844663	-0.243553	0.000276629	0.0155451
Mga	chr2	ENSMUSG00000033943.15	5262.91	4315	0.820172	0.844365	-0.244061	0.000109047	0.00814643
Dync2h1	chr9	ENSMUSG00000047193.16	1804.46	1461.77	0.810067	0.844094	-0.244524	0.000603037	0.0283651
C530008M17Rik	chr5	ENSMUSG00000036377.19	4533.72	3718.54	0.820411	0.843328	-0.245835	5.54416e-05	0.00469406
Wdfy3	chr5	ENSMUSG00000043940.15	6641.79	5395.26	0.81279	0.842604	-0.247074	0.00036478	0.0194652
Bptf	chr11	ENSMUSG00000040481.17	11006.2	9096.7	0.826591	0.842123	-0.247897	3.85008e-06	0.000452741
Ep400	chr5	ENSMUSG00000029505.17	9677.99	7866.07	0.812436	0.840612	-0.250488	0.000229227	0.0133541
Huwe1	chrX	ENSMUSG00000025261.18	24756.5	20342.5	0.821494	0.840395	-0.25086	1.78251e-05	0.00182292
Kat6a	chr8	ENSMUSG00000031540.14	8683.48	7117.39	0.82005	0.839829	-0.251833	0.000147009	0.00972404
Dido1	chr2	ENSMUSG00000038914.15	5713.25	4661.16	0.816111	0.837776	-0.255364	2.41734e-05	0.00232578
Cep350	chr1	ENSMUSG00000033671.18	3148.29	2504.8	0.795415	0.83742	-0.255977	0.000797189	0.0349114
Macf1	chr4	ENSMUSG00000028649.21	14235.4	11600	0.815073	0.835927	-0.258551	1.78992e-05	0.00182292
Cux1	chr5	ENSMUSG00000029705.17	4092.52	3336.45	0.81535	0.835547	-0.259207	2.35467e-05	0.00230033
Kmt2a	chr9	ENSMUSG00000002028.13	4768.76	3803.18	0.797211	0.83481	-0.260481	0.000613059	0.0286245
Aff2	chrX	ENSMUSG00000031189.12	1798.73	1380.73	0.767956	0.834657	-0.260744	0.00305741	0.0924503
Smg1	chr7	ENSMUSG00000030655.15	6834.25	5535.36	0.809914	0.831413	-0.266362	3.14374e-05	0.00285183
Ubr4	chr4	ENSMUSG00000066036.14	9580.27	7682.01	0.801103	0.829174	-0.270252	0.00021609	0.0129379
Fat1	chr8	ENSMUSG00000070047.14	11529.2	9304.24	0.806929	0.828049	-0.272212	2.34515e-05	0.00230033
Chd7	chr4	ENSMUSG00000041235.12	9597.81	7792.04	0.81203	0.826869	-0.27427	2.19867e-06	0.000297054
Mycbp2	chr14	ENSMUSG00000033004.16	3866.45	3068.81	0.794253	0.823529	-0.280108	0.00014859	0.00972727
Birc6	chr17	ENSMUSG00000024073.16	7845.55	6305.8	0.803527	0.821843	-0.283066	1.00157e-05	0.0011357
Atm	chr9	ENSMUSG00000034218.16	2852.32	2269.07	0.795786	0.818635	-0.288709	2.74439e-05	0.00253759
Bod1l	chr5	ENSMUSG00000061755.10	3729.16	2977.33	0.798576	0.816284	-0.292856	2.88853e-06	0.000371322
Herc2	chr7	ENSMUSG00000030451.16	4711.03	3720.41	0.789562	0.815655	-0.293969	5.7223e-05	0.00478113
Cenpf	chr1	ENSMUSG00000026605.14	10529.8	8376.07	0.79524	0.813993	-0.296912	2.07729e-06	0.000286757
Mki67	chr7	ENSMUSG00000031004.8	25519.2	20143.3	0.788967	0.813404	-0.297955	3.40044e-05	0.00304124
Spen	chr4	ENSMUSG00000040761.16	6257.49	4834.13	0.77237	0.812128	-0.300221	0.000364605	0.0194652
Lpp	chr16	ENSMUSG00000033306.15	2402.78	1882.27	0.783607	0.811635	-0.301098	5.17498e-05	0.00450152
Soga1	chr2	ENSMUSG00000055485.6	4860.28	3747.94	0.771349	0.811404	-0.301508	0.000425742	0.0214561
Acvr2b	chr9	ENSMUSG00000061393.14	2924.48	2275.64	0.778341	0.811177	-0.301912	0.000157015	0.010174
Fat4	chr3	ENSMUSG00000046743.6	4566.45	3447.82	0.757025	0.810632	-0.302881	0.00122165	0.0494108
Syne2	chr12	ENSMUSG00000063450.14	7019.62	5477.85	0.779815	0.809045	-0.305708	9.9698e-05	0.00772052
Sptb	chr12	ENSMUSG00000021061.15	1554.18	1201.25	0.773706	0.808725	-0.30628	0.000171026	0.0109657
Brca2	chr5	ENSMUSG00000041147.10	2783.88	2177.49	0.782651	0.806395	-0.310441	1.04933e-05	0.00116899
Dync1h1	chr12	ENSMUSG00000018707.13	20917.1	16409.7	0.783974	0.804347	-0.31411	3.71054e-06	0.000444565
Mdn1	chr4	ENSMUSG00000058006.12	6054.44	4734.52	0.78157	0.800696	-0.320673	2.96638e-06	0.000371322
Herc1	chr9	ENSMUSG00000038664.16	4394.6	3417.67	0.777613	0.793889	-0.332991	5.92723e-07	8.753e-05
Hectd4	chr5	ENSMUSG00000042744.16	3018.34	2266.31	0.750131	0.784742	-0.34971	0.000218009	0.0129379
Kmt2c	chr5	ENSMUSG00000038056.15	2728.34	2030.56	0.744568	0.783133	-0.35267	0.000178776	0.0111297
Zdbf2	chr1	ENSMUSG00000027520.15	2880.8	2139.35	0.742957	0.770416	-0.376291	1.617e-05	0.00171133
Hipk2	chr6	ENSMUSG00000061436.15	5136.19	3580.95	0.698202	0.729071	-0.455868	1.19571e-05	0.0013091
Myo10	chr15	ENSMUSG00000022272.17	4973.02	4382.92	0.881214	0.910009	-0.136048	0.00356468	0.100158
Iars	chr13	ENSMUSG00000037851.13	9112.91	8302.84	0.911172	0.930478	-0.103955	0.00362039	0.101275
Ncl	chr1	ENSMUSG00000026234.12	75511.5	70173.5	0.929343	0.945572	-0.0807414	0.00365577	0.101816
Stag1	chr9	ENSMUSG00000037286.15	6209.08	5565.01	0.896325	0.919835	-0.120553	0.00370907	0.10285
Baz2b	chr2	ENSMUSG00000026987.16	3393.27	2968.23	0.874999	0.907964	-0.139293	0.00385897	0.106541
Dnmt1	chr9	ENSMUSG00000004099.16	21311.4	19104	0.896385	0.922093	-0.117016	0.00397347	0.109227
Baz1a	chr12	ENSMUSG00000035021.13	4110.99	3650.02	0.887838	0.916107	-0.126412	0.00408639	0.111847
Jmjd1c	chr10	ENSMUSG00000037876.17	3272.64	2810.17	0.858899	0.897035	-0.156764	0.00412399	0.112392
Kdm3b	chr18	ENSMUSG00000038773.11	6319.79	5617.9	0.888794	0.915729	-0.127007	0.00416489	0.112865
Fryl	chr5	ENSMUSG00000070733.13	2521.56	2193.28	0.869913	0.9051	-0.143851	0.00417689	0.112865
Arfgef1	chr1	ENSMUSG00000067851.11	4258.42	3778.49	0.887386	0.9162	-0.126265	0.00427745	0.115092
Ccnd3	chr17	ENSMUSG00000034165.16	7721.6	8705.56	1.12733	1.09224	0.127294	0.00430473	0.115338
Nup205	chr6	ENSMUSG00000038759.15	8596.62	7715.9	0.897521	0.919667	-0.120816	0.00446607	0.118659
Lifr	chr15	ENSMUSG00000054263.12	1259.2	997.628	0.792502	0.861456	-0.21515	0.00445951	0.118659
Myo5a	chr9	ENSMUSG00000034593.16	4860.29	4126.51	0.849623	0.894572	-0.160731	0.00453475	0.119484
Selenow	chr7	ENSMUSG00000041571.9	5028.83	5713.29	1.13586	1.0942	0.129879	0.00452367	0.119484
Kmt2b	chr7	ENSMUSG00000006307.16	5112.09	4494.36	0.879022	0.911364	-0.1339	0.00462389	0.121329
Isyna1	chr8	ENSMUSG00000019139.10	5750.84	6355.35	1.1051	1.07432	0.103424	0.00472855	0.122058
Cramp1l	chr17	ENSMUSG00000038002.9	3087.65	2674.04	0.866368	0.905056	-0.143921	0.00471104	0.122058
Tet2	chr3	ENSMUSG00000040943.12	1331.94	1082.67	0.813189	0.873188	-0.195635	0.00469012	0.122058
Hnrnpa1	chr15	ENSMUSG00000046434.16	84903.8	79006.7	0.930574	0.947605	-0.0776417	0.00471602	0.122058
Nin	chr12	ENSMUSG00000021068.17	2860.43	2279.82	0.797914	0.867745	-0.204657	0.00485859	0.124403
Fibp	chr19	ENSMUSG00000024911.7	1071.48	1329.74	1.24109	1.15217	0.204356	0.00485455	0.124403
Utp20	chr10	ENSMUSG00000004356.8	4502.08	4038.91	0.897045	0.927293	-0.108903	0.00501337	0.127319
Irx3	chr8	ENSMUSG00000031734.13	1571.34	2103.52	1.34224	1.18906	0.249826	0.00503261	0.127319
Naa15	chr3	ENSMUSG00000063273.11	9289.98	8399.83	0.904136	0.924216	-0.113698	0.00501313	0.127319
Ankrd52	chr10	ENSMUSG00000014498.9	5549.46	4924.59	0.887467	0.918958	-0.121929	0.00507161	0.127628
Arl5b	chr2	ENSMUSG00000017418.14	6714.47	6094.24	0.907667	0.931854	-0.101824	0.00509257	0.127628
Clasp1	chr1	ENSMUSG00000064302.13	10176.5	8924.1	0.876943	0.914913	-0.128294	0.00510512	0.127628
Cit	chr5	ENSMUSG00000029516.19	2656.27	2276.04	0.856349	0.900411	-0.151344	0.00512546	0.127634
Nasp	chr4	ENSMUSG00000028693.15	31893.2	29621.6	0.928797	0.944799	-0.0819207	0.00534143	0.132384
Hcfc1	chrX	ENSMUSG00000031386.14	20662.7	18201.8	0.880763	0.912194	-0.132587	0.00535792	0.132384
Dip2b	chr15	ENSMUSG00000023026.16	3229.7	2833.11	0.877096	0.911986	-0.132917	0.00546323	0.133429
Tjp2	chr19	ENSMUSG00000024812.11	3878.43	3418.89	0.881625	0.916472	-0.125837	0.00545839	0.133429
Sema4c	chr1	ENSMUSG00000026121.13	3442.23	3038.6	0.882919	0.910664	-0.135009	0.00543706	0.133429
Pard3	chr8	ENSMUSG00000025812.18	5407.12	4744.08	0.877639	0.911001	-0.134475	0.00555182	0.135073
Cnn2	chr10	ENSMUSG00000004665.10	7582.42	9014.04	1.19013	1.12078	0.164508	0.00557711	0.135171
Ap3d1	chr10	ENSMUSG00000020198.8	5303.84	4738.4	0.89333	0.925253	-0.112079	0.00564321	0.136252
Akr7a5	chr4	ENSMUSG00000028743.7	2422.57	2864.65	1.18338	1.11878	0.161925	0.00567777	0.136568
Zfp41	chr15	ENSMUSG00000047003.15	6183.04	5513.44	0.891689	0.922283	-0.116719	0.00588557	0.141032
Prrc2b	chr2	ENSMUSG00000039262.16	22219.2	19817.6	0.892025	0.922513	-0.116359	0.00594918	0.14202
Cabin1	chr10	ENSMUSG00000020196.10	4359.26	3806.29	0.87314	0.911443	-0.133776	0.00599968	0.142157
Prr14l	chr5	ENSMUSG00000054280.14	2598.11	2235.94	0.861	0.904946	-0.144096	0.00599186	0.142157
Polq	chr16	ENSMUSG00000034206.15	1445.5	1190.12	0.823015	0.885753	-0.175024	0.00605941	0.143038
Gapvd1	chr2	ENSMUSG00000026867.18	5833.54	5257.53	0.901339	0.925986	-0.110937	0.0062881	0.146596
Usp24	chr4	ENSMUSG00000028514.15	4289.35	3754.9	0.875523	0.917041	-0.124943	0.00632554	0.146596
Sipa1l3	chr7	ENSMUSG00000030583.16	2259.45	1944.14	0.860237	0.909276	-0.137209	0.00631738	0.146596
Rpl12	chr2	ENSMUSG00000038900.17	28354.7	30421.5	1.0729	1.05703	0.0800175	0.00624171	0.146596
Cdk5rap2	chr4	ENSMUSG00000039298.16	5710.66	4999.88	0.875713	0.912349	-0.132343	0.00630988	0.146596
Smchd1	chr17	ENSMUSG00000024054.14	8677.36	7699.32	0.887536	0.923744	-0.114435	0.00636944	0.146762
Zfp407	chr18	ENSMUSG00000048410.17	1800.94	1478.23	0.82083	0.8951	-0.159879	0.00637897	0.146762
Gm38394	chr1	ENSMUSG00000094410.8	2967.45	2442.77	0.824544	0.886643	-0.173574	0.00654793	0.150106
Heatr1	chr13	ENSMUSG00000050244.9	5534.21	4956.15	0.895491	0.924909	-0.112616	0.00660829	0.150945
Ifitm2	chr7	ENSMUSG00000060591.9	2388.14	2787.87	1.16744	1.10919	0.149506	0.00675367	0.153712
Eprs	chr1	ENSMUSG00000026615.14	12661.9	11641.2	0.919407	0.937914	-0.0924722	0.00682667	0.154266
Htt	chr5	ENSMUSG00000029104.15	2789.23	2421.79	0.868006	0.909814	-0.136357	0.00686235	0.154266
Gtf3c1	chr7	ENSMUSG00000032777.9	9448.62	8314.81	0.87979	0.917555	-0.124133	0.00687517	0.154266
Rai1	chr11	ENSMUSG00000062115.15	5946.29	5348.13	0.899206	0.927499	-0.108583	0.00686244	0.154266
Fam199x	chrX	ENSMUSG00000042595.7	2344.2	2031.93	0.866945	0.909079	-0.137522	0.00693621	0.155088
Ubtf	chr11	ENSMUSG00000020923.17	11691.2	10776.1	0.921688	0.939762	-0.0896322	0.00698644	0.155663
Abl2	chr1	ENSMUSG00000026596.13	3543.35	3050.37	0.86095	0.909926	-0.136178	0.00709226	0.157468
Cplane1	chr15	ENSMUSG00000039801.7	2482.88	2073.99	0.836018	0.896902	-0.156977	0.00714118	0.158002
Mcm2	chr6	ENSMUSG00000002870.8	14665.2	13644.6	0.930409	0.945151	-0.0813828	0.00717667	0.158236
Nf1	chr11	ENSMUSG00000020716.16	3825.67	3300.05	0.863089	0.909167	-0.137383	0.00727584	0.158447
Nectin3	chr16	ENSMUSG00000022656.15	2136.13	1824.38	0.853991	0.905961	-0.142479	0.00728607	0.158447
Tpi1	chr6	ENSMUSG00000023456.15	15958.6	18420.1	1.15503	1.10415	0.142938	0.00726126	0.158447
Rbp1	chr9	ENSMUSG00000046402.10	2436.06	2847.64	1.16867	1.10337	0.141921	0.00723992	0.158447
Luzp1	chr4	ENSMUSG00000001089.14	6649.06	6016.78	0.904928	0.930541	-0.103859	0.00746498	0.160144
Plxna2	chr1	ENSMUSG00000026640.12	3894.37	3223.84	0.828144	0.891791	-0.165222	0.00739967	0.160144
Ccna2	chr3	ENSMUSG00000027715.9	10243.8	9311.98	0.908953	0.932518	-0.100797	0.00742842	0.160144
Golgb1	chr16	ENSMUSG00000034243.17	4079.59	3580.79	0.877793	0.917927	-0.123549	0.0074536	0.160144
Fancm	chr12	ENSMUSG00000055884.8	2318.29	1959.32	0.845738	0.908267	-0.138811	0.00769339	0.164488
Taf15	chr11	ENSMUSG00000020680.15	8601.87	7728.26	0.898576	0.925839	-0.111167	0.00780945	0.16641
Bbx	chr16	ENSMUSG00000022641.15	3354.51	2951.28	0.879807	0.915212	-0.127822	0.00788159	0.167161
Hnrnph2	chrX	ENSMUSG00000045427.13	6876.47	6232.81	0.906481	0.931376	-0.102564	0.007917	0.167161
Eef1g	chr19	ENSMUSG00000071644.10	41740.8	44433.6	1.06453	1.05115	0.0719744	0.0079237	0.167161
Atp5d	chr10	ENSMUSG00000003072.15	6345.23	7056.27	1.11192	1.07736	0.107501	0.00807765	0.169845
Eif3a	chr19	ENSMUSG00000024991.8	28296	25914.5	0.915862	0.939647	-0.0898098	0.00819425	0.171728
Baz2a	chr10	ENSMUSG00000040054.17	4514.78	3836.98	0.850523	0.908335	-0.138704	0.00837508	0.174726
Ahnak	chr19	ENSMUSG00000069833.13	3222.99	2715.2	0.842028	0.910865	-0.134692	0.00839234	0.174726
Ogdh	chr11	ENSMUSG00000020456.17	8151.02	7437.62	0.912449	0.935576	-0.0960739	0.00849607	0.176307
Col11a1	chr3	ENSMUSG00000027966.20	3686.13	3157.15	0.856705	0.911944	-0.132982	0.00884944	0.182448
Prpf40a	chr2	ENSMUSG00000061136.15	10800	9850.96	0.912158	0.936346	-0.0948867	0.00883759	0.182448
Ddx46	chr13	ENSMUSG00000021500.17	8432.01	7738.59	0.917804	0.938959	-0.0908657	0.00896053	0.183065
Tnrc18	chr5	ENSMUSG00000039477.16	6655.75	5482.47	0.823711	0.903286	-0.146745	0.00896586	0.183065
Zfp518a	chr19	ENSMUSG00000049164.7	1634.33	1361.16	0.832698	0.908413	-0.138579	0.00891055	0.183065
Celf1	chr2	ENSMUSG00000005506.16	13514.7	12460.4	0.921993	0.941357	-0.0871868	0.00900507	0.183276
Ckap5	chr2	ENSMUSG00000040549.16	14423.7	13040.4	0.904236	0.931229	-0.102792	0.00913268	0.18528
Tmsb10	chr6	ENSMUSG00000079523.8	48796.8	52831.4	1.08277	1.06122	0.0857254	0.00923468	0.186752
Rbm27	chr18	ENSMUSG00000024491.16	4033.46	3618.87	0.897383	0.92962	-0.105287	0.0093075	0.187627
Rad54l	chr4	ENSMUSG00000028702.15	2131.53	1849.43	0.867739	0.921704	-0.117625	0.00938329	0.188557
Idh3b	chr2	ENSMUSG00000027406.13	3658.65	3198.93	0.874336	0.916633	-0.125584	0.00949937	0.190287
Arhgap21	chr2	ENSMUSG00000036591.16	3193.54	2796.96	0.875953	0.920343	-0.119757	0.00961212	0.19194
Cep192	chr18	ENSMUSG00000024542.9	4210.43	3729.97	0.885754	0.923932	-0.114141	0.00972338	0.193553
Mecp2	chrX	ENSMUSG00000031393.16	2784.01	2369.81	0.851562	0.912265	-0.132476	0.00991161	0.196684
Top2a	chr11	ENSMUSG00000020914.17	35457.5	32099	0.905371	0.933301	-0.0995855	0.0100257	0.198188
Ppp6r3	chr19	ENSMUSG00000024908.15	7516.16	6825.77	0.908108	0.931392	-0.102539	0.0101363	0.198188
Ireb2	chr9	ENSMUSG00000032293.8	7153.17	6541.36	0.914528	0.939278	-0.0903758	0.0101139	0.198188
Rpl18a	chr8	ENSMUSG00000045128.9	28884	30888.6	1.06944	1.05305	0.0745735	0.0101435	0.198188
Romo1	chr2	ENSMUSG00000067847.13	1679.03	1947.73	1.15994	1.09533	0.131371	0.010076	0.198188
Rc3h1	chr1	ENSMUSG00000040423.11	3285.31	2893.42	0.880608	0.924214	-0.113702	0.0102007	0.198695
Mtor	chr4	ENSMUSG00000028991.15	3319.78	2941.48	0.885852	0.925638	-0.11148	0.010396	0.201879
Cdkn1b	chr6	ENSMUSG00000003031.14	1953.52	1652.37	0.846138	0.913895	-0.129899	0.0106085	0.202075
Ubr2	chr17	ENSMUSG00000023977.15	3088.38	2721.99	0.881095	0.922986	-0.115619	0.0106183	0.202075
Rps6ka6	chrX	ENSMUSG00000025665.16	9622.92	8167.45	0.849331	0.901433	-0.149707	0.0105159	0.202075
Knl1	chr2	ENSMUSG00000027326.13	2636.98	2279.2	0.864581	0.918129	-0.123231	0.0106607	0.202075
Rbbp6	chr7	ENSMUSG00000030779.16	8001.79	7230.98	0.903791	0.930661	-0.103673	0.0105548	0.202075
Clasp2	chr9	ENSMUSG00000033392.16	3130.77	2786.92	0.890273	0.927056	-0.109272	0.0106413	0.202075
Zfp704	chr3	ENSMUSG00000040209.12	3489.6	2931.22	0.840149	0.911519	-0.133655	0.0105083	0.202075
D630045J12Rik	chr6	ENSMUSG00000063455.16	4012.02	3515.33	0.876118	0.919127	-0.121663	0.0106362	0.202075
Cd81	chr7	ENSMUSG00000037706.17	4708.52	5201.86	1.10483	1.0709	0.0988199	0.0107027	0.202268
Col2a1	chr15	ENSMUSG00000022483.17	24198.8	22054.1	0.91136	0.9372	-0.0935709	0.0109381	0.206104
Kntc1	chr5	ENSMUSG00000029414.11	2771.56	2418.65	0.872681	0.925326	-0.111966	0.0109727	0.206145
Rsf1	chr7	ENSMUSG00000035623.14	4655.63	4176.49	0.897166	0.932163	-0.101345	0.0111984	0.209764
Ppp1r12a	chr10	ENSMUSG00000019907.10	3363.01	3009.1	0.894829	0.931143	-0.102925	0.0112622	0.210338
E2f8	chr7	ENSMUSG00000046179.17	1798.82	1503.81	0.836575	0.915473	-0.127411	0.0113123	0.210655
U2af2	chr7	ENSMUSG00000030435.16	18399.8	17198.5	0.934697	0.949394	-0.0749211	0.0115196	0.212644
Arid2	chr15	ENSMUSG00000033237.19	8846.62	7963.18	0.90029	0.933475	-0.0993172	0.0115169	0.212644
Ap2b1	chr11	ENSMUSG00000035152.14	8422.05	7768.59	0.922434	0.945433	-0.0809533	0.011477	0.212644
Gemin5	chr11	ENSMUSG00000037275.14	5463.62	4967.44	0.909128	0.936628	-0.0944522	0.0116707	0.214407
Utp14b	chr1	ENSMUSG00000079470.8	2108.55	1821.87	0.864177	0.922127	-0.116963	0.0116826	0.214407
Glg1	chr8	ENSMUSG00000003316.14	10039.5	9167.26	0.913253	0.939236	-0.0904397	0.0118702	0.216159
Tenm3	chr8	ENSMUSG00000031561.16	11835.8	10394.8	0.878432	0.92519	-0.112178	0.0118802	0.216159
Golga4	chr9	ENSMUSG00000038708.10	4174.27	3661.78	0.877545	0.925598	-0.111543	0.0118174	0.216159
Fbn2	chr18	ENSMUSG00000024598.9	14041.9	11933.9	0.849948	0.932462	-0.100883	0.012061	0.218821
Prdx5	chr19	ENSMUSG00000024953.17	1714.38	1987.52	1.15915	1.08968	0.123905	0.0121382	0.219594
Ncapg2	chr12	ENSMUSG00000042029.7	2667.7	2271.21	0.852033	0.920331	-0.119776	0.0122516	0.220862
Atad2b	chr12	ENSMUSG00000052812.5	4555.56	4049.91	0.88928	0.933307	-0.0995766	0.0122778	0.220862
Chd6	chr2	ENSMUSG00000057133.14	4386.41	3812.75	0.868942	0.928994	-0.10626	0.0124409	0.223163
U2surp	chr9	ENSMUSG00000032407.14	6852.21	6225.69	0.908613	0.937176	-0.0936081	0.0126961	0.227099
Rock2	chr12	ENSMUSG00000020580.10	3338	2989.94	0.895679	0.932784	-0.100385	0.0129555	0.230489
Cbl	chr9	ENSMUSG00000034342.9	4663.21	4209.59	0.902631	0.93585	-0.0956505	0.0129582	0.230489
Ccdc88a	chr11	ENSMUSG00000032740.16	4173.19	3667.56	0.879101	0.928471	-0.107071	0.0130566	0.230946
Wtip	chr7	ENSMUSG00000036459.15	1698.95	1987.75	1.17009	1.08606	0.119101	0.0130515	0.230946
Cntrl	chr2	ENSMUSG00000057110.15	3226.06	2842.07	0.880841	0.928394	-0.107191	0.0131605	0.232136
Unc119	chr11	ENSMUSG00000002058.13	2411.02	2769.89	1.14871	1.08137	0.112856	0.0132438	0.232314
Grcc10	chr6	ENSMUSG00000072772.3	1677.92	1927.9	1.14895	1.08193	0.113613	0.0132153	0.232314
Sdc1	chr12	ENSMUSG00000020592.14	8806.45	9585.9	1.08861	1.06056	0.0848273	0.0133343	0.233258
Wtap	chr17	ENSMUSG00000060475.13	4227.31	3812.95	0.901976	0.935047	-0.0968884	0.0134314	0.234311
Sec16a	chr2	ENSMUSG00000026924.17	5866.17	5167.32	0.880517	0.925469	-0.111743	0.0136866	0.237045
Cdk6	chr5	ENSMUSG00000040274.11	3410.88	3033.03	0.889239	0.932744	-0.100446	0.0137001	0.237045
Med12	chrX	ENSMUSG00000079487.11	3311.84	2827.43	0.853087	0.927238	-0.108988	0.0136457	0.237045
Plagl2	chr2	ENSMUSG00000051413.17	4932.52	4372.99	0.886724	0.932598	-0.100673	0.0137885	0.237927
Rps14	chr18	ENSMUSG00000024608.11	17917.8	19642.9	1.09656	1.06571	0.0918194	0.0139577	0.240194
Ro60	chr1	ENSMUSG00000018199.9	3363.94	2980.69	0.886329	0.933591	-0.0991367	0.0141053	0.240776
Clk3	chr9	ENSMUSG00000032316.8	2228.15	2526	1.1336	1.07619	0.105928	0.014033	0.240776
Tln2	chr9	ENSMUSG00000052698.15	4739.83	4132.11	0.872302	0.930643	-0.1037	0.0140706	0.240776
Twist2	chr1	ENSMUSG00000007805.4	2763.54	3138.42	1.13593	1.08062	0.111863	0.0144036	0.240867
Prdm15	chr16	ENSMUSG00000014039.18	1019.8	1202.4	1.17898	1.07963	0.110542	0.0145336	0.240867
Cpd	chr11	ENSMUSG00000020841.5	3453.77	3043.01	0.881472	0.930854	-0.103373	0.0146037	0.240867
Brd1	chr15	ENSMUSG00000022387.17	5546.69	5075.41	0.915062	0.941305	-0.0872661	0.0145462	0.240867
Arhgap31	chr16	ENSMUSG00000022799.4	2087.61	1745.23	0.835994	0.939974	-0.0893069	0.0145114	0.240867
Gse1	chr8	ENSMUSG00000031822.20	2936.71	2520.46	0.858507	0.932115	-0.10142	0.0144972	0.240867
Rdx	chr9	ENSMUSG00000032050.18	13675.1	12712.7	0.929623	0.948647	-0.0760566	0.0144985	0.240867
Cep135	chr5	ENSMUSG00000036403.15	1529.75	1295.16	0.846468	0.932874	-0.100246	0.0145463	0.240867
Kdm7a	chr6	ENSMUSG00000042599.8	1732.92	1461.5	0.843697	0.931151	-0.102912	0.0144514	0.240867
Tenm4	chr7	ENSMUSG00000048078.16	5867.53	4891.01	0.833196	0.938305	-0.0918712	0.014286	0.240867
Ide	chr19	ENSMUSG00000056999.15	2499.4	2165.09	0.866667	0.927455	-0.108651	0.0144112	0.240867
Nt5dc2	chr14	ENSMUSG00000071547.4	16739.6	18193.7	1.08691	1.06155	0.0861755	0.0143918	0.240867
Pdzd8	chr19	ENSMUSG00000074746.3	4944.91	4427.55	0.895632	0.935857	-0.0956398	0.0145849	0.240867
Brwd3	chrX	ENSMUSG00000063663.11	3432.31	3053.59	0.889708	0.932413	-0.100958	0.0147125	0.24145
Chd4	chr6	ENSMUSG00000063870.12	41513.3	38223.5	0.920788	0.943123	-0.0844818	0.0147151	0.24145
Med13	chr11	ENSMUSG00000034297.14	5908.72	5144.01	0.871257	0.928888	-0.106423	0.014852	0.243067
Bmp7	chr2	ENSMUSG00000008999.7	1130.85	1416.25	1.25267	1.03481	0.0493711	0.0151616	0.246861
Mns1	chr9	ENSMUSG00000032221.14	3538.63	3180.08	0.898682	0.936219	-0.0950813	0.015137	0.246861
Resf1	chr6	ENSMUSG00000032712.16	3212.67	2823.87	0.878887	0.934453	-0.0978058	0.0152459	0.246967
Nhsl2	chrX	ENSMUSG00000079481.11	3532.26	2977.91	0.842964	0.932037	-0.10154	0.0152072	0.246967
Ralgapa1	chr12	ENSMUSG00000021027.17	2275.67	1938.34	0.852383	0.936818	-0.0941599	0.0153041	0.247279
Dcp2	chr18	ENSMUSG00000024472.9	10529.7	9487.05	0.901206	0.93379	-0.0988297	0.0153883	0.247382
Map4k4	chr1	ENSMUSG00000026074.15	20649.2	19041.7	0.922201	0.946022	-0.0800537	0.0153843	0.247382
Mfsd10	chr5	ENSMUSG00000001082.12	1047.16	1245.15	1.18877	1.06959	0.0970639	0.0155673	0.249626
P3h4	chr11	ENSMUSG00000006931.15	1066.94	1282.13	1.20154	1.06369	0.0890814	0.0159057	0.251588
Zfp618	chr4	ENSMUSG00000028358.15	4095.91	3573.57	0.872658	0.929583	-0.105345	0.0157419	0.251588
Naxd	chr8	ENSMUSG00000031505.11	1065.66	1260.02	1.18251	1.06765	0.0944376	0.0158774	0.251588
Aars	chr8	ENSMUSG00000031960.14	8594.08	7856.63	0.914234	0.943034	-0.0846187	0.0159273	0.251588
Serpinh1	chr7	ENSMUSG00000070436.12	30895.5	33315.8	1.0784	1.05547	0.0778911	0.0159149	0.251588
Kdelr2	chr5	ENSMUSG00000079111.3	3783.8	4181.27	1.10507	1.0672	0.0938336	0.0158794	0.251588
Trip11	chr12	ENSMUSG00000021188.14	1426.15	1182.42	0.830067	0.949288	-0.0750817	0.0159863	0.251599
Zswim8	chr14	ENSMUSG00000021819.11	5641.15	5054.44	0.896181	0.935194	-0.0966631	0.0160865	0.251599
C2cd3	chr7	ENSMUSG00000047248.20	3912.02	3447.13	0.88078	0.932285	-0.101157	0.0160818	0.251599
Ttbk2	chr2	ENSMUSG00000090100.7	2057.51	1724.04	0.837831	0.94106	-0.0876408	0.0160561	0.251599
Ppie	chr4	ENSMUSG00000028651.12	1685.86	1937.63	1.14928	1.07551	0.105014	0.0161643	0.251762
Ncam1	chr9	ENSMUSG00000039542.16	1306.61	1057.12	0.808983	0.961284	-0.0569648	0.0161762	0.251762
Rps5	chr7	ENSMUSG00000012848.15	26846.7	29079.8	1.08331	1.0566	0.0794318	0.0164979	0.253048
Zfp318	chr17	ENSMUSG00000015597.17	2703.03	2368.96	0.876788	0.930666	-0.103665	0.0164918	0.253048
Xpo1	chr11	ENSMUSG00000020290.14	17178.6	15895.6	0.92533	0.946207	-0.0797718	0.0163646	0.253048
Dek	chr13	ENSMUSG00000021377.15	14665.9	13525.6	0.922283	0.943188	-0.0843827	0.0163158	0.253048
Tet3	chr6	ENSMUSG00000034832.15	6972.68	6113.22	0.877256	0.93353	-0.0992315	0.0164061	0.253048
Clip1	chr5	ENSMUSG00000049550.17	3650.48	3271.3	0.896187	0.936309	-0.0949433	0.0164774	0.253048
Rfx7	chr9	ENSMUSG00000037674.15	5058.74	4624.1	0.914049	0.941549	-0.0868912	0.0166119	0.254182
Hnrnpu	chr1	ENSMUSG00000039630.10	72796.2	68631.3	0.942827	0.955694	-0.0653792	0.0166786	0.25459
Mcm6	chr1	ENSMUSG00000026355.11	13603.9	12587.6	0.925352	0.947207	-0.0782481	0.0167401	0.254915
Slc2a1	chr4	ENSMUSG00000028645.11	3615.68	4156.07	1.14983	1.07599	0.105664	0.016818	0.255489
Ctr9	chr7	ENSMUSG00000005609.16	5209.68	4727.24	0.907489	0.941358	-0.0871849	0.0171081	0.259276
Prdx2	chr8	ENSMUSG00000005161.15	18929.5	20185.6	1.06636	1.04923	0.069334	0.0172798	0.260345
Kif14	chr1	ENSMUSG00000041498.13	1759.25	1525.97	0.867513	0.93905	-0.0907267	0.0172646	0.260345
Mical3	chr6	ENSMUSG00000051586.17	1984.74	1692.79	0.852549	0.946313	-0.0796107	0.0173017	0.260345
Naxe	chr3	ENSMUSG00000028070.7	1497.68	1742.82	1.16339	1.07287	0.10147	0.0173821	0.260936
Tead1	chr7	ENSMUSG00000055320.17	6046.93	5410.77	0.895084	0.936312	-0.0949383	0.0175599	0.262985
Polr1a	chr6	ENSMUSG00000049553.11	5491.18	4996.2	0.909801	0.942725	-0.0850919	0.0176808	0.264172
Kmt2d	chr15	ENSMUSG00000048154.17	7068.01	5268.6	0.74443	0.979486	-0.0299039	0.0177397	0.264429
Rlim	chrX	ENSMUSG00000056537.11	5686.5	5145.34	0.904991	0.94193	-0.086309	0.0178966	0.266145
Erc1	chr6	ENSMUSG00000030172.15	4118.14	3612.39	0.877336	0.938979	-0.0908346	0.0179916	0.26664
Heatr5a	chr12	ENSMUSG00000035181.6	2729.32	2406.4	0.881778	0.939438	-0.09013	0.0180139	0.26664
Spg11	chr2	ENSMUSG00000033396.13	1621.35	1397.63	0.862421	0.933405	-0.0994253	0.0180668	0.2668
Ascc3	chr10	ENSMUSG00000038774.9	1674.04	1448.54	0.865397	0.936282	-0.0949852	0.0181914	0.267694
Gpx4	chr10	ENSMUSG00000075706.10	4460.74	4978.46	1.11629	1.06661	0.0930303	0.0182116	0.267694
Fbln1	chr15	ENSMUSG00000006369.14	9937.2	11042.7	1.11136	1.0657	0.0917989	0.0182608	0.267796
Ncoa6	chr2	ENSMUSG00000038369.14	5308	4631.27	0.872769	0.934922	-0.0970821	0.0184118	0.26939
Fth1	chr19	ENSMUSG00000024661.7	15761.7	16857.5	1.06957	1.05145	0.0723855	0.0185871	0.270707
Akr1a1	chr4	ENSMUSG00000028692.14	12400.3	13441.4	1.08404	1.05711	0.0801279	0.0185554	0.270707
Bsg	chr10	ENSMUSG00000023175.15	8532.72	9412.7	1.10332	1.06522	0.0911529	0.018679	0.270985
Marveld1	chr19	ENSMUSG00000044345.9	1289.68	1537.71	1.19293	1.05344	0.0751112	0.0186916	0.270985
Haus6	chr4	ENSMUSG00000038047.18	3239.73	2883.91	0.890201	0.936302	-0.0949548	0.0189773	0.2745
Chd2	chr7	ENSMUSG00000078671.11	3659.72	3204.72	0.876017	0.93666	-0.0944027	0.0193125	0.278083
Thoc2l	chr5	ENSMUSG00000097392.3	1205.02	1021.42	0.847907	0.946346	-0.0795599	0.0192703	0.278083
Anxa2	chr9	ENSMUSG00000032231.14	1232.29	1536.18	1.24606	1.03353	0.0475745	0.019449	0.279415
Map3k4	chr17	ENSMUSG00000014426.9	3974.68	3575.7	0.899443	0.940295	-0.0888141	0.0195581	0.28013
Rnf187	chr11	ENSMUSG00000020496.9	9016.38	9902.05	1.09826	1.06046	0.0846967	0.019587	0.28013
Ppp1r9a	chr6	ENSMUSG00000032827.15	1353.98	1153.98	0.852258	0.946805	-0.0788605	0.0201285	0.286611
Flnc	chr6	ENSMUSG00000068699.12	1804.26	1534.4	0.850688	0.947479	-0.0778348	0.0201305	0.286611
Rbm26	chr14	ENSMUSG00000022119.15	4627.15	4168.54	0.901097	0.940141	-0.0890507	0.0202805	0.287458
Zfp646	chr7	ENSMUSG00000049739.10	4145.16	3769.69	0.909319	0.94286	-0.0848842	0.0202612	0.287458
Med23	chr10	ENSMUSG00000019984.16	3190.52	2864.28	0.897794	0.941624	-0.0867769	0.0205276	0.290201
Msmo1	chr8	ENSMUSG00000031604.10	2628.85	2945.71	1.12058	1.06813	0.0950863	0.0205654	0.290201
Nfat5	chr8	ENSMUSG00000003847.16	1898.34	1658.11	0.873661	0.939395	-0.0901961	0.0206293	0.290457
Atp5e	chr2	ENSMUSG00000016252.7	2308.5	2627.02	1.13811	1.06716	0.0937738	0.020797	0.29217
Ufc1	chr1	ENSMUSG00000062963.10	1869.04	2142.81	1.14661	1.06453	0.0902141	0.0209661	0.293896
Pex6	chr17	ENSMUSG00000002763.16	2169.51	2513.4	1.1583	1.06058	0.0848583	0.0210912	0.294946
Dst	chr1	ENSMUSG00000026131.20	3272.78	2325.37	0.712862	0.984218	-0.0229505	0.0211339	0.294946
5830417I10Rik	chr3	ENSMUSG00000078684.8	2523.08	2213.55	0.877302	0.940228	-0.0889179	0.0211953	0.295154
Capns1	chr7	ENSMUSG00000001794.13	4389.71	4887.99	1.11326	1.0639	0.089369	0.0213036	0.295563
Fkbp1a	chr2	ENSMUSG00000032966.14	11396.7	12211.8	1.07155	1.05029	0.0707821	0.0213178	0.295563
Serpinf1	chr11	ENSMUSG00000000753.15	4327.36	4890.71	1.12978	1.06647	0.0928492	0.0215277	0.297795
Srf	chr17	ENSMUSG00000015605.6	2639.55	2282.41	0.86464	0.944155	-0.082904	0.0215725	0.297795
Ergic3	chr2	ENSMUSG00000005881.13	2565.11	2881.96	1.12351	1.0621	0.0869182	0.0217818	0.299823
Trio	chr15	ENSMUSG00000022263.10	5537.39	4779.51	0.863911	0.945134	-0.0814086	0.0218611	0.299823
Ddx6	chr9	ENSMUSG00000032097.10	18479.7	17110.3	0.926087	0.949455	-0.0748292	0.0218229	0.299823
Vps13b	chr15	ENSMUSG00000037646.10	1658.73	1419.36	0.856342	0.941333	-0.0872229	0.0219249	0.30005
Tjp1	chr7	ENSMUSG00000030516.14	6828.73	6174.46	0.904539	0.944393	-0.0825409	0.0221383	0.302319
Dnpep	chr1	ENSMUSG00000026209.15	2419.48	2716.58	1.12278	1.06274	0.087788	0.0222452	0.302893
Ash1l	chr3	ENSMUSG00000028053.13	3805.85	3243.04	0.852335	0.942101	-0.0860458	0.0222758	0.302893
Cops7a	chr6	ENSMUSG00000030127.15	2498.87	2839.91	1.13666	1.06821	0.095202	0.0224254	0.302994
Hip1	chr5	ENSMUSG00000039959.13	7566.66	6835.06	0.903515	0.94473	-0.0820262	0.0223424	0.302994
Zfp518b	chr5	ENSMUSG00000046572.10	5918.15	5292.5	0.894663	0.941621	-0.0867821	0.0224263	0.302994
Prrc2a	chr17	ENSMUSG00000024393.14	43466	39670.2	0.912511	0.95321	-0.0691342	0.0227859	0.307199
Pkn2	chr3	ENSMUSG00000004591.16	6028.96	5538.81	0.91873	0.948514	-0.0762586	0.023072	0.309741
Smc3	chr19	ENSMUSG00000024974.10	11610.1	10592.2	0.912576	0.951922	-0.0710841	0.0230504	0.309741
Srpk1	chr17	ENSMUSG00000004865.16	7086.04	6548.1	0.924052	0.948506	-0.0762719	0.0232652	0.311675
Marcksl1	chr4	ENSMUSG00000047945.6	48707	52173.5	1.07118	1.04727	0.0666294	0.0235382	0.314669
Htatsf1	chrX	ENSMUSG00000067873.11	4120.22	3753.24	0.910971	0.945674	-0.0805849	0.0236501	0.3155
Dennd5b	chr6	ENSMUSG00000030313.15	1479.71	1246.18	0.84299	0.959212	-0.0600784	0.0239623	0.317454
Ino80	chr2	ENSMUSG00000034154.15	1756.89	1540.45	0.876605	0.944172	-0.0828791	0.0239165	0.317454
Cep295	chr9	ENSMUSG00000046111.17	2457.25	2148.96	0.875089	0.943762	-0.083505	0.0239748	0.317454
Rpl35	chr2	ENSMUSG00000062997.6	17583.3	18847.6	1.07198	1.04255	0.0601171	0.0239965	0.317454
Hnrnpa3	chr2	ENSMUSG00000059005.13	47310.3	44217.5	0.934621	0.949183	-0.0752419	0.024169	0.319072
Usp7	chr16	ENSMUSG00000022710.17	10419.7	9653.91	0.9265	0.953086	-0.0693217	0.0243161	0.320347
Ddx21	chr10	ENSMUSG00000020075.8	12039.8	11181.8	0.928717	0.952943	-0.0695387	0.0247061	0.32084
Spag9	chr11	ENSMUSG00000020859.16	4377.09	3916.61	0.895157	0.944397	-0.0825343	0.0247105	0.32084
Snai2	chr16	ENSMUSG00000022676.7	1663.2	1893.84	1.13915	1.05993	0.0839691	0.0245323	0.32084
Stag2	chrX	ENSMUSG00000025862.14	7247.58	6679.76	0.921698	0.949357	-0.0749779	0.024705	0.32084
Sh3bgrl3	chr4	ENSMUSG00000028843.8	1972.76	2254.56	1.1427	1.05764	0.0808542	0.0247655	0.32084
Dusp11	chr6	ENSMUSG00000030002.15	2919.99	2614	0.895214	0.943702	-0.0835972	0.0246338	0.32084
Mif	chr10	ENSMUSG00000033307.7	20150	22032.4	1.09365	1.06278	0.0878485	0.0245216	0.32084
Ddx1	chr12	ENSMUSG00000037149.10	9961.92	9181.77	0.921726	0.947121	-0.0783798	0.0247052	0.32084
Timeless	chr10	ENSMUSG00000039994.15	5214.18	4788.73	0.918519	0.945999	-0.0800889	0.0248083	0.32084
Xpnpep1	chr19	ENSMUSG00000025027.18	3950.13	4328.47	1.09575	1.05624	0.0789311	0.024876	0.321062
Cox8a	chr19	ENSMUSG00000035885.5	4178.15	4596.16	1.10011	1.05684	0.0797594	0.0250829	0.321779
Stub1	chr17	ENSMUSG00000039615.9	5378.81	6075.96	1.12973	1.05966	0.0835978	0.0251016	0.321779
Aqr	chr2	ENSMUSG00000040383.16	6232.02	5667.5	0.909439	0.946739	-0.0789614	0.0250821	0.321779
Tnrc6a	chr7	ENSMUSG00000052707.8	9411.09	8494	0.902857	0.946084	-0.0799595	0.0251343	0.321779
Tcof1	chr18	ENSMUSG00000024613.16	8882.95	8128.85	0.915006	0.947459	-0.0778653	0.0252729	0.322254
Plekhj1	chr10	ENSMUSG00000035278.9	1956.21	2223.05	1.13649	1.0587	0.0822988	0.0252709	0.322254
Hmgn5	chrX	ENSMUSG00000031245.8	2498.32	2180.32	0.873046	0.947065	-0.078465	0.0253631	0.322579
Nemp1	chr10	ENSMUSG00000040195.11	1211.57	1019.83	0.841851	0.960646	-0.0579229	0.0253999	0.322579
Scarb1	chr5	ENSMUSG00000037936.15	1226.36	1440.67	1.17481	1.04588	0.0647177	0.0255086	0.323312
Pdcd4	chr19	ENSMUSG00000024975.13	2998.77	2660.46	0.887163	0.948499	-0.0762812	0.0255923	0.32354
Arhgap11a	chr2	ENSMUSG00000041219.14	5113.91	4563.98	0.892889	0.944903	-0.0817623	0.0256284	0.32354
Fn1	chr1	ENSMUSG00000026193.15	20089.5	16690.9	0.831084	0.965977	-0.0499386	0.0257601	0.323947
Zyx	chr6	ENSMUSG00000029860.16	4672.84	5314.29	1.13785	1.05686	0.0797911	0.0257627	0.323947
Ebf3	chr7	ENSMUSG00000010476.14	7182.59	6231.13	0.86741	0.949437	-0.0748556	0.02589	0.324905
Mpdz	chr4	ENSMUSG00000028402.18	6276.67	5685.89	0.906203	0.945815	-0.08037	0.0259453	0.324956
Pcm1	chr8	ENSMUSG00000031592.10	8356.68	7686.65	0.919991	0.948276	-0.0766214	0.0260084	0.325105
Rad21	chr15	ENSMUSG00000022314.10	15720.2	14827.1	0.943216	0.959568	-0.0595434	0.0260977	0.325581
Brd8	chr18	ENSMUSG00000003778.14	4623.12	4225.88	0.913936	0.947929	-0.0771489	0.0264667	0.325733
Hipk1	chr3	ENSMUSG00000008730.17	5265.53	4750.97	0.902457	0.948211	-0.0767197	0.0264777	0.325733
Rbm6	chr9	ENSMUSG00000032582.14	6293.42	5818.85	0.924581	0.953253	-0.0690683	0.0264624	0.325733
Xpot	chr10	ENSMUSG00000034667.8	6656.54	6132.17	0.921215	0.949633	-0.0745579	0.0262642	0.325733
Ppig	chr2	ENSMUSG00000042133.16	7223.23	6639.54	0.919327	0.95053	-0.0731963	0.0265203	0.325733
Foxo4	chrX	ENSMUSG00000042903.8	2690.93	2410.38	0.895731	0.940997	-0.0877384	0.0262066	0.325733
Rictor	chr15	ENSMUSG00000050310.9	1630.38	1415.45	0.868221	0.95056	-0.0731508	0.02647	0.325733
Rnaseh2a	chr8	ENSMUSG00000052926.16	1464.17	1680.59	1.14771	1.05346	0.0751399	0.0264579	0.325733
Kmt2e	chr5	ENSMUSG00000029004.15	6169.76	5380.89	0.872539	0.948596	-0.0761338	0.0266982	0.327285
Ssbp4	chr8	ENSMUSG00000070003.7	3217.04	3639.41	1.13113	1.05468	0.0768014	0.0268914	0.329019
Myo9b	chr8	ENSMUSG00000004677.17	3750.19	3381.27	0.901502	0.947552	-0.0777235	0.0270124	0.329863
Mcm3ap	chr10	ENSMUSG00000001150.7	4883.86	4440.34	0.909131	0.948695	-0.0759844	0.027516	0.333365
Smpd4	chr16	ENSMUSG00000005899.14	4514.63	4127.3	0.914124	0.948828	-0.075782	0.0275617	0.333365
Gnptab	chr10	ENSMUSG00000035311.16	1496.93	1300.01	0.868412	0.949223	-0.0751808	0.0273657	0.333365
Arid4a	chr12	ENSMUSG00000048118.17	1429.52	1230.89	0.861449	0.953356	-0.0689133	0.0275236	0.333365
Chd9	chr8	ENSMUSG00000056608.14	2221.46	1945.56	0.876122	0.948577	-0.0761628	0.0274228	0.333365
Plxna3	chrX	ENSMUSG00000031398.13	1482.45	1271.68	0.858181	0.957104	-0.0632529	0.0277173	0.33461
Akap11	chr14	ENSMUSG00000022016.16	4951.62	4465.31	0.902091	0.947437	-0.0778986	0.0280655	0.33817
Dlst	chr12	ENSMUSG00000004789.10	6496.13	6014.66	0.925904	0.952545	-0.0701409	0.0282141	0.338317
Prkd3	chr17	ENSMUSG00000024070.15	6872.32	6263.5	0.911538	0.949479	-0.074792	0.0282374	0.338317
Gak	chr5	ENSMUSG00000062234.14	3816.66	3460.4	0.906693	0.946227	-0.0797414	0.0281762	0.338317
Sos1	chr17	ENSMUSG00000024241.7	3480.71	3112.77	0.894507	0.947184	-0.0782837	0.0283672	0.338594
Casp8ap2	chr4	ENSMUSG00000028282.12	4626.38	4152.16	0.897788	0.950402	-0.0733901	0.0283467	0.338594
Zc3h15	chr2	ENSMUSG00000027091.14	6727.15	6201.69	0.921819	0.95062	-0.0730594	0.028471	0.338781
Mllt6	chr11	ENSMUSG00000038437.11	4275.63	3852.02	0.901201	0.94819	-0.0767517	0.0284896	0.338781
Acaca	chr11	ENSMUSG00000020532.18	6192.32	5586.78	0.902222	0.950677	-0.0729729	0.0286837	0.339906
Ubn1	chr16	ENSMUSG00000039473.8	5536.83	5025.42	0.907748	0.948899	-0.0756728	0.0286913	0.339906
Ptar1	chr19	ENSMUSG00000074925.4	2201.41	1928.79	0.876573	0.950677	-0.0729724	0.0288293	0.340905
Arrdc3	chr13	ENSMUSG00000074794.10	2178.64	1947.14	0.893674	0.947612	-0.0776311	0.0290881	0.343326
Mtr	chr13	ENSMUSG00000021311.9	2790.8	2441.87	0.875505	0.952921	-0.0695712	0.0292197	0.34424
Myh10	chr11	ENSMUSG00000020900.15	27119.4	24285.1	0.895777	0.947393	-0.0779655	0.0293131	0.344381
Sesn3	chr9	ENSMUSG00000032009.8	8429.16	7729.78	0.917195	0.952708	-0.0698937	0.0293547	0.344381
Elmsan1	chr12	ENSMUSG00000042507.15	2294.4	2038.37	0.888571	0.951309	-0.0720148	0.0293944	0.344381
Snrnp200	chr2	ENSMUSG00000003660.10	16199.8	14801.2	0.913745	0.953581	-0.0685726	0.0295927	0.346066
Psme1	chr14	ENSMUSG00000022216.17	1684.59	1913.95	1.13603	1.05391	0.0757456	0.0297254	0.346979
Tulp4	chr17	ENSMUSG00000034377.10	2532.58	2224.95	0.87915	0.949706	-0.074447	0.0300843	0.349693
Ccdc50	chr16	ENSMUSG00000038127.15	6922.76	6427.66	0.928502	0.953987	-0.067958	0.0301945	0.349693
Crocc	chr4	ENSMUSG00000040860.16	2820.52	2520.9	0.893651	0.956779	-0.0637427	0.0302259	0.349693
Ecpas	chr4	ENSMUSG00000050812.18	6144.45	5532.68	0.900826	0.948531	-0.0762331	0.0301159	0.349693
Arid1b	chr17	ENSMUSG00000069729.14	7238.49	6464.85	0.893212	0.950439	-0.0733337	0.0302333	0.349693
Pgrmc1	chrX	ENSMUSG00000006373.10	6817.69	7377.69	1.08229	1.05035	0.0708765	0.030489	0.352009
Tbx2	chr11	ENSMUSG00000000093.6	11898	13109.3	1.10175	1.05407	0.0759653	0.0305934	0.352426
Msi2	chr11	ENSMUSG00000069769.13	8327.57	7763.05	0.932245	0.956383	-0.0643389	0.0306361	0.352426
Lgmn	chr12	ENSMUSG00000021190.14	1050.47	1221.17	1.16247	1.04494	0.0634137	0.0306925	0.352437
Ythdf2	chr4	ENSMUSG00000040025.17	5761.17	5285.22	0.917433	0.951021	-0.072451	0.0308519	0.35299
Tmem245	chr4	ENSMUSG00000055296.14	2291.25	1998.54	0.872779	0.955374	-0.0658622	0.0308454	0.35299
Setbp1	chr18	ENSMUSG00000024548.11	2755.94	2337.9	0.848682	0.962597	-0.0549966	0.0309738	0.353747
Cdk9	chr2	ENSMUSG00000009555.16	3912.09	4299.21	1.09906	1.05466	0.0767763	0.0313999	0.356726
Kif5c	chr2	ENSMUSG00000026764.15	4993.92	4354.87	0.872659	0.957507	-0.0626444	0.0314031	0.356726
Rpl39	chrX	ENSMUSG00000079641.3	7513.18	8112.94	1.0798	1.05032	0.0708298	0.0313518	0.356726
Gabpb1	chr2	ENSMUSG00000027361.15	3231.4	2889.28	0.894158	0.948293	-0.0765947	0.0315283	0.357508
Pkp4	chr2	ENSMUSG00000026991.20	3465.43	3085	0.890192	0.952734	-0.0698549	0.03173	0.359155
Wapl	chr14	ENSMUSG00000041408.18	6701.37	6194.11	0.924343	0.953225	-0.0691113	0.0321108	0.362818
Plod1	chr4	ENSMUSG00000019055.15	1457.9	1675.04	1.14901	1.04616	0.065099	0.0325007	0.365664
Flnb	chr14	ENSMUSG00000025278.9	5097.02	4463.38	0.876287	0.952212	-0.070645	0.0324911	0.365664
Prkag1	chr15	ENSMUSG00000067713.7	1775.06	2016.21	1.13574	1.05117	0.0719904	0.0325354	0.365664
Smc5	chr19	ENSMUSG00000024943.9	4107.95	3730.85	0.90825	0.947868	-0.0772422	0.0328925	0.367724
Mvk	chr5	ENSMUSG00000041939.14	1452.87	1660.9	1.14305	1.04732	0.0666976	0.0328766	0.367724
Xpo5	chr17	ENSMUSG00000067150.6	9088.32	8454.42	0.930295	0.953472	-0.0687373	0.0328527	0.367724
Amotl1	chr9	ENSMUSG00000013076.17	11382.5	10520.1	0.924265	0.954069	-0.0678342	0.0331648	0.368875
Ythdc1	chr5	ENSMUSG00000035851.14	4432.45	4046.47	0.912897	0.950231	-0.0736504	0.0331243	0.368875
Msl1	chr11	ENSMUSG00000052915.14	8489.57	7749.19	0.912739	0.952681	-0.0699351	0.0332263	0.368875
Gas1	chr13	ENSMUSG00000052957.8	11271	12541	1.11314	1.0509	0.0716249	0.0333439	0.368875
Taok2	chr7	ENSMUSG00000059981.12	5038.05	4511.84	0.895357	0.949724	-0.0744192	0.0333264	0.368875
Rps15	chr10	ENSMUSG00000063457.14	24268.9	25788.9	1.0627	1.04354	0.0614906	0.0332418	0.368875
Ice1	chr13	ENSMUSG00000034525.7	5792.75	5321.57	0.918731	0.954538	-0.0671258	0.0335052	0.370014
Ndst1	chr18	ENSMUSG00000054008.9	9755.07	8831.76	0.905543	0.951032	-0.0724337	0.0337283	0.371831
P4ha1	chr10	ENSMUSG00000019916.14	2841.72	3200.62	1.12636	1.05285	0.074305	0.0338155	0.371992
Uqcrc1	chr9	ENSMUSG00000025651.14	7692.76	8361.88	1.08687	1.05016	0.0706154	0.0339189	0.371992
Senp6	chr9	ENSMUSG00000034252.14	6887.28	6328.16	0.918848	0.949835	-0.0742513	0.0339772	0.371992
Fam117a	chr11	ENSMUSG00000038893.12	1119.72	1305.21	1.16564	1.04051	0.0572941	0.0339129	0.371992
Sass6	chr3	ENSMUSG00000027959.14	1523.09	1329.16	0.872761	0.957742	-0.0622917	0.0340893	0.372577
Rock1	chr18	ENSMUSG00000024290.9	4176.53	3767.41	0.902242	0.951755	-0.0713377	0.0342718	0.373364
Rps8	chr4	ENSMUSG00000047675.15	36621.6	38750.4	1.05818	1.04113	0.0581455	0.0343377	0.373364
Zfp516	chr18	ENSMUSG00000058881.13	9683.67	8949.76	0.924144	0.95232	-0.070482	0.0343122	0.373364
Aff4	chr11	ENSMUSG00000049470.13	7697.16	6935.08	0.901368	0.953208	-0.0691364	0.0344871	0.374348
Atad5	chr11	ENSMUSG00000017550.14	3309.36	2964.95	0.896321	0.952606	-0.0700485	0.0347105	0.376129
Dzip1	chr14	ENSMUSG00000042156.16	2851.7	2526.19	0.886058	0.950784	-0.0728101	0.034975	0.37835
Baz1b	chr5	ENSMUSG00000002748.7	20010.1	18359.4	0.917492	0.95405	-0.0678639	0.0356952	0.379049
Ppic	chr18	ENSMUSG00000024538.8	2010.01	2266.33	1.12771	1.04809	0.0677683	0.0358753	0.379049
Taldo1	chr7	ENSMUSG00000025503.5	4346.57	4728.93	1.08805	1.05014	0.0705782	0.0357657	0.379049
Dbi	chr1	ENSMUSG00000026385.16	3386.13	3736.42	1.10352	1.052	0.0731348	0.0354447	0.379049
Eif6	chr2	ENSMUSG00000027613.15	3692.04	4058.75	1.0993	1.05177	0.0728178	0.0351744	0.379049
Rps3	chr7	ENSMUSG00000030744.13	36231	38684.4	1.06787	1.04449	0.0628029	0.0354576	0.379049
Fus	chr7	ENSMUSG00000030795.18	35512.1	32925.4	0.927236	0.954663	-0.066936	0.035623	0.379049
Fhl3	chr4	ENSMUSG00000032643.12	1578.02	1836.07	1.16379	1.03923	0.0555179	0.0358686	0.379049
Zfp292	chr4	ENSMUSG00000039967.14	5099.04	4574.57	0.897692	0.952431	-0.0703131	0.0353322	0.379049
Agap1	chr1	ENSMUSG00000055013.16	3795.96	3377.42	0.89028	0.951543	-0.0716595	0.035553	0.379049
Rnf169	chr7	ENSMUSG00000058761.5	2235.16	1992.11	0.891343	0.951799	-0.0712712	0.0354426	0.379049
Rps12	chr10	ENSMUSG00000061983.7	30657.2	32833.4	1.07108	1.04596	0.0648279	0.0357243	0.379049
Hmcn1	chr1	ENSMUSG00000066842.18	3093.35	2601.17	0.841313	0.969845	-0.0441744	0.0356752	0.379049
Bnip3	chr7	ENSMUSG00000078566.8	1246.99	1542.59	1.23912	1.02376	0.033875	0.0354463	0.379049
Lrpprc	chr17	ENSMUSG00000024120.12	5233.47	4823.76	0.921688	0.954332	-0.0674367	0.0363955	0.383269
Dip2c	chr13	ENSMUSG00000048264.16	1308.48	1120.37	0.856715	0.963577	-0.0535274	0.036341	0.383269
Mpp5	chr12	ENSMUSG00000021112.9	2030.77	1783.35	0.878102	0.958724	-0.060813	0.0364969	0.383701
Cemip2	chr19	ENSMUSG00000024754.13	6217.93	5292.92	0.852703	0.965994	-0.0499134	0.0365589	0.383717
Dcaf7	chr11	ENSMUSG00000049354.8	9185.12	8605.34	0.936839	0.960567	-0.058042	0.0367048	0.384613
Taok1	chr11	ENSMUSG00000017291.13	4206.82	3683.82	0.8765	0.957016	-0.063385	0.0370412	0.386189
Rnaseh2c	chr19	ENSMUSG00000024925.11	1987.72	2251.27	1.13232	1.0447	0.0630954	0.0370573	0.386189
Snx5	chr2	ENSMUSG00000027423.15	7755.36	8504.56	1.09652	1.05165	0.072654	0.0370985	0.386189
Kdm5a	chr6	ENSMUSG00000030180.15	3494.76	3132.68	0.896367	0.956741	-0.0638	0.0370509	0.386189
Brd3	chr2	ENSMUSG00000026918.16	15366.6	14352.8	0.934066	0.959954	-0.0589625	0.0376092	0.390865
Tmod2	chr9	ENSMUSG00000032186.15	2063.45	1777.27	0.861763	0.963394	-0.0538023	0.0377517	0.391704
Mdm4	chr1	ENSMUSG00000054387.13	2752.22	2436.53	0.885263	0.960175	-0.0586309	0.0378699	0.39229
Dnajc7	chr11	ENSMUSG00000014195.15	7780.66	7156.59	0.920014	0.954471	-0.0672267	0.0383021	0.392922
Slc38a2	chr15	ENSMUSG00000022462.7	15452.2	14127.3	0.914575	0.954355	-0.0674023	0.0382466	0.392922
Hexa	chr9	ENSMUSG00000025232.8	1072.64	1254.74	1.16997	1.03264	0.0463433	0.0379997	0.392922
Usp6nl	chr2	ENSMUSG00000039046.15	2704.95	2428.1	0.897724	0.954506	-0.0671732	0.0381717	0.392922
Foxo3	chr10	ENSMUSG00000048756.11	2135.37	1879.05	0.879763	0.959344	-0.0598797	0.0382185	0.392922
Cxcl12	chr6	ENSMUSG00000061353.11	5504.04	4749.37	0.863055	0.964441	-0.052235	0.0381501	0.392922
Cuedc2	chr19	ENSMUSG00000036748.16	1710.56	2007.96	1.17393	1.03379	0.0479388	0.0384493	0.39368
Amer1	chrX	ENSMUSG00000050332.7	2750.09	2470.31	0.898535	0.954788	-0.0667472	0.0385001	0.39368
Fanca	chr8	ENSMUSG00000032815.16	1433.33	1241.35	0.866514	0.963796	-0.0532002	0.038628	0.394353
Necap2	chr4	ENSMUSG00000028923.14	1169.02	1346.4	1.15185	1.03471	0.0492228	0.0387039	0.394494
Mpped2	chr2	ENSMUSG00000016386.15	3939.46	4409.64	1.12042	1.04605	0.0649466	0.0391065	0.396924
Plcg1	chr2	ENSMUSG00000016933.17	9917.75	9180.39	0.925542	0.956607	-0.0640016	0.0391298	0.396924
Dicer1	chr12	ENSMUSG00000041415.10	14486.8	12904.5	0.891231	0.958026	-0.0618629	0.0391024	0.396924
Pgls	chr8	ENSMUSG00000031807.10	2603.32	2949.7	1.13254	1.04489	0.0633527	0.0392139	0.397143
Esf1	chr2	ENSMUSG00000045624.15	3177.66	2827.82	0.89019	0.951906	-0.0711093	0.0393723	0.398112
Rps11	chr7	ENSMUSG00000003429.11	25037.3	26453.3	1.05659	1.04007	0.0566824	0.0395711	0.39849
Twf2	chr9	ENSMUSG00000023277.13	1342.87	1544.67	1.15003	1.03819	0.0540751	0.039598	0.39849
Gtf3c4	chr2	ENSMUSG00000035666.14	6423.82	5912.12	0.920413	0.953954	-0.0680088	0.0394947	0.39849
Tsc2	chr17	ENSMUSG00000002496.10	4476.86	4096.56	0.915065	0.953183	-0.0691753	0.0399055	0.399112
Trim37	chr11	ENSMUSG00000018548.15	4111.76	3754.82	0.913214	0.953133	-0.0692511	0.0399741	0.399112
Stk25	chr1	ENSMUSG00000026277.14	3133.3	3431.81	1.09529	1.04785	0.0674293	0.0399244	0.399112
Zfp445	chr9	ENSMUSG00000047036.8	5330.84	4892.43	0.918037	0.954467	-0.0672331	0.0398818	0.399112
Rps7	chr12	ENSMUSG00000061477.4	24327.1	25908.7	1.06506	1.04159	0.0587817	0.0399057	0.399112
Ralb	chr1	ENSMUSG00000004451.14	2578.03	2864.5	1.11096	1.04833	0.0680992	0.0401485	0.400224
Elob	chr17	ENSMUSG00000055839.6	4627.67	5014.77	1.08357	1.04866	0.0685519	0.0406126	0.404217
Prelid1	chr13	ENSMUSG00000021486.7	7735	8474.82	1.09576	1.0468	0.0659888	0.0407591	0.404557
Tbc1d16	chr11	ENSMUSG00000039976.4	8427.19	7703.51	0.914299	0.954261	-0.0675447	0.0407919	0.404557
Aak1	chr6	ENSMUSG00000057230.14	3399.07	3033.46	0.892657	0.957858	-0.0621156	0.0408379	0.404557
Papola	chr12	ENSMUSG00000021111.15	14622.4	13706.5	0.93734	0.960132	-0.0586959	0.04113	0.405085
Rb1cc1	chr1	ENSMUSG00000025907.14	2394.32	2069.43	0.864892	0.964481	-0.0521746	0.0411464	0.405085
Larp4b	chr13	ENSMUSG00000033499.14	4843.62	4431.1	0.914906	0.952553	-0.070129	0.0410375	0.405085
Foxl2	chr9	ENSMUSG00000050397.4	880.031	1370.18	1.56817	1.00917	0.0131639	0.0409765	0.405085
Igf1r	chr7	ENSMUSG00000005533.10	8428.51	7680.39	0.911404	0.952675	-0.0699434	0.041291	0.405378
Zmym2	chr14	ENSMUSG00000021945.9	6719.45	6255.92	0.931006	0.956791	-0.0637238	0.0413039	0.405378
Scarb2	chr5	ENSMUSG00000029426.8	2180.1	1855.41	0.851684	0.971063	-0.0423637	0.0415342	0.406508
Dnajc13	chr9	ENSMUSG00000032560.14	4508.27	4105.3	0.910603	0.954388	-0.0673524	0.0415471	0.406508
Hnrnph1	chr11	ENSMUSG00000007850.16	35728.6	33901.1	0.948871	0.960401	-0.0582905	0.041748	0.407219
Gpr161	chr1	ENSMUSG00000040836.15	2990.63	2644.76	0.885059	0.959593	-0.0595056	0.0416999	0.407219
Dhx38	chr8	ENSMUSG00000037993.8	5483.2	5062.09	0.92307	0.955873	-0.0651099	0.0420893	0.409291
Cpsf2	chr12	ENSMUSG00000041781.9	5013.68	4556.67	0.908879	0.955698	-0.0653738	0.0420386	0.409291
Cand2	chr6	ENSMUSG00000030319.8	8911.17	7970.75	0.894467	0.956989	-0.0634256	0.0422027	0.409766
Sptbn1	chr11	ENSMUSG00000020315.18	11500.1	10467	0.910556	0.955191	-0.0661381	0.0424687	0.411109
Sf3b1	chr1	ENSMUSG00000025982.13	19337.9	18117.6	0.936946	0.962582	-0.0550194	0.0424705	0.411109
Zfr	chr15	ENSMUSG00000022201.16	7444.06	6917.79	0.929414	0.957113	-0.0632383	0.0425897	0.411635
Rps10	chr17	ENSMUSG00000052146.16	5797.14	6330.58	1.09217	1.04714	0.0664486	0.0426618	0.411706
Ctsd	chr7	ENSMUSG00000007891.16	2454.72	2707.98	1.10317	1.04574	0.064521	0.0428379	0.411924
Ndufv3	chr17	ENSMUSG00000024038.17	1898.16	2159.78	1.13758	1.04174	0.0590004	0.0427622	0.411924
Plk4	chr3	ENSMUSG00000025758.10	3810.02	3448.07	0.904978	0.955337	-0.0659182	0.042879	0.411924
Togaram1	chr12	ENSMUSG00000035614.11	2583.92	2301.97	0.891051	0.958351	-0.0613741	0.0430437	0.412881
Atp13a3	chr16	ENSMUSG00000022533.14	3146.31	2804.3	0.891434	0.959646	-0.0594262	0.0434083	0.412936
Gsk3b	chr16	ENSMUSG00000022812.14	9003.45	8138.07	0.904341	0.95768	-0.0623847	0.0433866	0.412936
Slk	chr19	ENSMUSG00000025060.15	3696.18	3380.02	0.91453	0.957922	-0.0620206	0.0434396	0.412936
Rps26	chr10	ENSMUSG00000025362.6	30205.8	32013.8	1.05981	1.04079	0.0576784	0.0431493	0.412936
Sltm	chr9	ENSMUSG00000032212.10	4271.86	3892.98	0.911402	0.95681	-0.0636958	0.0434211	0.412936
Nedd4	chr9	ENSMUSG00000032216.15	101592	96942.5	0.95426	0.96552	-0.0506227	0.0433714	0.412936
Bnip3l	chr14	ENSMUSG00000022051.15	4048.33	4511.61	1.11456	1.0453	0.0639169	0.0435184	0.413067
Rbm33	chr5	ENSMUSG00000048271.14	3580.1	3266.07	0.912107	0.956431	-0.0642674	0.0435945	0.413172
Sox5	chr6	ENSMUSG00000041540.16	2057.5	1822.97	0.885751	0.960702	-0.057839	0.043761	0.414131
Ndufa13	chr8	ENSMUSG00000036199.9	2648.36	2945.27	1.11201	1.0445	0.0628077	0.0438938	0.414771
Runx1t1	chr4	ENSMUSG00000006586.15	2538.94	2174.43	0.857349	0.967675	-0.0474059	0.0440027	0.415182
Ibtk	chr9	ENSMUSG00000035941.15	3063.38	2774.59	0.905977	0.958539	-0.0610906	0.0440895	0.415383
Kif21b	chr1	ENSMUSG00000041642.18	3898.91	3354.71	0.860956	0.970038	-0.0438869	0.0444881	0.418518
Exosc10	chr4	ENSMUSG00000017264.16	4522.78	4110.1	0.908793	0.956176	-0.0646521	0.0446985	0.419255
Cdc42bpb	chr12	ENSMUSG00000021279.5	7862.26	7201.19	0.915919	0.953598	-0.0685472	0.0446672	0.419255
Mlf2	chr6	ENSMUSG00000030120.14	10242.2	10914.5	1.0656	1.04459	0.0629353	0.044825	0.419821
Trp53bp1	chr2	ENSMUSG00000043909.16	9018.21	8317.29	0.922112	0.954793	-0.0667405	0.0449535	0.420204
B2m	chr2	ENSMUSG00000060802.8	1133.57	1305.84	1.15163	1.03553	0.0503681	0.0449982	0.420204
Arf5	chr6	ENSMUSG00000020440.13	3733.5	4155	1.113	1.04377	0.0618099	0.0453407	0.42278
Ccnt1	chr15	ENSMUSG00000011960.12	3621.4	3270.51	0.90306	0.958512	-0.0611316	0.0456323	0.423634
Vcan	chr13	ENSMUSG00000021614.16	18364.7	16922.1	0.921657	0.960401	-0.0582911	0.0455038	0.423634
Tanc2	chr11	ENSMUSG00000053580.16	1921.9	1671.21	0.86993	0.967364	-0.0478696	0.0455705	0.423634
Wdr86	chr5	ENSMUSG00000055235.11	2174.83	2497.48	1.14921	1.03597	0.0509855	0.0457666	0.42426
Rgl2	chr17	ENSMUSG00000041354.16	1476.69	1681.6	1.13876	1.0374	0.0529668	0.0458337	0.424262
Zbtb39	chr10	ENSMUSG00000044617.8	3852.91	3536.32	0.917743	0.956177	-0.0646507	0.045977	0.42497
Brd2	chr17	ENSMUSG00000024335.20	14843	13955.6	0.940185	0.961268	-0.0569891	0.0464133	0.428137
Smc2	chr4	ENSMUSG00000028312.19	9283.36	8544.86	0.920704	0.956427	-0.0642725	0.0464545	0.428137
Zfp609	chr9	ENSMUSG00000040524.9	6557.68	5923.46	0.90335	0.958972	-0.0604393	0.0465786	0.428658
Irf3	chr7	ENSMUSG00000003184.15	1218.43	1386.68	1.13796	1.03747	0.0530738	0.0466566	0.428755
Kdm4a	chr4	ENSMUSG00000033326.15	6973.3	6318.83	0.906446	0.959204	-0.0600906	0.0470458	0.431706
Bms1	chr6	ENSMUSG00000030138.8	6727.33	6269.95	0.932005	0.957622	-0.0624716	0.0471446	0.431989
Clcn5	chrX	ENSMUSG00000004317.14	4974.01	4540.87	0.913007	0.954472	-0.0672259	0.0472768	0.432576
Lamtor1	chr7	ENSMUSG00000030842.12	2416.21	2670.72	1.10526	1.04459	0.0629347	0.0474427	0.433469
Scarf2	chr16	ENSMUSG00000012017.4	2883.93	3478.35	1.20767	1.02207	0.0314942	0.0479747	0.434623
Slc12a4	chr8	ENSMUSG00000017765.17	1257.81	1446.74	1.15018	1.03401	0.048247	0.0477741	0.434623
Acap3	chr4	ENSMUSG00000029033.16	1188.95	1385.3	1.16549	1.03038	0.0431708	0.0479742	0.434623
Lama1	chr17	ENSMUSG00000032796.8	2258.8	1960.9	0.867916	0.968075	-0.0468097	0.0480097	0.434623
Scd1	chr19	ENSMUSG00000037071.3	4157.41	4545.55	1.09338	1.04866	0.0685488	0.0480481	0.434623
Nrd1	chr4	ENSMUSG00000053510.12	7310.05	6783.87	0.92813	0.958522	-0.0611158	0.047721	0.434623
Zcchc3	chr2	ENSMUSG00000074682.4	5835.58	5369.88	0.920152	0.95601	-0.0649027	0.0479386	0.434623
Slc4a7	chr14	ENSMUSG00000021733.11	2535.01	2285.18	0.901441	0.961938	-0.0559837	0.0481836	0.435228
Rab11a	chr9	ENSMUSG00000004771.12	2121.05	2351.94	1.10891	1.04334	0.0612029	0.0482801	0.435481
Rrp1	chr10	ENSMUSG00000061032.9	9698.62	9081.9	0.936351	0.958161	-0.0616597	0.0483817	0.435779
R3hdm4	chr10	ENSMUSG00000035781.14	3452.24	3783.93	1.09613	1.04447	0.0627646	0.0488236	0.439135
Tcf20	chr15	ENSMUSG00000041852.15	5680.86	5189.73	0.91392	0.957021	-0.0633779	0.0489066	0.43926
Cbx5	chr15	ENSMUSG00000009575.14	31737.4	30022.6	0.945977	0.965048	-0.0513276	0.049075	0.440014
Diaph3	chr14	ENSMUSG00000022021.14	1388.82	1184.29	0.853117	0.974842	-0.03676	0.0491291	0.440014
Cad	chr5	ENSMUSG00000013629.16	12859.2	11765.5	0.914587	0.955792	-0.0652309	0.0493536	0.440997
Vps16	chr2	ENSMUSG00000027411.17	2416.06	2682.93	1.11059	1.04164	0.0588629	0.0493778	0.440997
Rps19	chr7	ENSMUSG00000040952.16	13613.9	14700.7	1.07996	1.04361	0.0615825	0.0495533	0.441943
Top1	chr2	ENSMUSG00000070544.6	20115.3	19088.8	0.94898	0.964004	-0.0528884	0.0500986	0.44618
Zfp236	chr18	ENSMUSG00000041258.18	2468.71	2185.61	0.885383	0.964256	-0.0525124	0.0502121	0.446564
Ncoa3	chr2	ENSMUSG00000027678.17	2904.33	2624.52	0.903785	0.960597	-0.0579966	0.0506486	0.44976
Rfwd3	chr8	ENSMUSG00000033596.5	6201.55	5722.88	0.922885	0.963199	-0.0540935	0.0507131	0.44976
Zc3h18	chr8	ENSMUSG00000017478.15	7720.05	7141.2	0.925123	0.957877	-0.062087	0.0510965	0.452529
Foxc1	chr13	ENSMUSG00000050295.4	1746.9	1487.9	0.852374	0.973469	-0.0387935	0.0512168	0.452962
Chsy1	chr7	ENSMUSG00000032640.10	4713.76	4347.13	0.922257	0.956776	-0.0637474	0.0514331	0.453161
Dennd4c	chr4	ENSMUSG00000038024.17	1421.54	1226.1	0.862995	0.970981	-0.0424843	0.0514085	0.453161
Alx4	chr2	ENSMUSG00000040310.12	7100.48	7820.7	1.10231	1.04216	0.0595772	0.0514534	0.453161
Slc27a3	chr3	ENSMUSG00000027932.14	1148.6	1339.15	1.16545	1.03175	0.0451003	0.0517237	0.454911
Stxbp4	chr11	ENSMUSG00000020546.14	2570.29	2313.72	0.900607	0.960632	-0.0579439	0.0518979	0.455811
Smarca5	chr8	ENSMUSG00000031715.14	15697.2	14687.3	0.935665	0.962037	-0.0558351	0.0521067	0.457013
Nuf2	chr1	ENSMUSG00000026683.14	3309.02	2995.73	0.905347	0.959997	-0.0588988	0.0522993	0.45807
Efr3b	chr12	ENSMUSG00000020658.10	1292.39	1082.35	0.838152	0.976405	-0.0344487	0.0526658	0.460644
Pigs	chr11	ENSMUSG00000041958.10	2256.23	2495.64	1.10592	1.04413	0.0623066	0.0528244	0.461396
Zfp281	chr1	ENSMUSG00000041483.14	3806.73	3465.59	0.910514	0.95908	-0.0602763	0.0531095	0.463249
Ube3a	chr7	ENSMUSG00000025326.12	6327.94	5837.34	0.92262	0.959656	-0.0594114	0.0534245	0.463711
Nufip2	chr11	ENSMUSG00000037857.16	2859.9	2552.72	0.892806	0.963584	-0.0535171	0.0534545	0.463711
Bri3	chr5	ENSMUSG00000047843.16	2496.07	2803.6	1.12329	1.03548	0.0503054	0.0533556	0.463711
Shkbp1	chr7	ENSMUSG00000089832.8	1197.16	1398.25	1.16754	1.0286	0.0406859	0.0532515	0.463711
Atp6v0d1	chr8	ENSMUSG00000013160.7	1486.36	1671.8	1.12474	1.03727	0.0527851	0.0544235	0.465127
Ncapg	chr5	ENSMUSG00000015880.13	4295.29	3951.53	0.919892	0.959002	-0.0603949	0.0538447	0.465127
Galk1	chr11	ENSMUSG00000020766.4	3177.28	3688.13	1.16242	1.03043	0.0432418	0.0543464	0.465127
Nxn	chr11	ENSMUSG00000020844.6	3514.88	3902.78	1.11044	1.04245	0.0599757	0.0542265	0.465127
Dcakd	chr11	ENSMUSG00000020935.8	14135.5	15234.8	1.07761	1.04184	0.0591352	0.0544148	0.465127
Bub1	chr2	ENSMUSG00000027379.13	6067.98	5604.5	0.923628	0.959302	-0.0599436	0.0539181	0.465127
Itpr1	chr6	ENSMUSG00000030102.11	1714.36	1532.38	0.893519	0.961539	-0.0565822	0.0538685	0.465127
Usp11	chrX	ENSMUSG00000031066.10	3215.92	2922.26	0.908539	0.959646	-0.0594257	0.0541831	0.465127
Sf3b3	chr8	ENSMUSG00000033732.10	17085.2	16140.2	0.944655	0.963594	-0.0535022	0.05434	0.465127
Usp47	chr7	ENSMUSG00000059263.9	10114.8	9419.64	0.93145	0.960971	-0.0574347	0.0543151	0.465127
Afdn	chr17	ENSMUSG00000068036.16	3716.62	3410.77	0.917644	0.960699	-0.057844	0.0541514	0.465127
Klhl22	chr16	ENSMUSG00000022750.18	2102	2375.81	1.13094	1.03648	0.0516859	0.0546973	0.465146
Rprd2	chr3	ENSMUSG00000028106.13	3587.45	3266.35	0.910464	0.959483	-0.0596707	0.0547188	0.465146
Ucp2	chr7	ENSMUSG00000033685.13	1386.45	1610.42	1.16241	1.02855	0.0406185	0.0546251	0.465146
Rpl34	chr3	ENSMUSG00000062006.12	10268	10907	1.06228	1.0391	0.055335	0.0545088	0.465146
Pola1	chrX	ENSMUSG00000006678.6	3084.56	2747.69	0.891271	0.965591	-0.0505159	0.0548752	0.46523
Sparc	chr11	ENSMUSG00000018593.13	4023.91	4345.05	1.0799	1.04262	0.060209	0.0548599	0.46523
Ftl1	chr7	ENSMUSG00000050708.16	39232.8	41158	1.04908	1.03549	0.050316	0.0552132	0.467472
Pofut2	chr10	ENSMUSG00000020260.9	2179.14	2412.15	1.10693	1.03961	0.0560379	0.0559425	0.473016
Nek1	chr8	ENSMUSG00000031644.19	1541.89	1335.87	0.866688	0.972419	-0.0403502	0.0563606	0.475285
Fign	chr2	ENSMUSG00000075324.13	3305.7	3008.92	0.91031	0.959538	-0.0595881	0.05634	0.475285
Pycrl	chr15	ENSMUSG00000022571.9	2222.52	2453.91	1.10425	1.04064	0.0574657	0.0564926	0.475766
Nhs	chrX	ENSMUSG00000059493.13	2358.1	2119.21	0.899015	0.963334	-0.053892	0.0566502	0.476462
Xpo7	chr14	ENSMUSG00000022100.14	8230.61	7726.78	0.938841	0.960575	-0.0580298	0.0569848	0.478121
Plekha5	chr6	ENSMUSG00000030231.11	3023.91	2761.6	0.913204	0.961654	-0.0564104	0.0570733	0.478121
Rfx3	chr19	ENSMUSG00000040929.17	1397.24	1201.97	0.860472	0.973702	-0.0384475	0.0570656	0.478121
Serp1	chr3	ENSMUSG00000027808.8	5477	5886.63	1.07479	1.04053	0.0573145	0.0573816	0.48007
Gstp1	chr19	ENSMUSG00000060803.6	1231.63	1405.32	1.14129	1.03132	0.0444918	0.0574642	0.480128
Polr2a	chr11	ENSMUSG00000005198.15	21181.4	19361.6	0.914326	0.960719	-0.0578141	0.0575962	0.480599
Cdk13	chr13	ENSMUSG00000041297.8	4865.41	4474.3	0.919527	0.959793	-0.0592053	0.057934	0.482783
Setd5	chr6	ENSMUSG00000034269.12	13686.8	12889.8	0.941821	0.962843	-0.0546281	0.0581291	0.483141
Ankrd17	chr5	ENSMUSG00000055204.15	10542.3	9721.66	0.922126	0.958789	-0.0607149	0.0580553	0.483141
Vps13d	chr4	ENSMUSG00000020220.16	1532.61	1275.07	0.830796	0.979794	-0.0294503	0.0589949	0.484249
Hspa9	chr18	ENSMUSG00000024359.10	20475.4	19370.2	0.946073	0.964	-0.0528948	0.0584754	0.484249
Chek1	chr9	ENSMUSG00000032113.16	2528.12	2232.92	0.883662	0.967657	-0.0474321	0.0588091	0.484249
Fem1b	chr9	ENSMUSG00000032244.9	9270.06	8708.98	0.939483	0.963123	-0.0542079	0.059025	0.484249
Srek1	chr13	ENSMUSG00000032621.8	4164.87	3762.17	0.903745	0.963411	-0.0537769	0.0589874	0.484249
Foxn2	chr17	ENSMUSG00000034998.18	1357.66	1193.81	0.879343	0.970042	-0.0438808	0.0587896	0.484249
Ino80d	chr1	ENSMUSG00000040865.15	1574.34	1365.46	0.868302	0.972195	-0.0406817	0.0587472	0.484249
Kirrel	chr3	ENSMUSG00000041734.15	7214.44	6538.78	0.906434	0.963127	-0.0542016	0.0589776	0.484249
Exosc5	chr7	ENSMUSG00000061286.7	1040.19	1190.66	1.14479	1.03027	0.0430229	0.0589958	0.484249
Psrc1	chr3	ENSMUSG00000068744.12	2058.56	2279.28	1.10732	1.04039	0.0571261	0.0584878	0.484249
Iqgap2	chr13	ENSMUSG00000021676.10	3082.06	2749.95	0.892272	0.965808	-0.0501923	0.0592075	0.485119
Ctcf	chr8	ENSMUSG00000005698.15	9039.34	8394.29	0.928799	0.961404	-0.0567858	0.059516	0.485767
Larp4	chr15	ENSMUSG00000023025.16	4208.91	3855.02	0.915829	0.961154	-0.057161	0.0594581	0.485767
Dhx9	chr1	ENSMUSG00000042699.11	25695.6	24087.7	0.93761	0.962714	-0.0548202	0.0595066	0.485767
Hmgb2	chr8	ENSMUSG00000054717.7	19877.3	17813.1	0.896937	0.96671	-0.0488442	0.0599747	0.488882
Hdac3	chr18	ENSMUSG00000024454.16	4497.44	4846.27	1.07762	1.04113	0.0581494	0.0601758	0.489893
Rpl13	chr8	ENSMUSG00000000740.12	31775.6	33471.3	1.05342	1.03598	0.050992	0.060383	0.49095
Sp1	chr15	ENSMUSG00000001280.13	6383.19	5921.04	0.927406	0.964831	-0.0516514	0.0605175	0.491415
Smim10l1	chr6	ENSMUSG00000072704.6	2120.06	2374.09	1.12041	1.03529	0.0500385	0.0606336	0.491728
Coro1b	chr19	ENSMUSG00000024835.15	3546.8	3859.26	1.08824	1.03977	0.0562641	0.0610133	0.49273
Fasn	chr11	ENSMUSG00000025153.9	23019.1	21278.4	0.924103	0.961513	-0.0566216	0.0609062	0.49273
Arhgap5	chr12	ENSMUSG00000035133.9	5711.09	5288.49	0.926105	0.962317	-0.0554162	0.0610675	0.49273
Flywch1	chr17	ENSMUSG00000040097.16	3844.6	3528.36	0.917847	0.961832	-0.0561428	0.0609787	0.49273
Plscr3	chr11	ENSMUSG00000019461.12	2864.56	3144.93	1.09771	1.03949	0.0558787	0.061333	0.493618
Tsc22d1	chr14	ENSMUSG00000022010.19	12010.1	10930.4	0.910501	0.962233	-0.0555419	0.0613318	0.493618
Mphosph9	chr5	ENSMUSG00000038126.17	1593.76	1406.97	0.882588	0.969366	-0.044887	0.0618567	0.496574
Wdr7	chr18	ENSMUSG00000040560.10	1361.77	1186.65	0.871927	0.972324	-0.0404907	0.0617947	0.496574
Noc4l	chr5	ENSMUSG00000033294.11	2267.31	2518.47	1.11077	1.03558	0.0504421	0.0621323	0.498157
Pfn1	chr11	ENSMUSG00000018293.4	26670.8	28251.8	1.05925	1.03835	0.0542968	0.0625758	0.499191
Gbf1	chr19	ENSMUSG00000025224.16	3589.03	3257.14	0.907585	0.963462	-0.0536998	0.0625679	0.499191
Gas2l1	chr11	ENSMUSG00000034201.13	1053.88	1227.73	1.16407	1.0253	0.0360437	0.0625501	0.499191
Larp1	chr11	ENSMUSG00000037331.15	11504	10794.8	0.938275	0.96291	-0.0545273	0.0624756	0.499191
Plec	chr15	ENSMUSG00000022565.15	2652.59	2278.09	0.859579	0.97561	-0.0356242	0.0627495	0.499322
Ppm1l	chr3	ENSMUSG00000027784.10	1788.85	1571.81	0.879221	0.971323	-0.0419767	0.0626751	0.499322
Rhoc	chr3	ENSMUSG00000002233.13	3382.37	3829.43	1.13222	1.03206	0.045526	0.0628409	0.499424
Anp32e	chr3	ENSMUSG00000015749.12	20322.2	19193.4	0.944486	0.963879	-0.0530764	0.0629485	0.499654
Cox5a	chr9	ENSMUSG00000000088.7	4498.89	4870.1	1.0826	1.0412	0.0582415	0.0639196	0.501016
Dbf4	chr5	ENSMUSG00000002297.16	4124.56	3803.49	0.922138	0.961417	-0.0567665	0.0633237	0.501016
Guk1	chr11	ENSMUSG00000020444.19	1345.58	1532.89	1.13919	1.02978	0.0423353	0.063988	0.501016
Fastk	chr5	ENSMUSG00000028959.14	1637.81	1847.26	1.12756	1.03426	0.0486054	0.0636994	0.501016
Dnajc2	chr5	ENSMUSG00000029014.14	4634.29	4279.77	0.923525	0.961925	-0.0560036	0.06373	0.501016
Aacs	chr5	ENSMUSG00000029482.4	1796.13	2012.12	1.12043	1.03462	0.0491062	0.0634007	0.501016
Slc26a2	chr18	ENSMUSG00000034320.14	1369.03	1207.74	0.882227	0.970373	-0.0433882	0.0639731	0.501016
Tbc1d2b	chr9	ENSMUSG00000037410.13	1622.29	1411.5	0.870426	0.972417	-0.0403535	0.0633579	0.501016
Ubr3	chr2	ENSMUSG00000044308.17	4239.9	3896.42	0.919331	0.963213	-0.0540726	0.0634801	0.501016
Kmt5a	chr5	ENSMUSG00000049327.17	6864.16	6381.02	0.929673	0.962087	-0.0557614	0.0636698	0.501016
Hmgb1	chr5	ENSMUSG00000066551.12	46552.6	43140.5	0.927016	0.960003	-0.0588886	0.0639814	0.501016
Krtcap2	chr3	ENSMUSG00000042747.12	1392.4	1583	1.13677	1.03667	0.0519618	0.0646978	0.505949
Scand1	chr2	ENSMUSG00000046229.10	1494.98	1695.73	1.1339	1.02642	0.0376225	0.0648843	0.506784
Cdc73	chr1	ENSMUSG00000026361.9	2579.55	2341.11	0.907596	0.966658	-0.0489229	0.0651782	0.508278
Sec13	chr6	ENSMUSG00000030298.10	4192.4	4563.6	1.08872	1.03694	0.0523378	0.0652357	0.508278
Aldh16a1	chr7	ENSMUSG00000007833.15	2228.19	2467.79	1.1073	1.03584	0.0508023	0.0656399	0.510175
Eif3i	chr4	ENSMUSG00000028798.16	6458.8	6939.93	1.0746	1.03965	0.056102	0.0655761	0.510175
Fblim1	chr4	ENSMUSG00000006219.12	3210.66	3642.78	1.13539	1.03006	0.0427345	0.0658126	0.510269
Yeats2	chr16	ENSMUSG00000041215.16	5822.08	5393.93	0.926615	0.96497	-0.0514447	0.0657404	0.510269
Puf60	chr15	ENSMUSG00000002524.17	8847.49	9378.63	1.06007	1.03599	0.0510131	0.0665301	0.511092
Gys1	chr7	ENSMUSG00000003865.16	2930.97	3199.22	1.09145	1.03944	0.0558128	0.0660817	0.511092
Slc25a39	chr11	ENSMUSG00000018677.9	3762.2	4055.49	1.07795	1.03747	0.0530645	0.0667569	0.511092
Ddx39b	chr17	ENSMUSG00000019432.15	24137.8	25402.8	1.05244	1.03505	0.0497037	0.0660681	0.511092
Cdk11b	chr4	ENSMUSG00000029062.14	5538.04	5158.6	0.931518	0.962019	-0.0558622	0.0663006	0.511092
Otud4	chr8	ENSMUSG00000036990.13	4887.11	4424.41	0.905243	0.965014	-0.0513778	0.0668041	0.511092
Phrf1	chr7	ENSMUSG00000038611.17	6719.92	6205.44	0.923254	0.968152	-0.0466943	0.0667085	0.511092
Uqcrq	chr11	ENSMUSG00000044894.14	1949.36	2166.74	1.11149	1.03502	0.0496565	0.0662288	0.511092
Megf8	chr7	ENSMUSG00000045039.9	6026.53	5525.25	0.916557	0.961537	-0.0565859	0.0666659	0.511092
Ppp1r14b	chr19	ENSMUSG00000056612.7	6508.31	7085.02	1.08843	1.03844	0.0544146	0.0667968	0.511092
Acsf2	chr11	ENSMUSG00000076435.3	1545.45	1753.67	1.13565	1.02867	0.0407793	0.0665644	0.511092
Rad50	chr11	ENSMUSG00000020380.16	2218.7	2009.11	0.905765	0.963935	-0.0529929	0.0669243	0.511395
Mcm10	chr2	ENSMUSG00000026669.14	4631.3	4297.16	0.927842	0.961797	-0.0561953	0.0671571	0.51193
Slc25a12	chr2	ENSMUSG00000027010.16	1815.72	1599.36	0.88103	0.971696	-0.041423	0.0671206	0.51193
Efcab14	chr4	ENSMUSG00000034210.14	1782.84	1587.69	0.890879	0.968699	-0.0458792	0.0672361	0.51193
Ndufab1	chr7	ENSMUSG00000030869.11	2850.65	3117.22	1.09346	1.03822	0.0541114	0.0673861	0.512457
Cep162	chr9	ENSMUSG00000056919.9	1425.56	1252.53	0.878806	0.970629	-0.0430083	0.0676116	0.513557
Nolc1	chr19	ENSMUSG00000015176.11	11955.6	11330.2	0.947696	0.96596	-0.0499643	0.0678019	0.51373
Fanci	chr7	ENSMUSG00000039187.16	1526.58	1341.97	0.87866	0.972015	-0.0409501	0.0678411	0.51373
Prdm2	chr4	ENSMUSG00000057637.13	5103.1	4669.89	0.915292	0.965189	-0.0511168	0.0678771	0.51373
Gon4l	chr3	ENSMUSG00000054199.17	3345.19	3071.61	0.918365	0.964718	-0.0518213	0.068093	0.51475
Supt6	chr11	ENSMUSG00000002052.6	8744.19	8093.95	0.925659	0.963458	-0.0537062	0.068422	0.515397
Ap2s1	chr7	ENSMUSG00000008036.11	2641.83	2894.34	1.09564	1.03922	0.0555077	0.0683998	0.515397
Rps29	chr12	ENSMUSG00000034892.8	18574.7	19586.8	1.05452	1.03535	0.0501177	0.0682677	0.515397
Iqgap3	chr3	ENSMUSG00000028068.14	2127.99	1905.7	0.895022	0.969146	-0.0452142	0.0687314	0.517114
Uhrf1bp1l	chr10	ENSMUSG00000019951.10	2221.34	1969.87	0.88747	0.969525	-0.0446498	0.0692372	0.519688
Btbd7	chr12	ENSMUSG00000041702.7	5037.5	4662.18	0.925671	0.964558	-0.0520603	0.0692052	0.519688
Il11ra1	chr4	ENSMUSG00000073889.10	1629.19	1886.23	1.15735	1.02739	0.0389844	0.0694401	0.520596
Dlgap5	chr14	ENSMUSG00000037544.14	3551.28	3253.23	0.916088	0.964178	-0.0526292	0.0695555	0.520846
Ube4b	chr4	ENSMUSG00000028960.20	11731.9	11086.4	0.944981	0.966081	-0.0497837	0.0696885	0.521227
Mapkapk2	chr1	ENSMUSG00000016528.10	5076.8	5440.82	1.07171	1.03782	0.0535582	0.0698485	0.521809
Lamp1	chr8	ENSMUSG00000031447.7	5943.99	6330.85	1.0651	1.03702	0.0524492	0.0700826	0.522329
Prrx2	chr2	ENSMUSG00000039476.13	4420.18	4935.65	1.11705	1.03004	0.0426972	0.0700746	0.522329
Use1	chr8	ENSMUSG00000002395.14	1238.2	1415.86	1.14334	1.02617	0.0372684	0.0704607	0.524164
Scrib	chr15	ENSMUSG00000022568.17	7182.99	6699.21	0.932507	0.963779	-0.0532254	0.0707341	0.524164
Fam83d	chr2	ENSMUSG00000027654.2	1190.49	1347.48	1.13166	1.02855	0.0406115	0.070824	0.524164
Hdlbp	chr1	ENSMUSG00000034088.15	18443.4	17540.8	0.951057	0.967831	-0.0471728	0.0707448	0.524164
Greb1	chr12	ENSMUSG00000036523.16	3420.48	3081.77	0.901342	0.967646	-0.0474491	0.0706089	0.524164
Gprasp1	chrX	ENSMUSG00000043384.15	5086.12	4710.91	0.926361	0.962949	-0.0544683	0.07077	0.524164
Eif2ak4	chr2	ENSMUSG00000005102.13	2232.34	2027.02	0.907932	0.964473	-0.0521867	0.0715401	0.52456
Vegfb	chr19	ENSMUSG00000024962.13	1984.52	2201.11	1.10918	1.03557	0.0504199	0.0717862	0.52456
Hprt	chrX	ENSMUSG00000025630.8	1117.02	1302.36	1.1663	1.02306	0.0328966	0.0714172	0.52456
Serpine2	chr1	ENSMUSG00000026249.10	1950.91	2168.53	1.11155	1.03333	0.0473005	0.0716068	0.52456
Vcam1	chr3	ENSMUSG00000027962.14	1052.43	1233.85	1.17154	1.0218	0.0311084	0.0709741	0.52456
Shroom3	chr5	ENSMUSG00000029381.16	1554.24	1382.1	0.889382	0.969791	-0.0442539	0.0717813	0.52456
Traip	chr9	ENSMUSG00000032586.9	1544.86	1374.37	0.889664	0.97264	-0.0400228	0.0712149	0.52456
Ppp4r3a	chr12	ENSMUSG00000041846.15	7117.99	6676.58	0.938025	0.964467	-0.0521967	0.0714664	0.52456
Gigyf2	chr1	ENSMUSG00000048000.15	4039.56	3732.24	0.923936	0.963815	-0.053172	0.0711556	0.52456
Zzef1	chr11	ENSMUSG00000055670.14	1181.25	992.365	0.84143	0.980509	-0.0283965	0.0715614	0.52456
Fnip2	chr3	ENSMUSG00000061175.12	1854.29	1618.4	0.873733	0.975789	-0.0353586	0.0717461	0.52456
Pxdn	chr12	ENSMUSG00000020674.17	17247.7	15978.7	0.926647	0.963867	-0.0530936	0.0718843	0.524673
P4hb	chr11	ENSMUSG00000025130.11	21633	22753.8	1.0518	1.03469	0.0492007	0.0723335	0.52491
Itm2c	chr1	ENSMUSG00000026223.15	4747.02	5120.06	1.07861	1.03864	0.0546894	0.0722788	0.52491
Ssh2	chr11	ENSMUSG00000037926.15	1593.75	1411.41	0.8853	0.971899	-0.0411213	0.0723121	0.52491
Fau	chr19	ENSMUSG00000038274.13	11828.6	12722.6	1.07564	1.03634	0.0515005	0.0720946	0.52491
Il17rd	chr14	ENSMUSG00000040717.6	5321.89	4917.79	0.924271	0.963127	-0.0542019	0.0723759	0.52491
Psme2	chr14	ENSMUSG00000079197.10	1166.67	1319.18	1.13084	1.02885	0.0410369	0.0724128	0.52491
Cep120	chr18	ENSMUSG00000048799.8	2732.95	2503.47	0.916038	0.963593	-0.0535042	0.0725557	0.525347
Glul	chr1	ENSMUSG00000026473.16	8439.21	7864.06	0.931924	0.964072	-0.0527876	0.0727368	0.525641
Camsap2	chr1	ENSMUSG00000041570.14	5400.29	5007.99	0.927478	0.964462	-0.052204	0.072762	0.525641
Fkbp10	chr11	ENSMUSG00000001555.10	2880.52	3215.77	1.11645	1.02887	0.0410584	0.0733611	0.525782
Gli3	chr13	ENSMUSG00000021318.15	8463.08	7842.07	0.926994	0.964773	-0.0517392	0.0733193	0.525782
Nup155	chr15	ENSMUSG00000022142.8	5648.63	5256.6	0.930715	0.965729	-0.050309	0.0733357	0.525782
Rsu1	chr2	ENSMUSG00000026727.10	1329.32	1515.02	1.13969	1.02554	0.0363829	0.0731618	0.525782
Jak1	chr4	ENSMUSG00000028530.14	3714.41	3431.31	0.923724	0.964476	-0.0521824	0.0733388	0.525782
Mvb12b	chr2	ENSMUSG00000038740.9	2371.65	1974.73	0.834748	0.981667	-0.0266938	0.0733569	0.525782
Rbm15	chr3	ENSMUSG00000048109.10	1652.85	1470.75	0.889858	0.969657	-0.0444529	0.0731009	0.525782
Kdelr1	chr7	ENSMUSG00000002778.14	2962.3	3221.3	1.08734	1.03745	0.0530359	0.0738691	0.527637
Kif2a	chr13	ENSMUSG00000021693.20	4493.78	4117.07	0.916542	0.966812	-0.0486926	0.0737921	0.527637
Ccdc186	chr19	ENSMUSG00000035173.14	1572.51	1402.99	0.892304	0.969046	-0.0453626	0.0737674	0.527637
Kif20a	chr18	ENSMUSG00000003779.16	10735	10003	0.931737	0.965435	-0.0507496	0.074006	0.528021
Dkc1	chrX	ENSMUSG00000031403.14	6737.32	6320.37	0.938095	0.96459	-0.0520116	0.0742256	0.528993
Hint1	chr11	ENSMUSG00000020267.6	6753.02	7212.48	1.06812	1.03654	0.0517778	0.0744382	0.529914
Pcnx	chr12	ENSMUSG00000021140.9	3420.22	3082.13	0.901779	0.969315	-0.0449621	0.0745798	0.530327
Itm2b	chr14	ENSMUSG00000022108.8	2239.21	2537.7	1.13381	1.02771	0.0394347	0.0748902	0.531216
Csnk2b	chr17	ENSMUSG00000024387.13	4472.34	4829.33	1.07986	1.03811	0.0539647	0.0749558	0.531216
Cox6b1	chr7	ENSMUSG00000036751.7	4715.87	5051.36	1.07116	1.03824	0.0541336	0.074898	0.531216
Nbas	chr12	ENSMUSG00000020576.10	2372.87	2134.17	0.899228	0.969427	-0.0447961	0.0756275	0.535378
Ccser2	chr14	ENSMUSG00000058690.14	1505.11	1280.93	0.85202	0.980424	-0.0285217	0.0757828	0.535881
Pgm1	chr4	ENSMUSG00000025791.18	1890.44	2257.75	1.19722	1.01831	0.0261804	0.0764092	0.538547
Elp1	chr4	ENSMUSG00000028431.11	8323.46	7790.66	0.936018	0.970993	-0.0424666	0.0764143	0.538547
Capzb	chr4	ENSMUSG00000028745.18	10714	11399.8	1.06416	1.0361	0.0511622	0.0763839	0.538547
Nrep	chr18	ENSMUSG00000042834.15	11520.2	12230.7	1.06182	1.03572	0.0506285	0.076583	0.539138
Mcm5	chr8	ENSMUSG00000005410.6	15784.2	14958	0.947691	0.964507	-0.0521357	0.0767772	0.539309
Pold3	chr7	ENSMUSG00000030726.16	4463.15	4161.58	0.932402	0.964891	-0.0515624	0.0767728	0.539309
Rps9	chr7	ENSMUSG00000006333.14	35891.2	37559.7	1.04652	1.03206	0.0455258	0.0771141	0.54021
Evc	chr5	ENSMUSG00000029122.11	1649.27	1421.76	0.863241	0.97741	-0.0329644	0.0771606	0.54021
Cdca2	chr14	ENSMUSG00000048922.18	3884.08	3512.84	0.904573	0.96726	-0.0480241	0.0770182	0.54021
Sacs	chr14	ENSMUSG00000048279.19	1244.27	1075.35	0.864797	0.977648	-0.0326128	0.0772977	0.540573
Chmp1a	chr8	ENSMUSG00000000743.9	2250.86	2497.77	1.10941	1.03174	0.0450785	0.0784335	0.54219
Slc1a5	chr7	ENSMUSG00000001918.17	1388.45	1575.16	1.13458	1.02682	0.0381795	0.0784996	0.54219
Mprip	chr11	ENSMUSG00000005417.17	14831.4	14081.6	0.949405	0.967092	-0.0482755	0.0778987	0.54219
Acat2	chr17	ENSMUSG00000023832.14	5792.09	6270.48	1.0827	1.03548	0.0503056	0.0781449	0.54219
Jade1	chr3	ENSMUSG00000025764.14	1308.47	1158.69	0.885523	0.972477	-0.0402644	0.0783481	0.54219
4833439L19Rik	chr13	ENSMUSG00000025871.18	4667.26	4993.52	1.06992	1.03751	0.0531283	0.0778886	0.54219
Rragd	chr4	ENSMUSG00000028278.14	2865.93	2636.07	0.919765	0.966477	-0.0491926	0.0783319	0.54219
Ccp110	chr7	ENSMUSG00000033904.16	3158.15	2909.53	0.921372	0.96497	-0.0514434	0.0784364	0.54219
Ost4	chr5	ENSMUSG00000038803.7	2057.01	2258.31	1.09791	1.03377	0.0479171	0.0785279	0.54219
Espl1	chr15	ENSMUSG00000058290.4	5388.18	4866.19	0.902532	0.969648	-0.0444677	0.0783847	0.54219
mt-Rnr2	chrM	ENSMUSG00000064339.1	26964.3	21692.2	0.804238	0.985742	-0.0207177	0.0778047	0.54219
Sort1	chr3	ENSMUSG00000068747.14	3365.77	3066.94	0.911451	0.969129	-0.0452391	0.0785535	0.54219
Snd1	chr6	ENSMUSG00000001424.14	7643.29	7122.9	0.93187	0.966251	-0.0495294	0.0789453	0.542294
Slc25a1	chr16	ENSMUSG00000003528.15	2000.56	2267.41	1.13389	1.02619	0.0372929	0.0786712	0.542294
Pwwp3a	chr10	ENSMUSG00000020156.16	3580.17	3905.88	1.09088	1.03498	0.0496096	0.0789193	0.542294
Msantd3	chr4	ENSMUSG00000039693.11	2205.86	2011.6	0.911902	0.971076	-0.0423439	0.078838	0.542294
Oip5os1	chr2	ENSMUSG00000085438.1	7372.62	6840.59	0.928199	0.965953	-0.0499744	0.0789956	0.542294
Rab1b	chr19	ENSMUSG00000024870.6	5533.06	5916.29	1.06922	1.03484	0.0494082	0.07981	0.545176
Tro	chrX	ENSMUSG00000025272.16	4644.76	4277.25	0.920633	0.968002	-0.0469181	0.0798446	0.545176
Zkscan1	chr5	ENSMUSG00000029729.12	3791.12	3459.11	0.912905	0.968404	-0.0463187	0.0796918	0.545176
Gxylt1	chr15	ENSMUSG00000036197.16	4286.95	3904.09	0.911122	0.967492	-0.047678	0.0797625	0.545176
Ccdc6	chr10	ENSMUSG00000048701.13	4638.03	4316.94	0.930693	0.966569	-0.0490559	0.0795654	0.545176
Ssrp1	chr2	ENSMUSG00000027067.16	21853.8	20743.6	0.949256	0.966774	-0.0487497	0.0803805	0.547747
Zfp280b	chr10	ENSMUSG00000049764.8	3165.17	2900.7	0.916492	0.968353	-0.046395	0.0803938	0.547747
Spg21	chr9	ENSMUSG00000032388.7	2117.17	2337.57	1.10428	1.034	0.0482388	0.0806042	0.548592
Gna13	chr11	ENSMUSG00000020611.14	3532.31	3202.73	0.907274	0.96896	-0.045491	0.0808244	0.548914
Usp37	chr1	ENSMUSG00000033364.13	3066.39	2758.03	0.90008	0.970624	-0.0430157	0.0807723	0.548914
Rbm19	chr5	ENSMUSG00000029594.12	2570.95	2359.6	0.917708	0.96722	-0.0480841	0.0812247	0.551044
Gcc2	chr10	ENSMUSG00000038039.13	2482.68	2238.36	0.901682	0.967913	-0.0470502	0.0814081	0.551111
Wnk3	chrX	ENSMUSG00000041245.13	1343.5	1188.08	0.88457	0.974982	-0.0365531	0.0813779	0.551111
Ncoa4	chr14	ENSMUSG00000056234.15	1415.35	1260.15	0.890354	0.972472	-0.0402713	0.0815056	0.551183
Kit	chr5	ENSMUSG00000005672.12	1713.31	1534	0.895235	0.972126	-0.040785	0.0817166	0.551435
Ppat	chr5	ENSMUSG00000029246.14	4061.29	3763.17	0.926586	0.965766	-0.0502545	0.0816718	0.551435
Atg2b	chr12	ENSMUSG00000041341.10	2016.49	1774.27	0.880211	0.975904	-0.0351891	0.0818342	0.551643
Ccnd2	chr6	ENSMUSG00000000184.12	31020.3	28708.4	0.925805	0.966819	-0.0486823	0.082807	0.554923
Tnpo1	chr13	ENSMUSG00000009470.17	17811.6	16924.5	0.950226	0.96822	-0.0465928	0.0826757	0.554923
Arrb1	chr7	ENSMUSG00000018909.15	4211.52	3762.9	0.89375	0.972062	-0.0408793	0.0827404	0.554923
Naa16	chr14	ENSMUSG00000022020.15	1247.29	1073.47	0.861085	0.97948	-0.0299117	0.0828054	0.554923
Fstl1	chr16	ENSMUSG00000022816.11	10116.1	10955.1	1.08343	1.03497	0.049595	0.082515	0.554923
Edem3	chr1	ENSMUSG00000043019.12	3256.78	2916.07	0.895956	0.971488	-0.0417319	0.0828452	0.554923
Cnst	chr1	ENSMUSG00000038949.8	1353.48	1198.4	0.885824	0.974313	-0.0375425	0.0830018	0.555386
Asap1	chr15	ENSMUSG00000022377.16	6072.29	5604.43	0.923116	0.968121	-0.04674	0.08336	0.557196
Asxl1	chr2	ENSMUSG00000042548.14	6449.96	5974.71	0.926468	0.965075	-0.0512876	0.0834477	0.557196
Eif1b	chr9	ENSMUSG00000006941.5	3178.32	3447.6	1.08485	1.03323	0.0471558	0.0838382	0.559215
Crabp2	chr3	ENSMUSG00000004885.5	10562.9	11263	1.06636	1.03515	0.0498373	0.0842144	0.559959
Lix1	chr17	ENSMUSG00000047786.12	3249.02	3668.51	1.13106	1.02831	0.0402789	0.0841506	0.559959
Ehd2	chr7	ENSMUSG00000074364.6	1095.43	1278.87	1.16904	1.02024	0.0289071	0.0841529	0.559959
Washc5	chr15	ENSMUSG00000022350.7	4661.88	4342.01	0.931403	0.966327	-0.049416	0.0845031	0.560705
Lrfn4	chr19	ENSMUSG00000045045.7	3162.6	3426.54	1.08357	1.03432	0.048678	0.084439	0.560705
Smarcad1	chr6	ENSMUSG00000029920.9	4664.37	4348.28	0.932231	0.965607	-0.0504916	0.0847478	0.561159
Eif2s3x	chrX	ENSMUSG00000035150.15	7612.87	7093.6	0.932281	0.96759	-0.0475316	0.0848367	0.561159
Dmxl1	chr18	ENSMUSG00000037416.13	1918.97	1714.96	0.894321	0.973134	-0.0392891	0.0847677	0.561159
Ubqln4	chr3	ENSMUSG00000008604.11	7061.87	6627.68	0.938506	0.966876	-0.0485978	0.0849279	0.561163
Mlec	chr5	ENSMUSG00000048578.11	16369.6	15363.1	0.938648	0.966372	-0.0493491	0.085014	0.561163
Ttc28	chr5	ENSMUSG00000033209.17	4643.48	4074.29	0.877716	0.978517	-0.0313313	0.0853418	0.562742
Laptm4a	chr12	ENSMUSG00000020585.4	5883.6	6414.36	1.09008	1.03405	0.0483104	0.0855478	0.562931
Smarcc1	chr9	ENSMUSG00000032481.17	29774.2	28103.1	0.943988	0.967117	-0.048237	0.085472	0.562931
Tsen15	chr1	ENSMUSG00000014980.14	1479.63	1651.36	1.11629	1.02768	0.0393925	0.0857493	0.563673
Zfp652	chr11	ENSMUSG00000075595.9	4200.14	3868.47	0.921424	0.968101	-0.0467708	0.085914	0.564172
Tk1	chr11	ENSMUSG00000025574.13	3076.67	3353.44	1.09013	1.03332	0.0472933	0.0861385	0.565062
Palld	chr8	ENSMUSG00000058056.16	3341.37	2998.19	0.898023	0.97245	-0.0403038	0.086294	0.565497
Hdac6	chrX	ENSMUSG00000031161.15	2275.56	2480.66	1.09009	1.03442	0.048826	0.0865624	0.566672
Sh3pxd2b	chr11	ENSMUSG00000040711.8	6189.51	5701.77	0.92152	0.967086	-0.0482846	0.0870187	0.568703
Mfsd5	chr15	ENSMUSG00000045665.5	1134.01	1278.82	1.12745	1.02025	0.0289259	0.0870519	0.568703
Homer1	chr13	ENSMUSG00000007617.18	1811.8	1617.01	0.892539	0.976394	-0.0344648	0.0871604	0.568827
Trmt1	chr8	ENSMUSG00000001909.16	2169.62	2381.01	1.09746	1.03165	0.0449483	0.0876491	0.570843
Ticrr	chr7	ENSMUSG00000046591.10	3133.09	2856.93	0.911912	0.97095	-0.0425306	0.0876258	0.570843
Glmp	chr3	ENSMUSG00000001418.13	1163.97	1312.72	1.12752	1.02503	0.0356703	0.0878376	0.570992
Eif4g3	chr4	ENSMUSG00000028760.16	10288.5	9637.94	0.936758	0.96539	-0.0508164	0.0878519	0.570992
P3h3	chr6	ENSMUSG00000023191.9	1042.48	1185.61	1.13658	1.02418	0.0344707	0.0879555	0.571081
Tmem50a	chr4	ENSMUSG00000028822.11	1732.88	1911.15	1.10292	1.03071	0.0436346	0.0881797	0.571368
Taf2	chr15	ENSMUSG00000037343.8	4219.25	3924.01	0.930166	0.967542	-0.0476039	0.0881753	0.571368
Ddx3x	chrX	ENSMUSG00000000787.12	34354.3	32370.6	0.942333	0.967303	-0.0479598	0.0887332	0.571456
Pdcd6	chr13	ENSMUSG00000021576.6	1584.85	1757.45	1.10904	1.0285	0.0405478	0.0887318	0.571456
Sbf2	chr7	ENSMUSG00000038371.15	3288.54	3047.31	0.92671	0.966987	-0.048432	0.0883804	0.571456
Cep104	chr4	ENSMUSG00000039523.16	1643.98	1476.72	0.898251	0.973176	-0.0392268	0.0887328	0.571456
Phf21a	chr2	ENSMUSG00000058318.15	3793.17	3454.57	0.910925	0.969856	-0.044157	0.0883226	0.571456
Srpk2	chr5	ENSMUSG00000062604.11	3179.9	2936.09	0.923444	0.968211	-0.0466066	0.088665	0.571456
Pabpc4	chr4	ENSMUSG00000011257.19	12203.2	12858.1	1.05372	1.03289	0.0466874	0.0900318	0.572847
Hmbox1	chr14	ENSMUSG00000021972.14	2517.91	2288.16	0.909087	0.971748	-0.0413465	0.0899246	0.572847
Fads2	chr19	ENSMUSG00000024665.8	9270.72	9843.73	1.06185	1.03442	0.0488268	0.0894735	0.572847
Tmem131	chr1	ENSMUSG00000026116.11	7802.43	7150.41	0.916862	0.968066	-0.0468227	0.089923	0.572847
Vangl2	chr1	ENSMUSG00000026556.15	5239.4	4866.29	0.928828	0.967335	-0.0479128	0.0897239	0.572847
Slc25a4	chr8	ENSMUSG00000031633.4	16725.1	17517.3	1.04736	1.02986	0.0424425	0.0896719	0.572847
Pkm	chr9	ENSMUSG00000032294.17	90320.3	97340.4	1.0782	1.03369	0.0478055	0.0899573	0.572847
Gnai2	chr9	ENSMUSG00000032562.13	12752.3	13723.8	1.07623	1.03395	0.0481726	0.0897087	0.572847
Phkb	chr8	ENSMUSG00000036879.15	1877.96	1697.3	0.904201	0.972075	-0.04086	0.0897525	0.572847
Bclaf1	chr10	ENSMUSG00000037608.16	15273.5	14598.8	0.955812	0.971977	-0.0410055	0.0895403	0.572847
Smg7	chr1	ENSMUSG00000042772.15	5874.14	5419.27	0.922913	0.968542	-0.0461142	0.0897316	0.572847
Malat1	chr19	ENSMUSG00000092341.3	3966.31	2778.62	0.698456	0.992377	-0.0110394	0.0899362	0.572847
1810055G02Rik	chr19	ENSMUSG00000035372.2	1111.94	1253.28	1.12702	1.02199	0.0313853	0.0902827	0.573869
Dhx57	chr17	ENSMUSG00000035051.15	1976.05	1796.7	0.909074	0.972664	-0.0399871	0.0908673	0.575082
Supt16	chr14	ENSMUSG00000035726.8	20390.7	19291	0.946184	0.971784	-0.0412931	0.0909263	0.575082
Ncapd2	chr6	ENSMUSG00000038252.13	22343.3	21066.7	0.942773	0.96514	-0.0511893	0.0908238	0.575082
Ercc6l	chrX	ENSMUSG00000051220.2	2777.33	2527.46	0.910268	0.969867	-0.0441417	0.090823	0.575082
Dock1	chr7	ENSMUSG00000058325.6	7048.39	6534.13	0.927086	0.967682	-0.0473957	0.0908418	0.575082
Rnf145	chr11	ENSMUSG00000019189.13	5040	5364.11	1.06426	1.03371	0.0478339	0.0916392	0.575704
Srebf1	chr11	ENSMUSG00000020538.15	2519.54	2757.38	1.09429	1.03258	0.0462472	0.0916527	0.575704
Zc3h7b	chr15	ENSMUSG00000022390.11	12570.2	11759.1	0.935633	0.967582	-0.0475444	0.0916742	0.575704
Nop10	chr2	ENSMUSG00000027133.3	2158.14	2381.54	1.1032	1.02883	0.040999	0.0914919	0.575704
Mxd4	chr5	ENSMUSG00000037235.13	1965.55	1718.23	0.874377	0.978738	-0.031006	0.09175	0.575704
Smarcal1	chr1	ENSMUSG00000039354.16	2319.19	2114.3	0.911614	0.968146	-0.0467039	0.0911798	0.575704
Myo9a	chr9	ENSMUSG00000039585.15	2308.7	2039.3	0.883972	0.975935	-0.0351431	0.091454	0.575704
Fdps	chr3	ENSMUSG00000059743.12	2539.8	2900.35	1.14286	1.02255	0.0321724	0.0916175	0.575704
Srgap2	chr1	ENSMUSG00000026425.15	3520.33	3225.21	0.916078	0.969821	-0.0442097	0.0924733	0.579098
Ipo11	chr13	ENSMUSG00000042590.17	4318.52	3993.03	0.924819	0.968924	-0.0455448	0.0924683	0.579098
Ints7	chr1	ENSMUSG00000037461.10	5194.05	4855.41	0.935029	0.969203	-0.0451296	0.0925856	0.57923
Setd1b	chr5	ENSMUSG00000038384.16	4666.46	4125.23	0.883453	0.975114	-0.0363579	0.0927899	0.579937
Rimklb	chr6	ENSMUSG00000040649.15	2189.29	1973.09	0.901471	0.972915	-0.0396143	0.0928852	0.579962
Frs2	chr10	ENSMUSG00000020170.4	2438.95	2187.99	0.897564	0.973763	-0.0383579	0.0930356	0.579983
Pik3c2b	chr1	ENSMUSG00000026447.16	1318.65	1138.66	0.864688	0.980882	-0.0278479	0.0930712	0.579983
Adcy6	chr15	ENSMUSG00000022994.9	4185.88	3841.86	0.91769	0.970037	-0.0438876	0.0936224	0.582846
Nfatc3	chr8	ENSMUSG00000031902.10	5685.81	5335.38	0.938464	0.968261	-0.0465325	0.0937507	0.583073
Pdpk1	chr17	ENSMUSG00000024122.16	2565.5	2327.71	0.907846	0.972434	-0.0403283	0.0940829	0.583616
Rbbp5	chr1	ENSMUSG00000026439.14	2735.91	2509.18	0.917042	0.971609	-0.041552	0.0940818	0.583616
Mrps17	chr5	ENSMUSG00000034211.14	1707.13	1888.66	1.10624	1.02783	0.0395976	0.0942057	0.583616
Dcun1d4	chr5	ENSMUSG00000051674.15	2584.64	2363.12	0.914441	0.970393	-0.043359	0.0941545	0.583616
Hnrnpd	chr5	ENSMUSG00000000568.15	33569	31645.5	0.942884	0.968232	-0.0465753	0.0949814	0.583909
Nr2f6	chr8	ENSMUSG00000002393.14	3166.06	3554.96	1.12395	1.02237	0.0319191	0.0950425	0.583909
Abhd8	chr8	ENSMUSG00000007950.9	2202.07	2432.66	1.10477	1.03002	0.0426741	0.0948272	0.583909
Kat6b	chr14	ENSMUSG00000021767.19	2480.02	2215.37	0.893677	0.972804	-0.0397787	0.0947496	0.583909
Lrp8	chr4	ENSMUSG00000028613.15	1314.72	1174.78	0.893614	0.975129	-0.0363349	0.0944546	0.583909
Crtap	chr9	ENSMUSG00000032431.6	1404.05	1572.8	1.12037	1.02623	0.0373557	0.0950748	0.583909
Rpl37a	chr1	ENSMUSG00000046330.10	11360	11991	1.05559	1.03356	0.0476161	0.0944379	0.583909
Nup107	chr10	ENSMUSG00000052798.13	4618.08	4283.1	0.927414	0.9606	-0.0579917	0.0950806	0.583909
Zc3h4	chr7	ENSMUSG00000059273.9	7480.75	6876.3	0.919151	0.970634	-0.0430005	0.0949619	0.583909
Rprd1a	chr18	ENSMUSG00000040446.4	2058.46	1868.76	0.907824	0.972145	-0.0407561	0.0952736	0.584529
Fkbp9	chr6	ENSMUSG00000029781.7	4756.69	5074.06	1.06665	1.03473	0.0492573	0.0955356	0.58557
Gramd1a	chr7	ENSMUSG00000001248.15	1999.24	2189.84	1.09511	1.02819	0.0401042	0.0964562	0.586349
Mov10	chr3	ENSMUSG00000002227.15	2441.29	2760.11	1.13059	1.0275	0.0391354	0.0968176	0.586349
Mast2	chr4	ENSMUSG00000003810.13	5214.62	4802.36	0.921147	0.971567	-0.0416152	0.0982695	0.586349
Plod3	chr5	ENSMUSG00000004846.10	1798.39	1976.67	1.09883	1.02727	0.0388119	0.0983433	0.586349
Akt1s1	chr7	ENSMUSG00000011096.17	2743.69	2980.48	1.0863	1.02914	0.0414363	0.0978756	0.586349
Mtrex	chr13	ENSMUSG00000016018.4	6931.94	6527.63	0.941669	0.966264	-0.0495114	0.0998178	0.586349
Stk4	chr2	ENSMUSG00000018209.15	3338.64	3098.7	0.928168	0.968567	-0.0460764	0.0973843	0.586349
Slc25a22	chr7	ENSMUSG00000019082.18	1375.84	1537.6	1.11777	1.02503	0.0356725	0.099776	0.586349
Ccar1	chr10	ENSMUSG00000020074.7	9562.54	9036.76	0.945113	0.968587	-0.0460458	0.0965486	0.586349
Nmt1	chr11	ENSMUSG00000020936.8	5836.17	5499.8	0.942347	0.972245	-0.0406081	0.0995467	0.586349
Pspc1	chr14	ENSMUSG00000021938.12	3606.9	3927.41	1.08886	1.03239	0.0459937	0.0995385	0.586349
Ly6e	chr15	ENSMUSG00000022587.14	1124.11	1286.26	1.14372	1.02039	0.0291272	0.0987537	0.586349
Tbc1d5	chr17	ENSMUSG00000023923.10	1271.45	1131.84	0.890433	0.975966	-0.0350971	0.0969263	0.586349
Ralbp1	chr17	ENSMUSG00000024096.17	3389.67	3137.69	0.925791	0.969289	-0.0450009	0.0989806	0.586349
Hsd17b10	chrX	ENSMUSG00000025260.10	3358.33	3615.79	1.07671	1.02598	0.0370036	0.0980125	0.586349
Rplp2	chr7	ENSMUSG00000025508.13	32402.2	34333.3	1.05977	1.03383	0.0479978	0.0995631	0.586349
Zfp282	chr6	ENSMUSG00000025821.9	2558.66	2328.6	0.910508	0.972634	-0.0400313	0.0994034	0.586349
Spred1	chr2	ENSMUSG00000027351.14	5678.04	5316.26	0.936278	0.968143	-0.0467076	0.0963796	0.586349
Cst3	chr2	ENSMUSG00000027447.6	1648.42	1833.72	1.11229	1.02675	0.03809	0.0977079	0.586349
Rbck1	chr2	ENSMUSG00000027466.15	2274.12	2481.83	1.09116	1.0303	0.0430615	0.0972434	0.586349
Mark4	chr7	ENSMUSG00000030397.11	2998.38	3262.1	1.08767	1.02992	0.0425387	0.0980893	0.586349
Fchsd2	chr7	ENSMUSG00000030691.15	1890.77	1710.42	0.904559	0.972761	-0.0398425	0.0964924	0.586349
Irak1	chrX	ENSMUSG00000031392.18	2669.63	2888.04	1.08182	1.02951	0.0419575	0.0987092	0.586349
Egln1	chr8	ENSMUSG00000031987.6	3586.34	3911.35	1.09066	1.03026	0.0430143	0.0989139	0.586349
Eri3	chr4	ENSMUSG00000033423.16	2322.3	2533.33	1.0908	1.0324	0.0459995	0.0978159	0.586349
2700049A03Rik	chr12	ENSMUSG00000034601.17	1513.56	1354.42	0.894668	0.975605	-0.0356308	0.0991305	0.586349
Leprot	chr4	ENSMUSG00000035212.14	1380.15	1539.18	1.1157	1.026	0.0370273	0.0967679	0.586349
Tut7	chr13	ENSMUSG00000035248.9	2932.71	2693.04	0.918408	0.971143	-0.0422447	0.0993171	0.586349
Acaa1a	chr9	ENSMUSG00000036138.16	1198.43	1347.6	1.12402	1.0242	0.0344942	0.0991455	0.586349
Plxnb2	chr15	ENSMUSG00000036606.17	16109.2	14985	0.930318	0.965831	-0.0501578	0.0969942	0.586349
Mrpl12	chr11	ENSMUSG00000039640.7	4177.98	4515.9	1.08118	1.03852	0.0545238	0.0990084	0.586349
Ldb2	chr5	ENSMUSG00000039706.11	1144.79	1336.21	1.16907	1.01834	0.0262142	0.0970566	0.586349
Zfp444	chr7	ENSMUSG00000044876.15	1646.29	1859.11	1.12933	1.02267	0.0323459	0.0998036	0.586349
Magi3	chr3	ENSMUSG00000052539.15	1191.01	1060.85	0.890822	0.976116	-0.0348751	0.0969535	0.586349
Eif3k	chr7	ENSMUSG00000053565.10	6154.1	6586.21	1.07032	1.03406	0.0483222	0.0984104	0.586349
Set	chr2	ENSMUSG00000054766.13	52246.9	50149.2	0.959862	0.971901	-0.0411193	0.0979512	0.586349
B4galnt4	chr7	ENSMUSG00000055629.5	3456.53	3733.23	1.07989	1.0326	0.0462873	0.0997582	0.586349
Rnf181	chr6	ENSMUSG00000055850.12	1359.26	1524.52	1.12204	1.02605	0.0371067	0.0981265	0.586349
Foxk1	chr5	ENSMUSG00000056493.9	2944.73	2691.77	0.913951	0.971011	-0.0424398	0.0996255	0.586349
Las1l	chrX	ENSMUSG00000057421.12	3235.35	2988.59	0.923768	0.968286	-0.0464943	0.0961848	0.586349
Zdhhc8	chr16	ENSMUSG00000060166.6	2220.7	2429.72	1.09413	1.02944	0.0418587	0.09903	0.586349
Zfp706	chr15	ENSMUSG00000062397.8	6065.69	6451.41	1.06357	1.03408	0.0483427	0.0990894	0.586349
Rplp0	chr5	ENSMUSG00000067274.10	64133.7	67694.2	1.05566	1.03223	0.0457621	0.0969036	0.586349
Capn6	chrX	ENSMUSG00000067276.5	15793.1	17310.1	1.09676	1.02972	0.0422582	0.0987719	0.586349
Epc2	chr2	ENSMUSG00000069495.12	3277.84	2973.7	0.907706	0.971523	-0.0416796	0.0972939	0.586349
Ndufa11	chr17	ENSMUSG00000002379.7	1289.4	1449.19	1.12425	1.02464	0.0351224	0.100176	0.586413
Kif5b	chr18	ENSMUSG00000006740.14	10264.5	9742.41	0.949225	0.969821	-0.0442103	0.100476	0.586413
Kif11	chr19	ENSMUSG00000012443.4	9424.76	8901.59	0.944418	0.969068	-0.0453309	0.100716	0.586413
Trpm7	chr2	ENSMUSG00000027365.14	4879.44	4526.38	0.927878	0.969364	-0.0448895	0.100215	0.586413
Pum1	chr4	ENSMUSG00000028580.15	8351.16	7917.79	0.948101	0.971244	-0.042094	0.100463	0.586413
Galnt7	chr8	ENSMUSG00000031608.13	1435.42	1292.05	0.900075	0.973623	-0.0385647	0.10073	0.586413
Lrrc58	chr16	ENSMUSG00000034158.9	8411.67	7852.82	0.933779	0.970036	-0.0438902	0.100145	0.586413
Rtkn	chr6	ENSMUSG00000034930.16	1538.37	1698.72	1.10425	1.02849	0.0405246	0.100107	0.586413
Dapk3	chr10	ENSMUSG00000034974.13	1282.18	1431.97	1.11657	1.02565	0.0365339	0.100547	0.586413
Wwp1	chr4	ENSMUSG00000041058.15	2486.33	2282.19	0.917948	0.972345	-0.0404602	0.100752	0.586413
Aar2	chr2	ENSMUSG00000027628.10	1656.75	1831.13	1.10514	1.02689	0.0382819	0.100909	0.58679
Wdr18	chr10	ENSMUSG00000035754.8	4584.14	4919.91	1.07325	1.03003	0.0426819	0.101014	0.586862
Foxm1	chr6	ENSMUSG00000001517.14	6259.96	5783.81	0.924191	0.969174	-0.0451727	0.101213	0.587481
Lnpep	chr17	ENSMUSG00000023845.7	1527.6	1348.39	0.883876	0.97945	-0.029956	0.101724	0.589015
Camsap1	chr2	ENSMUSG00000026933.17	5149.3	4835.2	0.939011	0.967862	-0.0471269	0.101705	0.589015
Fam120a	chr13	ENSMUSG00000038014.7	8740.59	8271.48	0.946341	0.966852	-0.0486335	0.101756	0.589015
Nol9	chr4	ENSMUSG00000028948.16	3929.89	4211.57	1.07168	1.03125	0.0443903	0.10201	0.589397
Six4	chr12	ENSMUSG00000034460.9	3496.69	3244.39	0.927865	0.968422	-0.0462928	0.102006	0.589397
E330009J07Rik	chr6	ENSMUSG00000037172.14	1901.11	1732.49	0.911221	0.975054	-0.036446	0.1021	0.589397
2810004N23Rik	chr8	ENSMUSG00000031984.8	3426.84	3152.15	0.920046	0.972277	-0.0405604	0.102326	0.590162
Mpp6	chr6	ENSMUSG00000038388.14	3641.22	3360.55	0.92296	0.970322	-0.0434639	0.102426	0.590202
Gipc1	chr8	ENSMUSG00000019433.9	3159.6	3460.02	1.09551	1.02769	0.0393987	0.102869	0.592218
Kctd10	chr5	ENSMUSG00000001098.15	4699.69	4996.69	1.06319	1.03325	0.0471953	0.103118	0.592581
Zfyve9	chr4	ENSMUSG00000034557.14	2645.21	2432.41	0.919531	0.971283	-0.042036	0.103066	0.592581
Rps18	chr17	ENSMUSG00000008668.15	20764.6	21883.5	1.05398	1.03152	0.0447706	0.103413	0.592984
Tmem165	chr5	ENSMUSG00000029234.13	2931.46	3196.24	1.09046	1.02846	0.0404923	0.10334	0.592984
Emc6	chr11	ENSMUSG00000047260.4	1690.89	1865.96	1.10348	1.02666	0.0379576	0.103469	0.592984
Klf12	chr14	ENSMUSG00000072294.5	1780.16	1534.73	0.86347	0.981935	-0.026301	0.103636	0.593405
Mib1	chr18	ENSMUSG00000024294.14	8779.41	8127.58	0.926241	0.968548	-0.0461052	0.104146	0.594719
Snx17	chr5	ENSMUSG00000029146.14	3477.78	3183.15	0.91513	0.972064	-0.0408761	0.104111	0.594719
Zfp143	chr7	ENSMUSG00000061079.14	1322.37	1185.12	0.896219	0.975194	-0.0362391	0.103968	0.594719
Zmiz1	chr14	ENSMUSG00000007817.15	12196	11182.1	0.916967	0.97196	-0.0410317	0.104258	0.594824
Naa50	chr16	ENSMUSG00000022698.17	8952.85	8483.03	0.947558	0.968812	-0.0457118	0.104375	0.594958
Thbs1	chr2	ENSMUSG00000040152.8	2052.66	2668.21	1.30235	1.01015	0.0145681	0.104576	0.595568
Hsf1	chr15	ENSMUSG00000022556.11	2282.24	2507.28	1.09863	1.02868	0.0407895	0.104774	0.595786
Yars2	chr16	ENSMUSG00000022792.16	1090.11	1229.54	1.12812	1.02263	0.0322857	0.104896	0.595786
Klhdc3	chr17	ENSMUSG00000063576.12	5232.46	5587.27	1.06775	1.03324	0.0471736	0.104804	0.595786
Msh6	chr17	ENSMUSG00000005370.4	8071.97	7577.04	0.938837	0.969036	-0.0453772	0.105165	0.595944
Pggt1b	chr18	ENSMUSG00000024477.4	2307.36	2036.7	0.883589	0.978797	-0.0309184	0.105568	0.595944
Selenof	chr3	ENSMUSG00000037072.15	4631.36	5049.72	1.09086	1.02883	0.0410028	0.105581	0.595944
Rapgef1	chr2	ENSMUSG00000039844.20	9391.18	8760.18	0.932772	0.970337	-0.0434415	0.105534	0.595944
Fcho2	chr13	ENSMUSG00000041685.16	1275.67	1125.92	0.88282	0.978288	-0.0316682	0.105451	0.595944
Timm29	chr9	ENSMUSG00000048429.10	2401.49	2632.97	1.09634	1.02788	0.0396745	0.105211	0.595944
Rps27	chr3	ENSMUSG00000090733.6	11220.9	11971.4	1.06695	1.03186	0.0452421	0.105502	0.595944
Strbp	chr2	ENSMUSG00000026915.16	4410.75	4088	0.926726	0.970608	-0.0430396	0.106199	0.598903
Ptdss1	chr13	ENSMUSG00000021518.4	1601.28	1763.11	1.10107	1.02727	0.0388129	0.106301	0.598945
Sec24b	chr3	ENSMUSG00000001052.15	4960.99	4619.51	0.931271	0.969413	-0.0448171	0.106566	0.599083
Ppil4	chr10	ENSMUSG00000015757.10	1857.9	1665.95	0.897154	0.976447	-0.0343864	0.106608	0.599083
Tnfaip8	chr18	ENSMUSG00000062210.13	1759.74	1989.69	1.13138	1.02023	0.0288879	0.106532	0.599083
Ssr2	chr3	ENSMUSG00000041355.13	3408.1	3671.74	1.07741	1.02897	0.0411969	0.107032	0.600932
Sfxn1	chr13	ENSMUSG00000021474.9	4407.56	4121.56	0.935157	0.971776	-0.0413049	0.107341	0.601073
Stox2	chr8	ENSMUSG00000038143.16	6670.99	6092.9	0.913561	0.973957	-0.0380699	0.107324	0.601073
Ppp1ca	chr19	ENSMUSG00000040385.7	16781.2	17569.3	1.04701	1.0304	0.0431985	0.107264	0.601073
Golga5	chr12	ENSMUSG00000021192.16	1384.2	1246.79	0.900688	0.976274	-0.0346421	0.107754	0.602855
Dyrk1b	chr7	ENSMUSG00000002409.18	1292.12	1136.03	0.878463	0.980259	-0.0287653	0.108006	0.60295
Phf6	chrX	ENSMUSG00000025626.16	7160.32	6733.08	0.940362	0.969211	-0.0451168	0.108056	0.60295
Slc6a6	chr6	ENSMUSG00000030096.8	4424.09	4084.4	0.923565	0.969597	-0.0445426	0.108014	0.60295
Slc25a51	chr4	ENSMUSG00000045973.18	4309.12	4040.36	0.937698	0.96957	-0.0445829	0.108193	0.603181
Usp31	chr7	ENSMUSG00000063317.7	1689.58	1512.6	0.89534	0.977252	-0.0331977	0.10843	0.603974
March6	chr15	ENSMUSG00000039100.10	5738.79	5378.68	0.937278	0.97038	-0.0433782	0.108796	0.605483
Ipo5	chr14	ENSMUSG00000030662.10	23454.6	22390.4	0.954617	0.971903	-0.0411157	0.109167	0.607014
Hax1	chr3	ENSMUSG00000027944.13	2216.3	2410.13	1.08739	1.02881	0.0409697	0.10929	0.607165
Cpsf7	chr19	ENSMUSG00000034820.4	4399.42	4109.66	0.934133	0.972198	-0.0406779	0.109425	0.607387
Tnrc6c	chr11	ENSMUSG00000025571.13	5336.78	4840.14	0.907591	0.972744	-0.0398674	0.11041	0.612316
Atrn	chr2	ENSMUSG00000027312.14	2049.15	1851.67	0.90444	0.97562	-0.035608	0.110917	0.613143
Mbtps1	chr8	ENSMUSG00000031835.16	9675.12	9206.42	0.951505	0.970484	-0.0432242	0.110788	0.613143
Rpl36	chr17	ENSMUSG00000057863.6	13708.6	14608.4	1.06566	1.03317	0.0470795	0.110945	0.613143
Atxn1l	chr8	ENSMUSG00000069895.4	3499.5	3220.6	0.920673	0.972693	-0.0399431	0.110688	0.613143
Dnmt3a	chr12	ENSMUSG00000020661.15	13044.3	12029	0.922541	0.971661	-0.0414746	0.111364	0.613823
Psmb2	chr4	ENSMUSG00000028837.8	5121.87	5441.33	1.06237	1.03074	0.0436742	0.111455	0.613823
Ints1	chr5	ENSMUSG00000029547.10	6367.33	5886.08	0.924068	0.972326	-0.0404883	0.111331	0.613823
Zfp451	chr1	ENSMUSG00000042197.13	3341.56	3097.73	0.92715	0.973112	-0.0393216	0.111374	0.613823
Ptch1	chr13	ENSMUSG00000021466.12	7381.84	6165.78	0.836426	0.986269	-0.0199464	0.111619	0.614196
Abcf3	chr16	ENSMUSG00000003234.16	1857.98	1696.17	0.91298	0.973815	-0.0382797	0.112297	0.61579
Ddah2	chr17	ENSMUSG00000007039.12	7537.18	8015.03	1.06325	1.03213	0.0456195	0.112992	0.61579
Fnbp4	chr2	ENSMUSG00000008200.15	3536.1	3202.88	0.905903	0.975374	-0.0359727	0.112617	0.61579
Kif3c	chr12	ENSMUSG00000020668.10	1720.55	1518.74	0.88277	0.979969	-0.0291924	0.113053	0.61579
Cdc27	chr11	ENSMUSG00000020687.13	7745.53	7302.14	0.942835	0.971484	-0.0417382	0.112379	0.61579
Myl12a	chr17	ENSMUSG00000024048.15	3042.52	3292.07	1.08213	1.02976	0.0423139	0.112332	0.61579
Get4	chr5	ENSMUSG00000025858.12	2543.88	2784.22	1.09461	1.02805	0.0399128	0.112438	0.61579
Higd2a	chr13	ENSMUSG00000025868.6	1286.04	1432.99	1.11439	1.02299	0.0327984	0.112821	0.61579
Rnpepl1	chr1	ENSMUSG00000026269.14	1484.24	1632.17	1.09968	1.02561	0.036488	0.112957	0.61579
Yme1l1	chr2	ENSMUSG00000026775.9	5973.42	5564.2	0.931347	0.9716	-0.0415661	0.113073	0.61579
Jarid2	chr13	ENSMUSG00000038518.15	5484.03	5126.58	0.93491	0.970853	-0.0426745	0.112533	0.61579
Mfap2	chr4	ENSMUSG00000060572.17	6199.81	6722.09	1.08452	1.02756	0.0392225	0.112102	0.61579
Ssh1	chr5	ENSMUSG00000042121.16	2677.03	2425.97	0.906258	0.975625	-0.0356015	0.113337	0.616702
Zbtb41	chr1	ENSMUSG00000033964.12	1701.99	1535.3	0.902455	0.975869	-0.0352406	0.113604	0.617622
Psmb4	chr3	ENSMUSG00000005779.12	6031.58	6403.19	1.06166	1.03048	0.0433218	0.114155	0.618624
Rnf25	chr1	ENSMUSG00000026171.12	1064.99	1197.52	1.12473	1.02073	0.0296021	0.114177	0.618624
Ilk	chr7	ENSMUSG00000030890.16	3770.59	4049.37	1.07409	1.0274	0.0389958	0.113922	0.618624
Ccdc9	chr7	ENSMUSG00000041375.18	1411.09	1270.76	0.900317	0.977428	-0.0329375	0.114093	0.618624
Zdhhc21	chr4	ENSMUSG00000028403.15	1385.45	1239.26	0.894443	0.977042	-0.0335074	0.114289	0.6187
Mapkbp1	chr2	ENSMUSG00000033902.12	1222	1072.68	0.877741	0.981342	-0.0271718	0.114477	0.619189
Gtpbp2	chr17	ENSMUSG00000023952.13	1240.02	1392.78	1.1233	1.02274	0.032445	0.114835	0.620597
Uhrf2	chr19	ENSMUSG00000024817.13	4896.44	4570.27	0.933362	0.964879	-0.0515802	0.115	0.62096
Cul5	chr9	ENSMUSG00000032030.16	3443.99	3179.49	0.923434	0.971575	-0.0416034	0.115311	0.622113
Chd3	chr11	ENSMUSG00000018474.18	10361.2	8250.21	0.797185	0.989306	-0.0155112	0.11555	0.622872
Phactr2	chr10	ENSMUSG00000062866.16	3195.62	2852.6	0.892679	0.979164	-0.0303775	0.115793	0.623652
Rab11fip4	chr11	ENSMUSG00000017639.13	2949.46	2603.03	0.882864	0.981946	-0.0262837	0.116569	0.624123
Eif3h	chr15	ENSMUSG00000022312.11	10732.2	11295.1	1.05252	1.03079	0.0437478	0.116487	0.624123
Spire1	chr18	ENSMUSG00000024533.17	2508.81	2306.19	0.919241	0.972412	-0.0403606	0.116079	0.624123
Foxp1	chr6	ENSMUSG00000030067.17	4933.14	4467.43	0.906488	0.975918	-0.0351681	0.116419	0.624123
Acat1	chr9	ENSMUSG00000032047.5	1443.57	1620.79	1.12287	1.02157	0.0307883	0.116504	0.624123
Ndufv1	chr19	ENSMUSG00000037916.14	3662.15	3943.7	1.07704	1.02927	0.0416223	0.116488	0.624123
Ensa	chr3	ENSMUSG00000038619.12	3666.32	3922.23	1.06969	1.02998	0.0426108	0.116259	0.624123
Rpl8	chr15	ENSMUSG00000003970.9	43903.3	45824.3	1.04381	1.02976	0.0423048	0.117022	0.625496
Sart3	chr5	ENSMUSG00000018974.7	6338.83	5947.35	0.938322	0.970978	-0.0424889	0.116998	0.625496
Ipo7	chr7	ENSMUSG00000066232.4	12164.8	11606.6	0.95411	0.972724	-0.039897	0.117256	0.626222
Ctsl	chr13	ENSMUSG00000021477.9	2983.77	3289.64	1.10272	1.0258	0.036754	0.117433	0.626638
Gabarap	chr11	ENSMUSG00000018567.14	4083.28	4379.44	1.07267	1.02937	0.0417577	0.118241	0.629365
Tmem9	chr1	ENSMUSG00000026411.17	2066.74	2279.65	1.10308	1.02465	0.0351334	0.118221	0.629365
Ei24	chr9	ENSMUSG00000062762.17	4317.76	4594.02	1.06399	1.03011	0.0427966	0.118055	0.629365
Wdr83	chr8	ENSMUSG00000005150.16	1113.36	1250.01	1.12309	1.02261	0.0322605	0.118382	0.629588
Cnn3	chr3	ENSMUSG00000053931.11	20872.3	21746.7	1.04192	1.02806	0.0399298	0.118517	0.629774
Pqbp1	chrX	ENSMUSG00000031157.10	2489.43	2690	1.08068	1.02764	0.0393322	0.118625	0.629823
Fli1	chr9	ENSMUSG00000016087.13	4828.31	4403.85	0.912158	0.97509	-0.0363931	0.119105	0.630265
Dip2a	chr10	ENSMUSG00000020231.15	1285.42	1120.24	0.872264	0.982119	-0.0260298	0.118946	0.630265
Arhgap1	chr2	ENSMUSG00000027247.16	2104.4	2290.03	1.08804	1.02724	0.0387775	0.119065	0.630265
Plin2	chr4	ENSMUSG00000028494.12	1694.85	1855.57	1.09492	1.02719	0.038707	0.119062	0.630265
Mark3	chr12	ENSMUSG00000007411.16	4997.76	4678.26	0.936137	0.970297	-0.0435014	0.119428	0.630484
Polr2m	chr9	ENSMUSG00000032199.13	18670.3	17830.2	0.955016	0.972621	-0.0400496	0.119532	0.630484
Stra6	chr9	ENSMUSG00000032327.14	1207.87	1448.43	1.20124	1.01345	0.0192679	0.119713	0.630484
Cdv3	chr9	ENSMUSG00000032803.15	17072.1	16387.2	0.959884	0.974114	-0.0378375	0.119742	0.630484
Uba6	chr5	ENSMUSG00000035898.13	2355.34	2138.94	0.908254	0.975883	-0.03522	0.119287	0.630484
Dot1l	chr10	ENSMUSG00000061589.14	4065.18	3772.18	0.928212	0.973227	-0.0391521	0.119608	0.630484
Tnks	chr8	ENSMUSG00000031529.5	7080.61	6633.31	0.937087	0.969754	-0.0443097	0.120145	0.631333
Specc1l	chr10	ENSMUSG00000033444.14	5769.32	5368.15	0.930588	0.974964	-0.0365791	0.12002	0.631333
Mrpl34	chr8	ENSMUSG00000034880.7	1770.55	1963.75	1.10934	1.02355	0.0335832	0.120202	0.631333
Morc2a	chr11	ENSMUSG00000034543.15	5416.84	5082.91	0.938303	0.969811	-0.044224	0.120533	0.632028
Edrf1	chr7	ENSMUSG00000039990.16	1893.29	1734.54	0.916111	0.975557	-0.0357024	0.120522	0.632028
Gpaa1	chr15	ENSMUSG00000022561.13	1500.01	1701.1	1.13399	1.0195	0.0278599	0.120963	0.632194
Limd1	chr9	ENSMUSG00000025239.3	4937.3	4655.89	0.943049	0.972746	-0.0398655	0.120706	0.632194
Pde3b	chr7	ENSMUSG00000030671.9	2524.06	2333.81	0.92457	0.972996	-0.0394941	0.120887	0.632194
Usp42	chr5	ENSMUSG00000051306.7	3814.18	3550.04	0.930641	0.970377	-0.0433828	0.120799	0.632194
Dlc1	chr8	ENSMUSG00000031523.16	4342.32	3944.21	0.908502	0.974524	-0.0372305	0.121386	0.633362
Hyou1	chr9	ENSMUSG00000032115.14	10300.9	9701.96	0.941977	0.971335	-0.0419592	0.121342	0.633362
Cip2a	chr16	ENSMUSG00000033031.13	3950.98	3696.58	0.935575	0.971204	-0.0421543	0.121516	0.633521
Cep89	chr7	ENSMUSG00000023072.14	1454.86	1295.89	0.890871	0.979561	-0.0297932	0.122608	0.637953
Mdk	chr2	ENSMUSG00000027239.14	33944.6	35692.9	1.0516	1.03007	0.0427356	0.122668	0.637953
Map2k2	chr10	ENSMUSG00000035027.18	7200.57	7713.2	1.0709	1.02975	0.0422986	0.122471	0.637953
Tmem234	chr4	ENSMUSG00000028797.20	3203.39	3432.82	1.07167	1.03148	0.0447119	0.122798	0.637983
Commd10	chr18	ENSMUSG00000042705.9	1636.24	1793.34	1.09607	1.02519	0.0358856	0.122875	0.637983
Uhrf1	chr17	ENSMUSG00000001228.14	18456.6	17651.3	0.956341	0.975157	-0.0362932	0.123527	0.63888
Brpf1	chr6	ENSMUSG00000001632.16	3036.44	2778.26	0.915149	0.975698	-0.0354934	0.12419	0.63888
Aif1l	chr2	ENSMUSG00000001864.13	5422.08	5759.78	1.06237	1.02896	0.0411882	0.125043	0.63888
Napa	chr7	ENSMUSG00000006024.13	3392.44	3622.17	1.06771	1.03018	0.042903	0.123966	0.63888
Atp6v1e1	chr6	ENSMUSG00000019210.10	1863.77	2045.52	1.09747	1.02278	0.0324935	0.123638	0.63888
Hmg20b	chr10	ENSMUSG00000020232.17	2626.35	2838.42	1.08086	1.02586	0.0368352	0.123999	0.63888
Il6st	chr13	ENSMUSG00000021756.12	4456.64	4104.59	0.921275	0.973991	-0.0380194	0.12319	0.63888
Arf4	chr14	ENSMUSG00000021877.12	9226.1	9678.26	1.04904	1.03045	0.043273	0.125361	0.63888
Kpna3	chr14	ENSMUSG00000021929.9	6993.09	6518.88	0.932432	0.972216	-0.0406519	0.124453	0.63888
Dnm1l	chr16	ENSMUSG00000022789.15	4341.45	4081.63	0.940139	0.971056	-0.0423731	0.12432	0.63888
Rrbp1	chr2	ENSMUSG00000027422.15	9541.28	8977.16	0.940928	0.974589	-0.0371342	0.124617	0.63888
P3h1	chr4	ENSMUSG00000028641.16	1158.18	1289.68	1.11385	1.02225	0.0317463	0.124404	0.63888
Pgd	chr4	ENSMUSG00000028961.15	6940.5	7388.1	1.06459	1.02932	0.0416876	0.124831	0.63888
Pds5a	chr5	ENSMUSG00000029202.12	9402.09	8892.13	0.945917	0.97265	-0.0400079	0.124908	0.63888
Rbm4b	chr19	ENSMUSG00000033760.17	1163.31	1303.84	1.1211	1.0219	0.0312588	0.12427	0.63888
Cmip	chr8	ENSMUSG00000034390.16	2195.22	2015.66	0.918177	0.975374	-0.0359727	0.125228	0.63888
Snai1	chr2	ENSMUSG00000042821.7	2951.59	3230.04	1.09436	1.02541	0.0361979	0.12375	0.63888
Lemd3	chr10	ENSMUSG00000048661.14	1324.27	1178.82	0.890903	0.979832	-0.0293943	0.125215	0.63888
Rpl29	chr9	ENSMUSG00000048758.14	17733.7	18630.1	1.05047	1.02813	0.0400205	0.124694	0.63888
Zfp771	chr7	ENSMUSG00000054716.4	1270.29	1449.09	1.13993	1.01819	0.0260126	0.125361	0.63888
Gtf2i	chr5	ENSMUSG00000060261.15	22547.6	21463.9	0.951966	0.971931	-0.0410742	0.123746	0.63888
Chchd2	chr5	ENSMUSG00000070493.3	6285.41	6724.28	1.07007	1.02883	0.0409997	0.12525	0.63888
Rc3h2	chr2	ENSMUSG00000075376.10	3071	2809.53	0.915139	0.976373	-0.034495	0.124488	0.63888
Arhgef11	chr3	ENSMUSG00000041977.18	2209.61	2017.03	0.913111	0.976127	-0.0348596	0.125503	0.639091
Arhgap12	chr18	ENSMUSG00000041225.16	1882.93	1722.45	0.914744	0.976939	-0.0336603	0.125836	0.640272
Dapk1	chr13	ENSMUSG00000021559.14	2832.91	2563.76	0.905136	0.977923	-0.0322071	0.126108	0.641144
Pogk	chr1	ENSMUSG00000040596.15	4867.44	4464.08	0.917712	0.974911	-0.0366579	0.12626	0.641399
Apeh	chr9	ENSMUSG00000032590.14	2044.87	2249.09	1.10007	1.02858	0.0406499	0.127076	0.645028
Rlf	chr4	ENSMUSG00000049878.13	2784.78	2567.1	0.922161	0.974971	-0.0365689	0.127222	0.645257
Tut4	chr4	ENSMUSG00000034610.14	11717.8	10764.5	0.919172	0.975319	-0.0360536	0.127345	0.645363
Tbl1x	chrX	ENSMUSG00000025246.13	9888.49	9400.53	0.950718	0.973324	-0.039008	0.127539	0.645831
Anxa7	chr14	ENSMUSG00000021814.17	1356.96	1539.62	1.13567	1.01877	0.0268292	0.128043	0.647867
Cebpz	chr17	ENSMUSG00000024081.9	4501.54	4217.06	0.936774	0.971689	-0.0414331	0.12842	0.648004
Ralgapb	chr2	ENSMUSG00000027652.15	2849.31	2637.1	0.925576	0.97394	-0.0380945	0.128213	0.648004
Atp2a2	chr5	ENSMUSG00000029467.15	13864.9	13275.8	0.957502	0.973326	-0.0390046	0.12858	0.648004
Nup133	chr8	ENSMUSG00000039509.8	5183.22	4899.04	0.945135	0.972031	-0.0409264	0.128323	0.648004
Igsf3	chr3	ENSMUSG00000042035.11	8158.39	7444.69	0.912866	0.976758	-0.0339275	0.128481	0.648004
Tle4	chr19	ENSMUSG00000024642.17	2817.9	2592.49	0.920469	0.974593	-0.0371288	0.128883	0.648226
Fbxo22	chr9	ENSMUSG00000032309.15	1826.51	2007.71	1.09952	1.02266	0.0323227	0.128931	0.648226
Pebp1	chr5	ENSMUSG00000032959.12	11373.6	11975	1.0529	1.02956	0.0420222	0.128771	0.648226
Phf20l1	chr15	ENSMUSG00000072501.5	1762.77	1602.87	0.909721	0.977344	-0.0330614	0.129095	0.648541
Tgif1	chr17	ENSMUSG00000047407.17	2566.95	2761.72	1.07582	1.02697	0.0383996	0.129381	0.649464
Jmy	chr13	ENSMUSG00000021690.10	2810.91	2585.36	0.919878	0.973436	-0.0388421	0.129623	0.649651
Ppif	chr14	ENSMUSG00000021868.7	2287.95	2503.53	1.09455	1.02416	0.03444	0.129523	0.649651
Fam91a1	chr15	ENSMUSG00000037119.4	5601.56	5259.67	0.938948	0.972106	-0.0408151	0.129921	0.650631
Bmpr2	chr1	ENSMUSG00000067336.6	4415.47	3995.2	0.905616	0.978521	-0.0313248	0.130159	0.651308
Nsd3	chr8	ENSMUSG00000054823.16	3788.71	3462.34	0.914373	0.976964	-0.0336231	0.130349	0.651745
Pdk1	chr2	ENSMUSG00000006494.11	2577.02	2983.49	1.16076	1.01549	0.0221824	0.131064	0.654289
Plaa	chr4	ENSMUSG00000028577.13	5237.34	4947.58	0.944664	0.971729	-0.0413747	0.131013	0.654289
Hnrnpa2b1	chr6	ENSMUSG00000004980.16	72915	70159.7	0.962207	0.973157	-0.0392551	0.131286	0.654879
Snx3	chr10	ENSMUSG00000019804.12	3751.83	4024.59	1.07286	1.02803	0.0398809	0.131492	0.654879
Sf3a2	chr10	ENSMUSG00000020211.15	6187.03	6606.16	1.06751	1.02817	0.0400722	0.131458	0.654879
Zbtb40	chr4	ENSMUSG00000060862.10	1146.29	1000.94	0.872728	0.983166	-0.024493	0.131906	0.65643
Drosha	chr15	ENSMUSG00000022191.16	12617.8	12002.3	0.951304	0.973189	-0.0392081	0.132305	0.656448
Eed	chr7	ENSMUSG00000030619.10	2871.74	2665.32	0.928147	0.974545	-0.0371988	0.132455	0.656448
Babam1	chr8	ENSMUSG00000031820.9	2614.96	2816.14	1.07702	1.02675	0.038089	0.13253	0.656448
Gpi1	chr7	ENSMUSG00000036427.5	14487.5	15491.2	1.06963	1.02906	0.0413286	0.132509	0.656448
Slc7a1	chr5	ENSMUSG00000041313.14	1667.48	1518.2	0.910735	0.979479	-0.0299135	0.132297	0.656448
Bend4	chr5	ENSMUSG00000092060.4	1414.31	1235.37	0.874024	0.982852	-0.0249537	0.132212	0.656448
Rrm2	chr12	ENSMUSG00000020649.11	20539.7	19253.6	0.937453	0.973641	-0.038538	0.13282	0.657371
Erbin	chr13	ENSMUSG00000021709.14	8214.12	7626.2	0.928886	0.973925	-0.0381181	0.132948	0.657493
Mapk1ip1l	chr14	ENSMUSG00000021840.17	11752.8	11242.7	0.956592	0.973362	-0.0389519	0.133657	0.659514
Dmac1	chr4	ENSMUSG00000028398.8	1353.71	1493.28	1.10289	1.02238	0.0319363	0.134084	0.659514
Dpp8	chr9	ENSMUSG00000032393.15	4456.94	4177.51	0.937421	0.972392	-0.0403894	0.133668	0.659514
Degs1	chr1	ENSMUSG00000038633.5	1166.96	1294	1.10883	1.02177	0.031076	0.133818	0.659514
Fzd1	chr5	ENSMUSG00000044674.6	3555.32	3279.53	0.922894	0.975592	-0.0356495	0.133777	0.659514
Dhcr7	chr7	ENSMUSG00000058454.15	2572.99	2802.97	1.08949	1.02473	0.035238	0.134034	0.659514
Zfp131	chr13	ENSMUSG00000094870.8	2376.52	2163.51	0.910259	0.977837	-0.0323342	0.13408	0.659514
Zeb1	chr18	ENSMUSG00000024238.15	3194.62	2926.14	0.91621	0.979355	-0.030096	0.134232	0.659732
Rab40c	chr17	ENSMUSG00000025730.14	1132.36	1257.54	1.11039	1.0211	0.0301243	0.134754	0.661784
Cox4i1	chr8	ENSMUSG00000031818.12	7466.16	7945.45	1.06429	1.02806	0.0399281	0.134971	0.661885
Ppip5k2	chr1	ENSMUSG00000040648.14	4993.92	4681.23	0.937521	0.974142	-0.0377967	0.134983	0.661885
Col9a1	chr1	ENSMUSG00000026147.16	7003.01	5420.09	0.774779	0.991323	-0.0125735	0.135191	0.661996
Cgnl1	chr9	ENSMUSG00000032232.14	2511.91	1893	0.754707	0.99225	-0.0112239	0.135214	0.661996
Taf10	chr7	ENSMUSG00000043866.11	3084.15	3312.5	1.07408	1.03194	0.0453552	0.13541	0.662447
Csnk1g2	chr10	ENSMUSG00000003345.16	11117.3	11667.3	1.04946	1.02807	0.0399446	0.137261	0.66423
Pex19	chr1	ENSMUSG00000003464.13	4830.68	5177.72	1.07174	1.02495	0.035552	0.138108	0.66423
Atp6v1f	chr6	ENSMUSG00000004285.12	1141.07	1279.11	1.1211	1.0202	0.0288562	0.137249	0.66423
Bcr	chr10	ENSMUSG00000009681.10	5055.23	4648.16	0.919664	0.97665	-0.0340864	0.139645	0.66423
Rbm25	chr12	ENSMUSG00000010608.15	9827.38	9249.02	0.941281	0.975134	-0.0363276	0.138587	0.66423
H13	chr2	ENSMUSG00000019188.16	3134.1	3371.47	1.07565	1.02792	0.039732	0.136744	0.66423
Gtf2a1	chr12	ENSMUSG00000020962.14	3316.69	3093.48	0.932769	0.974452	-0.0373374	0.139092	0.66423
Dlg5	chr14	ENSMUSG00000021782.14	9713.38	9000.84	0.927092	0.976594	-0.0341691	0.139375	0.66423
Nek4	chr14	ENSMUSG00000021918.10	1305.7	1159.58	0.888631	0.981632	-0.0267453	0.136825	0.66423
Anks1	chr17	ENSMUSG00000024219.16	2705.5	2487.61	0.919759	0.976554	-0.0342284	0.139507	0.66423
Slc16a3	chr11	ENSMUSG00000025161.16	2696.77	3355.4	1.24758	1.01051	0.0150782	0.13693	0.66423
Nvl	chr1	ENSMUSG00000026516.8	4140.68	3869.94	0.93486	0.975047	-0.036457	0.137665	0.66423
Nmt2	chr2	ENSMUSG00000026643.16	1584.09	1428.51	0.902202	0.980359	-0.0286186	0.138409	0.66423
Prpf38b	chr3	ENSMUSG00000027881.14	5306.7	5023.71	0.946663	0.973019	-0.0394601	0.136103	0.66423
Casp6	chr3	ENSMUSG00000027997.9	1476.86	1626.04	1.10151	1.02136	0.0304895	0.136267	0.66423
Faxc	chr4	ENSMUSG00000028246.13	1321.17	1180.64	0.893755	0.981217	-0.0273557	0.137852	0.66423
Klf3	chr5	ENSMUSG00000029178.14	2680.9	2472.56	0.922243	0.976534	-0.0342574	0.137831	0.66423
Vps33a	chr5	ENSMUSG00000029434.12	2253.58	2074.13	0.920451	0.975362	-0.0359906	0.139438	0.66423
Plbd2	chr5	ENSMUSG00000029598.12	1367.01	1510.43	1.10499	1.02186	0.0311989	0.136231	0.66423
Mad2l1	chr6	ENSMUSG00000029910.14	5662.62	5237.82	0.925205	0.976486	-0.0343284	0.136783	0.66423
Rpl28	chr7	ENSMUSG00000030432.12	26608.2	27754.1	1.04311	1.02663	0.0379127	0.139509	0.66423
Gins2	chr8	ENSMUSG00000031821.11	1975.9	2158.9	1.09289	1.02402	0.0342453	0.13873	0.66423
Topbp1	chr9	ENSMUSG00000032555.10	8029.11	7600.65	0.946701	0.968864	-0.0456346	0.137245	0.66423
Twist1	chr12	ENSMUSG00000035799.6	13756	14853.9	1.0802	1.02619	0.0372951	0.139295	0.66423
Exoc1	chr5	ENSMUSG00000036435.13	1825.73	1677.4	0.918743	0.978453	-0.0314254	0.138044	0.66423
Mycn	chr12	ENSMUSG00000037169.15	6309.08	6647.8	1.0537	1.0281	0.0399786	0.139393	0.66423
Daam2	chr17	ENSMUSG00000040260.8	1890	1681.57	0.890946	0.982156	-0.0259756	0.138824	0.66423
Hnrnpul1	chr7	ENSMUSG00000040725.13	16573.2	15587.8	0.940642	0.972303	-0.0405219	0.13936	0.66423
Dhx29	chr13	ENSMUSG00000042426.6	3805.71	3528.38	0.927443	0.975971	-0.0350895	0.136707	0.66423
Bod1	chr11	ENSMUSG00000044502.16	3290.38	3514.61	1.06817	1.02755	0.0392089	0.136371	0.66423
Fbxo30	chr10	ENSMUSG00000047648.13	2578.87	2375.64	0.92108	0.975584	-0.0356627	0.13938	0.66423
Pskh1	chr8	ENSMUSG00000048310.8	2123.69	2313.34	1.08951	1.02412	0.0343876	0.137884	0.66423
Smcr8	chr11	ENSMUSG00000049323.8	2075.39	1886.75	0.908821	0.978147	-0.0318768	0.139585	0.66423
Nup160	chr2	ENSMUSG00000051329.13	4542.53	4251.78	0.936134	0.970071	-0.043838	0.139516	0.66423
Unc5c	chr3	ENSMUSG00000059921.15	2950.5	2568.11	0.871716	0.98432	-0.0228002	0.138592	0.66423
Mdc1	chr17	ENSMUSG00000061607.15	7630.76	7123.53	0.933446	0.974617	-0.0370929	0.137394	0.66423
Hmgn3	chr9	ENSMUSG00000066456.14	1192.42	1326.63	1.11304	1.02082	0.0297318	0.136879	0.66423
Aurkaip1	chr4	ENSMUSG00000065990.12	1703.63	1865.43	1.0952	1.02389	0.0340605	0.139763	0.664293
Haus4	chr14	ENSMUSG00000022177.9	1236.19	1365.75	1.10493	1.02116	0.0302117	0.139954	0.664702
Tpd52l2	chr2	ENSMUSG00000000827.18	3080.19	3303.86	1.07266	1.02643	0.0376337	0.140535	0.666465
Tnpo3	chr6	ENSMUSG00000012535.14	8780.69	8352.14	0.951246	0.971523	-0.0416805	0.140868	0.666465
Mrpl11	chr19	ENSMUSG00000024902.5	2438.98	2648.47	1.08571	1.02517	0.0358624	0.140882	0.666465
Cstf3	chr2	ENSMUSG00000027176.8	2732.63	2481.58	0.908489	0.978116	-0.0319232	0.140955	0.666465
Scaf1	chr7	ENSMUSG00000038406.17	8236.92	7665.6	0.930393	0.974835	-0.0367703	0.140681	0.666465
Txnl4a	chr18	ENSMUSG00000057130.12	1973.68	2147.65	1.0881	1.02396	0.0341613	0.140762	0.666465
Tubg1	chr11	ENSMUSG00000035198.9	3607.33	3838.19	1.06402	1.02652	0.0377661	0.141065	0.666491
Med1	chr11	ENSMUSG00000018160.15	5165.03	4749.68	0.920064	0.976657	-0.0340758	0.141247	0.666853
Gpx1	chr9	ENSMUSG00000063856.7	6561.78	6908.93	1.05289	1.02847	0.0404936	0.141691	0.668451
Bcas2	chr3	ENSMUSG00000005687.14	3918.38	4210.97	1.07489	1.02532	0.036068	0.141964	0.668747
Kidins220	chr12	ENSMUSG00000036333.11	2634.74	2383.91	0.904818	0.981103	-0.0275237	0.141945	0.668747
Lgals1	chr15	ENSMUSG00000068220.6	3413.84	3795.65	1.1131	1.01828	0.0261326	0.142305	0.669857
Msx1	chr5	ENSMUSG00000048450.10	9203.52	9962.11	1.08302	1.02489	0.0354643	0.143119	0.673188
Odc1	chr12	ENSMUSG00000011179.8	16845.7	16098.7	0.955659	0.974124	-0.0378232	0.143827	0.674639
Rab5if	chr2	ENSMUSG00000027637.3	2233.44	2425.46	1.08615	1.02385	0.0340085	0.143875	0.674639
Arpc1a	chr5	ENSMUSG00000029621.14	3837.45	4081.03	1.06349	1.02681	0.0381762	0.143959	0.674639
Gsta4	chr9	ENSMUSG00000032348.6	1636.14	1805.4	1.10375	1.02164	0.0308915	0.143709	0.674639
Ank2	chr3	ENSMUSG00000032826.19	1933.77	1715.57	0.887866	0.982729	-0.0251347	0.143669	0.674639
Sh3gl1	chr17	ENSMUSG00000003200.10	3517.53	3753.76	1.06698	1.02667	0.0379761	0.144126	0.674928
Nosip	chr7	ENSMUSG00000003421.13	1697.02	1847.92	1.08897	1.02347	0.033469	0.144384	0.674937
Uqcc2	chr17	ENSMUSG00000024208.16	1727.05	1911.79	1.10686	1.02044	0.0291876	0.144977	0.674937
Afap1	chr5	ENSMUSG00000029094.12	1637.08	1381.5	0.846026	0.987826	-0.017671	0.144654	0.674937
Eif4ebp1	chr8	ENSMUSG00000031490.6	1866.7	2045.91	1.09634	1.02118	0.0302438	0.144884	0.674937
Arhgef17	chr7	ENSMUSG00000032875.8	7220.76	6708.44	0.929046	0.975464	-0.0358389	0.144492	0.674937
Rcbtb1	chr14	ENSMUSG00000035469.17	6439.75	6055.83	0.940589	0.973327	-0.0390041	0.144977	0.674937
Gatad2b	chr3	ENSMUSG00000042390.9	5430.15	4944.26	0.911299	0.978715	-0.0310387	0.144583	0.674937
Atp5g2	chr15	ENSMUSG00000062683.11	3822.7	4088.76	1.06975	1.02652	0.0377665	0.144979	0.674937
Fndc3c1	chrX	ENSMUSG00000033737.14	19835.8	16908.1	0.853978	0.988972	-0.0159988	0.14529	0.675893
Ankrd26	chr6	ENSMUSG00000007827.10	1558.25	1407.57	0.903429	0.980297	-0.0287096	0.145523	0.675986
Ints3	chr3	ENSMUSG00000027933.11	6936.73	6566.87	0.946574	0.97818	-0.0318288	0.145495	0.675986
Fam193a	chr5	ENSMUSG00000037210.16	3943.2	3669.25	0.930432	0.978041	-0.0320331	0.145796	0.676264
Emc1	chr4	ENSMUSG00000078517.12	1967.14	1804.86	0.917313	0.977619	-0.0326551	0.145731	0.676264
Sh3pxd2a	chr19	ENSMUSG00000053617.12	7132.32	6505.72	0.912776	0.979745	-0.0295221	0.146271	0.677973
Usp28	chr9	ENSMUSG00000032267.8	2309.85	2105.25	0.911773	0.979656	-0.0296531	0.146399	0.678069
Cnot11	chr1	ENSMUSG00000003135.15	3079.93	3304.11	1.07253	1.02666	0.037953	0.146806	0.67847
Slc12a2	chr18	ENSMUSG00000024597.11	3455.95	3172.93	0.918337	0.977513	-0.0328124	0.146673	0.67847
Foxk2	chr11	ENSMUSG00000039275.9	7406.98	7783.47	1.05081	1.027	0.0384366	0.146754	0.67847
Ddx23	chr15	ENSMUSG00000003360.15	6736.21	6366.85	0.945098	0.973672	-0.0384915	0.147424	0.679842
Rcor1	chr12	ENSMUSG00000037896.17	3527.42	3297.2	0.934903	0.975249	-0.0361579	0.147318	0.679842
Bak1	chr17	ENSMUSG00000057789.14	2957.68	3177.63	1.07424	1.02534	0.0360977	0.14732	0.679842
Fdft1	chr14	ENSMUSG00000021273.11	4351.79	4633.06	1.06448	1.02445	0.0348534	0.147664	0.680457
Patl1	chr19	ENSMUSG00000046139.8	2663.67	2458.15	0.922599	0.978521	-0.0313251	0.147927	0.681171
Hgs	chr11	ENSMUSG00000025793.17	3180.21	3411.06	1.07248	1.0246	0.0350619	0.148412	0.68152
Kdm5b	chr1	ENSMUSG00000042207.17	10137.3	9577.58	0.944663	0.973871	-0.0381973	0.148344	0.68152
Agps	chr2	ENSMUSG00000042410.16	4632.66	4326.94	0.933917	0.975281	-0.0361105	0.148432	0.68152
Ankrd50	chr3	ENSMUSG00000044864.16	3251.19	3005.93	0.924914	0.97597	-0.0350913	0.148137	0.68152
Alkbh8	chr9	ENSMUSG00000025899.14	2235.66	2060.19	0.921658	0.977584	-0.0327071	0.148606	0.681828
Plin3	chr17	ENSMUSG00000024197.10	2421.54	2636.87	1.08911	1.02178	0.031081	0.148911	0.682563
1700025G04Rik	chr1	ENSMUSG00000032666.16	1522.8	1376.24	0.90425	0.980239	-0.0287946	0.148981	0.682563
Ehmt1	chr2	ENSMUSG00000036893.17	9647.09	9153.4	0.948953	0.974612	-0.0371	0.149286	0.683464
Tead3	chr17	ENSMUSG00000002249.21	1319.07	1445.66	1.09625	1.02179	0.0311	0.149725	0.683504
Bcl2l11	chr2	ENSMUSG00000027381.16	1843.57	1649.18	0.895072	0.981799	-0.0264997	0.149489	0.683504
Timm17b	chrX	ENSMUSG00000031158.11	1421.16	1572.71	1.10603	1.02024	0.0289051	0.149652	0.683504
Zfp869	chr8	ENSMUSG00000054648.8	1435.01	1304.59	0.909471	0.979126	-0.0304339	0.149636	0.683504
Rabl6	chr2	ENSMUSG00000015087.14	4363.41	4053.09	0.929012	0.976406	-0.0344464	0.150228	0.684961
Mrps26	chr2	ENSMUSG00000037740.8	1374.25	1515.04	1.10239	1.01931	0.0275894	0.15026	0.684961
Pum2	chr12	ENSMUSG00000020594.14	11099.4	10586.5	0.9539	0.973701	-0.0384499	0.15111	0.686434
Dad1	chr14	ENSMUSG00000022174.8	1471.02	1617.74	1.09992	1.02056	0.0293583	0.151579	0.686434
Sfrp2	chr3	ENSMUSG00000027996.13	2993.78	3379.99	1.13044	1.01675	0.02396	0.150966	0.686434
Rbm28	chr6	ENSMUSG00000029701.15	3526.64	3312.81	0.939337	0.973162	-0.0392482	0.150848	0.686434
Myo7a	chr7	ENSMUSG00000030761.16	1637.42	1494.17	0.912288	0.978813	-0.030895	0.151624	0.686434
Ttk	chr9	ENSMUSG00000038379.15	2670.82	2469.02	0.924385	0.977723	-0.0325025	0.151348	0.686434
Cenph	chr13	ENSMUSG00000045273.8	1589.36	1432.75	0.901183	0.981458	-0.0270014	0.151289	0.686434
Preb	chr5	ENSMUSG00000045302.13	3056.39	3256.07	1.06529	1.02448	0.0348859	0.151664	0.686434
Cdca7	chr2	ENSMUSG00000055612.15	7780.53	7379.45	0.94839	0.974068	-0.0379061	0.151005	0.686434
Rmdn3	chr2	ENSMUSG00000070730.11	1295.96	1443.35	1.11391	1.01769	0.0252951	0.151626	0.686434
Kif2c	chr4	ENSMUSG00000028678.13	5636.61	5300.49	0.940385	0.974217	-0.0376852	0.151843	0.686754
Fam107b	chr2	ENSMUSG00000026655.15	3885.47	4202.2	1.08224	1.02362	0.033684	0.152119	0.687448
Rnf20	chr4	ENSMUSG00000028309.14	5302.47	5006.97	0.94442	0.973956	-0.0380709	0.152213	0.687448
Nup54	chr5	ENSMUSG00000034826.14	2790.14	2598.73	0.931487	0.977625	-0.0326469	0.152341	0.687537
Ppib	chr9	ENSMUSG00000032383.7	6542.1	6903.1	1.05523	1.02783	0.0396018	0.153048	0.689746
Rps21	chr2	ENSMUSG00000039001.12	10229.7	10819.4	1.05773	1.02897	0.0412054	0.152988	0.689746
Zfp521	chr18	ENSMUSG00000024420.9	5495.82	5179.34	0.942551	0.973506	-0.0387384	0.153173	0.689823
Smarcc2	chr10	ENSMUSG00000025369.15	7717.81	7177.06	0.930047	0.975784	-0.0353668	0.153383	0.690279
Tbrg4	chr11	ENSMUSG00000000384.15	2738.08	2533.36	0.925508	0.977399	-0.0329805	0.15353	0.690452
Psmc6	chr14	ENSMUSG00000021832.8	6815.51	6433.65	0.944043	0.973381	-0.0389233	0.15406	0.691367
Trak2	chr1	ENSMUSG00000026028.12	1603.28	1461.94	0.912102	0.979542	-0.029821	0.154061	0.691367
Lpgat1	chr1	ENSMUSG00000026623.16	5389.83	5020.13	0.931827	0.976187	-0.0347709	0.153904	0.691367
Pan2	chr10	ENSMUSG00000005682.9	3151.83	2950.14	0.935947	0.975575	-0.0356757	0.154258	0.691765
Tmem214	chr5	ENSMUSG00000038828.13	1966.43	1807.71	0.919075	0.978182	-0.0318256	0.154384	0.69184
Arid4b	chr13	ENSMUSG00000039219.18	3506.83	3216.44	0.917857	0.979965	-0.0291981	0.154768	0.692586
Tlk1	chr2	ENSMUSG00000041997.16	5205.73	4908.6	0.942913	0.975734	-0.03544	0.154676	0.692586
Ndufa12	chr10	ENSMUSG00000020022.17	2967.75	3167.41	1.06723	1.01587	0.0227145	0.155206	0.69308
Cntln	chr4	ENSMUSG00000038070.15	1180.43	1044.03	0.885641	0.983908	-0.0234048	0.154989	0.69308
Ammecr1l	chr18	ENSMUSG00000041915.9	3065.93	2859.38	0.932482	0.975816	-0.035319	0.155186	0.69308
Sema3f	chr9	ENSMUSG00000034684.12	1736.32	1937.54	1.11663	1.0177	0.0253092	0.155331	0.693151
Hdac4	chr1	ENSMUSG00000026313.16	1741.96	1581.91	0.908157	0.980504	-0.0284045	0.15573	0.693879
Phpt1	chr2	ENSMUSG00000036504.6	1404.14	1540.52	1.09706	1.02074	0.029619	0.155931	0.693879
Naa25	chr5	ENSMUSG00000042719.17	3225.52	3027.24	0.938552	0.975073	-0.0364183	0.155903	0.693879
Zbtb10	chr3	ENSMUSG00000069114.8	1838.23	1672.75	0.909949	0.980538	-0.0283539	0.15581	0.693879
Eif4g2	chr7	ENSMUSG00000005610.17	82873	79966.2	0.964935	0.976418	-0.034429	0.156392	0.69405
Fis1	chr5	ENSMUSG00000019054.13	2393.55	2585.21	1.08026	1.02356	0.0335948	0.156217	0.69405
Ctnnbip1	chr4	ENSMUSG00000028988.13	2922.45	3127.35	1.07006	1.024	0.0342174	0.156407	0.69405
Pi4ka	chr16	ENSMUSG00000041720.14	3210.39	2963.13	0.923167	0.977216	-0.0332504	0.156311	0.69405
Trim33	chr3	ENSMUSG00000033014.12	5121.6	4770.32	0.931863	0.977768	-0.0324361	0.15693	0.695882
Snrpd3	chr10	ENSMUSG00000020180.10	7937.6	7470.72	0.941328	0.974916	-0.0366498	0.157124	0.69626
Braf	chr6	ENSMUSG00000002413.15	2047.91	1887.84	0.921865	0.979048	-0.0305481	0.157667	0.698176
G3bp2	chr5	ENSMUSG00000029405.16	14490.6	13880	0.957834	0.977888	-0.032259	0.157876	0.698386
Rps4l	chr6	ENSMUSG00000063171.4	3299.95	3561.85	1.07931	1.02147	0.0306429	0.157934	0.698386
Bach2	chr4	ENSMUSG00000040270.16	2176.39	1951.07	0.897408	0.982263	-0.0258181	0.158051	0.698417
Taf6l	chr19	ENSMUSG00000003680.16	1067.68	1182.49	1.10741	1.0193	0.0275842	0.158314	0.698697
Pcf11	chr7	ENSMUSG00000041328.16	2697.38	2522.43	0.935173	0.973456	-0.0388126	0.158335	0.698697
Rab23	chr1	ENSMUSG00000004768.14	1903.26	1757.76	0.923522	0.978339	-0.0315938	0.158833	0.700408
Usp1	chr4	ENSMUSG00000028560.11	8519.88	8004.72	0.939784	0.974971	-0.0365695	0.158953	0.700453
Stk16	chr1	ENSMUSG00000026201.12	2003.37	2191.32	1.09353	1.02098	0.0299477	0.159166	0.700903
Ppfia1	chr7	ENSMUSG00000037519.17	4199.08	3964.67	0.944178	0.976119	-0.0348714	0.15974	0.702456
Rapgef6	chr11	ENSMUSG00000037533.20	2290.97	2110.63	0.921463	0.979349	-0.0301054	0.159737	0.702456
Ago1	chr4	ENSMUSG00000041530.16	4906.25	4509.23	0.919619	0.979354	-0.0300979	0.160047	0.703319
Nup50	chr15	ENSMUSG00000016619.10	7897.43	7487.51	0.948067	0.975936	-0.0351419	0.160258	0.703492
Nbr1	chr11	ENSMUSG00000017119.19	4720.16	4441.8	0.940892	0.974068	-0.0379062	0.160308	0.703492
Orc5	chr5	ENSMUSG00000029012.11	1189.64	1318.79	1.10869	1.01866	0.0266784	0.16055	0.703583
Gpc3	chrX	ENSMUSG00000055653.13	38984	41898	1.07528	1.02405	0.0342877	0.160453	0.703583
Bcap31	chrX	ENSMUSG00000002015.5	1497.51	1648.63	1.10097	1.02002	0.028591	0.161098	0.703732
Tgfbr1	chr4	ENSMUSG00000007613.15	9055.55	8641.45	0.954258	0.97139	-0.0418776	0.1607	0.703732
Iws1	chr18	ENSMUSG00000024384.4	5124.39	4843.26	0.945134	0.975039	-0.0364684	0.161138	0.703732
Tsc22d4	chr5	ENSMUSG00000029723.16	2444.47	2645.27	1.0819	1.02269	0.0323726	0.160956	0.703732
Rpl13a	chr7	ENSMUSG00000074129.14	10209.2	10887.8	1.0668	1.02417	0.0344567	0.161094	0.703732
Ube2q2	chr9	ENSMUSG00000032307.16	1967.34	1816.24	0.923237	0.978798	-0.0309166	0.161308	0.70399
Arih1	chr9	ENSMUSG00000025234.11	8059.57	7708.28	0.956431	0.975213	-0.0362114	0.161659	0.704347
Pikfyve	chr1	ENSMUSG00000025949.16	1947.03	1778.66	0.914132	0.979273	-0.0302176	0.161806	0.704347
Virma	chr4	ENSMUSG00000040720.15	5251.73	4919.16	0.937005	0.976436	-0.0344026	0.161616	0.704347
Pgk1	chrX	ENSMUSG00000062070.12	15894.1	18126.1	1.14157	1.02346	0.0334527	0.161833	0.704347
Mapk8	chr14	ENSMUSG00000021936.14	2265.07	2099.57	0.927067	0.979331	-0.0301317	0.16199	0.704545
Peg3	chr7	ENSMUSG00000002265.17	63918.1	57140.1	0.894566	0.983195	-0.0244501	0.163133	0.706252
Insr	chr8	ENSMUSG00000005534.10	2543.75	2338.46	0.91921	0.979275	-0.0302146	0.164146	0.706252
Eef1aknmt	chr1	ENSMUSG00000026694.19	1478.75	1613.67	1.09136	1.02109	0.0301133	0.163821	0.706252
Wdr76	chr2	ENSMUSG00000027242.14	1424.06	1297.53	0.911057	0.981865	-0.0264029	0.164303	0.706252
Lrp4	chr2	ENSMUSG00000027253.15	2573.74	2364.95	0.918519	0.976356	-0.0345206	0.163066	0.706252
Skil	chr3	ENSMUSG00000027660.16	2708.44	2530.88	0.934446	0.975741	-0.0354301	0.162771	0.706252
Tln1	chr4	ENSMUSG00000028465.16	9480.57	8790.83	0.92693	0.977921	-0.0322105	0.163739	0.706252
Rgs12	chr5	ENSMUSG00000029101.16	4184.22	3912.58	0.935093	0.976634	-0.0341094	0.163751	0.706252
Psmc4	chr7	ENSMUSG00000030603.16	7629.49	8042.06	1.05424	1.02707	0.0385393	0.164428	0.706252
Atr	chr9	ENSMUSG00000032409.15	2304.46	2115.02	0.918125	0.979293	-0.0301869	0.163508	0.706252
Epn1	chr7	ENSMUSG00000035203.16	5574.55	5925.28	1.06271	1.02544	0.0362423	0.163829	0.706252
Lmtk2	chr5	ENSMUSG00000038970.7	2118.62	1952.9	0.92146	0.978822	-0.0308814	0.163246	0.706252
Dhx33	chr11	ENSMUSG00000040620.15	3752.95	3541.36	0.943583	0.975208	-0.0362182	0.164496	0.706252
Tob2	chr15	ENSMUSG00000048546.8	1480.77	1352.39	0.913237	0.980359	-0.0286181	0.162757	0.706252
Rpl23a	chr11	ENSMUSG00000058546.8	28405.4	29636.7	1.04336	1.02547	0.0362845	0.162882	0.706252
Sox11	chr12	ENSMUSG00000063632.6	42371.5	40411.4	0.953929	0.975233	-0.0361805	0.164392	0.706252
Aup1	chr6	ENSMUSG00000068328.9	1508.49	1636.4	1.08493	1.02206	0.0314852	0.163478	0.706252
Dgkd	chr1	ENSMUSG00000070738.10	3935.92	3696.95	0.939337	0.975733	-0.0354418	0.164402	0.706252
Rybp	chr6	ENSMUSG00000072872.3	2136.64	1975.48	0.924707	0.978072	-0.031987	0.16262	0.706252
Racgap1	chr15	ENSMUSG00000023015.14	5255.14	4913.79	0.934792	0.976936	-0.033664	0.165664	0.706494
Gusb	chr5	ENSMUSG00000025534.17	1961.02	2147.79	1.09559	1.02065	0.0294845	0.16523	0.706494
Eef1b2	chr1	ENSMUSG00000025967.16	22583.4	23700.6	1.04949	1.02189	0.0312333	0.16518	0.706494
Prom1	chr5	ENSMUSG00000029086.15	3541.63	3293.52	0.930039	0.975958	-0.0351085	0.165533	0.706494
Ints6	chr14	ENSMUSG00000035161.7	1832.33	1674.5	0.913767	0.980726	-0.0280781	0.164993	0.706494
Sbf1	chr15	ENSMUSG00000036529.17	5073.3	4761.55	0.93847	0.976138	-0.0348428	0.16559	0.706494
Rbm17	chr2	ENSMUSG00000037197.11	6646.47	6325.18	0.951698	0.975049	-0.0364537	0.164677	0.706494
Usp45	chr4	ENSMUSG00000040455.17	1583.14	1453.53	0.918168	0.979635	-0.0296841	0.165408	0.706494
Nup188	chr2	ENSMUSG00000052533.14	8816.96	8348.51	0.946677	0.97563	-0.0355941	0.165089	0.706494
Rpl32	chr6	ENSMUSG00000057841.5	24002.4	25088.8	1.04538	1.02528	0.0360133	0.165259	0.706494
Trappc10	chr10	ENSMUSG00000000374.8	1592.75	1434.8	0.901692	0.980183	-0.0288764	0.166522	0.706792
Ehmt2	chr17	ENSMUSG00000013787.15	12494.6	11792.4	0.943794	0.974821	-0.0367903	0.166524	0.706792
Rev3l	chr10	ENSMUSG00000019841.15	3953.11	3595.17	0.910505	0.981153	-0.0274504	0.166625	0.706792
Ankfy1	chr11	ENSMUSG00000020790.14	3644.74	3395.02	0.93183	0.977076	-0.0334571	0.16645	0.706792
Strn	chr17	ENSMUSG00000024077.15	1799.78	1662.04	0.923567	0.979863	-0.0293485	0.16625	0.706792
Mex3d	chr10	ENSMUSG00000048696.11	3528.98	3798.76	1.0762	1.02227	0.0317725	0.166517	0.706792
Tatdn2	chr6	ENSMUSG00000056952.13	1970.76	1815.45	0.921294	0.979218	-0.0302974	0.16619	0.706792
mt-Co2	chrM	ENSMUSG00000064354.1	1887.12	1666.16	0.883851	0.985933	-0.0204391	0.166537	0.706792
Lars	chr18	ENSMUSG00000024493.9	4511.94	4227.57	0.937206	0.976276	-0.0346396	0.166918	0.707092
Rps6ka3	chrX	ENSMUSG00000031309.15	9957.93	8580.03	0.862623	0.987307	-0.018429	0.166839	0.707092
Bop1	chr15	ENSMUSG00000022557.11	4178.87	4453.24	1.06563	1.02216	0.0316195	0.168246	0.711765
Itgb5	chr16	ENSMUSG00000022817.15	6335.07	6737.36	1.0636	1.02395	0.0341498	0.168226	0.711765
Arhgap33	chr7	ENSMUSG00000036882.7	1174.4	1059.52	0.902068	0.982739	-0.0251204	0.168445	0.712136
Gcdh	chr8	ENSMUSG00000003809.14	1338.27	1465.6	1.09479	1.01971	0.0281549	0.16917	0.712496
Usp40	chr1	ENSMUSG00000005501.14	2049.07	1884.22	0.919776	0.980605	-0.0282567	0.173464	0.712496
Ttll5	chr12	ENSMUSG00000012609.19	1417.42	1277.62	0.901385	0.982241	-0.0258504	0.172306	0.712496
Nt5c3b	chr11	ENSMUSG00000017176.17	2232.81	2450.11	1.0976	1.01862	0.0266191	0.173659	0.712496
Cdk5rap3	chr11	ENSMUSG00000018669.14	1623.24	1765.83	1.08782	1.02049	0.0292683	0.171825	0.712496
Rcn3	chr7	ENSMUSG00000019539.11	3154.93	3424.41	1.08491	1.01818	0.0259948	0.171427	0.712496
Ptprk	chr10	ENSMUSG00000019889.10	4258.38	3971.41	0.932608	0.978379	-0.0315353	0.17077	0.712496
E2f7	chr10	ENSMUSG00000020185.16	2974.93	2741.8	0.922161	0.979637	-0.0296814	0.171709	0.712496
Cdc34	chr10	ENSMUSG00000020307.15	5931.69	6267.13	1.05673	1.02524	0.0359591	0.170616	0.712496
Ddx42	chr11	ENSMUSG00000020705.6	6988.93	6629.79	0.948769	0.975863	-0.0352496	0.173071	0.712496
Ube2o	chr11	ENSMUSG00000020802.8	4313.68	4025.17	0.932751	0.977688	-0.0325546	0.171944	0.712496
Serf1	chr13	ENSMUSG00000021643.15	1362.6	1509.44	1.10859	1.01772	0.0253442	0.170682	0.712496
Ap3b1	chr13	ENSMUSG00000021686.6	2974.52	2777.96	0.934189	0.977405	-0.0329717	0.172742	0.712496
Ptprg	chr14	ENSMUSG00000021745.14	4828.12	4489.83	0.929878	0.978213	-0.0317798	0.171457	0.712496
Ptk2	chr15	ENSMUSG00000022607.18	6484.45	6105.6	0.941906	0.97646	-0.0343673	0.173206	0.712496
Dgcr8	chr16	ENSMUSG00000022718.12	3433	3227.01	0.940109	0.975906	-0.0351866	0.168766	0.712496
Ncbp2	chr16	ENSMUSG00000022774.13	5298.56	5571.39	1.05149	1.02574	0.0366596	0.170917	0.712496
Tmbim6	chr15	ENSMUSG00000023010.15	6824.36	7145.39	1.047	1.02453	0.0349649	0.172156	0.712496
Svil	chr18	ENSMUSG00000024236.18	2648.58	2377.32	0.898475	0.98481	-0.0220828	0.173713	0.712496
Fam135a	chr1	ENSMUSG00000026153.15	2293.12	2114.78	0.922506	0.979207	-0.030314	0.172601	0.712496
Pycr2	chr1	ENSMUSG00000026520.8	2308.47	2484.1	1.07611	1.0231	0.0329449	0.169509	0.712496
Hadh	chr3	ENSMUSG00000027984.8	3614.33	3855.14	1.06665	1.024	0.0342172	0.172939	0.712496
Tmem59	chr4	ENSMUSG00000028618.11	2560.52	2756.9	1.07662	1.02207	0.0314951	0.173571	0.712496
Tbc1d14	chr5	ENSMUSG00000029192.17	2611.97	2799.08	1.07162	1.02293	0.0327031	0.17366	0.712496
Sppl3	chr5	ENSMUSG00000029550.11	4223.96	4483.27	1.06133	1.02465	0.0351266	0.170746	0.712496
Ndufa4	chr6	ENSMUSG00000029632.7	4379.58	4620.03	1.0549	1.02759	0.0392712	0.170469	0.712496
Nfu1	chr6	ENSMUSG00000029993.16	1264.4	1393.98	1.10267	1.02064	0.0294724	0.171795	0.712496
Rps4x	chrX	ENSMUSG00000031320.9	34567.6	36211.9	1.0476	1.02564	0.0365267	0.170061	0.712496
Asah1	chr8	ENSMUSG00000031591.14	1183.79	1306.48	1.10353	1.01843	0.026346	0.172617	0.712496
Heatr3	chr8	ENSMUSG00000031657.16	2824.49	3010.11	1.06573	1.0243	0.0346315	0.170463	0.712496
Ap1g1	chr8	ENSMUSG00000031731.16	6176.56	5848.12	0.947014	0.976062	-0.0349555	0.172095	0.712496
Daam1	chr12	ENSMUSG00000034574.10	1498.86	1367.57	0.912811	0.98262	-0.0252947	0.171779	0.712496
Tdg	chr10	ENSMUSG00000034674.18	6303.2	5998.94	0.95173	0.975948	-0.0351236	0.171568	0.712496
Emsy	chr7	ENSMUSG00000035401.9	3651.88	3415.47	0.935338	0.978617	-0.0311838	0.172948	0.712496
Hook3	chr8	ENSMUSG00000037234.17	2906.05	2723.96	0.937567	0.976536	-0.0342548	0.169828	0.712496
Bicd2	chr13	ENSMUSG00000037933.16	3925.85	3665.12	0.933934	0.976596	-0.0341663	0.170542	0.712496
Bend3	chr10	ENSMUSG00000038214.15	3520.49	3265.97	0.928032	0.978191	-0.0318121	0.173804	0.712496
Scube3	chr17	ENSMUSG00000038677.14	3867.49	3414.7	0.884362	0.986344	-0.0198371	0.170421	0.712496
Cirbp	chr10	ENSMUSG00000045193.13	1225.58	1378.71	1.1267	1.01545	0.0221145	0.172504	0.712496
Tor1aip2	chr1	ENSMUSG00000050565.16	5253.51	5523.61	1.05143	1.02604	0.0370817	0.171001	0.712496
Six1	chr12	ENSMUSG00000051367.8	4763.37	5166.42	1.08514	1.02086	0.0297913	0.170982	0.712496
Ilrun	chr17	ENSMUSG00000056692.13	6005.24	5709.52	0.950685	0.974758	-0.0368843	0.172107	0.712496
Dtnbp1	chr13	ENSMUSG00000057531.14	1588.35	1725.58	1.08636	1.02082	0.0297258	0.170429	0.712496
Nol4l	chr2	ENSMUSG00000061411.12	3477.3	3236.72	0.93052	0.976589	-0.0341762	0.169706	0.712496
Htra2	chr6	ENSMUSG00000068329.12	1302.69	1448.18	1.11224	1.01691	0.0241976	0.173661	0.712496
Haus3	chr5	ENSMUSG00000079555.2	1816.67	1671.56	0.920044	0.978843	-0.0308502	0.170116	0.712496
Shprh	chr10	ENSMUSG00000090112.8	2024.55	1867.17	0.922407	0.980748	-0.0280459	0.169952	0.712496
Dync1li2	chr8	ENSMUSG00000035770.8	4705.35	4431.24	0.941944	0.977242	-0.0332123	0.173955	0.712654
Rtn4	chr11	ENSMUSG00000020458.16	9896.15	10441.6	1.05519	1.02597	0.0369933	0.174372	0.712982
Nckap1	chr2	ENSMUSG00000027002.13	8886.22	8357.53	0.940759	0.976776	-0.0339	0.17437	0.712982
2610318N02Rik	chr16	ENSMUSG00000049916.12	3032.19	2827.64	0.932498	0.978562	-0.0312645	0.174283	0.712982
Mboat7	chr7	ENSMUSG00000035596.14	1513.29	1660.7	1.09719	1.01898	0.0271225	0.174519	0.713043
Uhrf1bp1	chr17	ENSMUSG00000039512.12	3254.74	3033.4	0.932119	0.978837	-0.0308591	0.174611	0.713043
Rab34	chr11	ENSMUSG00000002059.18	2042.14	2251.11	1.10294	1.01827	0.0261155	0.175168	0.713482
Enah	chr1	ENSMUSG00000022995.16	14342.5	13728.5	0.957222	0.975865	-0.035247	0.175047	0.713482
Uggt1	chr1	ENSMUSG00000037470.14	4778.45	4504.61	0.94299	0.977346	-0.0330594	0.174934	0.713482
Sin3a	chr9	ENSMUSG00000042557.14	8537.49	8058.87	0.944051	0.976386	-0.0344757	0.175118	0.713482
Dnajc5	chr2	ENSMUSG00000000826.16	5077.36	4803.4	0.946132	0.977229	-0.033232	0.175708	0.713849
Ppm1m	chr9	ENSMUSG00000020253.15	1171.54	1295.59	1.10606	1.01767	0.0252691	0.175513	0.713849
Tmed1	chr9	ENSMUSG00000032180.11	1227.49	1349.93	1.09956	1.01822	0.0260471	0.175376	0.713849
Mast4	chr13	ENSMUSG00000034751.17	2205.88	1987.91	0.902224	0.983091	-0.024603	0.17568	0.713849
Gsr	chr8	ENSMUSG00000031584.16	2244.36	2037.08	0.907644	0.981696	-0.0266517	0.176041	0.714744
Numb	chr12	ENSMUSG00000021224.15	1447.22	1324.67	0.915373	0.981323	-0.0272002	0.176386	0.715231
Cstf2t	chr19	ENSMUSG00000053536.7	3269.5	3062.92	0.937039	0.978105	-0.0319387	0.17635	0.715231
Tmem106b	chr6	ENSMUSG00000029571.14	1409.07	1289.87	0.915371	0.981017	-0.0276498	0.17669	0.71555
Psmd8	chr7	ENSMUSG00000030591.17	6108.76	6395.76	1.04698	1.02444	0.0348335	0.176669	0.71555
Kank4	chr4	ENSMUSG00000035407.8	2970.45	2758.75	0.928793	0.97736	-0.0330382	0.177219	0.716401
Klhdc4	chr8	ENSMUSG00000040263.16	2543.66	2363.72	0.92928	0.97755	-0.0327582	0.177239	0.716401
Mars	chr10	ENSMUSG00000040354.14	4908.45	4639.4	0.945165	0.977657	-0.0325992	0.177114	0.716401
Polr2e	chr10	ENSMUSG00000004667.18	4477.86	4787.38	1.06937	1.02278	0.0324904	0.177825	0.717403
Ephb2	chr4	ENSMUSG00000028664.14	3486.28	3143.36	0.902837	0.984163	-0.0230302	0.1778	0.717403
Klhl23	chr2	ENSMUSG00000042155.3	2040.27	1866.66	0.915279	0.98026	-0.0287642	0.17779	0.717403
St3gal1	chr15	ENSMUSG00000013846.10	1314.9	1195.77	0.90955	0.982725	-0.0251398	0.17795	0.71745
Efemp2	chr19	ENSMUSG00000024909.15	1489.53	1620.3	1.08766	1.01971	0.0281551	0.178083	0.717529
Alg13	chrX	ENSMUSG00000041718.16	1654.88	1525.47	0.92185	0.980659	-0.0281766	0.178232	0.717674
Kpna4	chr3	ENSMUSG00000027782.10	6436.63	6141.88	0.954238	0.976209	-0.0347374	0.17856	0.718539
Nfya	chr17	ENSMUSG00000023994.13	6069.32	5722.4	0.94303	0.977795	-0.0323964	0.178832	0.71918
Swi5	chr2	ENSMUSG00000044627.11	6390.69	6738.77	1.05449	1.02402	0.0342483	0.17899	0.719358
Crybg3	chr16	ENSMUSG00000022723.16	1657.9	1454.8	0.879756	0.986932	-0.018978	0.179929	0.721305
Snapc4	chr2	ENSMUSG00000036281.13	1168.3	1055.61	0.903202	0.984392	-0.0226948	0.179888	0.721305
Otud7b	chr3	ENSMUSG00000038495.14	2951.14	2758.49	0.934597	0.977952	-0.0321638	0.179605	0.721305
Cbfa2t2	chr2	ENSMUSG00000038533.15	3116.74	2909.76	0.93352	0.978113	-0.0319264	0.179928	0.721305
Fyttd1	chr16	ENSMUSG00000022800.14	4101.47	3865.69	0.942511	0.976807	-0.0338546	0.180468	0.721613
Cks1b	chr3	ENSMUSG00000028044.6	5653.03	5974.39	1.05686	1.0222	0.0316721	0.180436	0.721613
Aldh2	chr5	ENSMUSG00000029455.14	5467.49	5763.49	1.05423	1.02437	0.0347317	0.180779	0.721613
Lss	chr10	ENSMUSG00000033105.12	2396.4	2619.51	1.09339	1.01897	0.0271054	0.180654	0.721613
Dennd6a	chr14	ENSMUSG00000040818.10	2965.63	2772.02	0.934785	0.974543	-0.0372028	0.180515	0.721613
Uqcr10	chr11	ENSMUSG00000059534.8	2158.55	2338.62	1.08363	1.02171	0.0309821	0.180662	0.721613
Snrpa	chr7	ENSMUSG00000061479.15	8283.01	8679.61	1.04784	1.02462	0.0350886	0.180801	0.721613
Sema6a	chr18	ENSMUSG00000019647.16	3038.71	2767.3	0.911053	0.982753	-0.0250991	0.181075	0.721801
Xpc	chr6	ENSMUSG00000030094.8	1604.01	1453.88	0.90633	0.98316	-0.0245012	0.181038	0.721801
Dnal4	chr15	ENSMUSG00000022420.16	1193.68	1310.29	1.0975	1.01783	0.025494	0.181709	0.723213
Mrpl28	chr17	ENSMUSG00000024181.9	2452.2	2637.68	1.0757	1.02158	0.0307956	0.182031	0.723213
Tpx2	chr2	ENSMUSG00000027469.16	12286.8	11718.1	0.953696	0.976967	-0.0336178	0.182406	0.723213
Dhx8	chr11	ENSMUSG00000034931.15	5339.58	5073.7	0.950179	0.977357	-0.0330432	0.182133	0.723213
BC031181	chr18	ENSMUSG00000036299.5	1158.81	1279.74	1.1042	1.01788	0.0255622	0.182262	0.723213
Acvr2a	chr2	ENSMUSG00000052155.5	1367.2	1242.09	0.908603	0.98287	-0.0249277	0.182455	0.723213
Adam17	chr12	ENSMUSG00000052593.16	2854.41	2671.21	0.935813	0.97912	-0.0304423	0.181672	0.723213
Psmb3	chr11	ENSMUSG00000069744.7	3866.63	4114.02	1.06405	1.02428	0.0346051	0.18192	0.723213
Pcnp	chr16	ENSMUSG00000071533.11	4758.15	4449.46	0.934933	0.978375	-0.0315408	0.181788	0.723213
Tmtc3	chr10	ENSMUSG00000036676.14	2149.97	1990.88	0.925912	0.981311	-0.0272182	0.183037	0.725069
Hivep1	chr13	ENSMUSG00000021366.8	2485.77	2262.46	0.910334	0.982778	-0.0250629	0.183194	0.725239
Senp3	chr11	ENSMUSG00000005204.12	5653.92	5958.5	1.05393	1.02301	0.0328141	0.18478	0.725249
Adgrl1	chr8	ENSMUSG00000013033.16	7160.36	6744.59	0.941764	0.977722	-0.032504	0.185002	0.725249
Tex261	chr6	ENSMUSG00000014748.13	2256.42	2423.75	1.07404	1.01879	0.026862	0.184096	0.725249
Unc5b	chr10	ENSMUSG00000020099.8	3975.72	3551.2	0.893979	0.985769	-0.020679	0.185111	0.725249
Mia2	chr12	ENSMUSG00000021000.17	2509.34	2330.86	0.929007	0.979506	-0.0298745	0.185095	0.725249
Tkt	chr14	ENSMUSG00000021957.7	19415.7	20323.9	1.04686	1.02215	0.0316106	0.184799	0.725249
Nde1	chr16	ENSMUSG00000022678.16	6280.37	5981.17	0.952306	0.977813	-0.0323699	0.184328	0.725249
Kif3b	chr2	ENSMUSG00000027475.9	1539.35	1394.76	0.905791	0.98119	-0.027396	0.184271	0.725249
Notch2	chr3	ENSMUSG00000027878.11	8572.87	7834.52	0.914194	0.982172	-0.025952	0.185595	0.725249
Dhx37	chr5	ENSMUSG00000029480.13	2616.5	2444.52	0.934196	0.979216	-0.0303017	0.185403	0.725249
Gigyf1	chr5	ENSMUSG00000029714.11	2072.22	1915.01	0.923719	0.980255	-0.0287714	0.184775	0.725249
Cald1	chr6	ENSMUSG00000029761.16	11826.5	12466.3	1.05432	1.02333	0.0332688	0.185496	0.725249
Ergic2	chr6	ENSMUSG00000030304.11	2515.68	2324.2	0.923738	0.980627	-0.0282237	0.185564	0.725249
Cdh11	chr8	ENSMUSG00000031673.6	16013.7	17008.7	1.06259	1.02701	0.0384538	0.184142	0.725249
Clstn1	chr4	ENSMUSG00000039953.13	5878.31	5539.2	0.942502	0.978249	-0.0317258	0.185006	0.725249
Zfp358	chr8	ENSMUSG00000047264.8	2366.04	2536.51	1.07192	1.02185	0.0311844	0.183881	0.725249
Maml3	chr3	ENSMUSG00000061143.15	1377.64	1240.2	0.900341	0.984292	-0.0228415	0.183672	0.725249
Rapgef2	chr3	ENSMUSG00000062232.14	2038.1	1844.8	0.90537	0.985752	-0.0207038	0.185507	0.725249
Rpl7a	chr2	ENSMUSG00000062647.16	45863.3	47684.9	1.03977	1.02448	0.0348906	0.183697	0.725249
Arfgef2	chr2	ENSMUSG00000074582.10	1405.88	1281.47	0.911866	0.982328	-0.0257234	0.184959	0.725249
Zfx	chrX	ENSMUSG00000079509.10	2240.55	2078.55	0.927742	0.980104	-0.0289939	0.185239	0.725249
Man2b1	chr8	ENSMUSG00000005142.10	1117.51	1235	1.10483	1.01604	0.0229606	0.186356	0.725992
Supv3l1	chr10	ENSMUSG00000020079.15	1507.93	1386.77	0.919588	0.980941	-0.0277611	0.186429	0.725992
Zc3h13	chr14	ENSMUSG00000022000.11	4684.24	4413.81	0.942426	0.977197	-0.0332783	0.186217	0.725992
Incenp	chr19	ENSMUSG00000024660.9	9813.3	9351.7	0.952856	0.976638	-0.0341035	0.186471	0.725992
Ehbp1	chr11	ENSMUSG00000042302.14	1164.17	1062.92	0.912916	0.9825	-0.0254705	0.186343	0.725992
Magel2	chr7	ENSMUSG00000056972.6	1469.8	1256.59	0.856567	0.988262	-0.0170343	0.186078	0.725992
Vopp1	chr6	ENSMUSG00000037788.14	2744.15	2947.92	1.07456	1.02141	0.0305597	0.187033	0.727733
Mrps21	chr3	ENSMUSG00000054312.6	1381.3	1513.99	1.09612	1.02428	0.0346104	0.187673	0.729777
Cdc5l	chr17	ENSMUSG00000023932.9	4967.62	4698.4	0.945945	0.976346	-0.0345363	0.187952	0.730415
Nup214	chr2	ENSMUSG00000001855.15	4441.53	4152.54	0.934972	0.979708	-0.0295755	0.188449	0.731673
Shmt2	chr10	ENSMUSG00000025403.5	4803.21	5106.55	1.06334	1.02266	0.0323276	0.188507	0.731673
Pigx	chr16	ENSMUSG00000023791.16	1154	1268.41	1.09931	1.01738	0.0248646	0.188837	0.732508
Cdan1	chr2	ENSMUSG00000027284.16	1337.66	1209.62	0.903891	0.98404	-0.0232119	0.189033	0.73282
Prdx6	chr1	ENSMUSG00000026701.15	11243.4	11752.7	1.0453	1.02451	0.0349342	0.189377	0.733704
Mecom	chr3	ENSMUSG00000027684.16	4391.71	4067.81	0.92566	0.97919	-0.0303399	0.189764	0.733862
Gnb2	chr5	ENSMUSG00000029713.15	8535.9	8949.07	1.0483	1.02401	0.0342367	0.189708	0.733862
Irs1	chr1	ENSMUSG00000055980.2	1501.96	1651.66	1.10033	1.01705	0.024385	0.189755	0.733862
Fancd2	chr6	ENSMUSG00000034023.16	1475.61	1349.23	0.914314	0.982855	-0.0249501	0.190274	0.73449
Mapk6	chr9	ENSMUSG00000042688.16	12301.3	11745.2	0.954803	0.973521	-0.0387167	0.190121	0.73449
Fam43a	chr16	ENSMUSG00000046546.3	1543.67	1383.31	0.896435	0.985054	-0.0217246	0.190194	0.73449
Cul4b	chrX	ENSMUSG00000031095.15	5037.17	4757.07	0.944532	0.977346	-0.033059	0.190545	0.735092
Add1	chr5	ENSMUSG00000029106.14	8243	7863.36	0.953948	0.977698	-0.0325394	0.190725	0.735338
2310022B05Rik	chr8	ENSMUSG00000031983.7	4056.28	4297.13	1.05936	1.02397	0.0341784	0.190982	0.735482
Atp11c	chrX	ENSMUSG00000062949.13	2304.25	2142.49	0.929808	0.977041	-0.0335086	0.190994	0.735482
Osgep	chr14	ENSMUSG00000006289.14	2084.57	2242.81	1.07597	1.02241	0.031974	0.191244	0.735555
Cnot6	chr11	ENSMUSG00000020362.13	9251.14	8795.71	0.950995	0.976015	-0.0350252	0.19117	0.735555
Surf4	chr2	ENSMUSG00000014867.9	6541.98	6905.39	1.05554	1.0223	0.0318233	0.191619	0.735659
Rangap1	chr15	ENSMUSG00000022391.16	11525.1	11000.9	0.95441	0.975009	-0.036512	0.191581	0.735659
Pdcd11	chr19	ENSMUSG00000025047.9	4804.39	4505.09	0.937395	0.979422	-0.0299977	0.191413	0.735659
Erg28	chr12	ENSMUSG00000021252.11	1175.23	1306.1	1.11211	1.01541	0.0220644	0.192391	0.738177
Apcdd1	chr18	ENSMUSG00000071847.13	3590.36	4309.71	1.20401	1.00906	0.0130155	0.192535	0.738282
Ptms	chr6	ENSMUSG00000030122.12	10575.1	11216.1	1.06042	1.02264	0.0322992	0.192791	0.738763
Rab6a	chr7	ENSMUSG00000030704.14	5200.11	5467.72	1.05145	1.02334	0.0332888	0.193009	0.738763
Asxl2	chr12	ENSMUSG00000037486.18	1600.76	1461.7	0.913735	0.982837	-0.0249763	0.192918	0.738763
Bud23	chr5	ENSMUSG00000005378.17	2612.19	2782	1.06504	1.02193	0.0313001	0.193321	0.739066
Osbpl11	chr16	ENSMUSG00000022807.9	2530.12	2370.92	0.937171	0.978482	-0.0313824	0.193309	0.739066
Prr14	chr7	ENSMUSG00000030822.15	1502.04	1629.79	1.08545	1.0189	0.027015	0.193566	0.739559
1810058I24Rik	chr6	ENSMUSG00000073155.12	1829.79	1977.79	1.08086	1.01997	0.0285278	0.193743	0.739789
Tmpo	chr10	ENSMUSG00000019961.17	23175.8	22234.6	0.95952	0.977381	-0.0330071	0.194018	0.739826
Vash1	chr12	ENSMUSG00000021256.5	1686.73	1470.24	0.872748	0.98803	-0.0173737	0.194032	0.739826
Txndc15	chr13	ENSMUSG00000021497.10	1103.96	1241.89	1.12468	1.01389	0.0198984	0.194335	0.739826
Lats1	chr10	ENSMUSG00000040021.13	2282.6	2113.26	0.926253	0.980897	-0.0278265	0.194273	0.739826
Pclaf	chr9	ENSMUSG00000040204.6	12919.3	12244.6	0.9478	0.97445	-0.0373394	0.194286	0.739826
Taf4	chr2	ENSMUSG00000039117.16	1588.85	1452.11	0.913897	0.982848	-0.0249593	0.194515	0.740022
Gap43	chr16	ENSMUSG00000047261.9	4394.59	4032.34	0.917519	0.982455	-0.0255363	0.19462	0.740022
Rhoa	chr9	ENSMUSG00000007815.13	12496.1	13012.5	1.04135	1.02368	0.0337684	0.195084	0.740959
Mettl16	chr11	ENSMUSG00000010554.14	3393.57	3161.64	0.931691	0.979827	-0.0294014	0.1951	0.740959
Usp33	chr3	ENSMUSG00000025437.15	2833.5	2607.93	0.920355	0.980565	-0.0283145	0.195333	0.741051
Aco1	chr4	ENSMUSG00000028405.9	3189.93	3377.34	1.05876	1.02263	0.0322869	0.195591	0.741051
Golga3	chr5	ENSMUSG00000029502.14	2437.81	2267.13	0.930198	0.979655	-0.029654	0.195383	0.741051
Selenon	chr4	ENSMUSG00000050989.9	3816.64	4045.19	1.05989	1.02246	0.0320425	0.19559	0.741051
Hic2	chr16	ENSMUSG00000050240.16	3425.74	3213.34	0.937895	0.97958	-0.0297644	0.19596	0.742005
Coro1c	chr5	ENSMUSG00000004530.12	9075.73	8475.78	0.934347	0.980651	-0.0281884	0.19621	0.74251
Fubp1	chr3	ENSMUSG00000028034.15	22549.8	21785.8	0.966124	0.977059	-0.0334823	0.196511	0.742763
Fbxw7	chr3	ENSMUSG00000028086.15	1378.92	1256.93	0.911668	0.982987	-0.0247558	0.196495	0.742763
Cct6a	chr5	ENSMUSG00000029447.11	18337.2	17580.7	0.958747	0.979109	-0.0304589	0.196876	0.7437
Med16	chr10	ENSMUSG00000013833.15	2824.14	2658.42	0.941265	0.97965	-0.029661	0.197038	0.743872
Nifk	chr1	ENSMUSG00000026377.12	3387.78	3180.45	0.938852	0.978518	-0.0313298	0.197431	0.744913
Nup98	chr7	ENSMUSG00000063550.8	6792.37	6344.41	0.934128	0.977558	-0.0327457	0.198235	0.747502
Nr2c2	chr6	ENSMUSG00000005893.14	3218.12	3022.54	0.939399	0.978905	-0.0307593	0.198368	0.747558
Zfp326	chr5	ENSMUSG00000029290.12	2653.38	2487.24	0.937614	0.979046	-0.0305518	0.198623	0.748076
Man1a2	chr3	ENSMUSG00000008763.16	4458.21	4240	0.951074	0.976979	-0.033601	0.199628	0.749146
Ddx5	chr11	ENSMUSG00000020719.14	36044	34683.7	0.962342	0.977913	-0.0322219	0.199663	0.749146
Tollip	chr7	ENSMUSG00000025139.14	2095.4	1945.79	0.928732	0.980487	-0.0284289	0.199752	0.749146
Stx16	chr2	ENSMUSG00000027522.15	1538.55	1417.7	0.921405	0.981773	-0.026539	0.199215	0.749146
Spcs2	chr7	ENSMUSG00000035227.7	4610.6	4357.74	0.945211	0.976185	-0.0347733	0.199851	0.749146
Sun1	chr5	ENSMUSG00000036817.14	2106.52	1959.29	0.930101	0.981288	-0.0272517	0.199638	0.749146
Zer1	chr2	ENSMUSG00000039686.14	1529.14	1656.36	1.08295	1.01949	0.0278464	0.199329	0.749146
Zfp532	chr18	ENSMUSG00000042439.13	4731.83	4434.76	0.937399	0.979574	-0.0297742	0.199813	0.749146
Mrpl10	chr11	ENSMUSG00000001445.10	2043.03	2205.36	1.07936	1.01961	0.0280206	0.200029	0.749265
Lix1l	chr3	ENSMUSG00000049288.4	3486.31	3737.76	1.07225	1.02077	0.0296592	0.200119	0.749265
Tsta3	chr15	ENSMUSG00000022570.7	1383.88	1511.61	1.09249	1.01727	0.0247002	0.200325	0.749594
Kpna2	chr11	ENSMUSG00000018362.14	13237.3	12667.5	0.956992	0.978624	-0.0311738	0.200711	0.749713
Ndufb11	chrX	ENSMUSG00000031059.9	2370.18	2528.78	1.06691	1.02116	0.0302086	0.200631	0.749713
Saraf	chr8	ENSMUSG00000031532.6	1958.17	2098.49	1.07176	1.02206	0.0314797	0.200505	0.749713
Tysnd1	chr10	ENSMUSG00000020087.5	1341.89	1473.27	1.09759	1.01667	0.0238451	0.200858	0.749824
Col1a1	chr11	ENSMUSG00000001506.10	2942.79	3772.84	1.28826	1.00642	0.00923196	0.201399	0.749843
Col26a1	chr5	ENSMUSG00000004415.15	9318.15	10052	1.07923	1.02102	0.0300134	0.2012	0.749843
Cap1	chr4	ENSMUSG00000028656.14	7384.93	7738.81	1.04787	1.02337	0.0333215	0.201433	0.749843
Trak1	chr9	ENSMUSG00000032536.12	1211.8	1068.38	0.882882	0.989516	-0.0152049	0.201214	0.749843
Adprhl2	chr4	ENSMUSG00000042558.16	1556.97	1691.75	1.08663	1.0175	0.0250333	0.201572	0.749843
Lig1	chr7	ENSMUSG00000056394.17	10101.2	9705.79	0.960921	0.978616	-0.0311848	0.201558	0.749843
Dhx15	chr5	ENSMUSG00000029169.11	15234.7	14609.4	0.959006	0.976439	-0.0343977	0.202003	0.750776
Asxl3	chr18	ENSMUSG00000045215.17	2294.64	2003.14	0.875744	0.988398	-0.0168358	0.202059	0.750776
Coq5	chr5	ENSMUSG00000041733.10	1342.93	1225.99	0.912982	0.983651	-0.0237822	0.202308	0.751261
Podxl	chr6	ENSMUSG00000025608.9	1576.13	1812.61	1.15304	1.01114	0.015981	0.202612	0.751512
Casp2	chr6	ENSMUSG00000029863.13	3502.53	3310.23	0.945114	0.978649	-0.0311368	0.202571	0.751512
Eml4	chr17	ENSMUSG00000032624.16	10836.1	10231.8	0.944528	0.978362	-0.031559	0.202742	0.751554
Adam19	chr11	ENSMUSG00000011256.16	1897.3	1694.67	0.89505	0.986365	-0.0198061	0.206707	0.752353
Elof1	chr9	ENSMUSG00000013822.7	1994.31	2137.59	1.07176	1.02181	0.0311239	0.207096	0.752353
Atxn10	chr15	ENSMUSG00000016541.10	8283.9	8647.42	1.04389	1.02227	0.0317739	0.205606	0.752353
Gopc	chr10	ENSMUSG00000019861.15	1784.98	1657.78	0.928746	0.981576	-0.0268279	0.204054	0.752353
Mgat1	chr11	ENSMUSG00000020346.16	1327.92	1441.03	1.08531	1.01765	0.0252374	0.204323	0.752353
Fbf1	chr11	ENSMUSG00000020776.18	3710.85	3474.16	0.93612	0.980164	-0.0289051	0.206863	0.752353
Plk2	chr13	ENSMUSG00000021701.8	1669.99	1876.95	1.12498	1.00983	0.0141071	0.203437	0.752353
Ktn1	chr14	ENSMUSG00000021843.17	4366.2	3961.69	0.907621	0.984873	-0.0219897	0.20662	0.752353
Xpo4	chr14	ENSMUSG00000021952.16	3905.75	3683.05	0.943044	0.977516	-0.0328081	0.203347	0.752353
Igf2r	chr17	ENSMUSG00000023830.14	8831.7	8408.3	0.951874	0.977572	-0.0327249	0.206247	0.752353
Pkdcc	chr17	ENSMUSG00000024247.14	4499.92	4063.48	0.901839	0.985337	-0.0213109	0.203782	0.752353
Tcerg1	chr18	ENSMUSG00000024498.16	8511.8	8172.28	0.960077	0.978159	-0.0318585	0.204086	0.752353
Lrrc45	chr11	ENSMUSG00000025145.13	1029.94	1137	1.10276	1.01565	0.0224084	0.206043	0.752353
Dyrk2	chr10	ENSMUSG00000028630.9	2930.33	2745.28	0.936994	0.98042	-0.0285283	0.206685	0.752353
Ppp2r1b	chr9	ENSMUSG00000032058.14	6684.03	6349.24	0.949879	0.979094	-0.0304807	0.205263	0.752353
Dhx30	chr9	ENSMUSG00000032480.17	5439.53	5168.77	0.950091	0.978175	-0.0318348	0.207105	0.752353
Kif4	chrX	ENSMUSG00000034311.3	3554.39	3341.42	0.940138	0.979643	-0.0296722	0.203847	0.752353
Prdm4	chr10	ENSMUSG00000035529.10	3797.43	3592.77	0.946198	0.978892	-0.030779	0.206323	0.752353
Arl5a	chr2	ENSMUSG00000036093.7	5000.57	4750.32	0.949974	0.978246	-0.0317306	0.20652	0.752353
Ube2r2	chr4	ENSMUSG00000036241.3	10061.4	10598.4	1.05352	1.02564	0.0365249	0.206354	0.752353
Rnh1	chr7	ENSMUSG00000038650.15	1337.77	1449.5	1.08348	1.01618	0.0231587	0.203323	0.752353
Pak1ip1	chr13	ENSMUSG00000038683.16	1662.55	1804.53	1.08543	1.01254	0.0179789	0.20324	0.752353
Dtx3	chr10	ENSMUSG00000040415.15	1650.94	1789.13	1.08358	1.01745	0.0249523	0.204928	0.752353
Wdr43	chr17	ENSMUSG00000041057.10	5849.22	5544.6	0.947881	0.978908	-0.0307553	0.2056	0.752353
Fbxo38	chr18	ENSMUSG00000042211.7	2984.26	2802.25	0.939203	0.981161	-0.0274383	0.20566	0.752353
Mgat3	chr15	ENSMUSG00000042428.6	2346.31	2136.2	0.910649	0.984323	-0.0227959	0.206223	0.752353
Ythdf3	chr3	ENSMUSG00000047213.14	5529.58	5260.43	0.951348	0.977493	-0.032841	0.205372	0.752353
Ctxn1	chr8	ENSMUSG00000048644.8	3471.04	3715.17	1.07038	1.02034	0.0290513	0.204557	0.752353
Pbx1	chr1	ENSMUSG00000052534.15	10885.9	10250.6	0.941812	0.979044	-0.0305546	0.205095	0.752353
Nectin2	chr7	ENSMUSG00000062300.14	2980.69	3275.6	1.09935	1.01646	0.0235585	0.203588	0.752353
Tmem65	chr15	ENSMUSG00000062373.8	1387.61	1505.22	1.08475	1.0178	0.0254488	0.205693	0.752353
Ssb	chr2	ENSMUSG00000068882.13	13376.3	12737.7	0.952369	0.977819	-0.0323605	0.204624	0.752353
Peg12	chr7	ENSMUSG00000070526.2	2580.08	2402.99	0.931814	0.98092	-0.0277931	0.206747	0.752353
Zfp568	chr7	ENSMUSG00000074221.12	5961.54	5661.02	0.949593	0.979433	-0.0299811	0.207028	0.752353
Samd1	chr8	ENSMUSG00000079003.3	3759.48	4037.19	1.07349	1.02015	0.0287865	0.20518	0.752353
Trim44	chr2	ENSMUSG00000027189.16	4889.23	5135.21	1.05039	1.02166	0.0309143	0.207367	0.752875
Lin28b	chr10	ENSMUSG00000063804.8	4750.99	4269.9	0.899137	0.986079	-0.0202255	0.207554	0.753124
Pgam1	chr19	ENSMUSG00000011752.7	9340.25	10134.9	1.08592	1.01763	0.0252081	0.207922	0.754028
Ubxn6	chr17	ENSMUSG00000019578.11	1410.75	1524.53	1.08058	1.0227	0.0323824	0.208095	0.754079
Far1	chr7	ENSMUSG00000030759.16	2998.4	2803.74	0.935189	0.980481	-0.0284389	0.208173	0.754079
Pabpc1	chr15	ENSMUSG00000022283.15	75301.2	77479.9	1.02893	1.0191	0.0272937	0.208478	0.75431
Abi2	chr1	ENSMUSG00000026782.15	4092.53	3863.03	0.943962	0.978399	-0.0315052	0.208594	0.75431
Phf8	chrX	ENSMUSG00000041229.15	2040.3	1897.48	0.930031	0.982531	-0.0254257	0.208579	0.75431
Caprin1	chr2	ENSMUSG00000027184.14	46061.6	44626.5	0.968872	0.979971	-0.029189	0.209122	0.754316
Psmc2	chr5	ENSMUSG00000028932.7	6151.05	5804.26	0.943512	0.979312	-0.0301602	0.209258	0.754316
Msn	chrX	ENSMUSG00000031207.16	6698.62	6365.83	0.95048	0.979394	-0.0300393	0.209427	0.754316
Tent4b	chr8	ENSMUSG00000036779.12	2041.17	1901.82	0.931648	0.981914	-0.0263317	0.209121	0.754316
Opa1	chr16	ENSMUSG00000038084.16	4562.53	4328.33	0.948788	0.979215	-0.0303022	0.209408	0.754316
Phb	chr11	ENSMUSG00000038845.11	5976.59	6343.34	1.06174	1.02092	0.0298632	0.208769	0.754316
Prr12	chr7	ENSMUSG00000046574.8	8386.05	7834.14	0.933688	0.980795	-0.0279759	0.208907	0.754316
Cnksr2	chrX	ENSMUSG00000025658.16	1384.43	1252.13	0.904771	0.985358	-0.02128	0.209786	0.754833
Panx1	chr9	ENSMUSG00000031934.14	1998.71	2152.43	1.07716	1.01878	0.026838	0.209808	0.754833
Ddx27	chr2	ENSMUSG00000017999.16	3787.27	3565.93	0.941437	0.977743	-0.0324728	0.210151	0.755638
Ing5	chr1	ENSMUSG00000026283.13	1849.59	1710.78	0.92489	0.981273	-0.0272734	0.210321	0.755821
Smad4	chr18	ENSMUSG00000024515.13	5587.51	5318.37	0.951904	0.978135	-0.031895	0.210852	0.756872
Arl2bp	chr8	ENSMUSG00000031776.17	5123.86	5399.75	1.05385	1.02237	0.0319158	0.210816	0.756872
S100a11	chr3	ENSMUSG00000027907.4	1456.51	1648.95	1.13137	1.01242	0.0178101	0.211067	0.757217
Xpo6	chr7	ENSMUSG00000000131.15	6113.23	5821.48	0.95218	0.978285	-0.0316733	0.211682	0.757287
Xylt2	chr11	ENSMUSG00000020868.15	1292.33	1189.73	0.920575	0.983791	-0.0235762	0.211319	0.757287
Tpm3	chr3	ENSMUSG00000027940.18	16036.5	16624.2	1.03669	1.02181	0.0311303	0.211346	0.757287
Fkrp	chr7	ENSMUSG00000048920.8	1251.27	1370.19	1.09465	1.01615	0.0231132	0.211633	0.757287
R3hdm1	chr1	ENSMUSG00000056211.13	4944.62	4644.82	0.939583	0.979933	-0.0292446	0.211622	0.757287
Bub1b	chr2	ENSMUSG00000040084.9	11295.6	10849	0.960417	0.978721	-0.0310298	0.211979	0.757494
Hnrnpm	chr17	ENSMUSG00000059208.15	34782.1	33523.8	0.963878	0.978677	-0.0310955	0.211967	0.757494
Vps50	chr6	ENSMUSG00000001376.17	1550.04	1411.18	0.910656	0.986039	-0.0202833	0.212375	0.758056
Nfrkb	chr9	ENSMUSG00000042185.14	1405.97	1287.65	0.915902	0.983828	-0.0235214	0.212266	0.758056
Fscn1	chr5	ENSMUSG00000029581.14	42328.2	44021.7	1.03993	1.02335	0.0332951	0.212638	0.758567
Yipf3	chr17	ENSMUSG00000071074.9	1216.4	1347.62	1.10827	1.01462	0.0209396	0.212938	0.759211
Ccdc93	chr1	ENSMUSG00000026339.18	1674	1551.93	0.927096	0.982847	-0.0249614	0.213695	0.761482
C2cd5	chr6	ENSMUSG00000030279.15	1561.93	1442.43	0.923417	0.982552	-0.025395	0.213961	0.762004
Ttf2	chr3	ENSMUSG00000033222.16	2576.09	2415.92	0.937877	0.98069	-0.0281312	0.21419	0.762391
Pakap	chr4	ENSMUSG00000038729.24	1333.19	1456.74	1.09318	1.01609	0.0230228	0.214558	0.763275
Psmc3	chr2	ENSMUSG00000002102.15	9531.72	9908.89	1.03959	1.02114	0.0301856	0.215954	0.766951
Cdc14b	chr13	ENSMUSG00000033102.15	2678.32	2495.77	0.93169	0.981038	-0.0276195	0.21589	0.766951
Alg10b	chr15	ENSMUSG00000075470.2	6092.16	5711.82	0.938008	0.980778	-0.0280013	0.215759	0.766951
Raver1	chr9	ENSMUSG00000010205.11	3357.52	3568.78	1.06279	1.02042	0.0291639	0.216888	0.767037
Rnd3	chr2	ENSMUSG00000017144.8	5524.77	5890.01	1.06589	1.02065	0.0294943	0.217186	0.767037
Id2	chr12	ENSMUSG00000020644.9	6012.7	6378.66	1.06117	1.01976	0.0282313	0.217007	0.767037
Rflnb	chr11	ENSMUSG00000020846.6	2097.36	2268.6	1.0818	1.01798	0.025715	0.216623	0.767037
Zfyve16	chr13	ENSMUSG00000021706.14	1386.8	1277.6	0.921701	0.983557	-0.0239197	0.21667	0.767037
Psmb5	chr14	ENSMUSG00000022193.7	4924.94	5211.75	1.05842	1.02351	0.0335291	0.216823	0.767037
Limk1	chr5	ENSMUSG00000029674.13	1684.86	1860.35	1.10439	1.01459	0.020897	0.217127	0.767037
Topors	chr4	ENSMUSG00000036822.6	3619.63	3418.19	0.944575	0.981889	-0.0263686	0.217012	0.767037
Setd7	chr3	ENSMUSG00000037111.9	3479.64	3275.18	0.941466	0.980569	-0.0283097	0.217005	0.767037
Dda1	chr8	ENSMUSG00000074247.10	2458.53	2628.09	1.06898	1.01782	0.0254845	0.216751	0.767037
Rpl19	chr11	ENSMUSG00000017404.12	28297.3	29549.1	1.0444	1.02118	0.0302388	0.217406	0.767388
Nemf	chr12	ENSMUSG00000020982.9	2499.28	2342.63	0.937292	0.981898	-0.0263545	0.217584	0.767587
Taf8	chr17	ENSMUSG00000023980.7	1411.24	1299.67	0.920956	0.983532	-0.0239556	0.217808	0.76772
Phf13	chr4	ENSMUSG00000047777.9	2021.46	2162.71	1.06988	1.01959	0.0279885	0.217863	0.76772
Cd276	chr9	ENSMUSG00000035914.11	3926.36	4235.74	1.07892	1.01772	0.0253378	0.218099	0.768125
Pitpna	chr11	ENSMUSG00000017781.17	4187.69	4424.9	1.05671	1.02066	0.0295086	0.218885	0.770467
Nid1	chr13	ENSMUSG00000005397.8	8239.29	7781.37	0.944673	0.979782	-0.0294674	0.220127	0.770991
Rxra	chr2	ENSMUSG00000015846.15	4539.33	4303.95	0.948086	0.979465	-0.0299339	0.220025	0.770991
Dnajc3	chr14	ENSMUSG00000022136.8	2810.25	2614.51	0.930306	0.982937	-0.0248297	0.220056	0.770991
Laptm4b	chr15	ENSMUSG00000022257.4	1694.58	1825.59	1.07755	1.01833	0.0261987	0.21928	0.770991
Loxl2	chr14	ENSMUSG00000034205.16	1605.02	1727.88	1.07684	1.01811	0.025898	0.219966	0.770991
Eif1	chr11	ENSMUSG00000035530.13	12248.3	12791	1.04437	1.02138	0.0305185	0.220004	0.770991
Slain2	chr5	ENSMUSG00000036087.18	2950.68	2755.94	0.934416	0.981425	-0.0270506	0.219866	0.770991
Lyar	chr5	ENSMUSG00000067367.9	6108.9	5804.56	0.950303	0.977932	-0.0321939	0.219422	0.770991
Shroom4	chrX	ENSMUSG00000068270.15	2202.78	2025.65	0.920328	0.983029	-0.0246937	0.219225	0.770991
Akt3	chr1	ENSMUSG00000019699.16	3134.22	2912.4	0.92947	0.982165	-0.0259626	0.220574	0.771607
Zbed4	chr15	ENSMUSG00000034333.15	2004.64	1858.58	0.927302	0.983099	-0.024592	0.220597	0.771607
Cep170	chr1	ENSMUSG00000057335.11	4972.63	4662.6	0.938047	0.977571	-0.032727	0.220667	0.771607
Kctd5	chr17	ENSMUSG00000016946.6	3416.79	3610.14	1.0566	1.02121	0.030279	0.220921	0.771644
Pitpnm2	chr5	ENSMUSG00000029406.15	1751.53	1583.33	0.904922	0.986288	-0.0199194	0.220902	0.771644
Pomgnt1	chr4	ENSMUSG00000028700.14	1919.39	2052.56	1.06938	1.01907	0.0272461	0.221387	0.77242
Edc3	chr9	ENSMUSG00000038957.13	2584.29	2426.35	0.938909	0.981675	-0.0266822	0.221307	0.77242
Nes	chr3	ENSMUSG00000004891.16	4400.55	3949.17	0.898625	0.987167	-0.0186332	0.221872	0.77267
Thap2	chr10	ENSMUSG00000020137.5	1577.69	1452.18	0.920256	0.98336	-0.0242085	0.222175	0.77267
Mff	chr1	ENSMUSG00000026150.14	2401	2563.13	1.06781	1.01927	0.0275339	0.222013	0.77267
Pik3ca	chr3	ENSMUSG00000027665.13	3157.46	2989.09	0.946647	0.979144	-0.0304068	0.222424	0.77267
Ssbp1	chr6	ENSMUSG00000029911.14	2134.16	2286.79	1.07168	1.01988	0.0284015	0.22234	0.77267
Fam53b	chr7	ENSMUSG00000030956.15	1956.83	1819.5	0.929748	0.98234	-0.025705	0.221817	0.77267
Specc1	chr11	ENSMUSG00000042331.13	3230.84	2994.06	0.927389	0.982152	-0.0259822	0.222384	0.77267
Mex3a	chr3	ENSMUSG00000074480.4	13585.5	12904.8	0.950245	0.979902	-0.0292903	0.222431	0.77267
Armc5	chr7	ENSMUSG00000042178.6	1078.85	1185.23	1.09879	1.01361	0.0195096	0.222565	0.772712
Zfp638	chr6	ENSMUSG00000030016.14	6286.97	6011.88	0.956258	0.97791	-0.0322258	0.222748	0.772924
Larp7	chr3	ENSMUSG00000027968.11	4089.18	3839.25	0.939049	0.980833	-0.0279203	0.222882	0.772965
Gltp	chr5	ENSMUSG00000011884.13	1201.41	1310.53	1.09086	1.01578	0.0225855	0.223296	0.77398
Clns1a	chr7	ENSMUSG00000025439.5	6622.8	6939.36	1.04786	1.02216	0.0316142	0.22363	0.774028
Ccnt2	chr1	ENSMUSG00000026349.14	2963.29	2784.93	0.939734	0.981312	-0.0272167	0.223676	0.774028
Pim3	chr15	ENSMUSG00000035828.11	1165.98	1294.07	1.11041	1.01419	0.020331	0.223467	0.774028
Aprt	chr8	ENSMUSG00000006589.8	3074.64	3305.79	1.07578	1.01794	0.02565	0.224247	0.774316
Mark1	chr1	ENSMUSG00000026620.11	1405.97	1273.4	0.906763	0.985777	-0.0206673	0.224211	0.774316
Tti1	chr2	ENSMUSG00000027650.12	1913.69	1778.52	0.929307	0.982535	-0.0254196	0.223889	0.774316
Leng8	chr7	ENSMUSG00000035545.13	2683.18	2509.06	0.934757	0.981971	-0.0262483	0.224067	0.774316
Glce	chr9	ENSMUSG00000032252.14	1998.07	1849.84	0.926056	0.9835	-0.0240037	0.224812	0.775425
Zbtb14	chr17	ENSMUSG00000049672.15	1615.9	1498.75	0.927727	0.982886	-0.0249042	0.224756	0.775425
Ift140	chr17	ENSMUSG00000024169.16	2720.59	2529.01	0.929452	0.981879	-0.0263825	0.225648	0.777217
Anln	chr9	ENSMUSG00000036777.8	4000.26	3807.9	0.951897	0.979381	-0.0300575	0.225699	0.777217
Zc3hc1	chr6	ENSMUSG00000039130.18	2330.57	2500.32	1.07304	1.01757	0.0251242	0.225526	0.777217
Rps6ka2	chr17	ENSMUSG00000023809.10	2610.09	2440.48	0.935153	0.98108	-0.0275569	0.225868	0.777376
Clpb	chr7	ENSMUSG00000001829.17	1803.96	1676.67	0.929359	0.982409	-0.0256042	0.227183	0.777576
Dus3l	chr17	ENSMUSG00000007603.9	1354.27	1474.48	1.08887	1.01575	0.0225465	0.228097	0.777576
Ttpal	chr2	ENSMUSG00000017679.16	1833.84	1695.68	0.925232	0.983564	-0.0239086	0.227122	0.777576
Arhgef25	chr10	ENSMUSG00000019467.15	1919.55	2063.8	1.07478	1.01781	0.0254712	0.227578	0.777576
Golm1	chr13	ENSMUSG00000021556.12	5632.95	5383.89	0.955774	0.979302	-0.0301746	0.227686	0.777576
Sumo1	chr1	ENSMUSG00000026021.15	5452.09	5140.71	0.943096	0.980546	-0.0283431	0.22737	0.777576
Hipk3	chr2	ENSMUSG00000027177.14	3403.06	3167.22	0.931361	0.982806	-0.0250212	0.228375	0.777576
Dock7	chr4	ENSMUSG00000028556.15	6981.55	6666.8	0.955072	0.979431	-0.0299841	0.228346	0.777576
Rnf11	chr4	ENSMUSG00000028557.10	1565.33	1692.99	1.08151	1.01673	0.0239354	0.227402	0.777576
Tes	chr6	ENSMUSG00000029552.19	3706.43	3966.43	1.07076	1.0185	0.0264435	0.228349	0.777576
Vps36	chr8	ENSMUSG00000031479.9	3038	2832.23	0.932112	0.983797	-0.0235671	0.22795	0.777576
Trappc4	chr9	ENSMUSG00000032112.10	1464.08	1588.16	1.08486	1.01837	0.0262592	0.227674	0.777576
Szt2	chr4	ENSMUSG00000033253.18	1789.74	1636.98	0.914093	0.985164	-0.0215635	0.226533	0.777576
Igf2bp2	chr16	ENSMUSG00000033581.17	16209.6	15613.3	0.963237	0.978522	-0.0313239	0.2283	0.777576
Ift172	chr5	ENSMUSG00000038564.11	1940.97	1796.78	0.926074	0.982749	-0.0251051	0.226926	0.777576
Trim41	chr11	ENSMUSG00000040365.14	1770.03	1639.72	0.926702	0.983294	-0.0243046	0.227618	0.777576
Zfp629	chr7	ENSMUSG00000045639.14	5145.1	4863.52	0.945621	0.98147	-0.0269837	0.227976	0.777576
Mbtps2	chrX	ENSMUSG00000046873.18	1470.49	1350.77	0.918459	0.984203	-0.0229729	0.228234	0.777576
Socs4	chr14	ENSMUSG00000048379.9	1878.38	1738.57	0.92571	0.983835	-0.0235115	0.227903	0.777576
Qk	chr17	ENSMUSG00000062078.15	11361.2	10885.6	0.958287	0.979665	-0.0296399	0.226931	0.777576
Mbtd1	chr11	ENSMUSG00000059474.13	6941.15	6599.95	0.95093	0.97656	-0.0342197	0.228772	0.778512
Rhou	chr8	ENSMUSG00000039960.5	1698.66	1562.35	0.920063	0.9845	-0.022537	0.228963	0.778745
Col5a2	chr1	ENSMUSG00000026042.16	3610.42	3373.15	0.934472	0.982173	-0.0259506	0.229537	0.779445
Rae1	chr2	ENSMUSG00000027509.11	3525.26	3725.21	1.05673	1.02029	0.0289738	0.229352	0.779445
Cenpj	chr14	ENSMUSG00000064128.8	1616.57	1498.6	0.926999	0.982833	-0.0249817	0.229536	0.779445
Sel1l	chr12	ENSMUSG00000020964.14	3770.82	3574.48	0.947851	0.981876	-0.0263866	0.229785	0.779505
Rbm39	chr2	ENSMUSG00000027620.16	12754.4	12198.9	0.956579	0.979308	-0.0301649	0.229938	0.779505
Ttc1	chr11	ENSMUSG00000041278.10	1325.74	1442.3	1.0879	1.01579	0.0226027	0.230046	0.779505
Actg1	chr11	ENSMUSG00000062825.15	57441.1	55489.2	0.966075	0.979793	-0.0294516	0.229933	0.779505
Mdfi	chr17	ENSMUSG00000032717.14	3287.23	3541.63	1.07677	1.01606	0.0229879	0.230197	0.7796
Abce1	chr8	ENSMUSG00000058355.8	10539.7	10063.2	0.954821	0.979176	-0.0303596	0.230357	0.779726
Btbd2	chr10	ENSMUSG00000003344.14	3837.91	4122.23	1.07381	1.01627	0.0232904	0.231157	0.781185
Fam98b	chr2	ENSMUSG00000027349.5	3883.11	3662.17	0.943011	0.980245	-0.0287862	0.231003	0.781185
Car14	chr3	ENSMUSG00000038526.14	3078.23	3311.01	1.07611	1.01744	0.0249377	0.231105	0.781185
Eif3j1	chr2	ENSMUSG00000027236.8	4669.96	4403.28	0.942776	0.981436	-0.0270344	0.231486	0.781515
Tra2a	chr6	ENSMUSG00000029817.11	7177.29	6852.28	0.954797	0.978617	-0.0311831	0.231501	0.781515
Txnrd1	chr10	ENSMUSG00000020250.10	14532.9	13997	0.963131	0.979728	-0.0295473	0.232322	0.782622
Rbpms	chr8	ENSMUSG00000031586.17	1969.47	2159.06	1.09704	1.01447	0.0207325	0.232236	0.782622
Mtx1	chr3	ENSMUSG00000064068.14	1620.98	1750.42	1.07983	1.0157	0.0224684	0.232197	0.782622
Capza1	chr3	ENSMUSG00000070372.11	3763.08	3533.67	0.939323	0.980723	-0.028083	0.232284	0.782622
Hdgf	chr3	ENSMUSG00000004897.16	18117.6	17460.2	0.963749	0.97896	-0.0306777	0.232702	0.783487
Coa3	chr11	ENSMUSG00000017188.3	1476.39	1628.56	1.104	1.01361	0.0195015	0.23331	0.78512
Myo18a	chr11	ENSMUSG00000000631.20	3401.88	3112.93	0.914979	0.985839	-0.0205765	0.23381	0.78524
Mrtfb	chr16	ENSMUSG00000009569.14	2295.33	2114.64	0.921827	0.985797	-0.0206378	0.233616	0.78524
Jpt1	chr11	ENSMUSG00000020737.12	4758.04	5018.4	1.05475	1.01979	0.0282716	0.234652	0.78524
Nol8	chr13	ENSMUSG00000021392.8	2127.37	1970.33	0.926306	0.982224	-0.025876	0.233979	0.78524
Ect2	chr3	ENSMUSG00000027699.19	4183.14	3979.24	0.951229	0.979514	-0.0298627	0.234624	0.78524
Brd7	chr8	ENSMUSG00000031660.13	4977.57	4747.79	0.953941	0.98026	-0.0287638	0.234514	0.78524
Rpsa	chr9	ENSMUSG00000032518.6	59548.7	61283	1.02915	1.01947	0.0278247	0.233513	0.78524
Phf20	chr2	ENSMUSG00000038116.16	3057.48	2870.54	0.939072	0.982882	-0.0249102	0.234668	0.78524
Fbrsl1	chr5	ENSMUSG00000043323.17	3029.7	3250.97	1.07359	1.01758	0.0251489	0.233905	0.78524
Zfp46	chr4	ENSMUSG00000051351.14	2143.25	2002.9	0.934601	0.982473	-0.0255106	0.234706	0.78524
Ece1	chr4	ENSMUSG00000057530.14	3695.65	3432.81	0.928989	0.9838	-0.0235632	0.23438	0.78524
Eif2s2	chr2	ENSMUSG00000074656.12	10428.2	9930.25	0.952421	0.98029	-0.0287202	0.234851	0.78531
Atf1	chr15	ENSMUSG00000023027.13	2112.63	1951.61	0.924047	0.984499	-0.0225383	0.235421	0.78565
Hnrnpll	chr17	ENSMUSG00000024095.15	7208.29	6905.69	0.958077	0.979166	-0.0303741	0.235603	0.78565
Mau2	chr8	ENSMUSG00000031858.16	3144.64	2958.81	0.940781	0.981237	-0.0273261	0.235546	0.78565
Uqcrfs1	chr13	ENSMUSG00000038462.3	3543.9	3756.93	1.06026	1.01838	0.0262793	0.235819	0.78565
Dctpp1	chr7	ENSMUSG00000042462.4	3323.87	3537.03	1.06441	1.01899	0.0271414	0.235352	0.78565
AI837181	chr19	ENSMUSG00000047423.10	1391.69	1513.27	1.08734	1.01551	0.0222014	0.235629	0.78565
Phldb1	chr9	ENSMUSG00000048537.16	4649.19	4381.14	0.942062	0.981391	-0.0270995	0.235748	0.78565
Cacybp	chr1	ENSMUSG00000014226.10	7695.54	7316.47	0.950837	0.977641	-0.0326231	0.236261	0.786711
Sdhb	chr4	ENSMUSG00000009863.14	3952.99	4171.88	1.05533	1.0207	0.0295597	0.237264	0.78774
Pdhx	chr2	ENSMUSG00000010914.10	1201.19	1106.9	0.921518	0.984528	-0.0224965	0.237674	0.78774
Gpalpp1	chr14	ENSMUSG00000022008.4	2114.88	1965.89	0.929737	0.983655	-0.0237758	0.237833	0.78774
Sucla2	chr14	ENSMUSG00000022110.13	2912.37	2736.35	0.939645	0.98158	-0.0268219	0.23731	0.78774
Wdr5	chr2	ENSMUSG00000026917.15	5455.24	5698.68	1.04462	1.02003	0.0286099	0.237907	0.78774
Exosc9	chr3	ENSMUSG00000027714.11	2366.28	2179.25	0.92128	0.984674	-0.0222823	0.237935	0.78774
Flna	chrX	ENSMUSG00000031328.16	46390.1	44204	0.952928	0.980646	-0.0281963	0.237904	0.78774
Mre11a	chr9	ENSMUSG00000031928.15	2635.9	2474.57	0.938937	0.98161	-0.0267776	0.237225	0.78774
Nktr	chr9	ENSMUSG00000032525.15	4167.37	3971.68	0.953052	0.976746	-0.0339443	0.236746	0.78774
9530068E07Rik	chr11	ENSMUSG00000036275.13	5560.42	5850.35	1.05225	1.02318	0.03306	0.237597	0.78774
Zc3h7a	chr16	ENSMUSG00000037965.14	1158.61	1257.81	1.0856	1.01515	0.0216999	0.237896	0.78774
Rnf185	chr11	ENSMUSG00000020448.16	1450.99	1565.63	1.07917	1.01747	0.0249849	0.238112	0.787918
Atp6ap1	chrX	ENSMUSG00000019087.13	1873.83	2005.07	1.07018	1.01732	0.0247709	0.238298	0.78812
Tspan7	chrX	ENSMUSG00000058254.12	2580.43	2749.41	1.06539	1.01825	0.0260924	0.238814	0.789417
Ppp1r15b	chr1	ENSMUSG00000046062.5	4994.79	4713.9	0.944113	0.981422	-0.0270545	0.239036	0.78974
Bccip	chr7	ENSMUSG00000030983.4	3959.04	3755.87	0.948817	0.98041	-0.0285427	0.239407	0.790555
Ptbp2	chr3	ENSMUSG00000028134.11	7629.06	7258.27	0.951575	0.970921	-0.0425738	0.240075	0.792059
Adamts9	chr6	ENSMUSG00000030022.14	1846.79	1701.12	0.921221	0.985407	-0.0212088	0.240195	0.792059
Raver2	chr4	ENSMUSG00000035275.14	1270.87	1159.17	0.912577	0.986531	-0.0195635	0.240237	0.792059
Postn	chr3	ENSMUSG00000027750.16	996.212	1141.08	1.14871	1.00943	0.0135349	0.240514	0.792213
Ankle2	chr5	ENSMUSG00000029501.14	3003.88	2839.07	0.945234	0.98121	-0.0273659	0.240704	0.792213
Arhgap39	chr15	ENSMUSG00000033697.16	1685.13	1540.75	0.914526	0.985846	-0.0205655	0.240721	0.792213
Marcks	chr10	ENSMUSG00000069662.5	37237.1	38837.6	1.04291	1.021	0.0299836	0.240783	0.792213
Mier3	chr13	ENSMUSG00000032727.14	1988.28	1850.52	0.931101	0.980336	-0.0286514	0.241005	0.792534
Mink1	chr11	ENSMUSG00000020827.18	2425.92	2264.97	0.933349	0.983211	-0.0244272	0.241152	0.792608
Sh2b2	chr5	ENSMUSG00000005057.13	1259.24	1367.73	1.08631	1.01499	0.021472	0.241572	0.792636
Lbh	chr17	ENSMUSG00000024063.13	2520.92	2302.46	0.914107	0.986778	-0.019203	0.241656	0.792636
Sgo2a	chr1	ENSMUSG00000026039.9	2680	2480.46	0.925962	0.98394	-0.0233573	0.24166	0.792636
Sec23ip	chr7	ENSMUSG00000055319.8	3833.08	3650.32	0.952312	0.980539	-0.028353	0.241286	0.792636
Stk3	chr15	ENSMUSG00000022329.15	1583.84	1713.18	1.08221	1.01595	0.0228338	0.242791	0.795558
Wls	chr3	ENSMUSG00000028173.10	3953.71	4329.1	1.09547	1.01402	0.0200815	0.242844	0.795558
Acads	chr5	ENSMUSG00000029545.13	1981.92	2151.4	1.08601	1.01519	0.0217534	0.243175	0.795558
Zw10	chr9	ENSMUSG00000032264.9	2109.15	1966.04	0.932208	0.983333	-0.0242487	0.24299	0.795558
Mzt1	chr14	ENSMUSG00000033186.9	2166.3	2303.03	1.06307	1.01886	0.026961	0.243178	0.795558
Nbea	chr3	ENSMUSG00000027799.12	2661.46	2401.05	0.903422	0.988842	-0.0161877	0.244112	0.797382
Fnbp1l	chr3	ENSMUSG00000039735.16	8373.49	7975.32	0.952733	0.98016	-0.0289111	0.243868	0.797382
Copz1	chr15	ENSMUSG00000060992.9	5079.5	5303.91	1.04418	1.02154	0.0307518	0.24401	0.797382
Ube2j2	chr4	ENSMUSG00000023286.16	3352.15	3531.11	1.05339	1.01965	0.0280753	0.244331	0.797686
Mrps25	chr6	ENSMUSG00000014551.8	1462.64	1585.55	1.08431	1.01513	0.0216621	0.245238	0.798597
Gnl3l	chrX	ENSMUSG00000025266.11	3573.57	3401.53	0.951881	0.978757	-0.0309777	0.245222	0.798597
Rpl14	chr9	ENSMUSG00000025794.9	26559	27606.9	1.03959	1.02273	0.0324246	0.245234	0.798597
Rnf40	chr7	ENSMUSG00000030816.8	5222.56	4993.7	0.956129	0.981228	-0.0273403	0.245047	0.798597
Ankrd10	chr8	ENSMUSG00000031508.14	2892.61	3073.01	1.06223	1.01853	0.0264889	0.245163	0.798597
Efnb3	chr11	ENSMUSG00000003934.5	2401.12	2707.88	1.12795	1.01101	0.0157908	0.245366	0.798602
Speg	chr1	ENSMUSG00000026207.16	1483.22	1370.47	0.924077	0.985318	-0.0213392	0.245858	0.799794
Poldip2	chr11	ENSMUSG00000001100.10	4200.99	4400.18	1.04741	1.02042	0.0291604	0.247086	0.800901
Qrich1	chr9	ENSMUSG00000006673.14	7681.68	7322.35	0.953262	0.980312	-0.0286875	0.247551	0.800901
Herpud2	chr9	ENSMUSG00000008429.8	1100.93	1199.41	1.08939	1.01331	0.0190826	0.246868	0.800901
Mrpl38	chr11	ENSMUSG00000020775.13	2268.08	2426.76	1.07007	1.01734	0.0248073	0.247009	0.800901
Umps	chr16	ENSMUSG00000022814.6	5658.12	5393.49	0.95327	0.9805	-0.0284111	0.246885	0.800901
Als2	chr1	ENSMUSG00000026024.14	1751.2	1632.46	0.932333	0.983677	-0.0237436	0.246789	0.800901
Knstrn	chr2	ENSMUSG00000027331.15	3542.01	3340.34	0.943424	0.982747	-0.0251081	0.24808	0.800901
Rps6	chr4	ENSMUSG00000028495.14	30189.1	31408.6	1.04055	1.02023	0.0288969	0.248215	0.800901
Phf14	chr6	ENSMUSG00000029629.17	5098.33	4849.45	0.951426	0.980816	-0.0279458	0.247757	0.800901
Zmym5	chr14	ENSMUSG00000040123.17	1732.91	1607.67	0.927898	0.984724	-0.0222091	0.247161	0.800901
Gnl3	chr14	ENSMUSG00000042354.7	4520.06	4253.26	0.940942	0.982164	-0.0259639	0.246572	0.800901
Zfp507	chr7	ENSMUSG00000044452.10	3704.96	3483	0.94062	0.982501	-0.0254688	0.248216	0.800901
Rap1b	chr10	ENSMUSG00000052681.8	4879.9	5138.3	1.05312	1.01911	0.0273035	0.248176	0.800901
Ddx10	chr9	ENSMUSG00000053289.8	2414.94	2272.74	0.94114	0.982326	-0.0257267	0.247395	0.800901
Utp3	chr5	ENSMUSG00000070697.4	3542.85	3357.03	0.94758	0.980867	-0.0278707	0.247513	0.800901
Ube2d2a	chr18	ENSMUSG00000091896.8	4939.79	5190.59	1.05061	1.01998	0.028536	0.247666	0.800901
Epha7	chr4	ENSMUSG00000028289.12	2810.05	2508.45	0.895059	0.988391	-0.0168461	0.248373	0.800999
Kansl3	chr1	ENSMUSG00000010453.12	3249.55	3077.31	0.947148	0.980674	-0.028155	0.248562	0.801202
Sirt1	chr10	ENSMUSG00000020063.16	1942.15	1822.02	0.938239	0.983808	-0.0235507	0.249289	0.802732
Sdf4	chr4	ENSMUSG00000029076.14	4228.65	4449.6	1.05226	1.01972	0.0281686	0.249221	0.802732
Wasf3	chr5	ENSMUSG00000029636.11	1948.55	1813.37	0.930858	0.98432	-0.0228001	0.249512	0.803043
Actr8	chr14	ENSMUSG00000015971.5	1504.61	1396.64	0.928167	0.984406	-0.0226748	0.249995	0.803738
Tagln2	chr1	ENSMUSG00000026547.15	1397.96	1510.85	1.08069	1.01493	0.0213735	0.249982	0.803738
Socs7	chr11	ENSMUSG00000038485.6	1943.57	1803.84	0.928255	0.984499	-0.0225378	0.250108	0.803738
Fras1	chr5	ENSMUSG00000034687.8	1397.88	1260.05	0.901448	0.989069	-0.0158566	0.250282	0.803889
Pan3	chr5	ENSMUSG00000029647.15	1740.78	1623.61	0.932555	0.983358	-0.0242107	0.250542	0.80432
Pten	chr19	ENSMUSG00000013663.7	3110.31	2945.39	0.947085	0.981508	-0.0269283	0.250755	0.804596
Ltbp1	chr17	ENSMUSG00000001870.16	1439.91	1328.14	0.922958	0.984893	-0.0219611	0.251527	0.804903
Kdm6b	chr11	ENSMUSG00000018476.7	8653.99	8216.21	0.949289	0.980784	-0.0279926	0.251529	0.804903
Hdac7	chr15	ENSMUSG00000022475.19	3073.76	2861.88	0.931072	0.984394	-0.022692	0.251875	0.804903
Cuta	chr17	ENSMUSG00000024194.16	1301.38	1412.16	1.08511	1.01475	0.0211297	0.251593	0.804903
Gnaq	chr19	ENSMUSG00000024639.5	3979.5	3759.35	0.945098	0.982148	-0.0259874	0.252162	0.804903
Dclk1	chr3	ENSMUSG00000027797.15	1867.89	1609.11	0.865105	0.991675	-0.012061	0.251186	0.804903
Lrrc41	chr4	ENSMUSG00000028703.14	2893.35	3050.77	1.05447	1.01871	0.0267462	0.251215	0.804903
Cdca8	chr4	ENSMUSG00000028873.16	5421.9	5175.9	0.954723	0.979112	-0.0304546	0.252245	0.804903
Mcm7	chr5	ENSMUSG00000029730.16	15876.7	15373.2	0.968294	0.981409	-0.0270735	0.252027	0.804903
Myl12b	chr17	ENSMUSG00000034868.9	1410.35	1293.29	0.916645	0.985368	-0.0212656	0.251674	0.804903
Mrps12	chr7	ENSMUSG00000045948.8	1238.21	1356.45	1.0959	1.01281	0.0183609	0.252042	0.804903
Arhgef10	chr8	ENSMUSG00000071176.10	1267.56	1160.15	0.916414	0.986496	-0.0196148	0.252373	0.804906
Csnk2a1	chr2	ENSMUSG00000074698.10	9111.24	8703.26	0.955248	0.981316	-0.0272109	0.252596	0.805214
Smc6	chr12	ENSMUSG00000020608.7	6279.49	6001.77	0.95594	0.98145	-0.0270133	0.253129	0.805296
Smarca2	chr19	ENSMUSG00000024921.17	2120.08	2261.09	1.067	1.01514	0.0216732	0.25306	0.805296
Gcsh	chr8	ENSMUSG00000034424.5	3047.18	3239.27	1.06294	1.01766	0.0252569	0.252892	0.805296
Fam160a2	chr7	ENSMUSG00000044465.19	1716.38	1585.65	0.923295	0.985459	-0.0211328	0.252853	0.805296
Hspa4	chr11	ENSMUSG00000020361.13	23029.1	22330.1	0.969652	0.981228	-0.0273392	0.253431	0.805534
Cdc42bpa	chr1	ENSMUSG00000026490.18	3228.96	2958.9	0.917037	0.986374	-0.0197935	0.253838	0.805534
Kat14	chr2	ENSMUSG00000027425.18	3336.83	3161.79	0.947406	0.979709	-0.0295747	0.253768	0.805534
[truncated: 12,507 more rows]

## Sheet: B, Dp16^2xIFNRs v WT
Gene symbol	Chromosome	Ensembl ID	Base Mean WT	Base Mean Dp16^2xIFNRs	Fold-change	Adjusted Fold-change	Adjusted Log2 Fold-change	p-value	FDR q-value (BH)
Hmgn1	chr16	ENSMUSG00000040681.16	32013	46074.6	1.43924	1.43525	0.521302	1.15981e-58	1.25839e-54
Gart	chr16	ENSMUSG00000022962.15	8176.27	12669.5	1.54928	1.53696	0.620076	1.86105e-56	1.00962e-52
Urb1	chr16	ENSMUSG00000039929.14	1788.35	3250.36	1.81719	1.80593	0.85274	3.60414e-45	1.3035e-41
App	chr16	ENSMUSG00000022892.11	10597.3	17508.4	1.65226	1.64358	0.716841	1.13914e-40	3.08992e-37
Son	chr16	ENSMUSG00000022961.18	20179.1	26756.5	1.32595	1.32076	0.401363	1.74534e-37	3.78738e-34
Cct8	chr16	ENSMUSG00000025613.13	22963.2	33902.2	1.47628	1.46038	0.546339	4.20683e-36	7.60735e-33
Ttc3	chr16	ENSMUSG00000040785.19	18570	25905.3	1.39513	1.38894	0.47398	4.44777e-35	6.89404e-32
Itsn1	chr16	ENSMUSG00000022957.20	7563.83	10845.6	1.43383	1.42503	0.510988	1.93188e-33	2.62012e-30
Scaf4	chr16	ENSMUSG00000022983.16	4472.48	6621.79	1.48039	1.47232	0.558096	5.81011e-32	7.00441e-29
Ltn1	chr16	ENSMUSG00000052299.9	3147.87	4752.3	1.50968	1.50076	0.585698	1.6158e-30	1.75314e-27
Chaf1b	chr16	ENSMUSG00000022945.12	3392.9	5145.26	1.51632	1.50629	0.590999	4.54105e-30	4.47913e-27
Atp5j	chr16	ENSMUSG00000022890.13	4223.46	6136.05	1.45279	1.44424	0.530307	1.83902e-29	1.66278e-26
Brwd1	chr16	ENSMUSG00000022914.17	4286.64	6214	1.45002	1.44452	0.530588	1.73557e-28	1.44854e-25
Atp5o	chr16	ENSMUSG00000022956.11	5958.07	8494.81	1.42567	1.41852	0.504382	4.40217e-28	3.41168e-25
Nrip1	chr16	ENSMUSG00000048490.14	3305.19	5029.16	1.52227	1.51122	0.595714	7.15133e-27	5.17279e-24
Mrpl39	chr16	ENSMUSG00000022889.7	2418.14	3648.86	1.50879	1.49456	0.579721	1.80049e-26	1.22095e-23
Dyrk1a	chr16	ENSMUSG00000022897.15	5270.11	7776.51	1.47552	1.46291	0.54884	4.31067e-26	2.75122e-23
Gabpa	chr16	ENSMUSG00000008976.16	3674.91	5278.92	1.43663	1.43024	0.51626	5.19352e-26	3.13054e-23
Hunk	chr16	ENSMUSG00000053414.8	5534.07	7606.94	1.37483	1.36784	0.451902	6.70212e-22	3.82727e-19
Wrb	chr16	ENSMUSG00000023147.17	1475.87	2312.76	1.56696	1.55088	0.633084	4.34847e-20	2.35904e-17
Sod1	chr16	ENSMUSG00000022982.10	11753	16717.6	1.42229	1.40721	0.492839	1.41915e-19	7.33229e-17
Bach1	chr16	ENSMUSG00000025612.5	4801.39	6762.9	1.40866	1.39419	0.479424	4.46921e-18	2.20413e-15
Ets2	chr16	ENSMUSG00000022895.16	2540.77	3524.93	1.38758	1.38105	0.465761	7.80788e-17	3.68328e-14
C2cd2	chr16	ENSMUSG00000045975.8	979.807	1532.75	1.56417	1.54021	0.62313	1.23506e-14	5.5835e-12
Psmg1	chr16	ENSMUSG00000022913.16	1679.29	2502.04	1.49003	1.46983	0.555645	4.43688e-14	1.85155e-11
H1f0	chr15	ENSMUSG00000096210.2	12074.7	9411.16	0.779417	0.789758	-0.340518	4.28149e-14	1.85155e-11
Tiam1	chr16	ENSMUSG00000002489.16	4026.53	5976.76	1.48447	1.46225	0.548189	2.72325e-13	1.09434e-10
Usp16	chr16	ENSMUSG00000025616.14	1588.57	2376.86	1.49621	1.47439	0.560117	2.99368e-13	1.16005e-10
Hlcs	chr16	ENSMUSG00000040820.16	975.379	1523.86	1.56237	1.53335	0.616683	2.30152e-12	8.61086e-10
Cfap298	chr16	ENSMUSG00000022972.10	842.279	1352.86	1.60591	1.57524	0.65557	3.02979e-12	1.09578e-09
Hspa13	chr16	ENSMUSG00000032932.15	1922.01	2632.43	1.36963	1.35214	0.43524	5.30909e-12	1.85818e-09
Vps26c	chr16	ENSMUSG00000022898.13	1303.62	1976.93	1.51615	1.48524	0.570701	9.64665e-12	3.27082e-09
Cxadr	chr16	ENSMUSG00000022865.14	1721.33	2351.44	1.36622	1.34228	0.424687	1.41974e-10	4.66793e-08
Slc5a3	chr16	ENSMUSG00000089774.2	1003.28	1461.3	1.45575	1.42813	0.514128	1.65857e-10	5.29278e-08
Idh2	chr7	ENSMUSG00000030541.16	11076.7	13348.6	1.20493	1.19323	0.254868	4.71496e-10	1.46164e-07
Cryzl1	chr16	ENSMUSG00000058240.14	663.381	1016.07	1.53193	1.49053	0.575828	6.43072e-10	1.93815e-07
Rcan1	chr16	ENSMUSG00000022951.16	1196.26	1863.14	1.55776	1.51984	0.603921	8.23908e-10	2.41605e-07
Donson	chr16	ENSMUSG00000022960.13	989.627	1414.06	1.42891	1.40249	0.487988	1.18838e-09	3.39314e-07
Morc3	chr16	ENSMUSG00000039456.10	1293.13	1819.09	1.40744	1.37985	0.464508	1.72806e-09	4.80754e-07
Mrps6	chr16	ENSMUSG00000039680.10	626.723	960.282	1.53179	1.49393	0.579114	2.12856e-09	5.77372e-07
Paxbp1	chr16	ENSMUSG00000022974.12	2092.47	2758.36	1.3176	1.29625	0.37434	3.27473e-09	8.66605e-07
D16Ertd472e	chr16	ENSMUSG00000022864.14	1549.01	2095.2	1.35229	1.32945	0.410835	4.0223e-09	1.03909e-06
Usp25	chr16	ENSMUSG00000022867.11	2195.46	3319.38	1.51238	1.47528	0.560994	8.04275e-09	2.02939e-06
Cbr1	chr16	ENSMUSG00000051483.9	2427.62	3187.27	1.31269	1.28919	0.366467	1.02048e-08	2.5164e-06
N6amt1	chr16	ENSMUSG00000044442.11	663.838	999.434	1.50532	1.46668	0.552558	1.06816e-08	2.57544e-06
Mis18a	chr16	ENSMUSG00000022978.11	1409.51	1936.65	1.37345	1.33965	0.421856	1.56401e-07	3.68902e-05
Adamts1	chr16	ENSMUSG00000022893.14	1296.73	1934.4	1.49146	1.44425	0.530316	2.32518e-07	5.3677e-05
Zbtb21	chr16	ENSMUSG00000046962.16	1136.87	1536.66	1.35159	1.31885	0.39928	2.94007e-07	6.64577e-05
Synj1	chr16	ENSMUSG00000022973.18	547.169	809.092	1.47785	1.42841	0.514405	3.26586e-07	7.13445e-05
Rwdd2b	chr16	ENSMUSG00000041079.12	393.304	619.027	1.57335	1.51576	0.60004	3.28777e-07	7.13445e-05
Pigt	chr2	ENSMUSG00000017721.15	2563.26	3153.29	1.2302	1.20984	0.274816	4.49077e-07	9.5539e-05
Rbm3	chrX	ENSMUSG00000031167.16	9992.03	8415.06	0.842241	0.850466	-0.233674	5.86332e-07	0.00012234
Smim11	chr16	ENSMUSG00000051989.11	576.857	832.28	1.44214	1.39161	0.476756	2.16294e-06	0.000442791
Prdm15	chr16	ENSMUSG00000014039.18	1019.8	1326.31	1.30004	1.26692	0.341322	5.16827e-06	0.00103844
Prpf40b	chr15	ENSMUSG00000023007.15	1795.03	2230.88	1.24267	1.21088	0.276051	1.83532e-05	0.00362059
Arrdc3	chr13	ENSMUSG00000074794.10	2178.64	1813.4	0.832366	0.853358	-0.228777	3.5426e-05	0.00686379
Pabpc1	chr15	ENSMUSG00000022283.15	75301.2	81450.7	1.08168	1.07323	0.101963	4.9064e-05	0.00933937
Pigp	chr16	ENSMUSG00000022940.17	393.974	554.993	1.40873	1.34373	0.426242	5.11537e-05	0.00956926
Ifrd2	chr9	ENSMUSG00000010048.10	1562.1	1919.04	1.22837	1.19406	0.255879	5.66554e-05	0.0104188
Isyna1	chr8	ENSMUSG00000019139.10	5750.84	6472.1	1.12535	1.10741	0.147195	9.28081e-05	0.0167828
Ccnd1	chr7	ENSMUSG00000070348.5	20366.2	17038.1	0.83657	0.857072	-0.222512	0.000101342	0.0180257
Mybbp1a	chr11	ENSMUSG00000040463.16	20329.6	22237.1	1.09375	1.08369	0.115956	0.000111023	0.0194291
Cyyr1	chr16	ENSMUSG00000041134.15	336.157	542.061	1.61246	1.49492	0.580064	0.000132816	0.0228739
Tmem50b	chr16	ENSMUSG00000022964.14	615.209	821.619	1.33414	1.27353	0.348828	0.000142016	0.0240761
H3f3b	chr11	ENSMUSG00000016559.14	29112.7	26484.5	0.909734	0.923058	-0.115507	0.000166117	0.0277287
Gabpb1	chr2	ENSMUSG00000027361.15	3231.4	2740.88	0.84813	0.869858	-0.201147	0.000206719	0.0339833
Robo2	chr16	ENSMUSG00000052516.19	1145.16	858.193	0.749554	0.787682	-0.344316	0.000211737	0.0342888
Heph	chrX	ENSMUSG00000031209.14	1685.84	2122.85	1.2592	1.213	0.278584	0.000221254	0.0353031
Dzip1	chr14	ENSMUSG00000042156.16	2851.7	2383.51	0.835543	0.861505	-0.21507	0.000242701	0.0381639
Pabpc4	chr4	ENSMUSG00000011257.19	12203.2	13434.9	1.10084	1.0852	0.117961	0.000262142	0.0400598
Greb1	chr12	ENSMUSG00000036523.16	3420.48	4089.08	1.19537	1.15952	0.213525	0.000260539	0.0400598
Kif15	chr9	ENSMUSG00000036768.6	5361.39	4754.98	0.886704	0.904356	-0.145037	0.000268576	0.0404729
Dlx2	chr2	ENSMUSG00000023391.8	4893.97	5497.5	1.12329	1.10366	0.142296	0.000294653	0.0437943
Noc2l	chr4	ENSMUSG00000095567.8	9047.4	10068.5	1.11296	1.09492	0.130822	0.000311621	0.0456904
Cdkn1b	chr6	ENSMUSG00000003031.14	1953.52	1600.98	0.819565	0.851993	-0.231086	0.000353033	0.0510722
Lhx2	chr2	ENSMUSG00000000247.11	421.693	616.42	1.4629	1.35687	0.440277	0.000431997	0.0612992
Dop1b	chr16	ENSMUSG00000022946.10	369.322	531.58	1.43876	1.33532	0.417187	0.000435027	0.0612992
Msi1	chr5	ENSMUSG00000054256.11	7281.93	8185.05	1.12409	1.10017	0.137722	0.000453062	0.0630221
Arhgap45	chr10	ENSMUSG00000035697.14	687.253	886.769	1.28918	1.22412	0.291747	0.000469254	0.0636426
Mxd4	chr5	ENSMUSG00000037235.13	1965.55	1551.26	0.788692	0.828678	-0.271116	0.000468993	0.0636426
Smc4	chr3	ENSMUSG00000034349.14	12771	11597.3	0.908019	0.922701	-0.116065	0.000492417	0.0658829
Itga9	chr9	ENSMUSG00000039115.13	2874.96	3366.57	1.17137	1.13815	0.186685	0.000497916	0.0658829
Rere	chr4	ENSMUSG00000039852.17	7707.49	8754.21	1.13589	1.11172	0.152797	0.000526102	0.0687735
Mdn1	chr4	ENSMUSG00000058006.12	6054.44	7062.34	1.16598	1.1335	0.180781	0.000621212	0.0802399
Hnrnpa3	chr2	ENSMUSG00000059005.13	47310.3	43361.1	0.91654	0.930818	-0.10343	0.000654189	0.0835053
Serinc2	chr4	ENSMUSG00000023232.17	555.558	396.058	0.713098	0.767649	-0.381481	0.000665761	0.0839942
Bop1	chr15	ENSMUSG00000022557.11	4178.87	4771.5	1.1417	1.11194	0.153073	0.000759366	0.0947026
Btg3	chr16	ENSMUSG00000022863.15	300.274	446.529	1.48684	1.35835	0.441855	0.000818441	0.0997762
Zfp871	chr17	ENSMUSG00000024298.15	4588.9	4018.72	0.875873	0.901703	-0.149275	0.000815945	0.0997762
Slc2a1	chr4	ENSMUSG00000028645.11	3615.68	4271.25	1.18146	1.13815	0.186694	0.000829256	0.0999714
Pfn1	chr11	ENSMUSG00000018293.4	26670.8	29101.3	1.09115	1.07696	0.106962	0.000935827	0.111579
Kpna2	chr11	ENSMUSG00000018362.14	13237.3	12016	0.907687	0.924571	-0.113144	0.000953027	0.112395
Mrc2	chr11	ENSMUSG00000020695.14	7950.43	9271.24	1.16593	1.12909	0.175157	0.000986714	0.115117
Slc27a3	chr3	ENSMUSG00000027932.14	1148.6	1432.03	1.24685	1.18687	0.247156	0.00101321	0.11695
Sept11	chr5	ENSMUSG00000058013.11	30638.9	32808.7	1.07086	1.06538	0.0913746	0.00110896	0.126002
Syt11	chr3	ENSMUSG00000068923.14	1454.63	1096.28	0.753046	0.810328	-0.303423	0.00111486	0.126002
Cluh	chr11	ENSMUSG00000020741.17	5351.26	5932.22	1.10842	1.08654	0.119742	0.00115366	0.127727
H3f3a	chr1	ENSMUSG00000060743.12	21496.7	19737.7	0.918197	0.93281	-0.100345	0.00115104	0.127727
Nap1l2	chrX	ENSMUSG00000082229.1	267.826	159.6	0.596032	0.986983	-0.0189029	0.00117849	0.129158
Htatsf1	chrX	ENSMUSG00000067873.11	4120.22	3679.63	0.893069	0.915465	-0.127423	0.00127907	0.13878
Mpo	chr11	ENSMUSG00000009350.13	116.819	232.444	1.97728	1.64398	0.717189	0.00134728	0.144732
Plcg2	chr8	ENSMUSG00000034330.10	294.364	467.609	1.59007	1.40273	0.488233	0.00146834	0.156191
Rbp1	chr9	ENSMUSG00000046402.10	2436.06	2850.81	1.17036	1.13017	0.176536	0.00149572	0.157559
Tomm40	chr7	ENSMUSG00000002984.17	4937.9	5487.31	1.11139	1.08683	0.120123	0.00155895	0.16264
Dpep1	chr8	ENSMUSG00000019278.5	454.049	637.159	1.40134	1.27808	0.353979	0.00162324	0.167735
Dek	chr13	ENSMUSG00000021377.15	14665.9	13408.5	0.91426	0.932955	-0.100121	0.00179642	0.183879
Gtpbp6	chr5	ENSMUSG00000033434.15	801.101	1006.55	1.25627	1.17816	0.236535	0.00196692	0.19945
Myc	chr15	ENSMUSG00000022346.15	1915.79	2537.7	1.32496	1.22054	0.287517	0.00206066	0.203256
Ahdc1	chr4	ENSMUSG00000037692.14	3849.26	4434.2	1.15227	1.1127	0.154059	0.00204341	0.203256
Tceal9	chrX	ENSMUSG00000042712.10	8373.21	7514.43	0.897483	0.920625	-0.119315	0.00205503	0.203256
Hnrnpa2b1	chr6	ENSMUSG00000004980.16	72915	68200.5	0.935349	0.949866	-0.0742036	0.00213969	0.20915
Atat1	chr17	ENSMUSG00000024426.17	1636.71	1393.34	0.851362	0.88912	-0.16955	0.00216973	0.210101
Idh3b	chr2	ENSMUSG00000027406.13	3658.65	3196.37	0.873554	0.904497	-0.144812	0.00218815	0.210101
Sipa1	chr19	ENSMUSG00000056917.13	2698.12	3091.24	1.14564	1.10515	0.144238	0.00225834	0.214939
Igf2r	chr17	ENSMUSG00000023830.14	8831.7	9778.21	1.10667	1.0805	0.111694	0.00232878	0.219716
Hnrnph1	chr11	ENSMUSG00000007850.16	35728.6	33436.7	0.935849	0.945427	-0.0809627	0.00256077	0.237666
Spin1	chr13	ENSMUSG00000021395.11	8332.29	7589.82	0.910833	0.936349	-0.0948821	0.00256284	0.237666
Itm2a	chrX	ENSMUSG00000031239.5	3090.91	2553.26	0.826263	0.874437	-0.193574	0.00263627	0.242402
Nasp	chr4	ENSMUSG00000028693.15	31893.2	29809.9	0.934658	0.948985	-0.0755434	0.00279565	0.254897
Tgm2	chr2	ENSMUSG00000037820.15	281.185	393.103	1.39856	1.25016	0.322107	0.00288117	0.260506
Stmn1	chr4	ENSMUSG00000028832.11	19204.1	17521.2	0.912297	0.933926	-0.0986205	0.00296719	0.265831
Sox13	chr1	ENSMUSG00000070643.11	2210.78	2947.14	1.33295	1.21351	0.27919	0.00298907	0.265831
Top2b	chr14	ENSMUSG00000017485.11	20059.5	18332.8	0.913924	0.935196	-0.0966593	0.00305887	0.269827
Zdbf2	chr1	ENSMUSG00000027520.15	2880.8	2423.67	0.840943	0.883907	-0.178033	0.00313253	0.274096
Cherp	chr8	ENSMUSG00000052488.7	7210.2	7991.88	1.10839	1.07944	0.110278	0.00315824	0.274135
Dcaf7	chr11	ENSMUSG00000049354.8	9185.12	8492.12	0.924564	0.936393	-0.0948133	0.00322661	0.275659
Tuba1a	chr15	ENSMUSG00000072235.6	16112.9	14537.2	0.902158	0.926595	-0.109989	0.00322319	0.275659
Vwf	chr6	ENSMUSG00000001930.17	256.072	421.976	1.64663	1.36965	0.453811	0.00326189	0.276496
Igfbp3	chr11	ENSMUSG00000020427.11	1830.56	2177.15	1.18941	1.12651	0.17186	0.00338805	0.284964
Anp32e	chr3	ENSMUSG00000015749.12	20322.2	18825.6	0.926383	0.945673	-0.0805873	0.0034959	0.290839
Erg	chr16	ENSMUSG00000040732.20	397.72	538.052	1.35327	1.2163	0.282497	0.00351152	0.290839
Pdlim7	chr13	ENSMUSG00000021493.15	3209.06	3649.69	1.13701	1.09705	0.133626	0.00356182	0.292771
Crlf1	chr8	ENSMUSG00000007888.15	3863.66	4311.01	1.11587	1.08215	0.113895	0.0036836	0.294119
Ccng2	chr5	ENSMUSG00000029385.14	1574.31	1306.69	0.82987	0.881912	-0.181293	0.00360965	0.294119
Larp1	chr11	ENSMUSG00000037331.15	11504	12519.9	1.08825	1.06488	0.0906944	0.00368665	0.294119
E2f8	chr7	ENSMUSG00000046179.17	1798.82	1511.08	0.84009	0.888345	-0.170808	0.00364899	0.294119
Cux1	chr5	ENSMUSG00000029705.17	4092.52	3637.01	0.888806	0.928832	-0.106511	0.00407977	0.323106
Snx5	chr2	ENSMUSG00000027423.15	7755.36	8642	1.11422	1.07748	0.10766	0.00413558	0.325152
Nusap1	chr2	ENSMUSG00000027306.15	3431.51	3048.88	0.888422	0.92173	-0.117584	0.00418442	0.326626
Hnrnpa1	chr15	ENSMUSG00000046434.16	84903.8	79798.3	0.939875	0.958497	-0.0611535	0.00428824	0.332339
Hsf1	chr15	ENSMUSG00000022556.11	2282.24	2629.84	1.15179	1.10077	0.138511	0.00431953	0.332389
Tsc22d1	chr14	ENSMUSG00000022010.19	12010.1	10640.3	0.88594	0.91973	-0.120717	0.00458929	0.35066
Slc19a1	chr10	ENSMUSG00000001436.15	830.905	1006.16	1.2111	1.13162	0.178396	0.00463905	0.351984
Pnrc2	chr4	ENSMUSG00000028675.12	3745.72	3301.32	0.88132	0.912687	-0.131808	0.00476496	0.359027
Ptpn6	chr6	ENSMUSG00000004266.15	214.795	307.025	1.42965	1.22642	0.294451	0.00483574	0.361847
Srsf3	chr17	ENSMUSG00000071172.13	19966.5	18439	0.923484	0.942397	-0.085593	0.0049068	0.364649
Ehd2	chr7	ENSMUSG00000074364.6	1095.43	1359.14	1.24063	1.14073	0.18996	0.00513459	0.378982
Ankrd52	chr10	ENSMUSG00000014498.9	5549.46	6138.67	1.10627	1.07441	0.103545	0.00531489	0.384444
Sdc2	chr15	ENSMUSG00000022261.6	1489.72	1253.51	0.841617	0.896536	-0.157566	0.00525259	0.384444
Crabp1	chr9	ENSMUSG00000032291.8	12570.4	13848.2	1.10168	1.07179	0.100028	0.00528364	0.384444
Xpo1	chr11	ENSMUSG00000020290.14	17178.6	15913.9	0.926248	0.944877	-0.0818018	0.00547012	0.393052
Mfsd10	chr5	ENSMUSG00000001082.12	1047.16	1240.25	1.18426	1.11136	0.152323	0.00564865	0.396872
Ppp1cb	chr5	ENSMUSG00000014956.15	10786.2	9906.25	0.918422	0.947613	-0.0776295	0.0056287	0.396872
Prmt5	chr14	ENSMUSG00000023110.12	8385.52	9098.29	1.08485	1.06179	0.0865007	0.00570618	0.396872
Pdcd4	chr19	ENSMUSG00000024975.13	2998.77	2642.64	0.881319	0.918727	-0.122292	0.00569918	0.396872
Rbck1	chr2	ENSMUSG00000027466.15	2274.12	2575.02	1.13227	1.08609	0.119147	0.00568154	0.396872
Srm	chr4	ENSMUSG00000006442.10	4351.43	4907.9	1.12792	1.08402	0.116392	0.00584996	0.399508
Hmgn5	chrX	ENSMUSG00000031245.8	2498.32	2166.3	0.867116	0.913894	-0.129901	0.00583184	0.399508
Gm21887	chrX	ENSMUSG00000095562.8	217.939	348.673	1.60679	1.00964	0.0138347	0.00585454	0.399508
Vps16	chr2	ENSMUSG00000027411.17	2416.06	2738.45	1.13322	1.08455	0.117092	0.00602698	0.408705
Dpysl2	chr14	ENSMUSG00000022048.8	8096.9	7423.99	0.916922	0.940397	-0.0886575	0.00622782	0.41711
Pycrl	chr15	ENSMUSG00000022571.9	2222.52	2510.15	1.12916	1.08451	0.117038	0.00620039	0.41711
Nnat	chr2	ENSMUSG00000067786.16	41934.2	37516	0.894643	0.928426	-0.107141	0.00638785	0.425203
Nol9	chr4	ENSMUSG00000028948.16	3929.89	4335.61	1.10328	1.06993	0.0975126	0.00650365	0.430272
1500009L16Rik	chr10	ENSMUSG00000087651.3	757.282	600.589	0.793055	0.974333	-0.0375129	0.00660008	0.434005
Gata2	chr6	ENSMUSG00000015053.14	765.468	973.057	1.2702	1.12527	0.170267	0.00666389	0.435562
Arhgdib	chr6	ENSMUSG00000030220.13	408.473	524.272	1.28246	1.02211	0.0315569	0.00711393	0.462192
Ampd2	chr3	ENSMUSG00000027889.17	2473.24	2801.12	1.13205	1.09086	0.125462	0.00737484	0.470688
Slc22a23	chr13	ENSMUSG00000038267.15	384.51	522.132	1.35786	1.01579	0.0226051	0.0073745	0.470688
Cenph	chr13	ENSMUSG00000045273.8	1589.36	1346.45	0.847101	0.910646	-0.135038	0.00734637	0.470688
Tbx3os1	chr5	ENSMUSG00000087516.7	190.065	126.31	0.665714	0.989057	-0.0158751	0.00753055	0.477816
Zbtb46	chr2	ENSMUSG00000027583.13	727.005	880.916	1.21135	1.1075	0.147304	0.00764328	0.479362
Etfa	chr9	ENSMUSG00000032314.14	2386.58	2090.62	0.876076	0.929	-0.10625	0.00763637	0.479362
Nktr	chr9	ENSMUSG00000032525.15	4167.37	4569.44	1.09655	1.06496	0.0908019	0.00774698	0.483073
Rfx5	chr3	ENSMUSG00000005774.12	731.899	588.069	0.802981	0.973728	-0.038409	0.00782648	0.485242
Serpinf1	chr11	ENSMUSG00000000753.15	4327.36	4880.85	1.12775	1.07773	0.107992	0.00797149	0.485651
Copz2	chr11	ENSMUSG00000018672.15	234.114	322.824	1.37884	1.01447	0.0207321	0.00801212	0.485651
Itgb3	chr11	ENSMUSG00000020689.4	313.322	527.594	1.67843	1.00802	0.0115264	0.00799559	0.485651
Clec14a	chr12	ENSMUSG00000045930.3	177.221	268.353	1.51352	1.01058	0.0151766	0.00789329	0.485651
Ireb2	chr9	ENSMUSG00000032293.8	7153.17	6613.56	0.924662	0.946167	-0.0798336	0.00823851	0.493856
Stab1	chr14	ENSMUSG00000042286.13	1243.57	1517.32	1.21957	1.09196	0.126914	0.00820165	0.493856
Eef2k	chr7	ENSMUSG00000035064.17	2287.11	2621.54	1.14637	1.08772	0.121312	0.00830387	0.495039
Fhod1	chr8	ENSMUSG00000014778.10	1215.22	1443.84	1.1872	1.09393	0.129518	0.00846741	0.497426
Creb1	chr1	ENSMUSG00000025958.14	5746.42	5228.4	0.90986	0.940111	-0.0890965	0.00847374	0.497426
Ccnb1	chr13	ENSMUSG00000041431.16	7209.98	6594.63	0.914572	0.939395	-0.0901962	0.00848146	0.497426
Hk2	chr6	ENSMUSG00000000628.10	4281.81	4729.65	1.1042	1.06794	0.0948348	0.00853814	0.498058
Rbl1	chr2	ENSMUSG00000027641.13	1919.12	1681.93	0.876465	0.925654	-0.111455	0.00863392	0.500952
Trim25	chr11	ENSMUSG00000000275.16	241.335	330.133	1.3685	1.01451	0.0207808	0.00868706	0.501354
Pdcd11	chr19	ENSMUSG00000025047.9	4804.39	5366.34	1.11658	1.07066	0.0984989	0.00890565	0.51125
AW551984	chr9	ENSMUSG00000038112.15	648.045	473.969	0.731954	0.985941	-0.0204271	0.00898451	0.513063
Nuf2	chr1	ENSMUSG00000026683.14	3309.02	2953.94	0.89248	0.940359	-0.0887169	0.0092413	0.524964
Setd4	chr16	ENSMUSG00000022948.16	191.863	268.858	1.40276	1.01302	0.0186628	0.0093828	0.527867
Shmt2	chr10	ENSMUSG00000025403.5	4803.21	5326.58	1.10911	1.06763	0.0944179	0.00938971	0.527867
Ncapg	chr5	ENSMUSG00000015880.13	4295.29	3903.55	0.908655	0.941284	-0.0872979	0.00955552	0.530086
Rcor2	chr19	ENSMUSG00000024968.14	8372.74	8983.58	1.07301	1.05167	0.0726799	0.0096246	0.530086
Preb	chr5	ENSMUSG00000045302.13	3056.39	3370.19	1.10253	1.06441	0.0900565	0.00955242	0.530086
Mogat2	chr7	ENSMUSG00000052396.7	1210.56	1533.19	1.26563	1.02093	0.0298787	0.00959616	0.530086
Itga2b	chr11	ENSMUSG00000034664.13	127.251	222.636	1.74605	1.00662	0.0095238	0.00975233	0.534408
Pf4	chr5	ENSMUSG00000029373.7	76.455	162.632	2.09952	1.00498	0.00716398	0.00982173	0.535507
Top2a	chr11	ENSMUSG00000020914.17	35457.5	32579.5	0.91877	0.94255	-0.0853594	0.0100756	0.546603
Hmgb3	chrX	ENSMUSG00000015217.11	12820.6	11937.7	0.93117	0.951066	-0.0723833	0.0101386	0.547282
Tmpo	chr10	ENSMUSG00000019961.17	23175.8	21621.7	0.93295	0.95197	-0.0710124	0.0105377	0.559782
Magoh	chr4	ENSMUSG00000028609.6	3440.18	3015.93	0.876651	0.930462	-0.103981	0.0105765	0.559782
Prom1	chr5	ENSMUSG00000029086.15	3541.63	3159.33	0.892013	0.93473	-0.0973778	0.0104388	0.559782
Gm13577	chr2	ENSMUSG00000082127.2	521.559	402.201	0.770476	0.983402	-0.0241472	0.0104925	0.559782
Ralb	chr1	ENSMUSG00000004451.14	2578.03	2881.95	1.11791	1.06876	0.0959369	0.0107983	0.563303
Snx17	chr5	ENSMUSG00000029146.14	3477.78	3088.99	0.888096	0.939381	-0.0902176	0.0107443	0.563303
Noc4l	chr5	ENSMUSG00000033294.11	2267.31	2563.33	1.13038	1.07771	0.107975	0.0107988	0.563303
Eif3e	chr15	ENSMUSG00000022336.3	10844.3	10084.3	0.929845	0.950735	-0.0728848	0.01093	0.56742
Brd3os	chr2	ENSMUSG00000109946.1	143.229	208.771	1.45782	1.01057	0.0151718	0.0115531	0.59691
Acin1	chr14	ENSMUSG00000022185.19	14686.8	15682.6	1.06773	1.04854	0.0683758	0.0117378	0.599009
Usp1	chr4	ENSMUSG00000028560.11	8519.88	7749.82	0.909626	0.948103	-0.0768847	0.0117593	0.599009
Gja5	chr3	ENSMUSG00000057123.14	226.432	314.801	1.39108	1.01223	0.0175334	0.0117193	0.599009
Ptbp2	chr3	ENSMUSG00000028134.11	7629.06	6968.93	0.913487	0.949494	-0.0747687	0.0120174	0.609292
Gemin5	chr11	ENSMUSG00000037275.14	5463.62	5921.92	1.0839	1.05454	0.0766139	0.0121851	0.614924
Nomo1	chr7	ENSMUSG00000030835.6	2777.83	3174.96	1.14339	1.06759	0.094355	0.0124962	0.627702
Sept7	chr9	ENSMUSG00000001833.17	8565.94	7942.93	0.927286	0.951946	-0.0710487	0.0126991	0.62841
Tcof1	chr18	ENSMUSG00000024613.16	8882.95	9664.31	1.08796	1.05649	0.0792735	0.0126471	0.62841
Fasn	chr11	ENSMUSG00000025153.9	23019.1	25172.5	1.09352	1.06	0.0840624	0.0127999	0.62841
N4bp1	chr8	ENSMUSG00000031652.11	3833.34	4207.16	1.09748	1.06134	0.0858806	0.0125992	0.62841
Prrt4	chr6	ENSMUSG00000079654.3	251.369	336.167	1.33783	1.01422	0.0203649	0.0127781	0.62841
Vars	chr17	ENSMUSG00000007029.16	14278.4	15431.8	1.08074	1.05057	0.0711681	0.0133142	0.650715
Vbp1	chrX	ENSMUSG00000031197.11	2307.25	2031.59	0.880439	0.947448	-0.077881	0.0134584	0.654647
Gm7862	chr12	ENSMUSG00000046580.10	118.197	180.132	1.52014	1.00888	0.0127478	0.0135153	0.654647
5033428I22Rik	chr8	ENSMUSG00000097910.2	883.033	644.808	0.732193	0.988546	-0.0166199	0.0141074	0.680291
Map3k11	chr19	ENSMUSG00000004054.9	2290.41	2624.36	1.14616	1.05661	0.0794476	0.0144143	0.688963
Amdhd2	chr17	ENSMUSG00000036820.12	674.412	809.294	1.19952	1.02678	0.0381333	0.0143723	0.688963
Nedd1	chr10	ENSMUSG00000019988.7	1713.5	1504.19	0.877807	0.944897	-0.0817705	0.0145656	0.691909
Frzb	chr2	ENSMUSG00000027004.3	6449.71	5637.55	0.874073	0.947077	-0.0784469	0.0146034	0.691909
Sppl2b	chr10	ENSMUSG00000035206.10	1101.84	1276	1.15801	1.04502	0.0635316	0.0148538	0.700713
Rps6ka1	chr4	ENSMUSG00000003644.17	2495.37	2795.19	1.12004	1.0577	0.080934	0.0157791	0.70315
Cavin1	chr11	ENSMUSG00000004044.9	871.742	1101.24	1.26277	1.01708	0.0244358	0.0153742	0.70315
Plek	chr11	ENSMUSG00000020120.15	222.258	366.297	1.6427	1.00694	0.00997725	0.0152382	0.70315
Sf3a2	chr10	ENSMUSG00000020211.15	6187.03	6765.03	1.09337	1.05483	0.0770121	0.015659	0.70315
Ddx5	chr11	ENSMUSG00000020719.14	36044	33880.9	0.939996	0.956552	-0.0640847	0.0153235	0.70315
Mtch1	chr17	ENSMUSG00000024012.18	8449.28	7848.7	0.928899	0.953039	-0.0693924	0.0155189	0.70315
Pkn3	chr2	ENSMUSG00000026785.14	482.559	596.718	1.23573	1.01996	0.0285111	0.0150403	0.70315
Klhl7	chr5	ENSMUSG00000028986.12	2494.14	2233.32	0.895537	0.944263	-0.082739	0.0150293	0.70315
Cbl	chr9	ENSMUSG00000034342.9	4663.21	5075.29	1.0883	1.05355	0.0752526	0.0157799	0.70315
Mgat4b	chr11	ENSMUSG00000036620.14	2270.18	2531.01	1.115	1.05763	0.0808312	0.0155104	0.70315
Rgl2	chr17	ENSMUSG00000041354.16	1476.69	1690.18	1.14433	1.05236	0.0736351	0.0153246	0.70315
Bex2	chrX	ENSMUSG00000042750.7	3310.47	3016.39	0.911152	0.947073	-0.0784523	0.0157487	0.70315
Gprasp2	chrX	ENSMUSG00000072966.11	992.423	839.502	0.846253	0.972084	-0.0408464	0.0158128	0.70315
D030045P18Rik	chr10	ENSMUSG00000110874.1	180.849	289.605	1.59517	1.00742	0.0106609	0.015464	0.70315
Cdon	chr9	ENSMUSG00000038119.15	3632.54	4082.52	1.1241	1.05676	0.07965	0.016034	0.710076
Prrx2	chr2	ENSMUSG00000039476.13	4420.18	5010.55	1.13363	1.05457	0.0766491	0.0161197	0.71097
Evc	chr5	ENSMUSG00000029122.11	1649.27	1391.66	0.843566	0.973446	-0.038827	0.0164683	0.723267
Prkd2	chr7	ENSMUSG00000041187.16	998.628	1161.92	1.1633	1.03841	0.0543749	0.0165318	0.723267
Rarb	chr14	ENSMUSG00000017491.9	745.206	889.43	1.19288	1.02495	0.0355546	0.0166652	0.726176
Mmp11	chr10	ENSMUSG00000000901.17	828.577	667.48	0.805307	0.982067	-0.0261073	0.0167479	0.72686
Ubap2	chr4	ENSMUSG00000028433.14	10159.3	10830.8	1.06602	1.04456	0.0629005	0.0168191	0.72704
Eef2	chr10	ENSMUSG00000034994.10	111753	118099	1.05679	1.03949	0.0558748	0.0169985	0.730307
Foxl1	chr8	ENSMUSG00000097084.1	154.921	98.427	0.635779	0.992641	-0.0106563	0.0170293	0.730307
3110082I17Rik	chr5	ENSMUSG00000053553.11	1106.46	1296.23	1.17171	1.03066	0.0435627	0.0171769	0.733737
Pex6	chr17	ENSMUSG00000002763.16	2169.51	2468.8	1.13774	1.04755	0.0670173	0.0176943	0.744795
Hmgb1	chr5	ENSMUSG00000066551.12	46552.6	42853.6	0.920544	0.951716	-0.0713962	0.0176312	0.744795
Zbtb16	chr9	ENSMUSG00000066687.5	974.957	1161.59	1.18975	1.02428	0.0346047	0.0177103	0.744795
Fignl2	chr15	ENSMUSG00000095440.2	7198.86	9106.08	1.26496	1.01599	0.0228896	0.0175499	0.744795
Piezo1	chr8	ENSMUSG00000014444.17	2662.39	3016.94	1.13276	1.04896	0.0689576	0.0180237	0.754519
Nckap5l	chr15	ENSMUSG00000023009.14	2554.98	2915.25	1.14077	1.04412	0.0622824	0.018195	0.754519
Tln1	chr4	ENSMUSG00000028465.16	9480.57	10581.2	1.11594	1.05608	0.0787232	0.0181978	0.754519
Matr3	chr18	ENSMUSG00000037236.16	11711.6	10815.7	0.923517	0.952932	-0.0695551	0.0182197	0.754519
Bmp4	chr14	ENSMUSG00000021835.15	633.083	481.033	0.760054	0.987449	-0.0182216	0.0183843	0.758438
Taf15	chr11	ENSMUSG00000020680.15	8601.87	7936.62	0.922589	0.95767	-0.0623994	0.0185132	0.759858
Mme	chr3	ENSMUSG00000027820.12	873.304	747.286	0.856443	0.970624	-0.0430151	0.0186288	0.759858
Fzd1	chr5	ENSMUSG00000044674.6	3555.32	3193.52	0.898238	0.950242	-0.0736324	0.0186103	0.759858
Fbxl6	chr15	ENSMUSG00000022559.8	948.591	1121.04	1.1812	1.0257	0.0366093	0.01906	0.77009
Itih5	chr2	ENSMUSG00000025780.7	755.04	934.107	1.23648	1.01149	0.0164784	0.0190926	0.77009
Casp3	chr8	ENSMUSG00000031628.9	6218.1	5752.72	0.92518	0.954233	-0.0675858	0.0190904	0.77009
Morf4l1	chr9	ENSMUSG00000062270.14	15524.6	14503.2	0.934151	0.956865	-0.0636134	0.0193269	0.776654
Casp2	chr6	ENSMUSG00000029863.13	3502.53	3206.22	0.915346	0.951998	-0.0709698	0.0194275	0.777816
Dnpep	chr1	ENSMUSG00000026209.15	2419.48	2676.55	1.1063	1.05245	0.0737478	0.0195693	0.780613
Cad	chr5	ENSMUSG00000013629.16	12859.2	14076.4	1.09447	1.05054	0.0711247	0.0197816	0.7843
Chek1	chr9	ENSMUSG00000032113.16	2528.12	2220.32	0.878091	0.961532	-0.0565938	0.0198146	0.7843
Purg	chr8	ENSMUSG00000049184.6	799.46	668.533	0.835976	0.977942	-0.0321794	0.0198786	0.7843
Tgfb1	chr7	ENSMUSG00000002603.15	553.257	670.688	1.2115	1.01931	0.0275948	0.02123	0.786163
Ppil4	chr10	ENSMUSG00000015757.10	1857.9	1625.94	0.875261	0.958449	-0.0612264	0.0202643	0.786163
Grb10	chr11	ENSMUSG00000020176.17	78041.6	81642.7	1.04612	1.03203	0.0454829	0.021173	0.786163
Sucla2	chr14	ENSMUSG00000022110.13	2912.37	2625.77	0.901611	0.952691	-0.0699192	0.0211097	0.786163
Myh9	chr15	ENSMUSG00000022443.17	12260.2	13642.1	1.11298	1.05288	0.0743433	0.0201193	0.786163
Spast	chr17	ENSMUSG00000024068.8	3806.2	3464.67	0.910246	0.952136	-0.0707601	0.0202068	0.786163
Zmat3	chr3	ENSMUSG00000027663.12	1847.93	2072.53	1.12189	1.04606	0.0649684	0.0210999	0.786163
BC017158	chr7	ENSMUSG00000030780.15	792.845	927.254	1.16915	1.02229	0.0318033	0.0205985	0.786163
Naxd	chr8	ENSMUSG00000031505.11	1065.66	1222.15	1.1468	1.03476	0.0492956	0.0210921	0.786163
Pkm	chr9	ENSMUSG00000032294.17	90320.3	98591.2	1.09157	1.04923	0.0693248	0.0206924	0.786163
Trf	chr9	ENSMUSG00000032554.15	644.294	785.474	1.2193	1.01866	0.026671	0.0208614	0.786163
Ssc5d	chr7	ENSMUSG00000035279.8	199.804	270.644	1.35638	1.01097	0.0157402	0.0204814	0.786163
Cpe	chr8	ENSMUSG00000037852.8	2358.31	2072.76	0.878875	0.962044	-0.0558247	0.0205409	0.786163
Bend3	chr10	ENSMUSG00000038214.15	3520.49	3923.34	1.11453	1.04495	0.0634398	0.0203634	0.786163
Slc7a5	chr8	ENSMUSG00000040010.10	2280.89	2555.67	1.1205	1.04648	0.0655503	0.021128	0.786163
Ap2a1	chr7	ENSMUSG00000060279.14	5913.25	6388.96	1.0803	1.0491	0.0691563	0.0210687	0.786163
Fxyd6	chr9	ENSMUSG00000066705.7	2416.54	2163.41	0.895263	0.956671	-0.0639057	0.0210015	0.786163
D430019H16Rik	chr12	ENSMUSG00000094910.1	3098.68	2615.43	0.843962	0.976948	-0.0336464	0.0205165	0.786163
Fam102a	chr2	ENSMUSG00000039157.12	2011.6	2289.53	1.13829	1.033	0.0468427	0.0213838	0.786488
Prr12	chr7	ENSMUSG00000046574.8	8386.05	9335.14	1.11302	1.05617	0.0788387	0.0213373	0.786488
Klhdc3	chr17	ENSMUSG00000063576.12	5232.46	5664.45	1.08246	1.04731	0.0666859	0.0215074	0.788363
Csrp2	chr10	ENSMUSG00000020186.7	6083.12	5441.45	0.894414	0.9561	-0.0647666	0.0216886	0.792329
Calm2	chr17	ENSMUSG00000036438.14	15123.4	14044.1	0.928627	0.957596	-0.0625115	0.0218312	0.794861
Slc25a22	chr7	ENSMUSG00000019082.18	1375.84	1569.73	1.14159	1.0428	0.0604574	0.0220244	0.79655
Hmcn1	chr1	ENSMUSG00000066842.18	3093.35	3632.12	1.17413	1.02444	0.0348415	0.0219705	0.79655
Tyk2	chr9	ENSMUSG00000032175.11	780.128	928.829	1.1908	1.0216	0.0308307	0.0221446	0.798011
Dtl	chr1	ENSMUSG00000037474.13	3885.04	3542.68	0.911824	0.948816	-0.0757995	0.0222119	0.798011
Shcbp1	chr8	ENSMUSG00000022322.8	2366.79	2124.01	0.897356	0.956048	-0.0648452	0.0223407	0.79999
Mthfr	chr4	ENSMUSG00000029009.17	1735.07	1966.25	1.13323	1.03973	0.056207	0.0224369	0.80079
Tbl3	chr17	ENSMUSG00000040688.16	3877.09	4212.26	1.08614	1.04645	0.0655032	0.0225913	0.803656
Asns	chr6	ENSMUSG00000029752.12	2823.49	2560.16	0.906398	0.956068	-0.0648155	0.0229817	0.814873
Rgp1	chr4	ENSMUSG00000028468.15	2983.78	3290.76	1.10281	1.04611	0.0650313	0.0231754	0.819064
Ednra	chr8	ENSMUSG00000031616.7	2498.54	2161.63	0.865162	0.971748	-0.0413458	0.0233109	0.821178
Metrn	chr17	ENSMUSG00000002274.13	3293.26	4516.39	1.37135	1.00998	0.0143284	0.0234917	0.822209
Knl1	chr2	ENSMUSG00000027326.13	2636.98	2362.44	0.895848	0.958162	-0.061659	0.0234697	0.822209
Psmc3ip	chr11	ENSMUSG00000019303.14	1088.87	942.225	0.865259	0.973531	-0.0387016	0.0241304	0.827486
Pgm1	chr4	ENSMUSG00000025791.18	1890.44	2298.85	1.21624	1.01762	0.0252006	0.0239985	0.827486
Usp36	chr11	ENSMUSG00000033909.17	2321.02	2580.87	1.11224	1.04403	0.0621662	0.0238033	0.827486
Polr3b	chr10	ENSMUSG00000034453.8	2076.12	2311.02	1.11274	1.04382	0.0618686	0.0241763	0.827486
Mrpl12	chr11	ENSMUSG00000039640.7	4177.98	4575.74	1.09538	1.04633	0.0653369	0.0240818	0.827486
Rimklb	chr6	ENSMUSG00000040649.15	2189.29	1944.49	0.888081	0.961572	-0.056533	0.0240993	0.827486
Pla2g4a	chr1	ENSMUSG00000056220.14	624.989	766.262	1.22557	1.01681	0.0240501	0.0237649	0.827486
Lix1	chr17	ENSMUSG00000047786.12	3249.02	2831.52	0.87176	0.972687	-0.0399526	0.0242907	0.828785
Obsl1	chr1	ENSMUSG00000026211.17	6809.36	7332.52	1.07679	1.04369	0.0616875	0.0246029	0.835108
Nt5dc2	chr14	ENSMUSG00000071547.4	16739.6	17869.2	1.06746	1.04203	0.0593937	0.0246299	0.835108
Sox9	chr11	ENSMUSG00000000567.5	5419.29	5939.65	1.09633	1.04197	0.0593099	0.0260271	0.84222
Cdk12	chr11	ENSMUSG00000003119.14	4272.77	4692.51	1.09807	1.04488	0.0633332	0.0260817	0.84222
Kif11	chr19	ENSMUSG00000012443.4	9424.76	8818.24	0.93554	0.959585	-0.0595178	0.024949	0.84222
Igfbp4	chr11	ENSMUSG00000017493.12	32476.7	35262	1.08574	1.04187	0.0591788	0.0258789	0.84222
Cdc34	chr10	ENSMUSG00000020307.15	5931.69	6405.12	1.07976	1.04508	0.0636202	0.0254679	0.84222
Prdx1	chr4	ENSMUSG00000028691.12	12142.9	11210.1	0.923117	0.956339	-0.0644062	0.025062	0.84222
Hspg2	chr4	ENSMUSG00000028763.18	7523.6	9245.06	1.22867	1.01585	0.0226879	0.0258709	0.84222
Aen	chr7	ENSMUSG00000030609.18	1960.51	2211.16	1.12737	1.03533	0.0500929	0.0259777	0.84222
Atp1a1	chr3	ENSMUSG00000033161.10	10329	11109.6	1.07556	1.04431	0.0625557	0.0251489	0.84222
Nop2	chr6	ENSMUSG00000038279.10	4196.81	4551.29	1.08445	1.0447	0.0630836	0.0258786	0.84222
Lrp1	chr10	ENSMUSG00000040249.15	9643.58	10954.8	1.13573	1.03121	0.0443417	0.0259049	0.84222
Dxo	chr17	ENSMUSG00000040482.16	932.236	1077.23	1.15554	1.02546	0.0362727	0.0251856	0.84222
B4galnt4	chr7	ENSMUSG00000055629.5	3456.53	3778.03	1.09279	1.0453	0.0639126	0.0258639	0.84222
Fam173a	chr17	ENSMUSG00000057411.9	615.499	768.459	1.24851	1.01465	0.0209794	0.025297	0.84222
Exosc5	chr7	ENSMUSG00000061286.7	1040.19	1192.71	1.14662	1.02973	0.0422649	0.0254741	0.84222
Pcdhga10	chr18	ENSMUSG00000102222.1	224.668	150.941	0.671556	0.993126	-0.00995127	0.0255427	0.84222
Nr2f6	chr8	ENSMUSG00000002393.14	3166.06	3614.83	1.14189	1.0275	0.0391396	0.0263078	0.842249
Prrc2a	chr17	ENSMUSG00000024393.14	43466	46901.8	1.07901	1.04742	0.0668452	0.0265181	0.842249
Tfap2c	chr2	ENSMUSG00000028640.11	890.886	761.726	0.855565	0.977547	-0.032762	0.0268588	0.842249
Pgd	chr4	ENSMUSG00000028961.15	6940.5	7500.31	1.08045	1.04195	0.0592875	0.0262144	0.842249
Sh3bgrl	chrX	ENSMUSG00000031246.14	5767.26	5066.54	0.878591	0.970014	-0.0439231	0.0265723	0.842249
Snai1	chr2	ENSMUSG00000042821.7	2951.59	3298.57	1.11733	1.04405	0.0621963	0.0263325	0.842249
Nrep	chr18	ENSMUSG00000042834.15	11520.2	10804.7	0.937898	0.962507	-0.0551316	0.0266281	0.842249
Bak1	chr17	ENSMUSG00000057789.14	2957.68	3246.72	1.09777	1.04174	0.0589997	0.026801	0.842249
Mafb	chr2	ENSMUSG00000074622.4	544.873	683.532	1.25498	1.01395	0.0199892	0.0264887	0.842249
Hmgb1-ps2	chrX	ENSMUSG00000081738.1	175.68	275.091	1.55792	1.0064	0.00920009	0.0267558	0.842249
Me1	chr9	ENSMUSG00000032418.15	538.642	424.051	0.787516	0.9877	-0.0178552	0.0269901	0.843927
G2e3	chr12	ENSMUSG00000035293.13	2430.26	2174.56	0.894905	0.962578	-0.0550248	0.0274296	0.855205
Nprl3	chr11	ENSMUSG00000020289.15	614.686	727.349	1.18406	1.0178	0.0254481	0.0275553	0.856661
Rplp1	chr9	ENSMUSG00000007892.8	39978.3	42450.1	1.06185	1.03945	0.0558216	0.0276523	0.857221
Ddx54	chr5	ENSMUSG00000029599.13	5877.49	6348.99	1.08024	1.04294	0.0606626	0.0278648	0.861347
Supt5	chr7	ENSMUSG00000003435.9	8265.78	8805.68	1.06525	1.03986	0.0563945	0.0289335	0.864896
Cnn2	chr10	ENSMUSG00000004665.10	7582.42	8525.37	1.1244	1.03399	0.0482242	0.0286357	0.864896
Eif4ebp2	chr10	ENSMUSG00000020091.15	14119.8	14956.6	1.0593	1.0382	0.0540878	0.0285322	0.864896
Ppp2r5e	chr12	ENSMUSG00000021051.10	4049.21	3747.74	0.925569	0.959351	-0.0598696	0.0286382	0.864896
Fibp	chr19	ENSMUSG00000024911.7	1071.48	1237.45	1.15441	1.02585	0.036813	0.0288502	0.864896
Atic	chr1	ENSMUSG00000026192.13	7166.26	7734.66	1.07923	1.04227	0.0597281	0.0284994	0.864896
Fus	chr7	ENSMUSG00000030795.18	35512.1	33207	0.935107	0.960845	-0.0576246	0.0285973	0.864896
Clk3	chr9	ENSMUSG00000032316.8	2228.15	2450.91	1.10005	1.04207	0.0594475	0.0290348	0.864896
Chpf	chr1	ENSMUSG00000032997.16	1674.79	1977.9	1.18104	1.02009	0.0286978	0.0284701	0.864896
Tgfbi	chr13	ENSMUSG00000035493.10	3343.13	3031.15	0.906363	0.969502	-0.0446836	0.0287535	0.864896
Nop14	chr5	ENSMUSG00000036693.12	3023.08	3287.54	1.08752	1.04347	0.0613954	0.0289258	0.864896
Ssbp4	chr8	ENSMUSG00000070003.7	3217.04	3570.24	1.10978	1.03734	0.0528853	0.0284676	0.864896
Klhl9	chr4	ENSMUSG00000070923.4	8511.11	7950.16	0.934148	0.960994	-0.0574007	0.0290956	0.864896
Gm28437	chr1	ENSMUSG00000101111.1	1121.39	542.826	0.479808	0.996501	-0.00505704	0.0289692	0.864896
Cyp27a1	chr1	ENSMUSG00000026170.6	163.726	223.451	1.36531	1.0093	0.0133489	0.0296177	0.866434
Armh4	chr14	ENSMUSG00000036242.15	529.495	379.867	0.71678	0.991606	-0.0121608	0.0294202	0.866434
Wdr55	chr18	ENSMUSG00000042660.8	1668.53	1879.26	1.12625	1.03266	0.0463721	0.029616	0.866434
Polr1a	chr6	ENSMUSG00000049553.11	5491.18	5914.45	1.07675	1.04147	0.0586151	0.0292833	0.866434
Pcnp	chr16	ENSMUSG00000071533.11	4758.15	4333.54	0.910724	0.961723	-0.0563068	0.0295071	0.866434
Zfp703	chr8	ENSMUSG00000085795.8	4812.16	5262.99	1.09384	1.04159	0.0587838	0.0296265	0.866434
Ints1	chr5	ENSMUSG00000029547.10	6367.33	6980.91	1.09622	1.04123	0.0582892	0.0297276	0.867056
Eya4	chr10	ENSMUSG00000010461.15	1508.55	1272.33	0.842875	0.981586	-0.0268141	0.0298979	0.869686
Bub1	chr2	ENSMUSG00000027379.13	6067.98	5624.9	0.926771	0.962472	-0.0551839	0.0305315	0.877633
Cbfb	chr8	ENSMUSG00000031885.14	7541.48	7014.28	0.930103	0.96078	-0.0577217	0.0306326	0.877633
Gstm2	chr3	ENSMUSG00000040562.12	282.307	354.368	1.25525	1.01307	0.0187288	0.0306565	0.877633
Ppp1r37	chr7	ENSMUSG00000051403.9	2667.4	2919.12	1.09423	1.03874	0.0548385	0.0304982	0.877633
Eml3	chr19	ENSMUSG00000071647.5	1611.91	1823.2	1.13116	1.02993	0.0425445	0.0305334	0.877633
Zcchc3	chr2	ENSMUSG00000074682.4	5835.58	5400.55	0.925276	0.960531	-0.0580966	0.0304053	0.877633
Dnmt3b	chr2	ENSMUSG00000027478.15	1909.51	2201.87	1.15345	1.02417	0.0344497	0.0308588	0.878786
Irak1	chrX	ENSMUSG00000031392.18	2669.63	2914.93	1.09177	1.03998	0.0565581	0.0308081	0.878786
Arid3a	chr10	ENSMUSG00000019564.12	3573.17	4104.28	1.14866	1.02759	0.0392688	0.0310275	0.879849
Plbd2	chr5	ENSMUSG00000029598.12	1367.01	1547.02	1.13117	1.02511	0.0357781	0.0311394	0.879849
Lin28b	chr10	ENSMUSG00000063804.8	4750.99	5548.35	1.16757	1.01787	0.0255481	0.0311386	0.879849
Pigq	chr17	ENSMUSG00000025728.16	1943.27	2167.03	1.11456	1.03506	0.0497127	0.0312332	0.880208
Eya2	chr2	ENSMUSG00000017897.18	811.826	614.109	0.756638	0.988558	-0.0166019	0.0318489	0.889032
Dck	chr5	ENSMUSG00000029366.10	3109.79	2833.06	0.911175	0.962135	-0.0556889	0.0316978	0.889032
Arap1	chr7	ENSMUSG00000032812.18	626.476	756.038	1.20631	1.0163	0.0233239	0.031956	0.889032
Eef1d	chr15	ENSMUSG00000055762.16	11298.8	12039.4	1.06545	1.03972	0.0561961	0.0318165	0.889032
Ptprz1	chr6	ENSMUSG00000068748.7	441.461	339.124	0.767669	0.989236	-0.0156137	0.0318858	0.889032
Huwe1	chrX	ENSMUSG00000025261.18	24756.5	26910.3	1.08694	1.04336	0.0612362	0.032782	0.896018
Arl6ip1	chr7	ENSMUSG00000030654.9	7628.89	7119.17	0.933063	0.963029	-0.0543494	0.0324072	0.896018
Taf1	chrX	ENSMUSG00000031314.18	4783.72	4436.28	0.927225	0.961411	-0.056775	0.0327852	0.896018
Rreb1	chr13	ENSMUSG00000039087.17	1235.75	1447.28	1.17091	1.01912	0.027326	0.0327575	0.896018
Dnajc28	chr16	ENSMUSG00000039763.10	218.132	289.902	1.3303	1.00979	0.0140595	0.0325048	0.896018
Enc1	chr13	ENSMUSG00000041773.8	1618.87	1386.62	0.856394	0.981307	-0.027224	0.0326303	0.896018
Selenop	chr15	ENSMUSG00000064373.12	1493.97	1700.03	1.13761	1.02667	0.0379768	0.0324257	0.896018
Git1	chr11	ENSMUSG00000011877.13	5844.98	6288.86	1.07592	1.039	0.0551937	0.033144	0.901663
Dnajc7	chr11	ENSMUSG00000014195.15	7780.66	7233.46	0.929681	0.964498	-0.0521503	0.0334672	0.901663
Gfpt2	chr11	ENSMUSG00000020363.6	1972.1	2193.87	1.11248	1.03659	0.0518519	0.0334903	0.901663
Gas2l1	chr11	ENSMUSG00000034201.13	1053.88	1222.54	1.1597	1.02144	0.0306057	0.033331	0.901663
Pclaf	chr9	ENSMUSG00000040204.6	12919.3	11986.2	0.927724	0.962913	-0.0545227	0.0332062	0.901663
Dnm3	chr1	ENSMUSG00000040265.16	181.332	123.353	0.679017	0.993101	-0.009987	0.0333298	0.901663
Plod3	chr5	ENSMUSG00000004846.10	1798.39	1994.66	1.10886	1.04052	0.057308	0.0337765	0.903489
Thop1	chr10	ENSMUSG00000004929.12	5222.6	5611.17	1.07443	1.03936	0.0556948	0.0338763	0.903489
Tgfb2	chr1	ENSMUSG00000039239.14	1245.58	1042.94	0.837697	0.983361	-0.0242071	0.0338913	0.903489
Rpl36	chr17	ENSMUSG00000057863.6	13708.6	14736.1	1.07492	1.03891	0.0550705	0.033782	0.903489
Dync1h1	chr12	ENSMUSG00000018707.13	20917.1	23001.9	1.09957	1.03988	0.0564233	0.0342432	0.910634
Nfib	chr4	ENSMUSG00000008575.17	974.423	780.226	0.800634	0.987536	-0.0180946	0.0344944	0.910866
Maged2	chrX	ENSMUSG00000025268.15	7060.05	6507.33	0.921695	0.963027	-0.0543522	0.0345314	0.910866
Pik3ca	chr3	ENSMUSG00000027665.13	3157.46	2911.61	0.922128	0.96064	-0.0579322	0.0345877	0.910866
Nol6	chr4	ENSMUSG00000028430.14	3807.85	4142.04	1.08782	1.03837	0.0543232	0.0345754	0.910866
Arl5b	chr2	ENSMUSG00000017418.14	6714.47	6309.73	0.939771	0.965151	-0.051174	0.0350042	0.91945
Sqle	chr15	ENSMUSG00000022351.14	6286.05	5893.07	0.937492	0.963464	-0.0536969	0.0350832	0.91945
Dbf4	chr5	ENSMUSG00000002297.16	4124.56	3815.11	0.924917	0.962944	-0.054476	0.0359566	0.931095
Skil	chr3	ENSMUSG00000027660.16	2708.44	2483.05	0.916608	0.963724	-0.0533084	0.0357548	0.931095
Sh3bgrl3	chr4	ENSMUSG00000028843.8	1972.76	2194.3	1.11231	1.03378	0.0479235	0.0359269	0.931095
Ybx3	chr6	ENSMUSG00000030189.15	10552.1	11138	1.05557	1.03664	0.0519211	0.0359038	0.931095
Nae1	chr8	ENSMUSG00000031878.18	2120.9	1890.5	0.891228	0.973356	-0.0389605	0.0358806	0.931095
Cetn3	chr13	ENSMUSG00000021537.9	2485.7	2260.56	0.909459	0.965906	-0.050046	0.0363717	0.932939
Fermt3	chr19	ENSMUSG00000024965.9	201.166	294.312	1.46114	1.00672	0.00966343	0.0363394	0.932939
Hnrnpul2	chr19	ENSMUSG00000071659.4	13555.1	12878	0.950065	0.969186	-0.0451541	0.0361966	0.932939
Apoo	chrX	ENSMUSG00000079508.8	688.538	587.081	0.852557	0.982213	-0.0258921	0.0363215	0.932939
Nr2c2	chr6	ENSMUSG00000005893.14	3218.12	2953.16	0.917485	0.967063	-0.0483177	0.0379572	0.935799
Alx3	chr3	ENSMUSG00000014603.3	1107.08	879.683	0.795587	0.988806	-0.0162403	0.0380715	0.935799
Serinc1	chr10	ENSMUSG00000019877.10	4640.14	4247.91	0.915556	0.96332	-0.0539133	0.037143	0.935799
Ddit4	chr10	ENSMUSG00000020108.4	1725.41	1496.07	0.866603	0.982812	-0.0250131	0.0376155	0.935799
Kif1c	chr11	ENSMUSG00000020821.17	5033.82	5406.99	1.07415	1.03884	0.0549741	0.0376564	0.935799
Gtf2a1	chr12	ENSMUSG00000020962.14	3316.69	3051.78	0.920124	0.963947	-0.0529743	0.0380063	0.935799
Slc38a2	chr15	ENSMUSG00000022462.7	15452.2	14315.1	0.926342	0.964438	-0.0522394	0.0373407	0.935799
Gpaa1	chr15	ENSMUSG00000022561.13	1500.01	1732.31	1.15502	1.02073	0.0295989	0.0373564	0.935799
Gusb	chr5	ENSMUSG00000025534.17	1961.02	2203.06	1.12347	1.02842	0.0404233	0.0380877	0.935799
Klhl4	chrX	ENSMUSG00000025597.13	294.1	222.5	0.756387	0.990645	-0.0135594	0.0373215	0.935799
Gabarapl1	chr6	ENSMUSG00000030161.8	1719.36	1543.02	0.897407	0.971654	-0.0414847	0.0365949	0.935799
Fgf13	chrX	ENSMUSG00000031137.17	459.285	363.222	0.789998	0.988864	-0.0161554	0.038122	0.935799
Atp13a1	chr8	ENSMUSG00000031862.11	2793.57	3060.09	1.09507	1.03593	0.0509284	0.0376345	0.935799
Mif	chr10	ENSMUSG00000033307.7	20150	21630.4	1.07347	1.03572	0.0506313	0.0368283	0.935799
Tubb2b	chr13	ENSMUSG00000045136.6	3370.47	2321.38	0.690211	0.993233	-0.00979616	0.0368376	0.935799
Cd24a	chr10	ENSMUSG00000047139.9	19509.6	16260	0.833569	0.984813	-0.0220778	0.0369518	0.935799
Ppm1b	chr17	ENSMUSG00000061130.13	3103.93	2856.11	0.920153	0.963006	-0.0543833	0.0380893	0.935799
Cfl2	chr12	ENSMUSG00000062929.8	2710.2	2452.85	0.904995	0.968006	-0.0469118	0.0375747	0.935799
Csde1	chr3	ENSMUSG00000068823.10	24741.5	23377.3	0.944851	0.965854	-0.0501235	0.0377504	0.935799
Crk	chr11	ENSMUSG00000017776.15	6995.38	6546.09	0.93581	0.965194	-0.0511094	0.0384978	0.935998
Mapk8ip2	chr15	ENSMUSG00000022619.5	215.757	140.61	0.650403	0.994349	-0.00817616	0.0385895	0.935998
Ptpn1	chr2	ENSMUSG00000027540.13	3456.76	3788.09	1.09581	1.03033	0.0431079	0.0385378	0.935998
Wbp1	chr6	ENSMUSG00000030035.14	2795.47	2533.02	0.906045	0.969546	-0.0446188	0.0386477	0.935998
Mlxip	chr5	ENSMUSG00000038342.15	4175.53	4539.27	1.08707	1.03608	0.0511363	0.0382857	0.935998
Dgkz	chr2	ENSMUSG00000040479.12	5097.82	5558.97	1.09025	1.03627	0.0513974	0.0383042	0.935998
Sgcb	chr5	ENSMUSG00000029156.11	651.053	549.642	0.844033	0.984341	-0.0227706	0.0388366	0.936394
Aplnr	chr2	ENSMUSG00000044338.9	1721.31	1976.45	1.14839	1.01995	0.0284953	0.03879	0.936394
Megf9	chr4	ENSMUSG00000039270.9	1738.58	1528.3	0.879107	0.96895	-0.0455063	0.0389302	0.936568
Ctsk	chr3	ENSMUSG00000028111.4	94.2074	136.098	1.43576	1.00688	0.0098915	0.0392425	0.937553
Laptm5	chr4	ENSMUSG00000028581.17	325.327	424.383	1.30261	1.00977	0.0140282	0.0393168	0.937553
Adgrb2	chr4	ENSMUSG00000028782.14	239.659	170.309	0.709635	0.992689	-0.0105861	0.0392593	0.937553
Zdhhc2	chr8	ENSMUSG00000039470.15	283.736	206.442	0.726963	0.991632	-0.0121238	0.039277	0.937553
Slc1a5	chr7	ENSMUSG00000001918.17	1388.45	1574.81	1.13387	1.0255	0.0363274	0.0405378	0.941572
Stat6	chr10	ENSMUSG00000002147.18	437.049	537.379	1.22789	1.01282	0.0183761	0.0406134	0.941572
Adamts4	chr1	ENSMUSG00000006403.13	659.57	777.823	1.17922	1.01684	0.0240882	0.0398011	0.941572
Lrrc59	chr11	ENSMUSG00000020869.8	11059.7	11681.5	1.05617	1.03476	0.0492999	0.0403689	0.941572
Hnrnpk	chr13	ENSMUSG00000021546.18	54634.3	52214	0.955686	0.97188	-0.0411496	0.0405002	0.941572
Trim2	chr3	ENSMUSG00000027993.16	1665.86	1394.31	0.837174	0.985553	-0.0209951	0.0399113	0.941572
P3h1	chr4	ENSMUSG00000028641.16	1158.18	1309.51	1.13085	1.02498	0.0355962	0.0401646	0.941572
Ercc2	chr7	ENSMUSG00000030400.17	2709.79	2971.95	1.09645	1.03436	0.0487396	0.0401684	0.941572
Spr	chr6	ENSMUSG00000033735.9	1387.4	1589.29	1.14612	1.0212	0.0302611	0.0404319	0.941572
Esf1	chr2	ENSMUSG00000045624.15	3177.66	2879.25	0.905973	0.965976	-0.0499406	0.0401074	0.941572
Cthrc1	chr15	ENSMUSG00000054196.7	529.024	659.643	1.24449	1.01224	0.017552	0.0396343	0.941572
Ahnak	chr19	ENSMUSG00000069833.13	3222.99	2874.99	0.892217	0.973548	-0.0386764	0.0403412	0.941572
Foxl2os	chr9	ENSMUSG00000097072.7	180.999	247.454	1.36731	1.00804	0.0115481	0.0400181	0.941572
Nacc1	chr8	ENSMUSG00000001910.5	10916.5	11600	1.06253	1.03522	0.0499366	0.0412119	0.943353
Tgfbr1	chr4	ENSMUSG00000007613.15	9055.55	8543.92	0.943533	0.966254	-0.0495254	0.0411614	0.943353
Ap3d1	chr10	ENSMUSG00000020198.8	5303.84	4940.6	0.931418	0.96482	-0.0516679	0.0408026	0.943353
Nabp2	chr10	ENSMUSG00000025374.13	2483.94	2729.27	1.09898	1.03285	0.0466278	0.0411892	0.943353
Foxf1	chr8	ENSMUSG00000042812.5	1768.6	1266.73	0.715505	0.992754	-0.0104923	0.0412098	0.943353
Wtap	chr17	ENSMUSG00000060475.13	4227.31	3931.58	0.929967	0.965607	-0.0504915	0.0409668	0.943353
Hbp1	chr12	ENSMUSG00000002996.17	2773.98	2504.3	0.902697	0.971211	-0.0421434	0.0421027	0.950276
6330403K07Rik	chr11	ENSMUSG00000018451.7	2054.57	1825.85	0.889055	0.974802	-0.0368186	0.0416039	0.950276
Pim1	chr17	ENSMUSG00000024014.8	1915.78	1731.78	0.903682	0.969662	-0.0444464	0.0421274	0.950276
Gpsm2	chr3	ENSMUSG00000027883.15	3104.64	2831.79	0.912185	0.971196	-0.0421655	0.041959	0.950276
Timeless	chr10	ENSMUSG00000039994.15	5214.18	4883.07	0.936499	0.965436	-0.0507469	0.0420572	0.950276
Dact1	chr12	ENSMUSG00000044548.11	3146.13	2885.88	0.917032	0.9667	-0.0488601	0.0421194	0.950276
Foxl2	chr9	ENSMUSG00000050397.4	880.031	1286.79	1.46459	1.00626	0.00900872	0.0421117	0.950276
Mid2	chrX	ENSMUSG00000000266.11	312.675	245.358	0.784711	0.989722	-0.0149048	0.0423769	0.951946
Ncam1	chr9	ENSMUSG00000039542.16	1306.61	1123.29	0.859108	0.982405	-0.0256107	0.0423361	0.951946
Eif2d	chr1	ENSMUSG00000026427.16	1937.5	2143.17	1.10599	1.03155	0.0448182	0.0425615	0.952565
Inppl1	chr7	ENSMUSG00000032737.13	7185.16	7807.43	1.08641	1.03276	0.0465081	0.0426194	0.952565
Flnc	chr6	ENSMUSG00000068699.12	1804.26	2033.13	1.12755	1.02544	0.036245	0.0426679	0.952565
Speg	chr1	ENSMUSG00000026207.16	1483.22	1666.58	1.12383	1.02434	0.0346976	0.0434986	0.953455
Yme1l1	chr2	ENSMUSG00000026775.9	5973.42	5528.87	0.925519	0.967222	-0.0480805	0.0432533	0.953455
Prkag2	chr5	ENSMUSG00000028944.14	1042.99	909.938	0.872782	0.979916	-0.0292702	0.0428099	0.953455
Gpi1	chr7	ENSMUSG00000036427.5	14487.5	15651	1.08029	1.03595	0.0509581	0.0430596	0.953455
Cul7	chr17	ENSMUSG00000038545.13	7851.57	8343.28	1.06259	1.03485	0.0494209	0.0432757	0.953455
Fcho2	chr13	ENSMUSG00000041685.16	1275.67	1116.77	0.875341	0.979828	-0.0293998	0.0431093	0.953455
Fbrsl1	chr5	ENSMUSG00000043323.17	3029.7	3357.49	1.1082	1.02943	0.0418477	0.0434914	0.953455
Pcnx3	chr19	ENSMUSG00000054874.12	5333.29	5798.3	1.08695	1.03702	0.0524396	0.0429246	0.953455
Srpk2	chr5	ENSMUSG00000062604.11	3179.9	2933.64	0.922635	0.965439	-0.0507432	0.0434339	0.953455
Traf4	chr11	ENSMUSG00000017386.10	7655.12	8155.75	1.06538	1.03466	0.0491631	0.043655	0.954953
Eif4ebp1	chr8	ENSMUSG00000031490.6	1866.7	2081.05	1.11479	1.02689	0.0382868	0.043758	0.955281
Stub1	chr17	ENSMUSG00000039615.9	5378.81	5907.1	1.09817	1.03414	0.0484339	0.0439008	0.956474
Dstn	chr2	ENSMUSG00000015932.8	6409.73	5780.71	0.9019	0.973945	-0.0380881	0.0440557	0.9579
Ccdc24	chr4	ENSMUSG00000078588.10	337.782	421.862	1.24967	1.01122	0.016097	0.0441429	0.9579
Adam19	chr11	ENSMUSG00000011256.16	1897.3	1633.06	0.860608	0.98269	-0.025192	0.044812	0.959125
Rbm38	chr2	ENSMUSG00000027510.17	2671.17	2944.95	1.10283	1.0315	0.0447469	0.0449251	0.959125
Sesn2	chr4	ENSMUSG00000028893.8	634.025	769.507	1.21438	1.01327	0.0190148	0.0449673	0.959125
Vps29	chr5	ENSMUSG00000029462.18	1335.65	1186.52	0.888308	0.976859	-0.0337775	0.0444974	0.959125
Edem1	chr6	ENSMUSG00000030104.9	2219.73	2422.06	1.09097	1.03219	0.0457121	0.0449949	0.959125
Usp11	chrX	ENSMUSG00000031066.10	3215.92	2953.93	0.918464	0.96945	-0.0447611	0.0449588	0.959125
H2az2	chr11	ENSMUSG00000041126.16	5914.09	5512.02	0.932028	0.969604	-0.0445318	0.0449185	0.959125
Lemd3	chr10	ENSMUSG00000048661.14	1324.27	1163.54	0.878792	0.97972	-0.029558	0.0443081	0.959125
Eif2s2	chr2	ENSMUSG00000074656.12	10428.2	9719.63	0.932073	0.966062	-0.0498121	0.0444671	0.959125
Trappc6a	chr7	ENSMUSG00000002043.17	450.109	572.463	1.27179	1.01041	0.0149451	0.0453009	0.959616
Utp20	chr10	ENSMUSG00000004356.8	4502.08	4810.37	1.06823	1.0359	0.0508819	0.0451414	0.959616
Lrrc45	chr11	ENSMUSG00000025145.13	1029.94	1176.1	1.14135	1.02052	0.0293067	0.0453646	0.959616
Tmem200b	chr4	ENSMUSG00000070720.4	750.309	872.889	1.16346	1.01737	0.0248422	0.0453717	0.959616
Khsrp	chr17	ENSMUSG00000007670.10	16591.3	17503.2	1.05489	1.03311	0.0469894	0.0457728	0.964339
Commd3	chr2	ENSMUSG00000051154.11	1018.82	884.848	0.868786	0.981103	-0.0275233	0.0457544	0.964339
Sdad1	chr5	ENSMUSG00000029415.4	4042.37	4342.76	1.07446	1.03392	0.0481231	0.0458667	0.964445
Lrba	chr3	ENSMUSG00000028080.16	6414.89	6943.45	1.08223	1.03382	0.04798	0.046122	0.965473
Rrp12	chr19	ENSMUSG00000035049.4	2752.16	3014.26	1.09435	1.03153	0.0447875	0.0461825	0.965473
Trim71	chr9	ENSMUSG00000079259.2	3716.49	4683.55	1.26018	1.01025	0.0147111	0.0461626	0.965473
Cacna1d	chr14	ENSMUSG00000015968.18	352.163	275.149	0.781786	0.990362	-0.0139725	0.0464267	0.967692
Eif3b	chr5	ENSMUSG00000056076.13	20255.1	21164.7	1.0449	1.03042	0.0432267	0.0464671	0.967692
Gsr	chr8	ENSMUSG00000031584.16	2244.36	1987.72	0.88558	0.978216	-0.0317746	0.0466705	0.968212
Map6	chr7	ENSMUSG00000055407.14	184.443	114.88	0.621847	0.995358	-0.00671227	0.0465847	0.968212
Hnrnpd	chr5	ENSMUSG00000000568.15	33569	31641.2	0.942584	0.96779	-0.0472343	0.0489462	0.969601
Ube2c	chr2	ENSMUSG00000001403.13	7355.29	6881.29	0.935514	0.969475	-0.0447242	0.0486932	0.969601
Gpx3	chr11	ENSMUSG00000018339.11	865.101	1010.76	1.16819	1.0163	0.0233317	0.0471043	0.969601
Slc25a39	chr11	ENSMUSG00000018677.9	3762.2	4030.92	1.07148	1.03258	0.0462481	0.0483586	0.969601
Plod1	chr4	ENSMUSG00000019055.15	1457.9	1627.98	1.11629	1.02489	0.0354714	0.0474903	0.969601
Pde7b	chr10	ENSMUSG00000019990.15	278.51	216.464	0.777397	0.990698	-0.0134822	0.0485414	0.969601
Snrpd3	chr10	ENSMUSG00000020180.10	7937.6	7385.89	0.930411	0.963705	-0.0533362	0.0477485	0.969601
Cdc27	chr11	ENSMUSG00000020687.13	7745.53	7274.34	0.939174	0.96879	-0.0457442	0.0471595	0.969601
Ripk3	chr14	ENSMUSG00000022221.14	582.203	703.423	1.20769	1.01282	0.0183765	0.0489942	0.969601
Iws1	chr18	ENSMUSG00000024384.4	5124.39	4787.45	0.934226	0.966972	-0.048454	0.0475094	0.969601
Ogfrl1	chr1	ENSMUSG00000026158.11	956.627	837.066	0.874945	0.980947	-0.0277536	0.048405	0.969601
Dram2	chr3	ENSMUSG00000027900.15	456.135	370.783	0.812724	0.988526	-0.0166492	0.0474219	0.969601
Casp8ap2	chr4	ENSMUSG00000028282.12	4626.38	4258.44	0.920502	0.968856	-0.0456461	0.0481115	0.969601
Cbx3	chr6	ENSMUSG00000029836.15	8385.18	7834.52	0.934363	0.966663	-0.0489147	0.0474727	0.969601
Mark4	chr7	ENSMUSG00000030397.11	2998.38	3265.54	1.08903	1.03236	0.0459416	0.0490609	0.969601
Zcchc18	chrX	ENSMUSG00000031428.11	469.543	379.792	0.808493	0.988861	-0.0161603	0.0487708	0.969601
Igdcc3	chr9	ENSMUSG00000032394.6	17691.6	23896.3	1.35076	1.00781	0.0112222	0.047768	0.969601
Txndc5	chr13	ENSMUSG00000038991.17	7968.71	8496.04	1.06615	1.03361	0.0476897	0.0485811	0.969601
Ubap2l	chr3	ENSMUSG00000042520.16	15710.7	16634.3	1.0587	1.03293	0.0467385	0.0487125	0.969601
Rhoj	chr12	ENSMUSG00000046768.13	590.022	711.88	1.2063	1.01353	0.0193907	0.0484326	0.969601
Zbtb33	chrX	ENSMUSG00000048047.3	2493.3	2271.06	0.911027	0.968674	-0.0459175	0.0474666	0.969601
Adnp	chr2	ENSMUSG00000051149.15	804.806	946.302	1.17542	1.01558	0.0223034	0.0489693	0.969601
Pom121	chr5	ENSMUSG00000053293.9	11037.4	11732.5	1.0629	1.03373	0.0478594	0.0480903	0.969601
Nsd2	chr5	ENSMUSG00000057406.16	15435.7	14578.9	0.944503	0.968082	-0.0467988	0.0490454	0.969601
Wdr90	chr17	ENSMUSG00000073434.12	1908.99	2128.1	1.1142	1.02503	0.0356674	0.0486545	0.969601
Pgap1	chr1	ENSMUSG00000073678.4	622.645	522.807	0.839868	0.985766	-0.0206829	0.0473452	0.969601
Bysl	chr17	ENSMUSG00000023988.8	2921.69	3175.4	1.08707	1.03217	0.0456862	0.049577	0.978018
Nid2	chr14	ENSMUSG00000021806.4	4594.98	5084.6	1.10641	1.02821	0.0401402	0.0498008	0.97907
Hdgfl3	chr7	ENSMUSG00000025104.13	6673.3	6077.46	0.9107	0.971708	-0.0414045	0.0498108	0.97907
Psmd3	chr11	ENSMUSG00000017221.14	9778.98	10330.9	1.05644	1.03277	0.0465135	0.0506329	0.979596
P4ha1	chr10	ENSMUSG00000019916.14	2841.72	3122.15	1.09847	1.02296	0.0327434	0.0501203	0.979596
Efr3b	chr12	ENSMUSG00000020658.10	1292.39	1111.32	0.859366	0.984111	-0.0231064	0.0508306	0.979596
P3h3	chr6	ENSMUSG00000023191.9	1042.48	1182.53	1.13377	1.0205	0.0292779	0.0500939	0.979596
Dync1i2	chr2	ENSMUSG00000027012.15	6940.1	6531.42	0.941056	0.969351	-0.044909	0.0499592	0.979596
Zyx	chr6	ENSMUSG00000029860.16	4672.84	5146.89	1.10135	1.0257	0.0366039	0.0507502	0.979596
Rnf44	chr13	ENSMUSG00000034928.16	8563.37	9128.1	1.06605	1.03342	0.0474333	0.0505399	0.979596
Rtel1	chr2	ENSMUSG00000038685.18	2338.01	2543.62	1.08793	1.03122	0.0443578	0.0508215	0.979596
Plcl2	chr17	ENSMUSG00000038910.7	2111.12	2308.28	1.09334	1.03044	0.0432675	0.0503091	0.979596
Slc35c1	chr2	ENSMUSG00000049922.8	557.378	658.408	1.18203	1.01445	0.0207023	0.0502214	0.979596
Foxd2	chr4	ENSMUSG00000055210.4	1026.77	830.019	0.809065	0.989664	-0.0149895	0.0504712	0.979596
Aplp1	chr7	ENSMUSG00000006651.8	293.594	202.056	0.688064	0.993409	-0.00953981	0.0514484	0.979746
Ro60	chr1	ENSMUSG00000018199.9	3363.94	3099.73	0.921634	0.96899	-0.0454462	0.0511608	0.979746
Bag3	chr7	ENSMUSG00000030847.8	1248.69	1422.57	1.13854	1.01956	0.0279534	0.051354	0.979746
Cnot3	chr7	ENSMUSG00000035632.16	6145.41	6610.52	1.07556	1.0304	0.0432068	0.051139	0.979746
Ddx11	chr17	ENSMUSG00000035842.10	1842	2035.84	1.10476	1.02986	0.0424551	0.0509779	0.979746
Zfp617	chr8	ENSMUSG00000066880.15	975.322	847.722	0.869456	0.982707	-0.0251673	0.0512011	0.979746
Thbd	chr2	ENSMUSG00000074743.4	279.665	353.619	1.26437	1.00985	0.0141407	0.0514705	0.979746
Prep	chr10	ENSMUSG00000019849.11	8395.59	8866.56	1.05611	1.02986	0.0424413	0.0515888	0.980277
Nucks1	chr1	ENSMUSG00000026434.12	21485.8	20306.8	0.94514	0.973888	-0.0381727	0.0518397	0.981606
Anapc5	chr5	ENSMUSG00000029472.13	13653	13034.6	0.954704	0.970257	-0.0435606	0.0518328	0.981606
Exoc3l2	chr7	ENSMUSG00000011263.16	382.691	461.97	1.20708	1.01251	0.0179408	0.0519517	0.982013
Dnmt3a	chr12	ENSMUSG00000020661.15	13044.3	11995.9	0.919568	0.972669	-0.0399794	0.0521287	0.983647
Slc38a3	chr9	ENSMUSG00000010064.15	129.63	175.291	1.35112	1.00759	0.0109146	0.052482	0.985172
Dgat2	chr7	ENSMUSG00000030747.5	382.274	466.397	1.22059	1.01179	0.0169124	0.0523047	0.985172
Arf2	chr11	ENSMUSG00000062421.13	1895.84	1714.25	0.90425	0.974626	-0.0370788	0.0524087	0.985172
Fam135a	chr1	ENSMUSG00000026153.15	2293.12	2079.05	0.906887	0.97459	-0.0371322	0.0526933	0.986117
Ccna2	chr3	ENSMUSG00000027715.9	10243.8	9660.1	0.942986	0.96343	-0.0537483	0.0533503	0.986117
Pfn2	chr3	ENSMUSG00000027805.16	2520.57	2266.96	0.899385	0.976922	-0.0336853	0.0528671	0.986117
Cnpy4	chr5	ENSMUSG00000036968.15	1583.48	1428.73	0.902217	0.9754	-0.035934	0.0529555	0.986117
Rpl12	chr2	ENSMUSG00000038900.17	28354.7	29583.8	1.04333	1.02843	0.0404454	0.0533455	0.986117
Gprasp1	chrX	ENSMUSG00000043384.15	5086.12	4743.62	0.93252	0.968781	-0.0457577	0.0529123	0.986117
Mfsd5	chr15	ENSMUSG00000045665.5	1134.01	1272.97	1.12254	1.02171	0.030986	0.0533498	0.986117
Rnaseh2a	chr8	ENSMUSG00000052926.16	1464.17	1622.35	1.10802	1.02195	0.0313207	0.0533381	0.986117
Ssb	chr2	ENSMUSG00000068882.13	13376.3	12554.9	0.938561	0.966929	-0.0485183	0.0532763	0.986117
Dusp11	chr6	ENSMUSG00000030002.15	2919.99	2692.58	0.922129	0.972524	-0.0401942	0.0539473	0.993766
Irx3	chr8	ENSMUSG00000031734.13	1571.34	1867.85	1.18833	1.01338	0.0191738	0.0538838	0.993766
Tpst1	chr5	ENSMUSG00000034118.15	1531.34	1382.87	0.903068	0.97494	-0.0366149	0.0540477	0.993929
Fzd10	chr5	ENSMUSG00000081683.5	860.975	721.125	0.838225	0.987555	-0.0180675	0.0541889	0.994838
Bmpr1a	chr14	ENSMUSG00000021796.15	8109.32	7537.93	0.929517	0.969976	-0.0439786	0.054339	0.995579
Dlx1	chr2	ENSMUSG00000041911.3	3337.62	3623.27	1.08597	1.03151	0.0447647	0.0544127	0.995579
Nolc1	chr19	ENSMUSG00000015176.11	11955.6	12545.4	1.04935	1.03043	0.0432441	0.0545627	0.996642
Gnai3	chr3	ENSMUSG00000000001.4	8891.4	8556.71	0.962308	0.985039	-0.021747	0.231102	0.999813
Cdc45	chr16	ENSMUSG00000000028.15	2495.31	2480.41	0.993975	0.998771	-0.00177391	0.891178	0.999813
H19	chr7	ENSMUSG00000000031.16	144065	131459	0.91229	0.989086	-0.0158326	0.181707	0.999813
Scml2	chrX	ENSMUSG00000000037.17	212.855	207.211	0.972002	0.999441	-0.000806845	0.850672	0.999813
Narf	chr11	ENSMUSG00000000056.7	2902.85	2823.55	0.972511	0.992932	-0.0102338	0.510285	0.999813
Klf6	chr13	ENSMUSG00000000078.7	991.729	947.498	0.955455	0.995362	-0.00670618	0.533494	0.999813
Scmh1	chr4	ENSMUSG00000000085.16	1192.22	1205.87	1.0113	1.00163	0.00235093	0.854006	0.999813
Cox5a	chr9	ENSMUSG00000000088.7	4498.89	4511.59	1.00284	0.996999	-0.00433534	0.938175	0.999813
Tbx2	chr11	ENSMUSG00000000093.6	11898	12405.1	1.04248	1.01219	0.0174763	0.27662	0.999813
Tbx4	chr11	ENSMUSG00000000094.12	143.272	114.186	0.797163	0.995882	-0.00595376	0.197189	0.999813
Ngfr	chr11	ENSMUSG00000000120.6	1448.36	1783.52	1.2373	1.00234	0.00337243	0.346219	0.999813
Fer	chr17	ENSMUSG00000000127.15	996.994	1008.73	1.01165	1.00105	0.00151701	0.864343	0.999813
Xpo6	chr7	ENSMUSG00000000131.15	6113.23	6137.91	1.00402	1.00184	0.00265858	0.904557	0.999813
Tfe3	chrX	ENSMUSG00000000134.17	1394.53	1551.64	1.11249	1.01722	0.0246374	0.0872369	0.999813
Axin2	chr11	ENSMUSG00000000142.15	4673.46	4818.11	1.03087	1.00355	0.00511129	0.650432	0.999813
Brat1	chr5	ENSMUSG00000000148.17	602.145	707.819	1.17552	1.01273	0.0182522	0.0670487	0.999813
Gna12	chr5	ENSMUSG00000000149.10	4768.86	4957.43	1.03962	1.01821	0.0260298	0.265035	0.999813
Dlat	chr9	ENSMUSG00000000168.9	2629.97	2754.98	1.04752	1.01118	0.0160365	0.30637	0.999813
Sdhd	chr9	ENSMUSG00000000171.5	3530.58	3479.79	0.985572	0.997012	-0.00431737	0.734215	0.999813
Ccnd2	chr6	ENSMUSG00000000184.12	31020.3	29744.9	0.958971	0.98671	-0.0193023	0.269068	0.999813
Gpr107	chr2	ENSMUSG00000000194.13	1808.53	1741.55	0.962995	0.994397	-0.00810647	0.502266	0.999813
Gmpr	chr13	ENSMUSG00000000253.13	327.288	333.419	1.01825	1.00095	0.00137178	0.870308	0.999813
Dgke	chr11	ENSMUSG00000000276.11	327.315	306.42	0.937328	0.997827	-0.00313803	0.611556	0.999813
Scpep1	chr11	ENSMUSG00000000278.10	2116.72	2097.76	0.990806	0.998268	-0.00250056	0.855348	0.999813
Mnt	chr11	ENSMUSG00000000282.12	2061.87	2188.34	1.06109	1.01015	0.0145695	0.291137	0.999813
Hddc2	chr10	ENSMUSG00000000295.13	822.331	835.825	1.01646	1.0014	0.0020198	0.835551	0.999813
Tpd52l1	chr10	ENSMUSG00000000296.8	482.241	455.473	0.944383	0.996715	-0.0047473	0.572648	0.999813
Cdh1	chr8	ENSMUSG00000000303.12	705.327	591.862	0.77865	0.999803	-0.000284145	0.741427	0.999813
Cdh4	chr2	ENSMUSG00000000305.12	159.706	125.977	0.787839	0.995856	-0.00599066	0.184067	0.999813
Bcl6b	chr11	ENSMUSG00000000317.11	327.923	388.266	1.18429	1.00444	0.00638592	0.255828	0.999813
Arvcf	chr16	ENSMUSG00000000325.16	2181.5	2307.08	1.05784	1.00855	0.0122808	0.341506	0.999813
Comt	chr16	ENSMUSG00000000326.13	843.555	791.182	0.937706	0.99384	-0.00891487	0.387942	0.999813
Rtca	chr3	ENSMUSG00000000339.14	2535.03	2556.68	1.0085	1.00227	0.00327674	0.839172	0.999813
Dbt	chr3	ENSMUSG00000000340.10	736.619	751.323	1.01963	1.00169	0.00243648	0.804999	0.999813
Dazap2	chr15	ENSMUSG00000000346.9	4807.34	4747.6	0.987447	0.996628	-0.00487277	0.744872	0.999813
Mcts1	chrX	ENSMUSG00000000355.13	492.86	481.401	0.976108	0.998508	-0.00215454	0.806668	0.999813
Trappc10	chr10	ENSMUSG00000000374.8	1592.75	1476.93	0.927483	0.990026	-0.0144623	0.237713	0.999813
Ccm2	chr11	ENSMUSG00000000378.15	2033.69	2042.62	1.00434	1.00098	0.00141017	0.926081	0.999813
Tbrg4	chr11	ENSMUSG00000000384.15	2738.08	2802.18	1.02345	1.00622	0.00895255	0.615786	0.999813
Ndufa9	chr6	ENSMUSG00000000399.10	3054.71	2955.01	0.967145	0.992609	-0.010702	0.419691	0.999813
Lck	chr4	ENSMUSG00000000409.14	211.139	189.55	0.897589	0.996905	-0.00447208	0.444185	0.999813
Cttnbp2	chr6	ENSMUSG00000000416.16	351.393	325.354	0.926878	0.997382	-0.00378147	0.553197	0.999813
Galnt1	chr18	ENSMUSG00000000420.15	4724.37	4721.37	0.999371	1.00019	0.000270657	0.985189	0.999813
Mkrn2	chr6	ENSMUSG00000000439.9	1018.49	1017.12	0.99843	0.999546	-0.000655698	0.982378	0.999813
Raf1	chr6	ENSMUSG00000000441.17	6194.09	6206.56	1.00194	1.00251	0.00361852	0.958335	0.999813
Sept1	chr7	ENSMUSG00000000486.13	154.642	174.495	1.12901	1.00318	0.00457936	0.413732	0.999813
Pdgfb	chr15	ENSMUSG00000000489.7	383.346	346.659	0.903898	0.996923	-0.00444531	0.460366	0.999813
Acvrl1	chr15	ENSMUSG00000000530.16	700.163	724.514	1.03405	1.00192	0.00276048	0.733914	0.999813
Grasp	chr15	ENSMUSG00000000531.5	717.098	653.649	0.910384	0.996334	-0.0052992	0.429776	0.999813
Acvr1b	chr15	ENSMUSG00000000532.11	1673.28	1652.22	0.987649	0.997859	-0.00309216	0.817242	0.999813
Tom1l2	chr11	ENSMUSG00000000538.18	1098.23	1186.2	1.08011	1.00742	0.0106583	0.304972	0.999813
Zfp385a	chr15	ENSMUSG00000000552.10	2846.22	3062.86	1.07636	1.01462	0.0209424	0.165962	0.999813
Itga5	chr15	ENSMUSG00000000555.8	2822.69	3031.73	1.07375	1.01549	0.022183	0.16071	0.999813
Wdr77	chr3	ENSMUSG00000000561.14	2472.59	2544.43	1.02856	1.0056	0.00805407	0.577165	0.999813
Atp5pb	chr3	ENSMUSG00000000563.17	9297.98	8876.37	0.954619	0.981159	-0.0274407	0.144151	0.999813
Dynlt1c	chr17	ENSMUSG00000000579.14	516.964	490.069	0.947964	0.996549	-0.00498667	0.560259	0.999813
C1d	chr11	ENSMUSG00000000581.8	1581.5	1467.4	0.927908	0.988905	-0.0160965	0.24444	0.999813
Gm2a	chr11	ENSMUSG00000000594.7	183.064	220.913	1.20658	1.00576	0.00829079	0.174623	0.999813
Krit1	chr5	ENSMUSG00000000600.15	1749.69	1582.53	0.90444	0.980197	-0.0288566	0.0755803	0.999813
Clcn4	chr7	ENSMUSG00000000605.9	1419.71	1295.12	0.912219	0.981512	-0.0269225	0.0925118	0.999813
Myo18a	chr11	ENSMUSG00000000631.20	3401.88	3638.75	1.06965	1.00602	0.00866502	0.289373	0.999813
Loxl3	chr6	ENSMUSG00000000693.10	329.916	346.301	1.04894	1.00174	0.00250747	0.702031	0.999813
Rab5b	chr10	ENSMUSG00000000711.3	2456.57	2301.47	0.936834	0.983591	-0.0238693	0.141914	0.999813
Spg7	chr8	ENSMUSG00000000738.18	1847.28	1883.28	1.01923	1.0031	0.0044624	0.729734	0.999813
Rpl13	chr8	ENSMUSG00000000740.12	31775.6	32373.4	1.01882	1.01155	0.016567	0.430369	0.999813
Chmp1a	chr8	ENSMUSG00000000743.9	2250.86	2252.45	1.00061	0.99999	-1.48406e-05	0.990409	0.999813
Rpa1	chr11	ENSMUSG00000000751.13	8543.95	8413.84	0.984653	0.995436	-0.00660002	0.68541	0.999813
Tubgcp3	chr8	ENSMUSG00000000759.14	2519.16	2537.94	1.00764	1.00205	0.00294785	0.864301	0.999813
Polr3d	chr14	ENSMUSG00000000776.13	1971.2	2159.18	1.09531	1.02373	0.0338383	0.0656333	0.999813
Tcf7	chr11	ENSMUSG00000000782.16	1393.74	1555.25	1.11557	1.01434	0.0205481	0.1027	0.999813
Ddx3x	chrX	ENSMUSG00000000787.12	34354.3	32797.1	0.954644	0.977584	-0.0327079	0.118807	0.999813
Usp32	chr11	ENSMUSG00000000804.14	1410.6	1321.45	0.93694	0.992846	-0.0103586	0.355012	0.999813
Txnrd3	chr6	ENSMUSG00000000811.13	513.42	546.551	1.06484	1.00489	0.00703873	0.455932	0.999813
Zfp512b	chr2	ENSMUSG00000000823.16	2608.49	2573.46	0.986509	0.997854	-0.00309947	0.806319	0.999813
Dnajc5	chr2	ENSMUSG00000000826.16	5077.36	4895.74	0.964284	0.98691	-0.0190091	0.29678	0.999813
Tpd52l2	chr2	ENSMUSG00000000827.18	3080.19	3080.72	1.00009	1.00033	0.000474181	0.998283	0.999813
Fmr1	chrX	ENSMUSG00000000838.17	4663.21	4992.07	1.07053	1.01955	0.0279316	0.130681	0.999813
Bcl11a	chr11	ENSMUSG00000000861.15	4316.29	3559.39	0.824732	0.992001	-0.011587	0.104871	0.999813
Pxmp4	chr2	ENSMUSG00000000876.11	322.408	324.069	1.0049	1.00013	0.000190292	0.962712	0.999813
Dlg3	chrX	ENSMUSG00000000881.12	3443.23	3318.66	0.9637	0.988743	-0.0163318	0.33023	0.999813
Gnb1l	chr16	ENSMUSG00000000884.17	287.37	278.849	0.970489	0.998862	-0.00164211	0.80515	0.999813
Smarcb1	chr10	ENSMUSG00000000902.13	6330.19	6409.61	1.01253	1.00523	0.00752339	0.669727	0.999813
Hip1r	chr5	ENSMUSG00000000915.15	765.226	873.75	1.14229	1.00484	0.00697066	0.289779	0.999813
Nsun5	chr5	ENSMUSG00000000916.15	711.288	765.674	1.07687	1.00693	0.00995698	0.3288	0.999813
Top1mt	chr15	ENSMUSG00000000934.9	196.527	229.708	1.16852	1.00335	0.00482015	0.345182	0.999813
Mmp14	chr14	ENSMUSG00000000957.11	2904.25	3002.19	1.03387	1.00581	0.00835382	0.487342	0.999813
Oxa1l	chr14	ENSMUSG00000000959.7	2624.34	2668.56	1.01676	1.004	0.00575218	0.702022	0.999813
Heatr6	chr11	ENSMUSG00000000976.13	1802.83	1772.12	0.982905	0.995977	-0.0058162	0.749182	0.999813
Ilf2	chr3	ENSMUSG00000001016.12	11638.4	11255.6	0.96707	0.986226	-0.0200099	0.187454	0.999813
Chtop	chr3	ENSMUSG00000001017.15	7905.57	7542.9	0.954168	0.979136	-0.0304182	0.201474	0.999813
Snapin	chr3	ENSMUSG00000001018.15	742.537	727.528	0.979955	0.998224	-0.00256408	0.803177	0.999813
Icam2	chr11	ENSMUSG00000001029.15	227.738	257.543	1.13081	1.00343	0.00494477	0.391846	0.999813
Mapk7	chr11	ENSMUSG00000001034.17	4034.68	4135.83	1.025	1.00855	0.0122876	0.542824	0.999813
Epn2	chr11	ENSMUSG00000001036.17	1395.77	1436.94	1.02964	1.00396	0.00569993	0.648978	0.999813
B9d1	chr11	ENSMUSG00000001039.12	573.354	557.74	0.972485	0.99843	-0.00226628	0.76285	0.999813
Sec24b	chr3	ENSMUSG00000001052.15	4960.99	5183.52	1.04496	1.01457	0.0208708	0.241503	0.999813
N4bp3	chr11	ENSMUSG00000001053.15	395.983	425.53	1.07448	1.00381	0.00548784	0.466314	0.999813
Rmnd5b	chr11	ENSMUSG00000001054.9	539.826	552.645	1.02359	1.00161	0.00232535	0.794629	0.999813
Nhp2	chr11	ENSMUSG00000001056.3	3477.43	3725.92	1.07139	1.01803	0.0257753	0.119592	0.999813
Vps9d1	chr8	ENSMUSG00000001062.18	703.838	697.371	0.990557	0.999207	-0.00114382	0.904773	0.999813
Zfp276	chr8	ENSMUSG00000001065.15	844.729	808.303	0.956813	0.997199	-0.00404643	0.620381	0.999813
Luzp1	chr4	ENSMUSG00000001089.14	6649.06	6839.38	1.02875	1.011	0.0157888	0.372689	0.999813
Kctd10	chr5	ENSMUSG00000001098.15	4699.69	4757.94	1.01237	1.00461	0.00663991	0.701841	0.999813
Poldip2	chr11	ENSMUSG00000001100.10	4200.99	4301.09	1.02379	1.00831	0.011941	0.491648	0.999813
Ift20	chr11	ENSMUSG00000001105.15	810.326	870.397	1.07414	1.00859	0.0123343	0.29113	0.999813
Col6a1	chr10	ENSMUSG00000001119.7	613.205	654.573	1.06754	1.00226	0.00326187	0.610386	0.999813
Pcbp3	chr10	ENSMUSG00000001120.15	1030.86	923.864	0.896275	0.98749	-0.0181615	0.122082	0.999813
Araf	chrX	ENSMUSG00000001127.12	1267.44	1366.02	1.07792	1.01125	0.016146	0.217043	0.999813
Cfp	chrX	ENSMUSG00000001128.7	148.606	159.972	1.07593	1.00163	0.00234777	0.6216	0.999813
Timp1	chrX	ENSMUSG00000001131.11	201.07	213.624	1.06039	1.00168	0.00241875	0.688315	0.999813
Uxt	chrX	ENSMUSG00000001134.9	373.962	367.043	0.980735	0.999015	-0.00142131	0.854372	0.999813
Cnnm3	chr1	ENSMUSG00000001138.13	1388.47	1518.42	1.09355	1.01357	0.0194471	0.147668	0.999813
Lman2l	chr1	ENSMUSG00000001143.13	1374.54	1368.33	0.995422	0.999367	-0.00091387	0.937249	0.999813
Mcm3ap	chr10	ENSMUSG00000001150.7	4883.86	5023.16	1.02859	1.00939	0.0134794	0.443697	0.999813
Pcnt	chr10	ENSMUSG00000001151.10	5014.14	5148.52	1.02657	1.00617	0.00886939	0.587909	0.999813
Mxd1	chr6	ENSMUSG00000001156.9	663.837	698.358	1.052	1.00455	0.00655085	0.515142	0.999813
Gmcl1	chr6	ENSMUSG00000001157.13	1595.82	1501.94	0.941253	0.987808	-0.0176972	0.235756	0.999813
Snrnp27	chr6	ENSMUSG00000001158.13	1573.51	1546.88	0.982946	0.997628	-0.00342567	0.747785	0.999813
Ocrl	chrX	ENSMUSG00000001173.15	1433.24	1381.6	0.96435	0.994028	-0.00864092	0.517723	0.999813
Calm1	chr12	ENSMUSG00000001175.15	15784.3	15268.2	0.967306	0.983136	-0.0245366	0.207898	0.999813
Agpat3	chr10	ENSMUSG00000001211.15	1095.64	1068.48	0.975263	0.998072	-0.00278358	0.749912	0.999813
Sema6b	chr17	ENSMUSG00000001227.12	204.552	202.72	0.988396	0.999885	-0.000165696	0.959383	0.999813
Uhrf1	chr17	ENSMUSG00000001228.14	18456.6	18565.4	1.00591	1.0029	0.00418302	0.811519	0.999813
Dpp9	chr17	ENSMUSG00000001229.9	3505.08	3548.2	1.01229	1.00353	0.00508038	0.77787	0.999813
Ramp2	chr11	ENSMUSG00000001240.13	600.078	673.994	1.12308	1.01133	0.0162488	0.133418	0.999813
Lsr	chr7	ENSMUSG00000001247.16	404.688	360.967	0.884777	0.999607	-0.000566429	0.767896	0.999813
Gramd1a	chr7	ENSMUSG00000001248.15	1999.24	2176.65	1.0887	1.02499	0.0356081	0.069332	0.999813
Ckb	chr12	ENSMUSG00000001270.9	941.643	775.813	0.82331	0.992977	-0.0101681	0.141687	0.999813
Sp1	chr15	ENSMUSG00000001280.13	6383.19	6230.18	0.975903	0.992498	-0.0108644	0.475883	0.999813
Myg1	chr15	ENSMUSG00000001285.12	1640.35	1627.63	0.992066	0.998443	-0.00224739	0.881658	0.999813
Rarg	chr15	ENSMUSG00000001288.15	8395.15	8367.54	0.996722	1.00092	0.00132739	0.953385	0.999813
Pfdn5	chr15	ENSMUSG00000001289.12	4091.66	3848.35	0.940527	0.978025	-0.0320565	0.0957873	0.999813
Efnb2	chr8	ENSMUSG00000001300.16	6947.04	7046.13	1.01428	1.0039	0.00561782	0.72821	0.999813
Rrp15	chr1	ENSMUSG00000001305.5	2159.16	2130.53	0.986596	0.997385	-0.00377786	0.788265	0.999813
Rnd2	chr11	ENSMUSG00000001313.12	304.69	294.836	0.967254	0.998869	-0.00163218	0.795578	0.999813
Srr	chr11	ENSMUSG00000001323.17	683.711	728.246	1.06518	1.00442	0.00636465	0.484046	0.999813
Acp5	chr9	ENSMUSG00000001348.15	262.522	265.415	1.0104	1.00025	0.000357425	0.947529	0.999813
Fbxo9	chr9	ENSMUSG00000001366.14	587.117	606.483	1.03303	1.00296	0.00426544	0.684455	0.999813
Vps50	chr6	ENSMUSG00000001376.17	1550.04	1452.47	0.937228	0.99148	-0.012344	0.310494	0.999813
Hars	chr18	ENSMUSG00000001380.7	4717.01	4775.86	1.01223	1.00288	0.00415107	0.764648	0.999813
Zmat2	chr18	ENSMUSG00000001383.9	4773.92	4503.58	0.94337	0.971893	-0.04113	0.0693134	0.999813
Smg5	chr3	ENSMUSG00000001415.10	5511.92	5760.42	1.04503	1.02124	0.0303255	0.186032	0.999813
Cct3	chr3	ENSMUSG00000001416.13	21313.7	21426.1	1.00521	1.00214	0.00307761	0.858528	0.999813
Glmp	chr3	ENSMUSG00000001418.13	1163.97	1259.29	1.08186	1.01291	0.0184996	0.190274	0.999813
Mef2d	chr3	ENSMUSG00000001419.17	1376.53	1535.51	1.11542	1.00866	0.0124445	0.111594	0.999813
Snd1	chr6	ENSMUSG00000001424.14	7643.29	8004.95	1.0474	1.01825	0.0260913	0.175884	0.999813
Col18a1	chr10	ENSMUSG00000001435.15	10231.6	10343.5	1.01051	1.00023	0.000332814	0.949337	0.999813
Kpnb1	chr11	ENSMUSG00000001440.5	49929.4	50456.1	1.0105	1.0054	0.00776639	0.660651	0.999813
Npepps	chr11	ENSMUSG00000001441.13	5341.61	5261.5	0.984773	0.994818	-0.00749501	0.652271	0.999813
Mrpl10	chr11	ENSMUSG00000001445.10	2043.03	2080.91	1.01833	1.00342	0.00492675	0.721585	0.999813
Cyp51	chr5	ENSMUSG00000001467.5	6396.43	6024.69	0.94195	0.973823	-0.0382678	0.0790793	0.999813
Tcf25	chr8	ENSMUSG00000001472.17	5816.25	5793.19	0.996047	0.998059	-0.00280344	0.914192	0.999813
Tubb6	chr18	ENSMUSG00000001473.7	1707.3	1844.53	1.08051	1.01166	0.0167212	0.20375	0.999813
Def8	chr8	ENSMUSG00000001482.15	2016.35	2035	1.00945	1.00141	0.0020391	0.86899	0.999813
Pax9	chr12	ENSMUSG00000001497.18	348.693	346.169	0.990954	0.999742	-0.000372871	0.947918	0.999813
Col1a1	chr11	ENSMUSG00000001506.10	2942.79	2806.2	0.953452	0.999054	-0.00136576	0.778088	0.999813
Itga3	chr11	ENSMUSG00000001507.16	878.687	851.399	0.936235	0.999911	-0.000128477	0.914385	0.999813
Dlx3	chr11	ENSMUSG00000001510.8	3050.79	2980.3	0.976957	0.999477	-0.000755395	0.88198	0.999813
Foxm1	chr6	ENSMUSG00000001517.14	6259.96	6111.12	0.976205	0.994441	-0.00804261	0.55684	0.999813
Itfg2	chr6	ENSMUSG00000001518.12	842.795	861.483	1.02206	1.00226	0.00325502	0.763455	0.999813
Tulp3	chr6	ENSMUSG00000001521.12	2692.98	2567.25	0.953443	0.991162	-0.0128076	0.361421	0.999813
Gtf2h4	chr17	ENSMUSG00000001524.14	1279.85	1351.92	1.05633	1.00863	0.0123986	0.369641	0.999813
Tubb5	chr17	ENSMUSG00000001525.10	139555	139697	1.00102	1.00059	0.000846878	0.961382	0.999813
Ell2	chr13	ENSMUSG00000001542.7	306.12	308.106	1.00674	1.00079	0.00113704	0.955233	0.999813
Jup	chr11	ENSMUSG00000001552.14	1588.96	1703.46	1.07218	1.00499	0.00718426	0.428077	0.999813
Fkbp10	chr11	ENSMUSG00000001555.10	2880.52	3027.96	1.05101	1.00934	0.0134138	0.343454	0.999813
Nom1	chr5	ENSMUSG00000001569.10	2228.13	2333.73	1.04744	1.01074	0.0154184	0.31607	0.999813
Ergic1	chr17	ENSMUSG00000001576.15	6744.15	6800.89	1.00844	1.00384	0.00552355	0.767113	0.999813
Ifrd1	chr12	ENSMUSG00000001627.12	1592.53	1537.1	0.96512	0.993416	-0.00953038	0.511514	0.999813
Stk38l	chr6	ENSMUSG00000001630.13	984.485	993.103	1.00869	1.00101	0.00144969	0.894831	0.999813
Brpf1	chr6	ENSMUSG00000001632.16	3036.44	3026.57	0.9965	0.999573	-0.000615743	0.943046	0.999813
Akr1b3	chr6	ENSMUSG00000001642.18	4105.52	4077.91	0.993242	0.998206	-0.00259031	0.860431	0.999813
Ddt	chr10	ENSMUSG00000001666.8	793.547	861.944	1.08628	1.00791	0.0113598	0.278603	0.999813
Ddx18	chr1	ENSMUSG00000001674.11	4547.26	4649.33	1.02239	1.00524	0.00753903	0.615611	0.999813
Ubl3	chr5	ENSMUSG00000001687.15	1401.38	1382.56	0.986493	0.997438	-0.00370086	0.805153	0.999813
Gramd3	chr18	ENSMUSG00000001700.10	568.992	551.387	0.968327	0.997556	-0.00353035	0.705311	0.999813
Eef1e1	chr13	ENSMUSG00000001707.8	1161.58	1190.56	1.02498	1.00248	0.00357236	0.734661	0.999813
Akt1	chr12	ENSMUSG00000001729.14	12901	13466.2	1.04379	1.02042	0.0291577	0.148137	0.999813
Tcirg1	chr19	ENSMUSG00000001750.16	371.13	449.524	1.20854	1.0107	0.0153556	0.0680134	0.999813
Coasy	chr11	ENSMUSG00000001755.12	1078.33	1127.74	1.04586	1.00655	0.00942499	0.45641	0.999813
Smo	chr6	ENSMUSG00000001761.7	10163.6	10246.8	1.00807	1.00329	0.00473981	0.818301	0.999813
Tspan33	chr6	ENSMUSG00000001763.14	137.457	161.689	1.178	1.00289	0.00415733	0.371212	0.999813
Crnkl1	chr2	ENSMUSG00000001767.5	2921.88	2795.07	0.95674	0.987238	-0.0185302	0.278901	0.999813
Rin2	chr2	ENSMUSG00000001768.16	902.21	888.608	0.98472	0.999109	-0.00128616	0.863904	0.999813
Chordc1	chr9	ENSMUSG00000001774.8	4269.72	4009.41	0.938828	0.980097	-0.0290035	0.122488	0.999813
Rtcb	chr10	ENSMUSG00000001783.3	8351.39	8348.58	0.999656	0.999954	-6.57299e-05	0.990537	0.999813
Pwp1	chr10	ENSMUSG00000001785.13	3761.77	3657.83	0.972438	0.99182	-0.0118502	0.465099	0.999813
Fbxo7	chr10	ENSMUSG00000001786.14	347.746	341.534	0.98185	0.999176	-0.00118991	0.865446	0.999813
Capns1	chr7	ENSMUSG00000001794.13	4389.71	4734.04	1.07841	1.02827	0.040221	0.0577526	0.999813
Lrp3	chr7	ENSMUSG00000001802.16	2737.46	2825.79	1.03213	1.00721	0.0103631	0.473682	0.999813
Clpb	chr7	ENSMUSG00000001829.17	1803.96	1884.85	1.04466	1.00787	0.011308	0.396663	0.999813
Zdhhc4	chr5	ENSMUSG00000001844.10	782.755	848.597	1.084	1.00881	0.0126605	0.26437	0.999813
Rac1	chr5	ENSMUSG00000001847.14	12589.4	12538	0.995917	0.998496	-0.00217109	0.897106	0.999813
Nup214	chr2	ENSMUSG00000001855.15	4441.53	4730.05	1.06459	1.017	0.0243263	0.150997	0.999813
Aif1l	chr2	ENSMUSG00000001864.13	5422.08	5413.82	0.998409	0.999719	-0.000405253	0.962304	0.999813
Ltbp1	chr17	ENSMUSG00000001870.16	1439.91	1324.39	0.919231	0.98691	-0.0190098	0.158621	0.999813
Ugp2	chr11	ENSMUSG00000001891.16	1735.06	1598.73	0.921414	0.988543	-0.0166242	0.193986	0.999813
Trmt1	chr8	ENSMUSG00000001909.16	2169.62	2341.81	1.07914	1.02187	0.0312168	0.101552	0.999813
Uba1	chrX	ENSMUSG00000001924.15	23863.1	24087.3	1.00936	1.00661	0.00950788	0.675114	0.999813
Siae	chr9	ENSMUSG00000001942.8	202.081	173.23	0.858751	0.996323	-0.00531398	0.308901	0.999813
Esam	chr9	ENSMUSG00000001946.14	476.711	494.686	1.0377	1.00122	0.00176197	0.728308	0.999813
Fam50a	chrX	ENSMUSG00000001962.8	1454.03	1438.26	0.989212	0.998534	-0.0021171	0.841724	0.999813
Emd	chrX	ENSMUSG00000001964.14	3688.12	3552.37	0.96313	0.988739	-0.0163387	0.320395	0.999813
Taco1	chr11	ENSMUSG00000001983.7	811.717	795.571	0.980923	0.998556	-0.00208482	0.810825	0.999813
Gria3	chrX	ENSMUSG00000001986.16	208.088	221.783	1.06279	1.00142	0.00205382	0.696839	0.999813
Sipa1l2	chr8	ENSMUSG00000001995.9	2406.67	2282.58	0.9481	0.994852	-0.0074465	0.4654	0.999813
Ap4e1	chr2	ENSMUSG00000001998.15	561.47	585.143	1.04168	1.00309	0.00445134	0.631407	0.999813
Blvra	chr2	ENSMUSG00000001999.15	330.962	299.683	0.905457	0.995595	-0.00636954	0.379627	0.999813
Pdzd4	chrX	ENSMUSG00000002006.12	1183.43	1061.85	0.897045	0.987181	-0.0186134	0.128323	0.999813
Idh3g	chrX	ENSMUSG00000002010.17	3166.28	3184.89	1.0057	1.00147	0.00212547	0.890496	0.999813
Ssr4	chrX	ENSMUSG00000002014.12	884.69	889.376	1.00562	1.00034	0.000495206	0.949746	0.999813
Bcap31	chrX	ENSMUSG00000002015.5	1497.51	1586.58	1.05947	1.00877	0.0125918	0.324856	0.999813
Fam98a	chr17	ENSMUSG00000002017.10	1716	1750.76	1.02041	1.00305	0.00439	0.726628	0.999813
Kmt2a	chr9	ENSMUSG00000002028.13	4768.76	5123.91	1.07424	1.01297	0.0185913	0.203179	0.999813
Ift46	chr9	ENSMUSG00000002031.13	1672.65	1717.97	1.0271	1.00461	0.00663115	0.590245	0.999813
Supt6	chr11	ENSMUSG00000002052.6	8744.19	9214.65	1.05366	1.01971	0.0281652	0.147644	0.999813
Spag5	chr11	ENSMUSG00000002055.9	4371.57	4340.38	0.992539	0.998893	-0.00159825	0.851769	0.999813
Unc119	chr11	ENSMUSG00000002058.13	2411.02	2548.4	1.05695	1.0132	0.0189256	0.246656	0.999813
Rab34	chr11	ENSMUSG00000002059.18	2042.14	2049.07	1.00316	1.00043	0.000617296	0.959274	0.999813
Sdf2	chr11	ENSMUSG00000002064.10	676.814	745.968	1.10213	1.00782	0.0112435	0.242894	0.999813
Ccne1	chr7	ENSMUSG00000002068.16	4831.48	4935.19	1.0212	1.00595	0.00856148	0.563244	0.999813
Bbc3	chr7	ENSMUSG00000002083.13	207.509	211.672	1.02115	1.00057	0.000827565	0.888512	0.999813
Psmc3	chr2	ENSMUSG00000002102.15	9531.72	9867.53	1.03515	1.01762	0.0252005	0.196914	0.999813
Acp2	chr2	ENSMUSG00000002103.16	1666.53	1619.71	0.971626	0.995125	-0.00705035	0.609905	0.999813
Slc39a13	chr2	ENSMUSG00000002105.15	351.887	348.952	0.991018	0.999761	-0.000344646	0.931781	0.999813
Celf2	chr2	ENSMUSG00000002107.18	467.951	516.488	1.10522	1.00152	0.00219631	0.600893	0.999813
Ddb2	chr2	ENSMUSG00000002109.14	159.974	161.89	1.00946	0.999996	-5.47073e-06	0.953386	0.999813
Sf3a1	chr11	ENSMUSG00000002129.11	13140.8	13692.3	1.04186	1.01768	0.0252774	0.18558	0.999813
Vrk3	chr7	ENSMUSG00000002205.16	1051.56	1060.12	1.00839	1.00069	0.0009998	0.905125	0.999813
Smg9	chr7	ENSMUSG00000002210.11	681.463	655.968	0.962906	0.997196	-0.00405108	0.665062	0.999813
Paxip1	chr5	ENSMUSG00000002221.11	3837	3921.92	1.02223	1.01035	0.014851	0.534868	0.999813
Rmnd5a	chr6	ENSMUSG00000002222.14	5071.03	4962.77	0.978641	0.992462	-0.0109167	0.492485	0.999813
Mov10	chr3	ENSMUSG00000002227.15	2441.29	2622.79	1.07396	1.00983	0.0141138	0.258317	0.999813
Rhoc	chr3	ENSMUSG00000002233.13	3382.37	3720.82	1.10002	1.01791	0.0256094	0.0941739	0.999813
Tead3	chr17	ENSMUSG00000002249.21	1319.07	1281.61	0.971614	0.995503	-0.00650224	0.598342	0.999813
Ppard	chr17	ENSMUSG00000002250.16	1103.24	1134.85	1.02865	1.00341	0.00490488	0.666619	0.999813
Peg3	chr7	ENSMUSG00000002265.17	63918.1	64891.2	1.0151	1.00169	0.00243983	0.825937	0.999813
Zim1	chr7	ENSMUSG00000002266.17	1268.79	1180.59	0.92952	0.995134	-0.00703677	0.419822	0.999813
Lmf1	chr17	ENSMUSG00000002279.19	502.539	528.735	1.05178	1.0035	0.00503745	0.572123	0.999813
Ciao3	chr17	ENSMUSG00000002280.11	499.928	489.333	0.978949	0.998601	-0.00201929	0.815221	0.999813
Angptl4	chr17	ENSMUSG00000002289.16	1045.24	1108.53	1.05999	1.00403	0.00580607	0.514675	0.999813
Daxx	chr17	ENSMUSG00000002307.16	2435.45	2520.89	1.03518	1.00863	0.0123975	0.422521	0.999813
Cd320	chr17	ENSMUSG00000002308.16	932.273	1007.31	1.08058	1.00789	0.0113313	0.294417	0.999813
Ipo4	chr14	ENSMUSG00000002319.16	1758.43	1930.21	1.09734	1.0194	0.0277173	0.0875357	0.999813
Tm9sf1	chr14	ENSMUSG00000002320.15	1529.72	1504.91	0.983518	0.997375	-0.00379254	0.765895	0.999813
Irf9	chr14	ENSMUSG00000002325.15	362.046	378.747	1.04561	1.00222	0.00319243	0.674844	0.999813
Gmpr2	chr14	ENSMUSG00000002326.6	1218.48	1210.3	0.99313	0.999139	-0.00124273	0.907287	0.999813
Mdp1	chr14	ENSMUSG00000002329.7	1071.96	1018.74	0.950367	0.994313	-0.00822762	0.45984	0.999813
Dhrs1	chr14	ENSMUSG00000002332.16	1141.13	1098.17	0.962274	0.995815	-0.00605079	0.580704	0.999813
Tmem161a	chr8	ENSMUSG00000002342.17	1075.04	1102.13	1.02522	1.00344	0.00495216	0.694133	0.999813
Armc6	chr8	ENSMUSG00000002343.11	579.182	622.372	1.07509	1.00599	0.00861374	0.37764	0.999813
Borcs8	chr8	ENSMUSG00000002345.18	604.167	636.165	1.05296	1.00362	0.00521816	0.559896	0.999813
Snx9	chr17	ENSMUSG00000002365.10	1660.08	1633.59	0.983888	0.99792	-0.00300403	0.771566	0.999813
Ranbp3	chr17	ENSMUSG00000002372.9	5615.29	5649.12	1.00599	1.00188	0.00271555	0.867699	0.999813
Ndufa11	chr17	ENSMUSG00000002379.7	1289.4	1400.93	1.08621	1.01273	0.0182458	0.174094	0.999813
Use1	chr8	ENSMUSG00000002395.14	1238.2	1303.73	1.05289	1.00681	0.00979245	0.415406	0.999813
Dyrk1b	chr7	ENSMUSG00000002409.18	1292.12	1265.26	0.978819	0.997654	-0.0033891	0.754622	0.999813
Braf	chr6	ENSMUSG00000002413.15	2047.91	2060.31	1.00588	1.00116	0.00167939	0.904843	0.999813
Ndufb2	chr6	ENSMUSG00000002416.13	940.224	930.728	0.990006	0.999318	-0.000983765	0.885559	0.999813
Hltf	chr3	ENSMUSG00000002428.12	1127.04	1051.61	0.933205	0.991311	-0.0125906	0.294552	0.999813
Prpf6	chr2	ENSMUSG00000002455.14	4636.42	4733.91	1.02096	1.00761	0.0109393	0.525721	0.999813
Rgs19	chr2	ENSMUSG00000002458.13	1238.36	1331.13	1.07473	1.01154	0.0165587	0.219424	0.999813
Snrpd1	chr18	ENSMUSG00000002477.5	5615.54	5261.94	0.936945	0.983379	-0.0241799	0.159481	0.999813
Tchp	chr5	ENSMUSG00000002486.15	795.516	791.28	0.994498	0.999588	-0.000594378	0.93825	0.999813
Tsc2	chr17	ENSMUSG00000002496.10	4476.86	4424.6	0.98818	0.996184	-0.00551584	0.746599	0.999813
Slc9a3r2	chr17	ENSMUSG00000002504.15	817.733	912.465	1.11546	1.01079	0.0154776	0.159013	0.999813
Puf60	chr15	ENSMUSG00000002524.17	8847.49	9311.25	1.05236	1.02989	0.0424876	0.0598795	0.999813
Golga2	chr2	ENSMUSG00000002546.16	2351.7	2440.82	1.03783	1.00841	0.0120805	0.42427	0.999813
Uck1	chr2	ENSMUSG00000002550.16	1096.99	1118.71	1.01973	1.00248	0.00357271	0.750204	0.999813
Ikzf4	chr10	ENSMUSG00000002578.18	396.374	378.852	0.956015	0.997886	-0.00305251	0.689232	0.999813
Mien1	chr11	ENSMUSG00000002580.7	574.198	516.531	0.89972	0.992791	-0.0104382	0.244818	0.999813
Axl	chr7	ENSMUSG00000002602.16	1552.77	1437.29	0.924857	0.986954	-0.0189451	0.173934	0.999813
Ccdc97	chr7	ENSMUSG00000002608.8	1954.85	1994.68	1.02014	1.00354	0.00510474	0.703789	0.999813
Zfp40	chr17	ENSMUSG00000002617.14	391.409	387.543	0.989476	0.999487	-0.000740088	0.920783	0.999813
Akap8l	chr17	ENSMUSG00000002625.10	661.005	643.578	0.973604	0.998267	-0.0025025	0.791057	0.999813
Pdcd2l	chr7	ENSMUSG00000002635.11	664.719	739.059	1.11125	1.00939	0.0134907	0.180821	0.999813
Gtf2f1	chr17	ENSMUSG00000002658.9	3080.34	3247.42	1.05421	1.01144	0.0164077	0.28503	0.999813
Clpp	chr17	ENSMUSG00000002660.8	1862.9	1866.31	1.00182	1.0002	0.000288764	0.979486	0.999813
Alkbh7	chr17	ENSMUSG00000002661.14	434.309	432.288	0.994991	0.999868	-0.000190431	0.95922	0.999813
Med6	chr12	ENSMUSG00000002679.14	1227.61	1137.59	0.926558	0.988415	-0.0168119	0.205751	0.999813
Prkd1	chr12	ENSMUSG00000002688.8	801.844	818.669	1.02089	1.00157	0.00225683	0.80768	0.999813
Cse1l	chr2	ENSMUSG00000002718.14	12284.7	11832.3	0.963041	0.986808	-0.0191593	0.284007	0.999813
Naa20	chr2	ENSMUSG00000002728.14	1509.54	1461.75	0.968303	0.995491	-0.00652023	0.545512	0.999813
Prkra	chr2	ENSMUSG00000002731.6	2003.53	1968.82	0.98269	0.997036	-0.00428224	0.721687	0.999813
Fkbp7	chr2	ENSMUSG00000002732.14	215.274	213.325	0.990735	0.999573	-0.000616828	0.942735	0.999813
Plekha3	chr2	ENSMUSG00000002733.8	1069.04	1105.05	1.03337	1.00416	0.00598281	0.606658	0.999813
Ykt6	chr11	ENSMUSG00000002741.9	5057.85	4876.8	0.964256	0.987381	-0.0183215	0.28705	0.999813
Baz1b	chr5	ENSMUSG00000002748.7	20010.1	19904.8	0.994689	1.00377	0.00542367	0.878908	0.999813
Mrpl2	chr17	ENSMUSG00000002767.13	2081.93	2084.62	1.00148	1.00051	0.000732958	0.975774	0.999813
Mea1	chr17	ENSMUSG00000002768.8	1501.85	1494.61	0.995053	0.999365	-0.000916668	0.932989	0.999813
Kdelr1	chr7	ENSMUSG00000002778.14	2962.3	3131.28	1.057	1.01192	0.0170999	0.165431	0.999813
Tmem143	chr7	ENSMUSG00000002781.19	347.508	346.404	0.997061	0.999916	-0.000121136	0.981151	0.999813
Ggct	chr6	ENSMUSG00000002797.9	153.548	154.516	1.00582	0.999948	-7.43958e-05	0.974036	0.999813
Jag2	chr12	ENSMUSG00000002799.6	659.71	538.396	0.792477	0.999654	-0.000499483	0.690572	0.999813
Btbd6	chr12	ENSMUSG00000002803.14	548.56	544.157	0.99182	0.999361	-0.000921885	0.92136	0.999813
Nudt14	chr12	ENSMUSG00000002804.4	371.155	393.017	1.05878	1.0025	0.00360214	0.592286	0.999813
Epdr1	chr13	ENSMUSG00000002808.7	236.056	233.192	0.987347	0.99961	-0.000562539	0.922737	0.999813
Flii	chr11	ENSMUSG00000002812.4	3751.94	3851.1	1.02622	1.00554	0.00797307	0.582646	0.999813
Top3a	chr11	ENSMUSG00000002814.15	1398.41	1422.93	1.01741	1.00223	0.00320864	0.765272	0.999813
Atg4d	chr9	ENSMUSG00000002820.6	770.859	763.496	0.990433	0.999296	-0.00101626	0.918685	0.999813
Qtrt1	chr9	ENSMUSG00000002825.8	975.727	1064.36	1.09058	1.01156	0.0165841	0.185293	0.999813
Hdgfl2	chr17	ENSMUSG00000002833.11	5852.63	6144.03	1.04967	1.02242	0.0319873	0.121516	0.999813
Chaf1a	chr17	ENSMUSG00000002835.9	7908.53	7834.82	0.990636	0.996936	-0.00442744	0.787245	0.999813
Adprh	chr16	ENSMUSG00000002844.9	5527.46	5405.26	0.9779	0.992861	-0.0103363	0.525397	0.999813
Tmem39a	chr16	ENSMUSG00000002845.14	1464.87	1498.89	1.02304	1.00354	0.0050936	0.686105	0.999813
Timmdc1	chr16	ENSMUSG00000002846.9	1011.23	1002.31	0.991107	0.99892	-0.00155892	0.89749	0.999813
Mcm2	chr6	ENSMUSG00000002870.8	14665.2	14270.7	0.973088	0.987867	-0.0176114	0.232639	0.999813
Tpra1	chr6	ENSMUSG00000002871.14	573.125	595.639	1.03874	1.0029	0.00418087	0.653513	0.999813
Nab1	chr1	ENSMUSG00000002881.14	505.816	518.563	1.02497	1.00157	0.00226616	0.79406	0.999813
Adgre5	chr8	ENSMUSG00000002885.14	423.864	449.433	1.05946	1.00143	0.00206228	0.654623	0.999813
Lamb1	chr12	ENSMUSG00000002900.16	5496.06	5844.58	1.06393	1.01809	0.0258601	0.141454	0.999813
Arrdc2	chr8	ENSMUSG00000002910.11	157.877	129.105	0.817208	0.995712	-0.00619957	0.214235	0.999813
Map2k7	chr8	ENSMUSG00000002948.19	1755.96	1678.28	0.95583	0.991267	-0.0126548	0.360774	0.999813
Timm44	chr8	ENSMUSG00000002949.15	2456.41	2471.64	1.00622	1.0018	0.00259955	0.899709	0.999813
Ap2a2	chr7	ENSMUSG00000002957.11	6849.37	6981.89	1.01936	1.00832	0.0119596	0.526605	0.999813
Pnkp	chr7	ENSMUSG00000002963.17	775.801	844.334	1.08793	1.00964	0.013839	0.229746	0.999813
Med25	chr7	ENSMUSG00000002968.9	5336.64	5557.47	1.04126	1.01127	0.0161706	0.325754	0.999813
Bcam	chr7	ENSMUSG00000002980.14	1405.43	1339.73	0.915351	0.999893	-0.000154662	0.891599	0.999813
Clptm1	chr7	ENSMUSG00000002981.10	3941.69	4205.12	1.0669	1.03105	0.0441092	0.0614568	0.999813
Apoe	chr7	ENSMUSG00000002985.16	1919.38	2069.35	1.07792	1.00685	0.00984849	0.32122	0.999813
Prkar2b	chr12	ENSMUSG00000002997.15	3254.72	3233.83	0.993597	0.998289	-0.00247079	0.869095	0.999813
Klf4	chr4	ENSMUSG00000003032.8	139.959	127.216	0.908022	0.998761	-0.0017881	0.646918	0.999813
Ap1m1	chr8	ENSMUSG00000003033.15	3090.31	3145.04	1.01779	1.00391	0.0056279	0.698315	0.999813
Rab8a	chr8	ENSMUSG00000003037.16	4112.93	3943.64	0.958724	0.986448	-0.0196858	0.262827	0.999813
Hmgn2	chr4	ENSMUSG00000003038.15	24403.3	23039.1	0.94412	0.968072	-0.0468141	0.0608835	0.999813
Fam32a	chr8	ENSMUSG00000003039.9	3120.44	3110.91	0.996894	1.00216	0.00311778	0.950718	0.999813
Elf3	chr1	ENSMUSG00000003051.13	163.474	193.266	1.18127	1.00241	0.00347488	0.413859	0.999813
Stard3nl	chr13	ENSMUSG00000003062.13	869.486	826.735	0.950775	0.995742	-0.00615679	0.537645	0.999813
Stk11	chr10	ENSMUSG00000003068.16	3466.71	3474.72	1.00225	1.00106	0.00153291	0.955825	0.999813
Efna2	chr10	ENSMUSG00000003070.6	3654.34	3732.16	1.02122	1.00373	0.0053779	0.684581	0.999813
Atp5d	chr10	ENSMUSG00000003072.15	6345.23	6635.79	1.04578	1.01727	0.0246984	0.190652	0.999813
Ppp5c	chr7	ENSMUSG00000003099.11	4583.1	4813.84	1.05031	1.02091	0.0298515	0.148977	0.999813
Lipe	chr7	ENSMUSG00000003123.15	560.152	570.634	1.01878	1.00147	0.00212429	0.824229	0.999813
Pafah1b2	chr9	ENSMUSG00000003131.7	9577.78	9224.86	0.963062	0.986231	-0.0200019	0.206007	0.999813
Tbc1d8	chr1	ENSMUSG00000003134.10	198.934	219.326	1.1038	1.00258	0.00371587	0.505201	0.999813
Cnot11	chr1	ENSMUSG00000003135.15	3079.93	3211.33	1.04252	1.01088	0.0156065	0.31222	0.999813
Slc2a3	chr6	ENSMUSG00000003153.10	1048.05	1107.86	1.02972	1.00006	8.27028e-05	0.956048	0.999813
Foxj2	chr6	ENSMUSG00000003154.15	663.711	668.415	1.00681	1.00029	0.000423518	0.945997	0.999813
Sri	chr5	ENSMUSG00000003161.15	1539.44	1494.13	0.970433	0.996513	-0.0050394	0.653737	0.999813
Dgcr2	chr16	ENSMUSG00000003166.20	3880.03	3741.53	0.964258	0.987278	-0.018472	0.299304	0.999813
Irf3	chr7	ENSMUSG00000003184.15	1218.43	1289.72	1.05847	1.00971	0.0139476	0.306636	0.999813
Bcl2l12	chr7	ENSMUSG00000003190.12	1233.53	1249.87	1.01271	1.00117	0.00168473	0.856396	0.999813
Zfp959	chr17	ENSMUSG00000003198.10	228.097	230.363	1.00991	1.00034	0.000496634	0.940507	0.999813
Mpnd	chr17	ENSMUSG00000003199.16	3400.18	3150.9	0.92659	0.969756	-0.044306	0.0557884	0.999813
Sh3gl1	chr17	ENSMUSG00000003200.10	3517.53	3675.39	1.0448	1.01417	0.0202963	0.247117	0.999813
Yju2	chr17	ENSMUSG00000003208.9	637.926	651.822	1.02146	1.0018	0.00259745	0.795302	0.999813
Ranbp2	chr10	ENSMUSG00000003226.7	10724.1	10612.7	0.989703	0.996278	-0.00538007	0.719713	0.999813
Grk5	chr19	ENSMUSG00000003228.9	1173.26	1224.15	1.04349	1.00503	0.00724124	0.525417	0.999813
Dvl3	chr16	ENSMUSG00000003233.12	5642.02	5929.58	1.05091	1.01848	0.0264178	0.166951	0.999813
Abcf3	chr16	ENSMUSG00000003234.16	1857.98	1761.64	0.947984	0.988563	-0.0165945	0.274445	0.999813
Eif2b5	chr16	ENSMUSG00000003235.13	5442.94	5535.17	1.01694	1.00526	0.00757242	0.638145	0.999813
Cyth2	chr7	ENSMUSG00000003269.17	3774.54	3730.71	0.988382	0.996957	-0.0043961	0.770494	0.999813
Plag1	chr4	ENSMUSG00000003282.9	748.089	712.416	0.950978	0.996455	-0.00512371	0.573425	0.999813
Mrpl4	chr9	ENSMUSG00000003299.10	2063.23	2086.83	1.01134	1.00218	0.00313562	0.828879	0.999813
Keap1	chr9	ENSMUSG00000003308.15	2363.92	2376.02	1.00501	1.00104	0.00149912	0.913122	0.999813
Glg1	chr8	ENSMUSG00000003316.14	10039.5	10352.4	1.0312	1.01119	0.0160513	0.317248	0.999813
Btbd2	chr10	ENSMUSG00000003344.14	3837.91	4011.07	1.04502	1.00914	0.013127	0.385547	0.999813
Csnk1g2	chr10	ENSMUSG00000003345.16	11117.3	11527.1	1.0368	1.01934	0.0276375	0.192107	0.999813
Abhd17a	chr10	ENSMUSG00000003346.14	2523.05	2647.82	1.04957	1.00857	0.0123165	0.36946	0.999813
Mob3a	chr10	ENSMUSG00000003348.10	1441.28	1436.62	0.99669	0.999392	-0.000876805	0.956769	0.999813
Cacnb3	chr15	ENSMUSG00000003352.14	1192.97	1112.03	0.932487	0.993069	-0.0100345	0.337365	0.999813
Fkbp11	chr15	ENSMUSG00000003355.7	263.019	301.435	1.14334	1.00353	0.00508951	0.38402	0.999813
Ddx23	chr15	ENSMUSG00000003360.15	6736.21	6815.38	1.0118	1.00232	0.00334816	0.72387	0.999813
Pld3	chr7	ENSMUSG00000003363.15	872.859	947.655	1.08573	1.00968	0.0138954	0.242124	0.999813
Grik5	chr7	ENSMUSG00000003378.9	1827.02	1675.18	0.916836	0.986695	-0.0193232	0.154794	0.999813
Rabac1	chr7	ENSMUSG00000003380.11	524.364	515.523	0.983103	0.999333	-0.000962478	0.879787	0.999813
Etv3	chr3	ENSMUSG00000003382.18	1382.93	1402.46	1.01412	1.00232	0.00334412	0.797677	0.999813
Prkcsh	chr9	ENSMUSG00000003402.14	5019.68	5252.12	1.04632	1.02024	0.0289095	0.200467	0.999813
Elavl3	chr9	ENSMUSG00000003410.8	274.373	196.206	1.09745	1.00005	7.7731e-05	0.913982	0.999813
Rab3b	chr4	ENSMUSG00000003411.10	180.829	173.103	0.957301	0.998814	-0.00171137	0.764821	0.999813
Fcgrt	chr7	ENSMUSG00000003420.8	144.024	142.889	0.99018	0.999789	-0.000304207	0.953112	0.999813
Nosip	chr7	ENSMUSG00000003421.13	1697.02	1825.53	1.07558	1.01673	0.023936	0.143888	0.999813
Pih1d1	chr7	ENSMUSG00000003423.15	1570.59	1662.47	1.05838	1.00857	0.0123087	0.328194	0.999813
Rps11	chr7	ENSMUSG00000003429.11	25037.3	25022.8	0.999372	0.99813	-0.00270028	0.978042	0.999813
Paf1	chr7	ENSMUSG00000003437.14	3158.17	3249.78	1.02896	1.00651	0.00936104	0.530069	0.999813
Timm50	chr7	ENSMUSG00000003438.17	2891.7	2884.53	0.997619	0.999813	-0.000270286	0.953573	0.999813
Med29	chr7	ENSMUSG00000003444.8	851.437	821.73	0.964888	0.996259	-0.00540666	0.62519	0.999813
Bicd1	chr6	ENSMUSG00000003452.15	162.099	131.809	0.812251	0.996643	-0.00485122	0.264827	0.999813
Ncstn	chr1	ENSMUSG00000003458.12	2780.4	2868.5	1.03193	1.00947	0.0136035	0.445938	0.999813
Pex19	chr1	ENSMUSG00000003464.13	4830.68	4898.66	1.01403	1.00344	0.00496014	0.726962	0.999813
Impdh1	chr6	ENSMUSG00000003500.13	1664.88	1854.65	1.11406	1.01583	0.0226607	0.0999717	0.999813
Dusp3	chr11	ENSMUSG00000003518.13	489.651	467.642	0.954753	0.997912	-0.00301566	0.683676	0.999813
Prodh	chr16	ENSMUSG00000003526.12	455.882	539.304	1.18358	1.00826	0.0118707	0.124897	0.999813
Ess2	chr16	ENSMUSG00000003527.9	1697.18	1671.71	0.985051	0.997447	-0.00368757	0.773322	0.999813
Slc25a1	chr16	ENSMUSG00000003528.15	2000.56	2036.37	1.018	1.00289	0.00416715	0.770313	0.999813
Dgcr6	chr16	ENSMUSG00000003531.15	1622.65	1670.27	1.0293	1.00511	0.00734984	0.571871	0.999813
Ddr1	chr17	ENSMUSG00000003534.17	705.107	634.249	0.889223	0.999654	-0.00049962	0.782931	0.999813
Klc4	chr17	ENSMUSG00000003546.10	922.816	973.476	1.05504	1.0071	0.0102047	0.400051	0.999813
Ercc1	chr7	ENSMUSG00000003549.9	814.681	838.411	1.02913	1.00344	0.00495403	0.672805	0.999813
As3mt	chr19	ENSMUSG00000003559.8	674.761	737.264	1.09221	1.00759	0.0109134	0.260814	0.999813
Homer3	chr8	ENSMUSG00000003573.15	5457.68	5360	0.982076	0.99559	-0.0063768	0.660947	0.999813
Crtc1	chr8	ENSMUSG00000003575.13	1820.6	1805.22	0.991296	0.999073	-0.00133741	0.894973	0.999813
Rnf215	chr11	ENSMUSG00000003581.14	473.419	513.296	1.08399	1.00489	0.00703982	0.401164	0.999813
Sec14l2	chr11	ENSMUSG00000003585.13	151.194	169.894	1.1237	1.0025	0.00359677	0.49087	0.999813
Aven	chr2	ENSMUSG00000003604.14	672.134	772.631	1.14935	1.01415	0.0202681	0.0709185	0.999813
Crot	chr5	ENSMUSG00000003623.4	1289.91	1287.22	0.99792	0.999337	-0.000956526	0.971593	0.999813
Snrnp200	chr2	ENSMUSG00000003660.10	16199.8	16879.7	1.04175	1.012	0.0172123	0.247347	0.999813
Ciao1	chr2	ENSMUSG00000003662.10	1313.09	1347.69	1.0263	1.00389	0.00559497	0.668925	0.999813
Taf6l	chr19	ENSMUSG00000003680.16	1067.68	1107.2	1.03725	1.00478	0.00688409	0.554296	0.999813
Insig2	chr1	ENSMUSG00000003721.14	384.865	376.615	0.979287	0.999258	-0.00107141	0.867623	0.999813
Kpna6	chr4	ENSMUSG00000003731.13	2961.87	3066.43	1.0355	1.00963	0.0138309	0.391366	0.999813
Man1a	chr10	ENSMUSG00000003746.16	214.008	260.555	1.21764	1.00513	0.00738741	0.174635	0.999813
Itpkc	chr7	ENSMUSG00000003752.9	545.699	597.835	1.09581	1.00734	0.0105569	0.272024	0.999813
Coq8b	chr7	ENSMUSG00000003762.13	476.546	536.863	1.12624	1.00768	0.0110368	0.209045	0.999813
Brd8	chr18	ENSMUSG00000003778.14	4623.12	4471.02	0.966926	0.988007	-0.0174063	0.330347	0.999813
Kif20a	chr18	ENSMUSG00000003779.16	10735	10266.5	0.956242	0.982524	-0.0254351	0.184853	0.999813
Farsa	chr8	ENSMUSG00000003808.18	3319.51	3304	0.995164	0.998888	-0.00160587	0.914176	0.999813
Gcdh	chr8	ENSMUSG00000003809.14	1338.27	1472.3	1.10007	1.01867	0.0266813	0.0901632	0.999813
Mast2	chr4	ENSMUSG00000003810.13	5214.62	5297.24	1.0156	1.00387	0.00557027	0.714496	0.999813
Rad23a	chr8	ENSMUSG00000003813.15	1884.82	1911.73	1.01416	1.00245	0.0035373	0.790572	0.999813
Calr	chr8	ENSMUSG00000003814.8	31858.8	32266.7	1.01276	1.00743	0.0106806	0.599841	0.999813
Syce2	chr8	ENSMUSG00000003824.12	713.167	632.101	0.886252	0.988346	-0.0169125	0.120235	0.999813
Nfat5	chr8	ENSMUSG00000003847.16	1898.34	2000.03	1.0535	1.01069	0.015345	0.292403	0.999813
Nob1	chr8	ENSMUSG00000003848.14	2419.28	2468.94	1.02027	1.00446	0.00642568	0.6775	0.999813
Nqo1	chr8	ENSMUSG00000003849.8	200.869	166.821	0.830741	0.995322	-0.00676482	0.217965	0.999813
Ppfia3	chr7	ENSMUSG00000003863.18	188.443	158.15	0.837181	0.996841	-0.00456441	0.321498	0.999813
Gys1	chr7	ENSMUSG00000003865.16	2930.97	3163.54	1.07921	1.02763	0.0393219	0.0607636	0.999813
Ruvbl2	chr7	ENSMUSG00000003868.14	7124.61	7491.06	1.05154	1.02374	0.0338514	0.123243	0.999813
Bax	chr7	ENSMUSG00000003873.11	2350.61	2564.62	1.09098	1.01683	0.0240736	0.114588	0.999813
Tfam	chr10	ENSMUSG00000003923.14	3108.84	3044.75	0.979146	0.994957	-0.00729395	0.612355	0.999813
Zfp81	chr17	ENSMUSG00000003929.11	1184.56	1070.3	0.903795	0.984437	-0.0226293	0.106024	0.999813
Efnb3	chr11	ENSMUSG00000003934.5	2401.12	2408.33	1.00315	1.00023	0.000329622	0.971625	0.999813
Mmd	chr11	ENSMUSG00000003948.17	2226.68	2273.94	1.02097	1.0039	0.00561189	0.699858	0.999813
Fam162a	chr16	ENSMUSG00000003955.8	2002.15	1974.86	0.986226	0.997394	-0.00376465	0.78855	0.999813
Rpl8	chr15	ENSMUSG00000003970.9	43903.3	44460.6	1.01266	1.00778	0.011178	0.590002	0.999813
Ssbp2	chr13	ENSMUSG00000003992.15	1868.16	1745.86	0.934357	0.984388	-0.0227017	0.164437	0.999813
Fancl	chr11	ENSMUSG00000004018.9	621.445	543.975	0.875723	0.992243	-0.0112348	0.180947	0.999813
Gstm5	chr3	ENSMUSG00000004032.10	2480.83	2415.06	0.973479	0.994469	-0.00800228	0.561276	0.999813
Gstm7	chr3	ENSMUSG00000004035.12	366.563	327.43	0.892474	0.995679	-0.00624776	0.370371	0.999813
Stat3	chr11	ENSMUSG00000004040.16	965.152	982.308	1.01768	1.00125	0.0017956	0.825958	0.999813
Akt2	chr7	ENSMUSG00000004056.15	4532.38	4568.25	1.00795	1.00233	0.00335882	0.833599	0.999813
Dnaja3	chr16	ENSMUSG00000004069.17	2179.29	2187.51	1.0039	1.00027	0.000396326	0.937485	0.999813
Hmox2	chr16	ENSMUSG00000004070.15	1991.66	1967.01	0.987589	0.99725	-0.00397296	0.800543	0.999813
Cdip1	chr16	ENSMUSG00000004071.13	3411.34	3483.31	1.02088	1.0059	0.00848292	0.600032	0.999813
Map3k20	chr2	ENSMUSG00000004085.14	927.441	927.353	0.999929	1	1.39758e-06	0.999214	0.999813
Cwc15	chr9	ENSMUSG00000004096.9	3359.15	3319.92	0.988207	0.996837	-0.00457102	0.760912	0.999813
Dnmt1	chr9	ENSMUSG00000004099.16	21311.4	22001.1	1.0323	1.01239	0.0177687	0.325969	0.999813
Ppan	chr9	ENSMUSG00000004100.12	2229.93	2379.52	1.06698	1.01507	0.0215854	0.177732	0.999813
Angptl2	chr2	ENSMUSG00000004105.8	2031.25	1983.31	0.975984	0.996789	-0.00464053	0.697898	0.999813
Trmt10a	chr3	ENSMUSG00000004127.12	912.599	935.567	1.02546	1.00264	0.00380209	0.723687	0.999813
Etv1	chr12	ENSMUSG00000004151.17	1305.74	1174.33	0.899678	0.987294	-0.0184477	0.128735	0.999813
Psap	chr10	ENSMUSG00000004207.14	6513.71	6478.68	0.994672	0.998886	-0.00160876	0.89238	0.999813
Ikbkg	chrX	ENSMUSG00000004221.16	986.128	986.564	1.00072	1.0001	0.000138853	0.991106	0.999813
Wars2	chr3	ENSMUSG00000004233.14	508.617	527.336	1.03675	1.0027	0.00388295	0.676619	0.999813
Atn1	chr6	ENSMUSG00000004263.15	755.545	763.021	1.0096	1.00083	0.00120234	0.909818	0.999813
Phb2	chr6	ENSMUSG00000004264.17	11251.6	11859	1.0539	1.02003	0.0286103	0.14382	0.999813
Emg1	chr6	ENSMUSG00000004268.11	3946.89	3898.34	0.987569	0.996596	-0.00491875	0.752557	0.999813
Lpcat3	chr6	ENSMUSG00000004270.13	838.6	920.144	1.0974	1.01007	0.0144568	0.201148	0.999813
Atp6v1f	chr6	ENSMUSG00000004285.12	1141.07	1201.47	1.05287	1.00615	0.00884615	0.433289	0.999813
Clcn5	chrX	ENSMUSG00000004317.14	4974.01	4760.63	0.956755	0.986473	-0.0196486	0.258409	0.999813
Clcn3	chr8	ENSMUSG00000004319.15	834.35	776.661	0.931686	0.995538	-0.00645103	0.433447	0.999813
Hif3a	chr7	ENSMUSG00000004328.15	614.665	662.672	1.07768	1.00661	0.00950335	0.351682	0.999813
Cul3	chr1	ENSMUSG00000004364.14	7265.8	6934.79	0.954407	0.982829	-0.0249881	0.183771	0.999813
Sst	chr16	ENSMUSG00000004366.4	222.509	306.316	3.13845	1.00028	0.000403128	0.261628	0.999813
Large1	chr8	ENSMUSG00000004383.18	1113.03	1075.61	0.96632	0.996325	-0.00531176	0.603175	0.999813
Ddx56	chr11	ENSMUSG00000004393.10	2624.1	2738.66	1.04358	1.01087	0.0155913	0.322874	0.999813
Tmed4	chr11	ENSMUSG00000004394.12	1670.31	1752.37	1.04924	1.00651	0.00936772	0.445289	0.999813
Col26a1	chr5	ENSMUSG00000004415.15	9318.15	9472.36	1.01647	1.00305	0.00438899	0.748224	0.999813
Bid	chr6	ENSMUSG00000004446.12	265.899	275.467	1.03622	1.00149	0.00215378	0.759907	0.999813
Ppp1cc	chr5	ENSMUSG00000004455.16	9868.59	9620.22	0.974843	0.987011	-0.0188615	0.34296	0.999813
Dnajb11	chr16	ENSMUSG00000004460.17	2820.69	2751.28	0.97537	0.994016	-0.0086595	0.571536	0.999813
Tbccd1	chr16	ENSMUSG00000004462.7	867.183	892.815	1.02871	1.00246	0.00353764	0.727647	0.999813
Zfp324	chr7	ENSMUSG00000004500.9	876.313	882.135	1.00625	1.00088	0.00126756	0.936627	0.999813
Gab2	chr7	ENSMUSG00000004508.6	1005.9	940.892	0.935035	0.984972	-0.021846	0.325479	0.999813
Coro1c	chr5	ENSMUSG00000004530.12	9075.73	8973.49	0.988838	0.998938	-0.00153262	0.802045	0.999813
Tax1bp1	chr6	ENSMUSG00000004535.12	5521.87	5282.87	0.956744	0.985173	-0.0215505	0.231771	0.999813
Ndrg2	chr14	ENSMUSG00000004558.15	198.207	170.221	0.856945	0.99837	-0.00235343	0.503309	0.999813
Mettl17	chr14	ENSMUSG00000004561.14	658.985	677.525	1.02784	1.00196	0.00282994	0.750704	0.999813
Arhgef40	chr14	ENSMUSG00000004562.16	7813.97	7889.52	1.00948	1.00199	0.00286429	0.846089	0.999813
Pnpla6	chr8	ENSMUSG00000004565.15	753.663	794.296	1.05372	1.00282	0.00405597	0.605143	0.999813
Mcoln1	chr8	ENSMUSG00000004567.16	645.147	658.371	1.0209	1.00198	0.00285962	0.795999	0.999813
Arhgef18	chr8	ENSMUSG00000004568.13	1300.55	1422.26	1.09399	1.01226	0.0175748	0.165385	0.999813
Pkn2	chr3	ENSMUSG00000004591.16	6028.96	5879.8	0.975158	0.990515	-0.0137499	0.42869	0.999813
Etfb	chr7	ENSMUSG00000004610.4	542.35	562.886	1.03792	1.00302	0.00435545	0.652031	0.999813
Stxbp2	chr8	ENSMUSG00000004626.14	336.957	357.54	1.0615	1.00123	0.00176968	0.733386	0.999813
Sgce	chr6	ENSMUSG00000004631.15	563.356	492.362	0.874168	0.990996	-0.013049	0.150487	0.999813
Chn2	chr6	ENSMUSG00000004633.17	273.62	265.775	0.969975	0.999418	-0.000839692	0.857987	0.999813
Wwox	chr8	ENSMUSG00000004637.15	212.926	197.787	0.929013	0.997839	-0.00312162	0.599081	0.999813
Slbp	chr5	ENSMUSG00000004642.13	4883.13	4561.17	0.934084	0.97235	-0.0404528	0.0653337	0.999813
Arid3b	chr9	ENSMUSG00000004661.15	2506.23	2777.96	1.10797	1.00192	0.00276428	0.559283	0.999813
Polr2e	chr10	ENSMUSG00000004667.18	4477.86	4652.69	1.03902	1.01003	0.0144053	0.367457	0.999813
Myo9b	chr8	ENSMUSG00000004677.17	3750.19	3863.53	1.03018	1.00838	0.012046	0.456143	0.999813
Hdac9	chr12	ENSMUSG00000004698.11	566.523	527.081	0.930547	0.996937	-0.00442625	0.5311	0.999813
Mtfp1	chr11	ENSMUSG00000004748.5	260.476	265.894	1.02067	1.00065	0.000943237	0.874881	0.999813
Rab23	chr1	ENSMUSG00000004768.14	1903.26	1827.31	0.960055	0.990985	-0.013065	0.396463	0.999813
Rab11a	chr9	ENSMUSG00000004771.12	2121.05	2103.95	0.991935	0.998697	-0.00188034	0.856428	0.999813
Eif2b2	chr12	ENSMUSG00000004788.11	2326.54	2366.53	1.01716	1.00376	0.00541444	0.70428	0.999813
Dlst	chr12	ENSMUSG00000004789.10	6496.13	6510.84	1.00238	1.00059	0.000850901	0.93666	0.999813
Ulk2	chr11	ENSMUSG00000004798.14	2212.87	2129.31	0.962286	0.992492	-0.0108726	0.447861	0.999813
Dgkq	chr5	ENSMUSG00000004815.12	634.997	659.078	1.03702	1.00326	0.0046892	0.639829	0.999813
Chmp2b	chr16	ENSMUSG00000004843.7	1592.5	1554.21	0.975777	0.996366	-0.00525286	0.650849	0.999813
Ap1s1	chr5	ENSMUSG00000004849.14	2453.01	2464.36	1.0046	1.00058	0.000840905	0.915559	0.999813
Srpk1	chr17	ENSMUSG00000004865.16	7086.04	7195.35	1.01544	1.00853	0.0122475	0.605235	0.999813
Pax3	chr1	ENSMUSG00000004872.15	425.494	390.999	0.916977	0.998518	-0.00213894	0.634376	0.999813
Lbr	chr1	ENSMUSG00000004880.11	4537.2	4418.25	0.973525	0.991016	-0.0130195	0.443102	0.999813
Crabp2	chr3	ENSMUSG00000004885.5	10562.9	11120.8	1.05282	1.02575	0.0366723	0.104825	0.999813
Nes	chr3	ENSMUSG00000004891.16	4400.55	4530.93	1.02949	1.00279	0.00402221	0.696514	0.999813
Prcc	chr3	ENSMUSG00000004895.9	4529.04	4619.03	1.01982	1.00623	0.00896044	0.634749	0.999813
Rrnad1	chr3	ENSMUSG00000004896.16	395.829	464.283	1.17358	1.01	0.0143533	0.102055	0.999813
Hdgf	chr3	ENSMUSG00000004897.16	18117.6	17903.7	0.988195	0.994518	-0.00793048	0.652571	0.999813
Apba3	chr10	ENSMUSG00000004931.11	1068.3	1188.4	1.11301	1.01455	0.020838	0.11992	0.999813
Pias4	chr10	ENSMUSG00000004934.14	2086.72	2117.9	1.01498	1.00282	0.00405787	0.760005	0.999813
Map2k1	chr9	ENSMUSG00000004936.8	2532.21	2648.69	1.0458	1.00802	0.0115224	0.403358	0.999813
Sgta	chr10	ENSMUSG00000004937.6	6376.27	6503.41	1.01987	1.00507	0.00729984	0.636452	0.999813
Tmem242	chr17	ENSMUSG00000004945.15	1973.19	1967.8	0.997216	0.999964	-5.23528e-05	0.958605	0.999813
Dtx2	chr5	ENSMUSG00000004947.15	1229.66	1279.34	1.04023	1.00542	0.00780147	0.527716	0.999813
Ccdc130	chr8	ENSMUSG00000004994.12	252.867	278.748	1.10208	1.00386	0.00555836	0.426881	0.999813
Mri1	chr8	ENSMUSG00000004996.9	588.008	577.35	0.982015	0.997651	-0.00339237	0.819804	0.999813
Prkacb	chr3	ENSMUSG00000005034.15	4900.99	4721.57	0.963442	0.988414	-0.016813	0.313741	0.999813
Sgsh	chr11	ENSMUSG00000005043.13	422.284	435.44	1.03068	1.00183	0.00263827	0.75218	0.999813
Cstb	chr10	ENSMUSG00000005054.7	690.272	680.275	0.985805	0.999256	-0.00107432	0.889219	0.999813
Sh2b2	chr5	ENSMUSG00000005057.13	1259.24	1359.37	1.07975	1.01208	0.0173232	0.203887	0.999813
Pex5	chr6	ENSMUSG00000005069.12	2029.91	2111.25	1.04008	1.00909	0.0130531	0.413395	0.999813
Jkamp	chr12	ENSMUSG00000005078.16	918.665	887.194	0.965617	0.996832	-0.00457835	0.638855	0.999813
Eif2ak4	chr2	ENSMUSG00000005102.13	2232.34	2250.51	1.00779	0.994162	-0.00844762	0.864993	0.999813
Wdr1	chr5	ENSMUSG00000005103.12	7887.56	8024.8	1.01738	1.00648	0.00932205	0.590274	0.999813
Man2b1	chr8	ENSMUSG00000005142.10	1117.51	1227.04	1.09682	1.01333	0.0191004	0.152468	0.999813
Wdr83	chr8	ENSMUSG00000005150.16	1113.36	1215.66	1.09178	1.01249	0.0179038	0.166507	0.999813
Prdx2	chr8	ENSMUSG00000005161.15	18929.5	18114.6	0.956941	0.97168	-0.0414464	0.0561136	0.999813
Polr2a	chr11	ENSMUSG00000005198.15	21181.4	22113	1.04385	1.01257	0.0180207	0.286031	0.999813
Senp3	chr11	ENSMUSG00000005204.12	5653.92	5754.25	1.01778	1.00612	0.00880142	0.602386	0.999813
Plekha8	chr6	ENSMUSG00000005225.15	3718.75	3571.71	0.960511	0.991996	-0.0115935	0.418232	0.999813
Spc25	chr2	ENSMUSG00000005233.16	2262.48	2129.89	0.941517	0.988153	-0.0171933	0.234215	0.999813
Ripk4	chr16	ENSMUSG00000005251.15	146.118	185.733	1.21221	1.00019	0.000280775	0.778067	0.999813
Ufd1	chr16	ENSMUSG00000005262.13	1851.8	1722.46	0.930155	0.989628	-0.0150411	0.235146	0.999813
Zfp287	chr11	ENSMUSG00000005267.13	466.075	450.825	0.96724	0.998132	-0.00269759	0.746477	0.999813
Letm1	chr5	ENSMUSG00000005299.6	3051.93	3118.05	1.02162	1.00617	0.00887457	0.586308	0.999813
Ubqln1	chr13	ENSMUSG00000005312.15	10227.6	10441.9	1.0209	1.00874	0.0125473	0.475158	0.999813
Txn2	chr15	ENSMUSG00000005354.16	4001.87	4257.34	1.06384	1.02056	0.0293642	0.129739	0.999813
Slc1a3	chr15	ENSMUSG00000005360.14	532.197	455.783	0.856956	0.986321	-0.019871	0.0638763	0.999813
Crbn	chr6	ENSMUSG00000005362.14	868.896	820.12	0.943893	0.993392	-0.00956551	0.405526	0.999813
Msh6	chr17	ENSMUSG00000005370.4	8071.97	7894.63	0.977989	0.991829	-0.0118373	0.502638	0.999813
Fbxo11	chr17	ENSMUSG00000005371.15	5362.36	5247.3	0.978405	0.992732	-0.0105236	0.532726	0.999813
Tbl2	chr5	ENSMUSG00000005374.13	1346.54	1313.91	0.975631	0.996128	-0.00559698	0.667494	0.999813
Bud23	chr5	ENSMUSG00000005378.17	2612.19	2778.26	1.0635	1.01887	0.0269738	0.136412	0.999813
Nid1	chr13	ENSMUSG00000005397.8	8239.29	8553.31	1.03791	1.01029	0.0147703	0.346998	0.999813
Mcm5	chr8	ENSMUSG00000005410.6	15784.2	15443.8	0.978387	0.991751	-0.0119503	0.398477	0.999813
Hmox1	chr8	ENSMUSG00000005413.8	557.619	615.061	1.10285	1.00687	0.00987119	0.278731	0.999813
Mprip	chr11	ENSMUSG00000005417.17	14831.4	14942	1.00747	1.00186	0.00268182	0.766948	0.999813
Cic	chr7	ENSMUSG00000005442.13	6084.34	6539.1	1.07472	1.03238	0.045971	0.0872671	0.999813
Pafah1b3	chr7	ENSMUSG00000005447.12	2825.66	2834.01	1.00285	1.00064	0.000923537	0.946453	0.999813
Prkaca	chr8	ENSMUSG00000005469.10	6309.47	6198.05	0.982342	0.993769	-0.0090179	0.613605	0.999813
Asf1b	chr8	ENSMUSG00000005470.8	1639.5	1671.45	1.01918	1.0036	0.00518736	0.711203	0.999813
Ddx39	chr8	ENSMUSG00000005481.18	5090.54	5194.38	1.02011	1.00679	0.00976556	0.571084	0.999813
Dnajb1	chr8	ENSMUSG00000005483.10	3120.65	3205.38	1.02709	1.00596	0.0085664	0.561342	0.999813
Usp40	chr1	ENSMUSG00000005501.14	2049.07	1888.77	0.921646	0.982918	-0.0248569	0.119084	0.999813
Kbtbd4	chr2	ENSMUSG00000005505.12	1709.09	1677.03	0.98067	0.997579	-0.00349658	0.746521	0.999813
Celf1	chr2	ENSMUSG00000005506.16	13514.7	13274.7	0.982282	0.990517	-0.013747	0.499745	0.999813
Ndufs3	chr2	ENSMUSG00000005510.9	2273.48	2219.28	0.976129	0.994034	-0.00863308	0.583606	0.999813
Por	chr5	ENSMUSG00000005514.14	3490.87	3382.29	0.968713	0.99318	-0.00987281	0.499534	0.999813
Igf1r	chr7	ENSMUSG00000005533.10	8428.51	8559.89	1.01553	1.0044	0.00632956	0.690747	0.999813
Insr	chr8	ENSMUSG00000005534.10	2543.75	2580.74	1.01418	1.00253	0.00363964	0.784789	0.999813
Trim28	chr7	ENSMUSG00000005566.14	44885.2	45325.3	1.00976	1.00409	0.00589394	0.71068	0.999813
Ube2m	chr7	ENSMUSG00000005575.16	6297.28	6272.77	0.996044	0.999013	-0.00142426	0.899285	0.999813
Mef2c	chr13	ENSMUSG00000005583.16	804.564	808.714	1.0048	1.00036	0.000521566	0.955478	0.999813
Ctr9	chr7	ENSMUSG00000005609.16	5209.68	5154.58	0.989566	0.997084	-0.0042134	0.762087	0.999813
Eif4g2	chr7	ENSMUSG00000005610.17	82873	82088.8	0.99053	0.99464	-0.00775382	0.657752	0.999813
Pcyt1a	chr16	ENSMUSG00000005615.15	3140.25	3205.93	1.02093	1.00375	0.0054016	0.689845	0.999813
Zfp592	chr7	ENSMUSG00000005621.11	2471.42	2597.3	1.05084	1.01138	0.0163256	0.287357	0.999813
Psmd4	chr3	ENSMUSG00000005625.15	6248.02	6343.7	1.01525	1.00595	0.00855977	0.621169	0.999813
Snx6	chr12	ENSMUSG00000005656.9	4203.08	3950.58	0.939887	0.979251	-0.0302489	0.117307	0.999813
Mthfd2	chr6	ENSMUSG00000005667.8	2878.63	2984.35	1.03642	1.00913	0.0131111	0.404837	0.999813
Kit	chr5	ENSMUSG00000005672.12	1713.31	1641.51	0.958026	0.992612	-0.0106978	0.428475	0.999813
Tomm40l	chr1	ENSMUSG00000005674.9	1066.2	1024.77	0.961061	0.994813	-0.00750267	0.524071	0.999813
Pan2	chr10	ENSMUSG00000005682.9	3151.83	3179.92	1.00875	1.00558	0.0080218	0.825921	0.999813
Cs	chr10	ENSMUSG00000005683.8	14572.9	14581.9	1.00053	1.00056	0.000804389	0.983891	0.999813
Bcas2	chr3	ENSMUSG00000005687.14	3918.38	3913.91	0.998828	0.999715	-0.000410851	0.977713	0.999813
Ctcf	chr8	ENSMUSG00000005698.15	9039.34	8717.3	0.964296	0.98644	-0.0196966	0.276443	0.999813
Pard6a	chr8	ENSMUSG00000005699.16	159.873	170.222	1.06496	1.00142	0.00204314	0.702258	0.999813
Tfap4	chr16	ENSMUSG00000005718.8	2406.72	2377.95	0.987845	0.998569	-0.00206573	0.797816	0.999813
Ranbp1	chr16	ENSMUSG00000005732.14	15833.6	15370.8	0.970767	0.985913	-0.0204684	0.243899	0.999813
Psmb4	chr3	ENSMUSG00000005779.12	6031.58	5975.33	0.99068	0.997427	-0.00371715	0.772274	0.999813
Slc30a4	chr2	ENSMUSG00000005802.12	934.03	954.035	1.02152	1.00149	0.00214325	0.804674	0.999813
Bloc1s6	chr2	ENSMUSG00000005804.14	1342.47	1310.75	0.976435	0.996734	-0.00472003	0.689997	0.999813
Metap1	chr3	ENSMUSG00000005813.12	2472.7	2450.82	0.991076	0.998103	-0.00273938	0.844169	0.999813
Gpr108	chr17	ENSMUSG00000005823.9	550.943	588.187	1.06789	1.00498	0.00716854	0.454219	0.999813
Rsl1d1	chr16	ENSMUSG00000005846.12	9208.9	9389.92	1.01955	1.00738	0.0106034	0.545336	0.999813
Apc	chr18	ENSMUSG00000005871.15	6160.51	6151.05	0.998578	0.999763	-0.000342462	0.97094	0.999813
Reep5	chr18	ENSMUSG00000005873.6	1473.77	1427.14	0.968666	0.995528	-0.00646575	0.598628	0.999813
Ergic3	chr2	ENSMUSG00000005881.13	2565.11	2646.89	1.03189	1.00912	0.0130973	0.469503	0.999813
Uqcc1	chr2	ENSMUSG00000005882.18	1538.17	1600.06	1.04018	1.00554	0.00797547	0.519826	0.999813
Ncoa2	chr1	ENSMUSG00000005886.14	4029.57	3957.93	0.982145	0.994824	-0.00748692	0.637985	0.999813
Nr2c1	chr10	ENSMUSG00000005897.14	1048.42	1026.14	0.978951	0.997222	-0.00401302	0.733639	0.999813
Smpd4	chr16	ENSMUSG00000005899.14	4514.63	4307.18	0.953925	0.982368	-0.0256651	0.174229	0.999813
Pex1	chr5	ENSMUSG00000005907.14	639.492	620.934	0.970408	0.997816	-0.00315425	0.724779	0.999813
Kctd20	chr17	ENSMUSG00000005936.19	6157.79	6251.08	1.015	1.00506	0.00727695	0.663535	0.999813
Ctns	chr11	ENSMUSG00000005949.9	573.257	637.666	1.11214	1.00816	0.0117217	0.226473	0.999813
Ephb3	chr16	ENSMUSG00000005958.15	4501.81	4375.34	0.97171	0.993641	-0.00920345	0.53642	0.999813
Rcn1	chr2	ENSMUSG00000005973.6	5129.76	5078.62	0.990082	0.997365	-0.00380645	0.796956	0.999813
Trap1	chr16	ENSMUSG00000005981.11	4409.49	4601.36	1.04333	1.01464	0.0209637	0.235104	0.999813
Naa60	chr16	ENSMUSG00000005982.14	1773.46	1825.76	1.02942	1.00572	0.00823069	0.563638	0.999813
Tpr	chr1	ENSMUSG00000006005.18	17270.4	17658.6	1.02242	1.01074	0.0154162	0.468228	0.999813
Odr4	chr1	ENSMUSG00000006010.14	701.007	694.494	0.990607	0.999109	-0.00128561	0.903324	0.999813
Dhx34	chr7	ENSMUSG00000006019.15	1001.75	1083.28	1.08134	1.01183	0.0169721	0.199926	0.999813
Kptn	chr7	ENSMUSG00000006021.5	358.845	376.543	1.04922	1.00249	0.00358138	0.648005	0.999813
Napa	chr7	ENSMUSG00000006024.13	3392.44	3504.88	1.03322	1.01093	0.0156826	0.369234	0.999813
Sra1	chr18	ENSMUSG00000006050.12	922.238	897.035	0.972837	0.997515	-0.00358912	0.709158	0.999813
Atp5g1	chr11	ENSMUSG00000006057.15	3421.62	3502.95	1.02375	1.00565	0.00812201	0.591274	0.999813
Snf8	chr11	ENSMUSG00000006058.10	1399.01	1338.78	0.956908	0.992599	-0.0107164	0.424621	0.999813
Tbcb	chr7	ENSMUSG00000006095.12	2597.81	2561.98	0.986067	0.996539	-0.00500123	0.740764	0.999813
Inpp5k	chr11	ENSMUSG00000006127.9	367.612	353.55	0.961564	0.998143	-0.00268093	0.706737	0.999813
Crkl	chr16	ENSMUSG00000006134.4	5236.92	5127	0.978951	0.994759	-0.00758041	0.618371	0.999813
Clint1	chr11	ENSMUSG00000006169.20	6671.52	6872.47	1.03021	1.01133	0.0162468	0.362058	0.999813
Cdkal1	chr13	ENSMUSG00000006191.17	723.453	755.911	1.04482	1.00418	0.00601083	0.552117	0.999813
Zbtb17	chr4	ENSMUSG00000006215.12	2468.41	2500.96	1.01319	1.00378	0.00544673	0.764302	0.999813
Fblim1	chr4	ENSMUSG00000006219.12	3210.66	3324.08	1.03528	1.00517	0.0074344	0.556084	0.999813
Mob1b	chr5	ENSMUSG00000006262.15	1768.65	1656.04	0.936491	0.98862	-0.0165117	0.235675	0.999813
Atp6v1b2	chr8	ENSMUSG00000006273.14	3344.62	3202.74	0.957469	0.987687	-0.0178735	0.278	0.999813
Eps15l1	chr8	ENSMUSG00000006276.10	3852.95	3919.91	1.01726	1.00557	0.00801351	0.628904	0.999813
Tep1	chr14	ENSMUSG00000006281.8	502.053	504.547	1.005	1.00042	0.000600866	0.956051	0.999813
Ttc5	chr14	ENSMUSG00000006288.8	1543.77	1519.6	0.984005	0.998198	-0.00260219	0.804371	0.999813
Osgep	chr14	ENSMUSG00000006289.14	2084.57	2148.47	1.03057	1.00604	0.00868994	0.529191	0.999813
Aamp	chr1	ENSMUSG00000006299.13	5611.98	5884.82	1.04859	1.01165	0.0167061	0.283676	0.999813
Tmbim1	chr1	ENSMUSG00000006301.17	265.771	271.023	1.01932	1.00068	0.000977584	0.880164	0.999813
Arpc2	chr1	ENSMUSG00000006304.14	7554.64	7615.6	1.00802	1.0033	0.00475038	0.791519	0.999813
Kmt2b	chr7	ENSMUSG00000006307.16	5112.09	5484.86	1.07275	1.0286	0.040675	0.0697194	0.999813
Tmem147	chr7	ENSMUSG00000006315.9	1010.31	1037.07	1.02633	1.0032	0.00460349	0.686638	0.999813
Rps9	chr7	ENSMUSG00000006333.14	35891.2	35852.5	0.99892	0.999413	-0.000847383	0.960706	0.999813
Tfpt	chr7	ENSMUSG00000006335.16	562.318	598.275	1.06391	1.00487	0.0070073	0.443777	0.999813
Crip2	chr12	ENSMUSG00000006356.10	640.182	702.08	1.09695	1.00625	0.00898252	0.306669	0.999813
Cbfa2t3	chr8	ENSMUSG00000006362.16	219.72	217.21	0.98726	0.999776	-0.000322813	0.94127	0.999813
Fbln1	chr15	ENSMUSG00000006369.14	9937.2	9958.35	1.00204	1.00109	0.00157141	0.957515	0.999813
Pgrmc1	chrX	ENSMUSG00000006373.10	6817.69	7010.01	1.02822	1.01147	0.0164536	0.372402	0.999813
Gcat	chr15	ENSMUSG00000006378.15	351.438	348.135	0.990672	0.999582	-0.000602512	0.932557	0.999813
Tek	chr4	ENSMUSG00000006386.15	677.07	719.068	1.06205	1.00591	0.00850051	0.422926	0.999813
Elovl1	chr4	ENSMUSG00000006390.15	651.693	659.483	1.01203	1.00104	0.0015011	0.881016	0.999813
Med8	chr4	ENSMUSG00000006392.16	2327.2	2382.27	1.02365	1.0033	0.00475548	0.664159	0.999813
Cdc20	chr4	ENSMUSG00000006398.15	8382.61	8413.05	1.0036	1.00154	0.00221299	0.917363	0.999813
Pfdn2	chr1	ENSMUSG00000006412.10	3144.46	3138.56	0.998162	0.999986	-1.987e-05	0.962856	0.999813
Rnf114	chr2	ENSMUSG00000006418.17	3630.99	3699.41	1.01895	1.00455	0.00654527	0.664676	0.999813
C330007P06Rik	chrX	ENSMUSG00000006423.15	1742	1653.45	0.949115	0.991858	-0.0117938	0.36559	0.999813
Neurl1a	chr19	ENSMUSG00000006435.16	217.834	246.211	1.13048	1.00346	0.00498248	0.390815	0.999813
Epha2	chr4	ENSMUSG00000006445.3	293.621	310.362	1.05747	1.00116	0.00167383	0.716575	0.999813
Rbm14	chr19	ENSMUSG00000006456.10	6403.54	6464.33	1.00949	1.00398	0.00572661	0.774021	0.999813
Zdhhc24	chr19	ENSMUSG00000006463.13	226.618	228.86	1.01008	1.00027	0.000395019	0.947665	0.999813
Bbs1	chr19	ENSMUSG00000006464.9	718.651	739.638	1.02913	1.00229	0.00329573	0.728247	0.999813
Ndor1	chr2	ENSMUSG00000006471.18	383.44	361.812	0.942646	0.996732	-0.00472289	0.562038	0.999813
Nsmf	chr2	ENSMUSG00000006476.19	1201.16	1220.11	1.01604	1.0021	0.00302576	0.79432	0.999813
Pdk1	chr2	ENSMUSG00000006494.11	2577.02	2926.9	1.13567	1.01042	0.0149543	0.131364	0.999813
Ptbp1	chr10	ENSMUSG00000006498.16	37930.3	38539.1	1.01603	1.00955	0.0137063	0.441003	0.999813
Mvd	chr8	ENSMUSG00000006517.5	1875.01	1828.62	0.975346	0.9959	-0.00592704	0.643949	0.999813
Cyba	chr8	ENSMUSG00000006519.11	214.409	261.407	1.21942	1.00597	0.00859015	0.147738	0.999813
Stimate	chr14	ENSMUSG00000006526.13	890.22	899.415	1.01013	1.00108	0.00155528	0.883158	0.999813
Sfmbt1	chr14	ENSMUSG00000006527.16	1432.42	1458.38	1.01851	1.00252	0.00363725	0.76336	0.999813
Atp7b	chr8	ENSMUSG00000006567.11	181.121	192.556	1.06324	1.00097	0.00140432	0.741206	0.999813
Slc4a1	chr11	ENSMUSG00000006574.15	2377.47	2592.05	1.09027	1.00173	0.00249593	0.610731	0.999813
Slc4a3	chr1	ENSMUSG00000006576.16	526.692	568.16	1.07922	1.00542	0.00780531	0.390285	0.999813
Cdt1	chr8	ENSMUSG00000006585.3	3616.55	3516.32	0.972283	0.991208	-0.0127405	0.519719	0.999813
Runx1t1	chr4	ENSMUSG00000006586.15	2538.94	2243.03	0.883464	0.981298	-0.0272369	0.0567628	0.999813
Aprt	chr8	ENSMUSG00000006589.8	3074.64	3161.64	1.02821	1.0053	0.00763037	0.58791	0.999813
Gtf2h1	chr7	ENSMUSG00000006599.13	2028.93	2067.8	1.01877	1.00327	0.0047117	0.733985	0.999813
Slc5a6	chr5	ENSMUSG00000006641.12	487.064	537.86	1.10484	1.00736	0.0105832	0.25647	0.999813
Qrich1	chr9	ENSMUSG00000006673.14	7681.68	7569.75	0.985224	0.995736	-0.00616495	0.673209	0.999813
Usp19	chr9	ENSMUSG00000006676.16	6373.45	6724.39	1.05483	1.02371	0.0338131	0.102994	0.999813
Pola1	chrX	ENSMUSG00000006678.6	3084.56	2865.71	0.929109	0.984411	-0.0226678	0.149869	0.999813
Cdc42	chr4	ENSMUSG00000006699.17	13187.7	12423.1	0.941996	0.975962	-0.0351038	0.0974989	0.999813
Pknox1	chr17	ENSMUSG00000006705.13	1075.83	1039.54	0.966332	0.99554	-0.00644854	0.585193	0.999813
Gmnn	chr13	ENSMUSG00000006715.11	2226.5	2039.68	0.915956	0.983364	-0.0242029	0.0915002	0.999813
Acot13	chr13	ENSMUSG00000006717.7	500.118	475.484	0.950435	0.997812	-0.00316045	0.655064	0.999813
Zfp184	chr13	ENSMUSG00000006720.16	948.19	896.623	0.945463	0.993522	-0.00937563	0.421612	0.999813
Cdk4	chr10	ENSMUSG00000006728.12	32613.9	32113.4	0.984626	0.992976	-0.0101699	0.535182	0.999813
Mettl1	chr10	ENSMUSG00000006732.14	1149.46	1098.36	0.954703	0.994786	-0.00754219	0.498324	0.999813
Tspan31	chr10	ENSMUSG00000006736.9	2482.1	2492.19	1.00389	1.00083	0.00120164	0.93274	0.999813
Kif5b	chr18	ENSMUSG00000006740.14	10264.5	10220.6	0.995727	0.997282	-0.00392671	0.874153	0.999813
Saal1	chr7	ENSMUSG00000006763.14	1890.96	1968.53	1.04102	1.00642	0.00922622	0.44652	0.999813
Cnp	chr11	ENSMUSG00000006782.16	454.162	509.369	1.12049	1.00659	0.00948234	0.254904	0.999813
Sulf2	chr2	ENSMUSG00000006800.14	19977.8	19546.4	0.978381	0.994728	-0.00762638	0.622656	0.999813
Sod2	chr17	ENSMUSG00000006818.5	1903.37	1868.17	0.981627	0.996856	-0.00454261	0.711471	0.999813
Tmco6	chr18	ENSMUSG00000006850.8	552.454	522.874	0.946015	0.996671	-0.00481057	0.568411	0.999813
Stambp	chr6	ENSMUSG00000006906.10	326.619	338.179	1.03618	1.00161	0.00231616	0.761611	0.999813
Ezh1	chr11	ENSMUSG00000006920.14	468.464	457.475	0.976034	0.998992	-0.00145463	0.837412	0.999813
P3h4	chr11	ENSMUSG00000006931.15	1066.94	1127.43	1.0565	1.00687	0.00987852	0.399522	0.999813
Ctnnb1	chr9	ENSMUSG00000006932.17	48073.3	47425	0.986536	0.987126	-0.0186933	0.578389	0.999813
Eif1b	chr9	ENSMUSG00000006941.5	3178.32	3145.97	0.989806	0.99727	-0.00394416	0.799015	0.999813
Psmd2	chr16	ENSMUSG00000006998.16	19483.2	19398.8	0.995666	0.997702	-0.00331919	0.848908	0.999813
Abhd16a	chr17	ENSMUSG00000007036.15	744.996	756.457	1.01551	1.00135	0.0019474	0.847207	0.999813
Neu1	chr17	ENSMUSG00000007038.5	351.505	343.377	0.976576	0.998559	-0.00208015	0.84971	0.999813
Ddah2	chr17	ENSMUSG00000007039.12	7537.18	7345.7	0.974497	0.991393	-0.012471	0.433926	0.999813
Clic1	chr17	ENSMUSG00000007041.9	2799.93	2762.81	0.986747	0.998004	-0.00288227	0.743822	0.999813
Lsm2	chr17	ENSMUSG00000007050.17	3237.91	3360.32	1.03765	1.01085	0.0155727	0.349892	0.999813
Pole	chr5	ENSMUSG00000007080.14	5158.87	5131.97	0.994417	0.999094	-0.00130704	0.901243	0.999813
Stx1a	chr5	ENSMUSG00000007207.10	287.096	300.483	1.04736	1.00165	0.00237798	0.713812	0.999813
Zfp775	chr6	ENSMUSG00000007216.6	536.668	522.414	0.972857	0.998658	-0.00193797	0.778952	0.999813
Mrpl49	chr19	ENSMUSG00000007338.10	1958.57	1941.41	0.991242	0.998515	-0.00214465	0.850848	0.999813
Mark3	chr12	ENSMUSG00000007411.16	4997.76	4844.72	0.969176	0.989773	-0.0148309	0.386097	0.999813
Gatad1	chr5	ENSMUSG00000007415.15	3439.41	3454.6	1.00419	1.00095	0.00136526	0.925965	0.999813
M6pr	chr6	ENSMUSG00000007458.14	2555.8	2618.22	1.0244	1.00619	0.00890731	0.575405	0.999813
Lrrc8a	chr2	ENSMUSG00000007476.18	1125.34	1118.96	0.994508	0.999207	-0.00114495	0.931607	0.999813
Ppp2r1a	chr17	ENSMUSG00000007564.15	12691.6	12530.2	0.987299	0.996375	-0.00523994	0.614749	0.999813
Fance	chr17	ENSMUSG00000007570.16	827.704	822.056	0.993267	0.999332	-0.000964217	0.920887	0.999813
Tinf2	chr14	ENSMUSG00000007589.9	1834.52	1795.1	0.978555	0.99645	-0.00513036	0.668353	0.999813
Dus3l	chr17	ENSMUSG00000007603.9	1354.27	1472.43	1.0872	1.01313	0.0188131	0.166404	0.999813
Gtpbp3	chr8	ENSMUSG00000007610.15	1212.38	1269.5	1.04721	1.00675	0.00971242	0.444293	0.999813
Homer1	chr13	ENSMUSG00000007617.18	1811.8	1680.33	0.927695	0.987124	-0.0186969	0.185089	0.999813
Rad51c	chr11	ENSMUSG00000007646.13	472.511	409.925	0.867646	0.993787	-0.00899111	0.208277	0.999813
Cav1	chr6	ENSMUSG00000007655.16	155.892	197.002	1.26276	1.00497	0.00715132	0.156928	0.999813
Arpp19	chr9	ENSMUSG00000007656.13	6133.06	5767.5	0.940425	0.97183	-0.0412245	0.0839556	0.999813
Bcl2l1	chr2	ENSMUSG00000007659.18	1997.87	1911.86	0.956748	0.992181	-0.0113248	0.408618	0.999813
Ccdc124	chr8	ENSMUSG00000007721.6	3592.85	3612.52	1.00552	1.00164	0.00237072	0.894237	0.999813
Cct4	chr11	ENSMUSG00000007739.10	15781.3	15600.5	0.988503	0.995721	-0.00618612	0.715507	0.999813
0610009B22Rik	chr11	ENSMUSG00000007777.9	459.411	481.344	1.04741	1.00203	0.00292917	0.683138	0.999813
Cpt1c	chr7	ENSMUSG00000007783.10	323.474	322.088	0.995979	0.999994	-8.24194e-06	0.973184	0.999813
Twist2	chr1	ENSMUSG00000007805.4	2763.54	2958.42	1.07039	1.01917	0.0274004	0.126291	0.999813
Zfp655	chr5	ENSMUSG00000007812.16	1043.71	1028.87	0.985785	0.998647	-0.0019532	0.838705	0.999813
Rhoa	chr9	ENSMUSG00000007815.13	12496.1	12524.8	1.00228	1.00072	0.00103543	0.931919	0.999813
Zmiz1	chr14	ENSMUSG00000007817.15	12196	12782	1.04796	1.01136	0.0162951	0.302971	0.999813
Ankrd26	chr6	ENSMUSG00000007827.10	1558.25	1524.43	0.978883	0.996959	-0.00439391	0.719516	0.999813
Aldh16a1	chr7	ENSMUSG00000007833.15	2228.19	2426.68	1.08904	1.02831	0.0402689	0.0709772	0.999813
Hnrnpa0	chr13	ENSMUSG00000007836.6	33206.1	33173.7	0.999005	0.998834	-0.00168318	0.972063	0.999813
Prrg2	chr7	ENSMUSG00000007837.11	261.79	261.179	0.998529	1.00031	0.000445769	0.990901	0.999813
Ift43	chr12	ENSMUSG00000007867.9	484.961	474.111	0.977769	0.998616	-0.00199859	0.811877	0.999813
Id3	chr4	ENSMUSG00000007872.3	5370.37	5669.24	1.05552	1.01004	0.0144056	0.277901	0.999813
Arid1a	chr4	ENSMUSG00000007880.16	19693.8	20851.5	1.0587	1.01866	0.0266785	0.151055	0.999813
Ctsd	chr7	ENSMUSG00000007891.16	2454.72	2546.09	1.03722	1.0088	0.0126356	0.377728	0.999813
Abhd8	chr8	ENSMUSG00000007950.9	2202.07	2305.8	1.04709	1.00877	0.012591	0.365806	0.999813
Ift22	chr5	ENSMUSG00000007987.12	734.081	719.043	0.979318	0.998221	-0.00256846	0.792092	0.999813
Fzd3	chr14	ENSMUSG00000007989.7	4529.62	4468.05	0.986763	0.997392	-0.00376805	0.788744	0.999813
Mid1ip1	chrX	ENSMUSG00000008035.12	540.419	454.342	0.840969	0.990495	-0.0137777	0.0951596	0.999813
Ap2s1	chr7	ENSMUSG00000008036.11	2641.83	2784.03	1.05381	1.0121	0.0173569	0.220536	0.999813
Fgfrl1	chr5	ENSMUSG00000008090.14	2801.93	2761.04	0.985344	0.998055	-0.00280837	0.811728	0.999813
Fhl2	chr1	ENSMUSG00000008136.14	175.331	155.68	0.890035	0.99717	-0.00408835	0.445419	0.999813
Emc10	chr7	ENSMUSG00000008140.18	2549.68	2580.19	1.01187	1.00253	0.00364822	0.799971	0.999813
Clstn3	chr6	ENSMUSG00000008153.12	224.609	198.244	0.882803	0.996718	-0.0047434	0.36715	0.999813
Fbxw9	chr8	ENSMUSG00000008167.14	387.404	438.873	1.1328	1.00663	0.00953017	0.232942	0.999813
Fnbp4	chr2	ENSMUSG00000008200.15	3536.1	3371.88	0.953432	0.996366	-0.00525242	0.369065	0.999813
Cers4	chr8	ENSMUSG00000008206.16	179.423	162.61	0.906874	0.998032	-0.00284244	0.554779	0.999813
Scrn3	chr2	ENSMUSG00000008226.14	521.382	500.049	0.959314	0.997056	-0.00425304	0.63735	0.999813
Phax	chr18	ENSMUSG00000008301.11	3011.9	2870.81	0.952895	0.990806	-0.0133249	0.362889	0.999813
Tle1	chr4	ENSMUSG00000008305.18	4256.67	4163.61	0.97807	0.995432	-0.0066058	0.642802	0.999813
Relt	chr7	ENSMUSG00000008318.10	158.78	183.034	1.15306	1.00359	0.00516722	0.339728	0.999813
Snrpb2	chr2	ENSMUSG00000008333.12	3702.31	3393.93	0.9167	0.973987	-0.0380255	0.0568308	0.999813
Ubc	chr5	ENSMUSG00000008348.9	5825.16	5610.49	0.963462	0.992627	-0.0106766	0.37002	0.999813
Prpf31	chr7	ENSMUSG00000008373.16	5812.12	5623.16	0.967572	0.989511	-0.0152123	0.371761	0.999813
Sertad1	chr7	ENSMUSG00000008384.8	266.584	272.06	1.01976	1.0007	0.00100576	0.874409	0.999813
Carhsp1	chr16	ENSMUSG00000008393.9	6429.63	6515.85	1.01344	1.00934	0.0134109	0.681482	0.999813
Elk3	chr10	ENSMUSG00000008398.15	4012.28	3808.9	0.949246	0.993305	-0.00969182	0.416268	0.999813
Herpud2	chr9	ENSMUSG00000008429.8	1100.93	1104.78	1.00347	1.00045	0.000651148	0.956289	0.999813
Rdh13	chr7	ENSMUSG00000008435.15	1250.51	1298.3	1.03824	1.00617	0.00887969	0.516395	0.999813
Nutf2	chr8	ENSMUSG00000008450.8	5135.52	5135.55	1.00004	0.999975	-3.55499e-05	0.999259	0.999813
Arpc5	chr1	ENSMUSG00000008475.13	2913.76	2931.75	1.00626	1.00129	0.0018622	0.890962	0.999813
Elavl2	chr4	ENSMUSG00000008489.18	446.964	350.829	0.797622	0.998978	-0.0014745	0.50954	0.999813
Mgst1	chr6	ENSMUSG00000008540.11	233.077	218.3	0.936774	0.999309	-0.00099746	0.661661	0.999813
Ubqln4	chr3	ENSMUSG00000008604.11	7061.87	7339.22	1.0394	1.02128	0.030379	0.218205	0.999813
Rps18	chr17	ENSMUSG00000008668.15	20764.6	20653.4	0.994573	0.997518	-0.00358549	0.843421	0.999813
Rpl10	chrX	ENSMUSG00000008682.13	23686.3	23220.4	0.98032	0.992035	-0.0115377	0.51144	0.999813
Rps15a	chr7	ENSMUSG00000008683.16	14835.9	14273.6	0.962015	0.992167	-0.0113453	0.430359	0.999813
Ncaph2	chr15	ENSMUSG00000008690.15	7368.76	7040.8	0.955509	0.983332	-0.0242501	0.156348	0.999813
Hipk1	chr3	ENSMUSG00000008730.17	5265.53	5096.17	0.967758	0.990506	-0.0137617	0.405465	0.999813
Gprc5b	chr7	ENSMUSG00000008734.9	1274.25	1200.84	0.942755	0.994091	-0.00855075	0.416576	0.999813
Man1a2	chr3	ENSMUSG00000008763.16	4458.21	4474.4	1.00371	1.0012	0.0017237	0.911638	0.999813
Acyp1	chr12	ENSMUSG00000008822.15	256.178	280.272	1.09339	1.00229	0.00330023	0.550696	0.999813
Hdac5	chr11	ENSMUSG00000008855.17	2088.56	1902.52	0.910705	0.984482	-0.0225633	0.117155	0.999813
Rala	chr13	ENSMUSG00000008859.8	3567.09	3406.48	0.955042	0.99069	-0.0134942	0.244905	0.999813
Vdac3	chr8	ENSMUSG00000008892.12	5024.05	4685.85	0.932702	0.977832	-0.0323421	0.0994748	0.999813
Vps72	chr3	ENSMUSG00000008958.14	5732.1	5880.91	1.02583	1.00814	0.0116923	0.47908	0.999813
Bmp7	chr2	ENSMUSG00000008999.7	1130.85	1209.28	1.06917	1.00576	0.00829245	0.398536	0.999813
Dynll1	chr5	ENSMUSG00000009013.5	11226.3	11015.3	0.981166	0.99298	-0.010164	0.485143	0.999813
Pdcl	chr2	ENSMUSG00000009030.14	1975.36	1817.35	0.920015	0.979656	-0.0296534	0.0857251	0.999813
Tmem184b	chr15	ENSMUSG00000009035.15	2614.07	2687.78	1.02814	1.00491	0.00707321	0.57082	0.999813
Nf2	chr11	ENSMUSG00000009073.16	6876.12	7032.8	1.02284	1.00596	0.00857612	0.566066	0.999813
Zmat5	chr11	ENSMUSG00000009076.10	547.334	557.96	1.01944	0.996572	-0.00495462	0.815748	0.999813
Ewsr1	chr11	ENSMUSG00000009079.16	24552.9	24592	1.00161	1.00491	0.00706123	0.948515	0.999813
Ap1b1	chr11	ENSMUSG00000009090.17	3066.05	3202.16	1.04428	1.01272	0.018232	0.304388	0.999813
Tbx1	chr16	ENSMUSG00000009097.10	287.342	276.304	0.961723	0.999197	-0.00115826	0.814145	0.999813
Bcl2l13	chr6	ENSMUSG00000009112.4	5364	5480.8	1.02173	1.0079	0.0113481	0.51539	0.999813
Lnpk	chr2	ENSMUSG00000009207.15	1086.91	961.614	0.884727	0.984101	-0.0231215	0.0750391	0.999813
Pttg1ip	chr10	ENSMUSG00000009291.13	1315.95	1326.41	1.00781	1.00103	0.001481	0.900348	0.999813
Ube2g2	chr10	ENSMUSG00000009293.17	2510.3	2498.38	0.995317	0.999228	-0.00111444	0.922742	0.999813
Met	chr6	ENSMUSG00000009376.15	187.243	172.331	0.913441	0.999532	-0.000675877	0.758931	0.999813
Elk1	chrX	ENSMUSG00000009406.13	1274.16	1250.91	0.981802	0.996737	-0.00471502	0.739023	0.999813
Nav1	chr1	ENSMUSG00000009418.16	5690.59	5772.46	1.01436	1.00265	0.00382029	0.739634	0.999813
Tnpo1	chr13	ENSMUSG00000009470.17	17811.6	17946.2	1.0076	1.00185	0.00266877	0.762774	0.999813
Rnmt	chr18	ENSMUSG00000009535.13	2336.87	2302.89	0.985242	0.997124	-0.00415485	0.759598	0.999813
Srp14	chr2	ENSMUSG00000009549.14	2041.36	2076.73	1.01732	1.00292	0.00420604	0.725264	0.999813
Cdk9	chr2	ENSMUSG00000009555.16	3912.09	4127.64	1.05495	1.01995	0.0284976	0.153709	0.999813
Tor2a	chr2	ENSMUSG00000009563.16	881	853.497	0.968722	0.996644	-0.00485011	0.65153	0.999813
Fpgs	chr2	ENSMUSG00000009566.12	1285.05	1395.7	1.08589	1.01459	0.0208919	0.157299	0.999813
Mrtfb	chr16	ENSMUSG00000009569.14	2295.33	2357.06	1.0266	1.00405	0.00582778	0.651902	0.999813
Cbx5	chr15	ENSMUSG00000009575.14	31737.4	30924.3	0.974353	0.986027	-0.0203011	0.280288	0.999813
Vav2	chr2	ENSMUSG00000009621.18	1894.61	1955.8	1.03283	1.00418	0.00601297	0.606328	0.999813
Ppp2cb	chr8	ENSMUSG00000009630.10	3331.7	3304.86	0.991791	0.996747	-0.00470098	0.844658	0.999813
Dmap1	chr4	ENSMUSG00000009640.11	1454.91	1521.93	1.046	1.00749	0.0107632	0.411197	0.999813
Mcu	chr10	ENSMUSG00000009647.13	747.377	745.369	0.997544	0.999834	-0.00023961	0.977107	0.999813
Bcr	chr10	ENSMUSG00000009681.10	5055.23	5240.66	1.03668	1.00581	0.00835997	0.455684	0.999813
Tfcp2	chr15	ENSMUSG00000009733.9	1379.25	1371.92	0.99486	0.999157	-0.00121679	0.927188	0.999813
Pou6f1	chr15	ENSMUSG00000009739.17	293.143	314.754	1.07342	1.00229	0.00329401	0.594915	0.999813
Ubp1	chr9	ENSMUSG00000009741.15	4852.17	4767.8	0.982524	0.993847	-0.00890363	0.599684	0.999813
Ick	chr9	ENSMUSG00000009828.15	3919.36	3917.01	0.999368	0.99984	-0.000231317	0.98744	0.999813
Sdhb	chr4	ENSMUSG00000009863.14	3952.99	3825.6	0.967688	0.990385	-0.0139393	0.398879	0.999813
Snap47	chr11	ENSMUSG00000009894.15	2388.91	2355.26	0.985848	0.996717	-0.00474383	0.744342	0.999813
Kdsr	chr1	ENSMUSG00000009905.5	695.511	704.974	1.01388	1.00067	0.000972635	0.882745	0.999813
Vps4b	chr1	ENSMUSG00000009907.17	3209.99	2977.5	0.927593	0.970419	-0.0433207	0.058075	0.999813
Rps25	chr9	ENSMUSG00000009927.9	19607.5	19828.3	1.01117	1.00449	0.00645878	0.648028	0.999813
Taz	chrX	ENSMUSG00000009995.17	652.266	613.557	0.939702	0.994564	-0.00786436	0.429278	0.999813
Aldh3a2	chr11	ENSMUSG00000010025.19	569.122	550.594	0.967857	0.997704	-0.00331556	0.710475	0.999813
Tmem115	chr9	ENSMUSG00000010045.2	1058.12	1060.07	1.00182	1.00008	0.000121723	0.976168	0.999813
Hyal2	chr9	ENSMUSG00000010047.12	3507.42	3479.9	0.99216	0.998987	-0.00146265	0.848614	0.999813
Hyal1	chr9	ENSMUSG00000010051.15	224.921	249.182	1.10801	1.00242	0.00348285	0.508722	0.999813
Tusc2	chr9	ENSMUSG00000010054.4	1190.48	1299.59	1.09142	1.01153	0.016538	0.192426	0.999813
Nprl2	chr9	ENSMUSG00000010057.8	505.881	483.182	0.954751	0.996878	-0.00451069	0.610349	0.999813
Rassf1	chr9	ENSMUSG00000010067.13	736.943	730.858	0.991212	0.999268	-0.00105664	0.912126	0.999813
Slc3a2	chr19	ENSMUSG00000010095.13	3107.59	3149.27	1.01308	1.00391	0.00562839	0.774189	0.999813
Nxf1	chr19	ENSMUSG00000010097.15	5744.01	5763.37	1.00331	1.00084	0.00121368	0.928242	0.999813
Stx5a	chr19	ENSMUSG00000010110.17	1498.85	1528.71	1.01933	1.00244	0.00350959	0.76567	0.999813
Spire2	chr8	ENSMUSG00000010154.7	177.147	187.324	1.05874	1.00105	0.00151393	0.747258	0.999813
Raver1	chr9	ENSMUSG00000010205.11	3357.52	3385.07	1.00816	1.00196	0.00282596	0.84706	0.999813
2610507B11Rik	chr11	ENSMUSG00000010277.7	10438.6	10904.8	1.0447	1.0252	0.0359096	0.0783724	0.999813
AI597479	chr1	ENSMUSG00000010290.7	1453.82	1417.8	0.974923	0.996144	-0.00557414	0.658334	0.999813
Tmem86a	chr7	ENSMUSG00000010307.7	191.346	182.769	0.955015	0.99872	-0.00184768	0.762094	0.999813
Rdm1	chr11	ENSMUSG00000010362.9	210.791	173.961	0.824784	0.99086	-0.0132471	0.148558	0.999813
Nedd8	chr14	ENSMUSG00000010376.15	4754.73	4707.68	0.990078	0.996675	-0.00480554	0.771902	0.999813
Gosr1	chr11	ENSMUSG00000010392.8	1149.98	1085.44	0.943827	0.991867	-0.0117816	0.340232	0.999813
Mrpl52	chr14	ENSMUSG00000010406.12	1226.59	1198.79	0.977397	0.995831	-0.00602763	0.702489	0.999813
Kansl3	chr1	ENSMUSG00000010453.12	3249.55	3266.93	1.00547	1.00286	0.00411773	0.891688	0.999813
Ebf3	chr7	ENSMUSG00000010476.14	7182.59	6557.22	0.912922	0.984352	-0.0227541	0.0940207	0.999813
Faf1	chr4	ENSMUSG00000010517.7	2714.43	2769.38	1.02012	1.00743	0.0106817	0.640913	0.999813
Gm266	chr12	ENSMUSG00000010529.6	496.33	501.506	1.01034	1.00042	0.000611634	0.92104	0.999813
Mettl16	chr11	ENSMUSG00000010554.14	3393.57	3406.04	1.0034	1.00277	0.0039875	0.941884	0.999813
Pigyl	chr9	ENSMUSG00000010607.8	262.058	240.324	0.916698	0.997626	-0.00342904	0.541717	0.999813
Rbm25	chr12	ENSMUSG00000010608.15	9827.38	10041.6	1.02174	1.00828	0.0118992	0.5368	0.999813
Psen2	chr1	ENSMUSG00000010609.15	136.662	173.597	1.27425	1.00406	0.00584919	0.19568	0.999813
Plcd1	chr9	ENSMUSG00000010660.3	447.585	460.632	1.02889	1.00159	0.00229169	0.775865	0.999813
Fads1	chr19	ENSMUSG00000010663.5	8074.96	8104.17	1.00365	1.0013	0.00187372	0.911266	0.999813
Lmbr1	chr5	ENSMUSG00000010721.15	311.927	277.07	0.889699	0.995371	-0.00669373	0.337992	0.999813
Tnfrsf22	chr7	ENSMUSG00000010751.15	417.926	414.511	0.991572	0.998876	-0.00162267	0.929366	0.999813
Cars	chr7	ENSMUSG00000010755.17	2206.12	2235.81	1.01347	1.00286	0.00412487	0.779356	0.999813
Apip	chr2	ENSMUSG00000010911.12	677.171	636.261	0.939689	0.996325	-0.00531107	0.511732	0.999813
Pdhx	chr2	ENSMUSG00000010914.10	1201.19	1227.62	1.02204	1.00343	0.00493294	0.710818	0.999813
Vac14	chr8	ENSMUSG00000010936.11	2145.88	2287.11	1.06588	1.01593	0.0227987	0.169893	0.999813
Akt1s1	chr7	ENSMUSG00000011096.17	2743.69	2862.68	1.04328	1.01164	0.0167009	0.321247	0.999813
Tbrg1	chr9	ENSMUSG00000011114.18	2958.8	3052.36	1.03156	1.00638	0.00916815	0.512028	0.999813
Brf1	chr12	ENSMUSG00000011158.8	2132.22	2203.46	1.03339	1.00724	0.010411	0.509735	0.999813
Odc1	chr12	ENSMUSG00000011179.8	16845.7	16609.4	0.985943	0.993451	-0.00947983	0.592606	0.999813
Thg1l	chr11	ENSMUSG00000011254.16	1073.77	1065.4	0.99218	0.999084	-0.00132148	0.905731	0.999813
Sugp1	chr8	ENSMUSG00000011306.7	1822.49	1927.31	1.05731	1.01259	0.0180543	0.245583	0.999813
Dhdh	chr7	ENSMUSG00000011382.8	391.16	392.738	1.00277	1.00011	0.00015162	0.982507	0.999813
Zfp790	chr7	ENSMUSG00000011427.16	885.74	839.926	0.948125	0.994401	-0.00809981	0.457395	0.999813
Fsd1	chr17	ENSMUSG00000011589.9	754.199	741.185	0.982994	0.998711	-0.00186037	0.823441	0.999813
Fuz	chr7	ENSMUSG00000011658.16	278.371	271.748	0.976373	0.998898	-0.00159071	0.832508	0.999813
Pgam1	chr19	ENSMUSG00000011752.7	9340.25	10146	1.08625	1.01319	0.0189012	0.138438	0.999813
Evi5	chr5	ENSMUSG00000011831.16	3487.86	3366.95	0.965259	0.990603	-0.0136206	0.397138	0.999813
Evi5l	chr8	ENSMUSG00000011832.15	817.08	838.131	1.02536	1.00156	0.00225413	0.792658	0.999813
Snapc2	chr8	ENSMUSG00000011837.4	1297.15	1245.87	0.960364	0.9954	-0.00665241	0.540595	0.999813
Gltp	chr5	ENSMUSG00000011884.13	1201.41	1152.67	0.959342	0.994323	-0.00821329	0.496658	0.999813
Bnip2	chr9	ENSMUSG00000011958.17	3098.94	3077.78	0.993114	0.99814	-0.00268527	0.860455	0.999813
Ccnt1	chr15	ENSMUSG00000011960.12	3621.4	3582.14	0.989289	0.997561	-0.00352254	0.804205	0.999813
Scarf2	chr16	ENSMUSG00000012017.4	2883.93	3125.06	1.08357	1.00687	0.00987754	0.324319	0.999813
Brms1l	chr12	ENSMUSG00000012076.8	1415.45	1376.56	0.972627	0.995705	-0.00620987	0.628154	0.999813
Med15	chr16	ENSMUSG00000012114.17	2591.35	2659.52	1.02613	1.00592	0.00851304	0.575475	0.999813
Dhdds	chr4	ENSMUSG00000012117.13	1766.43	1729.42	0.979052	0.996028	-0.00574185	0.657893	0.999813
Tjap1	chr17	ENSMUSG00000012296.16	2228.01	2282.59	1.02414	1.00443	0.00637293	0.624216	0.999813
Rpl15	chr14	ENSMUSG00000012405.16	18344.3	17878.4	0.974598	0.992138	-0.0113878	0.477938	0.999813
Tmem167	chr13	ENSMUSG00000012422.14	3918.8	3965.77	1.01212	1.00298	0.00429659	0.776658	0.999813
Mplkip	chr13	ENSMUSG00000012429.9	808.121	787.719	0.974727	0.997307	-0.00388973	0.719917	0.999813
Rpa3	chr6	ENSMUSG00000012483.4	1483.83	1328.98	0.895587	0.986152	-0.0201184	0.108579	0.999813
Tnpo3	chr6	ENSMUSG00000012535.14	8780.69	8725.75	0.993656	0.995578	-0.00639309	0.825841	0.999813
Ttll5	chr12	ENSMUSG00000012609.19	1417.42	1381.91	0.974597	0.997554	-0.00353262	0.690964	0.999813
Zfp715	chr7	ENSMUSG00000012640.16	548.715	502.551	0.915423	0.994193	-0.00840144	0.338502	0.999813
Rps5	chr7	ENSMUSG00000012848.15	26846.7	27244.5	1.01474	1.00553	0.00796228	0.607363	0.999813
Adgrl1	chr8	ENSMUSG00000013033.16	7160.36	7080.89	0.988642	0.997377	-0.00378879	0.76716	0.999813
Amotl1	chr9	ENSMUSG00000013076.17	11382.5	11771.2	1.03405	1.01836	0.0262514	0.287867	0.999813
Etv5	chr16	ENSMUSG00000013089.15	4139.48	4171.64	1.00784	1.00231	0.00333259	0.847549	0.999813
Gfod2	chr8	ENSMUSG00000013150.15	1295.26	1264.71	0.976475	0.997296	-0.00390649	0.724822	0.999813
Enkd1	chr8	ENSMUSG00000013155.10	834.974	955.728	1.14403	1.00985	0.0141469	0.133758	0.999813
Atp6v0d1	chr8	ENSMUSG00000013160.7	1486.36	1627.65	1.09505	1.02087	0.029804	0.0816114	0.999813
Ptprs	chr17	ENSMUSG00000013236.17	11911.4	12128	1.01815	1.00847	0.0121715	0.557715	0.999813
Slc41a1	chr1	ENSMUSG00000013275.9	1096.86	1123.51	1.02389	1.00412	0.00593443	0.691342	0.999813
Iglon5	chr7	ENSMUSG00000013367.5	691.028	560.167	0.809713	0.990152	-0.0142785	0.0599699	0.999813
Igf2bp1	chr11	ENSMUSG00000013415.9	32828.2	34187.1	1.04134	1.02515	0.0358319	0.0995534	0.999813
Zfp651	chr9	ENSMUSG00000013419.7	763.276	738.62	0.967327	0.997498	-0.00361426	0.67118	0.999813
Nelfb	chr2	ENSMUSG00000013465.19	3197.55	3297.62	1.03136	1.00735	0.0105714	0.413172	0.999813
Tmem175	chr5	ENSMUSG00000013495.15	231.596	225.84	0.975563	0.999952	-6.92746e-05	0.89028	0.999813
Tango2	chr16	ENSMUSG00000013539.14	191.304	179.786	0.939387	0.998089	-0.00275972	0.648472	0.999813
Aldh1a2	chr9	ENSMUSG00000013584.5	211.726	169.176	0.798634	0.998025	-0.00285234	0.371426	0.999813
Ndufs2	chr1	ENSMUSG00000013593.12	6442.07	6435.14	0.998807	0.999608	-0.000565172	0.968645	0.999813
Atraid	chr5	ENSMUSG00000013622.15	367.741	382.723	1.04069	1.00173	0.0024964	0.707843	0.999813
Sh3bp5l	chr11	ENSMUSG00000013646.17	1509.94	1474.39	0.976332	0.996493	-0.00506828	0.681833	0.999813
Atad1	chr19	ENSMUSG00000013662.6	2436.29	2360.92	0.969009	0.993592	-0.00927476	0.525403	0.999813
Pten	chr19	ENSMUSG00000013663.7	3110.31	3046.53	0.979658	0.994401	-0.00810027	0.610336	0.999813
Pea15a	chr1	ENSMUSG00000013698.12	2101.52	2116.4	1.00716	1.0014	0.00201817	0.888795	0.999813
Timm23	chr14	ENSMUSG00000013701.13	3583.86	3623.23	1.01092	1.00675	0.00970608	0.789228	0.999813
Trnt1	chr6	ENSMUSG00000013736.16	1738.39	1724.8	0.99194	0.998736	-0.00182492	0.887448	0.999813
Ehmt2	chr17	ENSMUSG00000013787.15	12494.6	12743.2	1.01989	1.00626	0.0089976	0.580519	0.999813
Elof1	chr9	ENSMUSG00000013822.7	1994.31	2024.46	1.01498	1.00333	0.00479885	0.751292	0.999813
Med16	chr10	ENSMUSG00000013833.15	2824.14	2824.3	0.999954	1.00041	0.000598071	0.999082	0.999813
St3gal1	chr15	ENSMUSG00000013846.10	1314.9	1429.85	1.08708	1.0135	0.0193414	0.162949	0.999813
Tmem259	chr10	ENSMUSG00000013858.14	3401.61	3495.17	1.0273	1.00648	0.00931623	0.540416	0.999813
Rnf170	chr8	ENSMUSG00000013878.18	578.885	587.715	1.01544	1.00103	0.0014831	0.868853	0.999813
Clip3	chr7	ENSMUSG00000013921.15	6514.71	6412.95	0.984301	0.997215	-0.00402294	0.762598	0.999813
Dedd	chr1	ENSMUSG00000013973.12	1255.06	1311.21	1.04405	1.00532	0.00765533	0.510101	0.999813
Nit1	chr1	ENSMUSG00000013997.10	848.35	805.589	0.949562	0.995102	-0.00708359	0.478513	0.999813
Rnf168	chr16	ENSMUSG00000014074.17	2819.54	2844.27	1.00884	1.00209	0.00301536	0.835186	0.999813
Tctex1d2	chr16	ENSMUSG00000014075.15	227.4	195.785	0.860645	0.994716	-0.00764359	0.266734	0.999813
Chp1	chr2	ENSMUSG00000014077.13	3106.69	3086.4	0.993503	0.99844	-0.00225295	0.870989	0.999813
Klhl3	chr13	ENSMUSG00000014164.15	168.145	138.005	0.823071	0.997139	-0.00413384	0.324114	0.999813
Tvp23b	chr11	ENSMUSG00000014177.10	550.683	540.472	0.981583	0.9987	-0.00187644	0.825981	0.999813
Cacybp	chr1	ENSMUSG00000014226.10	7695.54	7995.44	1.03874	1.01327	0.0190179	0.294655	0.999813
Cluap1	chr16	ENSMUSG00000014232.14	492.486	457.153	0.928344	0.994983	-0.00725555	0.416139	0.999813
Pigl	chr11	ENSMUSG00000014245.8	403.598	416.914	1.03368	1.00194	0.00279464	0.733977	0.999813
Ndufa2	chr18	ENSMUSG00000014294.4	2170.13	2098.43	0.96694	0.992436	-0.0109534	0.478519	0.999813
Pam16	chr16	ENSMUSG00000014301.13	491.414	517.22	1.05204	1.00281	0.00404898	0.613511	0.999813
Glis2	chr16	ENSMUSG00000014303.13	2324.51	2283.49	0.982274	0.996447	-0.00513462	0.735307	0.999813
Cox6c	chr15	ENSMUSG00000014313.15	2962.9	2894.07	0.976921	0.997012	-0.00431779	0.713553	0.999813
Bicc1	chr10	ENSMUSG00000014329.14	1006.04	924.176	0.91856	0.993962	-0.008737	0.31249	0.999813
Ube2z	chr11	ENSMUSG00000014349.7	5380.2	5419.27	1.00737	1.00258	0.00371928	0.822604	0.999813
Tmem87b	chr2	ENSMUSG00000014353.15	940.625	937.826	0.996855	0.999525	-0.000685623	0.961507	0.999813
Anapc1	chr2	ENSMUSG00000014355.10	13669.8	13390.6	0.979494	0.992643	-0.0106534	0.528994	0.999813
Mertk	chr2	ENSMUSG00000014361.5	1280.18	1278.64	0.998499	0.999915	-0.000122791	0.985427	0.999813
Tsg101	chr7	ENSMUSG00000014402.15	4187.24	4064.7	0.97058	0.992382	-0.0110328	0.471813	0.999813
Hps5	chr7	ENSMUSG00000014418.16	836.907	772.475	0.923284	0.991179	-0.0127828	0.256601	0.999813
Map3k4	chr17	ENSMUSG00000014426.9	3974.68	4113.04	1.03462	1.01233	0.0176773	0.378101	0.999813
Rnf166	chr8	ENSMUSG00000014470.4	779.192	796.523	1.02179	1.00184	0.00264525	0.779394	0.999813
Ankrd28	chr14	ENSMUSG00000014496.8	2467.08	2421.86	0.98181	0.996835	-0.00457332	0.710103	0.999813
Srp19	chr18	ENSMUSG00000014504.16	1748.19	1671.82	0.956268	0.991563	-0.0122233	0.371666	0.999813
Wdfy2	chr14	ENSMUSG00000014547.10	2214.13	2332.71	1.05335	1.00998	0.0143257	0.337613	0.999813
Rbsn	chr6	ENSMUSG00000014550.14	2407.22	2432.95	1.01068	1.00258	0.00372067	0.80835	0.999813
Mrps25	chr6	ENSMUSG00000014551.8	1462.64	1489.97	1.01857	1.00293	0.00421447	0.757123	0.999813
Dguok	chr6	ENSMUSG00000014554.13	519.728	453.403	0.872199	0.990669	-0.0135244	0.140601	0.999813
Camta1	chr4	ENSMUSG00000014592.20	785.884	731.57	0.931312	0.994091	-0.00854955	0.381922	0.999813
Csf1	chr3	ENSMUSG00000014599.10	152.267	151.591	0.994713	0.999889	-0.000159499	0.974404	0.999813
Strip1	chr3	ENSMUSG00000014601.13	4075.12	4035.28	0.990065	0.997052	-0.00425933	0.785891	0.999813
Kif1a	chr1	ENSMUSG00000014602.15	604.02	517.52	0.866951	0.999269	-0.00105555	0.658367	0.999813
Slc25a11	chr11	ENSMUSG00000014606.14	2175.3	2063.87	0.948696	0.988265	-0.0170308	0.269711	0.999813
Cmc2	chr8	ENSMUSG00000014633.15	595.029	625.034	1.05004	1.00362	0.00520844	0.603639	0.999813
Chfr	chr5	ENSMUSG00000014668.15	1279.18	1405.25	1.09901	1.00928	0.0133287	0.216354	0.999813
Tex261	chr6	ENSMUSG00000014748.13	2256.42	2344.9	1.03914	1.00892	0.0128076	0.403175	0.999813
Fam120b	chr17	ENSMUSG00000014763.8	1279.34	1198.62	0.936876	0.990861	-0.0132459	0.28509	0.999813
Tbp	chr17	ENSMUSG00000014767.17	1625.76	1696.52	1.04325	1.00674	0.0096956	0.433369	0.999813
Psmb1	chr17	ENSMUSG00000014769.10	6202.07	6066.73	0.978017	0.994248	-0.00832286	0.576019	0.999813
Pdcd2	chr17	ENSMUSG00000014771.13	708.826	692.394	0.976903	0.998254	-0.00252106	0.755709	0.999813
Slc9a5	chr8	ENSMUSG00000014786.8	508.558	576.831	1.13176	1.00883	0.0126808	0.17024	0.999813
Stc1	chr14	ENSMUSG00000014813.9	130.425	171.399	1.3118	1.00677	0.00973304	0.0787897	0.999813
4931428F04Rik	chr8	ENSMUSG00000014837.15	905.746	868.996	0.959138	0.995897	-0.00593149	0.584822	0.999813
Msh3	chr13	ENSMUSG00000014850.15	1853.83	1871.42	1.00934	1.00166	0.00238672	0.858782	0.999813
Tmem208	chr8	ENSMUSG00000014856.12	433.088	449.853	1.0399	1.0017	0.00245212	0.746427	0.999813
E2f4	chr8	ENSMUSG00000014859.9	4431.44	4670.9	1.05392	1.01659	0.0237444	0.17007	0.999813
Surf4	chr2	ENSMUSG00000014867.9	6541.98	6879.34	1.0516	1.01822	0.0260539	0.154279	0.999813
Surf2	chr2	ENSMUSG00000014873.15	959.055	998.574	1.04109	1.00499	0.00718575	0.536061	0.999813
Dnajb9	chr12	ENSMUSG00000014905.4	470.8	484.29	1.02865	1.00226	0.00325637	0.747358	0.999813
Naf1	chr8	ENSMUSG00000014907.10	1372.07	1472.44	1.07375	1.00783	0.0112464	0.299637	0.999813
Yes1	chr5	ENSMUSG00000014932.15	1397.56	1367.7	0.978633	0.996288	-0.00536461	0.705653	0.999813
Gorasp2	chr2	ENSMUSG00000014959.12	4587.09	4653.02	1.01415	1.00455	0.00655339	0.705496	0.999813
Tsen15	chr1	ENSMUSG00000014980.14	1479.63	1567.36	1.05923	1.01016	0.014586	0.292758	0.999813
Efr3a	chr15	ENSMUSG00000015002.18	1345.62	1324.08	0.983962	0.998157	-0.00266096	0.77714	0.999813
Trappc2l	chr8	ENSMUSG00000015013.9	424.899	414.557	0.975631	0.998406	-0.00230123	0.794779	0.999813
Acsf3	chr8	ENSMUSG00000015016.8	637.986	653.711	1.02458	1.00206	0.00296571	0.762223	0.999813
Ddx19a	chr8	ENSMUSG00000015023.7	3964.43	4061.82	1.02454	1.00761	0.0109345	0.493317	0.999813
Galns	chr8	ENSMUSG00000015027.11	170.481	176.688	1.03587	1.00076	0.00110122	0.826934	0.999813
Rabl6	chr2	ENSMUSG00000015087.14	4363.41	4597.41	1.05381	1.01236	0.0177274	0.229052	0.999813
Edf1	chr2	ENSMUSG00000015092.9	3098.14	3243.69	1.04694	1.00855	0.0122804	0.378981	0.999813
Npdc1	chr2	ENSMUSG00000015094.16	150.414	203.996	1.35432	1.00276	0.00397801	0.174444	0.999813
Fbxw5	chr2	ENSMUSG00000015095.12	1656.33	1690.2	1.02014	1.00312	0.00449247	0.718617	0.999813
Slc25a13	chr6	ENSMUSG00000015112.15	3125.72	3264.44	1.04404	1.01005	0.0144325	0.346606	0.999813
Ube2i	chr17	ENSMUSG00000015120.15	9516.98	9275.19	0.974639	0.987226	-0.0185476	0.358665	0.999813
Tsr3	chr17	ENSMUSG00000015126.9	1017.07	990.349	0.973647	0.997153	-0.00411262	0.695093	0.999813
Unkl	chr17	ENSMUSG00000015127.14	509.982	521.519	1.02256	1.00133	0.00192134	0.811922	0.999813
Lrrk1	chr7	ENSMUSG00000015133.17	757.551	796.12	1.05082	1.00428	0.00616864	0.527602	0.999813
Actn1	chr12	ENSMUSG00000015143.15	10094.6	10691.5	1.05892	1.02307	0.0329056	0.117004	0.999813
Sirt2	chr7	ENSMUSG00000015149.14	1976.62	2078.59	1.05142	1.01107	0.0158857	0.295769	0.999813
Hnrnpl	chr7	ENSMUSG00000015165.16	30388.3	30060.5	0.989227	0.993955	-0.00874754	0.618898	0.999813
Casd1	chr6	ENSMUSG00000015189.12	5757.64	6188.61	1.07444	1.01269	0.018192	0.168146	0.999813
Cnksr3	chr10	ENSMUSG00000015202.13	934.149	969.166	1.03828	1.00342	0.0049225	0.611213	0.999813
Mtmr1	chrX	ENSMUSG00000015214.14	372.044	357.398	0.960467	0.998168	-0.00264585	0.704636	0.999813
Map2	chr1	ENSMUSG00000015222.18	838.281	714.91	0.851701	0.98998	-0.0145294	0.107976	0.999813
Abca1	chr4	ENSMUSG00000015243.4	600.024	606.53	1.01054	1.00074	0.00106301	0.909038	0.999813
Nipsnap3b	chr4	ENSMUSG00000015247.10	659.259	669.088	1.01486	1.00118	0.00170082	0.845638	0.999813
Lage3	chrX	ENSMUSG00000015289.4	979.209	974.599	0.995104	0.99954	-0.000664076	0.951186	0.999813
Ubl4a	chrX	ENSMUSG00000015290.15	1368.42	1367.83	0.99947	0.999832	-0.00024187	0.9928	0.999813
Gdi1	chrX	ENSMUSG00000015291.10	3227.31	3093.31	0.958426	0.990763	-0.0133883	0.383603	0.999813
Sash1	chr10	ENSMUSG00000015305.6	2034.61	2124.18	1.04445	1.00863	0.0123923	0.451036	0.999813
Zdhhc12	chr2	ENSMUSG00000015335.16	407.614	440.752	1.08137	1.00454	0.0065284	0.429778	0.999813
Endog	chr2	ENSMUSG00000015337.5	315.261	302.607	0.95972	0.998672	-0.00191725	0.734175	0.999813
Golga7	chr8	ENSMUSG00000015341.17	3348.05	3379.74	1.00947	1.00196	0.00282208	0.842721	0.999813
Pcolce2	chr9	ENSMUSG00000015354.8	240.503	225.376	0.939338	0.997997	-0.00289267	0.643438	0.999813
Clpx	chr9	ENSMUSG00000015357.10	1806.33	1728.99	0.957085	0.992487	-0.0108804	0.418159	0.999813
Trabd	chr15	ENSMUSG00000015363.13	2064.92	2177.44	1.05452	1.00608	0.00874634	0.446735	0.999813
Dennd6b	chr15	ENSMUSG00000015377.10	427.019	471.452	1.10147	1.00432	0.00622131	0.386857	0.999813
Atf6b	chr17	ENSMUSG00000015461.15	3438.9	3527.01	1.02564	1.00496	0.00713715	0.610358	0.999813
Notch4	chr17	ENSMUSG00000015468.14	643.106	655.435	1.01858	1.0007	0.00101227	0.871914	0.999813
Ppt2	chr17	ENSMUSG00000015474.16	343.945	355.452	1.03265	1.00118	0.00170768	0.772942	0.999813
Rnf5	chr17	ENSMUSG00000015478.13	1701.02	1664.72	0.978488	0.997236	-0.00399366	0.704074	0.999813
Cacfd1	chr2	ENSMUSG00000015488.14	3518.38	3421.7	0.972365	0.991353	-0.0125286	0.45828	0.999813
Hivep2	chr10	ENSMUSG00000015501.10	280.487	270.531	0.965166	0.998631	-0.00197679	0.777851	0.999813
Arnt	chr3	ENSMUSG00000015522.18	2769.03	2723.49	0.983406	0.996601	-0.00491161	0.727631	0.999813
Itga2	chr13	ENSMUSG00000015533.9	143.329	156.696	1.09223	1.00139	0.00200949	0.641226	0.999813
Mocs2	chr13	ENSMUSG00000015536.14	801.396	727.938	0.908164	0.990558	-0.0136873	0.208858	0.999813
Nat9	chr11	ENSMUSG00000015542.17	244.841	260.364	1.06395	1.00208	0.00299239	0.627043	0.999813
Lpl	chr8	ENSMUSG00000015568.16	1122.6	974.105	0.867848	0.993587	-0.00928139	0.208713	0.999813
Atp6v0e	chr17	ENSMUSG00000015575.15	575.314	580.43	1.00913	1.00047	0.000683759	0.935069	0.999813
Zfp318	chr17	ENSMUSG00000015597.17	2703.03	2672.16	0.988957	0.995605	-0.00635487	0.812075	0.999813
Srf	chr17	ENSMUSG00000015605.6	2639.55	2819.45	1.06842	1.01231	0.0176464	0.218609	0.999813
Gata3	chr2	ENSMUSG00000015619.10	1002.03	1113.61	1.11364	1.00153	0.00220477	0.592346	0.999813
Lama5	chr2	ENSMUSG00000015647.9	1299.51	1175.88	0.884103	0.999794	-0.000297756	0.824315	0.999813
Steap2	chr5	ENSMUSG00000015653.13	264.635	227.277	0.859817	0.994503	-0.00795208	0.230128	0.999813
Hspa8	chr9	ENSMUSG00000015656.17	113499	116259	1.02431	1.00938	0.0134697	0.445648	0.999813
Serac1	chr17	ENSMUSG00000015659.12	377.626	357.09	0.946206	0.997504	-0.00360518	0.61793	0.999813
Pdzd11	chrX	ENSMUSG00000015668.13	1416.04	1291.96	0.91236	0.983242	-0.0243821	0.101057	0.999813
Psma2	chr13	ENSMUSG00000015671.11	5745.39	5344.92	0.930252	0.974935	-0.0366224	0.0815385	0.999813
Mrpl32	chr13	ENSMUSG00000015672.4	1160.79	1121.1	0.965973	0.995717	-0.00619228	0.593011	0.999813
Setdb1	chr3	ENSMUSG00000015697.14	5412.55	5574.88	1.02985	1.01199	0.017199	0.340699	0.999813
Arnt2	chr7	ENSMUSG00000015709.9	4120.7	3762.74	0.9131	0.982994	-0.0247462	0.105188	0.999813
Prune1	chr3	ENSMUSG00000015711.8	1704.74	1774.7	1.04091	1.00783	0.011254	0.414928	0.999813
Cers2	chr3	ENSMUSG00000015714.11	2178.3	2202.46	1.01117	1.00278	0.00400722	0.818079	0.999813
Capza2	chr6	ENSMUSG00000015733.13	4299.81	4139.5	0.962651	0.988947	-0.0160354	0.348651	0.999813
Plekho1	chr3	ENSMUSG00000015745.9	4249.66	4349.36	1.02334	1.00553	0.00796028	0.598105	0.999813
Vps45	chr3	ENSMUSG00000015747.5	577.122	628.013	1.08823	1.00671	0.0096503	0.314098	0.999813
Prpf3	chr3	ENSMUSG00000015748.13	3100.1	3020.48	0.974119	0.993576	-0.00929745	0.522022	0.999813
Aph1a	chr3	ENSMUSG00000015750.15	1028.21	990.444	0.963714	0.995989	-0.00579842	0.598467	0.999813
Tab2	chr10	ENSMUSG00000015755.16	7520.15	7473.26	0.993729	0.999971	-4.22495e-05	0.864515	0.999813
Cnih1	chr14	ENSMUSG00000015759.11	3209.71	3080.89	0.959861	0.991147	-0.0128296	0.367813	0.999813
Eps8	chr6	ENSMUSG00000015766.14	147.986	146.852	0.993518	0.999881	-0.00017237	0.969838	0.999813
Med22	chr2	ENSMUSG00000015776.12	3220.27	3339.33	1.03707	1.01011	0.0145117	0.344102	0.999813
Surf1	chr2	ENSMUSG00000015790.16	506.207	506.339	1.00023	0.999952	-6.94391e-05	0.99815	0.999813
Med28	chr5	ENSMUSG00000015804.14	1830.31	1820.28	0.994658	0.998601	-0.00201924	0.914312	0.999813
Qdpr	chr5	ENSMUSG00000015806.12	1986.77	1976.55	0.994814	0.998222	-0.00256708	0.918169	0.999813
Sqstm1	chr11	ENSMUSG00000015837.15	2617.69	2648.68	1.01176	1.00295	0.00424921	0.780461	0.999813
Nfe2l2	chr2	ENSMUSG00000015839.6	1841.04	1813.91	0.985359	0.997214	-0.00402454	0.770121	0.999813
Rxra	chr2	ENSMUSG00000015846.15	4539.33	4505.13	0.992311	0.997521	-0.00358131	0.834811	0.999813
Prpsap1	chr11	ENSMUSG00000015869.16	3904.44	3974.86	1.01789	1.00473	0.00681416	0.662287	0.999813
Lcorl	chr5	ENSMUSG00000015882.18	907.65	788.634	0.869099	0.987736	-0.0178028	0.0885818	0.999813
Lta4h	chr10	ENSMUSG00000015889.8	3573.22	3557.21	0.995352	0.998747	-0.00180924	0.911811	0.999813
Macroh2a1	chr13	ENSMUSG00000015937.15	17894.3	17490.7	0.977448	0.993473	-0.00944797	0.515736	0.999813
Gtf2ird2	chr5	ENSMUSG00000015942.9	427.218	414.961	0.971491	0.998379	-0.00234092	0.76463	0.999813
Bola1	chr3	ENSMUSG00000015943.11	564.917	520.965	0.922536	0.994183	-0.00841616	0.351615	0.999813
Castor2	chr5	ENSMUSG00000015944.9	1221.53	1234.77	1.01059	1.00074	0.00106963	0.905288	0.999813
Wnt11	chr7	ENSMUSG00000015957.12	144.445	118.334	0.817578	0.99628	-0.00537639	0.254264	0.999813
Adss	chr1	ENSMUSG00000015961.8	5159.81	5047.93	0.978254	0.991886	-0.0117539	0.505128	0.999813
Actr8	chr14	ENSMUSG00000015971.5	1504.61	1422.62	0.945171	0.990293	-0.0140721	0.307429	0.999813
Fnta	chr8	ENSMUSG00000015994.10	2284.42	2317.58	1.01457	1.00488	0.00702057	0.73998	0.999813
Mtrex	chr13	ENSMUSG00000016018.4	6931.94	6714.63	0.968575	0.986408	-0.0197435	0.304975	0.999813
Celsr1	chr15	ENSMUSG00000016028.10	633.21	649.454	1.02406	1.00014	0.000200834	0.940653	0.999813
Fli1	chr9	ENSMUSG00000016087.13	4828.31	4805.48	0.995126	0.99909	-0.00131307	0.922559	0.999813
Stard13	chr5	ENSMUSG00000016128.14	198.878	225.979	1.1338	1.00214	0.0030867	0.492144	0.999813
Camk1g	chr1	ENSMUSG00000016179.11	355.962	394.25	1.10806	1.00551	0.00792085	0.323363	0.999813
Utp25	chr1	ENSMUSG00000016181.9	1626.25	1686.11	1.03705	1.00642	0.0092262	0.497091	0.999813
Syt14	chr1	ENSMUSG00000016200.14	932.565	903.378	0.968623	0.996123	-0.00560374	0.643274	0.999813
Atp5e	chr2	ENSMUSG00000016252.7	2308.5	2275.58	0.985666	0.996629	-0.00487113	0.763081	0.999813
Nelfcd	chr2	ENSMUSG00000016253.12	5013.87	4851.72	0.967445	0.990523	-0.0137374	0.441076	0.999813
Ctsz	chr2	ENSMUSG00000016256.10	1382.31	1473.11	1.06567	1.00834	0.0119769	0.322723	0.999813
Prelid3b	chr2	ENSMUSG00000016257.15	2686.09	2597.5	0.967109	0.992845	-0.010359	0.46536	0.999813
Sertad4	chr1	ENSMUSG00000016262.14	2630.49	2434.7	0.925892	0.981126	-0.0274891	0.116157	0.999813
Ube2a	chrX	ENSMUSG00000016308.12	1134.03	1086.39	0.957973	0.994863	-0.00742979	0.519934	0.999813
Slc25a5	chrX	ENSMUSG00000016319.3	15719.5	16190.1	1.02989	1.01126	0.0161517	0.363448	0.999813
Ppdpf	chr2	ENSMUSG00000016344.14	2115.31	1984.97	0.938168	0.985741	-0.0207199	0.188736	0.999813
Pls3	chrX	ENSMUSG00000016382.15	3293.17	3216.45	0.976831	0.993901	-0.00882608	0.577091	0.999813
Mpped2	chr2	ENSMUSG00000016386.15	3939.46	3669.09	0.931458	0.982858	-0.0249444	0.131595	0.999813
Nkap	chrX	ENSMUSG00000016409.4	1267.07	1154.87	0.911502	0.987187	-0.0186054	0.151153	0.999813
Ndufa1	chrX	ENSMUSG00000016427.7	1045.22	979.425	0.937124	0.99247	-0.0109052	0.344032	0.999813
E2f3	chr13	ENSMUSG00000016477.18	5120.1	4949.83	0.966726	0.989601	-0.0150808	0.37111	0.999813
Cr1l	chr1	ENSMUSG00000016481.15	770.386	799.758	1.03751	1.00359	0.0051697	0.621021	0.999813
Ppfibp1	chr6	ENSMUSG00000016487.15	2730.36	2728.85	0.999421	0.999868	-0.000189843	0.989866	0.999813
Cd34	chr1	ENSMUSG00000016494.9	1896.95	1982.46	1.04489	1.00638	0.00917942	0.465929	0.999813
Plgrkt	chr19	ENSMUSG00000016495.12	246.776	261.895	1.06103	1.00214	0.00308094	0.629603	0.999813
Gtf3a	chr5	ENSMUSG00000016503.17	2521.48	2626.56	1.04154	1.00949	0.0136212	0.3733	0.999813
Mtif3	chr5	ENSMUSG00000016510.11	529.608	520.903	0.983578	0.998653	-0.0019441	0.850786	0.999813
Lnx2	chr5	ENSMUSG00000016520.7	967.434	1006.92	1.04064	1.00489	0.0070327	0.550615	0.999813
Dyrk3	chr1	ENSMUSG00000016526.8	331.812	316.826	0.955121	0.9982	-0.00259849	0.701078	0.999813
Mapkapk2	chr1	ENSMUSG00000016528.10	5076.8	5342.51	1.0524	1.02294	0.0327182	0.117327	0.999813
Lamp2	chrX	ENSMUSG00000016534.15	2483.61	2379.53	0.958023	0.991927	-0.0116944	0.384393	0.999813
Atxn10	chr15	ENSMUSG00000016541.10	8283.9	8011.37	0.967084	0.984048	-0.0231997	0.248226	0.999813
Foxred2	chr15	ENSMUSG00000016552.13	596.197	580.042	0.972496	0.997924	-0.0029976	0.726165	0.999813
Eif3d	chr15	ENSMUSG00000016554.9	9243.69	9549.4	1.03305	1.015	0.0214729	0.25797	0.999813
Nup50	chr15	ENSMUSG00000016619.10	7897.43	7967.69	1.00878	1.00319	0.00459862	0.786973	0.999813
Phf21b	chr15	ENSMUSG00000016624.15	332.802	251.171	0.756391	0.994934	-0.00732729	0.119677	0.999813
Ift27	chr15	ENSMUSG00000016637.7	1080.51	1117.82	1.03455	1.00557	0.00801695	0.582226	0.999813
Pacsin2	chr15	ENSMUSG00000016664.16	3228.96	3315.32	1.02675	1.00755	0.0108513	0.532682	0.999813
Ttll12	chr15	ENSMUSG00000016757.11	4971.82	5217.68	1.04928	1.01977	0.0282503	0.164736	0.999813
Scube1	chr15	ENSMUSG00000016763.15	2464.88	2490.07	1.00974	1.00014	0.000194925	0.9465	0.999813
Tox4	chr14	ENSMUSG00000016831.12	3827.93	3745.71	0.978538	0.993588	-0.00927989	0.541756	0.999813
Mrps18c	chr5	ENSMUSG00000016833.14	804.661	725.237	0.900662	0.992406	-0.0109976	0.231113	0.999813
Sulf1	chr1	ENSMUSG00000016918.15	2210.57	2079.79	0.940288	0.998319	-0.00242722	0.667838	0.999813
Srsf6	chr2	ENSMUSG00000016921.14	16324	16373.9	1.00303	1.00112	0.00161818	0.919753	0.999813
Plcg1	chr2	ENSMUSG00000016933.17	9917.75	10052.7	1.01355	1.00499	0.00718239	0.673737	0.999813
Kctd2	chr11	ENSMUSG00000016940.18	831.098	740.704	0.891207	0.987664	-0.0179073	0.119704	0.999813
Kctd5	chr17	ENSMUSG00000016946.6	3416.79	3417.06	1.00021	1.00009	0.000129985	0.995694	0.999813
Etaa1	chr11	ENSMUSG00000016984.7	1838.07	1762.31	0.95852	0.993326	-0.0096604	0.456239	0.999813
Sdc4	chr2	ENSMUSG00000017009.3	502.497	454.261	0.903975	0.997326	-0.0038624	0.490861	0.999813
Il13ra1	chrX	ENSMUSG00000017057.9	200.968	204.093	1.01554	1.00038	0.00054552	0.912895	0.999813
Nbr1	chr11	ENSMUSG00000017119.19	4720.16	4531.27	0.959885	0.985567	-0.0209735	0.26856	0.999813
Cyth1	chr11	ENSMUSG00000017132.17	1311.33	1360.99	1.03793	1.0057	0.00820581	0.511507	0.999813
Rnd3	chr2	ENSMUSG00000017144.8	5524.77	5094.65	0.92227	0.972728	-0.0398916	0.0669459	0.999813
Brca1	chr11	ENSMUSG00000017146.12	3725.38	3490.72	0.936938	0.974496	-0.0372713	0.0751194	0.999813
Nt5c3b	chr11	ENSMUSG00000017176.17	2232.81	2257.51	1.01085	1.00181	0.00261014	0.853594	0.999813
Coa3	chr11	ENSMUSG00000017188.3	1476.39	1482.52	1.00406	1.00048	0.000687077	0.954369	0.999813
Med24	chr11	ENSMUSG00000017210.14	4242.42	4391.37	1.03511	1.01292	0.0185159	0.321584	0.999813
Exosc10	chr4	ENSMUSG00000017264.16	4522.78	4573.62	1.0111	1.00307	0.00441888	0.785336	0.999813
Glod4	chr11	ENSMUSG00000017286.15	2657.17	2464.64	0.927484	0.980776	-0.0280044	0.113558	0.999813
Vps53	chr11	ENSMUSG00000017288.15	1443.02	1478.76	1.02474	1.00448	0.00644693	0.643032	0.999813
Taok1	chr11	ENSMUSG00000017291.13	4206.82	4001.74	0.951423	0.991221	-0.0127212	0.35488	0.999813
Dnttip1	chr2	ENSMUSG00000017299.13	1900.05	1839.91	0.96831	0.993693	-0.00912789	0.499549	0.999813
Acot8	chr2	ENSMUSG00000017307.16	228.28	200.788	0.879647	0.995739	-0.00616007	0.365087	0.999813
Mpp2	chr11	ENSMUSG00000017314.12	1064.05	1066.22	1.00125	1.00049	0.000711225	0.987485	0.999813
Nlk	chr11	ENSMUSG00000017376.15	1493.66	1540.02	1.03141	1.00377	0.00542204	0.6509	0.999813
Rpl19	chr11	ENSMUSG00000017404.12	28297.3	28112.3	0.993463	0.997297	-0.00390464	0.827184	0.999813
Nek8	chr11	ENSMUSG00000017405.14	247.299	266.528	1.07869	1.00293	0.0042242	0.524236	0.999813
Zfp207	chr11	ENSMUSG00000017421.18	13343.1	13117.8	0.983061	0.993947	-0.0087587	0.522504	0.999813
Psmd11	chr11	ENSMUSG00000017428.16	7025.18	6938.42	0.987566	0.995911	-0.00591146	0.707186	0.999813
C1qtnf1	chr11	ENSMUSG00000017446.14	144.497	136.416	0.9421	0.998922	-0.00155612	0.736555	0.999813
Timp2	chr11	ENSMUSG00000017466.9	3637.53	3508.13	0.964312	0.994056	-0.00860025	0.514515	0.999813
Zc3h18	chr8	ENSMUSG00000017478.15	7720.05	7856.44	1.01778	1.00708	0.0101799	0.603846	0.999813
Cdc6	chr11	ENSMUSG00000017499.15	2921.35	2894.12	0.990458	0.998098	-0.00274681	0.841334	0.999813
Suz12	chr11	ENSMUSG00000017548.15	4255.75	4062.06	0.954311	0.9888	-0.016249	0.269508	0.999813
Atad5	chr11	ENSMUSG00000017550.14	3309.36	3157.66	0.954277	0.993938	-0.00877252	0.289164	0.999813
Crlf3	chr11	ENSMUSG00000017561.16	1693.78	1759.03	1.03855	1.00626	0.00899705	0.496253	0.999813
Tnfaip1	chr11	ENSMUSG00000017615.12	5338.34	5498.44	1.02995	1.01033	0.0148245	0.435182	0.999813
Abr	chr11	ENSMUSG00000017631.19	3789.8	3693.91	0.974575	0.996111	-0.00562152	0.659161	0.999813
Rab11fip4	chr11	ENSMUSG00000017639.13	2949.46	2698.77	0.91484	0.988977	-0.0159916	0.188373	0.999813
Slc35c2	chr2	ENSMUSG00000017664.16	1154.62	1216.49	1.05363	1.00716	0.0102923	0.401139	0.999813
Zfp334	chr2	ENSMUSG00000017667.9	6005.77	6175.75	1.02827	1.01092	0.0156645	0.393305	0.999813
Elmo2	chr2	ENSMUSG00000017670.16	3120.85	3106.52	0.995491	0.99878	-0.00176107	0.91851	0.999813
Wsb1	chr11	ENSMUSG00000017677.11	3547.57	3522.31	0.992859	0.998619	-0.00199406	0.884574	0.999813
Ttpal	chr2	ENSMUSG00000017679.16	1833.84	1696.66	0.92531	0.98673	-0.0192727	0.157145	0.999813
Rhot1	chr11	ENSMUSG00000017686.17	2308.52	2346.18	1.01641	1.0038	0.00546827	0.713113	0.999813
Ada	chr2	ENSMUSG00000017697.3	324.946	351.019	1.07975	1.00332	0.00477901	0.506387	0.999813
Serinc3	chr2	ENSMUSG00000017707.9	2856.83	2923.38	1.02324	1.00418	0.00601289	0.657741	0.999813
Pgs1	chr11	ENSMUSG00000017715.11	1455.87	1400.53	0.961991	0.994051	-0.00860775	0.465994	0.999813
Birc5	chr11	ENSMUSG00000017716.15	4420.17	4213.58	0.953196	0.98738	-0.0183223	0.264639	0.999813
Wfdc2	chr2	ENSMUSG00000017723.11	324.276	299.902	0.924432	0.999098	-0.00130241	0.676391	0.999813
Etv4	chr11	ENSMUSG00000017724.14	1536.84	1544.02	1.0044	1.0005	0.0007174	0.94556	0.999813
Ghdc	chr11	ENSMUSG00000017747.13	163.275	171.71	1.05177	1.00131	0.00188612	0.736344	0.999813
Pltp	chr2	ENSMUSG00000017754.13	273.311	257.428	0.922895	0.999845	-0.000223412	0.877661	0.999813
Slc12a7	chr13	ENSMUSG00000017756.9	4741.1	4861.67	1.0251	1.00594	0.00854885	0.537352	0.999813
Ctsa	chr2	ENSMUSG00000017760.16	2236.15	2405.27	1.07561	1.01983	0.0283264	0.110825	0.999813
Zswim1	chr2	ENSMUSG00000017764.2	735.258	737.564	1.00321	1.00027	0.000383587	0.966347	0.999813
Slc12a4	chr8	ENSMUSG00000017765.17	1257.81	1376.59	1.09425	1.01372	0.0196577	0.136821	0.999813
Myo1c	chr11	ENSMUSG00000017774.19	1289.86	1374.74	1.06609	1.01163	0.016677	0.239797	0.999813
Cox7c	chr13	ENSMUSG00000017778.14	3738.13	3629.8	0.970934	0.992746	-0.0105027	0.494699	0.999813
Pitpna	chr11	ENSMUSG00000017781.17	4187.69	4251.85	1.01543	1.0039	0.00561888	0.689228	0.999813
Mlx	chr11	ENSMUSG00000017801.15	739.654	737.614	0.997124	0.999726	-0.000395721	0.971092	0.999813
Retreg3	chr11	ENSMUSG00000017802.14	2240.06	2294.08	1.02424	1.00516	0.00742278	0.609769	0.999813
Jph2	chr2	ENSMUSG00000017817.11	253.978	283.55	1.11524	1.00395	0.00569121	0.394902	0.999813
Rab5a	chr17	ENSMUSG00000017831.8	2049.44	1926.75	0.940142	0.985459	-0.0211317	0.198671	0.999813
Nkiras2	chr11	ENSMUSG00000017837.12	2275.74	2229.79	0.979688	0.995951	-0.00585292	0.683194	0.999813
Ppp2r5c	chr12	ENSMUSG00000017843.14	5184.17	5026.91	0.969635	0.987964	-0.0174694	0.333965	0.999813
Ift52	chr2	ENSMUSG00000017858.12	1569.72	1520.98	0.96895	0.994479	-0.0079877	0.5569	0.999813
Mybl2	chr2	ENSMUSG00000017861.11	2645.66	2705.81	1.02287	1.0056	0.00804956	0.597721	0.999813
B4galt5	chr2	ENSMUSG00000017929.13	1438.36	1422.9	0.989175	0.998981	-0.00147126	0.860945	0.999813
Ptgis	chr2	ENSMUSG00000017969.13	528.575	594.296	1.1239	1.00848	0.012176	0.192651	0.999813
Ddx27	chr2	ENSMUSG00000017999.16	3787.27	3866.47	1.02076	1.00503	0.00724345	0.616248	0.999813
Cyth3	chr5	ENSMUSG00000018001.18	2886.66	2742.71	0.950033	0.988957	-0.0160196	0.293495	0.999813
Rac3	chr11	ENSMUSG00000018012.11	260.094	252.222	0.970027	0.998911	-0.00157191	0.818297	0.999813
Rrp7a	chr15	ENSMUSG00000018040.9	3181.9	3243.03	1.01911	1.00286	0.0041246	0.704383	0.999813
Cyb5r3	chr15	ENSMUSG00000018042.18	4038.35	4190.94	1.03778	1.01122	0.0160948	0.35905	0.999813
Ints2	chr11	ENSMUSG00000018068.13	3564.56	3624.85	1.01672	1.00463	0.00666737	0.673424	0.999813
Med13l	chr5	ENSMUSG00000018076.12	2910.26	2923.17	1.00446	1.00323	0.00465284	0.949068	0.999813
Mafk	chr5	ENSMUSG00000018143.10	318.784	277.256	0.870236	0.9942	-0.00839225	0.236434	0.999813
Med1	chr11	ENSMUSG00000018160.15	5165.03	5182.28	1.00327	1.00029	0.000415577	0.946081	0.999813
Erbb3	chr10	ENSMUSG00000018166.8	540.596	496.769	0.937749	0.999861	-0.000200781	0.891358	0.999813
Stard3	chr11	ENSMUSG00000018167.10	755.704	797.971	1.05613	1.00596	0.00857453	0.437657	0.999813
Mfng	chr15	ENSMUSG00000018169.12	271.315	238.679	0.876797	0.99773	-0.00327845	0.460345	0.999813
Vmp1	chr11	ENSMUSG00000018171.9	1272.97	1284.53	1.00906	1.00106	0.00153118	0.888877	0.999813
Uchl5	chr1	ENSMUSG00000018189.12	1757.16	1776.66	1.01102	1.00123	0.00177096	0.842159	0.999813
Glrx2	chr1	ENSMUSG00000018196.18	886.67	931.908	1.051	1.00499	0.00717748	0.498159	0.999813
Stk4	chr2	ENSMUSG00000018209.15	3338.64	3293.39	0.986585	0.996065	-0.00568768	0.724372	0.999813
Pmp22	chr11	ENSMUSG00000018217.12	570.257	434.916	0.762941	0.992738	-0.0105153	0.077139	0.999813
Zcchc10	chr11	ENSMUSG00000018239.9	472.241	481.308	1.01934	1.00075	0.0010869	0.868675	0.999813
Psmb6	chr11	ENSMUSG00000018286.6	9859.7	9884.68	1.00251	1.00175	0.00252482	0.931434	0.999813
Spag7	chr11	ENSMUSG00000018287.12	2757.65	2594.19	0.940743	0.983153	-0.0245117	0.147708	0.999813
Tomm34	chr2	ENSMUSG00000018322.10	1734.89	1709.03	0.985168	0.998138	-0.00268916	0.79918	0.999813
Ywhab	chr2	ENSMUSG00000018326.9	16110	16095.1	0.999072	0.998853	-0.00165523	0.967326	0.999813
Ksr1	chr11	ENSMUSG00000018334.18	643.53	655.083	1.01774	1.00127	0.00182887	0.835499	0.999813
Anxa6	chr11	ENSMUSG00000018340.13	1792.97	1729.38	0.964425	0.996685	-0.00478999	0.617681	0.999813
Zkscan6	chr11	ENSMUSG00000018347.16	276.783	239.28	0.864063	0.994786	-0.00754121	0.249734	0.999813
Smurf2	chr11	ENSMUSG00000018363.16	4269.81	4125.77	0.96588	0.991978	-0.0116201	0.435225	0.999813
Cep95	chr11	ENSMUSG00000018372.13	648.192	607.696	0.93732	0.995163	-0.00699508	0.447583	0.999813
Vezf1	chr11	ENSMUSG00000018377.10	6521.61	6277.68	0.962467	0.987475	-0.0181839	0.298181	0.999813
Cuedc1	chr11	ENSMUSG00000018378.13	1202.41	1140.87	0.949116	0.994809	-0.00750808	0.477055	0.999813
Srsf1	chr11	ENSMUSG00000018379.17	36037.2	35037.4	0.972226	0.985056	-0.0217221	0.235958	0.999813
Kif3a	chr11	ENSMUSG00000018395.19	1860.56	1806.97	0.971368	0.995856	-0.00599069	0.574591	0.999813
Sept8	chr11	ENSMUSG00000018398.18	2773.13	2584.71	0.932068	0.988257	-0.0170419	0.219359	0.999813
Mtmr4	chr11	ENSMUSG00000018401.17	7353.92	7492.03	1.01841	1.00551	0.00792538	0.61032	0.999813
Mrm1	chr11	ENSMUSG00000018405.7	209.101	209.07	1.00054	1.00006	8.0709e-05	0.997046	0.999813
Kansl1	chr11	ENSMUSG00000018412.16	5446.47	5499.46	1.00966	1.00329	0.00473419	0.776889	0.999813
Gid4	chr11	ENSMUSG00000018415.14	2699.75	2623.11	0.971761	0.992248	-0.0112273	0.516345	0.999813
Myo1b	chr1	ENSMUSG00000018417.14	6817.16	6655.77	0.976277	0.994186	-0.00841255	0.579333	0.999813
Dhx40	chr11	ENSMUSG00000018425.18	2746.53	2641.92	0.961664	0.991962	-0.0116434	0.422461	0.999813
Ypel2	chr11	ENSMUSG00000018427.8	356.853	303.946	0.851875	0.9944	-0.00810243	0.217058	0.999813
Akap1	chr11	ENSMUSG00000018428.15	1604.26	1583.02	0.986706	0.996628	-0.00487349	0.79106	0.999813
Nol11	chr11	ENSMUSG00000018433.14	3367.44	3293.53	0.977934	0.995137	-0.00703278	0.633575	0.999813
Derl2	chr11	ENSMUSG00000018442.13	907.855	816.752	0.899661	0.988367	-0.0168812	0.144911	0.999813
C1qbp	chr11	ENSMUSG00000018446.8	7937.28	8282.04	1.04342	1.01594	0.0228192	0.24301	0.999813
Rpain	chr11	ENSMUSG00000018449.12	365.025	394.174	1.07889	1.00359	0.005171	0.487623	0.999813
Chd3	chr11	ENSMUSG00000018474.18	10361.2	8913.09	0.860241	0.994269	-0.00829227	0.220277	0.999813
Kdm6b	chr11	ENSMUSG00000018476.7	8653.99	9176.7	1.06027	1.02144	0.0306083	0.130166	0.999813
Appbp2	chr11	ENSMUSG00000018481.9	6339.59	6458.99	1.01865	1.00654	0.00940423	0.580157	0.999813
Wnt9b	chr11	ENSMUSG00000018486.2	160.266	86.6888	0.595666	0.999714	-0.000413118	0.559829	0.999813
Adora2b	chr11	ENSMUSG00000018500.2	207.329	215.187	1.03721	1.00106	0.00153238	0.803761	0.999813
Ncor1	chr11	ENSMUSG00000018501.17	10402.4	10307	0.990738	0.997516	-0.00358752	0.824443	0.999813
Cenpv	chr11	ENSMUSG00000018509.8	547.216	459.594	0.839891	0.989052	-0.0158819	0.0730065	0.999813
Pcgf2	chr11	ENSMUSG00000018537.16	3198.55	3466.66	1.08336	1.02534	0.0360957	0.0731923	0.999813
Cwc25	chr11	ENSMUSG00000018541.10	1310.56	1277.16	0.97451	0.995062	-0.00714201	0.641068	0.999813
Pip4k2b	chr11	ENSMUSG00000018547.8	5201.21	5267.78	1.01293	1.00238	0.00342625	0.78158	0.999813
Trim37	chr11	ENSMUSG00000018548.15	4111.76	3881.09	0.943921	0.978918	-0.0307408	0.125417	0.999813
Ybx2	chr11	ENSMUSG00000018554.13	184.44	156.479	0.848232	0.994761	-0.00757837	0.221232	0.999813
Ctdnep1	chr11	ENSMUSG00000018559.16	2988.48	3082.97	1.03154	1.00902	0.0129517	0.434985	0.999813
Elp5	chr11	ENSMUSG00000018565.17	2318.71	2306.39	0.994633	0.99891	-0.00157341	0.910356	0.999813
Slc2a4	chr11	ENSMUSG00000018566.14	595.465	523.489	0.879052	0.991298	-0.0126096	0.163533	0.999813
Gabarap	chr11	ENSMUSG00000018567.14	4083.28	3873.28	0.948572	0.982548	-0.0254006	0.16895	0.999813
Cldn7	chr11	ENSMUSG00000018569.12	231.677	223.208	0.836444	0.999897	-0.000149184	0.842695	0.999813
2810408A11Rik	chr11	ENSMUSG00000018570.17	298.901	244.929	0.81976	0.991913	-0.0117146	0.0994221	0.999813
Phf23	chr11	ENSMUSG00000018572.10	4190.39	4297.18	1.02541	1.00702	0.0100983	0.479085	0.999813
Acadvl	chr11	ENSMUSG00000018574.14	893.175	848.646	0.950138	0.994595	-0.00781945	0.472045	0.999813
G3bp1	chr11	ENSMUSG00000018583.5	23400.2	23318.8	0.996444	0.997749	-0.00325164	0.880183	0.999813
Atox1	chr11	ENSMUSG00000018585.9	852.56	933.277	1.09478	1.00874	0.0125606	0.23722	0.999813
Sparc	chr11	ENSMUSG00000018593.13	4023.91	4027.38	1.00088	1.00048	0.000685875	0.979409	0.999813
Mief2	chr11	ENSMUSG00000018599.5	449.568	433.086	0.962677	0.99915	-0.00122724	0.71123	0.999813
Tbx3	chr5	ENSMUSG00000018604.18	7090.87	7089.22	0.999781	1.00006	8.24148e-05	0.99472	0.999813
Tada2a	chr11	ENSMUSG00000018651.14	1461.28	1405.14	0.961464	0.994345	-0.00818176	0.510266	0.999813
Ikzf1	chr11	ENSMUSG00000018654.17	130.144	142.134	1.09157	1.00182	0.00261705	0.591302	0.999813
Pnpo	chr11	ENSMUSG00000018659.12	850.053	874.949	1.0294	1.00258	0.00371093	0.696443	0.999813
Cog1	chr11	ENSMUSG00000018661.17	1503.97	1542.7	1.02579	1.00304	0.00438022	0.696525	0.999813
Cbx1	chr11	ENSMUSG00000018666.13	9106.49	8905.55	0.977941	0.990117	-0.0143294	0.436223	0.999813
Cdk5rap3	chr11	ENSMUSG00000018669.14	1623.24	1779.42	1.0965	1.02081	0.0297146	0.0797323	0.999813
Sp2	chr11	ENSMUSG00000018678.13	1638.56	1690.22	1.03131	1.00421	0.00605784	0.602321	0.999813
Aatf	chr11	ENSMUSG00000018697.14	1356.57	1444.34	1.06488	1.00982	0.0141025	0.287571	0.999813
Pex12	chr11	ENSMUSG00000018733.10	329.727	314.371	0.953589	0.997739	-0.00326595	0.668616	0.999813
Ndel1	chr11	ENSMUSG00000018736.14	1203.8	1234.9	1.02578	1.00345	0.00496342	0.6644	0.999813
Mpdu1	chr11	ENSMUSG00000018761.14	1006.54	1023.82	1.01715	1.002	0.00288133	0.784848	0.999813
Fxr2	chr11	ENSMUSG00000018765.5	5921.62	6074.08	1.02575	1.00997	0.0143122	0.421875	0.999813
Atp5g3	chr2	ENSMUSG00000018770.9	9157.26	9145.48	0.998748	0.999599	-0.000578123	0.971278	0.999813
Acsl1	chr8	ENSMUSG00000018796.13	501.112	510.514	1.01864	1.00089	0.00128219	0.867161	0.999813
Abca5	chr11	ENSMUSG00000018800.14	198.679	195.979	0.986486	0.999483	-0.000745546	0.921732	0.999813
Smyd4	chr11	ENSMUSG00000018809.2	468.743	418.039	0.892272	0.993289	-0.00971409	0.254226	0.999813
Lsp1	chr7	ENSMUSG00000018819.10	870.414	820.5	0.942307	0.995211	-0.0069259	0.464218	0.999813
Zfyve27	chr19	ENSMUSG00000018820.13	655.818	642.501	0.980127	0.998679	-0.00190701	0.807826	0.999813
Avpi1	chr19	ENSMUSG00000018821.3	208.534	198.537	0.952607	0.998433	-0.00226285	0.715894	0.999813
Rad51d	chr11	ENSMUSG00000018841.17	458.823	444.755	0.969491	0.999813	-0.000270145	0.739157	0.999813
Pank3	chr11	ENSMUSG00000018846.8	3631.97	3386.27	0.932418	0.982868	-0.0249311	0.139275	0.999813
Rars	chr11	ENSMUSG00000018848.4	6033.67	6155.8	1.02007	1.00678	0.00974447	0.563598	0.999813
Wwc1	chr11	ENSMUSG00000018849.6	665.957	631.108	0.938742	0.99981	-0.000274515	0.880105	0.999813
Mrpl58	chr11	ENSMUSG00000018858.15	1460.73	1461.52	1.00052	1.0001	0.000142975	0.992481	0.999813
Fdxr	chr11	ENSMUSG00000018861.8	417.729	448.905	1.0751	1.00442	0.00636143	0.440515	0.999813
Mrpl45	chr11	ENSMUSG00000018882.12	2067.97	2063.47	0.997469	0.999129	-0.00125676	0.960963	0.999813
Irf1	chr11	ENSMUSG00000018899.16	196.567	200.027	1.01845	1.00046	0.000659617	0.900729	0.999813
Slc22a5	chr11	ENSMUSG00000018900.7	297.364	306.273	1.02914	1.00125	0.00180213	0.830536	0.999813
P4ha2	chr11	ENSMUSG00000018906.14	908.088	899.347	0.990124	0.999206	-0.00114565	0.90323	0.999813
Arrb1	chr7	ENSMUSG00000018909.15	4211.52	4125.09	0.979214	0.9966	-0.00491396	0.703291	0.999813
Pelp1	chr11	ENSMUSG00000018921.11	4910.99	5250.07	1.06894	1.02923	0.0415645	0.0728299	0.999813
Med11	chr11	ENSMUSG00000018923.13	795.701	793.656	0.997418	0.999892	-0.000155466	0.970628	0.999813
Natd1	chr11	ENSMUSG00000018931.3	1549.54	1546.64	0.9981	1.0027	0.00389126	0.970366	0.999813
Map2k3	chr11	ENSMUSG00000018932.9	2098.81	2189.47	1.04324	1.00891	0.012795	0.383781	0.999813
Ywhah	chr5	ENSMUSG00000018965.11	7539.38	7419.31	0.984064	0.996288	-0.00536564	0.634051	0.999813
Sart3	chr5	ENSMUSG00000018974.7	6338.83	6205.31	0.978892	0.992787	-0.0104434	0.537605	0.999813
E2f2	chr4	ENSMUSG00000018983.9	842.917	737.654	0.875191	0.985853	-0.0205551	0.0814703	0.999813
Nars2	chr7	ENSMUSG00000018995.12	475.922	469.922	0.987264	0.999408	-0.000853911	0.884986	0.999813
Slc35b4	chr6	ENSMUSG00000018999.14	1500.46	1492.55	0.993975	0.999315	-0.000988654	0.92925	0.999813
Dnah1	chr14	ENSMUSG00000019027.8	252.174	230.56	0.914365	0.996906	-0.00447097	0.476942	0.999813
Dalrd3	chr9	ENSMUSG00000019039.14	833.469	929.565	1.11447	1.01401	0.0200726	0.112043	0.999813
Fis1	chr5	ENSMUSG00000019054.13	2393.55	2406.59	1.00539	1.00137	0.00197967	0.908038	0.999813
Atp6ap1	chrX	ENSMUSG00000019087.13	1873.83	1920.16	1.02491	1.00473	0.00680278	0.616627	0.999813
BC005537	chr13	ENSMUSG00000019132.11	6458.28	6274.63	0.971572	0.987708	-0.0178439	0.38482	0.999813
Hars2	chr18	ENSMUSG00000019143.15	900.305	815.964	0.906314	0.990022	-0.0144672	0.196133	0.999813
Tmem160	chr7	ENSMUSG00000019158.9	608.252	664.086	1.09205	1.00612	0.0087955	0.333652	0.999813
Rab5c	chr11	ENSMUSG00000019173.11	4466.76	4547.33	1.01804	1.00638	0.00918218	0.591058	0.999813
Mdh2	chr5	ENSMUSG00000019179.10	10266	10302.5	1.00355	1.00152	0.00219726	0.899387	0.999813
H13	chr2	ENSMUSG00000019188.16	3134.1	3133.14	0.999657	1.00005	7.47602e-05	0.993474	0.999813
Rnf145	chr11	ENSMUSG00000019189.13	5040	4999.03	0.99186	0.997385	-0.00377802	0.795744	0.999813
Atp6v1e1	chr6	ENSMUSG00000019210.10	1863.77	1799.62	0.965515	0.993784	-0.00899554	0.497072	0.999813
Chtf18	chr17	ENSMUSG00000019214.14	2237.08	2333.7	1.04308	1.01016	0.0145807	0.34848	0.999813
Ppp1r12c	chr7	ENSMUSG00000019254.16	1950.76	2129.28	1.0912	1.01994	0.0284813	0.0907152	0.999813
Map1s	chr8	ENSMUSG00000019261.3	2553.36	2641.83	1.03435	1.00726	0.0104408	0.487453	0.999813
Tmem129	chr5	ENSMUSG00000019295.8	866.495	878.892	1.01419	1.00158	0.00227467	0.8437	0.999813
Nop9	chr14	ENSMUSG00000019297.9	2695.3	2706.84	1.00418	1.0012	0.00173285	0.917957	0.999813
Atp6v0a1	chr11	ENSMUSG00000019302.16	1393.48	1429.33	1.0254	1.00344	0.00495509	0.668669	0.999813
Zfp687	chr3	ENSMUSG00000019338.13	3246.71	3382.13	1.04207	1.01162	0.0166657	0.317469	0.999813
D8Ertd738e	chr8	ENSMUSG00000019362.8	2813.35	2818.9	1.00194	1.00126	0.00180992	0.961622	0.999813
Calm3	chr7	ENSMUSG00000019370.10	16700.1	16773.6	1.00439	0.99781	-0.00316315	0.891181	0.999813
Cops3	chr11	ENSMUSG00000019373.11	4268.22	4168.2	0.976445	0.99157	-0.0122131	0.493331	0.999813
Fkbp8	chr8	ENSMUSG00000019428.16	5402.2	5623.79	1.04101	1.01223	0.0175357	0.308549	0.999813
Ddx39b	chr17	ENSMUSG00000019432.15	24137.8	24985.6	1.03507	1.02031	0.0290132	0.146389	0.999813
Gipc1	chr8	ENSMUSG00000019433.9	3159.6	3214.92	1.01749	1.00359	0.00516914	0.7166	0.999813
Tlcd1	chr11	ENSMUSG00000019437.17	218.485	227.357	1.04068	1.00107	0.0015473	0.784951	0.999813
Plscr3	chr11	ENSMUSG00000019461.12	2864.56	2885.01	1.00692	1.0019	0.00273561	0.871327	0.999813
Arhgef25	chr10	ENSMUSG00000019467.15	1919.55	2013.78	1.04891	1.00977	0.0140288	0.349662	0.999813
Xab2	chr8	ENSMUSG00000019470.12	3151.25	3217.28	1.02075	1.00546	0.00785036	0.606248	0.999813
Cdc37	chr9	ENSMUSG00000019471.10	15795.1	16252.6	1.02894	1.01545	0.022118	0.270508	0.999813
Rab4a	chr8	ENSMUSG00000019478.16	592.56	598.172	1.00927	1.0007	0.00101207	0.913442	0.999813
Trip10	chr17	ENSMUSG00000019487.11	1206.91	1303.07	1.07953	1.00663	0.00952795	0.341396	0.999813
Cops6	chr5	ENSMUSG00000019494.14	4118.99	3922.7	0.952375	0.981065	-0.02758	0.157653	0.999813
Ubb	chr11	ENSMUSG00000019505.7	33978.3	33012.8	0.971578	0.989922	-0.0146128	0.400201	0.999813
Ap4m1	chr5	ENSMUSG00000019518.11	1718.3	1643.35	0.955883	0.992996	-0.0101396	0.442418	0.999813
Gyg	chr3	ENSMUSG00000019528.18	982.999	1043.97	1.06213	1.00752	0.0108095	0.350779	0.999813
Rcn3	chr7	ENSMUSG00000019539.11	3154.93	3169.44	1.00431	1.00085	0.00122391	0.93261	0.999813
Slc6a8	chrX	ENSMUSG00000019558.14	1990.39	1952.45	0.981131	0.995968	-0.00582898	0.684749	0.999813
Ubxn6	chr17	ENSMUSG00000019578.11	1410.75	1346.2	0.954194	0.991503	-0.0123107	0.37411	0.999813
Mydgf	chr17	ENSMUSG00000019579.13	1392.32	1396.77	1.00296	1.0002	0.000293419	0.961233	0.999813
Sema6a	chr18	ENSMUSG00000019647.16	3038.71	2958.18	0.973373	0.995905	-0.00591944	0.64906	0.999813
Ccdc12	chr9	ENSMUSG00000019659.8	1500.89	1459.16	0.972206	0.99637	-0.00524609	0.657922	0.999813
Fmc1	chr6	ENSMUSG00000019689.4	298.802	314.946	1.05418	1.00233	0.00336453	0.640593	0.999813
Akt3	chr1	ENSMUSG00000019699.16	3134.22	2967.65	0.946819	0.989162	-0.0157209	0.282607	0.999813
Mrpl24	chr3	ENSMUSG00000019710.13	1646.27	1602.59	0.973404	0.996096	-0.00564353	0.643084	0.999813
Gle1	chr2	ENSMUSG00000019715.14	3190.87	3195.03	1.00114	1.0005	0.000716285	0.977923	0.999813
L3hypdh	chr12	ENSMUSG00000019718.8	185.993	202.511	1.08832	1.00267	0.00384443	0.53396	0.999813
Lyst	chr13	ENSMUSG00000019726.12	728.674	715.648	0.981721	0.998726	-0.00183889	0.820399	0.999813
Slc35e1	chr8	ENSMUSG00000019731.13	3302.63	3473.03	1.05144	1.01221	0.0175058	0.270086	0.999813
Syne4	chr7	ENSMUSG00000019737.14	304.106	318.704	1.0468	1.00192	0.00276932	0.680588	0.999813
Polr2i	chr7	ENSMUSG00000019738.15	1382.54	1355.44	0.980398	0.995424	-0.00661762	0.713938	0.999813
Krt10	chr11	ENSMUSG00000019761.10	143.429	139.763	0.976254	0.99953	-0.000678216	0.883822	0.999813
Rmnd1	chr10	ENSMUSG00000019763.11	659.696	665.292	1.00807	1.00046	0.000668038	0.926243	0.999813
Fbxo5	chr10	ENSMUSG00000019773.7	2704.89	2541.16	0.939413	0.989174	-0.015704	0.251612	0.999813
Mtrf1l	chr10	ENSMUSG00000019774.8	462.914	480.675	1.0366	1.00178	0.00256662	0.728373	0.999813
Hdac2	chr10	ENSMUSG00000019777.16	13506.6	12708	0.940859	0.969928	-0.044051	0.0576046	0.999813
Frk	chr10	ENSMUSG00000019779.15	301.358	296.639	0.984532	0.999424	-0.0008317	0.898898	0.999813
Rwdd1	chr10	ENSMUSG00000019782.10	2454.98	2395.87	0.975823	0.993894	-0.00883544	0.614318	0.999813
Stxbp5	chr10	ENSMUSG00000019790.17	515.378	503.29	0.976295	0.998593	-0.00203092	0.806515	0.999813
Trmt11	chr10	ENSMUSG00000019792.8	541.279	558.699	1.03227	1.00219	0.00315972	0.736772	0.999813
Katna1	chr10	ENSMUSG00000019794.13	1810.8	1805.35	0.996299	0.999963	-5.39563e-05	0.955357	0.999813
Pcmt1	chr10	ENSMUSG00000019795.17	1958.75	1953.96	0.997652	0.999604	-0.000571438	0.964326	0.999813
1700021F05Rik	chr10	ENSMUSG00000019797.11	735.852	682.958	0.928079	0.993099	-0.00999023	0.318878	0.999813
Sec63	chr10	ENSMUSG00000019802.13	5122.56	4872.41	0.951208	0.981304	-0.0272276	0.152363	0.999813
Snx3	chr10	ENSMUSG00000019804.12	3751.83	3878.7	1.03368	1.00764	0.0109789	0.405411	0.999813
Aig1	chr10	ENSMUSG00000019806.13	208.857	192.146	0.919698	0.998327	-0.00241589	0.620421	0.999813
Adat2	chr10	ENSMUSG00000019808.8	321.644	323.481	1.00626	1.00034	0.000495539	0.957997	0.999813
Pex3	chr10	ENSMUSG00000019809.16	583.521	526.113	0.901686	0.991821	-0.0118487	0.230438	0.999813
Fuca2	chr10	ENSMUSG00000019810.15	453.326	436.655	0.962828	0.998103	-0.00273885	0.723325	0.999813
Cep57l1	chr10	ENSMUSG00000019813.16	433.85	439.969	1.01353	1.00068	0.000982755	0.898448	0.999813
Ltv1	chr10	ENSMUSG00000019814.5	2175.11	2146.2	0.986707	0.997862	-0.00308742	0.810193	0.999813
Plagl1	chr10	ENSMUSG00000019817.18	9518.42	7754.37	0.814743	0.995801	-0.00607093	0.219235	0.999813
Cd164	chr10	ENSMUSG00000019818.15	6043.11	5880.31	0.973098	0.991587	-0.0121881	0.46716	0.999813
Utrn	chr10	ENSMUSG00000019820.11	5426.24	5467.55	1.00792	1.00265	0.00382138	0.834355	0.999813
Smpd2	chr10	ENSMUSG00000019822.12	934.68	926.85	0.99143	0.999047	-0.00137532	0.899703	0.999813
Mical1	chr10	ENSMUSG00000019823.17	1421.2	1533.62	1.0784	1.01154	0.01656	0.207089	0.999813
Zbtb24	chr10	ENSMUSG00000019826.11	623.622	629.844	1.00986	1.00077	0.00110877	0.90155	0.999813
Wasf1	chr10	ENSMUSG00000019831.14	2536.81	2541.2	1.00129	1.00033	0.000478544	0.980188	0.999813
Gtf3c6	chr10	ENSMUSG00000019837.8	4321.93	4263.36	0.986428	0.996376	-0.00523772	0.691393	0.999813
Slc16a10	chr10	ENSMUSG00000019838.11	287.375	314.566	1.09394	1.00289	0.00417029	0.503187	0.999813
Rev3l	chr10	ENSMUSG00000019841.15	3953.11	3996.89	1.01101	1.00223	0.0032072	0.849623	0.999813
Traf3ip2	chr10	ENSMUSG00000019842.6	186.074	194.328	1.04507	1.00105	0.00151755	0.761434	0.999813
Fyn	chr10	ENSMUSG00000019843.14	2443.14	2346.25	0.960194	0.996652	-0.00483895	0.614923	0.999813
Tube1	chr10	ENSMUSG00000019845.8	526.92	477.357	0.905418	0.993448	-0.00948295	0.281413	0.999813
Lama4	chr10	ENSMUSG00000019846.11	1574.24	1857.12	1.17895	1.00968	0.0139003	0.0991975	0.999813
Perp	chr10	ENSMUSG00000019851.8	350.069	246.739	0.657999	0.999655	-0.000498165	0.577056	0.999813
Hebp2	chr10	ENSMUSG00000019853.6	195.121	219.753	1.12623	1.00231	0.00333261	0.48907	0.999813
Reps1	chr10	ENSMUSG00000019854.17	2855.11	2889.04	1.012	1.00361	0.00520404	0.801907	0.999813
Fam184a	chr10	ENSMUSG00000019856.14	214.844	226.08	1.05169	1.00166	0.00239634	0.700971	0.999813
Asf1a	chr10	ENSMUSG00000019857.7	2179.35	2069.36	0.949384	0.987437	-0.0182389	0.264275	0.999813
Gopc	chr10	ENSMUSG00000019861.15	1784.98	1835.32	1.02833	1.00562	0.008083	0.572112	0.999813
Qrsl1	chr10	ENSMUSG00000019863.7	482.2	450.823	0.935182	0.996756	-0.00468832	0.556468	0.999813
Rtn4ip1	chr10	ENSMUSG00000019864.14	644.835	604.827	0.938377	0.994775	-0.00755783	0.429915	0.999813
Crybg1	chr10	ENSMUSG00000019866.15	184.115	211.217	1.14603	1.00168	0.00242315	0.546197	0.999813
Vta1	chr10	ENSMUSG00000019868.16	1148.92	1199.29	1.0434	1.00376	0.00540859	0.586518	0.999813
Reep3	chr10	ENSMUSG00000019873.8	1970.17	1799.79	0.913611	0.980896	-0.0278279	0.0902479	0.999813
Hsf2	chr10	ENSMUSG00000019878.8	2150	2050.56	0.953356	0.990952	-0.0131129	0.362925	0.999813
Rspo3	chr10	ENSMUSG00000019880.10	223.302	203.618	0.909929	0.998202	-0.00259648	0.584057	0.999813
Echdc1	chr10	ENSMUSG00000019883.11	657.6	683.32	1.03864	1.00312	0.00448845	0.647429	0.999813
Ptprk	chr10	ENSMUSG00000019889.10	4258.38	4286.45	1.00623	1.00159	0.00229048	0.88629	0.999813
Dcbld1	chr10	ENSMUSG00000019891.15	880.431	812.297	0.923096	0.991302	-0.012604	0.261776	0.999813
Slc6a15	chr10	ENSMUSG00000019894.14	179.383	154.385	0.860813	0.996478	-0.00509002	0.338185	0.999813
Ccdc59	chr10	ENSMUSG00000019897.8	1324.06	1244.89	0.940168	0.989846	-0.0147239	0.283944	0.999813
Lama2	chr10	ENSMUSG00000019899.17	430.184	480.335	1.11604	1.00235	0.00339008	0.501704	0.999813
Ppp1r12a	chr10	ENSMUSG00000019907.10	3363.01	3411.73	1.01442	1.00425	0.00611905	0.700969	0.999813
Sept10	chr10	ENSMUSG00000019917.10	1282.89	1242.08	0.967958	0.995962	-0.00583703	0.635823	0.999813
Lims1	chr10	ENSMUSG00000019920.18	3459.52	3260.73	0.942624	0.984039	-0.0232128	0.176388	0.999813
Zwint	chr10	ENSMUSG00000019923.14	7449.22	7338.54	0.985086	0.995217	-0.00691731	0.672965	0.999813
Ube2d1	chr10	ENSMUSG00000019927.6	3096.91	3026.74	0.977323	0.995997	-0.0057866	0.664333	0.999813
Cdk1	chr10	ENSMUSG00000019942.13	6266.92	5942.97	0.948193	0.977267	-0.0331752	0.123259	0.999813
Atp2b1	chr10	ENSMUSG00000019943.10	5055.85	5032.79	0.995414	0.998382	-0.00233664	0.886602	0.999813
Rhobtb1	chr10	ENSMUSG00000019944.14	1359.41	1393.04	1.0247	1.00275	0.00395965	0.731635	0.999813
Arid5b	chr10	ENSMUSG00000019947.10	1654.08	1575.88	0.952419	0.996722	-0.00473763	0.589169	0.999813
Actr6	chr10	ENSMUSG00000019948.4	531.889	447.231	0.840991	0.99007	-0.0143971	0.0883214	0.999813
Uhrf1bp1l	chr10	ENSMUSG00000019951.10	2221.34	1998.67	0.899922	0.978018	-0.0320668	0.0597941	0.999813
Poc1b	chr10	ENSMUSG00000019952.15	2857.67	2823	0.987861	0.998035	-0.00283754	0.807432	0.999813
Dusp6	chr10	ENSMUSG00000019960.8	6859.37	6575.92	0.95873	0.979764	-0.0294936	0.155597	0.999813
Kitl	chr10	ENSMUSG00000019966.18	512.328	628.81	1.22613	1.00638	0.00918103	0.137071	0.999813
Psen1	chr12	ENSMUSG00000019969.14	2577.81	2690.07	1.04362	1.0094	0.0134926	0.367819	0.999813
Sgk1	chr10	ENSMUSG00000019970.15	642.303	639.237	0.994924	0.999608	-0.000565283	0.957265	0.999813
Cep290	chr10	ENSMUSG00000019971.10	904.607	829.534	0.917129	0.990712	-0.0134621	0.230254	0.999813
Ikbip	chr10	ENSMUSG00000019975.12	499.949	461.255	0.922488	0.994555	-0.00787643	0.360877	0.999813
Hbs1l	chr10	ENSMUSG00000019977.16	3452.85	3336.33	0.965907	0.993399	-0.00955437	0.476379	0.999813
Epb41l2	chr10	ENSMUSG00000019978.16	4899.43	4958.39	1.01192	1.00232	0.00334052	0.819621	0.999813
Apaf1	chr10	ENSMUSG00000019979.12	2735.56	2801.89	1.0242	1.00702	0.0100971	0.563019	0.999813
Myb	chr10	ENSMUSG00000019982.15	409.531	360.076	0.879378	0.994956	-0.00729565	0.291281	0.999813
Med23	chr10	ENSMUSG00000019984.16	3190.52	3171.28	0.993698	0.998349	-0.00238373	0.873203	0.999813
Ahi1	chr10	ENSMUSG00000019986.17	1523.54	1501.24	0.985361	0.997992	-0.00289937	0.805242	0.999813
Enpp3	chr10	ENSMUSG00000019989.8	356.862	384.301	1.07631	1.00289	0.00416183	0.545157	0.999813
Mtfr2	chr10	ENSMUSG00000019992.8	384.144	377.01	0.980423	0.999026	-0.0014061	0.860274	0.999813
Ccn2	chr10	ENSMUSG00000019997.11	954.688	1087.92	1.13963	1.01803	0.0257739	0.0586405	0.999813
Stx7	chr10	ENSMUSG00000019998.6	858.165	926.256	1.07933	1.0087	0.0125016	0.290529	0.999813
Moxd1	chr10	ENSMUSG00000020000.7	182.114	230.488	1.26554	1.00329	0.00473609	0.246417	0.999813
Pex7	chr10	ENSMUSG00000020003.16	345.573	322.728	0.934041	0.996917	-0.00445511	0.555042	0.999813
Ifngr1	chr10	ENSMUSG00000020009.13	572.131	571.45	0.998748	0.999699	-0.000434263	0.988047	0.999813
Cdk17	chr10	ENSMUSG00000020015.10	1316.15	1299.22	0.987241	0.998653	-0.00194456	0.827789	0.999813
Snrpf	chr10	ENSMUSG00000020018.6	5244.94	5234.05	0.997812	0.999428	-0.000825702	0.956662	0.999813
Fgd6	chr10	ENSMUSG00000020021.4	1062.94	1056.27	0.993668	0.999272	-0.00105063	0.920614	0.999813
Ndufa12	chr10	ENSMUSG00000020022.17	2967.75	3003.3	1.012	1.00316	0.00455267	0.760366	0.999813
Cep83	chr10	ENSMUSG00000020024.7	2007.38	1875.39	0.934162	0.987076	-0.0187664	0.209047	0.999813
Socs2	chr10	ENSMUSG00000020027.18	313.822	276.47	0.881368	0.996114	-0.00561684	0.401871	0.999813
Nudt4	chr10	ENSMUSG00000020029.6	8501.46	8568.55	1.0079	1.00307	0.00441732	0.791514	0.999813
Nuak1	chr10	ENSMUSG00000020032.14	2169.59	2164.66	0.998227	0.999994	-8.2292e-06	0.971279	0.999813
Cry1	chr10	ENSMUSG00000020038.10	1319.34	1367.05	1.03645	1.00601	0.00864265	0.534746	0.999813
Btbd11	chr10	ENSMUSG00000020042.15	471.566	494.116	1.04781	1.00185	0.0026678	0.695807	0.999813
Timp3	chr10	ENSMUSG00000020044.13	2430.43	2487.04	1.02254	1.00044	0.000640123	0.896531	0.999813
Hsp90b1	chr10	ENSMUSG00000020048.13	34435.9	33799.5	0.981482	0.99046	-0.0138298	0.445165	0.999813
Igf1	chr10	ENSMUSG00000020053.18	3077.61	3198.69	1.03925	1.00166	0.00239602	0.736269	0.999813
Washc3	chr10	ENSMUSG00000020056.16	518.865	515.032	0.991994	0.999539	-0.000664829	0.934117	0.999813
Sirt1	chr10	ENSMUSG00000020063.16	1942.15	1877.42	0.966707	0.993291	-0.00971112	0.472844	0.999813
Herc4	chr10	ENSMUSG00000020064.9	2393.06	2309.18	0.964628	0.992951	-0.0102055	0.466356	0.999813
Hnrnph3	chr10	ENSMUSG00000020069.16	5859.68	5740.48	0.979675	0.99258	-0.0107445	0.548505	0.999813
Rufy2	chr10	ENSMUSG00000020070.18	738.694	712.238	0.964252	0.997371	-0.00379824	0.674956	0.999813
Ccar1	chr10	ENSMUSG00000020074.7	9562.54	9432.59	0.986361	1.00272	0.00391797	0.635252	0.999813
Ddx21	chr10	ENSMUSG00000020075.8	12039.8	12524.5	1.04034	1.02066	0.0294981	0.158559	0.999813
Ddx50	chr10	ENSMUSG00000020076.7	3574.1	3402.62	0.952053	0.984681	-0.022272	0.217798	0.999813
Vps26a	chr10	ENSMUSG00000020078.16	2516.62	2419.89	0.961607	0.991109	-0.0128842	0.3715	0.999813
Supv3l1	chr10	ENSMUSG00000020079.15	1507.93	1441.42	0.955741	0.992088	-0.0114594	0.402364	0.999813
Aifm2	chr10	ENSMUSG00000020085.15	291.47	329.256	1.12979	1.00521	0.00749911	0.300758	0.999813
[truncated: 12,507 more rows]

## Sheet: C, Dp16^2xIFNRs v Dp16
Gene symbol	Chromosome	Ensembl ID	Base Mean Dp16	Base Mean Dp16^2xIFNRs	Fold-change	Adjusted Fold-change	Adjusted Log2 Fold-change	p-value	FDR q-value (BH)
Ifnar1	chr16	ENSMUSG00000022967.13	5123.9	3445.81	0.672552	0.679321	-0.557835	6.01644e-23	3.31265e-19
Mdn1	chr4	ENSMUSG00000058006.12	4734.52	7062.34	1.49184	1.47164	0.557423	2.91651e-14	8.02914e-11
Zfp106	chr2	ENSMUSG00000027288.16	12333.9	14953.2	1.21244	1.20644	0.27076	6.22666e-11	1.1428e-07
Dync1h1	chr12	ENSMUSG00000018707.13	16409.7	23001.9	1.40256	1.37549	0.459941	1.23719e-10	1.70299e-07
Chd7	chr4	ENSMUSG00000041235.12	7792.04	10278.7	1.31925	1.30444	0.383427	2.80668e-10	3.09071e-07
Huwe1	chrX	ENSMUSG00000025261.18	20342.5	26910.3	1.32313	1.30151	0.380189	9.77213e-10	8.96756e-07
Birc6	chr17	ENSMUSG00000024073.16	6305.8	8408.76	1.33324	1.30925	0.388745	6.05194e-09	3.82927e-06
Herc1	chr9	ENSMUSG00000038664.16	3417.67	4576.48	1.33914	1.3161	0.396266	6.25924e-09	3.82927e-06
Hipk2	chr6	ENSMUSG00000061436.15	3580.95	5775.81	1.6108	1.56381	0.645067	6.01722e-09	3.82927e-06
Igf2bp1	chr11	ENSMUSG00000013415.9	28962.3	34187.1	1.18043	1.16713	0.222959	8.75672e-09	4.82145e-06
Ankrd11	chr8	ENSMUSG00000035569.17	11259.7	14215	1.26241	1.24252	0.313275	3.47162e-08	1.59289e-05
Prrc2c	chr1	ENSMUSG00000040225.15	20447	25601.3	1.25192	1.23295	0.302109	3.25522e-08	1.59289e-05
Fat1	chr8	ENSMUSG00000070047.14	9304.24	12223.1	1.31337	1.28275	0.359241	7.50509e-08	3.17869e-05
Atm	chr9	ENSMUSG00000034218.16	2269.07	3035.73	1.33681	1.30498	0.384029	8.98094e-08	3.53207e-05
Eif4g1	chr16	ENSMUSG00000045983.16	47456.6	54410.7	1.14658	1.13525	0.183009	1.25821e-07	4.61846e-05
Ankrd52	chr10	ENSMUSG00000014498.9	4924.59	6138.67	1.24655	1.22523	0.293056	2.11009e-07	6.78883e-05
Bptf	chr11	ENSMUSG00000040481.17	9096.7	11264.6	1.23818	1.21546	0.281499	2.12974e-07	6.78883e-05
Ubr4	chr4	ENSMUSG00000066036.14	7682.01	10468.8	1.36378	1.33047	0.411933	2.21938e-07	6.78883e-05
Herc2	chr7	ENSMUSG00000030451.16	3720.41	5023.74	1.35024	1.32568	0.406733	3.01928e-07	8.74957e-05
Nrip1	chr16	ENSMUSG00000048490.14	4006.77	5029.16	1.25572	1.23022	0.298919	5.42312e-07	0.000149298
Greb1	chr12	ENSMUSG00000036523.16	3081.77	4089.08	1.32621	1.29075	0.368211	8.08091e-07	0.000197927
Srrm2	chr17	ENSMUSG00000039218.17	24628.8	30778	1.25013	1.22604	0.294006	8.02002e-07	0.000197927
Lrp1	chr10	ENSMUSG00000040249.15	7879.77	10954.8	1.39113	1.35067	0.43368	8.26793e-07	0.000197927
Zmynd8	chr2	ENSMUSG00000039671.18	5187.62	6257.02	1.20626	1.18662	0.246863	1.04063e-06	0.000229188
Gcn1	chr5	ENSMUSG00000041638.18	6808.15	8789.03	1.29145	1.26314	0.337019	1.03065e-06	0.000229188
Ranbp2	chr10	ENSMUSG00000003226.7	9000.5	10612.7	1.17905	1.16154	0.216042	1.15817e-06	0.000245264
Macf1	chr4	ENSMUSG00000028649.21	11600	14618.2	1.25979	1.23517	0.304707	1.24614e-06	0.00025412
Lpp	chr16	ENSMUSG00000033306.15	1882.27	2510.19	1.33255	1.29663	0.374771	1.75921e-06	0.000345936
Ep400	chr5	ENSMUSG00000029505.17	7866.07	10277.7	1.30695	1.27383	0.349168	2.01323e-06	0.000369494
Bod1l	chr5	ENSMUSG00000061755.10	2977.33	3742.11	1.25639	1.22796	0.296267	1.96203e-06	0.000369494
Acvr2b	chr9	ENSMUSG00000061393.14	2275.64	3112.61	1.36811	1.32055	0.401136	2.16643e-06	0.000384786
Gemin5	chr11	ENSMUSG00000037275.14	4967.44	5921.92	1.19225	1.17219	0.229202	2.98011e-06	0.000512765
2610507B11Rik	chr11	ENSMUSG00000010277.7	9519.94	10904.8	1.14549	1.1312	0.177858	3.07643e-06	0.000513298
Plxna1	chr6	ENSMUSG00000030084.11	8126.63	9931.42	1.22238	1.20636	0.27066	3.84482e-06	0.000622635
Urb1	chr16	ENSMUSG00000039929.14	2597.96	3250.36	1.25094	1.22309	0.290527	4.04571e-06	0.000636449
Smg1	chr7	ENSMUSG00000030655.15	5535.36	6985.94	1.26202	1.23361	0.302888	4.21805e-06	0.000645128
Tpr	chr1	ENSMUSG00000006005.18	14976.2	17658.6	1.17885	1.15706	0.210469	4.45342e-06	0.000662717
Kmt2c	chr5	ENSMUSG00000038056.15	2030.56	2909.35	1.43199	1.38008	0.464755	4.89415e-06	0.000709136
Cbl	chr9	ENSMUSG00000034342.9	4209.59	5075.29	1.2057	1.18036	0.239226	5.24277e-06	0.000740172
Trrap	chr5	ENSMUSG00000045482.16	9929.23	12775.9	1.28715	1.24994	0.321855	5.47997e-06	0.000754319
Utp20	chr10	ENSMUSG00000004356.8	4038.91	4810.37	1.19084	1.17023	0.226797	5.9433e-06	0.000766569
Helz	chr11	ENSMUSG00000020721.16	3217.86	3988.36	1.23957	1.21034	0.275418	5.76673e-06	0.000766569
Sptb	chr12	ENSMUSG00000021061.15	1201.25	1636.41	1.3607	1.31614	0.396318	5.98664e-06	0.000766569
Kmt2a	chr9	ENSMUSG00000002028.13	3803.18	5123.91	1.3475	1.30477	0.383798	6.35133e-06	0.000794783
Chd1	chr17	ENSMUSG00000023852.14	8188.99	9449.98	1.15404	1.13976	0.188729	6.5484e-06	0.000801233
Syne2	chr12	ENSMUSG00000063450.14	5477.85	7264.26	1.3267	1.28568	0.362534	9.56911e-06	0.00114538
Ep300	chr15	ENSMUSG00000055024.12	5697.78	6999.67	1.2283	1.20245	0.265971	9.83501e-06	0.00115216
Kmt2b	chr7	ENSMUSG00000006307.16	4494.36	5484.86	1.22039	1.19469	0.256641	1.15688e-05	0.00132704
Nsd1	chr13	ENSMUSG00000021488.8	11375.2	13405	1.17845	1.15731	0.210777	1.2498e-05	0.00137628
Tcof1	chr18	ENSMUSG00000024613.16	8128.85	9664.31	1.18902	1.167	0.222802	1.24334e-05	0.00137628
Zfp462	chr4	ENSMUSG00000060206.11	13742.1	16383.9	1.19179	1.16519	0.220566	1.36035e-05	0.00146864
Larp1	chr11	ENSMUSG00000037331.15	10794.8	12519.9	1.15985	1.14087	0.190136	1.38957e-05	0.00147134
Ago2	chr15	ENSMUSG00000036698.11	12082.5	14412	1.19244	1.17197	0.228941	1.45624e-05	0.00151284
Bahcc1	chr11	ENSMUSG00000039741.15	7027.17	8753.02	1.2461	1.21156	0.27686	1.70293e-05	0.00173635
Mga	chr2	ENSMUSG00000033943.15	4315	5372.03	1.24475	1.21275	0.278286	1.87184e-05	0.00187389
Utrn	chr10	ENSMUSG00000019820.11	4525.83	5467.55	1.20833	1.17966	0.238373	1.97643e-05	0.00194325
Ncl	chr1	ENSMUSG00000026234.12	70173.5	78127.6	1.11328	1.09901	0.136205	2.05932e-05	0.00198923
Wnk1	chr6	ENSMUSG00000045962.16	11453.9	13599.3	1.18738	1.16313	0.218015	2.11412e-05	0.00200696
Polr1a	chr6	ENSMUSG00000049553.11	4996.2	5914.45	1.1835	1.16088	0.215213	2.22224e-05	0.00207384
Kdm5c	chrX	ENSMUSG00000025332.14	7606.99	9036.89	1.18833	1.1643	0.219468	2.29013e-05	0.00210158
Smarca4	chr9	ENSMUSG00000032187.16	24865.2	29633.2	1.19196	1.16823	0.224328	2.40712e-05	0.00217272
Baz2a	chr10	ENSMUSG00000040054.17	3836.98	4970.16	1.29508	1.25515	0.327863	2.45872e-05	0.0021835
Usp9x	chrX	ENSMUSG00000031010.17	7338.97	8684.7	1.18316	1.16018	0.214347	2.61305e-05	0.00226523
Spen	chr4	ENSMUSG00000040761.16	4834.13	6553.41	1.35574	1.30287	0.381691	2.63303e-05	0.00226523
Ncor2	chr5	ENSMUSG00000029478.16	6497.46	8212.99	1.26392	1.22316	0.290613	2.73932e-05	0.00232042
Prrc2a	chr17	ENSMUSG00000024393.14	39670.2	46901.8	1.18246	1.1584	0.212129	3.04686e-05	0.00254182
Arid1a	chr4	ENSMUSG00000007880.16	17181	20851.5	1.21372	1.18053	0.239438	3.21084e-05	0.00257641
Mki67	chr7	ENSMUSG00000031004.8	20143.3	25536.5	1.26828	1.22983	0.298459	3.2287e-05	0.00257641
Mybbp1a	chr11	ENSMUSG00000040463.16	19859.8	22237.1	1.11962	1.10355	0.142146	3.13868e-05	0.00257641
Cit	chr5	ENSMUSG00000029516.19	2276.04	2859.75	1.25667	1.21822	0.284775	3.51557e-05	0.00276524
Ttll4	chr1	ENSMUSG00000033257.14	7008.64	8147.79	1.16242	1.14144	0.19085	3.86751e-05	0.00299922
Mycbp2	chr14	ENSMUSG00000033004.16	3068.81	3935.31	1.28191	1.24283	0.313632	4.20931e-05	0.00318167
Akap9	chr5	ENSMUSG00000040407.18	3126.03	3931.76	1.25762	1.22025	0.287178	4.21835e-05	0.00318167
Cecr2	chr6	ENSMUSG00000071226.11	2059.87	2777.11	1.34737	1.2938	0.371611	4.64922e-05	0.00345927
Flnc	chr6	ENSMUSG00000068699.12	1534.4	2033.13	1.32545	1.27505	0.350558	4.80864e-05	0.00353018
Hmcn1	chr1	ENSMUSG00000066842.18	2601.17	3632.12	1.39559	1.33266	0.414308	4.92404e-05	0.00356733
Cltc	chr11	ENSMUSG00000047126.17	11894.7	13769.9	1.15779	1.1359	0.183834	5.71791e-05	0.00408867
Prdx2	chr8	ENSMUSG00000005161.15	20185.6	18114.6	0.897393	0.90762	-0.139839	5.95236e-05	0.00419394
Apc	chr18	ENSMUSG00000005871.15	5115.27	6151.05	1.20212	1.17244	0.22951	6.01746e-05	0.00419394
Fasn	chr11	ENSMUSG00000025153.9	21278.4	25172.5	1.18333	1.15674	0.210068	6.34061e-05	0.00436393
Prpf8	chr11	ENSMUSG00000020850.14	24790.4	29008.8	1.17019	1.14384	0.193879	6.72379e-05	0.00446039
Gtf3c1	chr7	ENSMUSG00000032777.9	8314.81	10040	1.20779	1.17638	0.234352	6.63441e-05	0.00446039
Golgb1	chr16	ENSMUSG00000034243.17	3580.79	4346.53	1.21378	1.17719	0.235352	6.66994e-05	0.00446039
Rere	chr4	ENSMUSG00000039852.17	7380.62	8754.21	1.18613	1.15761	0.211151	7.32418e-05	0.00477601
Heatr1	chr13	ENSMUSG00000050244.9	4956.15	5821.47	1.1743	1.14931	0.200764	7.37306e-05	0.00477601
Cad	chr5	ENSMUSG00000013629.16	11765.5	14076.4	1.19668	1.16438	0.21956	7.58691e-05	0.00485739
Numa1	chr7	ENSMUSG00000066306.13	12613.5	15473.6	1.22704	1.1919	0.253261	7.71216e-05	0.00488082
Wdfy3	chr5	ENSMUSG00000043940.15	5395.26	6785.7	1.25703	1.21459	0.280473	8.24692e-05	0.00515995
Fryl	chr5	ENSMUSG00000070733.13	2193.28	2653.76	1.20964	1.17899	0.237551	8.57637e-05	0.00530579
D630045J12Rik	chr6	ENSMUSG00000063455.16	3515.33	4299.29	1.2227	1.18742	0.247826	9.8903e-05	0.00605067
Eprs	chr1	ENSMUSG00000026615.14	11641.2	13132.1	1.12809	1.10961	0.15005	0.000101329	0.00613094
Cenpe	chr3	ENSMUSG00000045328.11	7821.25	8914.34	1.13967	1.12259	0.16683	0.000105153	0.00623885
Sptan1	chr2	ENSMUSG00000057738.14	7555.48	9046.04	1.19743	1.16594	0.221491	0.000105378	0.00623885
Pcnt	chr10	ENSMUSG00000001151.10	4133.05	5148.52	1.24576	1.20467	0.268634	0.000109844	0.00636635
Igf2r	chr17	ENSMUSG00000023830.14	8408.3	9778.21	1.16262	1.13701	0.185239	0.000108938	0.00636635
Soga1	chr2	ENSMUSG00000055485.6	3747.94	4979.68	1.3283	1.27147	0.346496	0.000115133	0.00660336
Sept11	chr5	ENSMUSG00000058013.11	29854	32808.7	1.09899	1.08636	0.119504	0.000123726	0.00702303
Col2a1	chr15	ENSMUSG00000022483.17	22054.1	25353.9	1.14961	1.12656	0.17193	0.000130701	0.00734325
Kat6a	chr8	ENSMUSG00000031540.14	7117.39	8679.25	1.21874	1.18036	0.239232	0.000151944	0.00845052
Dync2h1	chr9	ENSMUSG00000047193.16	1461.77	1843.4	1.26002	1.21349	0.279159	0.000160064	0.00881311
Htt	chr5	ENSMUSG00000029104.15	2421.79	2947.72	1.21708	1.17623	0.234168	0.000167425	0.00903765
Chd8	chr14	ENSMUSG00000053754.14	7506.66	8893.81	1.18452	1.1514	0.20339	0.00016683	0.00903765
Sipa1l3	chr7	ENSMUSG00000030583.16	1944.14	2388.43	1.22897	1.19177	0.253107	0.000173836	0.00929265
Cenpf	chr1	ENSMUSG00000026605.14	8376.07	10033	1.19802	1.16292	0.217747	0.000181246	0.00959556
Dido1	chr2	ENSMUSG00000038914.15	4661.16	5579.65	1.19663	1.16065	0.214929	0.000188476	0.00988332
Dnmt1	chr9	ENSMUSG00000004099.16	19104	22001.1	1.15163	1.12338	0.167851	0.000199163	0.0102602
Mtor	chr4	ENSMUSG00000028991.15	2941.48	3504.95	1.19169	1.158	0.211632	0.00019939	0.0102602
Fbn2	chr18	ENSMUSG00000024598.9	11933.9	15167.5	1.27059	1.21035	0.275428	0.000216171	0.0110207
Msmo1	chr8	ENSMUSG00000031604.10	2945.71	2458.24	0.834592	0.859345	-0.218691	0.000231453	0.0116037
Bdp1	chr13	ENSMUSG00000049658.13	2328.81	2881.47	1.23679	1.19076	0.251885	0.000231821	0.0116037
Nrep	chr18	ENSMUSG00000042834.15	12230.7	10804.7	0.88329	0.900487	-0.151223	0.000246783	0.0122413
Ncor1	chr11	ENSMUSG00000018501.17	8608.67	10307	1.19717	1.16478	0.220052	0.000256546	0.0123907
Aff2	chrX	ENSMUSG00000031189.12	1380.73	1914.61	1.38444	1.30926	0.388754	0.000256411	0.0123907
Chd4	chr6	ENSMUSG00000063870.12	38223.5	43255.9	1.1316	1.10838	0.148446	0.000256116	0.0123907
Map3k1	chr13	ENSMUSG00000021754.17	1917.62	2401.59	1.25209	1.2037	0.267474	0.000262399	0.0124549
Lix1	chr17	ENSMUSG00000047786.12	3668.51	2831.52	0.770746	0.807328	-0.308773	0.000261557	0.0124549
Ankhd1	chr18	ENSMUSG00000024483.19	3372.86	4040.13	1.19763	1.16144	0.215911	0.000273872	0.0128884
Hcfc1	chrX	ENSMUSG00000031386.14	18201.8	21479.6	1.18019	1.14618	0.196834	0.00027725	0.0129368
C530008M17Rik	chr5	ENSMUSG00000036377.19	3718.54	4439.81	1.19395	1.15982	0.213902	0.000300214	0.0137748
Btaf1	chr19	ENSMUSG00000040565.8	3194.31	3794.38	1.18783	1.15206	0.204221	0.000299346	0.0137748
Scaf11	chr15	ENSMUSG00000033228.8	12047.4	13564.6	1.12586	1.10476	0.143734	0.000309767	0.0140957
Rai1	chr11	ENSMUSG00000062115.15	5348.13	6153.64	1.15072	1.12225	0.166394	0.000342683	0.0154657
Brca2	chr5	ENSMUSG00000041147.10	2177.49	2655.81	1.21889	1.17442	0.231951	0.000365912	0.0163798
Qser1	chr2	ENSMUSG00000074994.6	6111.23	6983.55	1.14251	1.11989	0.163353	0.000372147	0.0165245
Pou2f1	chr1	ENSMUSG00000026565.18	2794.29	3381.99	1.21066	1.17174	0.228647	0.000386253	0.0170137
Pdcd11	chr19	ENSMUSG00000025047.9	4505.09	5366.34	1.19115	1.1547	0.207516	0.00039364	0.0172014
Cdk6	chr5	ENSMUSG00000040274.11	3033.03	3586.36	1.1819	1.14648	0.197217	0.000429983	0.0186416
Elmsan1	chr12	ENSMUSG00000042507.15	2038.37	2464.05	1.20925	1.16704	0.22286	0.000434999	0.0187096
Nsd2	chr5	ENSMUSG00000057406.16	12932.3	14578.9	1.12715	1.10358	0.142195	0.000438347	0.0187096
Crebbp	chr16	ENSMUSG00000022521.10	5332.02	6578.16	1.23306	1.18458	0.244371	0.00045247	0.0191049
Arhgef12	chr9	ENSMUSG00000059495.14	4816.55	5591.99	1.16067	1.13167	0.178457	0.000454548	0.0191049
Cabin1	chr10	ENSMUSG00000020196.10	3806.29	4520.71	1.18764	1.14479	0.195087	0.000481848	0.0200989
Myo10	chr15	ENSMUSG00000022272.17	4382.92	5093.69	1.16246	1.12909	0.175158	0.000506994	0.0209888
Nolc1	chr19	ENSMUSG00000015176.11	11330.2	12545.4	1.10726	1.08836	0.122152	0.000516086	0.0212058
Ahctf1	chr1	ENSMUSG00000026491.13	6728	7573.08	1.12572	1.10304	0.141485	0.000525261	0.0213836
Nktr	chr9	ENSMUSG00000032525.15	3971.68	4569.44	1.15056	1.12129	0.165163	0.000528181	0.0213836
Hectd1	chr12	ENSMUSG00000035247.16	9181.5	10399.5	1.13247	1.10725	0.146985	0.000538522	0.0216431
Kpnb1	chr11	ENSMUSG00000001440.5	45819.6	50456.1	1.10109	1.08141	0.112911	0.000553308	0.0219208
Ddx21	chr10	ENSMUSG00000020075.8	11181.8	12524.5	1.12019	1.10041	0.138042	0.000553393	0.0219208
Ints1	chr5	ENSMUSG00000029547.10	5886.08	6980.91	1.1863	1.14641	0.197126	0.000558434	0.0219624
Luzp1	chr4	ENSMUSG00000001089.14	6016.78	6839.38	1.13683	1.11093	0.151764	0.000576293	0.022504
Son	chr16	ENSMUSG00000022961.18	24495.7	26756.5	1.0923	1.077	0.107019	0.000600897	0.0232996
Cramp1l	chr17	ENSMUSG00000038002.9	2674.04	3180.59	1.18951	1.14871	0.20002	0.000607563	0.0233933
Sec16a	chr2	ENSMUSG00000026924.17	5167.32	6164.23	1.19311	1.15455	0.207327	0.000612243	0.0234098
Tln1	chr4	ENSMUSG00000028465.16	8790.83	10581.2	1.20391	1.1597	0.213754	0.000650506	0.0245321
Cep350	chr1	ENSMUSG00000033671.18	2504.8	3160.7	1.26168	1.20328	0.266977	0.000649622	0.0245321
Tnrc6b	chr15	ENSMUSG00000047888.10	3614.04	4327.49	1.19664	1.15469	0.207505	0.000655354	0.0245468
Dip2b	chr15	ENSMUSG00000023026.16	2833.11	3325.05	1.17374	1.13916	0.187971	0.000663481	0.0246833
Itm2a	chrX	ENSMUSG00000031239.5	3285.45	2553.26	0.776485	0.819794	-0.286666	0.000668682	0.0247098
Dlx2	chr2	ENSMUSG00000023391.8	4839.73	5497.5	1.1359	1.10684	0.146443	0.000684116	0.0249373
[truncated: 14,356 more rows]

## Sheet: D, GSEA Dp16 v WT
Gene Set Enrichment Analysis (GSEA) of data by genotype for E10.5 facial mesenchyme using log2(Adjusted FoldChange) from DESeq2 analysis as the ranking metric and "Hallmark" gene sets from MSigDB.
[truncated: 51 more rows]

[truncated: 2 more sheets: E, GSEA Dp16^2xIFNRS v WT, F, GSEA Dp16^2xIFNRs v Dp16]
