# Supplementary material for: Triplication of the interferon receptor locus contributes to hallmarks of Down syndrome in a mouse model
Source: Nat Genet. 2023 Jun 5;55(6):1034–47. doi: 10.1038/s41588-023-01399-7 (PMC10260402; doi:10.1038/s41588-023-01399-7)
Supplement: Source Data Fig. 3 — Statistical source data. [file 41588_2023_1399_MOESM14_ESM.xlsx]

## Sheet: Fig 3a
Source data underlying Fig. 3a.
IFNAR1
WT1xIfnrs	WT	Dp162xIfnrs	Dp16
0.646804	0.939735	1.08193	1.32164
0.595206	0.999052	1.31514	1.18229
0.61552	1.06121	1.15181	1.44962
0.481829	1.42126	1.14125	1.28801
0.67868	0.860388	0.575409	1.30285
	0.972138	1.1066	1.46245
	0.857056		1.55815
	0.889158
IFNGR2
WT1xIfnrs	WT	Dp162xIfnrs	Dp16
0.952559	1.06544	1.24969	1.58177
0.648876	0.986059	1.20162	1.36475
0.642322	0.928527	1.00281	1.49875
0.678966	0.930954	1.25187	1.46837
0.765296	0.903733	0.766073	1.51193
	0.902955	1.19227	1.40771
	1.01373	1.4326	1.46526
	1.02247	1.04995
	1.01956
	1.31438
	1.06784
	1.01495
	1.07328
	1.13628
	0.964211
	0.655634

## Sheet: Fig 3b
Source data underlying Fig. 3b.
pSTAT1
Unstimulated
WT1xIfnrs	WT	Dp16	Dp162xIfnrs
0.718905	0.923507	1.02052	0.929726
0.471393	1.03483	1.02923	1.02488
0.899295	1.03669	1.0398	0.869403
1.00539	1.07898	0.99005	0.995486
1.13054	0.985075	1.01119	1.13476
0.971405	0.94092	0.949026	1.06936
	1.3966	0.992955	1.04272
	0.950684	1.15624	1.08389
	0.906755	1.0286
	1.01119	1.10734
	0.952341	0.974898
	0.911728	1.05967
	0.986324	1.06088
	0.884376	1.00881
	0.971265	1.05725
	1.15535
	1.21711
	1.15656
	0.939778
	1.00033
	0.963999
	0.979742
	0.878014
	0.882858
	0.855004
IFN-alpha
WT1xIfnrs	WT	Dp16	Dp162xIfnrs
0.181015	0.902566	1.32456	0.605941
0.188685	1.00046	1.13685	0.617934
	0.945519	1.65912	0.549182
0.580881	1.0331	1.90345	0.565219
0.805657	1.05234	1.58842	0.216427
0.75262	1.06601	1.23615	0.273062
0.701856	1.15368	1.40321	0.240025
	0.914762	1.63477	0.236653
	0.939007	2.23124	0.229462
	1.04458	2.18135
	0.974113	1.9211
	0.97386	1.87637
	1.25091
	1.18372
	0.997855
	0.871774
	0.690632
	0.667034
	0.926836
	0.63175
	1.14933
	1.48802
	1.14214
IFN-gamma
WT1xIfnrs	WT	Dp16	Dp162xIfnrs
0.638207	1.24619	1.51769	0.573957
0.953532	0.937162	1.48546	0.569943
0.801159	0.849515	1.67158	0.545488
0.642236	0.881501	1.36431	0.763554
	1.0233	1.63027	0.712066
0.195273	0.978214	1.05101	0.708342
0.140524	1.11724	0.876905	0.577541
	0.966881	1.3045
	0.941509	1.16562
	1.00757	1.29537
	0.962497	1.07236
	1.04243	1.33584
	1.02272
	1.02327
	1.17896
	1.30998
	1.05057
	0.884058
	0.888221
	0.87135
	1.00303
	0.954388
	0.976298
	0.931164
	0.951978

## Sheet: Fig 3e
Source data underlying Fig. 3e.
Survival: KM Curve
Day	Dp16-2xIfnrs PolyI:C n=13	Dp16 PolyI:C n=9	WT PolyI:C n=12	WT Sham n=9
1
2
3		1
3		1
4	1	1
5	1	1
5		1
6		1
7			1
8	1		1
9	1
9	1
10	1
10	1	1	1
11			1
11			1
12		1	1
13
14
15
16			1
17	0	0	0	0
17	0		0	0
17	0		0	0
17	0		0	0
17	0		0	0
17	0			0
17				0
17				0
17				0

## Sheet: Fig 3f
Source data underlying Fig. 3f.
Weight lost per injection
Dp162xIfnrs Poly(I:C)	Dp16 Poly(I:C)	WT Poly(I:C)	WT Sham
-0.164366	2.71605	2.42017	0.09
5.97871	2.27058	1.96248	0.839333
2.78539	5.13567	2.61317	-0.154321
3.22388	1.32356	1.61889	0.391236
1.19222	7.6	1.61889	0.233427
1.28767	5.07937	3.16151	-0.0933333
2.84383	5.17082	0.469484	-0.229568
3.04054	4.45122	0.469444	0.15949
3.72093	7.8945	2.62172	0.772111
0.106838		2.67413
1.16487		1.11857
6.36238		3.88575
1.44725		0.363448

## Sheet: Fig 3g
Source data underlying Fig. 3g.
TNF-alpha
WT Sham	WT Poly(I:C)	Dp16 Poly(I:C)	Dp162xIfnrs Poly(I:C)
21.475	244.095	364.335	27.575
33.585	80.935	160.75	155.365
21.98	144.485	299.685	176.355
33.04	70.32	190.685	93.16
24.215	155.555	356.295	233.885
32.035	144.57	296.425	76.645
	176.09

## Sheet: Fig 3h
Source data underlying Fig. 3h.
TNF-alpha vs weight loss
Weight at death	TNF-alpha
356.295	9.593
296.425	8.57143
364.335	10.2493
160.75	15.2
299.685	9.7561
190.685	10.658
176.355	10.0775
93.16	9.45946
233.885	6.08974
76.645	6.867
27.575	3.642
155.365	7.937
80.935	3.75587
144.485	3.756
70.32	9.96564
244.095	5.60748
155.555	4.636
144.57	7.666
176.09	5.714
33.585	-1.73611
21.475	0.604
21.98	1.76056
33.04	1.68067
24.215	-1.619
32.035	2.878
