# Supplementary material for: Triplication of the interferon receptor locus contributes to hallmarks of Down syndrome in a mouse model
Source: Nat Genet. 2023 Jun 5;55(6):1034–47. doi: 10.1038/s41588-023-01399-7 (PMC10260402; doi:10.1038/s41588-023-01399-7)
Supplement: Source Data Fig. 4 — Statistical source data. [file 41588_2023_1399_MOESM15_ESM.xlsx]

## Sheet: Fig 4d
Source data underlying Fig. 4d and at 10.6084/m9.figshare.22317835.
Numbers for stats and frequencies				Frequencies in graph
Embryo ID	Genotype	Congenital Heart Defect			ASD	VSD	ASD & VSD	Other	None
15	Dp16	ASD		WT n=24	13	0	0	4	83
31	Dp16	ASD		Dp16 n=18	50	11	6	0	33
35	Dp16	ASD		Dp162xIfnrs n=16	13	0	0	0	87
38	Dp16	ASD
40	Dp16	ASD
57	Dp16	ASD
106	Dp16	ASD
107	Dp16	ASD
110	Dp16	ASD
55	Dp16	ASD & VSD
10	Dp16	None
11	Dp16	None
13	Dp16	None
16	Dp16	None
24	Dp16	None
29	Dp16	None
12	Dp16	VSD
14	Dp16	VSD
33	Dp162xIfnrs	ASD
47	Dp162xIfnrs	ASD (very mild)
17	Dp162xIfnrs	None
18	Dp162xIfnrs	None
19	Dp162xIfnrs	None
20	Dp162xIfnrs	None
21	Dp162xIfnrs	None
22	Dp162xIfnrs	None
23	Dp162xIfnrs	None
41	Dp162xIfnrs	None
49	Dp162xIfnrs	None
50	Dp162xIfnrs	None
104	Dp162xIfnrs	None
105	Dp162xIfnrs	None
108	Dp162xIfnrs	None
109	Dp162xIfnrs	None
3	WT	ASD
28	WT	ASD
30	WT	ASD
1	WT	None
4	WT	None
21	WT	None
23	WT	None
25	WT	None
26	WT	None
36	WT	None
37	WT	None
39	WT	None
42	WT	None
43	WT	None
51	WT	None
56	WT	None
101	WT	None
103	WT	None
111	WT	None
112	WT	None
120	WT	None
122	WT	None
125	WT	None
2	WT	Other: Single outflow tract
