# Supplementary material for: Triplication of the interferon receptor locus contributes to hallmarks of Down syndrome in a mouse model
Source: Nat Genet. 2023 Jun 5;55(6):1034–47. doi: 10.1038/s41588-023-01399-7 (PMC10260402; doi:10.1038/s41588-023-01399-7)
Supplement: Source Data Fig. 5 — Statistical source data. [file 41588_2023_1399_MOESM16_ESM.xlsx]

## Sheet: Fig 5a
Source data underlying Fig. 5a.
Litter ID	Mouse ID	Genotype	Sex	Surface Righting (Day)	Ear Twitch (Day)	Eye Opening (Day)	Auditory Startle (Day)
D	1	Dp16	F	8	11	14	16
G	2	Dp16	F	8	11	13	16
Q	3	Dp16	F	4	9	13
R	4	Dp16	F	8	9	13	16
S	5	Dp16	F	8	12	14	16
T	6	Dp16	F	9	8	14	16
X	7	Dp16	F	9	9	15	16
X	8	Dp16	F	7	10	14	15
X	9	Dp16	F	7	9	13	16
Y	10	Dp16	F	6	9	13	16
Z	11	Dp16	F	8	8	13	13
EE	12	Dp16	F	10	9	13	15
EE	13	Dp16	F	10	8	14	16
B	14	Dp16	M	7	12	13	14
B	15	Dp16	M	6	12	12	15
G	16	Dp16	M	7	10	14	15
I	17	Dp16	M	6	12
J	18	Dp16	M	8	13	14	14
J	19	Dp16	M	8	12	13	16
O	20	Dp16	M	6	12	15	14
O	21	Dp16	M	7	12	13	15
P	22	Dp16	M	7	11	14	15
S	23	Dp16	M	7	11	14	16
T	24	Dp16	M	9	8	14	15
X	25	Dp16	M	5	10	13	16
Y	26	Dp16	M	5	9	12	15
AA	27	Dp16	M	6	8	13	18
BB	28	Dp16	M	6	8	13	16
CC	29	Dp16	M	5	7	13	17
DD	30	Dp16	M	8	8	15	18
EE	31	Dp16	M	4	7	13	15
EE	32	Dp16	M	4	10	13	15
D	33	Dp16	M	7	12	13	16
E	37	Dp162xIfnrs	F	5	9	13	15
I	38	Dp162xIfnrs	F	5	11
I	39	Dp162xIfnrs	F	8	11
J	40	Dp162xIfnrs	F	7	11	13	14
K	41	Dp162xIfnrs	F	6	10	13	15
P	42	Dp162xIfnrs	F	10	12	14	15
R	43	Dp162xIfnrs	F	7		13	12
Z	44	Dp162xIfnrs	F	8	11	13	14
BB	45	Dp162xIfnrs	F	6	8	13	17
BB	46	Dp162xIfnrs	F	7	8	14	16
CC	47	Dp162xIfnrs	F	8	8	13	16
EE	48	Dp162xIfnrs	F	8	8	13	15
D	49	Dp162xIfnrs	M	4	13	14
F	50	Dp162xIfnrs	M	4	12	13	14
F	51	Dp162xIfnrs	M	7	8	13	15
F	52	Dp162xIfnrs	M	7	11	13	15
F	53	Dp162xIfnrs	M	6	10	13	15
G	54	Dp162xIfnrs	M	6	9	13	14
G	55	Dp162xIfnrs	M	6	9	13	15
G	56	Dp162xIfnrs	M	8	9	13	16
H	57	Dp162xIfnrs	M	6	15	15	17
H	58	Dp162xIfnrs	M	8	11	13	14
K	59	Dp162xIfnrs	M	5	11	13	15
K	60	Dp162xIfnrs	M	4	9	13	15
W	61	Dp162xIfnrs	M	4	10	13	15
Z	62	Dp162xIfnrs	M	9	10	13	16
AA	63	Dp162xIfnrs	M	6	7	13	15
BB	64	Dp162xIfnrs	M	8	9	13	17
BB	65	Dp162xIfnrs	M	7	9	13	16
B	66	WT	F	5	10	14	13
D	67	WT	F	5	10	13	15
D	68	WT	F	4	11	13	14
E	69	WT	F		8	13	16
F	70	WT	F	7	8	13	14
H	71	WT	F	8	11	13	14
I	72	WT	F	7	9
K	73	WT	F	7	10	13	13
O	74	WT	F	9	11	14	12
O	75	WT	F		11	14	15
O	76	WT	F	7	11	14	14
Q	77	WT	F	6	10	14
R	78	WT	F	7		14	15
R	79	WT	F	8	11	14	15
R	80	WT	F	7	9	14	15
S	81	WT	F	9	10	14	15
W	82	WT	F	8	9	14	15
X	83	WT	F	8	10	13	16
X	84	WT	F	4	10	15	16
Y	85	WT	F	5	11	13	13
BB	86	WT	F	7	7	13	15
CC	87	WT	F	6	8	14	15
CC	88	WT	F	7	7	13	15
DD	89	WT	F	6	7	14	14
DD	90	WT	F	8	8	13	15
EE	91	WT	F	5	7	14	14
E	92	WT	M	7	8	13	14
G	93	WT	M	8	10	14	14
G	94	WT	M	8	10	13	13
H	95	WT	M	4	11	14	19
K	96	WT	M	6	10	13	14
K	97	WT	M	6	10	13	14
O	98	WT	M	6	10	15	12
Q	99	WT	M	7	10	13
T	100	WT	M	7	9	14	16
T	101	WT	M	6	8	14	15
W	102	WT	M	6	11	14	15
X	103	WT	M	7	10	14	15
X	104	WT	M	5	9	13	15
X	105	WT	M	8	10	14	16
AA	106	WT	M	7	8	13	15
AA	107	WT	M	5	9	13	15
CC	108	WT	M	4	8	13	16
DD	109	WT	M	5	7	13	16
DD	110	WT	M	5	8	13	14
EE	111	WT	M	6	8	14	15

## Sheet: Fig 5b
Source data underlying Fig. 5b.
Day 1
Time (s)	Dp16																		Dp162xIfnrs																								WT
60	5	0	0	3.16667	0	13.2	0	0	2.33333	3.83333	1.66667	0	0	3.7	5.6	4.6	2.16667		1.66667	6.83333	0	0	4.66667	2.66667	0	2.16667	3.16667	0	5.8	2	3.33333	6.66667	4.83333	1.83333	0	10.3333	11.3333	3.16667	7.66667	0	0		10.6667	3.33333	7.66667	6.83333	7.33333	4	7.66667
120	0	0	3.5	8.83333	13.8333	1.7	2.4	1.7	3.5	35.1667	1.66667	6.33333	8	3.1	2.9	0	4.83333		0	0	3.83333	1.83333	2	13.1667	14.5	23.6667	1.66667	8	18.4	0	5	3	5.16667	4.83333	5.66667	5.16667	7	7.5	7.66667	8.4	0		7.33333	0	5.33333	2	4	12.5	21
180	0	0	2	13.8333	10.8333	7.1	7.4	11.3	7.5	8	1.66667	1.66667	13	11.1	16.7	0	8.33333		0	11.8333	12.5	8	14.8333	10.8333	27.1667	6.5	3.5	24.4	12.6	15.1667	8.33333	1.83333	8.16667	3.16667	1.83333	8.5	14.5	5.16667	5.83333	0	0		20.6667	2.5	0	4.33333	6.83333	14	8.5
240	0	0	5.5	0	16.1667	43.4	2.6	0.1	0	3.66667	1.83333	13.1667	11.5	5.3	3.6	1.7	0		8	3.5	29.1667	24.3333	0	3.83333	17.6667	4.33333	5.33333	2.2	10.3	1.66667	5.66667	2	2.5	9	7	2	4.16667	1.66667	0	5.7	1.9		6.33333	35.3333	4.16667	25.3333	0	19.3333	68.8333
300	9.83333	0	5.83333	8.33333	25.6667	12.5	5.2	11.4	0	20.8333	4.5	7.66667	10.3333	79.5	6.4	24.3	2.33333		16	31	37.5	29	16.1667	40	34.6667	49.8333	33	4.1	15	13.1667	16.8333	13.6667	13.1667	40	14.1667	22.3333	15.6667	68.5	16.5	16.1	53.3		40.6667	36.6667	14.6667	56.5	16.5	54.6667	80.3333
Day 2
60	3	6.66667	10.3333	42	14.3333	0	12.9	11.2	9	35.1667	5	22	24.3333	14.8	33.6	0	13.6667		43.1667	32	10.8333	86.3333	50.1667	86	31.8333	15.8333	6	42.8	5.6	18.5	42.6667	20.6667	8.16667	41.8333	10.5	76.5	9.5	25	29.1667	57.5	15.7		34.5	39.6667	22.3333	46.6667	41	66.5	99.5
120	22.3333	22	28.1667	87.3333	13.5	3.6	2.9	14	43.3333	27.1667	13.1667	37	29.3333	9.2	5.5	18.7	27.8333		50.3333	61.3333	27.1667	36.5	87.1667	87.1667	70	20	24.1667	30.3	2.1	26.8333	60	38.3333	29	51	11.6667	37.3333	6.5	51	25.1667	43.2	38.4		16.3333	69.6667	34.1667	48.8333	77.3333	64.6667	96.3333
180	24	32	30.8333	27.3333	16.5	13.5	8.7	19.7	25	62.6667	0	25.5	37.3333	25.5	27.3	25.4	7.83333		65.5	88.5	23	39.1667	32.8333	60.6667	4.5	31.6667	26.3333	49.6	5.1	28.6667	40.3333	68.1667	48.1667	24.8333	23.5	89.3333	41	62.1667	47.6667	39.3	94.9		23.6667	71.1667	21.1667	70.1667	38.8333	76.6667	95.1667
240	32.5	20	19.3333	61	19.1667	29.2	1.9	11.1	56.8333	11.5	10.5	68	34.1667	21.9	30.6	17.3	45.1667		21.3333	47.3333	47.3333	49.3333	57.5	38.6667	56.8333	21.8333	7	70.8	4.1	40.3333	16.1667	58.6667	82.5	48.8333	38.6667	32.1667	7.33333	57.8333	20.1667	16.2	81.3		71	100	59.3333	51.8333	35.1667	78.1667	100
300	43	68	34	35	36.1667	21.9	9.8	8.5	68.1667	74	6.66667	21	65.5	45.5	48.8	28.1	25.6667		51	39.1667	38.6667	72.5	31.1667	44.5	57.8333	38.1667	42	67.4	9.4	49.3333	34	63	80.3333	75	9.66667	24	11.3333	56.3333	36.8333	29.3	17.8		69.1667	99.3333	49.5	26.6667	47.1667	85.1667	100
Statistical Analysis.
	Day 1					Day 2
Time (s)	60	120	180	240	300	60	120	180	240	300
Dp16 vs WT	ns	ns	ns	0.0059	<1.00E-15	5.7e-06	0.00026	2.7e-05	0.00023	0.023
Dp162xIfnrs vs WT	ns	ns	ns	0.0059	6.9e-09	ns	ns	ns	0.033	ns
Dp16 vs Dp162xIfnrs	ns	ns	ns	0.00173	0.031	ns	ns	0.01	ns	ns
[truncated: 26 more columns]

## Sheet: Fig 5c
Source data underlying Fig. 5c.
Average distance from mouse to platform center (cm)
Acquistion Phase
M & F graph
Block	WT n=39																																								Dp162xIFNRs n=25
1	51.2107	49.2989	47.6413	56.3195	45.7655	43.2164	43.5448	38.5834	45.1487	47.4403	24.1448	31.9917	27.8696	33.1943	27.4412	43.5504	44.8971	40.2684	37.8495	51.0037	42.7835	33.6072	48.563	42.5489	40.9397	50.5243	32.8797	39.2766	25.5995	26.6915	26.5542	32.7944	28.7649	29.192	27.2241	47.2399	41.0062	41.2082	43.055		41.9829	37.4915	49.8782	29.1865	29.8517	26.9338	31.7061	44.8339	34.476
2	39.2759	46.2446	36.8644	45.9973	34.3614	47.2285	31.2354	30.3396	31.0552	33.9024	14.3704	34.5405	18.2928	26.2056	31.769	38.197	45.9669	37.1065	35.3931	38.3577	40.3396	36.4846	48.2845	40.5399	41.3655	45.5875	22.8212	25.7824	21.7237	31.6577	19.3304	29.6165	20.4785	30.3406	27.1492	47.1766	36.6241	31.37	34.3305		40.7572	35.1773	32.183	27.9543	29.1777	31.1828	30.9269	50.3416	34.2772
3	30.0711	47.8241	32.2016	32.5941	39.5069	47.0285	26.6994	29.8897	23.5725	17.7834	17.9958	31.3324	15.4978	33.2596	19.2919	27.8547	30.8539	34.3449	52.4514	38.2496	29.4613	25.2808	47.2965	33.0821	37.4076	39.8708	22.4222	22.4409	20.4462	14.6784	19.0048	18.5574	19.727	22.8661	29.5821	40.9237	37.0307	41.928	41.2291		29.7975	43.0007	24.8623	18.3007	33.8098	22.9384	23.5274	41.4984	32.7663
4	30.4971	45.1586	29.8375	39.2997	28.0139	48.3719	20.2609	29.1778	23.9068	22.8528	11.1128	30.3772	13.1873	30.4149	19.5606	29.7141	27.7119	24.9949	49.6002	46.0138	26.9241	36.5877	66.3765	30.6084	42.6746	35.6786	21.4285	23.3185	19.6761	12.5456	21.5643	23.9457	13.7101	27.2504	25.5211	48.1399	25.6679	28.5587	35.2171		29.3739	31.6982	30.2366	23.3684	23.3684	26.2913	15.846	23.7551	31.9021
5	29.1472	36.1884	27.8322	37.7969	21.5626	50.4944	31.4044	45.3285	27.6708	27.6827	7.11132	31.6855	11.648	28.9848	21.9589	27.4163	24.3827	28.2468	36.4358	35.8577	22.0875	34.6919	61.639	27.0144	40.7964	41.8276	19.3199	31.6486	16.6068	21.5524	18.2595	23.3219	18.3842	18.7047	23.7996	24.092	33.8428	24.7208	40.4356		25.6194	31.2109	30.3561	24.1686	21.7385	21.7149	27.3358	33.0487	27.2558
6	25.358	43.4774	27.4646	25.9903	27.2762	44.4495	34.448	41.7263	34.8705	21.4077	9.57827	29.9129	10.4845	25.1331	26.7764	20.2705	19.6322	24.7001	44.4409	34.4416	25.657	28.1878	52.2997	29.9465	55.9764	34.8989	13.6183	31.8197	17.0795	21.9444	19.7693	20.1471	14.7045	26.7544	23.6441	38.3947	19.9404	19.5918	42.4897		32.4815	30.1547	32.8178	28.027	21.5003	19.4076	24.5671	27.6485	32.6711
Reverse Phase
M & F graph
Block	WT n=39																																								Dp162xIFNRs n=25
7	46.0012	42.8869	37.4198	39.4641	48.4808	35.7612	37.2118	40.5521	40.0574	52.8784	19.0223	45.5205	33.5149	47.8616	19.734	35.9141	38.9716	41.0802	41.5792	39.6282	53.1306	35.8409	56.3683	44.5707	57.9535	49.6879	29.9732	49.0358	41.0235	38.2733	39.3975	39.4674	43.0797	39.6191	41.6244	30.6255	33.1333	25.1044	52.0473		58.3227	49.8723	31.208	49.0553	42.5173	27.7286	42.086	48.9316	47.0005
8	29.8875	30.0153	36.0507	40.1746	33.5638	42.3392	45.9766	41.7769	40.0814	41.3322	16.4796	42.2914	20.9015	48.0137	22.5424	22.2115	18.5041	27.5632	42.6125	37.2438	32.8245	24.003	45.7441	39.4275	53.5691	33.3699	27.5568	47.8265	27.6383	17.7567	18.9526	26.7365	21.6148	31.4469	34.7059	26.5616	23.4906	22.0463	32.4607		50.2037	40.2801	35.4596	54.1579	27.445	15.3243	23.0325	29.5241	43.984
9	26.8503	29.987	35.0335	32.4997	32.8026	27.6502	34.4643	32.086	28.4967	44.9695	11.8339	38.3563	9.50061	55.0838	15.3124	25.3546	19.7298	30.7726	40.2804	28.4984	27.8719	27.1644	42.6366	28.0327	43.8228	25.4235	16.8743	38.6807	23.7482	10.6566	18.6596	17.4379	16.3241	20.8167	24.6313	22.4063	20.2272	19.3974	36.1296		46.3825	29.3499	42.5558	52.5147	22.163	26.2428	21.6022	27.5422	43.8099
10	24.2877	28.6066	28.9544	29.3916	26.5964	30.1819	36.5384	28.7121	23.2448	27.2143	11.3327	42.6028	8.54732	52.3996	16.0504	21.7342	20.2446	22.6438	39.3024	24.8819	33.8833	27.0136	48.3156	29.5705	43.1052	24.7989	21.4535	37.9789	20.6862	11.7476	20.9932	13.2797	22.2671	19.712	33.2703	22.3145	18.8237	17.4193	42.942		39.285	37.6336	55.4612	51.6525	16.33	23.5571	14.4398	36.904	40.1964
11	18.5255	28.5398	28.5153	28.316	35.274	30.0607	27.5815	40.8626	20.2475	16.715	16.082	29.6744	7.81858	57.1476	19.4854	20.9753	19.2683	23.9178	40.0856	28.4909	34.1059	26.3352	39.5032	31.0758	38.3025	23.5027	15.0901	35.6034	16.2705	16.7557	30.8978	11.2965	23.0302	20.4955	16.8939	27.0731	30.7945	17.1074	40.8429		27.575	26.5034	48.4527	54.8801	17.1376	17.9212	24.1672	24.9863	27.2943
12	22.6852	26.8708	30.2738	19.3597	33.1139	27.8238	27.8791	25.4947	20.5401	18.6974	19.079	17.413	11.9184	56.3272	14.0663	22.5684	19.9765	23.7256	32.2992	24.4677	32.2897	25.9013	38.355	24.2067	41.3815	25.7387	16.8794	37.6006	18.132	10.3882	25.7741	15.0463	11.7334	23.7098	14.9269	20.1089	18.5799	15.7318	33.4443		25.768	29.7337	49.5122	48.9659	16.9375	14.6179	19.5402	26.2969	20.2848
Males graph
Block	WT n=20																					Dp162xIFNRs n=13														Dp16 n=13
7	35.9141	38.9716	41.0802	41.5792	39.6282	53.1306	35.8409	56.3683	44.5707	57.9535	49.6879	29.9732	49.0358	41.0235	38.2733	39.3975	39.4674	43.0797	39.6191	41.6244		48.9316	47.0005	46.0032	42.1594	41.7499	47.4183	45.0184	59.2736	47.1793	49.7478	49.6491	43.9065	50.7699		56.4493	58.8794	54.6511	53.2593	44.0751	57.4614	50.9835	51.0686	58.9648	39.0793	51.3907	47.3616	36.7742
8	22.2115	18.5041	27.5632	42.6125	37.2438	32.8245	24.003	45.7441	39.4275	53.5691	33.3699	27.5568	47.8265	27.6383	17.7567	18.9526	26.7365	21.6148	31.4469	34.7059		29.5241	43.984	29.8134	28.9037	38.0262	36.1023	34.2405	42.2978	33.5396	41.2534	43.4053	25.2128	25.9856		42.5723	48.4835	41.9674	46.9379	40.4589	38.4845	41.3446	42.3158	31.1414	48.8032	30.0408	29.642	30.776
9	25.3546	19.7298	30.7726	40.2804	28.4984	27.8719	27.1644	42.6366	28.0327	43.8228	25.4235	16.8743	38.6807	23.7482	10.6566	18.6596	17.4379	16.3241	20.8167	24.6313		27.5422	43.8099	25.4016	30.9599	35.6091	26.6079	21.3058	18.1466	30.1993	30.3892	24.9487	19.3193	26.0839		39.9259	36.7612	37.9188	39.607	38.2089	33.8758	46.5833	26.2737	31.7489	53.2063	30.5885	29.187	25.2866
10	21.7342	20.2446	22.6438	39.3024	24.8819	33.8833	27.0136	48.3156	29.5705	43.1052	24.7989	21.4535	37.9789	20.6862	11.7476	20.9932	13.2797	22.2671	19.712	33.2703		36.904	40.1964	29.3769	35.1201	38.9087	30.057	22.7155	31.0101	20.3284	29.8408	22.9033	21.2119	19.3231		28.9471	22.0722	21.8337	37.5253	34.6833	29.8049	46.0141	24.8047	31.4059	54.0309	25.6695	21.7595	23.9971
11	20.9753	19.2683	23.9178	40.0856	28.4909	34.1059	26.3352	39.5032	31.0758	38.3025	23.5027	15.0901	35.6034	16.2705	16.7557	30.8978	11.2965	23.0302	20.4955	16.8939		24.9863	27.2943	27.6534	27.1252	35.2787	21.5463	22.7372	34.226	13.9302	18.0765	26.0756	23.0504	21.3447		28.799	29.3681	27.9735	35.1539	36.1648	25.946	34.1633	24.8404	22.9735	54.3131	18.1264	25.5702	18.2266
12	22.5684	19.9765	23.7256	32.2992	24.4677	32.2897	25.9013	38.355	24.2067	41.3815	25.7387	16.8794	37.6006	18.132	10.3882	25.7741	15.0463	11.7334	23.7098	14.9269		26.2969	20.2848	37.4991	30.3747	27.0451	25.599	27.339	15.6353	16.0365	21.9252	20.6548	20.4788	20.471		25.512	20.1406	20.9615	26.7143	26.0539	35.5263	33.5965	27.1504	22.1758	53.1534	13.1571	16.7536	21.6466
Females graph
Block	WT n=19																				Dp162xIFNRs n=12													Dp16 n=18
7	46.0012	42.8869	37.4198	39.4641	48.4808	35.7612	37.2118	40.5521	40.0574	52.8784	19.0223	45.5205	33.5149	47.8616	19.734	30.6255	33.1333	25.1044	52.0473		58.3227	49.8723	31.208	49.0553	42.5173	27.7286	42.086	38.182	48.3277	41.845	48.5679	40.0036		44.2443	43.4606	53.6095	46.2962	46.3548	46.5323	47.6951	53.0469	43.1881	36.8107	33.3016	46.9238	34.3595	38.8389	47.4821	46.8439
8	29.8875	30.0153	36.0507	40.1746	33.5638	42.3392	45.9766	41.7769	40.0814	41.3322	16.4796	42.2914	20.9015	48.0137	22.5424	26.5616	23.4906	22.0463	32.4607		50.2037	40.2801	35.4596	54.1579	27.445	15.3243	23.0325	32.5944	42.3078	33.9481	28.2317	36.3641		42.9439	29.5184	42.849	38.4532	27.5548	48.2495	30.6921	45.7272	27.4262	43.9446	34.4226	25.2914	48.8546	47.1396	42.4226	26.7908
9	26.8503	29.987	35.0335	32.4997	32.8026	27.6502	34.4643	32.086	28.4967	44.9695	11.8339	38.3563	9.50061	55.0838	15.3124	22.4063	20.2272	19.3974	36.1296		46.3825	29.3499	42.5558	52.5147	22.163	26.2428	21.6022	26.4103	30.928	37.2047	29.845	25.3075		40.4679	31.6606	36.9805	28.8168	31.5738	31.251	43.5336	37.7049	27.62	49.7154	30.4128	23.8486	52.5497	47.4119	32.801	20.6904
10	24.2877	28.6066	28.9544	29.3916	26.5964	30.1819	36.5384	28.7121	23.2448	27.2143	11.3327	42.6028	8.54732	52.3996	16.0504	22.3145	18.8237	17.4193	42.942		39.285	37.6336	55.4612	51.6525	16.33	23.5571	14.4398	29.4862	31.385	21.4966	19.172	25.6396		28.0416	21.4167	34.0776	48.3123	28.8398	40.0012	36.1743	26.7215	19.8129	53.4912	26.4497	18.1735	53.4959	52.1989	27.3908	20.7455
11	18.5255	28.5398	28.5153	28.316	35.274	30.0607	27.5815	40.8626	20.2475	16.715	16.082	29.6744	7.81858	57.1476	19.4854	27.0731	30.7945	17.1074	40.8429		27.575	26.5034	48.4527	54.8801	17.1376	17.9212	24.1672	21.9211	27.0847	24.4067	18.0161	20.5277		35.9882	20.4585	35.933	30.488	33.7442	28.944	24.7353	27.6198	17.4065	51.4563	28.4194	11.5829	55.1169	50.7154	23.1619	22.4082
12	22.6852	26.8708	30.2738	19.3597	33.1139	27.8238	27.8791	25.4947	20.5401	18.6974	19.079	17.413	11.9184	56.3272	14.0663	20.1089	18.5799	15.7318	33.4443		25.768	29.7337	49.5122	48.9659	16.9375	14.6179	19.5402	27.5652	26.2971	23.5923	20.0042	19.9984		35.7316	19.4328	33.3059	24.1592	27.611	33.8072	27.2762	24.2429	18.7748	53.2285	32.8733	10.6654	53.5828	55.6928	14.198	24.0291
[truncated: 47 more columns]

## Sheet: Fig 5e
Source data underlying Fig. 5e.
Reversal Probe	WT																																							Dp162xIfnrs
Platform quadrant occupancy (% duration of probe trial)	58.1717	71.4681	54.2936	74.7922	54.6463	69.8061	42.1053	44.3213	45.7064	61.2188	63.1579	46.8144	67.313	62.0499	42.5	30	57.1031	38.3333	66.6667	32.7778	48.6111	36.5922	65	46.3687	59.1176	40	32.5301	61.6667	35.1955	32.2222	58.5714	37.5	24.1667	62.5387	31.3889	46.2396	48.3333	47.5		47.1567	40.2219	40.9972	58.4488	52.9248	30.7906	50.9695	57.6177	47.3684	37.9501
[truncated: 48 more columns]
