# Supplementary material for: Triplication of the interferon receptor locus contributes to hallmarks of Down syndrome in a mouse model
Source: Nat Genet. 2023 Jun 5;55(6):1034–47. doi: 10.1038/s41588-023-01399-7 (PMC10260402; doi:10.1038/s41588-023-01399-7)
Supplement: Source Data Fig. 6 — Statistical source data. [file 41588_2023_1399_MOESM17_ESM.xlsx]

## Sheet: Fig 6d
Source data underlying Fig. 6d can be found in Supplementary Table 11.
	WT / Dp16
																										WT/Dp162xIFNRs
	landmark	1	2	3	4	5	6	7	8	9	14	15	16	21	22	23	24	25	26	27	28	29	30			landmark	1	2	3	4	5	6	7	8	9	14	15	16	21	22	23	24	25	26	27	28	29	30
	1		0.94	0.99	0.99	1.03	1	1.01	1.02	1.01	1.02	1.03	1.02	0.97	0.97	1.02	1.02	1.02	1.01	1.06	1.06	1.06	1.06			1		0.94	1	0.98	0.98	1	1	1.03	1.01	1.01	1.03	1.01	0.98	0.97	1	1.02	1.01	1.01	1.03	1.03	1.02	1.03
	2	0.94		1.04	1.01	0.92	0.93	1	1	1.02	1.02	1.01	1.02	0.99	1	1.04	1.06	1.05	1.04	1.11	1.1	1.09	1.08			2	0.94		1.05	1.01	0.94	0.94	1.01	1.02	1.02	1.02	1.02	1.03	1.04	1.01	1.02	1.06	1.04	1.04	1.06	1.07	1.05	1.05
	3	0.99	1.04		0.94	0.98	0.99	0.99	0.95	0.93	1	0.96	0.94	0.97	0.99	0.92	0.95	0.95	0.94	0.98	0.98	0.95	0.98			3	1	1.05		0.91	1	1	1.01	0.97	0.95	1.01	0.98	0.99	1.01	1.04	0.95	0.96	0.95	0.95	0.95	0.96	0.95	0.98
	4	0.99	1.01	0.94		0.98	0.98	0.99	0.96	0.95	0.99	0.96	0.94	0.98	0.99	0.96	0.97	0.97	0.97	0.94	0.95	0.92	0.95			4	0.98	1.01	0.91		0.98	0.98	0.99	0.96	0.95	0.99	0.96	0.98	0.98	0.99	0.96	0.95	0.96	0.95	0.92	0.93	0.93	0.96
	5	1.03	0.92	0.98	0.98		0.99	0.99	1.02	1.01	1.01	1.01	1	0.96	0.96	1	1.01	1.01	1	1.06	1.05	1.05	1.06			5	0.98	0.94	1	0.98		1	1.01	1.04	1.01	1.02	1.03	1.01	0.98	0.97	0.99	1.01	1.01	1.01	1.03	1.04	1.02	1.03
	6	1	0.93	0.99	0.98	0.99		1.01	1.01	1.01	1.02	1.04	1.02	0.96	0.97	1.01	1.02	1.01	1.01	1.06	1.06	1.06	1.06			6	1	0.94	1	0.98	1		1.02	1.03	1.01	1.02	1.04	1.01	0.99	0.97	1	1.02	1.02	1.02	1.03	1.04	1.02	1.03
	7	1.01	1	0.99	0.99	0.99	1.01		1.03	1.01	1.04	1.01	1	0.98	0.98	1.01	1.02	1.01	1.01	1.07	1.07	1.06	1.07			7	1	1.01	1.01	0.99	1.01	1.02		1.03	1	1.03	1.02	1.01	0.99	0.98	0.97	0.99	0.98	0.98	1.03	1.03	1.01	1.03
	8	1.02	1	0.95	0.96	1.02	1.01	1.03		0.99	1.01	0.98	0.97	0.94	0.95	0.97	0.97	0.96	0.97	1.04	1.05	1.02	1.05			8	1.03	1.02	0.97	0.96	1.04	1.03	1.03		0.97	1.02	1.01	1	0.93	0.96	0.96	0.96	0.94	0.95	1.01	1.02	1	1.02
	9	1.01	1.02	0.93	0.95	1.01	1.01	1.01	0.99		1.01	0.98	0.96	0.96	0.95	0.97	0.96	0.95	0.97	1.02	1.03	0.99	1.05			9	1.01	1.02	0.95	0.95	1.01	1.01	1	0.97		1	0.98	1	0.95	0.97	0.97	0.92	0.9	0.92	0.98	0.99	0.97	1.02
	14	1.02	1.02	1	0.99	1.01	1.02	1.04	1.01	1.01		1.02	1.01	0.98	0.98	1.02	1.02	1.02	1	1.07	1.06	1.07	1.06			14	1.01	1.02	1.01	0.99	1.02	1.02	1.03	1.02	1		1.04	0.99	1	0.98	0.99	1.03	1.03	1.02	1.03	1.04	1.02	1.02
	15	1.03	1.01	0.96	0.96	1.01	1.04	1.01	0.98	0.98	1.02		1	0.95	0.94	0.98	0.98	0.99	0.96	1.04	1.03	1.05	1.05			15	1.03	1.02	0.98	0.96	1.03	1.04	1.02	1.01	0.98	1.04		0.94	0.98	0.93	0.98	1.02	1.02	1.02	1.01	1.02	1	1.01
	16	1.02	1.02	0.94	0.94	1	1.02	1	0.97	0.96	1.01	1		0.94	0.97	0.96	0.95	0.97	0.94	0.99	0.98	1.01	1.02			16	1.01	1.03	0.99	0.98	1.01	1.01	1.01	1	1	0.99	0.94		0.99	0.99	1.04	1.09	1.08	1.1	1.05	1.05	1.05	1.03
	21	0.97	0.99	0.97	0.98	0.96	0.96	0.98	0.94	0.96	0.98	0.95	0.94		0.92	0.91	0.97	0.96	0.95	1.04	1.05	1.01	1.04			21	0.98	1.04	1.01	0.98	0.98	0.99	0.99	0.93	0.95	1	0.98	0.99		0.98	0.92	0.94	0.92	0.93	0.99	1	0.98	1.01
	22	0.97	1	0.99	0.99	0.96	0.97	0.98	0.95	0.95	0.98	0.94	0.97	0.92		0.92	0.98	0.97	0.95	1.04	1.03	1.04	1.04			22	0.97	1.01	1.04	0.99	0.97	0.97	0.98	0.96	0.97	0.98	0.93	0.99	0.98		0.94	1.01	1	1	1.01	1.02	1	1.02
	23	1.02	1.04	0.92	0.96	1	1.01	1.01	0.97	0.97	1.02	0.98	0.96	0.91	0.92		1.06	1.05	1	1.17	1.15	1.14	1.11			23	1	1.02	0.95	0.96	0.99	1	0.97	0.96	0.97	0.99	0.98	1.04	0.92	0.94		1.17	1.15	1.08	1.11	1.11	1.07	1.07
	24	1.02	1.06	0.95	0.97	1.01	1.02	1.02	0.97	0.96	1.02	0.98	0.95	0.97	0.98	1.06		1.09	1.09	1.25	1.2	1.18	1.13			24	1.02	1.06	0.96	0.95	1.01	1.02	0.99	0.96	0.92	1.03	1.02	1.09	0.94	1.01	1.17		1.03	0.99	1.08	1.06	1.06	1.05
	25	1.02	1.05	0.95	0.97	1.01	1.01	1.01	0.96	0.95	1.02	0.99	0.97	0.96	0.97	1.05	1.09		1.13	1.26	1.23	1.18	1.14			25	1.01	1.04	0.95	0.96	1.01	1.02	0.98	0.94	0.9	1.03	1.02	1.08	0.92	1	1.15	1.03		1.02	1.12	1.11	1.09	1.07
	26	1.01	1.04	0.94	0.97	1	1.01	1.01	0.97	0.97	1	0.96	0.94	0.95	0.95	1	1.09	1.13		1.28	1.21	1.24	1.15			26	1.01	1.04	0.95	0.95	1.01	1.02	0.98	0.95	0.92	1.02	1.02	1.1	0.93	1	1.08	0.99	1.02		1.08	1.06	1.06	1.05
	27	1.06	1.11	0.98	0.94	1.06	1.06	1.07	1.04	1.02	1.07	1.04	0.99	1.04	1.04	1.17	1.25	1.26	1.28		0.96	0.89	1.03			27	1.03	1.06	0.95	0.92	1.03	1.03	1.03	1.01	0.98	1.03	1.01	1.05	0.99	1.01	1.11	1.08	1.12	1.08		1	0.99	1.02
	28	1.06	1.1	0.98	0.95	1.05	1.06	1.07	1.05	1.03	1.06	1.03	0.98	1.05	1.03	1.15	1.2	1.23	1.21	0.96		0.92	1.04			28	1.03	1.07	0.96	0.93	1.04	1.04	1.03	1.02	0.99	1.04	1.02	1.05	1	1.02	1.11	1.06	1.11	1.06	1		1	1.02
	29	1.06	1.09	0.95	0.92	1.05	1.06	1.06	1.02	0.99	1.07	1.05	1.01	1.01	1.04	1.14	1.18	1.18	1.24	0.89	0.92		1.04			29	1.02	1.05	0.95	0.93	1.02	1.02	1.01	1	0.97	1.02	1	1.05	0.98	1	1.07	1.06	1.09	1.06	0.99	1		1.03
	30	1.06	1.08	0.98	0.95	1.06	1.06	1.07	1.05	1.05	1.06	1.05	1.02	1.04	1.04	1.11	1.13	1.14	1.15	1.03	1.04	1.04				30	1.03	1.05	0.98	0.96	1.03	1.03	1.03	1.02	1.02	1.02	1.01	1.03	1.01	1.02	1.07	1.05	1.07	1.05	1.02	1.02	1.03

## Sheet: Fig 6f
Source data underlying Fig. 6f.
Cranial base scores				Frequencies in graph based off of scores to left
WT	Dp16	Dp162xIFNRs			WT n=20	Dp16 n=11	Dp162xIFNRs n=14
0	0	0		Normal ISS	75	27.27	21.4286
0	0	0		Minimal (<1/3) fusion of ISS	10	0	14.2857
0	0	0		Moderate (1/3-2/3) fusion of ISS	10	18.18	35.7143
0	0	0		Complete fusion of ISS	5	54.5455	28.5714
0	2	0
0	2	1
0	2	1
0	3	1
0	3	1
0	3	2
0	3	2
0	3	2
0	3	2
0	3	2
0	3	2
1	3	2
1	3	2
2	3	3
2		3
3		3
		3
		3

## Sheet: Fig 6g
Source data underlying Fig. 6g.
	Distance between landmarks 24-27 (voxels)	ISS Score
	0.0849175	0
	0.0910181	0
	0.0930415	0
	0.0941917	0
	0.095018	0
	0.0962433	0
	0.0858574	1
	0.0882099	1
	0.0960561	1
	0.0710715	2
	0.0816482	2
	0.0872315	2
	0.0899627	2
	0.0643598	3
	0.0670045	3
	0.0782006	3
	0.0817797	3
	0.0838692	3
	0.0884695	3
	0.0908815	3

## Sheet: Fig 6h
Source data underlying Fig. 6h.
	Distance between landmarks 1-24 (voxels)	ISS Score
	0.357791	0
	0.351003	0
	0.353843	0
	0.345584	0
	0.360987	0
	0.353494	0
	0.351915	0
	0.353264	0
	0.353315	1
	0.352524	1
	0.345738	1
	0.336273	1
	0.355968	2
	0.352811	2
	0.348165	2
	0.341816	2
	0.348321	2
	0.344565	2
	0.343274	3
	0.344898	3
	0.34423	3
	0.341731	3
	0.348831	3
	0.346667	3
	0.337401	3
