# Supplementary material for: Triplication of the interferon receptor locus contributes to hallmarks of Down syndrome in a mouse model
Source: Nat Genet. 2023 Jun 5;55(6):1034–47. doi: 10.1038/s41588-023-01399-7 (PMC10260402; doi:10.1038/s41588-023-01399-7)
Supplement: Source Data Extended Data Fig. 2 — Statistical source data. [file 41588_2023_1399_MOESM19_ESM.xlsx]

## Sheet: Ext Fig 2c
Source data underlying Extended Data Fig. 2c.
