# Supplementary material for: Triplication of the interferon receptor locus contributes to hallmarks of Down syndrome in a mouse model
Source: Nat Genet. 2023 Jun 5;55(6):1034–47. doi: 10.1038/s41588-023-01399-7 (PMC10260402; doi:10.1038/s41588-023-01399-7)
Supplement: Source Data Extended Data Fig. 3 — Statistical source data. [file 41588_2023_1399_MOESM20_ESM.xlsx]

## Sheet: Ext Fig 3a
Source data underlying Fig. 3a.
	WT1xIfnrs	WT	Dp162xIfnrs	Dp16
	0.896137	1.03691	1.26695	1.12446
	0.834335	1.13648	1.30815	1.10386
	0.791416	0.939056	1.2206	1.26867
	0.963549	0.887554	1.17084	1.05578
	0.759772	0.899429	0.884497	1.09442
	0.523496	0.888011	0.937198	1.04172
	0.712603	1.32631	1.07191	1.15327
	0.711852	0.886254	1.14332	1.10649
	0.953896	0.989226	0.800551	0.938111
	0.698978	0.928339	1.01102	0.850915
	1.14366	1.08244	0.899804	1.19844
	0.745925	1.0902	1.411	1.10324
	1.00413	0.845034	1.13193	1.06933
	0.679418	0.811128	0.848946	1.26494
		1.17757	0.954575	1.08759
		0.822865
		1.25321

## Sheet: Ext Fig 3b
Source data underlying Extended Data Fig. 3b.
	WT1xIfnrs	Dp162xIfnrs	Dp16	WT
	0.498602	0.825507	1.09428	0.90917
	0.712381	0.93811	1.53842	1.00453
	0.572183	0.893824	1.39504	0.953634
	0.973128	1.00256	1.24257	0.869016
	0.538738	0.907248	0.872822	1.26365
	0.558399	0.543031	1.12468	0.93443
	0.554555	0.566091	1.903	0.829983
	0.579568	0.875953	2.02239	1.19867
	0.737054	0.47987	1.78855	0.863927
	0.717441	1.14335	1.64139	0.851926
	0.550712	0.888003	1.77669	1.04089
	0.487507	0.857923	1.60747	1.41871
	0.445561	1.22229	1.49327	1.16241
	0.616246	1.38264		0.871942
	0.56994	1.17092		1.16029
	1.08035	1.00379		0.914197
	0.879967	0.983294		1.01818
	0.489417	0.928352		0.497061
	0.540729	0.784346		1.23738
	0.4445	1.5105		0.9657
	0.595428	0.857923		0.548876
	0.620342	1.37938		1.00294
	0.667922	1.18579		1.23899
	0.699079	1.44652		1.33077
	1.32044	1.13668		1.15951
	0.484255	1.00606		1.11724
	0.637057			0.768096
	0.42611			1.13993
				0.883426
				0.844533

## Sheet: Ext Fig 3c
Source data underlying Extended Data Fig. 3c and 10.6084/m9.figshare.22320661.
IFNAR1
IFNGR2
IL10RB

## Sheet: Ext Fig 3d
Source data underlying Extended Data Fig. 3d and 10.6084/m9.figshare.22320661.

## Sheet: Ext Fig 3e
Source data underlying Extended Data Fig. 3e.
		IFNAR1				IFNGR2				IL10RB
		WT1xIfnrs	Dp16	Dp162xIfnrs		WT1xIfnrs	Dp16	Dp162xIfnrs		WT1xIfnrs	Dp16	Dp162xIfnrs
	Bulk CD45+	-0.732777	0.458508	0.0748145		-0.439082	0.557013	0.19328		-0.293969	0.134111	0.0986265
	Granulocytes	-0.666893	0.44318	-0.00492719		-0.310323	0.504861	0.124305		-0.0753833	-0.12887	-0.129378
	Eosinophils	-0.352398	0.405923	0.224071		-0.192177	0.466509	0.196299		-0.218455	0.0868337	0.0549313
	Neutrophils	-0.748769	0.41115	-0.0649869		-0.311095	0.486314	0.0798296		-0.0510361	-0.0954807	-0.0838736
	Monocytes	-0.704459	0.486012	0.104926		-0.623418	0.556218	0.0485028		-0.41963	0.0410292	-0.0019982
	Ly6CLO Monocytes	-0.869453	0.41622	0.0663684		-0.480285	0.675973	0.129169		-0.599325	0.0828841	3.90912e-05
	Ly6CINT Monocytes	-0.760512	0.434701	0.0609968		-0.546985	0.66024	0.0515309		-0.382508	0.00346335	-0.00833828
	Ly6CHI Monocytes	-0.547751	0.614236	0.144238		-0.725806	0.590566	-0.000222495		-0.394873	0.0418262	0.0656435
	NK cells	-0.742133	0.339145	-0.0771698		-0.0261363	0.142438	0.035558		-0.508612	0.100435	-0.0160727
	T cells	-0.692383	0.278481	-0.146335		-0.236022	0.248393	-0.0422588		0.0375734	-0.0611415	0.00388018
	CD8+ T cells	-0.772631	0.380238	-0.106879		-0.202964	0.274275	-0.00569867		-0.0707497	0.116015	0.0850783
	CD4+ T cells	-0.659088	0.249219	-0.131506		-0.261321	0.274973	-0.0245838		X	X	X
	B cells	-0.759734	0.574359	0.240567		-0.576916	0.596559	0.0727467		-0.456104	0.186758	0.0919879

## Sheet: Ext Fig 3f
Source data underlying Extended Data Fig. 3f and 10.6084/m9.figshare.22320661.

## Sheet: Ext Fig 3g
Source data underlying Extended Data Fig. 3g.
	IFNgamma	0.242956	-0.665431
	CXCL1	-0.170102	-0.666542
	TNFa	1.00359	-0.210946
	CCL2	-0.831765	-0.635014
	CCL5	-0.461883	-0.557359
	IL-1b	-0.0045329	-0.516244
	CXCL10	0.0245814	-0.284422
	GM-CSF	0.591087	1.51712
	IL-10	-0.315544	0.188356
	IL-6	1.06432	0.128998
