# Supplementary material for: Triplication of the interferon receptor locus contributes to hallmarks of Down syndrome in a mouse model
Source: Nat Genet. 2023 Jun 5;55(6):1034–47. doi: 10.1038/s41588-023-01399-7 (PMC10260402; doi:10.1038/s41588-023-01399-7)
Supplement: Source Data Extended Data Fig. 5 — Statistical source data. [file 41588_2023_1399_MOESM22_ESM.xlsx]

## Sheet: Ext Fig 5a
Source data underlying Extended Data Fig. 5a.
Litter ID	Mouse ID	Genotype	Sex	Surface Righting (Day)	Ear Twitch (Day)	Eye Opening (Day)	Auditory Startle (Day)
D	1	Dp16	F	8	11	14	16
G	2	Dp16	F	8	11	13	16
Q	3	Dp16	F	4	9	13
R	4	Dp16	F	8	9	13	16
S	5	Dp16	F	8	12	14	16
T	6	Dp16	F	9	8	14	16
X	7	Dp16	F	9	9	15	16
X	8	Dp16	F	7	10	14	15
X	9	Dp16	F	7	9	13	16
Y	10	Dp16	F	6	9	13	16
Z	11	Dp16	F	8	8	13	13
EE	12	Dp16	F	10	9	13	15
EE	13	Dp16	F	10	8	14	16
B	14	Dp16	M	7	12	13	14
B	15	Dp16	M	6	12	12	15
G	16	Dp16	M	7	10	14	15
I	17	Dp16	M	6	12
J	18	Dp16	M	8	13	14	14
J	19	Dp16	M	8	12	13	16
O	20	Dp16	M	6	12	15	14
O	21	Dp16	M	7	12	13	15
P	22	Dp16	M	7	11	14	15
S	23	Dp16	M	7	11	14	16
T	24	Dp16	M	9	8	14	15
X	25	Dp16	M	5	10	13	16
Y	26	Dp16	M	5	9	12	15
AA	27	Dp16	M	6	8	13	18
BB	28	Dp16	M	6	8	13	16
CC	29	Dp16	M	5	7	13	17
DD	30	Dp16	M	8	8	15	18
EE	31	Dp16	M	4	7	13	15
EE	32	Dp16	M	4	10	13	15
D	33	Dp16	M	7	12	13	16
E	37	Dp162xIfnrs	F	5	9	13	15
I	38	Dp162xIfnrs	F	5	11
I	39	Dp162xIfnrs	F	8	11
J	40	Dp162xIfnrs	F	7	11	13	14
K	41	Dp162xIfnrs	F	6	10	13	15
P	42	Dp162xIfnrs	F	10	12	14	15
R	43	Dp162xIfnrs	F	7		13	12
Z	44	Dp162xIfnrs	F	8	11	13	14
BB	45	Dp162xIfnrs	F	6	8	13	17
BB	46	Dp162xIfnrs	F	7	8	14	16
CC	47	Dp162xIfnrs	F	8	8	13	16
EE	48	Dp162xIfnrs	F	8	8	13	15
D	49	Dp162xIfnrs	M	4	13	14
F	50	Dp162xIfnrs	M	4	12	13	14
F	51	Dp162xIfnrs	M	7	8	13	15
F	52	Dp162xIfnrs	M	7	11	13	15
F	53	Dp162xIfnrs	M	6	10	13	15
G	54	Dp162xIfnrs	M	6	9	13	14
G	55	Dp162xIfnrs	M	6	9	13	15
G	56	Dp162xIfnrs	M	8	9	13	16
H	57	Dp162xIfnrs	M	6	15	15	17
H	58	Dp162xIfnrs	M	8	11	13	14
K	59	Dp162xIfnrs	M	5	11	13	15
K	60	Dp162xIfnrs	M	4	9	13	15
W	61	Dp162xIfnrs	M	4	10	13	15
Z	62	Dp162xIfnrs	M	9	10	13	16
AA	63	Dp162xIfnrs	M	6	7	13	15
BB	64	Dp162xIfnrs	M	8	9	13	17
BB	65	Dp162xIfnrs	M	7	9	13	16
B	66	WT	F	5	10	14	13
D	67	WT	F	5	10	13	15
D	68	WT	F	4	11	13	14
E	69	WT	F		8	13	16
F	70	WT	F	7	8	13	14
H	71	WT	F	8	11	13	14
I	72	WT	F	7	9
K	73	WT	F	7	10	13	13
O	74	WT	F	9	11	14	12
O	75	WT	F		11	14	15
O	76	WT	F	7	11	14	14
Q	77	WT	F	6	10	14
R	78	WT	F	7		14	15
R	79	WT	F	8	11	14	15
R	80	WT	F	7	9	14	15
S	81	WT	F	9	10	14	15
W	82	WT	F	8	9	14	15
X	83	WT	F	8	10	13	16
X	84	WT	F	4	10	15	16
Y	85	WT	F	5	11	13	13
BB	86	WT	F	7	7	13	15
CC	87	WT	F	6	8	14	15
CC	88	WT	F	7	7	13	15
DD	89	WT	F	6	7	14	14
DD	90	WT	F	8	8	13	15
EE	91	WT	F	5	7	14	14
E	92	WT	M	7	8	13	14
G	93	WT	M	8	10	14	14
G	94	WT	M	8	10	13	13
H	95	WT	M	4	11	14	19
K	96	WT	M	6	10	13	14
K	97	WT	M	6	10	13	14
O	98	WT	M	6	10	15	12
Q	99	WT	M	7	10	13
T	100	WT	M	7	9	14	16
T	101	WT	M	6	8	14	15
W	102	WT	M	6	11	14	15
X	103	WT	M	7	10	14	15
X	104	WT	M	5	9	13	15
X	105	WT	M	8	10	14	16
AA	106	WT	M	7	8	13	15
AA	107	WT	M	5	9	13	15
CC	108	WT	M	4	8	13	16
DD	109	WT	M	5	7	13	16
DD	110	WT	M	5	8	13	14
EE	111	WT	M	6	8	14	15

## Sheet: Ext Fig 5b
Source data underlying Extended Data Fig. 5b.
Litter ID	Mouse ID	Genotype	Sex	Surface Righting (Day)	Ear Twitch (Day)	Eye Opening (Day)	Auditory Startle (Day)
D	1	Dp16	F	8	11	14	16
G	2	Dp16	F	8	11	13	16
Q	3	Dp16	F	4	9	13
R	4	Dp16	F	8	9	13	16
S	5	Dp16	F	8	12	14	16
T	6	Dp16	F	9	8	14	16
X	7	Dp16	F	9	9	15	16
X	8	Dp16	F	7	10	14	15
X	9	Dp16	F	7	9	13	16
Y	10	Dp16	F	6	9	13	16
Z	11	Dp16	F	8	8	13	13
EE	12	Dp16	F	10	9	13	15
EE	13	Dp16	F	10	8	14	16
B	14	Dp16	M	7	12	13	14
B	15	Dp16	M	6	12	12	15
G	16	Dp16	M	7	10	14	15
I	17	Dp16	M	6	12
J	18	Dp16	M	8	13	14	14
J	19	Dp16	M	8	12	13	16
O	20	Dp16	M	6	12	15	14
O	21	Dp16	M	7	12	13	15
P	22	Dp16	M	7	11	14	15
S	23	Dp16	M	7	11	14	16
T	24	Dp16	M	9	8	14	15
X	25	Dp16	M	5	10	13	16
Y	26	Dp16	M	5	9	12	15
AA	27	Dp16	M	6	8	13	18
BB	28	Dp16	M	6	8	13	16
CC	29	Dp16	M	5	7	13	17
DD	30	Dp16	M	8	8	15	18
EE	31	Dp16	M	4	7	13	15
EE	32	Dp16	M	4	10	13	15
D	33	Dp16	M	7	12	13	16
E	37	Dp162xIfnrs	F	5	9	13	15
I	38	Dp162xIfnrs	F	5	11
I	39	Dp162xIfnrs	F	8	11
J	40	Dp162xIfnrs	F	7	11	13	14
K	41	Dp162xIfnrs	F	6	10	13	15
P	42	Dp162xIfnrs	F	10	12	14	15
R	43	Dp162xIfnrs	F	7		13	12
Z	44	Dp162xIfnrs	F	8	11	13	14
BB	45	Dp162xIfnrs	F	6	8	13	17
BB	46	Dp162xIfnrs	F	7	8	14	16
CC	47	Dp162xIfnrs	F	8	8	13	16
EE	48	Dp162xIfnrs	F	8	8	13	15
D	49	Dp162xIfnrs	M	4	13	14
F	50	Dp162xIfnrs	M	4	12	13	14
F	51	Dp162xIfnrs	M	7	8	13	15
F	52	Dp162xIfnrs	M	7	11	13	15
F	53	Dp162xIfnrs	M	6	10	13	15
G	54	Dp162xIfnrs	M	6	9	13	14
G	55	Dp162xIfnrs	M	6	9	13	15
G	56	Dp162xIfnrs	M	8	9	13	16
H	57	Dp162xIfnrs	M	6	15	15	17
H	58	Dp162xIfnrs	M	8	11	13	14
K	59	Dp162xIfnrs	M	5	11	13	15
K	60	Dp162xIfnrs	M	4	9	13	15
W	61	Dp162xIfnrs	M	4	10	13	15
Z	62	Dp162xIfnrs	M	9	10	13	16
AA	63	Dp162xIfnrs	M	6	7	13	15
BB	64	Dp162xIfnrs	M	8	9	13	17
BB	65	Dp162xIfnrs	M	7	9	13	16
B	66	WT	F	5	10	14	13
D	67	WT	F	5	10	13	15
D	68	WT	F	4	11	13	14
E	69	WT	F		8	13	16
F	70	WT	F	7	8	13	14
H	71	WT	F	8	11	13	14
I	72	WT	F	7	9
K	73	WT	F	7	10	13	13
O	74	WT	F	9	11	14	12
O	75	WT	F		11	14	15
O	76	WT	F	7	11	14	14
Q	77	WT	F	6	10	14
R	78	WT	F	7		14	15
R	79	WT	F	8	11	14	15
R	80	WT	F	7	9	14	15
S	81	WT	F	9	10	14	15
W	82	WT	F	8	9	14	15
X	83	WT	F	8	10	13	16
X	84	WT	F	4	10	15	16
Y	85	WT	F	5	11	13	13
BB	86	WT	F	7	7	13	15
CC	87	WT	F	6	8	14	15
CC	88	WT	F	7	7	13	15
DD	89	WT	F	6	7	14	14
DD	90	WT	F	8	8	13	15
EE	91	WT	F	5	7	14	14
E	92	WT	M	7	8	13	14
G	93	WT	M	8	10	14	14
G	94	WT	M	8	10	13	13
H	95	WT	M	4	11	14	19
K	96	WT	M	6	10	13	14
K	97	WT	M	6	10	13	14
O	98	WT	M	6	10	15	12
Q	99	WT	M	7	10	13
T	100	WT	M	7	9	14	16
T	101	WT	M	6	8	14	15
W	102	WT	M	6	11	14	15
X	103	WT	M	7	10	14	15
X	104	WT	M	5	9	13	15
X	105	WT	M	8	10	14	16
AA	106	WT	M	7	8	13	15
AA	107	WT	M	5	9	13	15
CC	108	WT	M	4	8	13	16
DD	109	WT	M	5	7	13	16
DD	110	WT	M	5	8	13	14
EE	111	WT	M	6	8	14	15

## Sheet: Ext Fig 5c
Source data underlying Extended Data Fig. 5c.
Litter ID	Mouse ID	Genotype	Day 3 weight	Day 4 weight	Day 5 weight	Day 6 weight	Day 7 weight	Day 8 weight	Day 9 weight	Day 10 weight	Day 11 weight	Day 12 weight	Day 13 weight	Day 14 weight	Day 15 weight	Day 16 weight	Day 17 weight	Day 18 weight	Day 19 weight	Day 20 weight	Day 21 weight	Day 3 length	Day 4 length	Day 5 length	Day 6 length	Day 7 length	Day 8 length	Day 9 length	Day 10 length
D	1	Dp16	1.6	2	2.3	2.7	3.1	3.5	3.8	4.3	4.8	5	5.5	5.9	6.3	6.5	6.5	6.5	6.6	6.7	7.2	29.57	32.27	35.7	35.12	37.94	39.2	40.85	41.77
G	2	Dp16	1.5	1.7	2.1	2.4	2.8	3.4	3.6	3.9	4.3	4.6	5.1	5.6	5.9	6.2	6.5	6.6	6.7	6.7	6.8	29.01	31	34.13	35.14	37.36	38.75	39.3	41.6
Q	3	Dp16	1.4	1.5	1.9	2	2.4	2.9	3.1	3.4	3.8	4	4.1	4.5	4.8	4.9	5.1	5.4	5.5	5.5	5.4	30.83	31.64	32.77	33.51	35.89	38.36	39.5	39.52
R	4	Dp16	1.7	2	2.5	2.8	3.1	3.4	3.9	4.3	4.5	4.9	5.2	5.7	6	6.4	6.5	6.6	6.8	6.9	7.3	33.08	24.01	35.57	36.63	38.83	42.52	42.8	44.11
S	5	Dp16	1.5	1.7	2	2.3	2.8	3.1	3.6	3.9	4.3	4.7	5	5.4	5.8	6.1	6.1	6.2	6.3	6.3	6.4	31.73	33.15	35.23	36.21	37.29	45.04	41.91	42.4
T	6	Dp16	1.5	1.6	1.9	2.3	2.6	2.9	3.2	3.3	3.4	3.6	3.5	4	4.3	4.4	5	5.3	5.3	5.4	5.6	32.17	34.78	33.12	36.95	36.87	38.69	39.82	40.75
X	7	Dp16	2.1	2.5	3	3.6	2.3	2.7	3	3.6	3.9	4.3	4.7	5	5.5	5.8	6.2	6.4	6.6	6.8	6.9	34.81	40.74	40.26	41.7	36.96	37.89	41.23	42.63
X	8	Dp16	1.6	1.9	2.1	2.6	2.9	3.5	4	4.4	4.8	5.2	5.7	6.2	6.8	7.1	7.5	7.6	7.9	8.1	8.2	32.89	35.18	35.71	38.11	38.82	42.53	45.13	45
X	9	Dp16	1.2	1.5	1.7	2.4	2.8	3.2	3.6	4.3	4.6	5.1	5.5	6.1	6.5	6.9	7.2	7.3	7.6	7.9	8.2	29.72	30.36	33.69	36.44	38.94	40.23	43.64	43.16
Y	10	Dp16	1.9	2.3	2.8	3.2	3.5	4.1	4.4	4.7	5.2	5.7	6	6.3	6.6	6.7	6.7	6.6	6.6	6.2	6.1	35.59	36.23	38.57	40.22	40.63	41.59	44.18	44.04
Z	11	Dp16	1.6	2	2.3	2.7	3.1	3.6	4.1	4.3	4.6	5.1	8.5	5.9	6.4	6.6	6.8	6.9	6.9	6.7	6.3	33.41	34.39	36.07	38.11	38.33	39.52	41.59	42.72
EE	12	Dp16	1.2	1.5	1.8	2.2	2.5	2.8	3.2	3.2	4	4.6	5.1	5.4	6	6.3						29.49	29.94	34.13	33.82	36.25	40.91	40.77	40.91
EE	13	Dp16	1.5	1.7	1.9	2.2	2.6	2.9	3.3	3.8	4	4.5	5	5.1	6	6.2						32.14	31.74	36.27	36.72	40.94	41.24	40.99	41.57
B	14	Dp16	1.5	1.8	2.1	2.5	3	3.4	4	4	4.8	5.3	5.8	6.3	6.8	7.1	7.4	7.7	7.9	7.7	7.9	29.05	30.72	32.41	34.01	37.72	39.81	41.13	43.6
B	15	Dp16	1.7	1.9	2.3	2.6	3	3.6	4.1	4.5	5	5.6	6	6.6	7	7.2	7.4	7.5	7.7	7.5	7.9	30.01	33.26	32.32	34.93	37.43	39.51	40.7	43.76
G	16	Dp16	1.5	1.6	2.3	2.5	3	3.4	3.8	4.2	4.5	5	5.3	5.8	6	6.4	6.5	6.7	7	7	7	30.61	31.74	34.69	36.64	37.43	40.24	39.72	42.11
I	17	Dp16		2	2.2	2.7	3.2	3.7	4.1	4.5	4.9	5.3	6	6.3									35.02	35.75	35.77	38.35	38.87	45.51	44.22
J	18	Dp16	1.7	1.7	1.9	2.4	2.8	3.3	3.8	4.2	4.9	5.3	5.6	6.3	6.5	6.9	7.4	7.2	7.4	7.6	7.7	30.3	31.8	33.3	35.3	36.8	38.8	39.3	40.8
J	19	Dp16	1.6	1.9	2.2	2.7	3	3.4	4	4.6	5.2	5.6	6.1	6.6	7	7.3	8	7.9	8.3	8.4	8.4	29.8	34.3	34.8	36.8	37.3	39.5	39.3	41.8
O	20	Dp16	1.6	1.8	2.3	2.4	2.8	3.2	3.6	4.1	4.3	4.7	4.9	5.2	5.5	5.8	5.9	6.2	6.2	6.4	6.3	31.53	32.64	35.79	36.76	37.18	37.69	40.46	41.75
O	21	Dp16	1.5	1.7	1.8	2.3	2.5	2.9	3.3	3.7	3.8	4	4.4	4.7	5	5.2	5.3	5.6	5.9	6	6.1	32.15	32.84	33.75	35.2	36.99	38.45	38.49	40.8
P	22	Dp16	1.3	1.5	1.9	2.2	2.5	3	3.6	4.3	4.8	5.2	6	6.2	7.2	8	8.5	8.7	8.5	8.5	8.5	29.51	31.23	33.57	34.64	37.11	37.29	39.41	43.28
S	23	Dp16	1.6	1.8	2.1	2.6	3	3.2	3.8	4.1	4.4	5.1	5.3	5.8	6	6.4	6.6	6.7	7	7.2	7.2	32.69	35.53	36.7	36.96	39.46	42.02	42.49	43.02
T	24	Dp16	1.3	1.4	1.7	1.9	2.2	2.4	2.8	3	3.1	3.5	3.6	4.1	4.4	4.9	5.4	5.5	5.7	5.8	5.8	30.3	31.64	33.46	33	35.66	38.41	39.28	39.43
X	25	Dp16	1.4	1.6	1.8	2.1	2.3	2.7	3.1	5.3	4.1	4.3	5	5.6	6	6.3	6.6	6.7	6.9	7.2	7.2	31.23	33.68	34.86	35.31	35.43	39.15	39.38	42.14
Y	26	Dp16	2.1	2.5	3	3.4	3.8	4.4	4.9	5.4	5.9	6.3	6.7	7.1	7.6	8.1	8.4	8.5	8.3	8.2	8.2	37.38	35.94	38.65	40.61	42.11	43.51	47.57	47.69
AA	27	Dp16	1.4	1.5	1.5	1.7	1.9	2.3	2.5	2.8	3.1	3.5	3.9	4.3	4.6	5	5	5	5	5.2	5.7	32.61	32.82	33.26	34.13	36.01	36.94	40.75	42.36
BB	28	Dp16	1.5	1.6	2.2	2.5	3	3.6	3.8	4.6	5.1	5.5	5.9	6.4	6.8	7.3	7.3	7.2	6.9	6.7	6.9	31.3	31.94	34.84	37.85	39.89	42.28	43.07	45.21
CC	29	Dp16	1.7	2	2.3	2.7	3.1	3.3	3.9	4.3	4.7	5.2	5.6	6	6.5	6.7	7	6.7	6.8	6.8	7.3	31.57	34.79	36.44	37.17	39.46	40.83	42.23	44.21
DD	30	Dp16	1.1	1.4	1.7	1.8	1.8	2	2.4	2.7	3	3.4	3.7	4	4.2	4.8	5.1	5.1				30.76	32.77	33.93	33.65	35.13	35.18	36.17	39.27
EE	31	Dp16	1.3	1.5	2	2.4	2.7	3	3.4	3.9	4.4	4.9	5.3	5.8	6.1	6.4						31.43	31.88	35.38	36.28	36.55	39.95	40.6	43.99
EE	32	Dp16	1.5	1.8	2.1	2.5	3	3.3	3.5	4.1	4.2	4.8	5.2	5.7	6.1	6.4						34.24	34.4	34.88	38.1	38.46	42.88	42.86	44.45
D	33	Dp16	1.6	1.9	2.3	2.7	3.1	3.5	3.9	4.3	4.7	5	5.5	6	6.3	6.4	6.6	6.9	6.8	6.8	7.2	30.12	31.36	32.32	35.02	37.58	39.65	41.07	41.89
AA	34	Dp16	1.6	1.8	2.3	2.6	3.1	3.6	3.9	4.4	4.7	4.9	5.4	5.6	6.2	6.4	6.5	6.6	6.7	6.6	7	33.61	35.11	35.24	38.04	38.1	41.14	43.58	46.27
P	35	Dp162xIfnrs	1.3	1.6	2	2.4	2.9	3.3	3.5	4	4.5	4.9	5.6	5.7	6.5	7.1	7.3	7.6	7.4	7.2	6.9	29.97	31.73	33.89	36.45	37.06	38.91	39.6	41.07
S	36	Dp162xIfnrs	0.8	0.8	0.8	1	0.9	0.8														26.19	26.41	25.64	25.93	27.5	26.82
E	37	Dp162xIfnrs	1.6	1.8	1.9	2.3	2.7	3	3.3	3.6	3.9	4.2	4.4	4.8	5.1	5.5	5.4	5.3	5.3	5.1	5	30.84	31.68	31.76	35.21	35.71	37.89	38.3	39.15
I	38	Dp162xIfnrs		1.9	2	2.4	2.6	3.1	3.5	3.8	4.4	4.6	5	5.4									31.7	35.39	33.33	36.46	36.91	39.41	40.49
I	39	Dp162xIfnrs		1.9	2.1	2.3	2.6	3.3	3.5	4	4.5	5	5.4	5.4									32.37	34.66	34.94	35.83	37.78	40.8	42.73
J	40	Dp162xIfnrs	1.6	1.9	2.1	2.3	2.7	3.2	3.7	4.1	4.7	5.1	5.5	6	6.3	6.8	7.2	7.3	7.6	7.7	7.7	28.8	34.3	34.3	34.3	34.8	38.3	38.3	39.8
K	41	Dp162xIfnrs	2	2.3	2.7	3.2	3.7	4.2	4.9	5.4	5.8	6.1	6.9	7.3	7.6	7.9	8	8.4	8.5	8.6	8.9	32.8	36.8	39.3	37.8	40.5	41.8	44.3	43.3
P	42	Dp162xIfnrs	1.3	1.4	1.6	1.7	2.2	2.7	3.1	3.8	4.1	4.4	5	5.4	6	6.2	6.2	6.2	6.1	5.9	5.7	28.53	30.99	31.91	32.86	35.92	37.58	39.15	41.44
R	43	Dp162xIfnrs	1.4	1.7	1.9	2.2	2.4	2.8	3.1	3.3	3.7	4.1	4.4	4.7	4.9	5.2	5.4	5.4	5.4	5.4	5.6	31.4	33.31	35.29	35.91	36.34	36.66	40.87	42.02
Z	44	Dp162xIfnrs	1.6	2	2.5	2.9	3.3	3.8	4.3	4.6	4.9	5.4	7.8	6	6.3	6.7	6.9	7.3	7.3	7	7	32.3	34.89	37.39	39.73	40.12	40.69	41.77	44.75
BB	45	Dp162xIfnrs	1.5	2	2.3	2.7	3	3.4	3.8	4.2	4.8	5.2	5.6	5.9	6.7	7		7.2	7.1	7	7.3	33.4	33.22	36.11	38.6	39.87	41.03	42.83	45.41
BB	46	Dp162xIfnrs	1.4	1.8	2.1	2.2	2.6	3	3.3	3.9	4.2	4.7	4.8	5.4	5.5	5.8	5.8	6	5.8	5.7	5.7	31.29	33.18	35.05	37.11	40.25	40.87	41.82	46.32
CC	47	Dp162xIfnrs	2	2.3	2.9	3.3	3.8	4.3	4.7	4.9	5.3	5.6	6	6.5	6.9	7.2	7.4	7.1	7.1	7.2	7.3	35.17	35.63	37.72	39.32	41.58	42.55	44.62	44.99
EE	48	Dp162xIfnrs	1.6	1.9	2.2	2.7	2.9	3.4	4	4.5	5	5.7	6.2	6.7	7	7.4						31.48	32.71	37.69	38.93	39.59	40.72	42.74	44.95
D	49	Dp162xIfnrs	1.4	1.6	2	2.2	2.6	2.9	3.5	4	4.4	4.4	4.8	5.2	5.4	5.2	4.7					29.5	30.62	31.51	34.25	35.1	38.22	39.2	40.35
F	50	Dp162xIfnrs	2.1	2.4	2.7	2.9	3.4	3.8	4.1	4.4	4.7	5.1	5.4	5.7	5.9	5.9	6	5.9	5.6	5.5	5.6	32.62	32.5	34.66	36.77	40.09	41.98	42.11	42.87
F	51	Dp162xIfnrs	1.8	2.1	2.4	2.7	3	3.4	3.8	4.2	4.5	4.7	5.1	5.5	5.8	6.2	6.3	6.5	6.3	6.3	6.4	31.57	33.18	34.1	36.64	37.93	39.07	41.31	42.9
F	52	Dp162xIfnrs	1.8	2.2	2.5	2.9	3.2	3.7	4	4.4	4.7	5	5.3	5.6	6.1	6.3	6.5	6.6	6.3	6.3	6.3	32.07	33.05	34.77	35.6	39.47	41.87	42.08	41.92
F	53	Dp162xIfnrs	1.8	2.1	2.4	2.8	3.3	3.5	4	4.3	4.6	5	5.4	5.6	6	6	6	6.1	5.8	5.8	6	31.69	35.27	35.61	37.73	37.71	39.06	40.47	42.32
G	54	Dp162xIfnrs	1.8	1.9	2.6	3.2	3.6	4.2	4.5	4.9	5.3	5.8	6.2	6.8	7.1	7.3	7.6	7.7	7.9	8	8.2	31.89	33.23	35.94	38.35	40.26	41.54	41.84	42.14
G	55	Dp162xIfnrs	1.6	1.6	2.3	2.8	3.1	3.9	4	4.2	4.7	5.2	5.5	5.8	6.1	6.1	6.3	6.5	6.6	6.7	7	30.32	33.7	36.06	37.99	38.15	40.83	41.03	42.6
G	56	Dp162xIfnrs	1.6	1.7	2.1	2.6	2.9	3.4	3.7	4.2	4.6	4.9	5.3	5.7	6	6.2	6.3	6.3	6.5	6.6	6.7	30.06	33.77	34.29	35.51	37.51	39.59	40.07	41.59
H	57	Dp162xIfnrs	1.3	1.2	1.3	1.6	1.6	1.5	1.8	2	2.1	2.2	2.3	2.4	2.3	2.6	2.8	2.9	3	3.2	3.1	28.71	30.09	30.48	33.06	33.17	34.11	32.63	33.82
H	58	Dp162xIfnrs	1.7	2	2.3	2.6	3	3.6	3.8	4.2	4.7	4.9	5.3	5.9	6.3	6.5	6.8	7	7.1	7.2	7.4	32.21	33.45	34.33	36.97	37.55	39.85	40.64	42.08
K	59	Dp162xIfnrs	1.7	2	2.3	2.9	3.4	3.7	4.5	5.2	5.4	5.9	6.7	7	7.5	7.9	8	8.1	8.1	8.2	8.2	30.8	33.3	34.8	36.8	37.5	39.8	39.3	41.3
K	60	Dp162xIfnrs	2	2	2.4	2.8	3.4	4	4.6	5.1	5.6	6.1	6.7	7.1	7.5	7.8	8.1	8.2	8.5	8.3	8.5	32.3	34.5	36.1	35.8	40.3	41.8	41.3	42.3
W	61	Dp162xIfnrs	1.6	1.9	2.2	2.6	3	3.6	4.1	4.4	4.9	5.5	5.9	6.4	7	7.1	7.5	8.2	8.2	8.3	8.5	32.9	35.19	35.9	38.33	40.89	41.68	43.77	46.96
Z	62	Dp162xIfnrs	1.6	1.9	2.2	2.5	3	3.5	4	4.3	4.6	5	6	5.7	6.2	6.4	6.6	6.6	6.7	6.7	6.8	32.83	36.66	36.32	36.9	39.86	41.37	42.24	44.49
AA	63	Dp162xIfnrs	1.7	2	2.5	2.9	3.4	3.8	4.3	4.8	5.2	5.4	6	6.3	6.7	6.9	6.8	6.8	6.8	7	7.7	32.69	36.8	37.71	39.59	40.36	40.98	44.08	46.38
BB	64	Dp162xIfnrs	1.1	1.3	1.5	1.7	1.9	2.2	2.5	2.8	3.1	3.4	3.7	4	4.3	4.5		5	4.8	4.7	4.6	29.35	30.38	31.63	31.92	34.93	36.32	38.72	39.93
BB	65	Dp162xIfnrs	1.3	1.7	1.9	2.1	2.4	2.9	3.3	3.9	4.1	4.6	5.1	5.4	6	6.5	6.7	6.5	6.3	6.2	6.3	30	33.09	35.12	35.74	37.88	40.15	41.28	41.62
B	66	WT	1.9	2.4	3	3.5	3.9	4.5	5.2	5.8	6.1	6.6	7.2	7.8	8.1	8.5	8.9	9.3	9.2	9.3	10	31.45	34.9	36.6	37.41	41.88	44.23	44.09	46.35
D	67	WT	1.8	2.3	2.8	3.5	4.1	4.4	5.1	5.8	6.1	6.4	7.1	7.5	7.9	8.1	8.2	8.5	8.5	8.6	9.5		34.2	35.89	38.65	40.96	40.02	44.54	45.08
D	68	WT	2	2.5	3.1	3.7	4.2	4.5	5.2	5.7	6.2	6.5	7.1	7.7	8	8.1	8.3	8.4	8.7	9	9.6	32.23	33.31	36.32	40.05	42.41	43.92	45.23	46.31
E	69	WT	1.6	2	2.5	3.1	3.5	3.7	4.2	4.8	5.2	5.6	5.8	6.4	6.6	6.9	6.9	6.9	6.9	6.8	7.2	30.96	32.35	34.14	35.4	38.5	38.69	42.43	44.13
F	70	WT	2	2.6	3	3.5	4	4.5	4.9	5.4	5.8	6.1	6.7	7.1	7.6	7.7	8	8	7.8	7.9	8	32.96	35.81	34.69	38.98	41.4	43.28	44.38	44.64
H	71	WT	2	2.9	2.9	3.4	3.9	4.5	5	5.4	5.8	6.4	7	7.6	7.7	7.9	8.2	8.5	8.8	8.8	9	33.1	36.73	37.27	38.49	40.59	40.79	42.63	44.93
I	72	WT		2.2	2.4	3.1	3.7	4.4	5	5.4	6.2	6.9	7.5	8									33.39	35.78	36.52	39.42	42.72	43.06	44.53
K	73	WT	2.5	3	3.7	4.5	5.3	6	6.6	7.3	7.8	8.3	9.2	9.8	10	10.8	10.7	11	11	11.2	12	35.3	37.8	40.3	39.8	44.3	45.8	48.3	50.3
O	74	WT	1.5	1.7	2.1	2.4	2.9	3.5	3.8	4.2	4.7	5.3	5.6	6	6.4	6.5	6.8	6.8	6.9	6.9	6.9	31.04	31.35	34.77	34.56	38.05	39.19	41.91	41.88
O	75	WT	1.7	2	2.4	2.9	3.3	3.8	4.2	4.7	5.1	5.5	6.1	6.3	6.7	6.9	6.9	7.2	7.2	7.5	7.7	32.7	33.1	36.34	38.39	38.44	41.67	44.45	44.29
O	76	WT	1.7	2	1.9	2.8	3.3	3.8	4.2	4.8	5.1	5.5	5.8	6.4	6.7	7	7.2	7.4	7.5	7.5	7.5	32.01	34.42	35.37	37.73	40.42	41.58	44.6	44.57
Q	77	WT		2.5	2.7	3	3.5	3.9	4.3	4.7	5.2	5.5	5.8	6.2	6.1	6.3	6.2	6	6	5.9	5.9		33.68	36.81	37.11	38.96	41.29	43.15	45.15
R	78	WT	1.9	2.4	2.7	3.3	3.8	4.2	4.9	5.3	5.8	6.2	6.2	7	7.5	7.7	7.9	8	8.1	8.3	9.1	34.35	35.58	37.56	39.62	41.71	42.97	45.57	46.99
R	79	WT	1.7	2.2	2.6	3.1	3.5	3.9	4.5	4.8	5.2	5.7	6.1	6.5	6.8	7.2	7.3	7.4	7.4	7.7	8.5	33.73	35.11	36.08	39.77	41.81	41.63	45.01	45.3
R	80	WT	1.7	2.1	2.6	2.9	3.4	3.8	4.3	4.9	5.4	5.8	6.2	6.6	6.9	7.1	7.3	7.6	7.7	8	8.5	32.82	35.51	37.05	38.74	40.31	43.66	44.68	45.97
S	81	WT	1.9	2.3	2.8	3.2	3.9	4.3	4.7	5.1	5.6	6.2	6.4	6.9	7.1	7.6	7.8	7.8	8	8	8.5	35.81	35.28	38.59	40.09	42.03	46.26	46.23	47.86
W	82	WT	1.6	1.9	2.3	3	3.5	4	4.5	5	5.4	5.9	6.3	6.4	6.9	6.7	7	7.2	7.7	8	8.4	32.78	34.69	38.76	41.17	39.38	43.27	46.9	47.61
X	83	WT	1.7	2	2.5	3	3.5	4.2	4.6	5.1	5.7	6.2	7	7.5	8	8	8.3	8.6	8.5	8.9	9	31	36.89	37.61	41.18	39.46	44.34	45.83	47.27
X	84	WT	1.3	1.7	2.1	2.5	3.1	3.8	4.3	6.4	5.4	6	6.6	7.1	7.6	8.3	8.6	8.7	9.2	9.1	9.2	27.9	34.19	35.44	35.2	37.33	42.75	45.97	46.38
Y	85	WT	2.8	3.4	4.1	4.8	5.2	5.8	6.3	6.8	7.6	8.1	8.6	8.8	9.4	9.9	10.2	10.2	9.9	9.8	10.7	38.36	40.76	42.54	44.51	47.26	47.63	49.86	51
BB	86	WT	1.7	2	2.4	3	3.4	3.7	4.4	4.8	5.1	5.6	6	6.5	6.7	7.1	7.2	7.3	7.1	7.1	7.2	33.15	33.97	35.9	38.58	40.68	41.08	43.19	46.25
CC	87	WT	1.9	2.3	2.8	3.5	4	4.4	5	5.4	5.8	6.1	6.7	7.2	7.6	7.7	7.9	7.7	7.6	7.7	8.4	33.56	34.83	38.31	39.66	40.67	42.02	44.84	47.98
CC	88	WT	2.2	2.7	3.3	3.9	4.6	5	5.7	6.1	6.7	7.1	7.5	8.1	8.4	8.8	8.9	8.7	8.5	8.6	9.8	34.36	37.7	38.49	42.6	46.16	47.79	47.16	50.6
DD	89	WT	1.3	1.7	2	2.4	2.9	3.4	3.8	4.3	4.7	5.3	5.7	6.2	6.4	7	7.1	7.2				31.16	32.91	35.44	36.22	38.12	40.05	41.73	45.67
DD	90	WT	1.6	1.9	2.3	2.8	3.3	3.8	4.3	4.9	5.3	5.8	6.4	6.8	7	7.4	7.7	7.8				32.83	32.84	35.46	37.08	39.92	42.16	45.72	49.81
EE	91	WT	1.8	2.2	2.8	3.7	4.3	4.9	5.5	6.1	6.7	7.4	7.8	8.3	8.9	9.3						31.71	33.87	37.45	42.59	42.38	43.7	46.4	47.22
E	92	WT	2	2.4	2.9	3.6	3.9	4.3	4.7	5.1	5.3	5.6	5.8	6.2	6.4	6.6	6.6	6.5	6.5	6.5	7.2	32.98	33.32	35.81	37.87	38.21	42.17	43.94	45.55
G	93	WT	1.9	2.6	2.8	3.5	3.9	4	5	5.5	5.9	6.6	6.9	7.6	7.9	8.2	8.4	8.5	8.8	8.8	9.1	32.69	34.29	35.92	38.93	41.03	42.88	43.16	46.04
G	94	WT	2.1	3	3.1	3.8	4.2	4.4	5.3	5.8	6.4	6.9	7.4	7.9	8.1	8.5	8.9	8.9	9	9.4	9.9	32.23	34.74	36.38	40.28	41.03	43.72	43.25	45.42
H	95	WT	1.7	2.2	2.5	2.6	2.6	3.5	3	3.2	3.2	3.3	3.3	3.4	3.3	3.4	3.5	3.5	3.6	3.7	3.5	31.76	33.75	35.12	35.77	38.56	38.78	38.06	39.66
K	96	WT	2.1	2.5	3.2	3.9	4.6	5.2	5.9	6.4	7	7.7	8.4	8.6	9.1	9.4	9.5	9.9	9.7	9.5	10.3	31.8	35.3	37.8	39.3	42.3	43.3	43.8	45.3
K	97	WT	2.2	2.7	3.3	4.1	4.6	5.3	5.9	6.6	7	7.6	8.4	9	9.3	9.6	9.9	9.9	10	10.1	10.8	33.3	35.3	39.5	40.8	42.8	44.8	46.3	47.3
O	98	WT	1.8	2.2	2.6	3	3.4	3.9	4.5	5	5.4	5.8	6	6.4	7	7.2	7.3	7.5	7.6	7.7	7.6	32.61	35.56	37.17	39.45	40.22	42.14	44.51	44.13
Q	99	WT	1.7	2	2.3	2.7	3	3.2	3.5	3.7	3.9	4.3	4.5	4.9	5.1	5.2	5.3	5.5	5.7	5.7	5.8	31.25	35.37	34.86	36.59	36.34		39.19	40.84
T	100	WT	1.9	2.2	2.5	2.8	3.1	3.5	4	4.4	4.8	5.3	5.6	6.1	6.4	6.6	7	7.1	7.2	7.2	7.2	32.06	36.84	36.42	37.51	38.8	41.42	41.89	45.41
T	101	WT	2	2.3	2.6	3.1	3.8	4.1	4.7	5	5.4	5.9	6.4	6.9	7.2	7.6	7.9	8.4	8.2	8.2	8.1	33.79	35.18	36.77	38.55	40.86	42.04	44.32	46.42
W	102	WT	1.7	2	2.1	2.7	3.1	3.6	4.2	4.5	4.9	5.3	5.8	6.5	7	7.7	7.1	7.3	7.5	7.6	8.1	33.08	34.74	38.73	38.31		39.37	44.68	48.57
X	103	WT	1.5	1.7	2	2	4.2	5	5.5	6.2	6.6	7.2	8.1	8.4	8.9	9	9.5	9.4	9.7	10	10.7	30.5	34.16	35.56	34.91	44.1	44.96	49.16	52.62
X	104	WT	2.2	2.6	3.2	3.9	4.5	5.2	5.7	6.4	6.8	7.4	8.1	8.5	9.1	9.3	9.7	9.8	10.1	10.5	11.3	36.6	38.57	41.56	43.21	44.64	47.38	48.07	49.62
X	105	WT	1.7	2.2	2.6	3.2	3.9	4.5	5.2	5.8	6.3	6.6	7.3	7.6	8.3	8.7	9.1	9.4	9.6	9.9	10	32.11	34.47	38.56	39.44	41.54	42.28	44.94	46.88
AA	106	WT	2.2	2.8	3.4	3.9	4.3	5.2	5.7	6.3	6.6	6.8	7.4	7.9	8.4	8.7	8.7	8.5	8.9	9.4	10.2	36.97	36.16	41.09	43.09	44.56	45.89	47.68	51.91
AA	107	WT	2.2	3	3.4	4	4.7	5.3	5.8	6.5	6.9	7.4	8	8.4	8.6	9	8.7	8.9	9.1	9.6	10.4	34.68	39.59	40.78	41.56	41.88	45.87	48.99	51.32
CC	108	WT	1.9	2.5	2.9	3.6	4.1	4.7	5.2	5.9	6.2	6.9	7.4	7.8	8.6	8.4	8.6	8.6	8.4	8.6	9.2	34.68	36.95	38.83	40.68	43.54	44.01	46.04	50.86
DD	109	WT	1.9	2.1	2.7	3.2	3.7	4.2	4.7	5.4	6	6.5	7	7.4	7.8	8.1	8.4	8.6				33.44	35.23	38.21	40.83	41.88	43.18	46.74	47.09
DD	110	WT	2.3	2.7	3.2	3.9	4.5	5	5.6	6.2	6.8	7.4	7.8	8.1	8.3	8.6	9	9.3				35.82	39.27	39.51	42.06	44.19	45	45.55	51.17
EE	111	WT	1.8	2.2	2.7	3.3	4.1	4.6	5.2	5.7	6.5	7.1	7.9	8.2	8.9	8.9						33.39	33.71	38.99	41.03	45.61	45.3	46.23	47.91

## Sheet: Ext Fig 5f top
Source data underlying Extended Data Fig. 5f, top.
Latency to reach platform(s)
Acquisition Phase
Block	WT																																								Dp162xIfnrs
1	39.5662	46.8769	46.8769	60	56.6366	42.5959	39.4678	26.7351	48.5452	47.6009	12.8045	29.4311	20.5889	30.4054	26.6099	52.2155	46.4181	36.0477	45.0567	49.713	35.7975	21.0627	58.0964	36.7985	48.1281	48.1281	32.017	47.4191	20.9226	12.0537	25.8859	27.7628	25.6924	18.1431	33.1431	46.5582	30.322	24.5929	43.9306		43.5552	35.0617	46.6416	26.3864	23.9823	12.8879	25.8025	60	54.9683
2	34.6446	47.294	31.8919	58.8472	17.4758	60	18.3934	22.9396	17.1004	15.4321	10.5522	21.9803	5.63063	15.1818	28.305	16.1411	60	32.1154	55.7191	36.298	41.4281	41.8035	38.4818	25.8592	46.2246	33.3517	18.4351	25.8025	10.2324	25.7608	37.3824	15.015	9.21755	59.1391	51.006	60	40.7074	25.9843	18.4768		39.8015	35.6874	33.7838	25.4004	31.4064	23.5652	14.8899	60	40.9009
3	18.1431	60	15.0567	13.6803	34.8949	60	22.4808	23.2316	13.7638	5.92259	9.25926	39.2326	4.9633	29.5979	15.015	6.63163	19.0607	22.314	59.2643	33.9206	9.50951	24.0924	51.6733	22.3974	41.1361	37.0904	18.3517	29.4728	5.88088	17.6693	39.3427	8.34167	14.5979	39.7181	56.9286	59.0557	52.299	28.305	45.015		23.8839	40.1501	18.6854	9.13413	46.0994	9.09243	15.5572	36.0477	34.7698
4	13.5135	47.8929	14.2226	23.1899	14.2643	35.7291	5.29696	33.9089	14.2643	12.0537	3.16984	20.8125	4.83817	16.5582	10.1351	9.75976	25.025	17.7261	54.6079	50.6306	15.7658	33.5185	60	14.7648	52.1205	19.9783	11.011	18.8939	9.42609	20.3387	20.8125	16.7668	22.5075	35.1869	28.2216	40.5761	15.5572	17.3924	23.8989		35.9376	20.312	14.0974	16.4748	18.1849	24.6496	6.84017	7.88288	47.6426
5	29.9049	39.9833	9.4678	23.9823	17.7678	49.7698	25.0934	49.004	18.2266	19.311	1.58492	14.9733	4.92159	19.0607	10.302	8.04972	7.54922	16.6833	28.4034	32.4341	6.4648	30.6823	60	15.0984	57.1371	44.9466	10.7608	38.0497	17.6844	18.4351	14.5562	17.3507	7.21555	16.6833	20.4788	26.7618	27.6109	26.3597	40.4988		9.25926	37.6627	25.9276	17.8095	12.1788	8.17484	25.0667	36.2446	27.9713
6	21.5215	46.7935	39.9833	4.75475	20.312	37.716	29.5145	45.6823	32.2823	7.88288	2.83617	32.5175	5.42209	21.8969	20.2703	5.38038	8.04972	16.5999	27.9029	27.1104	6.9653	14.5562	32.9763	17.9763	45.4738	16.016	3.79546	16.0577	24.5662	11.6783	13.8472	9.34268	10.4271	35.5205	18.3517	52.329	7.71605	12.4291	30.9893		29.5979	10.7608	24.7748	17.2673	17.6009	6.17284	13.3884	10.5939	25.8175
Reverse Phase
M & F graph
Block	WT																																								Dp162xIfnrs
7	56.1929	31.031	24.9833	21.0627	50.7291	38.3	24.8582	37.4391	25.6089	60	7.71605	36.9536	13.9306	50.3954	6.67334	22.1321	37.6326	47.1421	34.618	32.7261	60	34.8265	54.7181	35.2436	60	55.5255	11.9703	35.1451	48.0447	34.2693	39.6346	30.7241	35.6306	28.7638	28.2216						56.7618	37.7878	57.8045	56.5682	24.5095	20.6456	40.1768	37.4541	40.1919
8	19.6029	11.7618	32.2256	26.5532	39.0657	24.8165	52.5375	31.4898	42.6109	35.0617	7.4658	43.2783	8.88388	21.8135	9.13413	8.88388	10.5522	14.1808	44.6547	30.7241	22.4658	11.1361	39.9566	34.6864	59.0557	23.1481	11.0527	26.9703	16.5165	6.13113	12.3874	26.9286	7.25726	17.8512	13.3467						51.4648	27.9446	49.9783	18.3517	9.80147	16.6683	12.7211	11.7201	48.2533
9	21.021	11.8035	41.9436	13.2216	34.5195	16.308	32.032	20.312	12.5542	34.5612	4.92159	44.8215	5.005	38.3567	6.63163	12.6793	4.21255	10.3437	32.309	15.0984	14.0557	22.5909	28.2366	10.3437	43.0697	11.7618	5.79746	15.2653	11.6783	2.37738	8.25826	10.7608	4.79646	17.9763	24.4828						47.2823	9.71805	46.2396	8.17484	10.2603	16.0994	7.21555	10.3854	37.8295
10	12.4291	22.9396	26.0944	10.8859	15.0984	23.7321	13.2216	22.6743	5.83917	14.306	9.55122	20.3537	4.004	21.6049	9.71805	5.79746	7.9663	11.6783	36.7301	5.25526	19.8949	16.1411	29.8632	22.2155	20.8959	24.0507	7.04872	13.8889	13.5552	2.79446	13.8889	5.83917	20.1034	13.4301	12.5125						47.4908	16.5582	12.3457	6.67334	5.79746	17.5175	2.83617	10.1768	53.637
11	10.8859	9.55122	27.8462	8.50851	17.7261	14.4311	10.302	51.1461	6.29796	8.92559	5.79746	5.9643	2.08542	19.2276	16.4331	7.67434	6.88188	15.7658	35.7708	28.5135	15.8492	14.2226	31.308	22.314	22.7311	20.312	3.62863	26.4431	7.9663	4.33767	25.6773	3.83717	14.5562	9.75976	5.17184						12.5125	15.0984	42.304	9.92659	5.005	7.42409	19.4778	7.25726	9.34268
12	14.014	7.84117	26.4281	8.13313	47.4341	12.1788	17.4341	13.3884	7.88288	9.34268	7.50751	5.54721	5.29696	8.84217	7.17384	5.79746	5.04671	12.4291	14.8065	8.63363	27.2773	30.1818	29.8632	10.6356	48.4651	13.8055	5.21355	16.0577	10.5939	2.04371	17.017	7.13213	4.83817	9.34268	5.92259						6.54821	19.5195	26.0677	11.7618	6.79846	5.08842	19.1024	12.0537	3.83717
M & F stats
Block	7	8	9	10	11	12
Dp16 vs WT - blue	0.0085	ns	ns	ns	ns	ns
Dp162xIfnrs vs WT - orange	ns	ns	ns	ns	ns	ns
Dp16 vs Dp162xIfnrs - red	ns	ns	ns	ns	ns	ns
Males graph
Block	WT																					Dp162xIfnrs														Dp16 n=13
7	22.1321	37.6326	47.1421	34.618	32.7261	60	34.8265	54.7181	35.2436	60	55.5255	11.9703	35.1451	48.0447	34.2693	39.6346	30.7241	35.6306	28.7638	28.2216		37.4541	40.1919	29.5979	47.4074	26.6366	36.4531	44.8482	57.8879	55.3854	54.5245	50.6039	43.7638	47.309		52.5909	60	42.5542	50.8809	35.8692	47.017	46.6683	47.7261	60	33.9356	46.4331	55.2186	28.1381
8	8.88388	10.5522	14.1808	44.6547	30.7241	22.4658	11.1361	39.9566	34.6864	59.0557	23.1481	11.0527	26.9703	16.5165	6.13113	12.3874	26.9286	7.25726	17.8512	13.3467		11.7201	48.2533	10.0517	18.6436	21.5899	16.8085	32.7828	37.2573	35.3954	29.4311	26.0944	23.6069	9.92659		18.7688	40.302	29.9733	35.9643	25.0667	32.3507	37.2306	28.9306	31.5582	36.3547	12.0954	23.2733	25.3854
9	12.6793	4.21255	10.3437	32.309	15.0984	14.0557	22.5909	28.2366	10.3437	43.0697	11.7618	5.79746	15.2653	11.6783	2.37738	8.25826	10.7608	4.79646	17.9763	24.4828		10.3854	37.8295	12.5542	23.7738	18.9773	9.92659	15.3904	10.3854	24.1909	7.71605	8.13313	6.17284	13.2216		27.9713	11.9286	34.4511	30.8909	25.0667	18.5185	41.8035	15.015	50.3804	25.2603	12.4291	26.1361	23.3567
10	5.79746	7.9663	11.6783	36.7301	5.25526	19.8949	16.1411	29.8632	22.2155	20.8959	24.0507	7.04872	13.8889	13.5552	2.79446	13.8889	5.83917	20.1034	13.4301	12.5125		10.1768	53.637	14.8899	10.3437	22.8145	6.38138	12.2206	28.8205	13.8055	21.9803	6.79847	6.92359	9.13413		15.5155	7.4658	5.75576	30.1134	12.1788	22.6326	45.9059	7.92459	33.2683	11.7618	5.63063	13.9306	8.84218
11	7.67434	6.88188	15.7658	35.7708	28.5135	15.8492	14.2226	31.308	22.314	22.7311	20.312	3.62863	26.4431	7.9663	4.33767	25.6773	3.83717	14.5562	9.75976	5.17184		7.25726	9.34268	8.4668	13.5552	14.306	6.08942	15.5572	29.9466	8.42509	8.75876	9.75976	18.4618	14.6813		14.8899	14.8065	6.58992	34.9783	17.3924	14.1391	20.8959	11.1361	26.6517	10.1768	10.3854	20.7558	6.75676
12	5.79746	5.04671	12.4291	14.8065	8.63363	27.2773	30.1818	29.8632	10.6356	48.4651	13.8055	5.21355	16.0577	10.5939	2.04371	17.017	7.13213	4.83817	9.34268	5.92259		12.0537	3.83717	31.4481	19.8115	5.71405	8.9673	11.2613	11.8452	5.9643	11.7201	7.42409	9.21755	13.305		12.6376	7.04871	7.54922	16.4748	11.2613	36.2145	9.09243	7.34067	17.9346	8.55022	2.54421	4.33767	9.88488
Males stats
Block	7	8	9	10	11	12
Dp16 vs WT - blue	ns	ns	0.0093	ns	ns	ns
Dp162xIfnrs vs WT - orange	ns	ns	ns	ns	ns	ns
Dp16 vs Dp162xIfnrs - red	ns	ns	0.02	ns	ns	ns
Females graph
Block	WT																				Dp162xIfnrs													Dp16
7	56.1929	31.031	24.9833	21.0627	50.7291	38.3	24.8582	37.4391	25.6089	60	7.71605	36.9536	13.9306	50.3954	6.67334	42.2356	48.9206	16.0994	51.5215		56.7618	37.7878	57.8045	56.5682	24.5095	20.6456	40.1768	44.8899	44.6129	45.9743	41.9019	36.4381		41.2196	40.5255	57.7628	31.2813	42.9863	41.2613	47.3774	60	45.7925	46.7251	25.3587	48.6587	31.031	40.1235	39.8015	48.31
8	19.6029	11.7618	32.2256	26.5532	39.0657	24.8165	52.5375	31.4898	42.6109	35.0617	7.4658	43.2783	8.88388	21.8135	9.13413	31.2396	16.8085	11.7201	26.1361		51.4648	27.9446	49.9783	18.3517	9.80147	16.6683	12.7211	15.3904	46.4481	34.0757	21.5632	33.1431		44.4311	11.0527	32.324	25.6356	10.0934	41.9169	26.9853	45.015	14.6396	33.1431	37.5792	7.88288	19.311	12.2623	48.1698	15.7658
9	21.021	11.8035	41.9436	13.2216	34.5195	16.308	32.032	20.312	12.5542	34.5612	4.92159	44.8215	5.005	38.3567	6.63163	16.3497	20.6039	8.9673	30.0717		47.2823	9.71805	46.2396	8.17484	10.2603	16.0994	7.21555	11.5532	19.6029	43.1949	21.8135	7.28506		32.8512	8.67534	27.4024	25.5105	26.011	10.0934	35.7291	23.5502	11.8452	6.21455	16.7668	13.6803	4.87988	11.7618	12.012	4.92159
10	12.4291	22.9396	26.0944	10.8859	15.0984	23.7321	13.2216	22.6743	5.83917	14.306	9.55122	20.3537	4.004	21.6049	9.71805	15.9743	18.6854	8.38338	40.7608		47.4908	16.5582	12.3457	6.67334	5.79746	17.5175	2.83617	14.7648	33.9206	6.9653	21.4231	17.017		5.58892	5.63063	21.313	57.3457	20.3537	26.7618	34.5045	8.25826	17.6426	4.87988	12.8879	6.38138	5.17184	13.0547	9.84318	7.54922
11	10.8859	9.55122	27.8462	8.50851	17.7261	14.4311	10.302	51.1461	6.29796	8.92559	5.79746	5.9643	2.08542	19.2276	16.4331	20.8542	24.9683	5.33867	30.7391		12.5125	15.0984	42.304	9.92659	5.005	7.42409	19.4778	21.715	15.7658	11.7896	9.38438	16.6416		15.9743	4.04571	18.7271	15.3487	34.9783	5.50551	19.1859	7.25726	5.25526	16.6416	32.1688	4.71305	12.1788	6.13113	27.3457	6.38138
12	14.014	7.84117	26.4281	8.13313	47.4341	12.1788	17.4341	13.3884	7.88288	9.34268	7.50751	5.54721	5.29696	8.84217	7.17384	14.7231	9.05072	4.79646	13.5969		6.54821	19.5195	26.0677	11.7618	6.79846	5.08842	19.1024	18.5602	24.024	6.4648	8.75876	8.25826		43.8472	4.5045	9.55122	7.34067	9.75976	17.4758	12.2623	7.09042	6.17284	10.01	44.1808	6.67334	15.015	7.00701	3.58692	6.29796
Females stats
Block	7	8	9	10	11	12
Dp16 vs WT - blue	ns	ns	ns	ns	ns	ns
Dp162xIfnrs vs WT - orange	ns	ns	ns	ns	ns	ns
Dp16 vs Dp162xIfnrs - red	ns	ns	ns	ns	ns	ns
[truncated: 47 more columns]

## Sheet: Ext Fig 5f bottom
Source data underlying Extended Data Fig. 5f, bottom.
Average total distance moved (cm)
Acquisition Phase
Block	WT																																								Dp16-2xIfnrs
1	715.714	817.985	1035.83	852.425	1005.09	718.164	625.123	539.179	951.438	593.588	295.854	440.706	331.791	507.521	449.154	949.973	830.271	670.068	481.711	857.211	529.834	436.385	837.412	682.663	541.15	861.592	528.173	637.302	502.609	230.967	507.923	537.823	435.608	321.78	348.029	749.044	549.328	470.119	1300.61		616.745	599.242	646.124	513.967	387.905	253.155	524.102	779.492	534.655
2	548.165	906.61	583.69	883.765	431.333	997.684	309.801	387.243	270.889	216.978	239.398	270.811	103.434	280.807	458.175	365.352	978.481	630.321	553.772	597.363	762.918	728.94	599.029	585.806	543.888	599.564	324.045	302.501	190.039	588.479	214.405	306.298	185.776	440.071	306.657	646.987	708.861	564.459	636.796		540.774	638.011	485.884	492.324	476.651	418.277	306.523	961.028	523.713
3	293.124	1157.72	280.477	221.434	500.186	734.492	389.074	276.364	184.004	90.5061	196.026	380.424	98.0197	523.984	235.635	148.069	304.036	380.088	324.974	533.758	187.739	441.043	803.813	456.667	509.618	655.03	367.767	256.983	111.064	158.819	185.667	151.2	322.519	269.676	376.033	425.129	733.111	712.902	1026.3		271.562	744.793	345.436	183.096	649.63	177.79	269.394	565.935	425.15
4	183.806	840.766	287.03	442.996	186.417	664.279	113.406	460.711	176.434	180.49	66.6184	229.24	69.5244	315.174	129.573	219.947	405.139	240.314	690.652	571.789	308.013	516.823	607.585	234.363	581.745	296.909	188.713	213.033	170.951	75.1764	211.129	271.341	126.477	294.309	288.53	283.342	162.296	255.902	381.882		511.075	386.107	238.964	254.957	203.573	406.353	93.6505	139.218	510.488
5	534.322	714.108	113.955	418.534	175.098	993.925	438.545	681.957	240.884	282.244	39.9883	128.41	76.2717	374.647	125.232	132.237	147.151	254.941	401.367	438.877	104.296	693.085	650.245	268.473	522.018	692.123	209.937	387.792	330.555	296.774	136.93	240.795	105.921	107.725	240.044	226.921	389.373	346.042	754.873		126.367	680.263	396.236	261.766	129.818	151.926	415.851	558.492	290.979
6	304.612	817.749	171.075	97.1483	287.043	639.97	498.449	608.434	497.413	103.115	53.8763	337.212	68.3741	357.801	242.673	83.2653	142.014	228.835	243.954	444.536	114.355	235.445	350.493	331.849	294.477	189.7	65.0506	131.43	406.62	168.633	141.195	120.121	165.413	311.596	172.384	556.798	80.0309	154.785	586.295		394.603	192.503	338.497	267.205	172.192	107.714	205.047	168.081	188.119
Reverse Phase
M & F graph
Block	WT																																								Dp16-2xIfnrs
7	918.931	627.744	404	472.543	609.145	634.1	522.207	563.739	443.599	592.764	151.174	555.353	250.484	999.365	105.336	452.597	870.436	881.924	444.92	573.885	1131.96	566.389	612.109	676.002	293.223	1095.52	296.642	548.504	879.561	619.761	550.084	580.294	641.914	274.918	308.467	434.671	654.747	214.051	1050.3		712.011	731.486	739.931	900.215	408.561	444.278	689.464	599.388	443.242
8	332.554	199.454	524.337	576.198	674.881	367.517	956.755	529.801	655.233	303.516	118.563	480.944	167.524	465.73	196.945	200.964	240.645	243.494	549.508	494.022	502.278	159.686	513.777	719.111	381.08	441.486	256.168	345.219	277.174	88.4536	154.118	479.507	143.27	220.359	192.219	422.779	164.064	138.889	508.779		671.983	583.883	696.102	287.403	333.528	334.489	245.58	235.669	603.379
9	378.372	201.799	732.762	298.772	565.16	289.632	656.665	434.968	273.333	505.964	105.436	498.259	84.5809	748.106	122.561	304.248	95.7492	216.613	384.914	262.491	308.643	313.837	566.109	243.583	378.866	222.654	148.877	183.454	203.469	56.9392	102.807	237.094	88.0715	270.278	434.908	185.972	205.058	137.909	557.956		618.093	243.26	713.258	153.04	187.808	317.275	141.634	199.507	557.896
10	220.748	476.512	450.142	243.979	204.818	467.234	321.536	477.418	104.808	210.881	185.403	194.496	63.1286	414.111	188.46	118.694	168.905	239.79	504.192	87.5159	454.723	193.665	592.405	497.744	146.558	479.968	162.326	180.006	285.564	60.9529	174.801	107.356	382.507	151.998	195.117	172.445	208.138	132.539	693.603		697.567	397.631	176.241	107.647	110.208	279.56	53.0745	235.983	859.438
11	193.801	166.903	541.214	213.645	292.474	286.035	248.434	1058.04	126.885	124.677	99.0575	88.551	33.8634	406.741	286.584	111.417	150.545	300.779	665.927	635.197	391.731	230.101	572.667	589.198	326.88	432.894	129.454	512.603	148.504	96.8302	394.484	69.1845	277.976	93.2454	109.952	309.418	391.525	86.8342	590.013		195.083	367.206	736.109	152.76	86.3798	222.295	394.052	137.501	121.579
12	207.763	141.172	540.889	219.955	708.311	210.02	410.927	281.25	171.485	172.647	105.067	119.097	71.9312	159.349	117.467	129.426	108.491	219.934	175.322	173.769	653.251	500.862	595.194	234.356	480.087	219.618	106.237	200.545	196.574	48.7016	151.077	164.649	98.059	82.3065	91.3295	189.941	106.625	80.4116	201.685		109.603	415.99	437.898	200.604	99.3579	88.7861	321.702	137.501	121.579
M & F stats
Block	7	8	9	10	11	12
Dp16 vs WT - blue	0.0013	ns	ns	ns	ns	ns
Dp162xIfnrs vs WT - orange	0.041	ns	ns	ns	ns	ns
Dp16 vs Dp162xIfnrs - red	ns	ns	ns	ns	ns	ns
Males graph
Block	WT																					Dp162xIfnrs														Dp16
7	452.597	870.436	881.924	444.92	573.885	1131.96	566.389	612.109	676.002	293.223	1095.52	296.642	548.504	879.561	619.761	550.084	580.294	641.914	274.918	308.467		599.388	443.242	576.8	854.559	506.023	648.276	480.495	713.604	874.681	847.339	865.077	684.991	1036.71		837.259	935.022	649.382	970.602	666.741	780.286	836.222	731.106	655.087	561.658	852.526	826.641	497.393
8	200.964	240.645	243.494	549.508	494.022	502.278	159.686	513.777	719.111	381.08	441.486	256.168	345.219	277.174	88.4536	154.118	479.507	143.27	220.359	192.219		235.669	603.379	196.076	364.783	468.025	335.695	381.457	531.033	500.032	414.976	385.808	366.182	168.354		261.136	676.23	438.324	665.812	391.796	620.56	671.855	445.208	336.731	637.124	207.863	350.154	513.735
9	304.248	95.7492	216.613	384.914	262.491	308.643	313.837	566.109	243.583	378.866	222.654	148.877	183.454	203.469	56.9392	102.807	237.094	88.0715	270.278	434.908		199.507	557.896	268.659	457.816	354.629	205.539	125.488	176.723	390.5	165.709	180.948	104.835	328.083		569.011	268.84	657.185	554.082	442.083	345.667	816.693	306.878	515.043	472.378	220.699	439.651	491.006
10	118.694	168.905	239.79	504.192	87.5159	454.723	193.665	592.405	497.744	146.558	479.968	162.326	180.006	285.564	60.9529	174.801	107.356	382.507	151.998	195.117		235.983	859.438	286.764	209.593	448.544	132.429	162.348	517.993	219.107	437.338	136.165	114.044	214.107		312.649	180.735	137.796	658.96	216.641	351.901	828.086	160.532	278.252	204.583	116.667	253.007	175.159
11	111.417	150.545	300.779	665.927	635.197	391.731	230.101	572.667	589.198	326.88	432.894	129.454	512.603	148.504	96.8302	394.484	69.1845	277.976	93.2454	109.952		137.501	121.579	178.759	244.279	297.626	124.26	241.261	553.72	159.677	186.961	190.356	344.668	313.775		263.789	341.208	136.845	772.506	332.933	242.11	441.415	212.205	353.426	185.357	202.269	397.225	141.008
12	129.426	108.491	219.934	175.322	173.769	653.251	500.862	595.194	234.356	480.087	219.618	106.237	200.545	196.574	48.7016	151.077	164.649	98.059	82.3065	91.3295		137.501	121.579	178.759	244.279	297.626	124.26	241.261	553.72	159.677	186.961	190.356	344.668	313.775		230.356	159.317	187.017	396.283	182.833	663.764	169.954	126.198	226.175	145.383	107.252	81.7592	184.762
Males stats
Block	7	8	9	10	11	12
Dp16 vs WT - blue	ns	0.044	0.0013	ns	ns	ns
Dp162xIfnrs vs WT - orange	ns	ns	ns	ns	ns	ns
Dp16 vs Dp162xIfnrs - red	ns	ns	0.01	ns	ns	ns
Females graph
Block	WT																				Dp162xIfnrs													Dp16
7	918.931	627.744	404	472.543	609.145	634.1	522.207	563.739	443.599	592.764	151.174	555.353	250.484	999.365	105.336	434.671	654.747	214.051	1050.3		712.011	731.486	739.931	900.215	408.561	444.278	689.464	700.3	840.746	648.631	780.748	676.302		703.533	838.131	1219.97	541.664	841.273	410.48	744.368	811.536	821.628	720.437	528.991	938.676	530.442	830.247	615.922	947.271
8	332.554	199.454	524.337	576.198	674.881	367.517	956.755	529.801	655.233	303.516	118.563	480.944	167.524	465.73	196.945	422.779	164.064	138.889	508.779		671.983	583.883	696.102	287.403	333.528	334.489	245.58	244.551	727.124	550.023	491.366	609.063		762.496	229.249	720.142	410.057	188.486	394.563	354.442	608.824	259.614	533.519	741.5	130.721	382.165	248.704	586.436	362.796
9	378.372	201.799	732.762	298.772	565.16	289.632	656.665	434.968	273.333	505.964	105.436	498.259	84.5809	748.106	122.561	185.972	205.058	137.909	557.956		618.093	243.26	713.258	153.04	187.808	317.275	141.634	180.948	375.029	775.732	509.119	177.214		566.543	192.774	660.442	487.866	571.116	133.175	604.474	415.988	253.136	141.971	372.252	274.238	113.028	240.371	200.915	121.453
10	220.748	476.512	450.142	243.979	204.818	467.234	321.536	477.418	104.808	210.881	185.403	194.496	63.1286	414.111	188.46	172.445	208.138	132.539	693.603		697.567	397.631	176.241	107.647	110.208	279.56	53.0745	175.058	658.184	104.961	459.771	270.808		115.527	131.735	524.818	1057.92	438.946	318.634	589.286	137.755	345.807	109.198	257.784	118.38	110.851	258.098	168.242	164.905
11	193.801	166.903	541.214	213.645	292.474	286.035	248.434	1058.04	126.885	124.677	99.0575	88.551	33.8634	406.741	286.584	309.418	391.525	86.8342	590.013		195.083	367.206	736.109	152.76	86.3798	222.295	394.052	411.578	290.855	217.809	183.079	342.782		287.457	95.7052	476.651	284.101	765.923	115.365	295.504	141.365	107.954	310.792	727.817	102.933	256.557	131.577	477.1	127.543
12	207.763	141.172	540.889	219.955	708.311	210.02	410.927	281.25	171.485	172.647	105.067	119.097	71.9312	159.349	117.467	189.941	106.625	80.4116	201.685		109.603	415.99	437.898	200.604	99.3579	88.7861	321.702	303.493	417.003	86.1806	175.43	128.697		851.961	104.869	248.936	125.407	179.338	358.051	175.475	129.807	111.469	194.786	880.881	132.45	311.383	135.054	74.1143	111.65
Females stats
Block	7	8	9	10	11	12
Dp16 vs WT - blue	0.0147	ns	ns	ns	ns	ns
Dp162xIfnrs vs WT - orange	ns	ns	ns	ns	ns	ns
Dp16 vs Dp162xIfnrs - red	ns	ns	ns	ns	ns	ns
[truncated: 47 more columns]

## Sheet: Ext Fig 5g
Source data underlying Extended Data Fig. 5g.
M & F Graph
	WT n=39																																								Dp162xIfnrs n=24
Average distance from arena center (cm)	37.6611	42.1365	51.1589	44.8311	48.5724	43.8382	39.2883	40.1526	38.2991	45.7682	40.7908	33.9552	38.7613	38.3863	39.2459	36.9299	37.6927	37.7983	40.634	42.2286	43.3092	43.1544	37.3718	40.003	38.5648	43.3736	44.8077	37.464	36.9197	33.9857	33.4564	35.7076	36.6584	35.6262	36.597	37.3099	40.9456	35.127	40.0896		40.4032	42.8873	40.7183	38.099	38.811	37.5868	37.0525	43.981	39.2416
Males Graph
	WT n=20																					Dp162xIfnrs n=12													Dp16 n=13
Average distance from arena center (cm)	37.6611	37.6927	37.7983	40.634	42.2286	43.3092	43.1544	37.3718	40.003	38.5648	43.3736	44.8077	37.464	36.9197	33.9857	33.4564	35.7076	36.6584	35.6262	36.597		43.981	39.2416	43.3409	41.6049	42.7858	46.0502	35.3051	38.9041	39.6064	41.8473	36.0109	38.7712		44.4094	44.8329	42.8542	39.7373	40.2441	44.8399	44.7873	44.7181	36.0713	37.8146	42.4792	38.1688	39.724
Females Graphs
	WT n=19																				Dp162xIfnrs n=12													Dp16 n=18
Average distance from arena center (cm)	42.1365	51.1589	44.8311	48.5724	43.8382	39.2883	40.1526	38.2991	45.7682	40.7908	33.9552	38.7613	38.3863	39.2459	36.9299	37.3099	40.9456	35.127	40.0896		40.4032	42.8873	40.7183	38.099	38.811	37.5868	37.0525	41.3451	38.9031	42.096	40.443	46.3637		44.0863	41.3354	42.0567	42.7076	44.9139	44.7637	38.0486	36.9852	37.6686	41.7827	41.1513	34.7756	38.8465	34.7462	39.4619	44.6986
[truncated: 46 more columns]

## Sheet: Ext Fig 5h
Source data underlying Extended Data Fig. 5h.
Latency to fall (s)
Speed (rpm)	WT																	Dp16															Dp162xIfnrs
16	45.5	78.5	120	120	96	120	120	94	65.5	120	120	109	120	120	120	120		120	49.5	71	120	78.5	102.5	120	120	120	72	120	104	91.5	120		120	120	120	120	70	69.5	86	120	89.5	120	84.5	120	120	120	30.5	120	117
24	102	108	56	31	78	82.5	120	120	91	70	71	60.5	100	120	120	120		68.5	24	33	98	120	120	18.5	34.5	65.5	85	120	115.5	9	103.5		69.5	97	120	27	120	120	53	76.5	92	120	14	77	52.5	22	5.5	17.5	49
32	53	49.5	14.5	7	15.5	19	100.5	47.5	33.5	117.5	20.5	19.5	45	85.5	78.5	120		6.5	4	1	13.5	46.5	6	9.5	4.5	8.5	56	9.5	29	5.5	13		5	10.5	63.5	1.5	20.5	120	4	5	46	6	3	44.5	6.5	3.5	2	8.5	10.5
